# Supplementary material for: A Unified Method for Triple Oxygen Isotope Analysis of Sulfate, Water, and Organics
Source: Anal Chem. 2026 Mar 6;98(11):8111–20. doi: 10.1021/acs.analchem.5c06406 (PMC13019427; doi:10.1021/acs.analchem.5c06406)
Supplement: Supplementary file 2 [file ac5c06406_si_002.xlsx]

## Sheet: Summary
DateTime	Sample name	Sample Type	Sample mass	Instrument	d18O (raw)	d18O 1SD	d18O (light and heavy-CO2 scaled)	d18O (glow discharge corr.)	d18O VSMOW-SLAP	Dp17O (raw)	Dp17O 1SD	Dp17O (light and heavy-CO2 scaled)	Dp17O (glow discharge corr.)	Dp17O VSMOW-SLAP
2025-04-29 15:34:58	GD_IAEA-SO-5_E3	Barite	2.501	TILDAS	11.964	0.013	11.6094	13.0144	13.1187	-412.7	6	-297.099	-293.012	-299.556
2025-05-13 11:04:26	GD_IAEA-SO-5_C5	Barite	2.504	TILDAS	11.431	0.006	11.0081	12.4689	12.5743	-451.3	5.6	-343.687	-339.433	-345.831
2025-05-15 09:57:36	GD_IAEA-SO-5_C6	Barite	2.526	TILDAS	11.84	0.01	11.4457	12.7043	12.8092	-430.9	11.3	-323.032	-319.385	-325.846
2025-05-15 11:40:22	GD_IAEA-SO-5_C7	Barite	2.503	TILDAS	11.585	0.014	11.1729	12.5764	12.6815	-423.7	9.5	-314.65	-310.568	-317.039
2025-05-22 09:20:53	GD_IAEA-SO-5_B3	Barite	2.493	TILDAS	11.133	0.012	10.6892	12.6023	12.7075	-443.2	7.5	-333.418	-327.805	-334.239
2025-05-22 10:52:35	GD_IAEA-SO-5_B4	Barite	2.522	TILDAS	11.003	0.008	10.5501	12.649	12.754	-429.2	6.9	-317.772	-311.601	-318.075
2025-06-02 16:19:28	GD_IAEA-SO-5_E4	Barite	2.503	TILDAS	10.913	0.019	10.4269	12.6512	12.7562	-451.3	18.8	-328.565	-322.017	-328.468
2025-06-02 18:00:44	GD_IAEA-SO-5_E5	Barite	2.489	TILDAS	11.474	0.017	11.0275	13.2664	13.3702	-450	13.7	-329.768	-323.177	-329.673
2025-06-03 10:34:39	GD_IAEA-SO-6_B5	Barite	2.51	TILDAS	-10.556	0.02	-12.5589	-10.5964	-10.4458	-537.2	18.7	-307.584	-301.823	-306.498
2025-06-03 12:16:27	GD_IAEA-SO-6_B6	Barite	2.526	TILDAS	-11.394	0.015	-13.4561	-11.1952	-11.0435	-504.9	17.6	-268.15	-261.492	-266.21
2025-06-03 13:59:58	GD_UG-SO-1_C8	Barite	2.537	TILDAS	4.863	0.018	3.94947	6.28696	6.40456	-347.8	13.7	-187.886	-180.999	-187.271
2025-06-03 15:40:56	GD_UG-SO-1_C9	Barite	2.472	TILDAS	5.46	0.017	4.58865	6.94642	7.06272	-375.7	17.2	-219.886	-212.937	-219.189
2025-06-10 19:27:21	GD_UG-SO-1_C1	Barite	2.542	TILDAS	5.714	0.014	4.86059	6.66744	6.78428	-360.5	10.5	-204.981	-199.688	-205.948
2025-06-10 21:07:03	GD_IAEA-SO-6_A1	Barite	2.477	TILDAS	-10.893	0.016	-12.9197	-11.1029	-10.9514	-495.1	11.9	-261.085	-255.761	-260.499
2025-06-10 22:49:03	GD_IAEA-SO-6_A2	Barite	2.512	TILDAS	-11.275	0.016	-13.3287	-11.5096	-11.3573	-487.4	7.9	-250.778	-245.448	-250.177
2025-06-11 11:13:09	GD_VSMOW2_E2	Water	1.32	TILDAS	-1.139	0.011	-2.47656	-0.393047	-0.262342	-206.5	7.7	-6.72021	-0.595445	-6.74845
2025-06-11 12:46:05	GD_VSMOW2_E3	Water	1.356	TILDAS	-0.893	0.027	-2.21318	-0.0254707	0.104516	-201.5	14.6	-2.61956	3.81817	-2.37352
2025-06-11 15:54:08	GD_SLAP2_G7	Water	1.314	TILDAS	-52.604	0.017	-57.5775	-55.1634	-54.9287	-499.9	8.6	-8.64675	-1.52902	-3.26217
2025-06-11 21:56:42	GD_Cellulose_KOSI_D2	Cellulose	1.392	TILDAS	25.691	0.013	26.2489	28.3204	28.3941	-210.1	10.3	-141.826	-135.737	-143.808
2025-06-11 23:37:26	GD_Cellulose_KOSI_D3	Cellulose	1.399	TILDAS	25.641	0.016	26.1954	28.1348	28.2089	-232.4	6.1	-165.602	-159.91	-167.913
2025-06-16 10:40:33	GD_VSMOW2_E5	Water	1.308	TILDAS	-0.181	0.015	-1.4527	0.387398	0.516576	-189	7.9	1.40294	6.7966	0.565893
2025-06-16 12:11:30	GD_VSMOW2_E8	Water	1.373	TILDAS	-0.489	0.018	-1.78253	0.15241	0.282049	-180.2	11.9	13.1845	18.863	12.6238
2025-06-16 15:11:13	GD_VSMOW2_E10	Water	1.316	TILDAS	-1.156	0.023	-2.4968	-0.493718	-0.362816	-184.8	16.8	11.509	17.3921	11.2068
2025-06-17 11:57:07	GD_SLAP2_G4	Water	1.252	TILDAS	-52.138	0.016	-57.0918	-54.8214	-54.5874	-490.7	11	-16.9075	-10.2216	-11.9637
2025-06-17 13:28:16	GD_SLAP2_G9	Water	1.329	TILDAS	-54.155	0.014	-59.2517	-56.3799	-56.143	-516.3	5.6	-31.7308	-23.2383	-24.8219
2025-06-17 14:57:48	GD_SLAP2_G10	Water	1.268	TILDAS	-53.711	0.015	-58.7762	-56.0361	-55.7999	-487.7	11.9	-3.46723	4.62967	2.95521
2025-06-18 14:00:53	GD_IAEA-601_B2	Benzoic Acid	2.477	TILDAS	19.703	0.014	19.8404	22.1178	22.2039	-464.8	11.4	-385.805	-379.098	-386.151
2025-06-18 15:37:25	GD_IAEA-601_B3	Benzoic Acid	2.535	TILDAS	20.045	0.016	20.2067	22.6831	22.7681	-486.8	10.8	-411.344	-404.039	-411.08
2025-07-02 12:21:21	GD_USGS46_D3	Water	1.516	TILDAS	-28.031	0.017	-31.2709	-29.3821	-29.1956	-324.8	11.8	29.1445	34.6843	30.7597
2025-07-02 14:00:47	GD_USGS46_D4	Water	1.553	TILDAS	-28.513	0.008	-31.7872	-29.9185	-29.7309	-334.1	8.9	21.2684	26.7479	22.8844
2025-07-02 15:41:58	GD_USGS46_D5	Water	1.541	TILDAS	-28.561	0.011	-31.8386	-30.0224	-29.8346	-350.8	9.3	3.95451	9.27641	5.46029
2025-07-18 10:25:33	GD_VSMOW2_A3	Water	1.553	TILDAS	-0.355	0.011	-1.62453	-0.0600746	0.0699796	-196.4	7.7	-0.246561	4.3192	-1.87089
2025-07-18 12:07:57	GD_VSMOW2_A4	Water	1.556	TILDAS	-0.697	0.013	-1.99079	-0.145644	-0.015422	-200.4	11.2	-1.91875	3.49007	-2.69147
2025-07-18 13:50:43	GD_VSMOW2_A5	Water	1.533	TILDAS	-0.914	0.012	-2.22318	-0.279013	-0.14853	-191.4	9.9	8.45459	14.1608	7.96589
2025-07-18 15:30:26	GD_VSMOW2_A6	Water	1.551	TILDAS	-0.817	0.015	-2.1193	-0.314253	-0.183701	-215.6	12.6	-17.8339	-12.5456	-18.678
2025-07-21 11:46:36	GD_SLAP2_B5	Water	1.554	TILDAS	-52.06	0.009	-56.9967	-55.1764	-54.9417	-541.1	13.1	-30.216	-24.882	-26.5619
2025-07-21 13:29:27	GD_SLAP2_B6	Water	1.562	TILDAS	-52.923	0.012	-57.9209	-56.0643	-55.828	-521.8	13.9	-3.99025	1.45298	-0.212048
2025-07-21 15:11:57	GD_SLAP2_B8	Water	1.56	TILDAS	-53.272	0.014	-58.2946	-56.5069	-56.2698	-536.3	14.2	-16.7704	-11.5342	-13.1335
2025-07-23 17:50:37	GD_Cellulose_KOSI_A2	Cellulose	1.386	TILDAS	25.124	0.018	25.6545	27.475	27.5504	-205.3	15.5	-136.278	-130.943	-138.961
2025-07-25 10:02:37	GD_IAEA-SO-6_C5	Barite	2.512	TILDAS	-10.668	0.02	-12.7216	-11.1971	-11.0454	-516.7	15.3	-268.788	-264.342	-269.054
2025-07-30 11:52:25	GD_IAEA-SO-5_B3	Barite	2.489	TILDAS	10.653	0.012	10.1387	12.0418	12.148	-445.8	8.6	-315.26	-309.677	-316.109

## Sheet: TILDAS data
ID	dateTimeMeasured	SampleName	d17O	d17OError	d18O	d18OError	Dp17O	Dp17OError	nSamCycles	nSamPoints	nRefPoints	pCO2Ref	pCO2Ref_error	pCO2Sam	pCO2Sam_error	pCO2Mismatch	pCO2Mismatch_error	PCellRef	PCellRef_error	PCellSam	PCellSam_error	PCellMismatch	PCellMismatch_error	TCellSam	TCellSam_error	TCellRef	TCellRef_error	TCellMismatch	TCellMismatch_error	TIntSam	TIntSam_error	TIntRef	TIntRef_error	TIntMismatch	TIntMismatch_error	measurementPeriod
18810	4/27/2025 10:44	heavyVsRef	39.563	0.036	76.164	0.036	44.1	17.9	10	2117	2301	419.887	0.77611	419.637	1.14417	-0.29826	0.58931	41.3326	0.00099	41.3324	0.00095	-0.00024	0.00063	24.4566	0.00398	24.4566	0.00398	-5e-05	0.00027							2025-04-20 to 2025-08-02
18811	4/27/2025 13:01	lightVsRef	-0.642	0.014	-0.609	0.021	-321	10.3	10	2099	2329	420.143	1.10619	420.442	1.53927	0.27609	1.47883	41.3327	0.00088	41.3326	0.00105	-0.00013	0.00069	24.4581	0.00391	24.4581	0.00391	-0.00025	0.00038							2025-04-20 to 2025-08-02
18812	4/27/2025 15:19	heavyVsRef	39.609	0.024	76.23	0.023	55.6	12.6	10	2134	2279	421.209	1.11828	419.851	1.00348	-1.35274	0.56724	41.3327	0.00113	41.3326	0.00116	-5e-05	0.00104	24.4558	0.00386	24.4558	0.00386	0	0.00038							2025-04-20 to 2025-08-02
18813	4/27/2025 17:36	lightVsRef	-0.689	0.012	-0.599	0.011	-372.7	6.4	10	2085	2289	421.636	0.65923	420.218	1.01679	-1.39963	0.43679	41.3328	0.00118	41.3325	0.00126	-0.0004	0.0011	24.4551	0.00396	24.4551	0.00396	3e-05	0.00032							2025-04-20 to 2025-08-02
18815	4/27/2025 22:09	lightVsRef	-0.643	0.024	-0.575	0.022	-339.8	13.5	10	2137	2320	420.71	0.99133	420.154	1.00979	-0.59276	0.7156	41.3339	0.00213	41.3326	0.00134	-0.00113	0.00139	24.4547	0.004	24.4547	0.004	2e-05	0.00047							2025-04-20 to 2025-08-02
18816	4/28/2025 0:27	heavyVsRef	39.566	0.032	76.185	0.032	36.2	17.1	10	2113	2311	420.238	1.09767	419.429	1.18597	-0.78873	0.93536	41.3329	0.00125	41.3326	0.00123	-0.00044	0.00145	24.4539	0.00378	24.4539	0.00378	-6e-05	0.00041							2025-04-20 to 2025-08-02
18817	4/28/2025 2:45	lightVsRef	-0.661	0.023	-0.574	0.02	-357.5	17.2	10	2110	2344	420.858	1.91337	419.882	1.48171	-0.98	1.72761	41.3331	0.0012	41.334	0.00482	0.00103	0.00494	24.4519	0.00368	24.4519	0.00368	-8e-05	0.00045							2025-04-20 to 2025-08-02
18869	4/30/2025 10:18	IAEA-SO-5_E3	5.884	0.012	11.964	0.013	-412.7	6	10	2109	2301	418.677	0.59169	419.448	1.01698	0.77794	0.31632	41.333	0.00117	41.3328	0.0011	-0.00029	0.00093	24.4732	0.00362	24.4732	0.00362	-6e-05	0.00035							2025-04-20 to 2025-08-02
18875	2025-01-05 16:14:00	heavyVsRef	39.584	0.025	76.205	0.021	43.7	14.3	10	2008	2236	418.477	0.69779	419.785	1.01813	1.27344	0.37021	41.3325	0.00096	41.3323	0.00111	-0.00016	0.00087	24.4718	0.00373	24.4718	0.00373	-0.00012	0.00043							2025-04-20 to 2025-08-02
18877	2025-01-05 20:41:00	heavyVsRef	39.571	0.017	76.198	0.015	34.5	10	10	1964	2244	418.625	0.63691	419.707	1.03325	1.07632	0.41439	41.3325	0.00108	41.3318	0.00124	-0.00071	0.00094	24.4773	0.00364	24.4773	0.00364	-0.00029	0.00049							2025-04-20 to 2025-08-02
18879	2025-02-05 01:08:00	heavyVsRef	39.587	0.022	76.206	0.016	46.1	13.4	10	1983	2238	418.781	0.65863	419.833	1.00128	1.03378	0.11351	41.333	0.00103	41.3319	0.0011	-0.00113	0.00092	24.4787	0.00366	24.4787	0.00366	-0.00019	0.00025							2025-04-20 to 2025-08-02
18880	2025-02-05 03:22:00	lightVsRef	-0.658	0.027	-0.643	0.019	-318.4	17.4	10	1960	2228	418.713	0.62722	420.142	0.98868	1.41146	0.34128	41.3334	0.00141	41.3331	0.00123	-0.00033	0.00107	24.4794	0.00359	24.4794	0.00359	-0.00013	0.00033							2025-04-20 to 2025-08-02
18881	2025-02-05 05:35:00	heavyVsRef	39.584	0.018	76.213	0.014	39.8	11.5	10	1954	2254	418.696	0.63435	419.466	0.99958	0.77945	0.35057	41.3331	0.00131	41.3332	0.00126	0.00021	0.00143	24.4785	0.00379	24.4785	0.00379	-0.00017	0.00034							2025-04-20 to 2025-08-02
18882	2025-02-05 07:48:00	lightVsRef	-0.641	0.011	-0.633	0.01	-307	7.1	10	1957	2235	418.77	0.61478	420.157	1.00017	1.37429	0.32934	41.3334	0.00128	41.3327	0.00115	-0.00052	0.00111	24.4772	0.00361	24.4772	0.00361	-0.0001	0.00035							2025-04-20 to 2025-08-02
18883	2025-02-05 10:01:00	heavyVsRef	39.556	0.02	76.197	0.021	21.1	9.7	10	1951	2264	418.901	0.65122	419.711	1.00512	0.76477	0.34718	41.3334	0.00117	41.3327	0.00134	-0.00057	0.00134	24.4764	0.00365	24.4764	0.00365	-0.00013	0.00039							2025-04-20 to 2025-08-02
18884	2025-02-05 12:14:00	lightVsRef	-0.657	0.016	-0.649	0.013	-314.4	9	10	1856	2205	418.754	0.64574	420.207	0.98012	1.43223	0.38808	41.3327	0.00101	41.3327	0.00109	6e-05	0.00071	24.4768	0.00376	24.4768	0.00376	-0.00013	0.00044							2025-04-20 to 2025-08-02
18885	2025-02-05 14:25:00	heavyVsRef	39.6	0.017	76.208	0.012	57.3	11.3	10	1863	2195	418.855	0.62976	419.937	0.99318	1.05174	0.33093	41.3332	0.00111	41.3327	0.00133	-0.00043	0.00111	24.4751	0.00379	24.4751	0.00379	-0.00027	0.0004							2025-04-20 to 2025-08-02
18887	2025-02-05 18:46:00	heavyVsRef	39.589	0.02	76.207	0.018	47.7	10.2	10	1846	2143	418.813	0.71386	419.991	1.04417	1.15838	0.3629	41.3325	0.00105	41.3326	0.00128	0.00027	0.00087	24.4803	0.0037	24.4803	0.0037	-7e-05	0.00033							2025-04-20 to 2025-08-02
18889	2025-02-05 23:05:00	heavyVsRef	39.585	0.032	76.231	0.027	31.9	17.8	10	1846	2208	419.321	0.71951	419.884	1.02053	0.52301	0.28257	41.3332	0.00123	41.3327	0.00123	-0.00059	0.00122	24.4819	0.00373	24.4819	0.00373	-0.00013	0.0005							2025-04-20 to 2025-08-02
18993	2025-12-05 00:21:00	lightVsRef	-0.628	0.021	-0.595	0.017	-313.8	12.6	10	2043	2281	419.592	0.73732	420.28	0.98756	0.67609	0.22079	41.3351	0.00339	41.3331	0.00102	-0.00209	0.00296	24.4753	0.00386	24.4753	0.00386	0.00017	0.00047							2025-04-20 to 2025-08-02
18994	2025-12-05 02:40:00	heavyVsRef	39.602	0.011	76.301	0.012	14.1	6	10	2026	2245	419.516	0.74261	419.738	1.0165	0.21794	0.38967	41.3358	0.00393	41.3331	0.00105	-0.00216	0.00168	24.4728	0.00365	24.4728	0.00365	2e-05	0.00039							2025-04-20 to 2025-08-02
18995	2025-12-05 04:57:00	lightVsRef	-0.642	0.014	-0.605	0.012	-322.2	9.1	10	1996	2244	419.408	0.76839	420.298	1.0019	0.88637	0.3962	41.3355	0.00412	41.3336	0.00117	-0.00175	0.00212	24.4719	0.00387	24.4719	0.00387	-5e-05	0.0005							2025-04-20 to 2025-08-02
18996	2025-12-05 07:14:00	heavyVsRef	39.606	0.017	76.302	0.015	17.1	9.8	10	2059	2263	419.31	0.74326	419.735	1.03531	0.39834	0.42224	41.3346	0.00356	41.3334	0.00107	-0.00132	0.00231	24.4736	0.00389	24.4736	0.00389	0.00016	0.00038							2025-04-20 to 2025-08-02
18997	2025-12-05 09:33:00	lightVsRef	-0.644	0.023	-0.61	0.014	-322.2	15.8	10	2023	2261	419.389	0.78442	420.297	1.00452	0.87211	0.30674	41.3347	0.00326	41.3337	0.00119	-0.00086	0.00176	24.4712	0.0039	24.4712	0.0039	-8e-05	0.00054							2025-04-20 to 2025-08-02
18998	2025-12-05 14:46:00	heavyVsRef	39.568	0.022	76.257	0.015	3.2	14.3	10	2016	2275	419.444	0.75405	419.689	1.00547	0.2401	0.33205	41.3356	0.00379	41.3333	0.00134	-0.00226	0.00304	24.4718	0.00387	24.4718	0.00387	-0.00041	0.00026							2025-04-20 to 2025-08-02
18999	2025-12-05 17:04:00	lightVsRef	-0.617	0.018	-0.579	0.014	-311.2	11.5	10	2015	2243	419.552	0.72671	420.404	1.01852	0.83222	0.39685	41.336	0.00352	41.3332	0.00107	-0.00319	0.00249	24.472	0.00382	24.472	0.00382	0	0.00051							2025-04-20 to 2025-08-02
19000	2025-12-05 19:22:00	heavyVsRef	39.63	0.013	76.294	0.012	43.9	7.8	10	2007	2264	419.477	0.74595	419.691	1.00763	0.19294	0.3887	41.3361	0.00363	41.3333	0.00148	-0.00288	0.00216	24.472	0.00384	24.472	0.00384	9e-05	0.00042							2025-04-20 to 2025-08-02
19001	2025-12-05 21:40:00	lightVsRef	-0.599	0.013	-0.567	0.01	-299.4	9.4	10	2036	2284	419.33	0.78228	420.209	1.01663	0.8519	0.36741	41.3337	0.00394	41.3332	0.00111	-0.00059	0.00236	24.4729	0.00403	24.4729	0.00403	-0.0002	0.00048							2025-04-20 to 2025-08-02
19002	2025-12-05 23:58:00	heavyVsRef	39.621	0.012	76.287	0.011	39.5	6.4	10	2048	2258	419.275	0.77873	419.638	1.00484	0.33391	0.39433	41.3334	0.0041	41.3332	0.0011	0.00045	0.00299	24.4752	0.0039	24.4752	0.0039	-0.00017	0.00046							2025-04-20 to 2025-08-02
19003	5/13/2025 2:17	lightVsRef	-0.594	0.025	-0.563	0.02	-296.4	14.6	10	2103	2276	419.304	0.73428	420.203	1.02279	0.91747	0.2911	41.3324	0.00245	41.3335	0.00102	0.00081	0.00129	24.4717	0.00379	24.4717	0.00379	0.00016	0.00049							2025-04-20 to 2025-08-02
19004	5/13/2025 4:36	heavyVsRef	39.61	0.023	76.261	0.021	41.5	12.4	10	2086	2268	419.457	0.73751	419.867	1.03635	0.38489	0.40183	41.3332	0.00137	41.3334	0.00094	0.00018	0.00074	24.47	0.00372	24.47	0.00372	4e-05	0.00047							2025-04-20 to 2025-08-02
19005	5/13/2025 6:56	lightVsRef	-0.609	0.016	-0.555	0.012	-315.8	10.3	10	2110	2257	419.709	0.74357	420.748	1.06528	1.02063	0.29996	41.334	0.00245	41.3332	0.00112	-0.00098	0.00186	24.472	0.00398	24.472	0.00398	0.00015	0.00051							2025-04-20 to 2025-08-02
19022	5/13/2025 18:16	heavyVsRef	39.604	0.007	76.268	0.006	31.7	4.6	10	2070	2253	419.666	0.76448	420.162	1.00135	0.48343	0.27304	41.3334	0.00134	41.333	0.00133	-0.00042	0.00094	24.4784	0.00432	24.4784	0.00432	-0.00019	0.00042							2025-04-20 to 2025-08-02
19023	5/13/2025 20:35	lightVsRef	-0.628	0.011	-0.581	0.011	-320.8	7.6	10	2055	2270	419.223	0.73188	420.295	1.03843	1.07135	0.36989	41.3331	0.00099	41.3332	0.00131	3e-05	0.0011	24.4892	0.00501	24.4892	0.00501	0	0.00035							2025-04-20 to 2025-08-02
19025	5/14/2025 1:07	GD_IAEA-SO-5_C5	5.565	0.008	11.431	0.006	-451.3	5.6	10	2087	2279	418.913	0.74047	419.156	0.99809	0.24122	0.29008	41.3338	0.0016	41.3334	0.00127	-0.00047	0.0016	24.5143	0.00569	24.5143	0.00569	-0.0001	0.0003							2025-04-20 to 2025-08-02
19027	5/14/2025 5:44	heavyVsRef	39.616	0.011	76.255	0.009	50.4	6.2	10	2058	2281	418.903	0.74853	419.38	1.03199	0.47698	0.32242	41.3338	0.00229	41.3327	0.00109	-0.00062	0.00101	24.5403	0.00452	24.5403	0.00452	-0.00028	0.00033							2025-04-20 to 2025-08-02
19028	5/14/2025 8:02	lightVsRef	-0.631	0.013	-0.579	0.011	-325.1	8.9	10	2111	2265	419.353	0.83541	420.57	1.08235	1.15516	0.5465	41.3334	0.00107	41.3327	0.00139	-0.00054	0.00125	24.5026	0.02142	24.5026	0.02142	0.00012	0.0012							2025-04-20 to 2025-08-02
19032	5/15/2025 11:40	heavyVsRef	39.61	0.016	76.27	0.012	37.3	10.2	10	2030	2248	419.07	0.71753	419.795	0.95628	0.73682	0.26511	41.3337	0.00111	41.3344	0.00124	0.00071	0.00072	24.4795	0.00458	24.4795	0.00458	-0.0001	0.00037							2025-04-20 to 2025-08-02
19046	5/15/2025 13:59	lightVsRef	-0.624	0.017	-0.595	0.015	-309.6	10.1	10	2078	2281	419.059	0.70772	420.47	0.97936	1.42356	0.32973	41.3342	0.00092	41.3342	0.00099	6e-05	0.00068	24.4788	0.00403	24.4788	0.00403	2e-05	0.00044							2025-04-20 to 2025-08-02
19047	5/15/2025 17:26	heavyVsRef	39.645	0.025	76.291	0.019	60.1	15.1	10	2035	2287	419.188	0.70083	420.04	0.97866	0.84496	0.30857	41.3338	0.00122	41.3339	0.00088	0.00017	0.00068	24.4826	0.00379	24.4826	0.00379	0.00038	0.00033							2025-04-20 to 2025-08-02
19048	5/15/2025 19:46	lightVsRef	-0.616	0.018	-0.587	0.013	-305.7	11.9	10	2039	2276	419.328	0.76744	420.622	0.98511	1.29163	0.51566	41.3346	0.00192	41.3338	0.00122	-0.00058	0.00142	24.4822	0.00364	24.4822	0.00364	0.00012	0.00046							2025-04-20 to 2025-08-02
19049	5/15/2025 22:04	GD_IAEA-SO-5_C6	5.801	0.016	11.84	0.01	-430.9	11.3	10	2103	2306	419.277	0.71037	420.306	0.96396	1.03058	0.28594	41.3344	0.00187	41.334	0.00087	-0.00041	0.00112	24.4793	0.00379	24.4793	0.00379	-0.00015	0.00032							2025-04-20 to 2025-08-02
19050	5/16/2025 0:24	GD_IAEA-SO-5_C7	5.674	0.017	11.585	0.014	-423.7	9.5	10	2075	2287	419.426	0.73408	420.464	0.9659	1.02949	0.3913	41.3343	0.0019	41.3341	0.00115	-0.00026	0.00129	24.48	0.00392	24.48	0.00392	0.00027	0.00034							2025-04-20 to 2025-08-02
19054	5/16/2025 9:41	heavyVsRef	39.582	0.014	76.229	0.008	29.7	10	10	2039	2293	419.462	0.7316	420.263	0.95762	0.7701	0.27636	41.3354	0.00235	41.3339	0.00108	-0.00164	0.00113	24.4797	0.00393	24.4797	0.00393	0.00017	0.00037							2025-04-20 to 2025-08-02
19055	5/16/2025 12:02	lightVsRef	-0.639	0.017	-0.603	0.013	-321.2	10.7	10	2027	2274	419.331	0.69912	420.658	0.97883	1.31208	0.35689	41.3345	0.00209	41.3341	0.00098	-0.00046	0.00139	24.4801	0.00388	24.4801	0.00388	1e-05	0.00037							2025-04-20 to 2025-08-02
19060	5/17/2025 0:18	heavyVsRef	39.605	0.017	76.271	0.016	31.5	9.7	10	2052	2298	419.466	0.70911	420.234	0.99038	0.76503	0.30881	41.3347	0.00281	41.3339	0.00126	-0.0007	0.00201	24.4782	0.00404	24.4782	0.00404	9e-05	0.00043							2025-04-20 to 2025-08-02
19061	5/17/2025 2:39	lightVsRef	-0.648	0.013	-0.614	0.012	-323.6	6.8	10	2023	2300	419.514	0.70729	420.786	0.94129	1.26283	0.22911	41.334	0.00313	41.3339	0.00088	-2e-05	0.00222	24.4787	0.0041	24.4787	0.0041	-0.00011	0.00024							2025-04-20 to 2025-08-02
19062	5/17/2025 4:59	heavyVsRef	39.603	0.022	76.276	0.019	27.5	11.7	10	2044	2298	419.571	0.72374	420.387	0.97672	0.81231	0.21367	41.3347	0.00272	41.3348	0.00235	5e-05	0.00271	24.4732	0.004	24.4732	0.004	-0.00024	0.00051							2025-04-20 to 2025-08-02
19063	5/17/2025 7:20	lightVsRef	-0.599	0.018	-0.577	0.013	-293.9	11.1	10	2083	2288	419.614	0.72904	420.952	0.98442	1.31916	0.36215	41.3338	0.00109	41.3336	0.00117	-0.00021	0.00095	24.4755	0.00368	24.4755	0.00368	0.00025	0.00042							2025-04-20 to 2025-08-02
19064	5/17/2025 9:41	heavyVsRef	39.597	0.02	76.26	0.019	29.8	11	10	2038	2297	419.33	0.75618	420.402	0.96739	1.08973	0.22961	41.3345	0.00189	41.3341	0.001	-0.00047	0.00131	24.4813	0.00383	24.4813	0.00383	3e-05	0.00033							2025-04-20 to 2025-08-02
19070	5/18/2025 1:34	heavyVsRef	39.61	0.009	76.298	0.011	23.2	5	10	2023	2264	419.849	0.7276	420.364	0.94259	0.52235	0.129	41.3349	0.00277	41.3336	0.00081	-0.00126	0.0021	24.4764	0.00381	24.4764	0.00381	8e-05	0.00038							2025-04-20 to 2025-08-02
19071	5/18/2025 3:53	lightVsRef	-0.6	0.011	-0.56	0.011	-304	6.6	10	1990	2263	419.783	0.70825	420.888	0.9333	1.08213	0.2434	41.335	0.0033	41.3339	0.00093	-0.00128	0.00212	24.4786	0.00368	24.4786	0.00368	0.00015	0.0003							2025-04-20 to 2025-08-02
19072	5/18/2025 6:12	heavyVsRef	39.624	0.011	76.3	0.009	35.9	8.3	10	2073	2258	419.739	0.70695	420.599	0.99663	0.84422	0.37209	41.3347	0.00404	41.3348	0.00241	-0.00023	0.00346	24.4801	0.00356	24.4801	0.00356	0.00023	0.00045							2025-04-20 to 2025-08-02
19073	5/18/2025 8:32	lightVsRef	-0.639	0.006	-0.61	0.004	-316.8	4.1	10	2002	2262	419.615	0.73317	421.008	0.94215	1.3839	0.20618	41.3348	0.00239	41.3332	0.00111	-0.00169	0.00134	24.4791	0.00354	24.4791	0.00354	0.00013	0.00032							2025-04-20 to 2025-08-02
19074	5/18/2025 10:52	heavyVsRef	39.617	0.011	76.298	0.012	29.7	6.5	10	1969	2285	419.743	0.73261	420.553	0.95132	0.80743	0.18319	41.3348	0.00275	41.3345	0.00105	-0.00052	0.00209	24.4766	0.00358	24.4766	0.00358	-0.00011	0.00042							2025-04-20 to 2025-08-02
19085	5/18/2025 13:10	lightVsRef	-0.611	0.011	-0.572	0.01	-308.7	6.8	10	1980	2265	419.744	0.70217	420.948	0.9447	1.17948	0.27379	41.336	0.00327	41.3343	0.001	-0.00186	0.00151	24.4769	0.00377	24.4769	0.00377	0.00014	0.00042							2025-04-20 to 2025-08-02
19086	5/18/2025 15:30	heavyVsRef	39.617	0.01	76.307	0.011	25.9	6.3	10	1981	2276	419.813	0.74437	420.602	0.9788	0.772	0.25666	41.335	0.00239	41.3338	0.00113	-0.00141	0.00187	24.4784	0.00365	24.4784	0.00365	-4e-05	0.00026							2025-04-20 to 2025-08-02
19088	5/18/2025 20:07	heavyVsRef	39.618	0.017	76.304	0.016	27.6	9.2	10	1962	2276	419.683	0.71634	420.579	0.95744	0.88873	0.21537	41.3364	0.00251	41.3343	0.00092	-0.00209	0.00197	24.4796	0.00398	24.4796	0.00398	-0.00012	0.00043							2025-04-20 to 2025-08-02
19089	5/18/2025 22:25	lightVsRef	-0.641	0.01	-0.615	0.008	-316.6	6.2	10	2037	2287	419.594	0.72306	421.004	1.00137	1.40481	0.40975	41.3337	0.00419	41.334	0.00119	0.00019	0.00289	24.4804	0.00417	24.4804	0.00417	-0.00025	0.00036							2025-04-20 to 2025-08-02
19090	5/19/2025 0:46	heavyVsRef	39.654	0.016	76.341	0.012	44.3	11.1	10	2056	2313	419.519	0.71221	420.541	0.95427	0.98883	0.31474	41.3342	0.00206	41.3341	0.00094	-0.00022	0.00109	24.4776	0.00378	24.4776	0.00378	0.00025	0.00038							2025-04-20 to 2025-08-02
19091	5/19/2025 3:07	lightVsRef	-0.629	0.013	-0.599	0.013	-312.6	7.3	10	2046	2300	419.65	0.72792	421	0.95106	1.34026	0.3149	41.3326	0.00259	41.334	0.00115	0.0014	0.00218	24.4781	0.00379	24.4781	0.00379	0.00011	0.00039							2025-04-20 to 2025-08-02
19092	5/19/2025 5:27	heavyVsRef	39.617	0.014	76.294	0.015	32.2	6.6	10	2040	2295	419.349	0.69028	420.498	0.97378	1.13963	0.23638	41.3326	0.00178	41.3343	0.00096	0.00178	0.00116	24.4762	0.00426	24.4762	0.00426	-8e-05	0.00038							2025-04-20 to 2025-08-02
19114	5/20/2025 17:33	heavyVsRef	39.605	0.018	76.291	0.016	22.2	10.2	10	1975	2282	419.537	0.73667	419.341	0.94212	-0.20396	0.26944	41.3337	0.00098	41.3343	0.00105	0.00057	0.00096	24.4767	0.00365	24.4767	0.00365	-5e-05	0.00039							2025-04-20 to 2025-08-02
19115	5/20/2025 19:52	lightVsRef	-0.623	0.016	-0.561	0.011	-326.8	10.4	10	1972	2256	419.693	0.72969	419.693	0.94308	-0.00128	0.18451	41.3337	0.00104	41.3338	0.00083	0.00011	0.00047	24.48	0.00359	24.48	0.00359	0.00023	0.00032							2025-04-20 to 2025-08-02
19116	5/20/2025 22:10	heavyVsRef	39.595	0.015	76.305	0.015	5.4	7.6	10	1960	2271	419.749	0.70109	419.166	0.98547	-0.61373	0.36605	41.3343	0.00164	41.3343	0.00094	0.00023	0.00093	24.4809	0.00376	24.4809	0.00376	-3e-05	0.00042							2025-04-20 to 2025-08-02
19117	5/21/2025 0:28	lightVsRef	-0.597	0.023	-0.538	0.019	-313.1	12.9	10	1971	2263	419.855	0.69356	419.654	0.95098	-0.19647	0.22556	41.3349	0.00203	41.3338	0.00099	-0.00126	0.00177	24.4799	0.00366	24.4799	0.00366	9e-05	0.00047							2025-04-20 to 2025-08-02
19118	5/21/2025 2:47	heavyVsRef	39.619	0.018	76.334	0.014	14.3	10.8	10	1962	2259	419.81	0.72081	419.368	0.96404	-0.47952	0.32448	41.3341	0.0022	41.3345	0.0009	0.00035	0.00147	24.4816	0.00385	24.4816	0.00385	0.00021	0.0004							2025-04-20 to 2025-08-02
19119	5/21/2025 5:05	lightVsRef	-0.608	0.014	-0.55	0.011	-317.9	9.5	10	1965	2207	419.891	0.74901	419.936	0.96588	-0.01767	0.36963	41.3335	0.00107	41.3336	0.00116	0.00016	0.00106	24.4792	0.00389	24.4792	0.00389	0.00023	0.00062							2025-04-20 to 2025-08-02
19120	5/21/2025 7:23	heavyVsRef	39.618	0.012	76.338	0.01	11.1	7.1	10	1929	2259	419.854	0.70262	419.392	0.91972	-0.48629	0.18228	41.3337	0.00104	41.3344	0.0012	0.0006	0.00115	24.4802	0.00378	24.4802	0.00378	9e-05	0.00037							2025-04-20 to 2025-08-02
19121	5/21/2025 14:36	heavyVsRef	39.594	0.016	76.296	0.014	8.6	9.4	10	1909	2134	419.447	0.76325	419.697	0.95458	0.18709	0.31738	41.3349	0.00205	41.334	0.00121	-0.00102	0.00184	24.4807	0.00384	24.4807	0.00384	-0.00021	0.00033							2025-04-20 to 2025-08-02
19122	5/21/2025 16:52	lightVsRef	-0.62	0.009	-0.595	0.005	-306.3	7.3	10	1961	2165	419.166	0.74752	420.329	0.92908	1.11179	0.27053	41.3338	0.00087	41.3341	0.00098	0.00032	0.00069	24.4816	0.00367	24.4816	0.00367	-0.00031	0.00029							2025-04-20 to 2025-08-02
19127	5/22/2025 4:03	heavyVsRef	39.612	0.012	76.311	0.012	19.2	7.8	10	1889	2199	419.501	0.69352	419.476	0.94919	-0.04628	0.35148	41.3351	0.00606	41.3345	0.00118	-0.00043	0.00499	24.4831	0.00364	24.4831	0.00364	0.00013	0.00029							2025-04-20 to 2025-08-02
19128	5/22/2025 6:19	lightVsRef	-0.656	0.013	-0.602	0.01	-338.5	8.9	10	1872	2180	419.579	0.72249	420.028	0.95688	0.44881	0.37622	41.3322	0.00267	41.3347	0.0019	0.00242	0.00185	24.4823	0.00381	24.4823	0.00381	-0.00019	0.00047							2025-04-20 to 2025-08-02
19131	5/22/2025 16:02	heavyVsRef	39.604	0.017	76.319	0.013	7.5	10.6	10	1902	2195	419.797	0.70819	419.481	0.93933	-0.32795	0.19331	41.3341	0.00217	41.3336	0.00102	-0.00057	0.00152	24.4822	0.0041	24.4822	0.0041	0	0.00042							2025-04-20 to 2025-08-02
19132	5/22/2025 18:18	lightVsRef	-0.613	0.01	-0.558	0.009	-318.6	6.4	10	1931	2258	419.977	0.71522	420.062	0.96389	0.08805	0.38544	41.3336	0.00113	41.3339	0.00107	0.0004	0.00056	24.4826	0.00394	24.4826	0.00394	0.00011	0.00037							2025-04-20 to 2025-08-02
19133	5/22/2025 20:32	GD_IAEA-SO-5_B3	5.417	0.013	11.133	0.012	-443.2	7.5	10	1959	2208	420.049	0.7224	419.563	0.92999	-0.50423	0.24363	41.3337	0.00125	41.3339	0.00112	0.00024	0.00098	24.4811	0.00408	24.4811	0.00408	-0.00014	0.00035							2025-04-20 to 2025-08-02
19134	5/22/2025 22:46	GD_IAEA-SO-5_B4	5.363	0.011	11.003	0.008	-429.2	6.9	10	1994	2244	420.07	0.68287	419.302	0.96024	-0.7694	0.30264	41.3349	0.00306	41.334	0.00105	-0.00118	0.00204	24.4815	0.00442	24.4815	0.00442	-0.0001	0.0003							2025-04-20 to 2025-08-02
19137	5/23/2025 5:39	heavyVsRef	39.577	0.022	76.272	0.02	4.6	12.2	10	2021	2280	420.024	0.71317	419.466	0.97663	-0.56871	0.43104	41.3338	0.00122	41.3346	0.00089	0.00067	0.0007	24.4757	0.00394	24.4757	0.00394	0.0001	0.00038							2025-04-20 to 2025-08-02
19138	5/23/2025 7:58	lightVsRef	-0.576	0.024	-0.55	0.016	-285.7	15.6	10	1994	2240	419.845	0.69019	419.907	0.9426	0.06314	0.27659	41.3335	0.00112	41.3337	0.00137	0.00028	0.00124	24.4803	0.004	24.4803	0.004	9e-05	0.0004							2025-04-20 to 2025-08-02
19139	5/23/2025 10:17	heavyVsRef	39.615	0.012	76.312	0.011	21.1	10.4	10	1961	2258	420.016	0.70245	419.32	0.97631	-0.70725	0.36057	41.3347	0.00245	41.3338	0.00103	-0.00068	0.0013	24.4807	0.00476	24.4807	0.00476	0.00027	0.00035							2025-04-20 to 2025-08-02
19140	5/23/2025 12:35	lightVsRef	-0.597	0.019	-0.549	0.015	-307	12.3	10	1999	2259	419.931	0.72344	419.493	0.9629	-0.44465	0.2637	41.3347	0.00208	41.3338	0.00102	-0.00107	0.00125	24.4862	0.004	24.4862	0.004	-8e-05	0.0003							2025-04-20 to 2025-08-02
19141	5/23/2025 15:02	heavyVsRef	39.621	0.025	76.332	0.025	16.7	12.2	10	1942	2229	419.857	0.76256	419.406	0.96825	-0.44893	0.46611	41.3347	0.00233	41.3339	0.00132	-0.00062	0.00159	24.4835	0.0038	24.4835	0.0038	0	0.00046							2025-04-20 to 2025-08-02
19146	5/23/2025 17:19	lightVsRef	-0.616	0.022	-0.567	0.016	-316.9	13.9	10	2012	2254	419.819	0.71562	419.918	0.95725	0.07644	0.36177	41.3349	0.0023	41.3339	0.00095	-0.00109	0.00171	24.4838	0.00386	24.4838	0.00386	5e-05	0.00043							2025-04-20 to 2025-08-02
19153	5/24/2025 2:36	heavyVsRef	39.655	0.017	76.36	0.015	35.9	9.9	10	2052	2331	419.547	0.71973	419.263	0.97144	-0.28726	0.40044	41.3329	0.00261	41.3344	0.00116	0.00171	0.00154	24.4811	0.00423	24.4811	0.00423	0.00052	0.00036							2025-04-20 to 2025-08-02
19154	5/24/2025 4:57	lightVsRef	-0.642	0.021	-0.595	0.015	-327.5	13.7	10	2039	2264	419.916	0.78976	419.822	0.98787	-0.13603	0.44361	41.3339	0.00286	41.3343	0.00105	0.0004	0.00158	24.475	0.00393	24.475	0.00393	-0.00014	0.00036							2025-04-20 to 2025-08-02
19155	5/24/2025 7:17	heavyVsRef	39.604	0.015	76.295	0.009	19.4	12.1	10	2001	2325	419.746	0.6963	419.386	0.98038	-0.37995	0.35293	41.3348	0.00254	41.3341	0.001	-0.00041	0.00145	24.4767	0.00419	24.4767	0.00419	-5e-05	0.00021							2025-04-20 to 2025-08-02
19158	5/24/2025 9:37	lightVsRef	-0.607	0.016	-0.559	0.014	-311.4	8.9	10	2044	2268	419.636	0.70133	419.63	0.93555	0.00588	0.19806	41.3358	0.00334	41.3337	0.00108	-0.00208	0.00243	24.4816	0.00443	24.4816	0.00443	-3e-05	0.00045							2025-04-20 to 2025-08-02
19160	5/24/2025 11:57	heavyVsRef	39.619	0.013	76.333	0.012	14.5	7.6	10	2014	2283	419.772	0.69065	419.321	0.95388	-0.47119	0.27284	41.334	0.001	41.3348	0.00227	0.00082	0.00222	24.4803	0.00388	24.4803	0.00388	-0.00017	0.00034							2025-04-20 to 2025-08-02
19162	5/24/2025 14:17	lightVsRef	-0.622	0.009	-0.585	0.009	-313.4	5.4	10	2011	2262	419.836	0.72785	420.002	0.94174	0.13693	0.29557	41.3347	0.00255	41.3338	0.00139	-0.00083	0.00137	24.4794	0.00368	24.4794	0.00368	-0.0001	0.00034							2025-04-20 to 2025-08-02
19164	5/24/2025 16:36	heavyVsRef	39.625	0.014	76.343	0.014	15.3	6.8	10	2045	2283	419.774	0.70678	419.52	0.95697	-0.26183	0.30843	41.3343	0.00179	41.3338	0.00113	-0.00022	0.00102	24.481	0.00373	24.481	0.00373	-7e-05	0.0004							2025-04-20 to 2025-08-02
19167	5/24/2025 18:56	lightVsRef	-0.612	0.011	-0.562	0.009	-315.8	6.9	10	1995	2254	419.876	0.73872	419.906	0.95772	0.01316	0.38168	41.3343	0.00198	41.3337	0.00123	-0.00077	0.00166	24.4811	0.00371	24.4811	0.00371	0.00021	0.00031							2025-04-20 to 2025-08-02
19230	2025-02-06 12:06:00	heavyVsRef	39.669	0.025	76.323	0.02	67.2	14.8	10	1921	2205	419.575	0.71762	419.873	0.96321	0.28872	0.28408	41.3347	0.00225	41.3339	0.00153	-0.00081	0.00193	24.4879	0.00483	24.4879	0.00483	0.00042	0.00055							2025-04-20 to 2025-08-02
19231	2025-02-06 14:53:00	lightVsRef	-0.586	0.031	-0.539	0.02	-301.3	20.6	10	1927	2198	420.087	0.76595	420.729	0.93113	0.61278	0.24959	41.3343	0.00108	41.3335	0.00097	-0.00068	0.00083	24.4876	0.00419	24.4876	0.00419	8e-05	0.00044							2025-04-20 to 2025-08-02
19232	2025-02-06 17:10:00	heavyVsRef	39.628	0.026	76.262	0.017	58.4	17	10	1912	2132	420.068	0.71539	420.078	0.94969	0.00781	0.21541	41.3339	0.00108	41.3337	0.00119	-0.00017	0.0009	24.4882	0.00372	24.4882	0.00372	-0.0002	0.00028							2025-04-20 to 2025-08-02
19237	2025-03-06 04:22:00	heavyVsRef	39.607	0.029	76.285	0.022	27.2	17.4	10	1891	2221	420.208	0.7265	419.567	0.97347	-0.64735	0.49904	41.3338	0.00131	41.3341	0.00119	0.00019	0.00112	24.4908	0.00413	24.4908	0.00413	2e-05	0.0004							2025-04-20 to 2025-08-02
19238	2025-03-06 06:38:00	lightVsRef	-0.608	0.027	-0.525	0.02	-330.7	16.9	10	1888	2222	420.391	0.76414	420.289	0.98063	-0.09998	0.35214	41.3341	0.00141	41.334	0.00092	-4e-05	0.00057	24.4887	0.00411	24.4887	0.00411	-1e-05	0.00048							2025-04-20 to 2025-08-02
19241	2025-03-06 14:22:00	GD_IAEA-SO-5_E4	5.293	0.028	10.913	0.019	-451.3	18.8	10	1977	2152	420.143	0.70982	420.853	0.93442	0.70028	0.2505	41.3341	0.00105	41.334	0.00128	-0.0002	0.00108	24.4894	0.00393	24.4894	0.00393	-0.0003	0.00035							2025-04-20 to 2025-08-02
19242	2025-03-06 16:35:00	GD_IAEA-SO-5_E5	5.589	0.02	11.474	0.017	-450	13.7	10	2003	2128	419.858	0.7116	420.126	0.95926	0.22514	0.35472	41.3338	0.00093	41.334	0.00135	0.00024	0.00116	24.4914	0.00407	24.4914	0.00407	-0.00012	0.00037							2025-04-20 to 2025-08-02
19243	2025-03-06 19:17:00	GD_IAEA-SO-6_B5	-6.122	0.029	-10.556	0.02	-537.2	18.7	10	1983	2096	419.627	0.69664	420.917	0.9402	1.26093	0.15889	41.334	0.00108	41.3338	0.00125	-0.00024	0.00103	24.4915	0.00406	24.4915	0.00406	2e-05	0.00053							2025-04-20 to 2025-08-02
19244	2025-03-06 21:30:00	GD_IAEA-SO-6_B6	-6.534	0.025	-11.394	0.015	-504.9	17.6	10	2009	2055	419.702	0.71211	420.923	0.94487	1.17843	0.25229	41.334	0.00114	41.3347	0.00139	0.00068	0.00087	24.4914	0.00426	24.4914	0.00426	3e-05	0.00032							2025-04-20 to 2025-08-02
19245	2025-03-06 23:43:00	GD_UG-SO-1_C8	2.216	0.023	4.863	0.018	-347.8	13.7	10	1987	2094	419.644	0.69047	420.881	0.97312	1.24936	0.43265	41.3339	0.00107	41.3337	0.00127	-0.00013	0.00078	24.491	0.00395	24.491	0.00395	0.00018	0.00066							2025-04-20 to 2025-08-02
19246	2025-04-06 01:56:00	GD_UG-SO-1_C9	2.503	0.026	5.46	0.017	-375.7	17.2	10	1978	2092	419.658	0.69705	420.715	1.00549	1.04407	0.41638	41.3339	0.00105	41.3339	0.0012	-0.0001	0.00076	24.4908	0.00468	24.4908	0.00468	1e-05	0.00056							2025-04-20 to 2025-08-02
19247	2025-04-06 04:12:00	heavyVsRef	39.666	0.027	76.307	0.016	72.9	18.5	10	1982	2121	419.791	0.75954	420.365	0.92842	0.54076	0.26084	41.3337	0.00113	41.3341	0.0013	0.00048	0.0012	24.4883	0.00453	24.4883	0.00453	2e-05	0.00039							2025-04-20 to 2025-08-02
19248	2025-04-06 06:28:00	lightVsRef	-0.66	0.027	-0.597	0.018	-344.9	18.3	10	1989	2081	419.553	0.68734	420.759	0.98057	1.23246	0.25013	41.3339	0.00129	41.3337	0.00148	-0.0001	0.00092	24.487	0.00504	24.487	0.00504	0.0001	0.00057							2025-04-20 to 2025-08-02
19249	2025-04-06 08:44:00	heavyVsRef	39.631	0.017	76.224	0.019	79.8	9.1	10	2013	2064	419.81	0.75025	420.536	0.9451	0.73581	0.32572	41.334	0.00114	41.3342	0.00134	0.00011	0.00123	24.4878	0.00479	24.4878	0.00479	-9e-05	0.00041							2025-04-20 to 2025-08-02
19310	2025-10-06 00:01:00	heavyVsRef	39.619	0.015	76.291	0.014	35	7.5	10	2051	2323	419.542	0.68827	418.385	0.96987	-1.17941	0.24647	41.3322	0.0065	41.3337	0.00115	0.00096	0.00429	24.5138	0.00374	24.5138	0.00374	0	0.00031							2025-04-20 to 2025-08-02
19311	2025-10-06 02:22:00	lightVsRef	-0.641	0.006	-0.554	0.005	-348.9	4.9	10	1986	2283	419.614	0.6989	419.159	0.97219	-0.48473	0.26043	41.3335	0.00472	41.334	0.00136	-4e-05	0.00234	24.5137	0.0038	24.5137	0.0038	7e-05	0.0006							2025-04-20 to 2025-08-02
19315	2025-10-06 09:25:00	heavyVsRef	39.603	0.012	76.283	0.01	23.5	6.9	10	1944	2254	420.016	0.76666	419.042	0.92292	-0.99951	0.26477	41.3355	0.00294	41.334	0.00115	-0.00171	0.00129	24.5067	0.00386	24.5067	0.00386	-4e-05	0.00026							2025-04-20 to 2025-08-02
19316	2025-10-06 11:42:00	lightVsRef	-0.652	0.008	-0.57	0.006	-350.9	5.5	10	1851	2270	419.961	0.69342	419.74	0.93179	-0.20654	0.25824	41.3334	0.00233	41.3337	0.00125	0.00014	0.0021	24.5044	0.00383	24.5044	0.00383	-0.0003	0.00035							2025-04-20 to 2025-08-02
19319	2025-10-06 13:58:00	heavyVsRef	39.596	0.01	76.266	0.008	25.4	7	10	1921	2208	419.924	0.70533	419.247	0.96367	-0.66649	0.4237	41.3335	0.00299	41.3343	0.00123	0.00057	0.00192	24.5056	0.00417	24.5056	0.00417	-0.00018	0.00049							2025-04-20 to 2025-08-02
19326	2025-11-06 03:07:00	heavyVsRef	39.61	0.014	76.313	0.014	16.1	8.5	10	2000	2312	420.012	0.71777	418.921	0.97974	-1.09138	0.3733	41.3336	0.00189	41.3344	0.00121	0.00064	0.00141	24.5045	0.00461	24.5045	0.00461	0.00019	0.00023							2025-04-20 to 2025-08-02
19327	2025-11-06 05:27:00	lightVsRef	-0.629	0.011	-0.538	0.011	-345.2	6	10	2035	2330	419.844	0.73435	419.342	0.94689	-0.50261	0.28837	41.3344	0.00259	41.3339	0.00092	-0.00047	0.00147	24.5056	0.00419	24.5056	0.00419	-3e-05	0.00047							2025-04-20 to 2025-08-02
19331	2025-11-06 12:10:00	GD_UG-SO-1_C1	2.652	0.014	5.714	0.014	-360.5	10.5	10	2045	2301	419.713	0.72343	419.116	0.94741	-0.62099	0.15644	41.3347	0.00292	41.3342	0.00108	-0.00064	0.00206	24.5041	0.00374	24.5041	0.00374	9e-05	0.00056							2025-04-20 to 2025-08-02
19350	2025-11-06 14:29:00	GD_IAEA-SO-6_A1	-6.259	0.019	-10.893	0.016	-495.1	11.9	10	2030	2283	420.028	0.81431	419.463	1.0584	-0.60206	0.31619	41.333	0.00102	41.3338	0.00105	0.0008	0.00066	24.4928	0.00742	24.4928	0.00742	8e-05	0.0006							2025-04-20 to 2025-08-02
19360	2025-11-06 16:47:00	GD_IAEA-SO-6_A2	-6.454	0.016	-11.275	0.016	-487.4	7.9	10	2080	2308	420.023	0.71632	419.452	0.96437	-0.58125	0.2642	41.3338	0.00117	41.334	0.00122	0.00027	0.00099	24.4968	0.00386	24.4968	0.00386	0.00011	0.00043							2025-04-20 to 2025-08-02
19361	2025-11-06 19:08:00	heavyVsRef	39.626	0.021	76.336	0.02	19.7	11.8	10	1979	2346	419.933	0.72726	418.77	0.96898	-1.19686	0.30441	41.3343	0.00275	41.3338	0.00119	-0.00058	0.00227	24.4971	0.00428	24.4971	0.00428	0.00014	0.00048							2025-04-20 to 2025-08-02
19362	2025-11-06 22:05:00	lightVsRef	-0.584	0.01	-0.526	0.01	-306.1	6.2	10	2021	2306	419.969	0.70769	419.37	0.9769	-0.59397	0.32581	41.334	0.00226	41.3344	0.00124	0.00046	0.0016	24.5008	0.00473	24.5008	0.00473	7e-05	0.00032							2025-04-20 to 2025-08-02
19363	2025-12-06 00:23:00	GD_VSMOW2_E2	-0.808	0.013	-1.139	0.011	-206.5	7.7	10	2054	2316	419.922	0.72706	419.212	0.97572	-0.73017	0.30269	41.3344	0.00265	41.3344	0.00224	5e-05	0.00242	24.4988	0.00394	24.4988	0.00394	9e-05	0.00038							2025-04-20 to 2025-08-02
19364	2025-12-06 02:41:00	GD_VSMOW2_E3	-0.673	0.028	-0.893	0.027	-201.5	14.6	10	2029	2314	420.172	0.71013	419.361	0.98706	-0.84451	0.31052	41.3314	0.00485	41.3334	0.00123	0.00214	0.00417	24.497	0.00383	24.497	0.00383	-9e-05	0.0005							2025-04-20 to 2025-08-02
19366	2025-06-12 07:17:46	GD_SLAP2_G7	-28.615	0.017	-52.604	0.017	-499.9	8.6	10	2038	2321	420.041	0.7242	417.672	0.98502	-2.37745	0.2798	41.3335	0.00425	41.3342	0.00113	0.00072	0.00343	24.499	0.00369	24.499	0.00369	-0.0001	0.0004							2025-04-20 to 2025-08-02
19367	2025-12-06 09:38:00	heavyVsRef	39.601	0.016	76.324	0.019	2	6.3	10	2071	2307	419.954	0.72255	418.994	0.98699	-0.99725	0.31618	41.3333	0.00104	41.3339	0.001	0.00058	0.00087	24.5002	0.00377	24.5002	0.00377	0.00014	0.00044							2025-04-20 to 2025-08-02
19368	2025-12-06 11:59:00	lightVsRef	-0.624	0.012	-0.566	0.012	-325.9	6.6	10	2045	2344	420.116	0.73373	419.52	1.00451	-0.62043	0.21489	41.3338	0.00189	41.3338	0.00088	-0.0002	0.00126	24.4978	0.00394	24.4978	0.00394	5e-05	0.00021							2025-04-20 to 2025-08-02
19369	2025-12-06 14:37:00	GD_UG-SO-1_C2	1.463	0.017	3.503	0.017	-384.8	8.4	10	1998	2315	420.225	0.72401	419.423	0.96238	-0.83449	0.20919	41.3354	0.00252	41.334	0.00116	-0.00123	0.00111	24.5007	0.00401	24.5007	0.00401	0.00019	0.0005							2025-04-20 to 2025-08-02
19370	2025-12-06 16:54:00	GD_Cellulose_KOSI_D2	13.271	0.017	25.691	0.013	-210.1	10.3	10	1981	2297	420.337	0.70415	419.578	1.01978	-0.75096	0.43335	41.3337	0.00281	41.3339	0.00111	-0.00018	0.00152	24.4999	0.00369	24.4999	0.00369	0	0.00049							2025-04-20 to 2025-08-02
19371	2025-12-06 19:11:00	GD_Cellulose_KOSI_D3	13.222	0.014	25.641	0.016	-232.4	6.1	10	2022	2267	420.311	0.69334	419.506	1.06483	-0.81997	0.47685	41.3343	0.00195	41.3342	0.00112	0.0001	0.0016	24.4991	0.00396	24.4991	0.00396	0.00026	0.00037							2025-04-20 to 2025-08-02
19372	2025-12-06 21:30:00	heavyVsRef	39.596	0.015	76.282	0.016	17.8	7.3	10	1983	2339	419.951	0.72106	418.94	0.955	-1.00323	0.33957	41.334	0.00145	41.3342	0.00109	9e-05	0.00095	24.5001	0.00403	24.5001	0.00403	-1e-05	0.00049							2025-04-20 to 2025-08-02
19373	2025-12-06 23:50:00	lightVsRef	-0.604	0.022	-0.533	0.018	-322.5	12.2	10	2055	2315	419.89	0.69131	419.199	0.99683	-0.69629	0.36591	41.3356	0.0032	41.3337	0.00097	-0.00211	0.00179	24.5021	0.00375	24.5021	0.00375	3e-05	0.00044							2025-04-20 to 2025-08-02
19374	6/13/2025 2:11	heavyVsRef	39.562	0.018	76.253	0.017	-0.7	9.8	10	2035	2307	419.896	0.68871	418.878	0.95164	-1.03748	0.28522	41.3345	0.00219	41.3336	0.00149	-0.0007	0.00181	24.5007	0.0038	24.5007	0.0038	-0.00018	0.00034							2025-04-20 to 2025-08-02
19375	6/13/2025 4:31	lightVsRef	-0.599	0.01	-0.523	0.011	-323	5	10	2061	2313	419.929	0.70458	419.273	0.96452	-0.66444	0.30943	41.333	0.00332	41.3337	0.00137	0.00079	0.00196	24.5004	0.00381	24.5004	0.00381	6e-05	0.00038							2025-04-20 to 2025-08-02
19376	6/13/2025 6:52	heavyVsRef	39.615	0.017	76.309	0.016	22.9	8.6	10	2084	2329	419.585	0.72293	418.664	0.95258	-0.92985	0.25796	41.3332	0.00147	41.3336	0.00099	0.00036	0.00141	24.5012	0.00367	24.5012	0.00367	-4e-05	0.00047							2025-04-20 to 2025-08-02
19377	6/13/2025 9:13	lightVsRef	-0.599	0.014	-0.529	0.013	-319.6	7.1	10	2104	2314	419.489	0.69449	418.933	0.94897	-0.57332	0.13806	41.3347	0.00251	41.3342	0.00117	-0.00012	0.00122	24.5007	0.00368	24.5007	0.00368	9e-05	0.00059							2025-04-20 to 2025-08-02
19379	6/13/2025 14:04	lightVsRef	-0.608	0.012	-0.539	0.01	-323.2	7.5	10	2021	2322	419.804	0.73413	419.221	0.98946	-0.64466	0.34863	41.3336	0.00124	41.3341	0.00141	0.00055	0.00128	24.503	0.00431	24.503	0.00431	1e-05	0.00021							2025-04-20 to 2025-08-02
19388	6/14/2025 3:11	heavyVsRef	39.626	0.017	76.317	0.019	29.6	7.7	10	2051	2281	420.15	0.72893	419.075	0.95454	-1.08845	0.26273	41.3343	0.00214	41.3336	0.00137	-0.00078	0.00189	24.5016	0.00382	24.5016	0.00382	0.00021	0.00021							2025-04-20 to 2025-08-02
19389	6/14/2025 5:32	lightVsRef	-0.622	0.01	-0.562	0.01	-325.3	5.6	10	2017	2283	419.95	0.68942	419.534	0.98601	-0.40387	0.38261	41.334	0.00146	41.334	0.00142	7e-05	0.00136	24.503	0.00494	24.503	0.00494	8e-05	0.0003							2025-04-20 to 2025-08-02
19390	6/14/2025 7:52	heavyVsRef	39.569	0.02	76.273	0.019	-4.1	10.7	10	2075	2286	419.935	0.7426	419.038	0.97225	-0.91705	0.35876	41.3332	0.00141	41.3338	0.00119	0.00058	0.0006	24.5039	0.00506	24.5039	0.00506	-0.0001	0.00042							2025-04-20 to 2025-08-02
19391	6/14/2025 10:12	lightVsRef	-0.622	0.015	-0.555	0.016	-329.3	6.8	10	1982	2269	419.969	0.68962	419.423	0.97142	-0.56871	0.21444	41.3339	0.00143	41.3344	0.0013	0.00052	0.00119	24.5071	0.00553	24.5071	0.00553	-0.00011	0.0003							2025-04-20 to 2025-08-02
19392	6/14/2025 12:31	heavyVsRef	39.621	0.018	76.318	0.018	24.4	9.2	10	2013	2254	420.194	0.70048	419.099	0.95938	-1.11499	0.2059	41.3341	0.00139	41.334	0.00151	-0.00019	0.0009	24.5067	0.00531	24.5067	0.00531	0.00028	0.00067							2025-04-20 to 2025-08-02
19393	6/14/2025 14:50	lightVsRef	-0.602	0.017	-0.526	0.015	-324.7	9.2	10	1976	2306	420.146	0.71813	419.295	0.92766	-0.87579	0.20606	41.3343	0.00109	41.3338	0.0011	-0.00047	0.0009	24.5174	0.00432	24.5174	0.00432	7e-05	0.00045							2025-04-20 to 2025-08-02
19394	6/14/2025 17:09	heavyVsRef	39.6	0.013	76.298	0.012	13.9	7.3	10	1964	2207	420.025	0.73339	418.943	0.94753	-1.0808	0.32012	41.3343	0.00115	41.3336	0.00111	-0.00061	0.00072	24.5183	0.00386	24.5183	0.00386	-0.00034	0.00046							2025-04-20 to 2025-08-02
19395	6/14/2025 19:26	lightVsRef	-0.589	0.012	-0.519	0.012	-314.9	5.9	10	1966	2242	420.036	0.70292	419.375	0.97971	-0.68572	0.30891	41.3338	0.00148	41.334	0.00093	9e-05	0.00112	24.5199	0.00379	24.5199	0.00379	0.00023	0.00041							2025-04-20 to 2025-08-02
19396	6/14/2025 21:43	heavyVsRef	39.605	0.019	76.291	0.016	21.3	11	10	1971	2251	420.096	0.69757	419.147	0.9915	-0.97031	0.27081	41.3343	0.00108	41.3339	0.00116	-0.00049	0.001	24.5207	0.00374	24.5207	0.00374	-0.00011	0.00042							2025-04-20 to 2025-08-02
19397	6/15/2025 0:01	lightVsRef	-0.638	0.02	-0.554	0.015	-345.6	12.4	10	1983	2252	420.168	0.70449	419.529	0.9519	-0.67923	0.34044	41.3338	0.00111	41.3336	0.00131	-0.0001	0.00107	24.5204	0.00382	24.5204	0.00382	5e-05	0.00036							2025-04-20 to 2025-08-02
19398	6/15/2025 2:19	heavyVsRef	39.631	0.022	76.304	0.022	40.1	11.3	10	1977	2226	420.289	0.71875	419.365	0.99422	-0.9257	0.42608	41.3339	0.00107	41.3338	0.00135	0	0.00088	24.5181	0.00474	24.5181	0.00474	-2e-05	0.00048							2025-04-20 to 2025-08-02
19399	6/15/2025 4:36	lightVsRef	-0.622	0.029	-0.543	0.021	-335.8	18	10	1972	2234	420.563	0.67512	419.715	0.97307	-0.86605	0.31365	41.3338	0.00121	41.3339	0.0012	3e-05	0.00115	24.514	0.0038	24.514	0.0038	-8e-05	0.00035							2025-04-20 to 2025-08-02
19400	6/15/2025 6:54	heavyVsRef	39.648	0.02	76.346	0.019	36.7	10.7	10	1971	2255	420.129	0.70229	418.837	0.95092	-1.28865	0.25574	41.3336	0.00101	41.3335	0.00108	-7e-05	0.001	24.5155	0.00413	24.5155	0.00413	0.00042	0.00037							2025-04-20 to 2025-08-02
19401	6/15/2025 9:12	lightVsRef	-0.591	0.022	-0.519	0.019	-316.9	12.5	10	1991	2267	419.875	0.67617	419.254	0.94899	-0.6174	0.21063	41.3341	0.00117	41.3339	0.00092	-0.00014	0.00058	24.5155	0.00424	24.5155	0.00424	-0.00023	0.00058							2025-04-20 to 2025-08-02
19402	6/15/2025 11:30	heavyVsRef	39.627	0.013	76.331	0.014	23.3	6.2	10	1966	2226	420.096	0.68475	418.827	0.9614	-1.27917	0.24862	41.3336	0.00104	41.334	0.00101	0.00037	0.00072	24.5182	0.00388	24.5182	0.00388	2e-05	0.00032							2025-04-20 to 2025-08-02
19403	6/15/2025 13:48	lightVsRef	-0.634	0.014	-0.569	0.013	-333.1	7.9	10	1967	2219	420.053	0.72715	419.424	0.96487	-0.67365	0.3617	41.3335	0.00118	41.3342	0.00098	0.00073	0.00096	24.5194	0.00385	24.5194	0.00385	-9e-05	0.00037							2025-04-20 to 2025-08-02
19404	6/15/2025 16:06	heavyVsRef	39.601	0.014	76.299	0.014	14.1	6.5	10	2016	2261	420.024	0.68566	418.928	0.95382	-1.10305	0.263	41.3339	0.00105	41.3337	0.00099	-0.00017	0.00064	24.5167	0.0039	24.5167	0.0039	8e-05	0.00029							2025-04-20 to 2025-08-02
19405	6/15/2025 18:24	lightVsRef	-0.574	0.018	-0.501	0.016	-310	9.2	10	2036	2286	420.113	0.6742	419.3	0.97828	-0.81111	0.29672	41.3341	0.00114	41.3339	0.00106	-0.00019	0.0007	24.5155	0.00422	24.5155	0.00422	-0.00012	0.00045							2025-04-20 to 2025-08-02
19406	6/15/2025 20:44	heavyVsRef	39.615	0.016	76.308	0.017	23.6	7.7	10	2044	2279	420.011	0.69773	418.691	0.96372	-1.34917	0.26794	41.3339	0.00131	41.3343	0.0015	0.00053	0.0012	24.5102	0.00486	24.5102	0.00486	-7e-05	0.00047							2025-04-20 to 2025-08-02
19407	6/15/2025 23:04	lightVsRef	-0.586	0.018	-0.524	0.015	-309.2	11	10	2053	2298	419.754	0.71456	419.373	0.96956	-0.41068	0.30189	41.3339	0.00135	41.3336	0.00113	-0.00029	0.00092	24.51	0.00516	24.51	0.00516	0.00039	0.00049							2025-04-20 to 2025-08-02
19408	6/16/2025 1:24	heavyVsRef	39.604	0.022	76.294	0.021	19	11.3	10	2044	2262	419.574	0.71437	418.711	0.97327	-0.89207	0.28469	41.3342	0.0013	41.3342	0.0011	0	0.00073	24.5107	0.00498	24.5107	0.00498	-0.0001	0.00029							2025-04-20 to 2025-08-02
19409	6/16/2025 3:44	lightVsRef	-0.61	0.025	-0.544	0.021	-322.8	13.4	10	2065	2303	419.689	0.71471	419.19	0.95871	-0.49297	0.17043	41.3339	0.00143	41.3343	0.00134	0.00037	0.00121	24.509	0.00559	24.509	0.00559	0.00033	0.00046							2025-04-20 to 2025-08-02
19423	6/16/2025 12:09	heavyVsRef	39.583	0.017	76.266	0.02	12.8	6.9	10	2097	2290	419.383	0.69313	418.356	1.01538	-1.02909	0.47682	41.3339	0.00155	41.3344	0.00112	0.00042	0.00074	24.5119	0.00528	24.5119	0.00528	-0.00048	0.00039							2025-04-20 to 2025-08-02
19428	6/16/2025 14:30	lightVsRef	-0.605	0.023	-0.536	0.022	-322.3	11.9	10	2081	2285	419.462	0.72331	419.064	0.99067	-0.42608	0.43657	41.3338	0.00105	41.3336	0.00136	-0.00017	0.00096	24.5114	0.0054	24.5114	0.0054	0.00035	0.00046							2025-04-20 to 2025-08-02
19431	6/16/2025 18:10	GD_VSMOW2_E5	-0.285	0.016	-0.181	0.015	-189	7.9	10	2114	2300	419.385	0.7217	418.605	0.98883	-0.7977	0.31179	41.3336	0.00146	41.3341	0.00128	0.00056	0.00108	24.518	0.00621	24.518	0.00621	-0.00041	0.00058							2025-04-20 to 2025-08-02
19434	6/16/2025 20:28	GD_VSMOW2_E8	-0.438	0.021	-0.489	0.018	-180.2	11.9	10	2087	2280	419.549	0.70791	418.881	0.97302	-0.68102	0.19562	41.3347	0.00157	41.3341	0.00139	-0.00052	0.00132	24.5147	0.00509	24.5147	0.00509	0.00027	0.00043							2025-04-20 to 2025-08-02
19436	6/17/2025 1:05	GD_VSMOW2_E10	-0.795	0.027	-1.156	0.023	-184.8	16.8	6	1258	1463	419.612	0.69148	418.911	0.97014	-0.70607	0.21134	41.3343	0.00158	41.3341	0.00122	-3e-05	0.00094	24.5107	0.00514	24.5107	0.00514	0.00021	0.00048							2025-04-20 to 2025-08-02
19437	6/17/2025 3:26	heavyVsRef	39.608	0.024	76.285	0.025	27.4	10.9	10	2075	2302	419.509	0.69523	418.511	0.97332	-1.00261	0.28445	41.3338	0.00137	41.334	0.00105	0.00014	0.0008	24.509	0.00396	24.509	0.00396	0.00023	0.00035							2025-04-20 to 2025-08-02
19438	6/17/2025 5:47	lightVsRef	-0.61	0.016	-0.527	0.015	-331.6	9.3	10	2096	2329	419.616	0.71607	419.027	0.9908	-0.58698	0.26755	41.3341	0.00226	41.3335	0.00117	-0.00064	0.00149	24.5063	0.00409	24.5063	0.00409	-1e-05	0.00038							2025-04-20 to 2025-08-02
19444	6/17/2025 10:35	lightVsRef	-0.606	0.018	-0.534	0.016	-323.9	9.4	10	2120	2316	419.437	0.73598	419.06	0.98972	-0.37829	0.32026	41.334	0.00133	41.3334	0.0011	-0.00071	0.00062	24.5077	0.00471	24.5077	0.00471	0.0002	0.00038							2025-04-20 to 2025-08-02
19447	6/17/2025 12:57	heavyVsRef	39.597	0.011	76.284	0.013	17.4	4.4	10	2077	2306	419.405	0.72039	418.321	0.97662	-1.07997	0.34381	41.3343	0.00167	41.334	0.00135	-0.00012	0.00136	24.5126	0.00506	24.5126	0.00506	-0.00028	0.00039							2025-04-20 to 2025-08-02
19449	6/17/2025 15:18	lightVsRef	-0.599	0.021	-0.514	0.017	-327.8	12	10	2060	2299	419.622	0.67917	418.962	0.95836	-0.66595	0.20518	41.3339	0.00111	41.3345	0.00114	0.00065	0.00063	24.5123	0.00556	24.5123	0.00556	0.00011	0.00038							2025-04-20 to 2025-08-02
19451	6/17/2025 17:57	GD_SLAP2_G2	-27.107	0.016	-49.814	0.013	-501.8	10.4	10	2051	2290	419.605	0.70131	418.429	0.97502	-1.20058	0.32333	41.334	0.00128	41.3343	0.00136	0.00012	0.00116	24.517	0.00456	24.517	0.00456	0.00012	0.00059							2025-04-20 to 2025-08-02
19453	6/17/2025 20:17	GD_SLAP2_G4	-28.353	0.019	-52.138	0.016	-490.7	11	10	2029	2274	419.73	0.70111	418.823	0.95355	-0.92634	0.20432	41.3341	0.00123	41.3338	0.00127	-0.00025	0.00107	24.5173	0.00405	24.5173	0.00405	3e-05	0.00056							2025-04-20 to 2025-08-02
19456	6/17/2025 22:35	GD_SLAP2_G9	-29.471	0.012	-54.155	0.014	-516.3	5.6	10	2041	2267	419.775	0.73508	418.884	0.97215	-0.91118	0.29489	41.3344	0.00123	41.3344	0.00131	1e-05	0.00107	24.5149	0.00535	24.5149	0.00535	-7e-05	0.00039							2025-04-20 to 2025-08-02
19457	6/18/2025 0:55	GD_SLAP2_G10	-29.202	0.02	-53.711	0.015	-487.7	11.9	10	2073	2296	419.967	0.68567	418.648	0.95111	-1.31256	0.22327	41.3339	0.00244	41.3336	0.00129	7e-05	0.00113	24.5113	0.00542	24.5113	0.00542	0.00011	0.00079							2025-04-20 to 2025-08-02
19458	6/18/2025 3:16	heavyVsRef	39.591	0.022	76.275	0.018	16.6	12.6	10	2057	2293	419.934	0.73012	418.698	0.93849	-1.23842	0.20557	41.3341	0.00166	41.3342	0.00116	0.00019	0.00097	24.5094	0.00486	24.5094	0.00486	-8e-05	0.00047							2025-04-20 to 2025-08-02
19459	6/18/2025 5:36	lightVsRef	-0.614	0.014	-0.535	0.012	-331.6	8.5	10	1985	2312	419.859	0.70797	419.155	0.96552	-0.70693	0.34008	41.3339	0.0015	41.3347	0.00131	0.0008	0.00123	24.5107	0.00529	24.5107	0.00529	-0.00023	0.00032							2025-04-20 to 2025-08-02
19465	6/18/2025 9:51	heavyVsRef	39.62	0.016	76.301	0.013	30.7	9.5	10	2085	2273	419.59	0.69048	418.49	0.97156	-1.09554	0.23019	41.3342	0.00134	41.3336	0.00104	-0.00066	0.00061	24.5114	0.00477	24.5114	0.00477	-0.00042	0.00039							2025-04-20 to 2025-08-02
19466	6/18/2025 12:11	lightVsRef	-0.613	0.022	-0.527	0.018	-334.3	12.6	10	2060	2296	419.699	0.7366	419.067	0.95629	-0.65337	0.32187	41.3335	0.00124	41.3338	0.00115	0.00024	0.00106	24.5133	0.00404	24.5133	0.00404	-0.00014	0.00041							2025-04-20 to 2025-08-02
19467	6/18/2025 14:31	heavyVsRef	39.626	0.023	76.316	0.021	29.7	12	10	2024	2291	419.861	0.71463	418.43	0.96465	-1.4567	0.28916	41.3337	0.00096	41.3344	0.00112	0.00066	0.00098	24.5151	0.00396	24.5151	0.00396	-0.00015	0.00036							2025-04-20 to 2025-08-02
19470	6/18/2025 21:33	GD_IAEA-601_B2	9.886	0.019	19.703	0.014	-464.8	11.4	10	2008	2258	419.888	0.67746	419.045	0.99979	-0.82249	0.41315	41.334	0.00119	41.3336	0.00127	-0.00044	0.00126	24.5191	0.00441	24.5191	0.00441	0.00038	0.00044							2025-04-20 to 2025-08-02
19471	6/18/2025 23:48	GD_IAEA-601_B3	10.042	0.019	20.045	0.016	-486.8	10.8	10	2006	2317	419.751	0.68914	419.136	0.95028	-0.60946	0.17735	41.3335	0.0014	41.3346	0.00137	0.00098	0.00114	24.5149	0.00476	24.5149	0.00476	-0.00011	0.00027							2025-04-20 to 2025-08-02
19472	6/19/2025 2:08	heavyVsRef	39.583	0.012	76.264	0.011	14.2	6.5	10	2070	2282	419.67	0.70612	418.679	0.99486	-1.01971	0.38325	41.3335	0.00126	41.3335	0.00114	8e-05	0.00111	24.515	0.00504	24.515	0.00504	8e-05	0.00032							2025-04-20 to 2025-08-02
19473	6/19/2025 4:28	lightVsRef	-0.57	0.017	-0.495	0.013	-308.1	10.3	10	2039	2292	419.734	0.68354	418.934	0.94045	-0.81216	0.17013	41.3335	0.00121	41.3339	0.00129	0.00035	0.00115	24.5117	0.00509	24.5117	0.00509	4e-05	0.00037							2025-04-20 to 2025-08-02
19474	6/19/2025 6:48	heavyVsRef	39.603	0.014	76.291	0.015	20.3	7.4	10	2073	2291	419.534	0.68597	418.536	0.98336	-1.01536	0.28678	41.3343	0.00153	41.3338	0.00148	-0.00029	0.00113	24.5156	0.00544	24.5156	0.00544	5e-05	0.00053							2025-04-20 to 2025-08-02
19630	2025-01-07 09:58:00	heavyVsRef	39.634	0.011	76.296	0.006	47.5	8.4	10	1894	2228	420.336	0.82031	419.118	0.95857	-1.21877	0.49951	41.334	0.00148	41.3344	0.00131	0.00043	0.00107	24.5275	0.00575	24.5275	0.00575	0.00044	0.00044							2025-04-20 to 2025-08-02
19631	2025-01-07 12:15:00	lightVsRef	-0.63	0.028	-0.546	0.022	-341.4	16.7	10	1850	2196	420.264	0.71073	419.886	0.9523	-0.36509	0.27572	41.3337	0.00135	41.3341	0.00101	0.00041	0.00083	24.5265	0.00525	24.5265	0.00525	-0.00012	0.00063							2025-04-20 to 2025-08-02
19636	2025-02-07 00:40:00	heavyVsRef	39.613	0.023	76.261	0.02	43.8	13	10	1907	2200	420.179	0.66227	419.56	0.95544	-0.63332	0.2353	41.3339	0.00118	41.3341	0.00116	0.00013	0.0012	24.5366	0.00376	24.5366	0.00376	-1e-05	0.00052							2025-04-20 to 2025-08-02
19638	2025-02-07 05:12:00	heavyVsRef	39.575	0.02	76.246	0.019	14.7	10	10	1896	2208	420.315	0.70674	419.345	0.95488	-0.97355	0.30511	41.3343	0.00244	41.3344	0.00127	0.00039	0.00116	24.5319	0.00399	24.5319	0.00399	-3e-05	0.00031							2025-04-20 to 2025-08-02
19639	2025-02-07 07:28:00	lightVsRef	-0.639	0.021	-0.548	0.015	-350.1	13.2	10	1874	2184	420.393	0.68799	419.964	0.92957	-0.40806	0.22806	41.334	0.00101	41.3336	0.00124	-0.00034	0.00122	24.5334	0.00431	24.5334	0.00431	-0.00032	0.00038							2025-04-20 to 2025-08-02
19658	2025-02-07 19:40:00	heavyVsRef	39.583	0.015	76.179	0.011	55.3	9.8	10	2022	2030	419.705	0.72066	419.8	1.0059	0.0602	0.34944	41.3336	0.00154	41.3334	0.00108	-0.00026	0.00131	24.5423	0.0044	24.5423	0.0044	-9e-05	0.00043							2025-04-20 to 2025-08-02
19660	2025-03-07 00:29:00	GD_USGS46_D3	-15.219	0.021	-28.031	0.017	-324.8	11.8	10	1919	2191	419.794	0.66919	419.447	0.97313	-0.35349	0.38282	41.3343	0.00113	41.3339	0.00104	-0.00036	0.00069	24.548	0.00373	24.548	0.00373	-0.00011	0.00045							2025-04-20 to 2025-08-02
19661	2025-03-07 02:42:00	GD_USGS46_D4	-15.487	0.012	-28.513	0.008	-334.1	8.9	10	1881	2155	420.047	0.77477	419.427	0.93604	-0.67262	0.28817	41.3342	0.00104	41.3339	0.00099	-0.00032	0.00076	24.5451	0.00388	24.5451	0.00388	0.00011	0.00033							2025-04-20 to 2025-08-02
19662	2025-07-03 04:55:12	GD_USGS46_D5	-15.529	0.014	-28.561	0.011	-350.8	9.3	10	1955	2215	420.168	0.70092	418.016	0.94392	-2.16295	0.2262	41.334	0.00126	41.3343	0.00122	0.00028	0.00112	24.5429	0.00369	24.5429	0.00369	-0.00019	0.00056							2025-04-20 to 2025-08-02
19664	2025-03-07 09:30:00	lightVsRef	-0.618	0.013	-0.531	0.009	-337.3	8.9	10	2048	2316	419.74	0.73708	418.701	0.98595	-1.0615	0.35537	41.3339	0.00109	41.3341	0.001	0.0001	0.00063	24.5399	0.00401	24.5399	0.00401	0.00017	0.0004							2025-04-20 to 2025-08-02
19665	2025-03-07 11:51:00	heavyVsRef	39.613	0.019	76.28	0.018	34.8	9.8	10	2095	2288	419.44	0.70113	418.229	0.95877	-1.24082	0.18625	41.3337	0.00122	41.3341	0.00102	0.00046	0.00065	24.5317	0.0041	24.5317	0.0041	0.00023	0.00033							2025-04-20 to 2025-08-02
19670	2025-04-07 01:43:00	heavyVsRef	39.583	0.018	76.275	0.018	9	8.7	10	2056	2277	419.61	0.72448	418.191	1.0013	-1.45499	0.30887	41.334	0.00198	41.3336	0.00138	-0.00018	0.00163	24.5342	0.00575	24.5342	0.00575	-0.00013	0.00052							2025-04-20 to 2025-08-02
19671	2025-04-07 04:04:00	lightVsRef	-0.637	0.009	-0.546	0.007	-348.7	7	10	2061	2309	419.739	0.71078	418.834	0.97854	-0.9437	0.32669	41.3336	0.00126	41.334	0.00097	0.00046	0.00076	24.5301	0.00481	24.5301	0.00481	6e-05	0.00052							2025-04-20 to 2025-08-02
19672	2025-04-07 06:25:00	heavyVsRef	39.622	0.012	76.307	0.013	30.7	5.7	10	2075	2261	419.496	0.69362	418.2	0.97875	-1.30063	0.27106	41.3346	0.00192	41.3341	0.00129	-0.00051	0.00142	24.5289	0.00461	24.5289	0.00461	-8e-05	0.00053							2025-04-20 to 2025-08-02
19673	2025-04-07 08:45:00	lightVsRef	-0.625	0.015	-0.544	0.014	-338.4	8.5	10	2094	2306	419.442	0.70398	418.616	0.96038	-0.84677	0.21665	41.3331	0.0026	41.3339	0.0012	0.00051	0.00134	24.527	0.00447	24.527	0.00447	1e-05	0.00063							2025-04-20 to 2025-08-02
19677	2025-04-07 11:07:00	heavyVsRef	39.619	0.015	76.286	0.015	37.7	7.8	10	2098	2271	419.527	0.71568	419.173	0.96686	-0.38595	0.37992	41.3344	0.00227	41.3342	0.00118	-0.00031	0.00129	24.5295	0.00511	24.5295	0.00511	0.00014	0.00043							2025-04-20 to 2025-08-02
19681	2025-04-07 13:28:00	lightVsRef	-0.629	0.017	-0.565	0.015	-330.4	9.5	10	2077	2264	419.473	0.68451	419.852	0.99358	0.37022	0.31589	41.3341	0.00154	41.3338	0.00107	-0.0002	0.00127	24.5266	0.00435	24.5266	0.00435	-5e-05	0.00048							2025-04-20 to 2025-08-02
19682	2025-04-07 15:48:00	heavyVsRef	39.612	0.011	76.258	0.009	44.5	7.7	10	2034	2270	419.693	0.69487	419.523	0.98473	-0.18329	0.324	41.3337	0.00138	41.3344	0.00115	0.00065	0.00113	24.5299	0.00461	24.5299	0.00461	1e-05	0.00036							2025-04-20 to 2025-08-02
19818	7/17/2025 6:51	heavyVsRef	39.613	0.028	76.237	0.024	55.4	15.5	10	1895	2224	420.398	0.68337	419.904	0.96094	-0.49488	0.28438	41.3333	0.00483	41.3344	0.00303	0.00025	0.00416	24.5143	0.00528	24.5143	0.00528	-0.00016	0.00049							2025-04-20 to 2025-08-02
19819	7/17/2025 9:07	lightVsRef	-0.598	0.022	-0.516	0.017	-325.2	13.8	10	1910	2200	420.607	0.68179	420.352	0.99262	-0.27069	0.33207	41.3359	0.00327	41.3341	0.00152	-0.00186	0.00214	24.515	0.00484	24.515	0.00484	0.0003	0.00034							2025-04-20 to 2025-08-02
19820	7/17/2025 11:23	heavyVsRef	39.6	0.011	76.249	0.016	37.6	6.8	10	1865	2176	420.576	0.72237	419.87	0.96315	-0.70292	0.22597	41.3329	0.00367	41.334	0.00225	0.001	0.00375	24.5164	0.00584	24.5164	0.00584	0.00027	0.00064							2025-04-20 to 2025-08-02
19822	7/17/2025 14:48	lightVsRef	-0.589	0.02	-0.541	0.014	-303.3	12.6	10	1911	2173	420.488	0.67489	420.58	0.97849	0.09174	0.31175	41.3289	0.00901	41.3353	0.00248	0.0067	0.00862	24.5192	0.00485	24.5192	0.00485	0.00025	0.00043							2025-04-20 to 2025-08-02
19823	7/17/2025 17:04	heavyVsRef	39.629	0.014	76.258	0.013	60.8	7.3	10	1907	2170	420.624	0.72224	420.046	0.96095	-0.58142	0.35274	41.3332	0.00311	41.3352	0.00305	0.00159	0.00349	24.5175	0.00523	24.5175	0.00523	0	0.00057							2025-04-20 to 2025-08-02
19828	7/18/2025 4:16	heavyVsRef	39.626	0.017	76.246	0.014	64.1	10.5	10	1957	2181	420.435	0.74983	420.018	0.96838	-0.42096	0.42502	41.3336	0.00228	41.3334	0.00127	0.00012	0.00157	24.5167	0.00433	24.5167	0.00433	0.00014	0.00043							2025-04-20 to 2025-08-02
19829	7/18/2025 6:33	lightVsRef	-0.579	0.015	-0.525	0.012	-302.3	10.1	10	1949	2178	420.696	0.72252	420.708	1.03078	0.03576	0.41981	41.3334	0.00526	41.3359	0.0029	0.00216	0.00476	24.5155	0.00375	24.5155	0.00375	8e-05	0.00026							2025-04-20 to 2025-08-02
19830	7/18/2025 8:50	heavyVsRef	39.659	0.023	76.278	0.016	80.1	15.3	10	1890	2171	420.522	0.71462	420.084	0.97509	-0.43829	0.33724	41.3339	0.00212	41.3357	0.00289	0.0015	0.00335	24.5147	0.00394	24.5147	0.00394	0.0004	0.0004							2025-04-20 to 2025-08-02
19839	7/18/2025 11:05	lightVsRef	-0.626	0.025	-0.553	0.019	-333.8	15.1	10	1905	2189	420.755	0.68902	420.452	0.96509	-0.28994	0.26562	41.3331	0.00453	41.334	0.00137	0.00108	0.00399	24.5153	0.00397	24.5153	0.00397	2e-05	0.0003							2025-04-20 to 2025-08-02
19840	7/18/2025 16:58	GD_VSMOW2_A3	-0.384	0.013	-0.355	0.011	-196.4	7.7	10	2042	2119	420.476	0.66441	420.708	0.99443	0.23212	0.37488	41.334	0.00273	41.3327	0.00161	-0.00136	0.00177	24.5155	0.0039	24.5155	0.0039	4e-05	0.00038							2025-04-20 to 2025-08-02
19841	7/18/2025 19:14	GD_VSMOW2_A4	-0.568	0.018	-0.697	0.013	-200.4	11.2	9	1806	1874	420.217	0.66237	420.867	0.96358	0.6189	0.3246	41.3346	0.00114	41.3342	0.00098	-0.00038	0.00067	24.5171	0.00382	24.5171	0.00382	0.00019	0.00035							2025-04-20 to 2025-08-02
19842	7/18/2025 21:28	GD_VSMOW2_A5	-0.674	0.015	-0.914	0.012	-191.4	9.9	10	1967	2184	420.377	0.67233	420.702	0.94977	0.32336	0.24809	41.3344	0.00179	41.3345	0.00111	0.00015	0.00116	24.5193	0.00377	24.5193	0.00377	4e-05	0.00031							2025-04-20 to 2025-08-02
19843	7/18/2025 23:44	GD_VSMOW2_A6	-0.647	0.019	-0.817	0.015	-215.6	12.6	10	2017	2135	420.479	0.77864	420.696	0.99497	0.18337	0.43951	41.335	0.00217	41.3341	0.00095	-0.00099	0.00139	24.5207	0.0043	24.5207	0.0043	4e-05	0.00034							2025-04-20 to 2025-08-02
19844	7/19/2025 2:01	heavyVsRef	39.648	0.023	76.268	0.022	74.9	11.8	10	1991	2150	420.16	0.70062	420.293	1.0033	0.10165	0.46173	41.3342	0.00105	41.3343	0.00124	9e-05	0.00072	24.5201	0.00379	24.5201	0.00379	1e-05	0.00034							2025-04-20 to 2025-08-02
19845	7/19/2025 4:18	lightVsRef	-0.614	0.021	-0.557	0.016	-320	12.8	10	2009	2119	420.102	0.72096	420.757	0.99615	0.67468	0.31248	41.3343	0.00112	41.3341	0.00115	-0.00035	0.00086	24.5183	0.00415	24.5183	0.00415	-9e-05	0.0004							2025-04-20 to 2025-08-02
19846	7/19/2025 6:35	heavyVsRef	39.627	0.021	76.246	0.02	64.4	11.8	10	2036	2129	420.046	0.67356	420.385	0.97031	0.3388	0.24955	41.3346	0.00101	41.3344	0.00122	-0.00015	0.00105	24.5202	0.00375	24.5202	0.00375	0.00011	0.00046							2025-04-20 to 2025-08-02
19847	7/19/2025 8:53	lightVsRef	-0.63	0.016	-0.574	0.012	-326.8	10.6	10	2000	2092	419.972	0.69358	420.968	0.94896	1.00744	0.25437	41.3349	0.00154	41.3343	0.0011	-0.00057	0.00099	24.5171	0.00372	24.5171	0.00372	-0.00018	0.00024							2025-04-20 to 2025-08-02
19848	7/19/2025 11:09	heavyVsRef	39.619	0.022	76.246	0.018	57.5	12.3	10	2052	2093	419.829	0.65069	420.101	0.97333	0.27896	0.23913	41.335	0.00115	41.3342	0.00087	-0.00072	0.00075	24.5191	0.00395	24.5191	0.00395	-5e-05	0.0003							2025-04-20 to 2025-08-02
19849	7/19/2025 13:26	lightVsRef	-0.604	0.021	-0.553	0.013	-312.7	14.9	10	2063	2036	419.893	0.7222	420.809	0.98708	0.93188	0.39072	41.3346	0.00122	41.3342	0.00091	-0.00039	0.00094	24.5214	0.00375	24.5214	0.00375	5e-05	0.00026							2025-04-20 to 2025-08-02
19850	7/19/2025 15:43	heavyVsRef	39.646	0.021	76.257	0.016	77.5	12.9	10	2047	2017	419.828	0.68777	420.354	0.98234	0.5098	0.18158	41.335	0.00096	41.3346	0.00123	-0.00035	0.00099	24.5187	0.00397	24.5187	0.00397	3e-05	0.00034							2025-04-20 to 2025-08-02
19851	7/19/2025 17:58	lightVsRef	-0.614	0.025	-0.552	0.016	-322.8	17	10	2063	2000	419.559	0.6613	420.706	1.04541	1.14569	0.4334	41.335	0.00096	41.3346	0.00102	-0.00041	0.0007	24.5247	0.0035	24.5247	0.0035	2e-05	0.00054							2025-04-20 to 2025-08-02
19852	7/19/2025 21:12	heavyVsRef	39.636	0.019	76.26	0.014	66.6	12.6	10	2096	2074	419.848	0.68833	420.378	1.01921	0.54617	0.39872	41.3346	0.00122	41.3342	0.00102	-0.00032	0.00093	24.5262	0.00361	24.5262	0.00361	6e-05	0.00032							2025-04-20 to 2025-08-02
19853	7/19/2025 23:29	lightVsRef	-0.658	0.012	-0.578	0.008	-352.7	9.7	10	2100	2001	419.626	0.67089	420.705	1.0051	1.06579	0.39238	41.335	0.00113	41.3344	0.00085	-0.00073	0.00039	24.5282	0.00387	24.5282	0.00387	-0.00016	0.0004							2025-04-20 to 2025-08-02
19854	7/20/2025 1:46	heavyVsRef	39.63	0.021	76.269	0.015	56.5	13.3	10	2108	2029	419.75	0.70838	420.081	0.99112	0.32185	0.24322	41.3357	0.00117	41.3347	0.0009	-0.00111	0.00087	24.5332	0.00376	24.5332	0.00376	-8e-05	0.00023							2025-04-20 to 2025-08-02
19855	7/20/2025 4:03	lightVsRef	-0.632	0.03	-0.561	0.023	-335.7	18.7	10	2066	2021	419.712	0.66479	420.895	0.99145	1.15311	0.1867	41.3355	0.00112	41.3347	0.0009	-0.00085	0.00087	24.5308	0.00384	24.5308	0.00384	-0.00018	0.00051							2025-04-20 to 2025-08-02
19856	7/20/2025 6:19	heavyVsRef	39.632	0.027	76.263	0.021	61.5	15.6	10	2077	2057	419.884	0.66771	420.073	0.9789	0.1844	0.32262	41.3356	0.00097	41.3349	0.00106	-0.00067	0.00065	24.5303	0.0035	24.5303	0.0035	0.00025	0.00049							2025-04-20 to 2025-08-02
19857	7/20/2025 8:36	lightVsRef	-0.618	0.013	-0.55	0.009	-327.8	8.5	10	2090	2066	419.82	0.7147	420.823	1.01812	1.02539	0.36918	41.3361	0.00224	41.3355	0.00109	-0.00067	0.00194	24.5315	0.00359	24.5315	0.00359	0.00012	0.00041							2025-04-20 to 2025-08-02
19858	7/20/2025 10:54	heavyVsRef	39.62	0.02	76.248	0.018	57.3	11.2	10	2082	2077	419.689	0.73351	420.206	0.99084	0.49446	0.33473	41.3354	0.00105	41.3344	0.00122	-0.00088	0.00087	24.5327	0.00345	24.5327	0.00345	0.00012	0.00033							2025-04-20 to 2025-08-02
19859	7/20/2025 13:12	lightVsRef	-0.617	0.017	-0.539	0.009	-332.5	12.7	10	2086	2084	419.649	0.68483	420.513	0.99951	0.88975	0.38397	41.3359	0.00118	41.3348	0.00098	-0.00112	0.00074	24.537	0.0035	24.537	0.0035	4e-05	0.00031							2025-04-20 to 2025-08-02
19860	7/20/2025 15:30	heavyVsRef	39.628	0.021	76.251	0.015	63.3	13.5	10	2109	2153	419.617	0.70292	419.96	0.9914	0.32838	0.36772	41.3355	0.00101	41.3353	0.00094	-0.00018	0.00081	24.5404	0.00348	24.5404	0.00348	0.00019	0.00032							2025-04-20 to 2025-08-02
19861	7/20/2025 17:48	lightVsRef	-0.631	0.015	-0.556	0.011	-337.9	9.3	10	2111	2118	419.69	0.68066	420.327	0.96422	0.64225	0.17858	41.3352	0.00101	41.335	0.00105	-0.00023	0.0009	24.5407	0.00351	24.5407	0.00351	-0.00021	0.00028							2025-04-20 to 2025-08-02
19862	7/20/2025 20:07	heavyVsRef	39.667	0.02	76.285	0.024	84.3	13.1	10	2086	2105	419.897	0.66709	420.163	1.01968	0.26713	0.48371	41.3356	0.00123	41.3352	0.00084	-0.00033	0.00084	24.5405	0.00369	24.5405	0.00369	-0.00023	0.0003							2025-04-20 to 2025-08-02
19863	7/20/2025 22:25	lightVsRef	-0.627	0.022	-0.564	0.018	-329.7	14	10	2106	2112	419.599	0.69648	420.451	0.96299	0.86013	0.19979	41.3359	0.00106	41.3357	0.0012	-7e-05	0.00107	24.5484	0.00484	24.5484	0.00484	0.00025	0.00054							2025-04-20 to 2025-08-02
19864	7/21/2025 0:44	heavyVsRef	39.662	0.016	76.297	0.014	73.2	9.6	10	2062	2099	419.746	0.69491	419.898	1.01128	0.12686	0.36727	41.3364	0.0011	41.335	0.00092	-0.00144	0.0007	24.5389	0.00343	24.5389	0.00343	6e-05	0.00042							2025-04-20 to 2025-08-02
19865	7/21/2025 3:01	lightVsRef	-0.624	0.026	-0.552	0.02	-332.4	16.7	10	2052	2100	419.689	0.70548	420.569	0.98381	0.89197	0.32983	41.3366	0.00094	41.3352	0.00119	-0.00142	0.0007	24.5367	0.00378	24.5367	0.00378	-0.00011	0.00033							2025-04-20 to 2025-08-02
19866	7/21/2025 5:19	heavyVsRef	39.636	0.042	76.254	0.034	69.5	24	10	2107	2109	419.764	0.8589	420.057	0.97524	0.23599	0.43211	41.3365	0.00205	41.336	0.00107	-0.00071	0.00168	24.5353	0.00379	24.5353	0.00379	0.00011	0.00035							2025-04-20 to 2025-08-02
19867	7/21/2025 7:38	lightVsRef	-0.657	0.023	-0.574	0.017	-354.8	14.3	10	2096	2102	419.689	0.72892	420.404	0.97679	0.71498	0.2271	41.3361	0.00136	41.3355	0.00096	-0.00074	0.00087	24.534	0.00395	24.534	0.00395	-0.00023	0.00025							2025-04-20 to 2025-08-02
19868	7/21/2025 9:56	heavyVsRef	39.625	0.019	76.256	0.017	58	10.8	10	2086	2105	419.578	0.72705	419.778	1.02458	0.15563	0.36467	41.3364	0.00116	41.3357	0.00117	-0.00059	0.00111	24.5347	0.00408	24.5347	0.00408	-2e-05	0.00039							2025-04-20 to 2025-08-02
19869	7/21/2025 12:15	lightVsRef	-0.627	0.022	-0.549	0.014	-336.6	15	10	2109	2087	419.862	0.72098	420.417	0.99613	0.57573	0.26899	41.3365	0.00134	41.3356	0.00099	-0.00079	0.00116	24.5349	0.00415	24.5349	0.00415	-5e-05	0.00022							2025-04-20 to 2025-08-02
19870	7/21/2025 16:51	GD_SLAP2_B7	-26.231	0.01	-48.13	0.007	-536.8	8.8	10	2094	2148	419.543	0.70085	419.958	0.97703	0.37966	0.23284	41.3368	0.00103	41.3357	0.00133	-0.00116	0.00097	24.531	0.00384	24.531	0.00384	-4e-05	0.00049							2025-04-20 to 2025-08-02
19871	7/21/2025 19:08	GD_SLAP2_B5	-28.36	0.017	-52.06	0.009	-541.1	13.1	10	2097	2136	419.716	0.69291	420.342	0.98695	0.63857	0.28578	41.3368	0.00116	41.336	0.00142	-0.0008	0.00132	24.5336	0.0038	24.5336	0.0038	0.00014	0.00054							2025-04-20 to 2025-08-02
19872	7/21/2025 21:25	GD_SLAP2_B6	-28.809	0.02	-52.923	0.012	-521.8	13.9	10	2183	2111	419.777	0.71848	420.479	1.00324	0.67231	0.3728	41.3367	0.00109	41.3362	0.00101	-0.00057	0.00089	24.5348	0.00408	24.5348	0.00408	5e-05	0.00039							2025-04-20 to 2025-08-02
19873	7/21/2025 23:43	GD_SLAP2_B8	-29.012	0.021	-53.272	0.014	-536.3	14.2	10	2045	2125	419.621	0.71002	420.41	1.01604	0.77086	0.35614	41.337	0.00115	41.336	0.00118	-0.00099	0.00104	24.533	0.00362	24.533	0.00362	-1e-05	0.00034							2025-04-20 to 2025-08-02
19874	7/22/2025 2:01	heavyVsRef	39.631	0.021	76.279	0.013	53	14	10	2107	2158	419.741	0.67829	419.69	0.9846	-0.06568	0.29644	41.3365	0.0013	41.3364	0.00128	-7e-05	0.00107	24.532	0.00385	24.532	0.00385	0.00018	0.00033							2025-04-20 to 2025-08-02
19875	7/22/2025 4:20	lightVsRef	-0.653	0.021	-0.567	0.014	-354.3	14.3	10	2092	2120	419.714	0.71398	420.128	0.98147	0.40225	0.34782	41.3364	0.00138	41.3363	0.00098	-4e-05	0.00108	24.529	0.00376	24.529	0.00376	-7e-05	0.00024							2025-04-20 to 2025-08-02
19876	7/22/2025 6:39	heavyVsRef	39.617	0.027	76.261	0.019	47.7	17.4	10	2088	2102	419.776	0.72607	419.834	0.9784	0.02573	0.41339	41.3374	0.00119	41.3365	0.00123	-0.00093	0.00116	24.5298	0.00378	24.5298	0.00378	-0.00033	0.00012							2025-04-20 to 2025-08-02
19877	7/22/2025 8:57	lightVsRef	-0.631	0.02	-0.554	0.011	-338.7	14.3	10	2081	2045	419.857	0.66331	420.503	0.99296	0.66418	0.3712	41.337	0.00096	41.3361	0.00179	-0.00095	0.00162	24.5322	0.00397	24.5322	0.00397	0.00011	0.00038							2025-04-20 to 2025-08-02
19878	7/22/2025 11:15	heavyVsRef	39.611	0.035	76.244	0.028	50.5	20.7	10	2077	2008	419.872	0.71218	420.243	0.9649	0.34589	0.32577	41.3373	0.00114	41.3362	0.00124	-0.00104	0.00105	24.5313	0.00389	24.5313	0.00389	8e-05	0.00033							2025-04-20 to 2025-08-02
19883	7/23/2025 0:47	heavyVsRef	39.589	0.025	76.224	0.019	39.7	16.1	10	1993	2040	419.84	0.70753	419.908	0.9841	0.02521	0.37789	41.3375	0.0013	41.3373	0.00127	-0.00015	0.00092	24.5357	0.0041	24.5357	0.0041	-0.00044	0.00038							2025-04-20 to 2025-08-02
19884	7/23/2025 3:01	lightVsRef	-0.607	0.018	-0.542	0.011	-321.3	12.1	10	2005	2018	419.802	0.65386	420.81	0.9875	0.98859	0.36523	41.3377	0.00096	41.3369	0.00101	-0.00074	0.00092	24.5329	0.00421	24.5329	0.00421	0.0002	0.00031							2025-04-20 to 2025-08-02
19885	7/23/2025 5:15	heavyVsRef	39.635	0.016	76.259	0.011	66	10.3	10	1985	2007	419.717	0.65734	420.06	0.98155	0.34814	0.37699	41.338	0.00105	41.3375	0.00109	-0.0006	0.00088	24.5323	0.0039	24.5323	0.0039	4e-05	0.00047							2025-04-20 to 2025-08-02
19886	7/23/2025 7:29	lightVsRef	-0.594	0.015	-0.537	0.011	-311.1	9.8	10	1992	2062	420.148	0.65812	421.051	0.99193	0.91806	0.27662	41.338	0.00114	41.338	0.00104	2e-05	0.00104	24.528	0.00432	24.528	0.00432	-8e-05	0.00049							2025-04-20 to 2025-08-02
19887	7/23/2025 9:44	heavyVsRef	39.59	0.018	76.242	0.014	31.8	10.8	10	1953	2029	420.009	0.67124	420.173	0.9717	0.12688	0.34846	41.3385	0.00109	41.3374	0.00179	-0.0011	0.00177	24.5245	0.00387	24.5245	0.00387	1e-05	0.00037							2025-04-20 to 2025-08-02
19888	7/23/2025 11:57	lightVsRef	-0.616	0.009	-0.542	0.007	-330	6.2	10	2000	2045	420.137	0.68181	420.828	0.9809	0.69929	0.25634	41.3383	0.0011	41.3368	0.00118	-0.0016	0.0008	24.5275	0.00387	24.5275	0.00387	-0.00025	0.00054							2025-04-20 to 2025-08-02
19889	7/23/2025 14:12	heavyVsRef	39.63	0.01	76.238	0.008	72.2	5.9	10	2043	2070	420.069	0.67474	420.044	1.00067	-0.02794	0.35363	41.3386	0.0012	41.3374	0.00095	-0.0012	0.00081	24.5317	0.00438	24.5317	0.00438	6e-05	0.00039							2025-04-20 to 2025-08-02
19890	7/23/2025 16:27	lightVsRef	-0.611	0.017	-0.555	0.015	-317.8	10.5	10	2053	2085	419.879	0.67821	420.561	0.98298	0.68019	0.37801	41.339	0.00106	41.3374	0.00103	-0.00167	0.00081	24.5408	0.00426	24.5408	0.00426	0.00029	0.00028							2025-04-20 to 2025-08-02
19891	7/23/2025 18:44	heavyVsRef	39.635	0.023	76.233	0.016	79.2	15.9	10	2013	2005	419.96	0.70747	420.161	0.98221	0.16141	0.43907	41.3393	0.00113	41.3376	0.00117	-0.00176	0.00073	24.5342	0.00495	24.5342	0.00495	3e-05	0.00038							2025-04-20 to 2025-08-02
19895	7/24/2025 4:00	GD_Cellulose_KOSI_A2	12.98	0.024	25.124	0.018	-205.3	15.5	10	1987	2120	420.201	0.67357	420.923	0.96827	0.70896	0.3371	41.3401	0.00198	41.3378	0.00142	-0.00237	0.00192	24.521	0.00393	24.521	0.00393	-3e-05	0.00029							2025-04-20 to 2025-08-02
19896	7/24/2025 6:16	heavyVsRef	39.601	0.029	76.186	0.026	69.5	15.9	10	2000	2094	420.087	0.67534	420.326	0.93544	0.24615	0.20137	41.3404	0.00114	41.338	0.00098	-0.00239	0.00085	24.5229	0.00382	24.5229	0.00382	-6e-05	0.00035							2025-04-20 to 2025-08-02
19897	7/24/2025 8:31	lightVsRef	-0.613	0.02	-0.547	0.016	-324.7	11.5	10	2028	2068	420.35	0.6904	420.95	0.95412	0.61153	0.25928	41.3402	0.00118	41.338	0.00152	-0.00215	0.00121	24.5205	0.00398	24.5205	0.00398	2e-05	0.00039							2025-04-20 to 2025-08-02
19898	7/24/2025 10:47	heavyVsRef	39.621	0.016	76.213	0.013	75.6	10	10	1955	2097	420.367	0.69732	420.362	0.95376	-0.04171	0.29496	41.3403	0.00124	41.339	0.00109	-0.00134	0.00095	24.5194	0.00415	24.5194	0.00415	-0.00012	0.00047							2025-04-20 to 2025-08-02
19899	7/24/2025 13:02	lightVsRef	-0.63	0.016	-0.56	0.013	-334.9	10.2	10	1962	2082	420.211	0.68214	420.78	0.98634	0.54918	0.30544	41.341	0.0011	41.338	0.00101	-0.003	0.00093	24.524	0.00381	24.524	0.00381	0	0.00032							2025-04-20 to 2025-08-02
19901	7/24/2025 17:42	heavyVsRef	39.612	0.019	76.185	0.015	80.5	11.1	10	1995	2069	420.137	0.67102	420.279	0.9813	0.12309	0.20425	41.3407	0.00147	41.3385	0.00145	-0.00203	0.00141	24.5296	0.00354	24.5296	0.00354	-0.00018	0.00049							2025-04-20 to 2025-08-02
19902	7/24/2025 19:57	lightVsRef	-0.601	0.018	-0.543	0.015	-314.9	10.8	10	2001	2079	420.136	0.67637	420.627	0.97658	0.48763	0.30702	41.3416	0.0011	41.3392	0.001	-0.00235	0.00072	24.5323	0.00385	24.5323	0.00385	0.00026	0.00036							2025-04-20 to 2025-08-02
19903	7/24/2025 22:12	heavyVsRef	39.64	0.019	76.245	0.016	78.4	11.3	10	2007	2149	420.374	0.68747	419.823	0.96593	-0.57176	0.20841	41.3424	0.00118	41.3395	0.00099	-0.00291	0.00105	24.5279	0.00383	24.5279	0.00383	8e-05	0.00042							2025-04-20 to 2025-08-02
19904	7/25/2025 0:28	lightVsRef	-0.639	0.026	-0.554	0.021	-347.1	15.7	10	1958	2145	420.337	0.68505	420.522	0.96741	0.15941	0.32606	41.3422	0.0012	41.3399	0.00091	-0.00216	0.00056	24.5292	0.00391	24.5292	0.00391	0.00015	0.00054							2025-04-20 to 2025-08-02
19905	7/25/2025 2:44	heavyVsRef	39.589	0.017	76.216	0.017	43.1	9.7	10	2002	2123	420.483	0.72767	419.917	0.97219	-0.55151	0.4184	41.3427	0.00132	41.3405	0.00113	-0.00205	0.00077	24.5258	0.00374	24.5258	0.00374	0.00012	0.00045							2025-04-20 to 2025-08-02
19906	7/25/2025 5:00	lightVsRef	-0.637	0.018	-0.54	0.015	-352.4	11.1	10	2003	2149	420.407	0.66053	420.44	0.97661	0.02358	0.35867	41.343	0.00128	41.3404	0.00137	-0.00243	0.00083	24.5243	0.00379	24.5243	0.00379	-1e-05	0.00042							2025-04-20 to 2025-08-02
19907	7/25/2025 7:17	heavyVsRef	39.608	0.022	76.248	0.019	45.6	12.2	10	1935	2130	420.592	0.74987	419.749	0.974	-0.875	0.4043	41.3435	0.00128	41.3403	0.00123	-0.00323	0.00116	24.5241	0.0039	24.5241	0.0039	-0.00021	0.00056							2025-04-20 to 2025-08-02
19908	7/25/2025 9:32	lightVsRef	-0.625	0.022	-0.544	0.017	-337.4	13.5	10	1960	2094	420.408	0.64222	420.44	0.95251	0.03223	0.29038	41.3435	0.00112	41.3402	0.00133	-0.00322	0.0012	24.523	0.00396	24.523	0.00396	-3e-05	0.00037							2025-04-20 to 2025-08-02
19909	7/25/2025 11:47	heavyVsRef	39.595	0.027	76.218	0.024	48.3	14.3	10	1974	2123	420.477	0.71664	419.876	0.98608	-0.61228	0.394	41.3443	0.00101	41.3405	0.00118	-0.00376	0.00082	24.522	0.00375	24.522	0.00375	0.00019	0.00044							2025-04-20 to 2025-08-02
19910	7/25/2025 14:02	lightVsRef	-0.615	0.023	-0.541	0.017	-329.9	14.3	10	2006	2108	420.318	0.69138	420.451	0.94789	0.11658	0.32723	41.3449	0.0014	41.3413	0.00117	-0.00349	0.00064	24.524	0.00366	24.524	0.00366	4e-05	0.00029							2025-04-20 to 2025-08-02
19911	7/25/2025 17:40	GD_IAEA-SO-6_C5	-6.161	0.025	-10.668	0.02	-516.7	15.3	10	1983	2091	420.439	0.70527	420.743	0.98087	0.30959	0.43548	41.346	0.00126	41.3423	0.00136	-0.00378	0.001	24.5239	0.00371	24.5239	0.00371	-3e-05	0.00032							2025-04-20 to 2025-08-02
19914	7/28/2025 10:19	heavyVsRef	39.57	0.017	76.143	0.015	61.1	10.4	10	1988	2072	419.824	0.72721	419.959	0.92532	0.12768	0.44457	41.3517	0.00158	41.3457	0.0012	-0.006	0.00114	24.5279	0.00767	24.5279	0.00767	-0.0001	0.00041							2025-04-20 to 2025-08-02
19915	7/28/2025 12:34	lightVsRef	-0.649	0.015	-0.559	0.01	-354.1	11	10	1959	2049	420.084	0.63563	420.394	0.95903	0.30373	0.35033	41.3511	0.00129	41.3452	0.00134	-0.00579	0.00144	24.5225	0.00371	24.5225	0.00371	0	0.0003							2025-04-20 to 2025-08-02
19922	7/29/2025 0:50	heavyVsRef	39.608	0.02	76.257	0.019	40.8	10.6	10	1888	2127	420.525	0.71087	419.317	0.92378	-1.20233	0.19799	41.3586	0.00188	41.3523	0.00188	-0.00621	0.00217	24.5238	0.00399	24.5238	0.00399	-0.0001	0.00054							2025-04-20 to 2025-08-02
19923	7/29/2025 3:05	lightVsRef	-0.61	0.026	-0.495	0.02	-348.6	16.4	10	1880	2064	420.481	0.66315	419.848	0.98948	-0.61796	0.38462	41.361	0.00144	41.354	0.00144	-0.00711	0.00074	24.5229	0.00396	24.5229	0.00396	-0.00018	0.00052							2025-04-20 to 2025-08-02
19924	7/29/2025 5:19	heavyVsRef	39.57	0.015	76.235	0.015	15.2	7.7	10	1843	2072	420.641	0.68344	419.264	0.94128	-1.36444	0.29083	41.3628	0.00221	41.3542	0.00122	-0.00878	0.00156	24.5237	0.00381	24.5237	0.00381	0.00014	0.00039							2025-04-20 to 2025-08-02
19925	7/29/2025 7:32	lightVsRef	-0.639	0.015	-0.513	0.012	-368.2	9.3	10	1864	2092	420.481	0.66811	419.79	0.92698	-0.71838	0.34866	41.363	0.00243	41.3553	0.00151	-0.00797	0.00151	24.5236	0.00395	24.5236	0.00395	1e-05	0.0003							2025-04-20 to 2025-08-02
19926	7/29/2025 9:46	heavyVsRef	39.606	0.017	76.258	0.015	39.3	9.8	10	1908	2110	420.631	0.78313	419.279	0.96432	-1.32057	0.50336	41.3654	0.00139	41.3553	0.00216	-0.01016	0.00163	24.5231	0.00385	24.5231	0.00385	-4e-05	0.0005							2025-04-20 to 2025-08-02
19927	7/29/2025 12:00	lightVsRef	-0.58	0.026	-0.483	0.02	-325.2	16.6	10	1876	2150	420.166	1.51874	419.844	0.94715	-0.38946	0.67425	41.3647	0.00181	41.3558	0.00157	-0.00887	0.00138	24.5235	0.00409	24.5235	0.00409	0.00018	0.00065							2025-04-20 to 2025-08-02
19934	7/29/2025 21:16	heavyVsRef	39.592	0.022	76.191	0.015	58	13.9	10	1887	2066	420.492	0.70489	419.28	0.90402	-1.20383	0.33223	41.3687	0.00293	41.3576	0.00183	-0.01116	0.00256	24.5233	0.00531	24.5233	0.00531	1e-05	0.00059							2025-04-20 to 2025-08-02
19935	7/29/2025 23:30	lightVsRef	-0.603	0.015	-0.493	0.011	-343.3	10.4	10	1939	2093	420.283	0.70702	419.676	0.9163	-0.63306	0.33657	41.3681	0.00197	41.358	0.00127	-0.01012	0.00104	24.5236	0.00462	24.5236	0.00462	0.00021	0.00042							2025-04-20 to 2025-08-02
19936	7/30/2025 1:46	heavyVsRef	39.608	0.014	76.212	0.014	63.5	7.6	10	1887	2054	420.604	0.67281	419.202	0.91631	-1.44071	0.29566	41.3681	0.00188	41.3588	0.00182	-0.00947	0.00131	24.5248	0.0048	24.5248	0.0048	0.00015	0.00064							2025-04-20 to 2025-08-02
19937	7/30/2025 3:59	lightVsRef	-0.592	0.022	-0.489	0.017	-334	12.8	10	1945	2047	420.328	0.63192	419.791	0.94071	-0.52999	0.32121	41.37	0.00163	41.359	0.00167	-0.01113	0.00176	24.5205	0.00478	24.5205	0.00478	8e-05	0.00068							2025-04-20 to 2025-08-02
19938	7/30/2025 6:14	heavyVsRef	39.579	0.012	76.178	0.01	52	7	10	1920	2032	420.374	0.65265	419.259	0.93164	-1.09718	0.20925	41.3702	0.00145	41.359	0.00256	-0.01133	0.00205	24.5216	0.00457	24.5216	0.00457	0.00029	0.0004							2025-04-20 to 2025-08-02
19939	7/30/2025 8:28	lightVsRef	-0.6	0.021	-0.489	0.015	-342.1	13.4	10	1876	2049	420.691	0.67726	419.804	0.92347	-0.8996	0.47926	41.3723	0.00192	41.3625	0.00169	-0.00955	0.00168	24.5186	0.00486	24.5186	0.00486	2e-05	0.00039							2025-04-20 to 2025-08-02
19942	7/30/2025 10:41	heavyVsRef	39.592	0.019	76.201	0.015	53.3	11.6	10	1928	2047	420.5	0.66505	419.363	0.9101	-1.13573	0.24239	41.3742	0.00195	41.3629	0.00119	-0.01133	0.00153	24.5193	0.0043	24.5193	0.0043	3e-05	0.00028							2025-04-20 to 2025-08-02
19944	7/30/2025 12:56	lightVsRef	-0.591	0.019	-0.487	0.013	-334.3	13.1	10	1947	2042	420.48	0.70489	419.908	0.92336	-0.60534	0.34585	41.3747	0.00288	41.3639	0.00138	-0.01111	0.00226	24.5185	0.00449	24.5185	0.00449	0.00037	0.00058							2025-04-20 to 2025-08-02
19946	7/30/2025 18:51	GD_IAEA-SO-5_B3	5.163	0.014	10.653	0.012	-445.8	8.6	10	1937	2038	420.411	0.66018	420.049	0.91674	-0.3324	0.28298	41.3783	0.00186	41.3658	0.00176	-0.01236	0.002	24.5196	0.00476	24.5196	0.00476	0.00018	0.00029							2025-04-20 to 2025-08-02
19949	7/31/2025 1:31	heavyVsRef	39.554	0.016	76.175	0.017	29	8.1	10	1891	2055	420.597	0.69737	419.196	0.95775	-1.39168	0.42119	41.3792	0.00233	41.3663	0.00137	-0.0129	0.00173	24.5187	0.0046	24.5187	0.0046	-0.00033	0.00055							2025-04-20 to 2025-08-02
19950	7/31/2025 3:45	lightVsRef	-0.595	0.02	-0.48	0.014	-341.6	13	10	1919	2043	420.275	0.65059	419.598	0.94254	-0.68538	0.38691	41.3809	0.00214	41.367	0.00195	-0.01389	0.0019	24.5217	0.00469	24.5217	0.00469	0.00012	0.00049							2025-04-20 to 2025-08-02
19951	7/31/2025 5:59	heavyVsRef	39.576	0.022	76.179	0.018	49.1	13.1	10	1909	2042	420.371	0.65665	419.136	0.92621	-1.24073	0.38532	41.3814	0.00219	41.3684	0.00199	-0.01292	0.0015	24.5219	0.00505	24.5219	0.00505	-0.00012	0.00044							2025-04-20 to 2025-08-02
19952	7/31/2025 8:13	lightVsRef	-0.606	0.023	-0.488	0.016	-349.1	14.3	10	1941	2044	420.534	0.72271	419.817	0.90638	-0.72184	0.21305	41.3825	0.0028	41.3693	0.00165	-0.01334	0.00163	24.5164	0.00497	24.5164	0.00497	-0.0002	0.00043							2025-04-20 to 2025-08-02
19959	7/31/2025 19:30	heavyVsRef	39.574	0.01	76.168	0.013	52.6	5.7	10	1920	2073	420.223	0.63791	419.25	0.92847	-0.96535	0.30701	41.3936	0.00227	41.3758	0.00229	-0.01772	0.00215	24.5224	0.00532	24.5224	0.00532	0.00013	0.00059							2025-04-20 to 2025-08-02
19960	7/31/2025 21:44	lightVsRef	-0.633	0.015	-0.509	0.009	-364.6	10.5	10	1946	2092	420.375	0.65894	419.819	0.90198	-0.57655	0.24538	41.3935	0.00254	41.3745	0.00219	-0.01889	0.0026	24.5193	0.00501	24.5193	0.00501	-0.0003	0.00053							2025-04-20 to 2025-08-02
19961	7/31/2025 23:59	heavyVsRef	39.532	0.023	76.129	0.017	30.4	13.9	10	1916	2088	420.154	0.65419	419.189	0.90302	-0.96726	0.38155	41.3958	0.00334	41.3771	0.00246	-0.01907	0.00182	24.5172	0.00442	24.5172	0.00442	-0.0001	0.00056							2025-04-20 to 2025-08-02
