# Supplementary material for: A Unified Method for Triple Oxygen Isotope Analysis of Sulfate, Water, and Organics
Source: Anal Chem. 2026 Mar 6;98(11):8111–20. doi: 10.1021/acs.analchem.5c06406 (PMC13019427; doi:10.1021/acs.analchem.5c06406)
Supplement: Supplementary file 3 [file ac5c06406_si_003.zip]

Archive with 42 entries (41 files):
- Zahnow_TORCH_Supplementary_Sample_Log_Files/
- Zahnow_TORCH_Supplementary_Sample_Log_Files/2025-04-29_IAEA_SO5_E3_evaluation_results.xlsx
- Zahnow_TORCH_Supplementary_Sample_Log_Files/2025-05-13_IAEA-SO-5_C5_evaluation_results.xlsx
- Zahnow_TORCH_Supplementary_Sample_Log_Files/2025-05-15_IAEA-SO-5_C6_evaluation_results.xlsx
- Zahnow_TORCH_Supplementary_Sample_Log_Files/2025-05-15_IAEA-SO-5_C7_evaluation_results.xlsx
- Zahnow_TORCH_Supplementary_Sample_Log_Files/2025-05-22_IAEA-SO-5_B3_evaluation_results.xlsx
- Zahnow_TORCH_Supplementary_Sample_Log_Files/2025-05-22_IAEA-SO-5_B4_evaluation_results.xlsx
- Zahnow_TORCH_Supplementary_Sample_Log_Files/2025-06-02_IAEA-SO-5_E4_evaluation_results.xlsx
- Zahnow_TORCH_Supplementary_Sample_Log_Files/2025-06-02_IAEA-SO-5_E5_evaluation_results.xlsx
- Zahnow_TORCH_Supplementary_Sample_Log_Files/2025-06-03_IAEA-SO-6_B5_evaluation_results.xlsx
- Zahnow_TORCH_Supplementary_Sample_Log_Files/2025-06-03_IAEA-SO-6_B6_evaluation_results.xlsx
- Zahnow_TORCH_Supplementary_Sample_Log_Files/2025-06-03_UG-SO-1_C8_evaluation_results.xlsx
- Zahnow_TORCH_Supplementary_Sample_Log_Files/2025-06-03_UG-SO-1_C9_evaluation_results.xlsx
- Zahnow_TORCH_Supplementary_Sample_Log_Files/2025-06-10_IAEA-SO-6_A1_evaluation_results.xlsx
- Zahnow_TORCH_Supplementary_Sample_Log_Files/2025-06-10_IAEA-SO-6_A2_evaluation_results.xlsx
- Zahnow_TORCH_Supplementary_Sample_Log_Files/2025-06-10_UG-SO-1-C1_evaluation_results.xlsx
- Zahnow_TORCH_Supplementary_Sample_Log_Files/2025-06-11_Cellulose_KOSI_D2_evaluation_results.xlsx
- Zahnow_TORCH_Supplementary_Sample_Log_Files/2025-06-11_Cellulose_KOSI_D3_evaluation_results.xlsx
- Zahnow_TORCH_Supplementary_Sample_Log_Files/2025-06-11_SLAP2_G7_evaluation_results.xlsx
- Zahnow_TORCH_Supplementary_Sample_Log_Files/2025-06-11_VSMOW2_E2_evaluation_results.xlsx
- Zahnow_TORCH_Supplementary_Sample_Log_Files/2025-06-11_VSMOW2_E3_evaluation_results.xlsx
- Zahnow_TORCH_Supplementary_Sample_Log_Files/2025-06-16_VSMOW2_E10_evaluation_results.xlsx
- Zahnow_TORCH_Supplementary_Sample_Log_Files/2025-06-16_VSMOW2_E5_evaluation_results.xlsx
- Zahnow_TORCH_Supplementary_Sample_Log_Files/2025-06-16_VSMOW2_E8_evaluation_results.xlsx
- Zahnow_TORCH_Supplementary_Sample_Log_Files/2025-06-17_SLAP2_G10_evaluation_results.xlsx
- Zahnow_TORCH_Supplementary_Sample_Log_Files/2025-06-17_SLAP2_G4_evaluation_results.xlsx
- Zahnow_TORCH_Supplementary_Sample_Log_Files/2025-06-17_SLAP2_G9_evaluation_results.xlsx
- Zahnow_TORCH_Supplementary_Sample_Log_Files/2025-06-18_IAEA-601_B2_evaluation_results.xlsx
- Zahnow_TORCH_Supplementary_Sample_Log_Files/2025-06-18_IAEA-601_B3_evaluation_results.xlsx
- Zahnow_TORCH_Supplementary_Sample_Log_Files/2025-07-02_USGS46_D3_evaluation_results.xlsx
- Zahnow_TORCH_Supplementary_Sample_Log_Files/2025-07-02_USGS46_D4_evaluation_results.xlsx
- Zahnow_TORCH_Supplementary_Sample_Log_Files/2025-07-02_USGS46_D5_evaluation_results.xlsx
- Zahnow_TORCH_Supplementary_Sample_Log_Files/2025-07-18_VSMOW2_A3_evaluation_results.xlsx
- Zahnow_TORCH_Supplementary_Sample_Log_Files/2025-07-18_VSMOW2_A4_evaluation_results.xlsx
- Zahnow_TORCH_Supplementary_Sample_Log_Files/2025-07-18_VSMOW2_A5_evaluation_results.xlsx
- Zahnow_TORCH_Supplementary_Sample_Log_Files/2025-07-18_VSMOW2_A6_evaluation_results.xlsx
- Zahnow_TORCH_Supplementary_Sample_Log_Files/2025-07-21_SLAP2_B5_evaluation_results.xlsx
- Zahnow_TORCH_Supplementary_Sample_Log_Files/2025-07-21_SLAP2_B6_evaluation_results.xlsx
- Zahnow_TORCH_Supplementary_Sample_Log_Files/2025-07-21_SLAP2_B8_evaluation_results.xlsx
- Zahnow_TORCH_Supplementary_Sample_Log_Files/2025-07-23_Cellulose_KOSI_A2_evaluation_results.xlsx
- Zahnow_TORCH_Supplementary_Sample_Log_Files/2025-07-25_IAEA-SO-6_C5_evaluation_results.xlsx
- Zahnow_TORCH_Supplementary_Sample_Log_Files/2025-07-30_IAEA-SO-5_B3_evaluation_results.xlsx
