# Supplementary material for: A Unified Method for Triple Oxygen Isotope Analysis of Sulfate, Water, and Organics
Source: Anal Chem. 2026 Mar 6;98(11):8111–20. doi: 10.1021/acs.analchem.5c06406 (PMC13019427; doi:10.1021/acs.analchem.5c06406)
Supplement: Supplementary file 3 [file ac5c06406_si_003.zip › Zahnow_TORCH_Supplementary_Sample_Log_Files/2025-04-29_IAEA_SO5_E3_evaluation_results.xlsx]

## Sheet: Summary
DateTime	Sample name	Sample Type	Sample mass	Instrument	d18O raw	d18O GD scaled	d18O VSMOW	d18O SD	Dp17O raw	Dp17O GD scaled	Dp17O VSMOW	Dp17O SD	d13C raw	d13C VPDB	d13C SD	TCD Peak area pos	TCD Peak area std	TCD Peak area neg	TCD Peak area neg std	TCD Peak ratio	TC/EA yield (%)	CO input pressure (mbar)	CO residual pressure (mbar)	CO converted (mbar)	Discharge yield (%)	CO2 final pressure (mbar)	CO2/CO ratio	Residual gas pressure (mbar)	Comments
2025-04-29 15:34:58	IAEA_SO5_E3	BaSO4	2.501	TILDAS	11.3108	12.7158	12.7158	0.013	-315.369	-311.283	-311.283	6	N/A	N/A	N/A	11.9699	0.441346	0.480949	0.010996	24.888	109.775	3.25014	0.0314	3.21874	99.0339	1.40746	0.437271	0.0175

## Sheet: Isotope Data
ID	dateTimeMeasured	SampleName	d17O	d17OError	d18O	d18OError	Dp17O	Dp17OError	nSamCycles	nSamPoints	nRefPoints	pCO2Ref	pCO2Ref_error	pCO2Sam	pCO2Sam_error	pCO2Mismatch	pCO2Mismatch_error	PCellRef	PCellRef_error	PCellSam	PCellSam_error	PCellMismatch	PCellMismatch_error	TCellSam	TCellSam_error	TCellRef	TCellRef_error	TCellMismatch	TCellMismatch_error	measurementPeriod	d18O_scaled	d17O_scaled	Dp17O_scaled
18869	2025-04-30 10:18:30	IAEA_SO5	5.884	0.012	11.964	0.013	-412.7	6	10	2109	2301	418.677	0.59169	419.448	1.01698	0.77794	0.31632	41.333	0.00117	41.3328	0.0011	-0.00029	0.00093	24.4732	0.00362	24.4732	0.00362	-6e-05	0.00035	2025-04-29 to 2025-05-25	11.3108	5.63908	-315.369

## Sheet: Log Data
Sample name	Sample mass	TC/EA (°C)	Datetime	Trap 5 (°C)	Trap 6 (°C)	Trap 7 (°C)	Reactor (°C)	TCD (°C)	p G2 (mbar)	p G4 (mbar)	p G5 (mbar)	Datetime	Trap 5 (°C)	Trap 6 (°C)	Trap 7 (°C)	Reactor (°C)	TCD (°C)	p G2 (mbar)	p G4 (mbar)	p G5 (mbar)	Datetime	Trap 5 (°C)	Trap 6 (°C)	Trap 7 (°C)	Reactor (°C)	TCD (°C)	p G2 (mbar)	p G4 (mbar)	p G5 (mbar)	Datetime	Trap 5 (°C)	Trap 6 (°C)	Trap 7 (°C)	Reactor (°C)	TCD (°C)	p G2 (mbar)	p G4 (mbar)	p G5 (mbar)	Datetime	Trap 5 (°C)	Trap 6 (°C)	Trap 7 (°C)	Reactor (°C)	TCD (°C)	p G2 (mbar)	p G4 (mbar)	p G5 (mbar)
IAEA_SO5_E3	2.501	1450.000000	2025-04-29 15:34:58	25.915868	34.435959	27.813620	24.036400	30.784435	0.000100	0.000100	-0.023789	2025-04-29 15:46:30	33.778074	65.525961	25.864518	12.771553	30.836780	0.000100	3.530000	3.250140	2025-04-29 16:31:50	25.129396	63.930362	-177.573049	-175.931134	30.614800	0.000100	0.031400	0.011226	2025-04-29 16:40:55	25.881201	40.169529	23.711272	22.125465	30.837099	0.000100	0.875000	1.407461	2025-04-29 16:51:36	23.968720	24.162866	24.777856	24.096443	30.871274	0.016300	0.017500	-0.023789

## Sheet: TCD Data
dateTime	Relative time	Signal
2025-04-29 15:37:01	0	-0.000427
2025-04-29 15:37:02	1	-0.001412
2025-04-29 15:37:03	2	-0.000427
2025-04-29 15:37:04	3	-0.004038
2025-04-29 15:37:05	4	-0.004038
2025-04-29 15:37:07	6	-0.004038
2025-04-29 15:37:07	6	-0.00371
2025-04-29 15:37:08	7	-0.001412
2025-04-29 15:37:09	8	-0.006336
2025-04-29 15:37:10	9	-0.003053
2025-04-29 15:37:11	10	0.001543
2025-04-29 15:37:13	12	-0.005352
2025-04-29 15:37:14	13	-0.002069
2025-04-29 15:37:15	14	-0.005352
2025-04-29 15:37:16	15	0.002528
2025-04-29 15:37:17	16	0.000558
2025-04-29 15:37:17	16	-9.87091e-05
2025-04-29 15:37:19	18	-0.00371
2025-04-29 15:37:20	19	0.000558
2025-04-29 15:37:21	20	0.003841
2025-04-29 15:37:22	21	-0.006008
2025-04-29 15:37:23	22	-0.005352
2025-04-29 15:37:24	23	-0.00765
2025-04-29 15:37:25	24	0.001214
2025-04-29 15:37:26	25	0.00023
2025-04-29 15:37:27	26	0.000558
2025-04-29 15:37:28	27	-0.005352
2025-04-29 15:37:29	28	-0.00174
2025-04-29 15:37:30	29	-0.004038
2025-04-29 15:37:31	30	-9.87091e-05
2025-04-29 15:37:32	31	-0.004367
2025-04-29 15:37:33	32	-0.002069
2025-04-29 15:37:34	33	0.000886
2025-04-29 15:37:35	34	0.002199
2025-04-29 15:37:36	35	0.001543
2025-04-29 15:37:38	37	-0.004367
2025-04-29 15:37:38	37	-0.007321
2025-04-29 15:37:39	38	-0.00371
2025-04-29 15:37:40	39	-0.010276
2025-04-29 15:37:41	40	-0.011261
2025-04-29 15:37:42	41	-0.00765
2025-04-29 15:37:44	43	-0.010276
2025-04-29 15:37:44	43	-0.00568
2025-04-29 15:37:45	44	-0.006665
2025-04-29 15:37:46	45	-0.007978
2025-04-29 15:37:47	46	-0.006336
2025-04-29 15:37:48	47	-0.007321
2025-04-29 15:37:49	48	-0.004695
2025-04-29 15:37:50	49	-0.007978
2025-04-29 15:37:51	50	0.000558
2025-04-29 15:37:52	51	-0.000755
2025-04-29 15:37:53	52	-0.008635
2025-04-29 15:37:54	53	-0.005352
2025-04-29 15:37:55	54	-0.00568
2025-04-29 15:37:56	55	-0.006336
2025-04-29 15:37:57	56	-0.00765
2025-04-29 15:37:58	57	0.001214
2025-04-29 15:37:59	58	0.000886
2025-04-29 15:38:00	59	-0.001084
2025-04-29 15:38:01	60	-0.002069
2025-04-29 15:38:02	61	-0.006008
2025-04-29 15:38:03	62	-0.00568
2025-04-29 15:38:04	63	-9.87091e-05
2025-04-29 15:38:05	64	-0.006336
2025-04-29 15:38:06	65	-0.000427
2025-04-29 15:38:07	66	-0.00371
2025-04-29 15:38:08	67	0.001214
2025-04-29 15:38:09	68	-0.002725
2025-04-29 15:38:10	69	-0.003053
2025-04-29 15:38:11	70	-0.052627
2025-04-29 15:38:12	71	-0.037853
2025-04-29 15:38:13	72	-0.012574
2025-04-29 15:38:14	73	-0.011261
2025-04-29 15:38:15	74	-0.009619
2025-04-29 15:38:16	75	-0.00568
2025-04-29 15:38:17	76	-0.00371
2025-04-29 15:38:18	77	-0.00371
2025-04-29 15:38:19	78	-0.003053
2025-04-29 15:38:20	79	0.007452
2025-04-29 15:38:21	80	0.003513
2025-04-29 15:38:22	81	0.00023
2025-04-29 15:38:23	82	0.001871
2025-04-29 15:38:24	83	0.002199
2025-04-29 15:38:25	84	0.04258
2025-04-29 15:38:26	85	0.277315
2025-04-29 15:38:27	86	0.671604
2025-04-29 15:38:28	87	1.03438
2025-04-29 15:38:29	88	1.27666
2025-04-29 15:38:29	88	1.40732
2025-04-29 15:38:30	89	1.41783
2025-04-29 15:38:31	90	1.29308
2025-04-29 15:38:32	91	1.10463
2025-04-29 15:38:33	92	0.845603
2025-04-29 15:38:34	93	0.629253
2025-04-29 15:38:35	94	0.48677
2025-04-29 15:38:36	95	0.33805
2025-04-29 15:38:37	96	0.249081
2025-04-29 15:38:38	97	0.178825
2025-04-29 15:38:39	98	0.12761
2025-04-29 15:38:40	99	0.094452
2025-04-29 15:38:41	100	0.06589
2025-04-29 15:38:42	101	0.04652
2025-04-29 15:38:43	102	0.037327
2025-04-29 15:38:44	103	0.02912
2025-04-29 15:38:45	104	0.019928
2025-04-29 15:38:46	105	0.016316
2025-04-29 15:38:47	106	0.014346
2025-04-29 15:38:48	107	0.013033
2025-04-29 15:38:49	108	0.01172
2025-04-29 15:38:50	109	0.008437
2025-04-29 15:38:51	110	0.010735
2025-04-29 15:38:52	111	0.009422
2025-04-29 15:38:53	112	0.00778
2025-04-29 15:38:54	113	0.008437
2025-04-29 15:38:55	114	0.006139
2025-04-29 15:38:56	115	0.005154
2025-04-29 15:38:57	116	0.001543
2025-04-29 15:38:58	117	0.003513
2025-04-29 15:38:59	118	0.006139
2025-04-29 15:39:00	119	0.000886
2025-04-29 15:39:01	120	0.004169
2025-04-29 15:39:02	121	0.001214
2025-04-29 15:39:03	122	0.001871
2025-04-29 15:39:03	122	0.004497
2025-04-29 15:39:04	123	0.000558
2025-04-29 15:39:05	124	0.006467
2025-04-29 15:39:06	125	0.00778
2025-04-29 15:39:07	126	0.003841
2025-04-29 15:39:08	127	0.00778
2025-04-29 15:39:09	128	0.001871
2025-04-29 15:39:10	129	0.006139
2025-04-29 15:39:11	130	0.007124
2025-04-29 15:39:12	131	0.003184
2025-04-29 15:39:13	132	0.003841
2025-04-29 15:39:14	133	0.001214
2025-04-29 15:39:15	134	0.008109
2025-04-29 15:39:16	135	-9.87091e-05
2025-04-29 15:39:17	136	0.004497
2025-04-29 15:39:18	137	-9.87091e-05
2025-04-29 15:39:19	138	0.005811
2025-04-29 15:39:20	139	0.006796
2025-04-29 15:39:21	140	-0.002725
2025-04-29 15:39:22	141	0.005482
2025-04-29 15:39:23	142	0.003841
2025-04-29 15:39:24	143	0.005482
2025-04-29 15:39:25	144	0.005811
2025-04-29 15:39:26	145	0.005811
2025-04-29 15:39:27	146	0.00023
2025-04-29 15:39:28	147	0.005811
2025-04-29 15:39:29	148	0.002528
2025-04-29 15:39:30	149	0.002856
2025-04-29 15:39:31	150	0.005482
2025-04-29 15:39:31	150	0.005154
2025-04-29 15:39:33	152	-0.002069
2025-04-29 15:39:33	152	0.001214
2025-04-29 15:39:34	153	0.003841
2025-04-29 15:39:35	154	0.004826
2025-04-29 15:39:37	156	0.008109
2025-04-29 15:39:38	157	0.000558
2025-04-29 15:39:39	158	0.007452
2025-04-29 15:39:39	158	0.003513
2025-04-29 15:39:41	160	0.003841
2025-04-29 15:39:42	161	0.002199
2025-04-29 15:39:43	162	0.000558
2025-04-29 15:39:44	163	0.001543
2025-04-29 15:39:44	163	0.005482
2025-04-29 15:39:46	165	0.003184
2025-04-29 15:39:46	165	-0.002725
2025-04-29 15:39:47	166	-9.87091e-05
2025-04-29 15:39:48	167	0.003184
2025-04-29 15:39:49	168	0.000558
2025-04-29 15:39:50	169	-0.000755
2025-04-29 15:39:51	170	0.001214
2025-04-29 15:39:52	171	0.003841
2025-04-29 15:39:53	172	-0.000755
2025-04-29 15:39:54	173	-9.87091e-05
2025-04-29 15:39:55	174	0.003184
2025-04-29 15:39:56	175	0.002856
2025-04-29 15:39:57	176	0.000886
2025-04-29 15:39:58	177	0.001871
2025-04-29 15:39:59	178	0.005482
2025-04-29 15:40:00	179	0.001543
2025-04-29 15:40:01	180	-0.000427
2025-04-29 15:40:02	181	0.010079
2025-04-29 15:40:03	182	0.001214
2025-04-29 15:40:04	183	0.003184
2025-04-29 15:40:05	184	-0.001084
2025-04-29 15:40:06	185	-0.001412
2025-04-29 15:40:07	186	-9.87091e-05
2025-04-29 15:40:08	187	0.002528
2025-04-29 15:40:09	188	0.002856
2025-04-29 15:40:10	189	0.001871
2025-04-29 15:40:11	190	0.002528
2025-04-29 15:40:12	191	0.003184
2025-04-29 15:40:13	192	0.001871
2025-04-29 15:40:14	193	-0.001084
2025-04-29 15:40:15	194	0.001871
2025-04-29 15:40:16	195	0.005482
2025-04-29 15:40:17	196	-0.001084
2025-04-29 15:40:18	197	0.000886
2025-04-29 15:40:19	198	-9.87091e-05
2025-04-29 15:40:20	199	0.002199
2025-04-29 15:40:21	200	-0.006993
2025-04-29 15:40:22	201	0.005482
2025-04-29 15:40:23	202	0.001543
2025-04-29 15:40:24	203	-0.000755
2025-04-29 15:40:25	204	0.003841
2025-04-29 15:40:26	205	-0.003053
2025-04-29 15:40:27	206	0.002199
2025-04-29 15:40:27	206	0.004826
2025-04-29 15:40:28	207	0.004826
2025-04-29 15:40:29	208	-0.000755
2025-04-29 15:40:31	210	0.004497
2025-04-29 15:40:31	210	-0.000755
2025-04-29 15:40:32	211	0.003184
2025-04-29 15:40:34	213	0.003184
2025-04-29 15:40:34	213	0.00023
2025-04-29 15:40:35	214	-0.00174
2025-04-29 15:40:36	215	0.004169
2025-04-29 15:40:37	216	0.004497
2025-04-29 15:40:38	217	0.000558
2025-04-29 15:40:40	219	0.005154
2025-04-29 15:40:40	219	0.000886
2025-04-29 15:40:41	220	-0.001084
2025-04-29 15:40:42	221	0.005154
2025-04-29 15:40:44	223	0.001543
2025-04-29 15:40:45	224	0.003184
2025-04-29 15:40:46	225	-9.87091e-05
2025-04-29 15:40:47	226	0.003841
2025-04-29 15:40:48	227	0.001214
2025-04-29 15:40:49	228	0.005482
2025-04-29 15:40:50	229	-0.003382
2025-04-29 15:40:51	230	0.00023
2025-04-29 15:40:52	231	0.001871
2025-04-29 15:40:52	231	-0.001084
2025-04-29 15:40:53	232	-0.002725
2025-04-29 15:40:55	234	0.002199
2025-04-29 15:40:55	234	0.001543
2025-04-29 15:40:56	235	-0.020782
2025-04-29 15:40:57	236	-0.005352
2025-04-29 15:40:59	238	-0.004038
2025-04-29 15:41:00	239	-0.001084
2025-04-29 15:41:01	240	-9.87091e-05
2025-04-29 15:41:01	240	-9.87091e-05
2025-04-29 15:41:02	241	-0.002725
2025-04-29 15:41:03	242	-0.002397
2025-04-29 15:41:04	243	-0.001084
2025-04-29 15:41:05	244	-0.002725
2025-04-29 15:41:06	245	-0.002397
2025-04-29 15:41:07	246	-0.001412
2025-04-29 15:41:09	248	-0.00568
2025-04-29 15:41:09	248	-0.003382
2025-04-29 15:41:11	250	0.001543
2025-04-29 15:41:11	250	-0.002069
2025-04-29 15:41:12	251	-0.00568
2025-04-29 15:41:13	252	-0.00371
2025-04-29 15:41:14	253	-0.005352
2025-04-29 15:41:15	254	-0.004367
2025-04-29 15:41:17	256	-0.000427
2025-04-29 15:41:17	256	-0.002069
2025-04-29 15:41:18	257	-0.002397
2025-04-29 15:41:19	258	-0.003053
2025-04-29 15:41:20	259	-0.002397
2025-04-29 15:41:21	260	-0.002725
2025-04-29 15:41:22	261	-0.000427
2025-04-29 15:41:23	262	-0.002725
2025-04-29 15:41:24	263	-0.003382
2025-04-29 15:41:25	264	-0.004038
2025-04-29 15:41:26	265	-0.005352
2025-04-29 15:41:27	266	-0.008306
2025-04-29 15:41:28	267	-0.000427
2025-04-29 15:41:29	268	-0.005352
2025-04-29 15:41:30	269	0.002528
2025-04-29 15:41:31	270	-0.002397
2025-04-29 15:41:33	272	0.001214
2025-04-29 15:41:34	273	-0.002397
2025-04-29 15:41:35	274	0.001871
2025-04-29 15:41:36	275	-0.003382
2025-04-29 15:41:37	276	0.001214
2025-04-29 15:41:38	277	0.000558
2025-04-29 15:41:39	278	-0.00568
2025-04-29 15:41:40	279	-0.001084
2025-04-29 15:41:40	279	-0.00174
2025-04-29 15:41:42	281	-0.002397
2025-04-29 15:41:43	282	-0.002725
2025-04-29 15:41:44	283	0.001214
2025-04-29 15:41:45	284	-0.006993
2025-04-29 15:41:46	285	0.00023
2025-04-29 15:41:47	286	-0.003382
2025-04-29 15:41:47	286	0.001871
2025-04-29 15:41:49	288	-0.002069
2025-04-29 15:41:49	288	0.000558
2025-04-29 15:41:50	289	0.001543
2025-04-29 15:41:51	290	-0.004367
2025-04-29 15:41:53	292	-0.004695
2025-04-29 15:41:54	293	-0.006008
2025-04-29 15:41:55	294	-0.002069
2025-04-29 15:41:56	295	0.003184
2025-04-29 15:41:57	296	0.00023
2025-04-29 15:41:58	297	-0.00174
2025-04-29 15:41:59	298	-0.001412
2025-04-29 15:42:00	299	-9.87091e-05
2025-04-29 15:42:01	300	-0.000427
2025-04-29 15:42:02	301	-0.004367
2025-04-29 15:42:03	302	-0.00371
2025-04-29 15:42:04	303	-0.005023
2025-04-29 15:42:05	304	-0.000755
2025-04-29 15:42:05	304	-0.005023
2025-04-29 15:42:07	306	0.000886
2025-04-29 15:42:08	307	0.001543
2025-04-29 15:42:09	308	-0.000755
2025-04-29 15:42:10	309	-0.005352
2025-04-29 15:42:11	310	-0.00174
2025-04-29 15:42:12	311	-0.004038
2025-04-29 15:42:13	312	-0.002069
2025-04-29 15:42:14	313	-0.00371
2025-04-29 15:42:15	314	0.000558
2025-04-29 15:42:15	314	-0.000427
2025-04-29 15:42:17	316	-0.00371
2025-04-29 15:42:18	317	-0.001412
2025-04-29 15:42:19	318	-0.001084
2025-04-29 15:42:20	319	-0.000755
2025-04-29 15:42:21	320	-0.003382
2025-04-29 15:42:22	321	0.002199
2025-04-29 15:42:22	321	-0.008306
2025-04-29 15:42:23	322	0.002199
2025-04-29 15:42:25	324	-0.001084
2025-04-29 15:42:26	325	-0.002397
2025-04-29 15:42:27	326	0.002856
2025-04-29 15:42:28	327	-9.87091e-05
2025-04-29 15:42:29	328	-0.005352
2025-04-29 15:42:30	329	-0.007978
2025-04-29 15:42:31	330	-0.001412
2025-04-29 15:42:31	330	-0.006336
2025-04-29 15:42:33	332	-0.002069
2025-04-29 15:42:34	333	0.000886
2025-04-29 15:42:35	334	-0.001412
2025-04-29 15:42:36	335	-0.004695
2025-04-29 15:42:37	336	-0.002725
2025-04-29 15:42:38	337	-9.87091e-05
2025-04-29 15:42:39	338	0.001543
2025-04-29 15:42:40	339	-0.000427
2025-04-29 15:42:41	340	0.000558
2025-04-29 15:42:42	341	-0.007978
2025-04-29 15:42:43	342	-0.001084
2025-04-29 15:42:44	343	-0.00174
2025-04-29 15:42:45	344	0.003841
2025-04-29 15:42:46	345	-0.006336
2025-04-29 15:42:47	346	-0.00371
2025-04-29 15:42:48	347	0.002856
2025-04-29 15:42:49	348	-0.00371
2025-04-29 15:42:50	349	0.001543
2025-04-29 15:42:51	350	-0.003382
2025-04-29 15:42:52	351	0.000886
2025-04-29 15:42:53	352	-0.002069
2025-04-29 15:42:54	353	-0.004367
2025-04-29 15:42:55	354	0.004169
2025-04-29 15:42:56	355	-0.007978
2025-04-29 15:42:57	356	-0.006008
2025-04-29 15:42:58	357	0.000886
2025-04-29 15:42:58	357	-0.002397
2025-04-29 15:43:00	359	-0.001084
2025-04-29 15:43:01	360	-0.006008
2025-04-29 15:43:02	361	-0.002725
2025-04-29 15:43:02	361	-0.004695
2025-04-29 15:43:03	362	-0.006993
2025-04-29 15:43:04	363	-0.006665
2025-04-29 15:43:05	364	-0.001084
2025-04-29 15:43:06	365	-0.001412
2025-04-29 15:43:07	366	-0.002725
2025-04-29 15:43:08	367	-0.000427
2025-04-29 15:43:09	368	-0.001412
2025-04-29 15:43:10	369	-0.006665
2025-04-29 15:43:11	370	-0.00568
2025-04-29 15:43:12	371	-0.003053
2025-04-29 15:43:13	372	-9.87091e-05
2025-04-29 15:43:14	373	-0.002069
2025-04-29 15:43:15	374	-0.002397
2025-04-29 15:43:16	375	0.007124
2025-04-29 15:43:17	376	-0.001412
2025-04-29 15:43:18	377	0.001214
2025-04-29 15:43:19	378	-0.002069
2025-04-29 15:43:20	379	0.004497
2025-04-29 15:43:21	380	-0.003382
2025-04-29 15:43:21	380	-0.001412
2025-04-29 15:43:22	381	0.001543
2025-04-29 15:43:23	382	-0.00174
2025-04-29 15:43:25	384	0.002528
2025-04-29 15:43:25	384	0.001543
2025-04-29 15:43:27	386	-0.001084
2025-04-29 15:43:28	387	0.001543
2025-04-29 15:43:28	387	-0.001084
2025-04-29 15:43:29	388	-0.006665
2025-04-29 15:43:30	389	0.001543
2025-04-29 15:43:31	390	-0.002725
2025-04-29 15:43:32	391	-0.006665
2025-04-29 15:43:33	392	0.00023
2025-04-29 15:43:34	393	-0.005023
2025-04-29 15:43:35	394	-0.00371
2025-04-29 15:43:36	395	-0.00174
2025-04-29 15:43:37	396	-0.002725
2025-04-29 15:43:38	397	-0.003382
2025-04-29 15:43:39	398	-0.004695
2025-04-29 15:43:40	399	-0.000755
2025-04-29 15:43:41	400	-0.002725
2025-04-29 15:43:42	401	-0.002069
2025-04-29 15:43:43	402	-0.006336
2025-04-29 15:43:44	403	-0.006336
2025-04-29 15:43:45	404	-0.007321
2025-04-29 15:43:46	405	-0.006993
2025-04-29 15:43:47	406	-0.006336
2025-04-29 15:43:48	407	-0.007978
2025-04-29 15:43:48	407	-0.013231
2025-04-29 15:43:49	408	-0.017499
2025-04-29 15:43:51	410	-0.017499
2025-04-29 15:43:51	410	-0.021767
2025-04-29 15:43:53	412	-0.012246
2025-04-29 15:43:53	412	-0.014544
2025-04-29 15:43:54	413	-0.013231
2025-04-29 15:43:55	414	-0.009619
2025-04-29 15:43:56	415	-0.018155
2025-04-29 15:43:57	416	-0.007978
2025-04-29 15:43:58	417	-0.020782
2025-04-29 15:43:59	418	-0.012574
2025-04-29 15:44:00	419	-0.027348
2025-04-29 15:44:01	420	-0.026034
2025-04-29 15:44:02	421	-0.031944
2025-04-29 15:44:03	422	-0.038182
2025-04-29 15:44:04	423	-0.036868
2025-04-29 15:44:05	424	-0.009291
2025-04-29 15:44:06	425	-0.012246
2025-04-29 15:44:07	426	-0.006336
2025-04-29 15:44:08	427	-0.006336
2025-04-29 15:44:09	428	-0.005023
2025-04-29 15:44:10	429	-0.009948
2025-04-29 15:44:11	430	-0.002397
2025-04-29 15:44:12	431	-0.003053
2025-04-29 15:44:13	432	-0.004038
2025-04-29 15:44:14	433	-0.001412
2025-04-29 15:44:14	433	-0.004367
2025-04-29 15:44:15	434	-0.000755
2025-04-29 15:44:16	435	-0.001084
2025-04-29 15:44:17	436	0.001214
2025-04-29 15:44:18	437	0.00023
2025-04-29 15:44:19	438	-0.000755
2025-04-29 15:44:21	440	-0.004367
2025-04-29 15:44:21	440	-0.006993
2025-04-29 15:44:22	441	-0.002725
2025-04-29 15:44:23	442	-0.007321
2025-04-29 15:44:24	443	-0.000427
2025-04-29 15:44:26	445	0.001214
2025-04-29 15:44:26	445	-0.00371
2025-04-29 15:44:28	447	0.002199
2025-04-29 15:44:28	447	-0.002069
2025-04-29 15:44:29	448	-0.001084
2025-04-29 15:44:30	449	-0.00765
2025-04-29 15:44:31	450	-0.006008
2025-04-29 15:44:32	451	-0.006336
2025-04-29 15:44:34	453	-0.003382
2025-04-29 15:44:34	453	-0.006993
2025-04-29 15:44:36	455	0.00023
2025-04-29 15:44:36	455	-0.001412
2025-04-29 15:44:37	456	-0.000755
2025-04-29 15:44:39	458	-0.00568
2025-04-29 15:44:40	459	-0.001084
2025-04-29 15:44:41	460	-0.00568
2025-04-29 15:44:42	461	-0.002397
2025-04-29 15:44:43	462	-0.003053
2025-04-29 15:44:44	463	-0.006336
2025-04-29 15:44:45	464	-0.001084
2025-04-29 15:44:45	464	-0.001084
2025-04-29 15:44:46	465	-0.006008
2025-04-29 15:44:48	467	-0.005023
2025-04-29 15:44:49	468	-0.002725
2025-04-29 15:44:50	469	-0.004367
2025-04-29 15:44:51	470	-0.000427
2025-04-29 15:44:52	471	-0.004038
2025-04-29 15:44:53	472	-0.009948
2025-04-29 15:44:53	472	-0.001412
2025-04-29 15:44:55	474	-0.001412
2025-04-29 15:44:56	475	-0.006993
2025-04-29 15:44:57	476	-0.006008
2025-04-29 15:44:58	477	-9.87091e-05
2025-04-29 15:44:59	478	-0.004367
2025-04-29 15:45:00	479	-0.003382
2025-04-29 15:45:01	480	-0.004695
2025-04-29 15:45:02	481	-0.006008
2025-04-29 15:45:03	482	-0.001412
2025-04-29 15:45:04	483	-0.000755
2025-04-29 15:45:05	484	-0.003053
2025-04-29 15:45:06	485	-0.00174
2025-04-29 15:45:07	486	-0.000427
2025-04-29 15:45:08	487	-0.004038
2025-04-29 15:45:09	488	-0.004038
2025-04-29 15:45:11	490	0.000886
2025-04-29 15:45:12	491	-0.002397
2025-04-29 15:45:12	491	0.002856
2025-04-29 15:45:13	492	-0.006336
2025-04-29 15:45:14	493	-0.002725
2025-04-29 15:45:15	494	-0.003382
2025-04-29 15:45:16	495	-0.004367
2025-04-29 15:45:17	496	-0.000755
2025-04-29 15:45:19	498	-9.87091e-05
2025-04-29 15:45:19	498	0.00023
2025-04-29 15:45:21	500	-0.003053
2025-04-29 15:45:21	500	-0.004038
2025-04-29 15:45:22	501	-0.002725
2025-04-29 15:45:23	502	-0.003382
2025-04-29 15:45:24	503	-0.001084
2025-04-29 15:45:25	504	-0.007978
2025-04-29 15:45:26	505	0.00023
2025-04-29 15:45:27	506	0.00023
2025-04-29 15:45:29	508	-0.002069
2025-04-29 15:45:30	509	0.000558
2025-04-29 15:45:30	509	-0.001412
2025-04-29 15:45:32	511	0.001214
2025-04-29 15:45:33	512	-0.006008
2025-04-29 15:45:33	512	-0.009291
2025-04-29 15:45:34	513	0.001543
2025-04-29 15:45:35	514	-0.004038
2025-04-29 15:45:36	515	-0.000755
2025-04-29 15:45:37	516	-0.003382
2025-04-29 15:45:39	518	-0.00174
2025-04-29 15:45:39	518	0.000558
2025-04-29 15:45:40	519	0.000558
2025-04-29 15:45:41	520	-0.003053
2025-04-29 15:45:42	521	-0.004038
2025-04-29 15:45:44	523	-0.002069
2025-04-29 15:45:45	524	0.001214
2025-04-29 15:45:46	525	-0.002069
2025-04-29 15:45:46	525	-0.001412
2025-04-29 15:45:48	527	-0.004367
2025-04-29 15:45:49	528	-0.00765
2025-04-29 15:45:49	528	-0.002397
2025-04-29 15:45:50	529	-0.002069
2025-04-29 15:45:51	530	0.003184
2025-04-29 15:45:52	531	-0.007321
2025-04-29 15:45:54	533	-0.003053
2025-04-29 15:45:55	534	-0.00371
2025-04-29 15:45:56	535	0.001543
2025-04-29 15:45:57	536	0.000558
2025-04-29 15:45:57	536	-0.00371
2025-04-29 15:45:58	537	-0.002725
2025-04-29 15:46:00	539	-0.006993
2025-04-29 15:46:01	540	-0.004367
2025-04-29 15:46:01	540	-0.006008
2025-04-29 15:46:03	542	0.002199
2025-04-29 15:46:04	543	0.00023
2025-04-29 15:46:05	544	-0.002725
2025-04-29 15:46:05	544	-0.003382
2025-04-29 15:46:06	545	-0.001084
2025-04-29 15:46:07	546	-0.00371
2025-04-29 15:46:08	547	-0.002725
2025-04-29 15:46:09	548	-0.005023
2025-04-29 15:46:10	549	-0.004367
2025-04-29 15:46:11	550	-0.002725
2025-04-29 15:46:12	551	-0.004038
2025-04-29 15:46:13	552	0.000886
2025-04-29 15:46:14	553	-0.001084
2025-04-29 15:46:15	554	-0.003053
2025-04-29 15:46:16	555	-0.004038
2025-04-29 15:46:17	556	-0.000427
2025-04-29 15:46:18	557	-9.87091e-05
2025-04-29 15:46:19	558	-0.00174
2025-04-29 15:46:20	559	-0.00174
2025-04-29 15:46:21	560	0.001543
2025-04-29 15:46:22	561	-0.003053
2025-04-29 15:46:23	562	-0.003382
2025-04-29 15:46:24	563	-0.00174
2025-04-29 15:46:25	564	-0.005023
2025-04-29 15:46:26	565	-0.001084
2025-04-29 15:46:27	566	-0.005023
2025-04-29 15:46:28	567	-9.87091e-05
2025-04-29 15:46:29	568	-0.005023
2025-04-29 15:46:30	569	-0.004038
2025-04-29 15:46:31	570	0.002528
2025-04-29 15:46:32	571	-0.000427
2025-04-29 15:46:33	572	-0.004367
2025-04-29 15:46:34	573	0.001214
2025-04-29 15:46:35	574	-0.001084
2025-04-29 15:46:36	575	-0.004695
2025-04-29 15:46:37	576	-0.009291
2025-04-29 15:46:38	577	-9.87091e-05
2025-04-29 15:46:39	578	-0.00174
2025-04-29 15:46:40	579	0.000558
2025-04-29 15:46:41	580	-0.002397
2025-04-29 15:46:42	581	-0.00568
2025-04-29 15:46:43	582	-0.008306
2025-04-29 15:46:44	583	-0.006665
2025-04-29 15:46:45	584	-0.00174
2025-04-29 15:46:46	585	-0.003053
2025-04-29 15:46:47	586	-0.003382
2025-04-29 15:46:48	587	-0.001412
2025-04-29 15:46:49	588	-0.000755
2025-04-29 15:46:50	589	-0.002397
2025-04-29 15:46:51	590	0.00023
2025-04-29 15:46:52	591	-0.006336
2025-04-29 15:46:53	592	-0.003053
2025-04-29 15:46:54	593	-0.003053
2025-04-29 15:46:55	594	-0.005023
2025-04-29 15:46:56	595	-0.001084
2025-04-29 15:46:57	596	-0.001084
2025-04-29 15:46:58	597	-0.001084
2025-04-29 15:46:59	598	-0.002397
2025-04-29 15:47:00	599	-0.005023
2025-04-29 15:47:01	600	0.003513
2025-04-29 15:47:02	601	0.00023
2025-04-29 15:47:03	602	-0.006008
2025-04-29 15:47:04	603	-0.006008
2025-04-29 15:47:05	604	0.002199
2025-04-29 15:47:06	605	-0.006993
2025-04-29 15:47:06	605	-0.004367
2025-04-29 15:47:08	607	-0.000755
2025-04-29 15:47:09	608	-0.003053
2025-04-29 15:47:10	609	-0.000427
2025-04-29 15:47:11	610	-0.003382
2025-04-29 15:47:12	611	-0.006993
2025-04-29 15:47:12	611	0.002856
2025-04-29 15:47:13	612	-0.006336
2025-04-29 15:47:14	613	0.002528
2025-04-29 15:47:15	614	-0.006336
2025-04-29 15:47:16	615	-0.003382
2025-04-29 15:47:17	616	0.00023
2025-04-29 15:47:18	617	-9.87091e-05
2025-04-29 15:47:19	618	-0.003053
2025-04-29 15:47:20	619	-0.006993
2025-04-29 15:47:21	620	-0.00174
2025-04-29 15:47:22	621	-0.00371
2025-04-29 15:47:23	622	-0.004367
2025-04-29 15:47:24	623	-0.002397
2025-04-29 15:47:25	624	-9.87091e-05
2025-04-29 15:47:26	625	-0.005023
2025-04-29 15:47:27	626	-0.006336
2025-04-29 15:47:28	627	-0.006993
2025-04-29 15:47:29	628	-0.002397
2025-04-29 15:47:30	629	-0.005352
2025-04-29 15:47:31	630	-0.002069
2025-04-29 15:47:32	631	-0.012574
2025-04-29 15:47:33	632	-0.003382
2025-04-29 15:47:34	633	-0.004695
2025-04-29 15:47:35	634	-0.006993
2025-04-29 15:47:35	634	-0.005352
2025-04-29 15:47:37	636	-0.000427
2025-04-29 15:47:38	637	-0.002069
2025-04-29 15:47:39	638	-0.00371
2025-04-29 15:47:39	638	-0.004038
2025-04-29 15:47:41	640	-0.005352
2025-04-29 15:47:41	640	-0.00568
2025-04-29 15:47:43	642	-0.006993
2025-04-29 15:47:43	642	-0.005352
2025-04-29 15:47:44	643	-0.006336
2025-04-29 15:47:45	644	-0.004695
2025-04-29 15:47:46	645	-0.007321
2025-04-29 15:47:47	646	-0.005352
2025-04-29 15:47:48	647	0.001214
2025-04-29 15:47:49	648	-0.005352
2025-04-29 15:47:50	649	-0.005352
2025-04-29 15:47:51	650	-0.002069
2025-04-29 15:47:52	651	-0.002725
2025-04-29 15:47:53	652	0.00023
2025-04-29 15:47:54	653	-0.004367
2025-04-29 15:47:55	654	-9.87091e-05
2025-04-29 15:47:56	655	-0.004695
2025-04-29 15:47:57	656	-0.007321
2025-04-29 15:47:58	657	-0.006336
2025-04-29 15:47:59	658	-0.005352
2025-04-29 15:48:00	659	-0.00174
2025-04-29 15:48:01	660	-9.87091e-05
2025-04-29 15:48:02	661	-0.006665
2025-04-29 15:48:03	662	-0.00568
2025-04-29 15:48:04	663	-0.004367
2025-04-29 15:48:05	664	0.000558
2025-04-29 15:48:06	665	-0.004038
2025-04-29 15:48:07	666	-0.002069
2025-04-29 15:48:08	667	-0.008963
2025-04-29 15:48:09	668	-0.005023
2025-04-29 15:48:10	669	0.001543
2025-04-29 15:48:11	670	-0.000755
2025-04-29 15:48:11	670	-0.00568
2025-04-29 15:48:12	671	-0.001412
2025-04-29 15:48:13	672	-0.00371
2025-04-29 15:48:14	673	-0.006993
2025-04-29 15:48:15	674	-0.002069
2025-04-29 15:48:16	675	-0.002397
2025-04-29 15:48:17	676	-0.004367
2025-04-29 15:48:18	677	-0.005023
2025-04-29 15:48:19	678	-0.002725
2025-04-29 15:48:20	679	-0.004367
2025-04-29 15:48:21	680	-0.000755
2025-04-29 15:48:22	681	-0.002725
2025-04-29 15:48:23	682	-0.003382
2025-04-29 15:48:24	683	0.001214
2025-04-29 15:48:25	684	-0.003053
2025-04-29 15:48:26	685	-0.00568
2025-04-29 15:48:27	686	-0.00568
2025-04-29 15:48:28	687	-0.00174
2025-04-29 15:48:29	688	-0.000427
2025-04-29 15:48:30	689	-0.007978
2025-04-29 15:48:31	690	-0.005023
2025-04-29 15:48:32	691	-0.000427
2025-04-29 15:48:33	692	-0.00568
2025-04-29 15:48:34	693	-0.004038
2025-04-29 15:48:35	694	-0.001412
2025-04-29 15:48:36	695	-0.005352
2025-04-29 15:48:37	696	-0.003382
2025-04-29 15:48:38	697	-0.003053
2025-04-29 15:48:38	697	-0.004367
2025-04-29 15:48:40	699	-0.006008
2025-04-29 15:48:40	699	-0.002069
2025-04-29 15:48:41	700	-0.005352
2025-04-29 15:48:42	701	-0.004695
2025-04-29 15:48:43	702	-0.003053
2025-04-29 15:48:44	703	-0.003053
2025-04-29 15:48:45	704	-0.002397
2025-04-29 15:48:46	705	-0.002397
2025-04-29 15:48:47	706	-0.001412
2025-04-29 15:48:48	707	-0.00174
2025-04-29 15:48:49	708	-0.002397
2025-04-29 15:48:50	709	0.000558
2025-04-29 15:48:51	710	0.001214
2025-04-29 15:48:52	711	-0.00568
2025-04-29 15:48:53	712	-0.001084
2025-04-29 15:48:54	713	-0.003053
2025-04-29 15:48:55	714	-0.006336
2025-04-29 15:48:56	715	0.001543
2025-04-29 15:48:57	716	-0.003382
2025-04-29 15:48:58	717	-0.00371
2025-04-29 15:48:59	718	-0.003053
2025-04-29 15:49:01	720	-0.009619
2025-04-29 15:49:02	721	-0.00371
2025-04-29 15:49:03	722	-0.004038
2025-04-29 15:49:03	722	-0.002725
2025-04-29 15:49:04	723	-0.001412
2025-04-29 15:49:05	724	-0.00568
2025-04-29 15:49:06	725	0.001543
2025-04-29 15:49:07	726	0.001543
2025-04-29 15:49:09	728	-0.005352
2025-04-29 15:49:10	729	-0.006336
2025-04-29 15:49:11	730	-0.002725
2025-04-29 15:49:12	731	-0.002725
2025-04-29 15:49:13	732	0.001214
2025-04-29 15:49:14	733	-0.004695
2025-04-29 15:49:15	734	-0.008306
2025-04-29 15:49:16	735	-0.004367
2025-04-29 15:49:17	736	-0.004695
2025-04-29 15:49:18	737	-0.004367
2025-04-29 15:49:19	738	-0.00568
2025-04-29 15:49:20	739	-0.012574
2025-04-29 15:49:21	740	-0.002725
2025-04-29 15:49:22	741	-0.001084
2025-04-29 15:49:23	742	-0.002069
2025-04-29 15:49:24	743	0.00023
2025-04-29 15:49:25	744	-9.87091e-05
2025-04-29 15:49:26	745	-0.006665
2025-04-29 15:49:27	746	-0.006665
2025-04-29 15:49:28	747	-0.005023
2025-04-29 15:49:29	748	-0.006008
2025-04-29 15:49:30	749	-0.004038
2025-04-29 15:49:31	750	0.000558
2025-04-29 15:49:32	751	-0.006008
2025-04-29 15:49:33	752	-0.007978
2025-04-29 15:49:35	754	-0.005023
2025-04-29 15:49:36	755	-0.001084
2025-04-29 15:49:37	756	0.00023
2025-04-29 15:49:37	756	-9.87091e-05
2025-04-29 15:49:38	757	-9.87091e-05
2025-04-29 15:49:39	758	-0.002069
2025-04-29 15:49:41	760	-0.008635
2025-04-29 15:49:42	761	-0.006008
2025-04-29 15:49:43	762	-0.005352
2025-04-29 15:49:44	763	0.002856
2025-04-29 15:49:45	764	-0.00371
2025-04-29 15:49:46	765	-9.87091e-05
2025-04-29 15:49:47	766	-0.010604
2025-04-29 15:49:49	768	-0.006993
2025-04-29 15:49:49	768	-9.87091e-05
2025-04-29 15:49:51	770	-0.008963
2025-04-29 15:49:52	771	0.00023
2025-04-29 15:49:53	772	-0.001084
2025-04-29 15:49:54	773	-0.003053
2025-04-29 15:49:54	773	-0.004038
2025-04-29 15:49:55	774	0.00023
2025-04-29 15:49:56	775	-0.002397
2025-04-29 15:49:57	776	-0.002725
2025-04-29 15:49:59	778	-0.003053
2025-04-29 15:50:00	779	-0.00371
2025-04-29 15:50:01	780	-0.000755
2025-04-29 15:50:02	781	-0.005023
2025-04-29 15:50:02	781	-0.000427
2025-04-29 15:50:03	782	-0.004367
2025-04-29 15:50:05	784	-0.00174
2025-04-29 15:50:05	784	-0.002725
2025-04-29 15:50:06	785	-0.000427
2025-04-29 15:50:07	786	-0.003053
2025-04-29 15:50:08	787	-0.002397
2025-04-29 15:50:09	788	-0.003382
2025-04-29 15:50:10	789	-0.002397
2025-04-29 15:50:11	790	-0.006008
2025-04-29 15:50:13	792	-0.004695
2025-04-29 15:50:14	793	-0.005352
2025-04-29 15:50:14	793	-0.001084
2025-04-29 15:50:15	794	-0.004695
2025-04-29 15:50:16	795	0.000886
2025-04-29 15:50:17	796	-0.004038
2025-04-29 15:50:18	797	-0.004695
2025-04-29 15:50:19	798	-0.004695
2025-04-29 15:50:20	799	-0.003382
2025-04-29 15:50:21	800	0.000558
2025-04-29 15:50:22	801	-0.002725
2025-04-29 15:50:23	802	-0.002397
2025-04-29 15:50:24	803	-0.004695
2025-04-29 15:50:25	804	-0.006665
2025-04-29 15:50:26	805	0.001543
2025-04-29 15:50:27	806	-0.005023
2025-04-29 15:50:28	807	-0.00371
2025-04-29 15:50:29	808	-0.001412
2025-04-29 15:50:31	810	-0.004038
2025-04-29 15:50:32	811	-0.006336
2025-04-29 15:50:33	812	-0.005023
2025-04-29 15:50:34	813	-0.001084
2025-04-29 15:50:35	814	0.000886
2025-04-29 15:50:36	815	-0.006008
2025-04-29 15:50:37	816	-0.009291
2025-04-29 15:50:38	817	-0.004367
2025-04-29 15:50:39	818	-0.009948
2025-04-29 15:50:40	819	-0.006993
2025-04-29 15:50:41	820	-0.007321
2025-04-29 15:50:42	821	-0.000755
2025-04-29 15:50:43	822	-0.003382

## Sheet: Pressure Data
dateTime	Relative time	G1	G2	G4	G5
2025-04-29 15:34:57	0	3.63e-06	0.0001	0.0001	-0.023789
2025-04-29 15:34:58	1	3.63e-06	0.0001	0.0001	-0.023789
2025-04-29 15:34:59	2	3.63e-06	0.0001	0.0001	-0.019412
2025-04-29 15:35:00	3	3.63e-06	0.0001	0.0001	-0.019412
2025-04-29 15:35:01	4	3.63e-06	0.0001	0.0001	-0.032543
2025-04-29 15:35:02	5	3.63e-06	0.0001	0.0001	-0.028166
2025-04-29 15:35:03	6	3.63e-06	0.0001	0.0001	-0.023789
2025-04-29 15:35:04	7	3.63e-06	0.0001	0.0001	-0.028166
2025-04-29 15:35:05	8	3.63e-06	0.0001	0.0001	-0.041297
2025-04-29 15:35:06	9	3.63e-06	0.0001	0.0001	-0.03692
2025-04-29 15:35:06	9	3.59e-06	0.0001	0.0001	-0.028166
2025-04-29 15:35:07	10	3.59e-06	0.0001	0.0001	-0.028166
2025-04-29 15:35:08	11	3.58e-06	0.0001	0.0001	-0.032543
2025-04-29 15:35:09	12	3.59e-06	0.0001	0.0001	-0.023789
2025-04-29 15:35:10	13	3.59e-06	0.0001	0.0001	-0.023789
2025-04-29 15:35:11	14	3.58e-06	0.0001	0.0001	-0.019412
2025-04-29 15:35:12	15	3.56e-06	0.0001	0.0001	-0.028166
2025-04-29 15:35:13	16	3.56e-06	0.0001	0.0001	-0.028166
2025-04-29 15:35:14	17	3.56e-06	0.0001	0.0001	-0.028166
2025-04-29 15:35:15	18	3.56e-06	0.0001	0.0001	-0.023789
2025-04-29 15:35:16	19	3.56e-06	0.0001	0.0001	-0.032543
2025-04-29 15:35:17	20	3.55e-06	0.0001	0.0001	-0.032543
2025-04-29 15:35:18	21	3.55e-06	0.0001	0.0001	-0.028166
2025-04-29 15:35:19	22	3.54e-06	0.0001	0.0001	-0.015035
2025-04-29 15:35:20	23	3.56e-06	0.0001	0.0001	-0.023789
2025-04-29 15:35:21	24	3.55e-06	0.0001	0.0001	-0.019412
2025-04-29 15:35:22	25	3.56e-06	0.0001	0.0001	-0.019412
2025-04-29 15:35:23	26	3.56e-06	0.0001	0.0001	-0.023789
2025-04-29 15:35:24	27	3.56e-06	0.0001	0.0001	-0.03692
2025-04-29 15:35:25	28	3.55e-06	0.0001	0.0001	-0.019412
2025-04-29 15:35:26	29	3.56e-06	0.0001	0.0001	-0.028166
2025-04-29 15:35:27	30	3.56e-06	0.0001	0.0001	-0.023789
2025-04-29 15:35:28	31	3.55e-06	0.0001	0.0001	-0.019412
2025-04-29 15:35:29	32	3.55e-06	0.0001	0.0001	-0.032543
2025-04-29 15:35:30	33	3.56e-06	0.0001	0.0001	-0.032543
2025-04-29 15:35:31	34	3.56e-06	0.0001	0.0001	-0.015035
2025-04-29 15:35:31	34	3.55e-06	0.0001	0.0001	-0.023789
2025-04-29 15:35:32	35	3.56e-06	0.0001	0.0001	-0.032543
2025-04-29 15:35:33	36	3.55e-06	0.0001	0.0001	-0.015035
2025-04-29 15:35:34	37	3.55e-06	0.0001	0.0001	-0.019412
2025-04-29 15:35:35	38	3.55e-06	0.0001	0.0001	-0.006281
2025-04-29 15:35:36	39	3.56e-06	0.0001	0.0001	-0.023789
2025-04-29 15:35:37	40	3.56e-06	0.0001	0.0001	-0.015035
2025-04-29 15:35:38	41	3.56e-06	0.0001	0.0001	-0.019412
2025-04-29 15:35:39	42	3.55e-06	0.0001	0.0001	-0.028166
2025-04-29 15:35:40	43	3.56e-06	0.0001	0.0001	-0.032543
2025-04-29 15:35:41	44	3.56e-06	0.0001	0.0001	-0.019412
2025-04-29 15:35:42	45	3.56e-06	0.0001	0.0001	-0.028166
2025-04-29 15:35:43	46	3.56e-06	0.0001	0.0001	-0.019412
2025-04-29 15:35:44	47	3.55e-06	0.0001	0.0001	-0.028166
2025-04-29 15:35:45	48	3.55e-06	0.0001	0.0001	-0.028166
2025-04-29 15:35:46	49	3.55e-06	0.0001	0.0001	-0.028166
2025-04-29 15:35:47	50	3.56e-06	0.0001	0.0001	-0.023789
2025-04-29 15:35:48	51	3.55e-06	0.0001	0.0001	-0.05005
2025-04-29 15:35:49	52	3.56e-06	0.0001	0.0001	-0.001904
2025-04-29 15:35:50	53	3.53e-06	0.0001	0.0001	-0.015035
2025-04-29 15:35:51	54	3.56e-06	0.0001	0.0001	-0.019412
2025-04-29 15:35:52	55	3.56e-06	0.0001	0.0001	-0.045674
2025-04-29 15:35:53	56	3.56e-06	0.0001	0.0001	-0.028166
2025-04-29 15:35:54	57	3.55e-06	0.0001	0.0001	-0.03692
2025-04-29 15:35:55	58	3.56e-06	0.0001	0.0001	-0.019412
2025-04-29 15:35:56	59	3.55e-06	0.0001	0.0001	-0.015035
2025-04-29 15:35:57	60	3.56e-06	0.0001	0.0001	-0.023789
2025-04-29 15:35:57	60	3.56e-06	0.0001	0.0001	-0.032543
2025-04-29 15:35:58	61	3.56e-06	0.0001	0.0001	-0.028166
2025-04-29 15:35:59	62	3.56e-06	0.0001	0.0001	-0.041297
2025-04-29 15:36:00	63	3.55e-06	0.0001	0.0001	-0.03692
2025-04-29 15:36:02	65	3.55e-06	0.0001	0.0001	-0.03692
2025-04-29 15:36:03	66	3.56e-06	0.0001	0.0001	-0.023789
2025-04-29 15:36:04	67	3.56e-06	0.0001	0.0001	-0.032543
2025-04-29 15:36:05	68	3.56e-06	0.0001	0.0001	-0.010658
2025-04-29 15:36:06	69	3.56e-06	0.0001	0.0001	-0.032543
2025-04-29 15:36:07	70	3.56e-06	0.0001	0.0001	-0.023789
2025-04-29 15:36:08	71	3.55e-06	0.0001	0.0001	-0.015035
2025-04-29 15:36:09	72	3.55e-06	0.0001	0.0001	-0.019412
2025-04-29 15:36:10	73	3.56e-06	0.0001	0.0001	-0.023789
2025-04-29 15:36:11	74	3.56e-06	0.0001	0.0001	-0.028166
2025-04-29 15:36:12	75	3.55e-06	0.0001	0.0001	-0.03692
2025-04-29 15:36:13	76	3.55e-06	0.0001	0.0001	-0.023789
2025-04-29 15:36:14	77	3.56e-06	0.0001	0.0001	-0.023789
2025-04-29 15:36:15	78	3.56e-06	0.0001	0.0001	-0.028166
2025-04-29 15:36:16	79	3.56e-06	0.0001	0.0001	-0.032543
2025-04-29 15:36:18	81	3.55e-06	0.0001	0.0001	-0.023789
2025-04-29 15:36:19	82	3.56e-06	0.0001	0.0001	-0.019412
2025-04-29 15:36:20	83	3.56e-06	0.0001	0.0001	-0.032543
2025-04-29 15:36:21	84	3.56e-06	0.0001	0.0001	-0.010658
2025-04-29 15:36:22	85	3.55e-06	0.0001	0.0001	-0.03692
2025-04-29 15:36:23	86	3.56e-06	0.0001	0.0001	-0.019412
2025-04-29 15:36:24	87	3.55e-06	0.0001	0.0001	-0.03692
2025-04-29 15:36:25	88	3.56e-06	0.0001	0.0001	-0.028166
2025-04-29 15:36:26	89	3.55e-06	0.0001	0.0001	-0.041297
2025-04-29 15:36:27	90	3.55e-06	0.0001	0.0001	-0.032543
2025-04-29 15:36:29	92	3.56e-06	0.0001	0.0001	-0.028166
2025-04-29 15:36:30	93	3.56e-06	0.0001	0.0001	-0.03692
2025-04-29 15:36:31	94	3.55e-06	0.0001	0.0001	-0.032543
2025-04-29 15:36:32	95	3.56e-06	0.0001	0.0001	-0.023789
2025-04-29 15:36:33	96	3.56e-06	0.0001	0.0001	-0.023789
2025-04-29 15:36:34	97	3.55e-06	0.0001	0.0001	-0.032543
2025-04-29 15:36:35	98	3.56e-06	0.0001	0.0001	-0.028166
2025-04-29 15:36:36	99	3.55e-06	0.0001	0.0001	-0.015035
2025-04-29 15:36:37	100	3.56e-06	0.0001	0.0001	-0.015035
2025-04-29 15:36:38	101	3.56e-06	0.0001	0.0001	-0.032543
2025-04-29 15:36:39	102	3.55e-06	0.0001	0.0001	-0.032543
2025-04-29 15:36:40	103	3.56e-06	0.0001	0.0001	-0.028166
2025-04-29 15:36:41	104	3.56e-06	0.0001	0.0001	-0.023789
2025-04-29 15:36:42	105	3.58e-06	0.0001	0.0001	-0.019412
2025-04-29 15:36:43	106	3.56e-06	0.0001	0.0001	-0.041297
2025-04-29 15:36:44	107	3.56e-06	0.0001	0.0001	-0.015035
2025-04-29 15:36:45	108	3.56e-06	0.0001	0.0001	-0.019412
2025-04-29 15:36:46	109	3.56e-06	0.0001	0.0001	-0.03692
2025-04-29 15:36:47	110	3.56e-06	0.0001	0.0001	-0.028166
2025-04-29 15:36:48	111	3.56e-06	0.0001	0.0001	-0.03692
2025-04-29 15:36:48	111	3.55e-06	0.0001	0.0001	-0.019412
2025-04-29 15:36:50	113	3.55e-06	0.0001	0.0001	-0.041297
2025-04-29 15:36:51	114	3.56e-06	0.0001	0.0001	-0.028166
2025-04-29 15:36:52	115	3.55e-06	0.0001	0.0001	-0.03692
2025-04-29 15:36:53	116	3.56e-06	0.0001	0.0001	-0.032543
2025-04-29 15:36:54	117	3.56e-06	0.0001	0.0001	-0.032543
2025-04-29 15:36:55	118	3.56e-06	0.0001	0.0001	-0.019412
2025-04-29 15:36:56	119	3.55e-06	0.0001	0.0001	-0.019412
2025-04-29 15:36:57	120	3.56e-06	0.0001	0.0001	-0.028166
2025-04-29 15:36:58	121	3.56e-06	0.0001	0.0001	-0.032543
2025-04-29 15:36:59	122	3.56e-06	0.0001	0.0001	-0.03692
2025-04-29 15:37:00	123	3.55e-06	0.0001	0.0001	-0.028166
2025-04-29 15:37:01	124	3.55e-06	0.0001	0.0001	-0.019412
2025-04-29 15:37:02	125	3.56e-06	0.0001	0.0001	-0.023789
2025-04-29 15:37:03	126	3.55e-06	0.0001	0.0001	-0.032543
2025-04-29 15:37:04	127	3.55e-06	0.0001	0.0001	-0.032543
2025-04-29 15:37:05	128	3.56e-06	0.0001	0.0001	-0.023789
2025-04-29 15:37:06	129	3.55e-06	0.0001	0.0001	-0.019412
2025-04-29 15:37:07	130	3.55e-06	0.0001	0.0001	-0.028166
2025-04-29 15:37:08	131	3.56e-06	0.0001	0.0001	-0.023789
2025-04-29 15:37:09	132	3.55e-06	0.0001	0.0001	-0.03692
2025-04-29 15:37:10	133	3.55e-06	0.0001	0.0001	-0.03692
2025-04-29 15:37:11	134	3.56e-06	0.0001	0.0001	-0.028166
2025-04-29 15:37:12	135	3.56e-06	0.0001	0.0001	-0.03692
2025-04-29 15:37:13	136	3.55e-06	0.0001	0.0001	-0.015035
2025-04-29 15:37:14	137	3.55e-06	0.0001	0.0001	-0.019412
2025-04-29 15:37:15	138	3.55e-06	0.0001	0.0001	-0.032543
2025-04-29 15:37:16	139	3.55e-06	0.0001	0.0001	-0.023789
2025-04-29 15:37:17	140	3.56e-06	0.0001	0.0001	-0.041297
2025-04-29 15:37:18	141	3.56e-06	0.0001	0.0001	-0.032543
2025-04-29 15:37:19	142	3.55e-06	0.0001	0.0001	-0.03692
2025-04-29 15:37:20	143	3.56e-06	0.0001	0.0001	-0.032543
2025-04-29 15:37:21	144	3.55e-06	0.0001	0.0001	-0.028166
2025-04-29 15:37:22	145	3.56e-06	0.0001	0.0001	-0.028166
2025-04-29 15:37:23	146	3.55e-06	0.0001	0.0001	-0.03692
2025-04-29 15:37:24	147	3.55e-06	0.0001	0.0001	-0.032543
2025-04-29 15:37:26	149	3.56e-06	0.0001	0.0001	-0.032543
2025-04-29 15:37:27	150	3.56e-06	0.0001	0.0001	-0.032543
2025-04-29 15:37:28	151	3.53e-06	0.0001	0.0001	-0.019412
2025-04-29 15:37:29	152	3.54e-06	0.0001	0.0001	-0.03692
2025-04-29 15:37:30	153	3.55e-06	0.0001	0.0001	-0.015035
2025-04-29 15:37:30	153	3.53e-06	0.0001	0.0001	-0.023789
2025-04-29 15:37:31	154	3.53e-06	0.0001	0.0001	-0.032543
2025-04-29 15:37:32	155	3.53e-06	0.0001	0.0001	-0.028166
2025-04-29 15:37:34	157	3.51e-06	0.0001	0.0001	-0.03692
2025-04-29 15:37:35	158	3.51e-06	0.0001	0.0001	-0.019412
2025-04-29 15:37:36	159	3.5e-06	0.0001	0.0001	-0.001904
2025-04-29 15:37:37	160	3.5e-06	0.0001	0.0001	-0.028166
2025-04-29 15:37:38	161	3.5e-06	0.0001	0.0001	-0.019412
2025-04-29 15:37:39	162	3.49e-06	0.0001	0.0001	-0.023789
2025-04-29 15:37:40	163	3.5e-06	0.0001	0.0001	-0.023789
2025-04-29 15:37:41	164	3.5e-06	0.0001	0.0001	-0.019412
2025-04-29 15:37:42	165	3.49e-06	0.0001	0.0001	-0.032543
2025-04-29 15:37:43	166	3.49e-06	0.0001	0.0001	-0.023789
2025-04-29 15:37:44	167	3.49e-06	0.0001	0.0001	-0.023789
2025-04-29 15:37:45	168	3.49e-06	0.0001	0.0001	-0.019412
2025-04-29 15:37:46	169	3.49e-06	0.0001	0.0001	-0.023789
2025-04-29 15:37:47	170	3.49e-06	0.0001	0.0001	-0.028166
2025-04-29 15:37:47	170	3.49e-06	0.0001	0.0001	-0.028166
2025-04-29 15:37:48	171	3.49e-06	0.0001	0.0001	-0.028166
2025-04-29 15:37:50	173	3.49e-06	0.0001	0.0001	-0.032543
2025-04-29 15:37:51	174	3.5e-06	0.0001	0.0001	-0.023789
2025-04-29 15:37:52	175	3.49e-06	0.0001	0.0001	-0.023789
2025-04-29 15:37:53	176	3.5e-06	0.0001	0.0001	-0.028166
2025-04-29 15:37:54	177	3.5e-06	0.0001	0.0001	-0.023789
2025-04-29 15:37:55	178	3.49e-06	0.0001	0.0001	-0.023789
2025-04-29 15:37:55	178	3.5e-06	0.0001	0.0001	-0.023789
2025-04-29 15:37:56	179	3.5e-06	0.0001	0.0001	-0.03692
2025-04-29 15:37:57	180	3.5e-06	0.0001	0.0001	-0.032543
2025-04-29 15:37:58	181	3.49e-06	0.0001	0.0001	-0.032543
2025-04-29 15:38:00	183	3.5e-06	0.0001	0.0001	-0.03692
2025-04-29 15:38:01	184	3.49e-06	0.0001	0.0001	-0.028166
2025-04-29 15:38:02	185	3.49e-06	0.0001	0.0001	-0.032543
2025-04-29 15:38:03	186	3.49e-06	0.0001	0.0001	-0.041297
2025-04-29 15:38:04	187	3.49e-06	0.0001	0.0001	-0.028166
2025-04-29 15:38:04	187	3.49e-06	0.0001	0.0001	-0.028166
2025-04-29 15:38:05	188	3.49e-06	0.0001	0.0001	-0.028166
2025-04-29 15:38:06	189	3.49e-06	0.0001	0.0001	-0.023789
2025-04-29 15:38:07	190	3.49e-06	0.0001	0.0001	-0.015035
2025-04-29 15:38:08	191	3.49e-06	0.0001	0.0001	-0.03692
2025-04-29 15:38:09	192	3.5e-06	0.0001	0.0001	-0.023789
2025-04-29 15:38:10	193	3.49e-06	0.0001	0.0001	-0.015035
2025-04-29 15:38:11	194	3.5e-06	0.0001	0.0001	-0.023789
2025-04-29 15:38:12	195	3.5e-06	0.0001	0.0001	-0.032543
2025-04-29 15:38:13	196	3.5e-06	0.0001	0.0001	-0.041297
2025-04-29 15:38:14	197	3.49e-06	0.0001	0.0001	-0.05005
2025-04-29 15:38:15	198	3.49e-06	0.0001	0.0001	-0.023789
2025-04-29 15:38:16	199	3.49e-06	0.0001	0.0001	-0.03692
2025-04-29 15:38:17	200	3.49e-06	0.0001	0.0001	-0.019412
2025-04-29 15:38:18	201	3.49e-06	0.0001	0.0001	-0.03692
2025-04-29 15:38:19	202	3.49e-06	0.0001	0.0001	-0.03692
2025-04-29 15:38:20	203	3.5e-06	0.0001	0.0001	-0.023789
2025-04-29 15:38:21	204	3.49e-06	0.0001	0.0001	-0.03692
2025-04-29 15:38:22	205	3.49e-06	0.0001	0.0001	-0.023789
2025-04-29 15:38:23	206	3.5e-06	0.0001	0.0001	-0.03692
2025-04-29 15:38:24	207	3.49e-06	0.0001	0.0001	-0.023789
2025-04-29 15:38:25	208	3.49e-06	0.0001	0.0001	-0.015035
2025-04-29 15:38:26	209	3.5e-06	0.0001	0.0001	-0.028166
2025-04-29 15:38:27	210	3.49e-06	0.0001	0.0001	-0.041297
2025-04-29 15:38:28	211	3.49e-06	0.0001	0.0001	-0.032543
2025-04-29 15:38:29	212	3.49e-06	0.0001	0.0001	-0.015035
2025-04-29 15:38:30	213	3.49e-06	0.0001	0.0001	-0.015035
2025-04-29 15:38:31	214	3.49e-06	0.0001	0.0001	-0.028166
2025-04-29 15:38:32	215	3.49e-06	0.0001	0.0001	-0.023789
2025-04-29 15:38:33	216	3.49e-06	0.0001	0.0001	-0.03692
2025-04-29 15:38:34	217	3.49e-06	0.0001	0.0001	-0.019412
2025-04-29 15:38:35	218	3.49e-06	0.0001	0.0001	-0.006281
2025-04-29 15:38:36	219	3.49e-06	0.0001	0.0001	-0.03692
2025-04-29 15:38:37	220	3.49e-06	0.0001	0.0001	-0.03692
2025-04-29 15:38:38	221	3.5e-06	0.0001	0.0001	-0.028166
2025-04-29 15:38:38	221	3.5e-06	0.0001	0.0001	-0.03692
2025-04-29 15:38:39	222	3.5e-06	0.0001	0.0001	-0.023789
2025-04-29 15:38:40	223	3.5e-06	0.0001	0.0001	-0.023789
2025-04-29 15:38:41	224	3.49e-06	0.0001	0.0001	-0.001904
2025-04-29 15:38:42	225	3.49e-06	0.0001	0.0001	-0.023789
2025-04-29 15:38:43	226	3.5e-06	0.0001	0.0001	-0.015035
2025-04-29 15:38:44	227	3.5e-06	0.0001	0.0001	-0.015035
2025-04-29 15:38:45	228	3.49e-06	0.0001	0.0001	-0.032543
2025-04-29 15:38:46	229	3.5e-06	0.0001	0.0001	-0.028166
2025-04-29 15:38:47	230	3.49e-06	0.0001	0.0001	-0.019412
2025-04-29 15:38:48	231	3.5e-06	0.0001	0.0001	-0.023789
2025-04-29 15:38:49	232	3.5e-06	0.0001	0.0001	-0.019412
2025-04-29 15:38:50	233	3.5e-06	0.0001	0.0001	-0.032543
2025-04-29 15:38:51	234	3.5e-06	0.0001	0.0001	-0.019412
2025-04-29 15:38:52	235	3.5e-06	0.0001	0.0001	-0.019412
2025-04-29 15:38:53	236	3.5e-06	0.0001	0.0001	-0.010658
2025-04-29 15:38:54	237	3.49e-06	0.0001	0.0001	-0.015035
2025-04-29 15:38:55	238	3.49e-06	0.0001	0.0001	-0.023789
2025-04-29 15:38:56	239	3.49e-06	0.0001	0.0001	-0.032543
2025-04-29 15:38:57	240	3.49e-06	0.0001	0.0001	-0.032543
2025-04-29 15:38:58	241	3.49e-06	0.0001	0.0001	-0.019412
2025-04-29 15:38:59	242	3.49e-06	0.0001	0.0001	-0.028166
2025-04-29 15:39:00	243	3.5e-06	0.0001	0.0001	-0.028166
2025-04-29 15:39:01	244	3.49e-06	0.0001	0.0001	-0.019412
2025-04-29 15:39:02	245	3.5e-06	0.0001	0.0001	-0.023789
2025-04-29 15:39:03	246	3.5e-06	0.0001	0.0001	-0.028166
2025-04-29 15:39:04	247	3.49e-06	0.0001	0.0001	-0.03692
2025-04-29 15:39:05	248	3.49e-06	0.0001	0.0001	-0.03692
2025-04-29 15:39:06	249	3.49e-06	0.0001	0.0001	-0.023789
2025-04-29 15:39:07	250	3.49e-06	0.0001	0.0001	-0.032543
2025-04-29 15:39:08	251	3.5e-06	0.0001	0.0001	-0.032543
2025-04-29 15:39:09	252	3.5e-06	0.0001	0.0001	-0.028166
2025-04-29 15:39:10	253	3.49e-06	0.0001	0.0001	-0.032543
2025-04-29 15:39:11	254	3.49e-06	0.0001	0.0001	-0.028166
2025-04-29 15:39:12	255	3.49e-06	0.0001	0.0001	-0.03692
2025-04-29 15:39:12	255	3.5e-06	0.0001	0.0001	-0.028166
2025-04-29 15:39:13	256	3.49e-06	0.0001	0.0001	-0.019412
2025-04-29 15:39:14	257	3.49e-06	0.0001	0.0001	-0.032543
2025-04-29 15:39:15	258	3.49e-06	0.0001	0.0001	-0.028166
2025-04-29 15:39:16	259	3.49e-06	0.0001	0.0001	-0.028166
2025-04-29 15:39:17	260	3.49e-06	0.0001	0.0001	-0.028166
2025-04-29 15:39:19	262	3.49e-06	0.0001	0.0001	-0.028166
2025-04-29 15:39:20	263	3.49e-06	0.0001	0.0001	-0.023789
2025-04-29 15:39:20	263	3.5e-06	0.0001	0.0001	-0.028166
2025-04-29 15:39:21	264	3.5e-06	0.0001	0.0001	-0.028166
2025-04-29 15:39:22	265	3.49e-06	0.0001	0.0001	-0.028166
2025-04-29 15:39:23	266	3.49e-06	0.0001	0.0001	-0.032543
2025-04-29 15:39:24	267	3.5e-06	0.0001	0.0001	-0.032543
2025-04-29 15:39:25	268	3.49e-06	0.0001	0.0001	-0.023789
2025-04-29 15:39:26	269	3.49e-06	0.0001	0.0001	-0.03692
2025-04-29 15:39:27	270	3.49e-06	0.0001	0.0001	-0.032543
2025-04-29 15:39:28	271	3.49e-06	0.0001	0.0001	-0.032543
2025-04-29 15:39:29	272	3.49e-06	0.0001	0.0001	-0.023789
2025-04-29 15:39:30	273	3.45e-06	0.0001	0.0001	-0.023789
2025-04-29 15:39:31	274	3.43e-06	0.0001	0.0001	-0.028166
2025-04-29 15:39:32	275	3.43e-06	0.0001	0.0001	-0.028166
2025-04-29 15:39:33	276	3.43e-06	0.0001	0.0001	-0.019412
2025-04-29 15:39:34	277	3.44e-06	0.0001	0.0001	-0.023789
2025-04-29 15:39:35	278	3.43e-06	0.0001	0.0001	-0.032543
2025-04-29 15:39:36	279	3.43e-06	0.0001	0.0001	-0.028166
2025-04-29 15:39:37	280	3.43e-06	0.0001	0.0001	-0.05005
2025-04-29 15:39:38	281	3.43e-06	0.0001	0.0001	-0.023789
2025-04-29 15:39:39	282	3.43e-06	0.0001	0.0001	-0.041297
2025-04-29 15:39:40	283	3.43e-06	0.0001	0.0001	-0.023789
2025-04-29 15:39:41	284	3.43e-06	0.0001	0.0001	-0.019412
2025-04-29 15:39:42	285	3.43e-06	0.0001	0.0001	-0.023789
2025-04-29 15:39:43	286	3.43e-06	0.0001	0.0001	-0.032543
2025-04-29 15:39:44	287	3.44e-06	0.0001	0.0001	-0.028166
2025-04-29 15:39:45	288	3.43e-06	0.0001	0.0001	-0.028166
2025-04-29 15:39:46	289	3.43e-06	0.0001	0.0001	-0.032543
2025-04-29 15:39:47	290	3.43e-06	0.0001	0.0001	-0.015035
2025-04-29 15:39:48	291	3.43e-06	0.0001	0.0001	-0.03692
2025-04-29 15:39:49	292	3.43e-06	0.0001	0.0001	-0.032543
2025-04-29 15:39:50	293	3.43e-06	0.0001	0.0001	-0.028166
2025-04-29 15:39:51	294	3.43e-06	0.0001	0.0001	-0.019412
2025-04-29 15:39:52	295	3.43e-06	0.0001	0.0001	-0.028166
2025-04-29 15:39:53	296	3.43e-06	0.0001	0.0001	-0.028166
2025-04-29 15:39:54	297	3.43e-06	0.0001	0.0001	-0.028166
2025-04-29 15:39:54	297	3.43e-06	0.0001	0.0001	-0.032543
2025-04-29 15:39:55	298	3.43e-06	0.0001	0.0001	-0.03692
2025-04-29 15:39:56	299	3.43e-06	0.0001	0.0001	-0.023789
2025-04-29 15:39:57	300	3.43e-06	0.0001	0.0001	-0.032543
2025-04-29 15:39:58	301	3.43e-06	0.0001	0.0001	-0.023789
2025-04-29 15:39:59	302	3.43e-06	0.0001	0.0001	-0.023789
2025-04-29 15:40:01	304	3.43e-06	0.0001	0.0001	-0.023789
2025-04-29 15:40:02	305	3.43e-06	0.0001	0.0001	-0.028166
2025-04-29 15:40:03	306	3.44e-06	0.0001	0.0001	-0.019412
2025-04-29 15:40:03	306	3.43e-06	0.0001	0.0001	-0.032543
2025-04-29 15:40:04	307	3.43e-06	0.0001	0.0001	-0.028166
2025-04-29 15:40:05	308	3.43e-06	0.0001	0.0001	-0.03692
2025-04-29 15:40:06	309	3.43e-06	0.0001	0.0001	-0.023789
2025-04-29 15:40:07	310	3.43e-06	0.0001	0.0001	-0.032543
2025-04-29 15:40:08	311	3.43e-06	0.0001	0.0001	-0.028166
2025-04-29 15:40:09	312	3.43e-06	0.0001	0.0001	-0.03692
2025-04-29 15:40:10	313	3.43e-06	0.0001	0.0001	-0.015035
2025-04-29 15:40:11	314	3.43e-06	0.0001	0.0001	-0.028166
2025-04-29 15:40:12	315	3.41e-06	0.0001	0.0001	-0.019412
2025-04-29 15:40:13	316	3.43e-06	0.0001	0.0001	-0.032543
2025-04-29 15:40:14	317	3.44e-06	0.0001	0.0001	-0.028166
2025-04-29 15:40:15	318	3.43e-06	0.0001	0.0001	-0.019412
2025-04-29 15:40:16	319	3.43e-06	0.0001	0.0001	-0.023789
2025-04-29 15:40:17	320	3.43e-06	0.0001	0.0001	-0.019412
2025-04-29 15:40:18	321	3.44e-06	0.0001	0.0001	-0.03692
2025-04-29 15:40:19	322	3.43e-06	0.0001	0.0001	-0.023789
2025-04-29 15:40:20	323	3.43e-06	0.0001	0.0001	-0.041297
2025-04-29 15:40:21	324	3.43e-06	0.0001	0.0001	-0.028166
2025-04-29 15:40:22	325	3.43e-06	0.0001	0.0001	-0.032543
2025-04-29 15:40:23	326	3.44e-06	0.0001	0.0001	-0.023789
2025-04-29 15:40:24	327	3.44e-06	0.0001	0.0001	-0.028166
2025-04-29 15:40:25	328	3.43e-06	0.0001	0.0001	-0.023789
2025-04-29 15:40:26	329	3.43e-06	0.0001	0.0001	-0.019412
2025-04-29 15:40:27	330	3.43e-06	0.0001	0.0001	-0.023789
2025-04-29 15:40:28	331	3.43e-06	0.0001	0.0001	-0.015035
2025-04-29 15:40:29	332	3.43e-06	0.0001	0.0001	-0.032543
2025-04-29 15:40:30	333	3.43e-06	0.0001	0.0001	-0.019412
2025-04-29 15:40:31	334	3.43e-06	0.0001	0.0001	-0.028166
2025-04-29 15:40:32	335	3.43e-06	0.0001	0.0001	-0.019412
2025-04-29 15:40:33	336	3.43e-06	0.0001	0.0001	-0.032543
2025-04-29 15:40:34	337	3.43e-06	0.0001	0.0001	-0.032543
2025-04-29 15:40:35	338	3.43e-06	0.0001	0.0001	-0.03692
2025-04-29 15:40:36	339	3.43e-06	0.0001	0.0001	-0.019412
2025-04-29 15:40:37	340	3.43e-06	0.0001	0.0001	-0.015035
2025-04-29 15:40:38	341	3.43e-06	0.0001	0.0001	-0.010658
2025-04-29 15:40:39	342	3.41e-06	0.0001	0.0001	-0.032543
2025-04-29 15:40:40	343	3.44e-06	0.0001	0.0001	-0.023789
2025-04-29 15:40:41	344	3.43e-06	0.0001	0.0001	-0.041297
2025-04-29 15:40:42	345	3.43e-06	0.0001	0.0001	-0.032543
2025-04-29 15:40:43	346	3.43e-06	0.0001	0.0001	-0.023789
2025-04-29 15:40:44	347	3.44e-06	0.0001	0.0001	-0.03692
2025-04-29 15:40:45	348	3.43e-06	0.0001	0.0001	-0.023789
2025-04-29 15:40:46	349	3.43e-06	0.0001	0.0001	-0.028166
2025-04-29 15:40:47	350	3.43e-06	0.0001	0.0001	-0.023789
2025-04-29 15:40:48	351	3.43e-06	0.0001	0.0001	-0.023789
2025-04-29 15:40:49	352	3.43e-06	0.0001	0.0001	-0.028166
2025-04-29 15:40:50	353	3.43e-06	0.0001	0.0001	-0.03692
2025-04-29 15:40:51	354	3.43e-06	0.0001	0.0001	-0.03692
2025-04-29 15:40:52	355	3.43e-06	0.0001	0.0001	-0.028166
2025-04-29 15:40:53	356	3.44e-06	0.0001	0.0001	-0.023789
2025-04-29 15:40:54	357	3.43e-06	0.0001	0.0001	-0.023789
2025-04-29 15:40:55	358	3.43e-06	0.0001	0.0001	-0.032543
2025-04-29 15:40:56	359	3.43e-06	0.0001	0.0001	-0.019412
2025-04-29 15:40:57	360	3.43e-06	0.0001	0.0001	-0.019412
2025-04-29 15:40:58	361	3.43e-06	0.0001	0.0001	-0.023789
2025-04-29 15:40:59	362	3.43e-06	0.0001	0.0001	-0.019412
2025-04-29 15:41:00	363	3.33e-06	0.0001	0.0001	-0.03692
2025-04-29 15:41:01	364	3.29e-06	0.0001	0.0001	-0.019412
2025-04-29 15:41:02	365	3.3e-06	0.0001	0.0001	-0.032543
2025-04-29 15:41:03	366	3.22e-06	0.0001	0.0001	-0.019412
2025-04-29 15:41:04	367	3.13e-06	0.0001	0.0001	-0.028166
2025-04-29 15:41:05	368	3.08e-06	0.0001	0.0001	-0.032543
2025-04-29 15:41:06	369	2.92e-06	0.0001	0.0001	-0.015035
2025-04-29 15:41:07	370	2.85e-06	0.0001	0.0001	-0.041297
2025-04-29 15:41:08	371	2.81e-06	0.0001	0.0001	-0.03692
2025-04-29 15:41:09	372	2.78e-06	0.000159	0.0001	-0.023789
2025-04-29 15:41:10	373	2.76e-06	33.3	0.0001	-0.023789
2025-04-29 15:41:11	374	2.76e-06	1000	0.0001	-0.028166
2025-04-29 15:41:12	375	2.74e-06	1000	0.0001	-0.015035
2025-04-29 15:41:13	376	2.73e-06	89.1	0.0001	-0.032543
2025-04-29 15:41:14	377	2.73e-06	1.62	0.0001	-0.019412
2025-04-29 15:41:15	378	2.7e-06	0.52	0.0001	-0.032543
2025-04-29 15:41:16	379	2.7e-06	0.201	0.0001	-0.045674
2025-04-29 15:41:17	380	2.7e-06	0.114	0.0001	-0.032543
2025-04-29 15:41:18	381	2.69e-06	0.0681	0.0001	-0.03692
2025-04-29 15:41:19	382	2.66e-06	0.0429	0.0001	-0.019412
2025-04-29 15:41:20	383	2.65e-06	0.0279	0.0001	-0.03692
2025-04-29 15:41:21	384	2.65e-06	0.0191	0.0001	-0.03692
2025-04-29 15:41:22	385	2.64e-06	0.0138	0.0001	-0.028166
2025-04-29 15:41:23	386	2.64e-06	0.00998	0.0001	-0.001904
2025-04-29 15:41:24	387	2.61e-06	0.00748	0.0001	-0.028166
2025-04-29 15:41:25	388	2.59e-06	0.00575	0.0001	-0.032543
2025-04-29 15:41:26	389	2.59e-06	0.00457	0.0001	-0.03692
2025-04-29 15:41:27	390	2.6e-06	0.00384	0.0001	-0.03692
2025-04-29 15:41:27	390	2.59e-06	0.00328	0.0001	-0.019412
2025-04-29 15:41:28	391	2.59e-06	0.00288	0.0001	-0.023789
2025-04-29 15:41:30	393	2.59e-06	0.00252	0.0001	-0.03692
2025-04-29 15:41:31	394	2.55e-06	0.00236	0.0001	-0.028166
2025-04-29 15:41:32	395	2.55e-06	0.00216	0.0001	-0.023789
2025-04-29 15:41:33	396	2.55e-06	0.00205	0.0001	-0.032543
2025-04-29 15:41:34	397	2.55e-06	0.00195	0.0001	-0.028166
2025-04-29 15:41:35	398	2.55e-06	0.00189	0.0001	-0.015035
2025-04-29 15:41:36	399	2.55e-06	0.00184	0.0001	-0.032543
2025-04-29 15:41:37	400	2.55e-06	0.00181	0.0001	-0.028166
2025-04-29 15:41:38	401	2.55e-06	0.00178	0.0001	-0.032543
2025-04-29 15:41:39	402	2.52e-06	0.00176	0.0001	-0.028166
2025-04-29 15:41:40	403	2.51e-06	0.00173	0.0001	-0.03692
2025-04-29 15:41:41	404	2.51e-06	0.00171	0.0001	-0.023789
2025-04-29 15:41:42	405	2.51e-06	0.00169	0.0001	-0.032543
2025-04-29 15:41:43	406	2.51e-06	0.00167	0.0001	-0.03692
2025-04-29 15:41:44	407	2.51e-06	0.00166	0.0001	-0.019412
2025-04-29 15:41:45	408	2.51e-06	0.00165	0.0001	-0.041297
2025-04-29 15:41:46	409	2.51e-06	0.00164	0.0001	-0.019412
2025-04-29 15:41:47	410	2.51e-06	0.00163	0.0001	-0.028166
2025-04-29 15:41:48	411	2.51e-06	0.00162	0.0001	-0.032543
2025-04-29 15:41:49	412	2.51e-06	0.00161	0.0001	-0.03692
2025-04-29 15:41:50	413	2.51e-06	0.00161	0.0001	-0.032543
2025-04-29 15:41:51	414	2.51e-06	0.0016	0.0001	-0.03692
2025-04-29 15:41:52	415	2.51e-06	0.0017	0.0001	-0.010658
2025-04-29 15:41:53	416	2.48e-06	0.00198	0.0001	-0.032543
2025-04-29 15:41:54	417	2.54e-06	0.00237	0.0001	-0.019412
2025-04-29 15:41:55	418	1.92e-05	0.00206	0.0001	-0.045674
2025-04-29 15:41:56	419	1.34e-05	0.00136	0.0001	-0.032543
2025-04-29 15:41:57	420	1.12e-05	0.001	0.0001	-0.023789
2025-04-29 15:41:58	421	1.07e-05	0.000779	0.0001	-0.03692
2025-04-29 15:41:59	422	1.04e-05	0.000628	0.0001	-0.023789
2025-04-29 15:42:00	423	1.02e-05	0.000527	0.0001	-0.023789
2025-04-29 15:42:01	424	1.01e-05	0.000462	0.0001	-0.019412
2025-04-29 15:42:02	425	1e-05	0.000404	0.0001	-0.032543
2025-04-29 15:42:03	426	9.98e-06	0.000359	0.0001	-0.023789
2025-04-29 15:42:04	427	9.83e-06	0.00033	0.0001	-0.028166
2025-04-29 15:42:05	428	9.83e-06	0.000306	0.0001	-0.028166
2025-04-29 15:42:06	429	9.7e-06	0.000278	0.0001	-0.023789
2025-04-29 15:42:07	430	9.64e-06	0.000258	0.0001	-0.028166
2025-04-29 15:42:08	431	9.67e-06	0.000243	0.0001	-0.023789
2025-04-29 15:42:09	432	9.58e-06	0.000233	0.0001	-0.032543
2025-04-29 15:42:10	433	9.52e-06	0.000227	0.0001	-0.03692
2025-04-29 15:42:11	434	9.49e-06	0.000217	0.0001	-0.019412
2025-04-29 15:42:12	435	9.49e-06	0.000213	0.0001	-0.023789
2025-04-29 15:42:13	436	9.4e-06	0.000206	0.0001	-0.023789
2025-04-29 15:42:14	437	9.34e-06	0.000203	0.0001	-0.028166
2025-04-29 15:42:15	438	9.34e-06	0.000197	0.0001	-0.023789
2025-04-29 15:42:16	439	9.28e-06	0.000181	0.0001	-0.03692
2025-04-29 15:42:17	440	9.01e-06	0.000174	0.000107	-0.028166
2025-04-29 15:42:18	441	9.16e-06	0.000171	0.000118	-0.028166
2025-04-29 15:42:19	442	9.16e-06	0.000169	0.000132	-0.028166
2025-04-29 15:42:20	443	9.31e-06	0.000168	0.00014	-0.032543
2025-04-29 15:42:21	444	9.34e-06	0.000167	0.000156	-0.032543
2025-04-29 15:42:22	445	9.37e-06	0.000167	0.000168	-0.03692
2025-04-29 15:42:23	446	9.49e-06	0.000167	0.000181	-0.041297
2025-04-29 15:42:24	447	9.49e-06	0.000165	0.0002	-0.032543
2025-04-29 15:42:25	448	9.52e-06	0.000164	0.000212	-0.032543
2025-04-29 15:42:26	449	9.49e-06	0.000167	0.000224	-0.03692
2025-04-29 15:42:27	450	9.49e-06	0.000168	0.000234	-0.032543
2025-04-29 15:42:28	451	9.61e-06	0.000168	0.000245	-0.032543
2025-04-29 15:42:29	452	9.67e-06	0.000167	0.000264	-0.028166
2025-04-29 15:42:30	453	9.67e-06	0.000169	0.000277	-0.028166
2025-04-29 15:42:31	454	9.67e-06	0.000168	0.000303	-0.028166
2025-04-29 15:42:32	455	9.83e-06	0.000171	0.00032	-0.028166
2025-04-29 15:42:33	456	9.83e-06	0.000171	0.000332	-0.032543
2025-04-29 15:42:34	457	9.83e-06	0.000168	0.000344	-0.019412
2025-04-29 15:42:35	458	9.83e-06	0.000171	0.00035	-0.010658
2025-04-29 15:42:36	459	9.86e-06	0.000173	0.000364	-0.028166
2025-04-29 15:42:37	460	9.83e-06	0.000174	0.000369	-0.028166
2025-04-29 15:42:38	461	9.83e-06	0.000172	0.000375	-0.015035
2025-04-29 15:42:39	462	9.83e-06	0.000175	0.000383	-0.019412
2025-04-29 15:42:40	463	9.8e-06	0.000175	0.000389	-0.019412
2025-04-29 15:42:41	464	9.83e-06	0.000173	0.000389	-0.019412
2025-04-29 15:42:42	465	9.83e-06	0.000173	0.000395	-0.028166
2025-04-29 15:42:43	466	9.83e-06	0.000173	0.000397	-0.028166
2025-04-29 15:42:44	467	9.83e-06	0.000172	0.000401	-0.019412
2025-04-29 15:42:45	468	9.83e-06	0.000174	0.000401	-0.015035
2025-04-29 15:42:46	469	9.83e-06	0.000174	0.000405	-0.03692
2025-04-29 15:42:47	470	9.83e-06	0.000171	0.000407	-0.032543
2025-04-29 15:42:48	471	9.74e-06	0.000172	0.000408	-0.03692
2025-04-29 15:42:49	472	9.67e-06	0.000173	0.000409	-0.015035
2025-04-29 15:42:50	473	8.58e-06	0.000167	0.000415	-0.03692
2025-04-29 15:42:51	474	8.25e-06	0.000156	0.000425	-0.032543
2025-04-29 15:42:52	475	8.19e-06	0.000147	0.000448	-0.041297
2025-04-29 15:42:53	476	4.5e-06	0.000123	0.00047	-0.028166
2025-04-29 15:42:54	477	3.56e-06	0.0001	0.000546	-0.023789
2025-04-29 15:42:55	478	3.44e-06	0.0001	0.00059	-0.03692
2025-04-29 15:42:56	479	3.43e-06	0.0001	0.000705	-0.015035
2025-04-29 15:42:57	480	3.38e-06	0.0001	0.000782	-0.03692
2025-04-29 15:42:58	481	3.35e-06	0.0001	0.000868	-0.032543
2025-04-29 15:42:59	482	3.37e-06	0.0001	0.000955	-0.028166
2025-04-29 15:43:00	483	3.29e-06	0.0001	0.00103	-0.028166
2025-04-29 15:43:01	484	3.29e-06	0.0001	0.00109	-0.023789
2025-04-29 15:43:02	485	3.29e-06	0.0001	0.00121	-0.010658
2025-04-29 15:43:03	486	3.25e-06	0.0001	0.00129	-0.023789
2025-04-29 15:43:04	487	3.23e-06	0.0001	0.00133	-0.032543
2025-04-29 15:43:05	488	3.24e-06	0.0001	0.00142	-0.015035
2025-04-29 15:43:06	489	3.23e-06	0.0001	0.0015	-0.010658
2025-04-29 15:43:07	490	3.22e-06	0.0001	0.00158	-0.006281
2025-04-29 15:43:08	491	3.17e-06	0.0001	0.00166	-0.03692
2025-04-29 15:43:09	492	3.17e-06	0.0001	0.00174	-0.010658
2025-04-29 15:43:09	492	3.15e-06	0.0001	0.00181	-0.041297
2025-04-29 15:43:10	493	3.17e-06	0.0001	0.00185	-0.023789
2025-04-29 15:43:11	494	3.15e-06	0.0001	0.0019	-0.019412
2025-04-29 15:43:12	495	3.1e-06	0.0001	0.00197	-0.019412
2025-04-29 15:43:13	496	3.1e-06	0.0001	0.00202	-0.041297
2025-04-29 15:43:14	497	3.1e-06	0.0001	0.00208	-0.028166
2025-04-29 15:43:15	498	3.1e-06	0.0001	0.00214	-0.019412
2025-04-29 15:43:16	499	3.1e-06	0.0001	0.0022	-0.028166
2025-04-29 15:43:17	500	3.12e-06	0.0001	0.00226	-0.019412
2025-04-29 15:43:18	501	3.07e-06	0.0001	0.00231	-0.028166
2025-04-29 15:43:19	502	3.04e-06	0.0001	0.00236	-0.023789
2025-04-29 15:43:20	503	3.04e-06	0.0001	0.00241	-0.028166
2025-04-29 15:43:21	504	3.04e-06	0.0001	0.00246	-0.028166
2025-04-29 15:43:22	505	3.04e-06	0.0001	0.00252	-0.028166
2025-04-29 15:43:23	506	3.04e-06	0.0001	0.00258	-0.028166
2025-04-29 15:43:24	507	3.04e-06	0.0001	0.00267	-0.019412
2025-04-29 15:43:25	508	3.04e-06	0.0001	0.00276	-0.023789
2025-04-29 15:43:26	509	3.04e-06	0.0001	0.00287	-0.032543
2025-04-29 15:43:27	510	3.03e-06	0.0001	0.00297	-0.019412
2025-04-29 15:43:28	511	3.01e-06	0.0001	0.00313	-0.019412
2025-04-29 15:43:29	512	2.98e-06	0.0001	0.00327	-0.019412
2025-04-29 15:43:30	513	2.98e-06	0.0001	0.00342	-0.03692
2025-04-29 15:43:31	514	2.98e-06	0.0001	0.00364	-0.019412
2025-04-29 15:43:32	515	2.98e-06	0.0001	0.00393	-0.023789
2025-04-29 15:43:33	516	2.97e-06	0.0001	0.00426	-0.03692
2025-04-29 15:43:34	517	2.98e-06	0.0001	0.00461	-0.015035
2025-04-29 15:43:34	517	2.97e-06	0.0001	0.00519	-0.023789
2025-04-29 15:43:35	518	2.97e-06	0.0001	0.00588	-0.023789
2025-04-29 15:43:36	519	2.97e-06	0.0001	0.00685	-0.032543
2025-04-29 15:43:37	520	2.98e-06	0.0001	0.0082	-0.019412
2025-04-29 15:43:38	521	2.97e-06	0.0001	0.0103	-0.019412
2025-04-29 15:43:39	522	2.96e-06	0.0001	0.0134	-0.015035
2025-04-29 15:43:40	523	2.91e-06	0.0001	0.019	0.002472
2025-04-29 15:43:41	524	2.91e-06	0.0001	0.027	0.002472
2025-04-29 15:43:42	525	2.91e-06	0.0001	0.0397	-0.001904
2025-04-29 15:43:43	526	2.91e-06	0.0001	0.054	0.006849
2025-04-29 15:43:44	527	2.91e-06	0.0001	0.07	0.033111
2025-04-29 15:43:45	528	2.91e-06	0.0001	0.0837	0.041865
2025-04-29 15:43:46	529	2.92e-06	0.0001	0.0921	0.037488
2025-04-29 15:43:47	530	2.91e-06	0.0001	0.0982	0.037488
2025-04-29 15:43:48	531	2.91e-06	0.0001	0.1	0.033111
2025-04-29 15:43:49	532	2.91e-06	0.0001	0.101	0.046242
2025-04-29 15:43:50	533	2.91e-06	0.0001	0.101	0.050618
2025-04-29 15:43:51	534	2.91e-06	0.0001	0.101	0.046242
2025-04-29 15:43:52	535	2.91e-06	0.0001	0.102	0.054995
2025-04-29 15:43:53	536	2.85e-06	0.0001	0.102	0.041865
2025-04-29 15:43:54	537	2.85e-06	0.0001	0.102	0.046242
2025-04-29 15:43:55	538	2.84e-06	0.0001	0.102	0.041865
2025-04-29 15:43:56	539	2.85e-06	0.0001	0.103	0.041865
2025-04-29 15:43:57	540	2.85e-06	0.0001	0.103	0.050618
2025-04-29 15:43:58	541	2.85e-06	0.0001	0.103	0.050618
2025-04-29 15:43:59	542	2.85e-06	0.0001	0.103	0.046242
2025-04-29 15:43:59	542	2.85e-06	0.0001	0.103	0.050618
2025-04-29 15:44:00	543	2.85e-06	0.0001	0.103	0.041865
2025-04-29 15:44:01	544	2.85e-06	0.0001	0.103	0.037488
2025-04-29 15:44:02	545	2.85e-06	0.0001	0.103	0.033111
2025-04-29 15:44:03	546	2.85e-06	0.0001	0.104	0.046242
2025-04-29 15:44:04	547	2.84e-06	0.0001	0.104	0.054995
2025-04-29 15:44:05	548	2.86e-06	0.0001	0.104	0.041865
2025-04-29 15:44:06	549	2.85e-06	0.0001	0.104	0.046242
2025-04-29 15:44:07	550	2.85e-06	0.0001	0.105	0.046242
2025-04-29 15:44:08	551	2.84e-06	0.0001	0.106	0.041865
2025-04-29 15:44:09	552	2.84e-06	0.0001	0.107	0.041865
2025-04-29 15:44:10	553	2.85e-06	0.0001	0.11	0.054995
2025-04-29 15:44:11	554	2.85e-06	0.0001	0.114	0.063749
2025-04-29 15:44:12	555	2.83e-06	0.0001	0.121	0.068126
2025-04-29 15:44:13	556	2.81e-06	0.0001	0.133	0.063749
2025-04-29 15:44:14	557	2.8e-06	0.0001	0.15	0.090011
2025-04-29 15:44:15	558	2.8e-06	0.0001	0.174	0.120649
2025-04-29 15:44:16	559	2.8e-06	0.0001	0.201	0.155664
2025-04-29 15:44:17	560	2.8e-06	0.0001	0.234	0.19068
2025-04-29 15:44:18	561	2.8e-06	0.0001	0.267	0.221318
2025-04-29 15:44:19	562	2.8e-06	0.0001	0.303	0.247579
2025-04-29 15:44:20	563	2.81e-06	0.0001	0.345	0.295725
2025-04-29 15:44:21	564	2.81e-06	0.0001	0.385	0.348248
2025-04-29 15:44:22	565	2.8e-06	0.0001	0.435	0.409525
2025-04-29 15:44:23	566	2.81e-06	0.0001	0.499	0.453294
2025-04-29 15:44:24	567	2.8e-06	0.0001	0.556	0.514571
2025-04-29 15:44:25	568	2.81e-06	0.0001	0.616	0.588978
2025-04-29 15:44:26	569	2.81e-06	0.0001	0.672	0.645878
2025-04-29 15:44:27	570	2.8e-06	0.0001	0.738	0.702778
2025-04-29 15:44:28	571	2.81e-06	0.0001	0.812	0.79907
2025-04-29 15:44:29	572	2.8e-06	0.0001	0.873	0.851593
2025-04-29 15:44:30	573	2.8e-06	0.0001	0.941	0.934754
2025-04-29 15:44:31	574	2.8e-06	0.0001	1.05	1.01354
2025-04-29 15:44:32	575	2.81e-06	0.0001	1.12	1.09232
2025-04-29 15:44:33	576	2.8e-06	0.0001	1.2	1.17986
2025-04-29 15:44:34	577	2.8e-06	0.0001	1.27	1.24989
2025-04-29 15:44:35	578	2.8e-06	0.0001	1.36	1.33305
2025-04-29 15:44:36	579	2.8e-06	0.0001	1.44	1.42059
2025-04-29 15:44:37	580	2.8e-06	0.0001	1.52	1.49062
2025-04-29 15:44:38	581	2.8e-06	0.0001	1.59	1.56065
2025-04-29 15:44:39	582	2.78e-06	0.0001	1.68	1.68321
2025-04-29 15:44:40	583	2.76e-06	0.0001	1.79	1.7795
2025-04-29 15:44:41	584	2.76e-06	0.0001	1.88	1.87141
2025-04-29 15:44:42	585	2.77e-06	0.0001	1.96	1.93269
2025-04-29 15:44:43	586	2.76e-06	0.0001	2.03	2.01585
2025-04-29 15:44:44	587	2.77e-06	0.0001	2.11	2.0815
2025-04-29 15:44:45	588	2.76e-06	0.0001	2.17	2.17342
2025-04-29 15:44:46	589	2.76e-06	0.0001	2.23	2.2347
2025-04-29 15:44:47	590	2.76e-06	0.0001	2.29	2.31348
2025-04-29 15:44:48	591	2.76e-06	0.0001	2.38	2.37476
2025-04-29 15:44:49	592	2.77e-06	0.0001	2.45	2.45792
2025-04-29 15:44:50	593	2.76e-06	0.0001	2.52	2.49731
2025-04-29 15:44:51	594	2.76e-06	0.0001	2.58	2.55421
2025-04-29 15:44:52	595	2.76e-06	0.0001	2.63	2.60673
2025-04-29 15:44:53	596	2.76e-06	0.0001	2.69	2.66363
2025-04-29 15:44:54	597	2.76e-06	0.0001	2.73	2.70303
2025-04-29 15:44:55	598	2.76e-06	0.0001	2.78	2.75555
2025-04-29 15:44:56	599	2.76e-06	0.0001	2.82	2.82558
2025-04-29 15:44:57	600	2.76e-06	0.0001	2.86	2.83871
2025-04-29 15:44:59	602	2.76e-06	0.0001	2.9	2.89123
2025-04-29 15:44:59	602	2.76e-06	0.0001	2.93	2.93063
2025-04-29 15:45:00	603	2.76e-06	0.0001	2.96	2.93063
2025-04-29 15:45:02	605	2.76e-06	0.0001	2.99	2.96126
2025-04-29 15:45:03	606	2.76e-06	0.0001	3.02	3.00503
2025-04-29 15:45:04	607	2.76e-06	0.0001	3.05	3.0313
2025-04-29 15:45:05	608	2.76e-06	0.0001	3.08	3.0488
2025-04-29 15:45:06	609	2.76e-06	0.0001	3.11	3.06631
2025-04-29 15:45:07	610	2.76e-06	0.0001	3.14	3.06631
2025-04-29 15:45:08	611	2.76e-06	0.0001	3.15	3.08819
2025-04-29 15:45:09	612	2.76e-06	0.0001	3.19	3.11883
2025-04-29 15:45:10	613	2.75e-06	0.0001	3.21	3.12759
2025-04-29 15:45:11	614	2.76e-06	0.0001	3.23	3.14072
2025-04-29 15:45:12	615	2.76e-06	0.0001	3.26	3.14947
2025-04-29 15:45:13	616	2.76e-06	0.0001	3.27	3.15385
2025-04-29 15:45:14	617	2.76e-06	0.0001	3.29	3.15385
2025-04-29 15:45:15	618	2.76e-06	0.0001	3.31	3.15822
2025-04-29 15:45:16	619	2.76e-06	0.0001	3.32	3.18449
2025-04-29 15:45:16	619	2.77e-06	0.0001	3.33	3.18011
2025-04-29 15:45:18	621	2.76e-06	0.0001	3.35	3.18886
2025-04-29 15:45:19	622	2.73e-06	0.0001	3.37	3.21513
2025-04-29 15:45:20	623	2.72e-06	0.0001	3.38	3.19762
2025-04-29 15:45:21	624	2.72e-06	0.0001	3.4	3.21075
2025-04-29 15:45:22	625	2.72e-06	0.0001	3.41	3.22388
2025-04-29 15:45:23	626	2.72e-06	0.0001	3.41	3.22388
2025-04-29 15:45:24	627	2.72e-06	0.0001	3.43	3.22826
2025-04-29 15:45:25	628	2.72e-06	0.0001	3.44	3.23263
2025-04-29 15:45:26	629	2.72e-06	0.0001	3.45	3.24139
2025-04-29 15:45:27	630	2.71e-06	0.0001	3.45	3.24139
2025-04-29 15:45:28	631	2.72e-06	0.0001	3.46	3.23263
2025-04-29 15:45:29	632	2.72e-06	0.0001	3.47	3.25014
2025-04-29 15:45:30	633	2.72e-06	0.0001	3.47	3.24139
2025-04-29 15:45:31	634	2.72e-06	0.0001	3.49	3.25014
2025-04-29 15:45:32	635	2.72e-06	0.0001	3.5	3.25452
2025-04-29 15:45:33	636	2.72e-06	0.0001	3.49	3.26327
2025-04-29 15:45:34	637	2.71e-06	0.0001	3.49	3.2764
2025-04-29 15:45:35	638	2.72e-06	0.0001	3.5	3.25889
2025-04-29 15:45:36	639	2.72e-06	0.0001	3.5	3.26327
2025-04-29 15:45:37	640	2.72e-06	0.0001	3.51	3.26327
2025-04-29 15:45:38	641	2.72e-06	0.0001	3.51	3.26327
2025-04-29 15:45:39	642	2.72e-06	0.0001	3.51	3.2764
2025-04-29 15:45:40	643	2.72e-06	0.0001	3.51	3.26765
2025-04-29 15:45:41	644	2.72e-06	0.0001	3.51	3.25889
2025-04-29 15:45:42	645	2.72e-06	0.0001	3.53	3.26327
2025-04-29 15:45:43	646	2.72e-06	0.0001	3.53	3.26327
2025-04-29 15:45:44	647	2.72e-06	0.0001	3.53	3.25889
2025-04-29 15:45:45	648	2.72e-06	0.0001	3.53	3.25014
2025-04-29 15:45:46	649	2.72e-06	0.0001	3.53	3.26765
2025-04-29 15:45:47	650	2.72e-06	0.0001	3.53	3.25889
2025-04-29 15:45:48	651	2.71e-06	0.0001	3.53	3.26765
2025-04-29 15:45:49	652	2.72e-06	0.0001	3.53	3.25889
2025-04-29 15:45:50	653	2.72e-06	0.0001	3.53	3.25452
2025-04-29 15:45:51	654	2.72e-06	0.0001	3.53	3.26327
2025-04-29 15:45:52	655	2.72e-06	0.0001	3.53	3.26765
2025-04-29 15:45:53	656	2.72e-06	0.0001	3.53	3.26327
2025-04-29 15:45:54	657	2.72e-06	0.0001	3.53	3.26327
2025-04-29 15:45:55	658	2.72e-06	0.0001	3.53	3.25014
2025-04-29 15:45:56	659	2.71e-06	0.0001	3.53	3.25889
2025-04-29 15:45:57	660	2.72e-06	0.0001	3.53	3.25452
2025-04-29 15:45:58	661	2.72e-06	0.0001	3.53	3.25014
2025-04-29 15:45:59	662	2.72e-06	0.0001	3.54	3.25014
2025-04-29 15:46:00	663	2.72e-06	0.0001	3.54	3.25452
2025-04-29 15:46:01	664	2.72e-06	0.0001	3.54	3.25889
2025-04-29 15:46:02	665	2.72e-06	0.0001	3.53	3.25452
2025-04-29 15:46:03	666	2.72e-06	0.0001	3.54	3.25889
2025-04-29 15:46:04	667	2.72e-06	0.0001	3.54	3.25452
2025-04-29 15:46:05	668	2.72e-06	0.0001	3.54	3.25889
2025-04-29 15:46:06	669	2.72e-06	0.0001	3.54	3.25889
2025-04-29 15:46:07	670	2.72e-06	0.0001	3.54	3.25014
2025-04-29 15:46:08	671	2.71e-06	0.0001	3.54	3.25452
2025-04-29 15:46:09	672	2.7e-06	0.0001	3.54	3.25014
2025-04-29 15:46:10	673	2.72e-06	0.0001	3.54	3.26327
2025-04-29 15:46:11	674	2.72e-06	0.0001	3.54	3.25452
2025-04-29 15:46:12	675	2.71e-06	0.0001	3.54	3.26327
2025-04-29 15:46:13	676	2.71e-06	0.0001	3.54	3.25452
2025-04-29 15:46:14	677	2.7e-06	0.0001	3.53	3.27203
2025-04-29 15:46:15	678	2.7e-06	0.0001	3.54	3.26327
2025-04-29 15:46:15	678	2.7e-06	0.0001	3.54	3.26765
2025-04-29 15:46:16	679	2.69e-06	0.0001	3.53	3.26327
2025-04-29 15:46:17	680	2.68e-06	0.0001	3.54	3.24576
2025-04-29 15:46:18	681	2.69e-06	0.0001	3.53	3.26765
2025-04-29 15:46:19	682	2.68e-06	0.0001	3.53	3.25889
2025-04-29 15:46:20	683	2.68e-06	0.0001	3.53	3.26765
2025-04-29 15:46:21	684	2.68e-06	0.0001	3.53	3.2764
2025-04-29 15:46:22	685	2.68e-06	0.0001	3.53	3.26765
2025-04-29 15:46:23	686	2.68e-06	0.0001	3.54	3.25889
2025-04-29 15:46:24	687	2.68e-06	0.0001	3.54	3.25014
2025-04-29 15:46:25	688	2.68e-06	0.0001	3.54	3.26765
2025-04-29 15:46:26	689	2.68e-06	0.0001	3.53	3.25889
2025-04-29 15:46:27	690	2.68e-06	0.0001	3.54	3.25014
2025-04-29 15:46:28	691	2.67e-06	0.0001	3.54	3.25452
2025-04-29 15:46:29	692	2.67e-06	0.0001	3.53	3.25014
2025-04-29 15:46:30	693	2.68e-06	0.0001	3.53	3.26765
2025-04-29 15:46:31	694	2.68e-06	0.0001	3.53	3.25889
2025-04-29 15:46:32	695	2.68e-06	0.0001	3.53	3.25452
2025-04-29 15:46:33	696	2.68e-06	0.0001	3.53	3.25014
2025-04-29 15:46:34	697	2.68e-06	0.0001	3.53	3.24139
2025-04-29 15:46:35	698	2.68e-06	0.0001	3.54	3.26327
2025-04-29 15:46:36	699	2.68e-06	0.0001	3.52	3.25452
2025-04-29 15:46:37	700	2.68e-06	0.0001	3.51	3.24576
2025-04-29 15:46:38	701	2.68e-06	0.0001	3.51	3.24139
2025-04-29 15:46:39	702	2.68e-06	0.0001	3.51	3.24139
2025-04-29 15:46:40	703	2.68e-06	0.0001	3.51	3.24576
2025-04-29 15:46:41	704	2.68e-06	0.0001	3.51	3.24576
2025-04-29 15:46:42	705	2.68e-06	0.0001	3.51	3.24576
2025-04-29 15:46:43	706	2.67e-06	0.0001	3.51	3.25014
2025-04-29 15:46:44	707	2.68e-06	0.0001	3.51	3.26327
2025-04-29 15:46:45	708	2.67e-06	0.0001	3.51	3.25014
2025-04-29 15:46:46	709	2.68e-06	0.0001	3.51	3.25452
2025-04-29 15:46:47	710	2.68e-06	0.0001	3.51	3.26327
2025-04-29 15:46:48	711	2.68e-06	0.0001	3.51	3.23701
2025-04-29 15:46:49	712	2.68e-06	0.0001	3.51	3.23263
2025-04-29 15:46:50	713	2.68e-06	0.0001	3.51	3.25014
2025-04-29 15:46:51	714	2.68e-06	0.0001	3.5	3.23701
2025-04-29 15:46:52	715	2.67e-06	0.0001	3.49	3.23263
2025-04-29 15:46:53	716	2.68e-06	0.0001	3.49	3.23263
2025-04-29 15:46:54	717	2.68e-06	0.0001	3.49	3.24576
2025-04-29 15:46:55	718	2.68e-06	0.0001	3.49	3.23701
2025-04-29 15:46:56	719	2.68e-06	0.0001	3.49	3.23263
2025-04-29 15:46:58	721	2.68e-06	0.0001	3.47	3.22826
2025-04-29 15:46:58	721	2.68e-06	0.0001	3.47	3.21075
2025-04-29 15:46:59	722	2.68e-06	0.0001	3.47	3.22826
2025-04-29 15:47:00	723	2.68e-06	0.0001	3.45	3.20637
2025-04-29 15:47:01	724	2.68e-06	0.0001	3.45	3.20199
2025-04-29 15:47:02	725	2.68e-06	0.0001	3.45	3.18886
2025-04-29 15:47:03	726	2.68e-06	0.0001	3.43	3.19762
2025-04-29 15:47:04	727	2.68e-06	0.0001	3.43	3.18449
2025-04-29 15:47:05	728	2.68e-06	0.0001	3.43	3.18011
2025-04-29 15:47:06	729	2.68e-06	0.0001	3.41	3.17573
2025-04-29 15:47:07	730	2.68e-06	0.0001	3.4	3.17136
2025-04-29 15:47:08	731	2.68e-06	0.0001	3.39	3.14509
2025-04-29 15:47:09	732	2.67e-06	0.0001	3.37	3.13634
2025-04-29 15:47:10	733	2.68e-06	0.0001	3.36	3.13196
2025-04-29 15:47:11	734	2.68e-06	0.0001	3.35	3.13634
2025-04-29 15:47:12	735	2.68e-06	0.0001	3.33	3.11008
2025-04-29 15:47:13	736	2.68e-06	0.0001	3.33	3.11008
2025-04-29 15:47:14	737	2.68e-06	0.0001	3.32	3.11446
2025-04-29 15:47:15	738	2.68e-06	0.0001	3.31	3.09695
2025-04-29 15:47:16	739	2.68e-06	0.0001	3.29	3.07506
2025-04-29 15:47:17	740	2.68e-06	0.0001	3.28	3.08819
2025-04-29 15:47:18	741	2.68e-06	0.0001	3.27	3.07506
2025-04-29 15:47:19	742	2.68e-06	0.0001	3.25	3.05756
2025-04-29 15:47:20	743	2.68e-06	0.0001	3.24	3.04442
2025-04-29 15:47:21	744	2.68e-06	0.0001	3.24	3.02692
2025-04-29 15:47:22	745	2.68e-06	0.0001	3.21	3.0313
2025-04-29 15:47:23	746	2.68e-06	0.0001	3.19	3.01816
2025-04-29 15:47:23	746	2.68e-06	0.0001	3.19	2.99628
2025-04-29 15:47:24	747	2.68e-06	0.0001	3.17	2.9919
2025-04-29 15:47:25	748	2.68e-06	0.0001	3.17	2.9919
2025-04-29 15:47:26	749	2.68e-06	0.0001	3.15	2.96564
2025-04-29 15:47:27	750	2.67e-06	0.0001	3.13	2.95689
2025-04-29 15:47:28	751	2.68e-06	0.0001	3.12	2.96126
2025-04-29 15:47:29	752	2.68e-06	0.0001	3.11	2.92625
2025-04-29 15:47:30	753	2.68e-06	0.0001	3.09	2.91312
2025-04-29 15:47:31	754	2.68e-06	0.0001	3.06	2.89561
2025-04-29 15:47:32	755	2.68e-06	0.0001	3.03	2.86497
2025-04-29 15:47:33	756	2.68e-06	0.0001	3	2.83871
2025-04-29 15:47:34	757	2.68e-06	0.0001	2.97	2.80369
2025-04-29 15:47:35	758	2.68e-06	0.0001	2.94	2.78181
2025-04-29 15:47:36	759	2.67e-06	0.0001	2.91	2.75993
2025-04-29 15:47:37	760	2.68e-06	0.0001	2.88	2.72929
2025-04-29 15:47:38	761	2.68e-06	0.0001	2.85	2.71178
2025-04-29 15:47:39	762	2.68e-06	0.0001	2.84	2.66801
2025-04-29 15:47:40	763	2.67e-06	0.0001	2.81	2.64613
2025-04-29 15:47:41	764	2.67e-06	0.0001	2.79	2.61986
2025-04-29 15:47:42	765	2.67e-06	0.0001	2.78	2.61986
2025-04-29 15:47:43	766	2.67e-06	0.0001	2.76	2.59798
2025-04-29 15:47:44	767	2.66e-06	0.0001	2.74	2.59798
2025-04-29 15:47:45	768	2.66e-06	0.0001	2.73	2.58047
2025-04-29 15:47:46	769	2.66e-06	0.0001	2.72	2.58047
2025-04-29 15:47:47	770	2.65e-06	0.0001	2.71	2.56297
2025-04-29 15:47:48	771	2.65e-06	0.0001	2.7	2.56297
2025-04-29 15:47:48	771	2.64e-06	0.0001	2.7	2.54546
2025-04-29 15:47:49	772	2.64e-06	0.0001	2.69	2.55859
2025-04-29 15:47:50	773	2.64e-06	0.0001	2.68	2.54108
2025-04-29 15:47:51	774	2.64e-06	0.0001	2.68	2.53233
2025-04-29 15:47:52	775	2.64e-06	0.0001	2.67	2.51482
2025-04-29 15:47:53	776	2.63e-06	0.0001	2.67	2.53233
2025-04-29 15:47:54	777	2.63e-06	0.0001	2.67	2.5367
2025-04-29 15:47:55	778	2.63e-06	0.0001	2.67	2.51482
2025-04-29 15:47:56	779	2.63e-06	0.0001	2.67	2.52795
2025-04-29 15:47:57	780	2.63e-06	0.0001	2.67	2.5192
2025-04-29 15:47:58	781	2.63e-06	0.0001	2.67	2.53233
2025-04-29 15:47:59	782	2.63e-06	0.0001	2.65	2.52357
2025-04-29 15:48:00	783	2.63e-06	0.0001	2.65	2.52357
2025-04-29 15:48:01	784	2.63e-06	0.0001	2.65	2.50169
2025-04-29 15:48:02	785	2.64e-06	0.0001	2.65	2.51482
2025-04-29 15:48:03	786	2.63e-06	0.0001	2.64	2.50606
2025-04-29 15:48:04	787	2.63e-06	0.0001	2.64	2.48418
2025-04-29 15:48:05	788	2.64e-06	0.0001	2.64	2.49293
2025-04-29 15:48:06	789	2.64e-06	0.0001	2.63	2.49293
2025-04-29 15:48:07	790	2.63e-06	0.0001	2.62	2.49293
2025-04-29 15:48:08	791	2.64e-06	0.0001	2.62	2.49293
2025-04-29 15:48:09	792	2.63e-06	0.0001	2.61	2.49293
2025-04-29 15:48:10	793	2.63e-06	0.0001	2.61	2.49293
2025-04-29 15:48:11	794	2.64e-06	0.0001	2.61	2.49293
2025-04-29 15:48:12	795	2.64e-06	0.0001	2.61	2.4623
2025-04-29 15:48:13	796	2.64e-06	0.0001	2.59	2.46667
2025-04-29 15:48:14	797	2.64e-06	0.0001	2.59	2.46667
2025-04-29 15:48:15	798	2.64e-06	0.0001	2.59	2.48856
2025-04-29 15:48:16	799	2.64e-06	0.0001	2.58	2.4623
2025-04-29 15:48:17	800	2.64e-06	0.0001	2.58	2.45792
2025-04-29 15:48:18	801	2.63e-06	0.0001	2.58	2.47543
2025-04-29 15:48:19	802	2.63e-06	0.0001	2.56	2.4623
2025-04-29 15:48:20	803	2.64e-06	0.0001	2.56	2.4798
2025-04-29 15:48:21	804	2.64e-06	0.0001	2.56	2.47105
2025-04-29 15:48:22	805	2.64e-06	0.0001	2.55	2.45792
2025-04-29 15:48:22	805	2.64e-06	0.0001	2.55	2.46667
2025-04-29 15:48:23	806	2.64e-06	0.0001	2.55	2.45354
2025-04-29 15:48:24	807	2.63e-06	0.0001	2.53	2.44041
2025-04-29 15:48:25	808	2.63e-06	0.0001	2.53	2.45792
2025-04-29 15:48:26	809	2.64e-06	0.0001	2.53	2.44916
2025-04-29 15:48:27	810	2.63e-06	0.0001	2.52	2.44041
2025-04-29 15:48:28	811	2.63e-06	0.0001	2.52	2.44479
2025-04-29 15:48:29	812	2.63e-06	0.0001	2.51	2.44041
2025-04-29 15:48:30	813	2.63e-06	0.0001	2.5	2.44041
2025-04-29 15:48:31	814	2.63e-06	0.0001	2.5	2.44041
2025-04-29 15:48:32	815	2.64e-06	0.0001	2.5	2.44041
2025-04-29 15:48:33	816	2.63e-06	0.0001	2.49	2.43603
2025-04-29 15:48:34	817	2.63e-06	0.0001	2.49	2.43603
2025-04-29 15:48:35	818	2.63e-06	0.0001	2.48	2.41853
2025-04-29 15:48:36	819	2.63e-06	0.0001	2.47	2.41853
2025-04-29 15:48:37	820	2.63e-06	0.0001	2.47	2.41415
2025-04-29 15:48:38	821	2.64e-06	0.0001	2.47	2.4229
2025-04-29 15:48:39	822	2.64e-06	0.0001	2.46	2.40977
2025-04-29 15:48:40	823	2.63e-06	0.0001	2.46	2.41853
2025-04-29 15:48:41	824	2.63e-06	0.0001	2.46	2.40977
2025-04-29 15:48:42	825	2.63e-06	0.0001	2.44	2.41853
2025-04-29 15:48:43	826	2.63e-06	0.0001	2.44	2.41853
2025-04-29 15:48:44	827	2.64e-06	0.0001	2.44	2.41853
2025-04-29 15:48:45	828	2.64e-06	0.0001	2.44	2.40977
2025-04-29 15:48:46	829	2.62e-06	0.0001	2.43	2.41415
2025-04-29 15:48:47	830	2.64e-06	0.0001	2.43	2.39664
2025-04-29 15:48:48	831	2.63e-06	0.0001	2.43	2.39664
2025-04-29 15:48:48	831	2.63e-06	0.0001	2.43	2.4054
2025-04-29 15:48:49	832	2.64e-06	0.0001	2.41	2.39227
2025-04-29 15:48:50	833	2.64e-06	0.0001	2.41	2.40977
2025-04-29 15:48:51	834	2.63e-06	0.0001	2.41	2.38789
2025-04-29 15:48:52	835	2.63e-06	0.0001	2.41	2.38351
2025-04-29 15:48:53	836	2.64e-06	0.0001	2.4	2.39664
2025-04-29 15:48:55	838	2.63e-06	0.0001	2.4	2.37914
2025-04-29 15:48:56	839	2.64e-06	0.0001	2.4	2.38351
2025-04-29 15:48:56	839	2.64e-06	0.0001	2.4	2.37914
2025-04-29 15:48:58	841	2.63e-06	0.0001	2.38	2.39664
2025-04-29 15:48:59	842	2.64e-06	0.0001	2.38	2.36163
2025-04-29 15:49:00	843	2.63e-06	0.0001	2.38	2.38351
2025-04-29 15:49:01	844	2.63e-06	0.0001	2.38	2.37038
2025-04-29 15:49:02	845	2.63e-06	0.0001	2.37	2.37038
2025-04-29 15:49:03	846	2.63e-06	0.0001	2.37	2.37914
2025-04-29 15:49:04	847	2.63e-06	0.0001	2.37	2.37476
2025-04-29 15:49:05	848	2.63e-06	0.0001	2.37	2.37038
2025-04-29 15:49:06	849	2.64e-06	0.0001	2.37	2.37038
2025-04-29 15:49:07	850	2.64e-06	0.0001	2.36	2.366
2025-04-29 15:49:08	851	2.63e-06	0.0001	2.35	2.37038
2025-04-29 15:49:09	852	2.63e-06	0.0001	2.35	2.37038
2025-04-29 15:49:10	853	2.64e-06	0.0001	2.35	2.37038
2025-04-29 15:49:11	854	2.63e-06	0.0001	2.35	2.35725
2025-04-29 15:49:12	855	2.64e-06	0.0001	2.34	2.35725
2025-04-29 15:49:13	856	2.63e-06	0.0001	2.34	2.36163
2025-04-29 15:49:14	857	2.63e-06	0.0001	2.34	2.35287
2025-04-29 15:49:15	858	2.64e-06	0.0001	2.34	2.35287
2025-04-29 15:49:16	859	2.64e-06	0.0001	2.34	2.36163
2025-04-29 15:49:17	860	2.64e-06	0.0001	2.32	2.366
2025-04-29 15:49:18	861	2.64e-06	0.0001	2.32	2.35287
2025-04-29 15:49:19	862	2.64e-06	0.0001	2.32	2.3485
2025-04-29 15:49:20	863	2.64e-06	0.0001	2.32	2.35287
2025-04-29 15:49:21	864	2.64e-06	0.0001	2.31	2.34412
2025-04-29 15:49:22	865	2.64e-06	0.0001	2.31	2.35725
2025-04-29 15:49:23	866	2.64e-06	0.0001	2.31	2.33974
2025-04-29 15:49:24	867	2.64e-06	0.0001	2.31	2.33974
2025-04-29 15:49:25	868	2.63e-06	0.0001	2.3	2.34412
2025-04-29 15:49:26	869	2.63e-06	0.0001	2.29	2.3485
2025-04-29 15:49:27	870	2.63e-06	0.0001	2.29	2.33537
2025-04-29 15:49:29	872	2.63e-06	0.0001	2.29	2.33974
2025-04-29 15:49:30	873	2.64e-06	0.0001	2.29	2.33099
2025-04-29 15:49:30	873	2.64e-06	0.0001	2.29	2.32224
2025-04-29 15:49:31	874	2.64e-06	0.0001	2.28	2.33099
2025-04-29 15:49:33	876	2.63e-06	0.0001	2.28	2.32661
2025-04-29 15:49:34	877	2.64e-06	0.0001	2.28	2.31348
2025-04-29 15:49:35	878	2.63e-06	0.0001	2.28	2.32661
2025-04-29 15:49:36	879	2.63e-06	0.0001	2.26	2.31786
2025-04-29 15:49:37	880	2.64e-06	0.0001	2.26	2.3091
2025-04-29 15:49:38	881	2.64e-06	0.0001	2.26	2.31786
2025-04-29 15:49:39	882	2.63e-06	0.0001	2.26	2.33099
2025-04-29 15:49:40	883	2.63e-06	0.0001	2.26	2.30035
2025-04-29 15:49:41	884	2.63e-06	0.0001	2.26	2.3091
2025-04-29 15:49:42	885	2.64e-06	0.0001	2.25	2.32661
2025-04-29 15:49:43	886	2.64e-06	0.0001	2.25	2.30473
2025-04-29 15:49:45	888	2.64e-06	0.0001	2.25	2.32224
2025-04-29 15:49:46	889	2.63e-06	0.0001	2.25	2.30473
2025-04-29 15:49:47	890	2.64e-06	0.0001	2.25	2.29597
2025-04-29 15:49:48	891	2.64e-06	0.0001	2.24	2.30035
2025-04-29 15:49:49	892	2.64e-06	0.0001	2.23	2.29597
2025-04-29 15:49:50	893	2.63e-06	0.0001	2.23	2.29597
2025-04-29 15:49:51	894	2.63e-06	0.0001	2.24	2.28722
2025-04-29 15:49:52	895	2.64e-06	0.0001	2.23	2.29597
2025-04-29 15:49:53	896	2.63e-06	0.0001	2.22	2.29597
2025-04-29 15:49:54	897	2.64e-06	0.0001	2.22	2.28722
2025-04-29 15:49:55	898	2.64e-06	0.0001	2.22	2.31786
2025-04-29 15:49:56	899	2.64e-06	0.0001	2.22	2.28722
2025-04-29 15:49:57	900	2.64e-06	0.0001	2.22	2.3091
2025-04-29 15:49:58	901	2.64e-06	0.0001	2.21	2.2916
2025-04-29 15:49:59	902	2.64e-06	0.0001	2.21	2.28722
2025-04-29 15:50:00	903	2.64e-06	0.0001	2.21	2.2916
2025-04-29 15:50:01	904	2.63e-06	0.0001	2.21	2.27409
2025-04-29 15:50:02	905	2.64e-06	0.0001	2.21	2.28284
2025-04-29 15:50:03	906	2.59e-06	0.0001	2.21	2.27847
2025-04-29 15:50:04	907	2.59e-06	0.0001	2.21	2.2916
2025-04-29 15:50:05	908	2.6e-06	0.0001	2.21	2.28284
2025-04-29 15:50:06	909	2.59e-06	0.0001	2.2	2.27409
2025-04-29 15:50:07	910	2.59e-06	0.0001	2.2	2.26971
2025-04-29 15:50:08	911	2.59e-06	0.0001	2.2	2.28284
2025-04-29 15:50:09	912	2.59e-06	0.0001	2.2	2.27409
2025-04-29 15:50:10	913	2.59e-06	0.0001	2.2	2.27409
2025-04-29 15:50:11	914	2.59e-06	0.0001	2.2	2.28284
2025-04-29 15:50:12	915	2.6e-06	0.0001	2.19	2.28284
2025-04-29 15:50:13	916	2.59e-06	0.0001	2.19	2.27409
2025-04-29 15:50:14	917	2.59e-06	0.0001	2.19	2.26971
2025-04-29 15:50:15	918	2.6e-06	0.0001	2.19	2.26533
2025-04-29 15:50:16	919	2.6e-06	0.0001	2.19	2.27409
2025-04-29 15:50:17	920	2.59e-06	0.0001	2.18	2.26533
2025-04-29 15:50:18	921	2.6e-06	0.0001	2.18	2.26533
2025-04-29 15:50:19	922	2.59e-06	0.0001	2.18	2.26533
2025-04-29 15:50:20	923	2.59e-06	0.0001	2.18	2.26971
2025-04-29 15:50:21	924	2.59e-06	0.0001	2.18	2.26971
2025-04-29 15:50:21	924	2.59e-06	0.0001	2.18	2.26096
2025-04-29 15:50:22	925	2.6e-06	0.0001	2.18	2.26533
2025-04-29 15:50:23	926	2.59e-06	0.0001	2.17	2.26533
2025-04-29 15:50:25	928	2.59e-06	0.0001	2.17	2.2522
2025-04-29 15:50:26	929	2.59e-06	0.0001	2.17	2.26096
2025-04-29 15:50:27	930	2.59e-06	0.0001	2.17	2.2522
2025-04-29 15:50:28	931	2.59e-06	0.0001	2.16	2.26096
2025-04-29 15:50:29	932	2.59e-06	0.0001	2.16	2.24345
2025-04-29 15:50:30	933	2.59e-06	0.0001	2.16	2.2522
2025-04-29 15:50:31	934	2.59e-06	0.0001	2.16	2.26971
2025-04-29 15:50:32	935	2.59e-06	0.0001	2.16	2.24783
2025-04-29 15:50:33	936	2.6e-06	0.0001	2.16	2.25658
2025-04-29 15:50:34	937	2.6e-06	0.0001	2.16	2.24345
2025-04-29 15:50:35	938	2.59e-06	0.0001	2.16	2.2522
2025-04-29 15:50:36	939	2.59e-06	0.0001	2.16	2.24783
2025-04-29 15:50:37	940	2.59e-06	0.0001	2.16	2.24345
2025-04-29 15:50:38	941	2.59e-06	0.0001	2.16	2.24783
2025-04-29 15:50:39	942	2.59e-06	0.0001	2.16	2.24345
2025-04-29 15:50:40	943	2.59e-06	0.0001	2.15	2.25658
2025-04-29 15:50:41	944	2.59e-06	0.0001	2.15	2.23907
2025-04-29 15:50:42	945	2.59e-06	0.0001	2.15	2.25658
2025-04-29 15:50:43	946	2.59e-06	0.0001	2.15	2.23907
2025-04-29 15:50:44	947	2.59e-06	0.0001	2.15	2.24345
2025-04-29 15:50:46	949	2.59e-06	0.0001	2.14	2.24345
2025-04-29 15:50:46	949	2.59e-06	0.0001	2.15	2.22594
2025-04-29 15:50:47	950	2.59e-06	0.0001	2.13	2.23032
2025-04-29 15:50:48	951	2.6e-06	0.0001	2.13	2.22157
2025-04-29 15:50:49	952	2.59e-06	0.0001	2.14	2.21719
2025-04-29 15:50:50	953	2.56e-06	0.0001	2.13	2.26533
2025-04-29 15:50:51	954	2.52e-06	0.0001	2.13	2.21719
2025-04-29 15:50:52	955	2.51e-06	0.0001	2.13	2.24345
2025-04-29 15:50:53	956	2.49e-06	0.0001	2.12	2.21719
2025-04-29 15:50:54	957	2.47e-06	0.000197	2.12	2.23032
2025-04-29 15:50:55	958	2.47e-06	0.000364	2.12	2.2347
2025-04-29 15:50:56	959	2.47e-06	0.000574	2.12	2.23907
2025-04-29 15:50:57	960	2.47e-06	0.000718	2.12	2.21719
2025-04-29 15:50:58	961	2.47e-06	0.000821	2.12	2.21281
2025-04-29 15:50:59	962	2.43e-06	0.000923	2.12	2.21719
2025-04-29 15:51:00	963	2.43e-06	0.001	2.11	2.21281
2025-04-29 15:51:01	964	2.43e-06	0.00106	2.11	2.21719
2025-04-29 15:51:02	965	2.42e-06	0.00113	2.11	2.21719
2025-04-29 15:51:03	966	2.42e-06	0.00118	2.11	2.19968
2025-04-29 15:51:04	967	2.43e-06	0.00124	2.11	2.21719
2025-04-29 15:51:05	968	2.43e-06	0.00128	2.11	2.21281
2025-04-29 15:51:06	969	2.42e-06	0.00131	2.11	2.20406
2025-04-29 15:51:07	970	2.43e-06	0.00134	2.11	2.21281
2025-04-29 15:51:08	971	2.43e-06	0.00136	2.11	2.21719
2025-04-29 15:51:09	972	2.43e-06	0.00139	2.11	2.20406
2025-04-29 15:51:10	973	2.43e-06	0.0014	2.11	2.22157
2025-04-29 15:51:11	974	2.43e-06	0.00142	2.1	2.21719
2025-04-29 15:51:12	975	2.43e-06	0.00144	2.1	2.19968
2025-04-29 15:51:13	976	2.39e-06	0.00144	2.1	2.19093
2025-04-29 15:51:14	977	2.39e-06	0.00147	2.1	2.21281
2025-04-29 15:51:15	978	2.39e-06	0.00147	2.1	2.20406
2025-04-29 15:51:16	979	2.38e-06	0.00148	2.1	2.20406
2025-04-29 15:51:17	980	2.38e-06	0.00149	2.1	2.21281
2025-04-29 15:51:18	981	2.39e-06	0.0015	2.09	2.19968
2025-04-29 15:51:19	982	2.39e-06	0.00152	2.09	2.1953
2025-04-29 15:51:20	983	2.39e-06	0.00153	2.09	2.19968
2025-04-29 15:51:21	984	2.39e-06	0.00153	2.09	2.19093
2025-04-29 15:51:22	985	2.38e-06	0.00153	2.09	2.1953
2025-04-29 15:51:23	986	2.39e-06	0.00155	2.09	2.18655
2025-04-29 15:51:24	987	2.39e-06	0.00155	2.09	2.19968
2025-04-29 15:51:25	988	2.39e-06	0.00156	2.09	2.1953
2025-04-29 15:51:26	989	2.39e-06	0.00157	2.08	2.18655
2025-04-29 15:51:27	990	2.39e-06	0.00158	2.08	2.19093
2025-04-29 15:51:28	991	2.38e-06	0.00158	2.08	2.1953
2025-04-29 15:51:29	992	2.38e-06	0.00158	2.08	2.1953
2025-04-29 15:51:30	993	2.38e-06	0.00159	2.08	2.18655
2025-04-29 15:51:31	994	2.38e-06	0.0016	2.08	2.1953
2025-04-29 15:51:32	995	2.39e-06	0.0016	2.08	2.18655
2025-04-29 15:51:33	996	2.39e-06	0.0016	2.08	2.1778
2025-04-29 15:51:34	997	2.38e-06	0.00161	2.08	2.19093
2025-04-29 15:51:35	998	2.39e-06	0.00162	2.07	2.18217
2025-04-29 15:51:36	999	2.38e-06	0.00162	2.07	2.18655
2025-04-29 15:51:37	1000	2.35e-06	0.00162	2.06	2.1778
2025-04-29 15:51:38	1001	2.35e-06	0.00163	2.06	2.1778
2025-04-29 15:51:39	1002	2.35e-06	0.00163	2.06	2.19093
2025-04-29 15:51:40	1003	2.35e-06	0.00163	2.06	2.18217
2025-04-29 15:51:41	1004	2.35e-06	0.00163	2.06	2.17342
2025-04-29 15:51:42	1005	2.35e-06	0.00164	2.06	2.17342
2025-04-29 15:51:43	1006	2.35e-06	0.00164	2.07	2.18217
2025-04-29 15:51:44	1007	2.35e-06	0.00164	2.06	2.17342
2025-04-29 15:51:45	1008	2.35e-06	0.00164	2.06	2.1778
2025-04-29 15:51:45	1008	2.35e-06	0.00164	2.06	2.16904
2025-04-29 15:51:46	1009	2.35e-06	0.00165	2.06	2.18217
2025-04-29 15:51:47	1010	2.35e-06	0.00165	2.06	2.16029
2025-04-29 15:51:48	1011	2.35e-06	0.00165	2.06	2.16904
2025-04-29 15:51:49	1012	2.35e-06	0.00166	2.06	2.16029
2025-04-29 15:51:50	1013	2.35e-06	0.00166	2.05	2.16029
2025-04-29 15:51:52	1015	2.35e-06	0.00166	2.05	2.16029
2025-04-29 15:51:53	1016	2.35e-06	0.00167	2.05	2.15153
2025-04-29 15:51:54	1017	2.35e-06	0.00167	2.05	2.15153
2025-04-29 15:51:54	1017	2.35e-06	0.00167	2.05	2.15591
2025-04-29 15:51:55	1018	2.35e-06	0.00167	2.05	2.15591
2025-04-29 15:51:56	1019	2.35e-06	0.00167	2.05	2.1778
2025-04-29 15:51:57	1020	2.35e-06	0.00167	2.05	2.15591
2025-04-29 15:51:58	1021	2.35e-06	0.00168	2.05	2.14716
2025-04-29 15:51:59	1022	2.35e-06	0.00168	2.04	2.1778
2025-04-29 15:52:00	1023	2.35e-06	0.00168	2.04	2.16467
2025-04-29 15:52:01	1024	2.35e-06	0.00168	2.05	2.15591
2025-04-29 15:52:02	1025	2.35e-06	0.00168	2.04	2.16029
2025-04-29 15:52:03	1026	2.35e-06	0.00168	2.04	2.14716
2025-04-29 15:52:04	1027	2.35e-06	0.00169	2.04	2.16029
2025-04-29 15:52:05	1028	2.35e-06	0.00169	2.04	2.15153
2025-04-29 15:52:06	1029	2.35e-06	0.00169	2.05	2.14278
2025-04-29 15:52:07	1030	2.35e-06	0.00169	2.04	2.15153
2025-04-29 15:52:08	1031	2.35e-06	0.00169	2.03	2.15153
2025-04-29 15:52:09	1032	2.35e-06	0.00169	2.03	2.15591
2025-04-29 15:52:10	1033	2.35e-06	0.0017	2.03	2.14278
2025-04-29 15:52:11	1034	7.73e-06	0.00169	2.03	2.14278
2025-04-29 15:52:12	1035	2.55e-05	0.00145	2.03	2.14716
2025-04-29 15:52:13	1036	1.84e-05	0.00116	2.03	2.14716
2025-04-29 15:52:14	1037	1.44e-05	0.000904	2.03	2.14716
2025-04-29 15:52:15	1038	1.23e-05	0.000722	2.03	2.13403
2025-04-29 15:52:16	1039	1.09e-05	0.000587	2.03	2.14716
2025-04-29 15:52:17	1040	1.01e-05	0.000499	2.03	2.14278
2025-04-29 15:52:18	1041	9.61e-06	0.000425	2.02	2.14716
2025-04-29 15:52:19	1042	9.22e-06	0.000367	2.02	2.1209
2025-04-29 15:52:20	1043	8.83e-06	0.000319	2.02	2.13841
2025-04-29 15:52:21	1044	8.58e-06	0.00028	2.02	2.13403
2025-04-29 15:52:22	1045	8.25e-06	0.000248	2.02	2.13403
2025-04-29 15:52:23	1046	8.07e-06	0.000224	2.02	2.13403
2025-04-29 15:52:24	1047	7.83e-06	0.000202	2.02	2.13403
2025-04-29 15:52:25	1048	7.64e-06	0.000183	2.02	2.12965
2025-04-29 15:52:26	1049	7.49e-06	0.00017	2.02	2.12965
2025-04-29 15:52:27	1050	7.34e-06	0.000159	2.02	2.12965
2025-04-29 15:52:28	1051	7.19e-06	0.00015	2.01	2.12527
2025-04-29 15:52:28	1051	7.07e-06	0.000144	2.01	2.11214
2025-04-29 15:52:29	1052	6.95e-06	0.000135	2	2.1209
2025-04-29 15:52:30	1053	6.86e-06	0.00013	2	2.1209
2025-04-29 15:52:31	1054	6.8e-06	0.000126	2	2.10339
2025-04-29 15:52:32	1055	6.74e-06	0.000121	1.99	2.10339
2025-04-29 15:52:33	1056	6.65e-06	0.000115	1.99	2.11214
2025-04-29 15:52:34	1057	6.63e-06	0.000114	1.98	2.08588
2025-04-29 15:52:35	1058	6.53e-06	0.000111	1.98	2.09464
2025-04-29 15:52:36	1059	6.49e-06	0.000108	1.97	2.08588
2025-04-29 15:52:37	1060	6.41e-06	0.000108	1.98	2.0815
2025-04-29 15:52:38	1061	6.41e-06	0.000105	1.97	2.0815
2025-04-29 15:52:39	1062	6.34e-06	0.000102	1.97	2.07275
2025-04-29 15:52:40	1063	6.34e-06	0.0001	1.97	2.07275
2025-04-29 15:52:41	1064	6.24e-06	0.0001	1.97	2.06837
2025-04-29 15:52:42	1065	6.22e-06	0.0001	1.96	2.06837
2025-04-29 15:52:43	1066	6.14e-06	0.0001	1.95	2.064
2025-04-29 15:52:44	1067	6.12e-06	0.0001	1.95	2.06837
2025-04-29 15:52:45	1068	6.11e-06	0.0001	1.95	2.05087
2025-04-29 15:52:46	1069	6.03e-06	0.0001	1.94	2.05962
2025-04-29 15:52:47	1070	6.01e-06	0.0001	1.94	2.04211
2025-04-29 15:52:48	1071	5.97e-06	0.0001	1.94	2.04649
2025-04-29 15:52:49	1072	5.91e-06	0.0001	1.93	2.03336
2025-04-29 15:52:50	1073	5.91e-06	0.0001	1.93	2.04649
2025-04-29 15:52:51	1074	5.87e-06	0.0001	1.93	2.04649
2025-04-29 15:52:52	1075	5.82e-06	0.0001	1.93	2.05087
2025-04-29 15:52:53	1076	5.8e-06	0.0001	1.93	2.03336
2025-04-29 15:52:53	1076	5.82e-06	0.0001	1.93	2.064
2025-04-29 15:52:54	1077	5.74e-06	0.0001	1.93	2.05524
2025-04-29 15:52:56	1079	5.7e-06	0.0001	1.92	2.02461
2025-04-29 15:52:56	1079	5.7e-06	0.0001	1.92	2.04211
2025-04-29 15:52:57	1080	5.7e-06	0.0001	1.92	2.04211
2025-04-29 15:52:58	1081	5.7e-06	0.0001	1.92	2.03774
2025-04-29 15:52:59	1082	5.62e-06	0.0001	1.92	2.02461
2025-04-29 15:53:00	1083	5.62e-06	0.0001	1.92	2.02898
2025-04-29 15:53:01	1084	5.62e-06	0.0001	1.92	2.03774
2025-04-29 15:53:02	1085	5.62e-06	0.0001	1.92	2.03774
2025-04-29 15:53:03	1086	5.53e-06	0.0001	1.92	2.02461
2025-04-29 15:53:04	1087	5.53e-06	0.0001	1.92	2.03774
2025-04-29 15:53:05	1088	5.51e-06	0.0001	1.92	2.03774
2025-04-29 15:53:06	1089	5.51e-06	0.0001	1.92	2.02898
2025-04-29 15:53:07	1090	5.51e-06	0.0001	1.92	2.05524
2025-04-29 15:53:08	1091	5.41e-06	0.0001	1.92	2.03774
2025-04-29 15:53:09	1092	5.39e-06	0.0001	1.92	2.01585
2025-04-29 15:53:10	1093	5.41e-06	0.0001	1.92	2.02461
2025-04-29 15:53:11	1094	5.41e-06	0.0001	1.92	2.02898
2025-04-29 15:53:12	1095	5.41e-06	0.0001	1.92	2.02898
2025-04-29 15:53:13	1096	5.31e-06	0.0001	1.92	2.03774
2025-04-29 15:53:14	1097	5.31e-06	0.0001	1.92	2.02898
2025-04-29 15:53:15	1098	5.31e-06	0.0001	1.92	2.03774
2025-04-29 15:53:16	1099	5.31e-06	0.0001	1.92	2.03774
2025-04-29 15:53:17	1100	5.3e-06	0.0001	1.91	2.02023
2025-04-29 15:53:18	1101	5.33e-06	0.0001	1.91	2.02461
2025-04-29 15:53:19	1102	5.22e-06	0.0001	1.91	2.01585
2025-04-29 15:53:20	1103	5.22e-06	0.0001	1.91	2.00272
2025-04-29 15:53:20	1103	5.2e-06	0.0001	1.91	2.02461
2025-04-29 15:53:21	1104	5.22e-06	0.0001	1.91	2.02461
2025-04-29 15:53:22	1105	5.2e-06	0.0001	1.91	2.02461
2025-04-29 15:53:23	1106	5.2e-06	0.0001	1.91	2.02461
2025-04-29 15:53:24	1107	5.14e-06	0.0001	1.91	2.02023
2025-04-29 15:53:25	1108	5.1e-06	0.0001	1.91	2.01147
2025-04-29 15:53:26	1109	5.1e-06	0.0001	1.91	2.00272
2025-04-29 15:53:27	1110	5.1e-06	0.0001	1.91	2.01585
2025-04-29 15:53:28	1111	5.1e-06	0.0001	1.91	2.0071
2025-04-29 15:53:29	1112	5.1e-06	0.0001	1.91	2.00272
2025-04-29 15:53:30	1113	5.1e-06	0.0001	1.91	2.02023
2025-04-29 15:53:31	1114	5.1e-06	0.0001	1.91	2.02023
2025-04-29 15:53:32	1115	5.06e-06	0.0001	1.91	2.03774
2025-04-29 15:53:33	1116	5.01e-06	0.0001	1.91	2.02023
2025-04-29 15:53:34	1117	4.99e-06	0.0001	1.9	2.00272
2025-04-29 15:53:35	1118	5.01e-06	0.0001	1.9	2.02461
2025-04-29 15:53:36	1119	4.99e-06	0.0001	1.9	2.00272
2025-04-29 15:53:37	1120	5.01e-06	0.0001	1.9	2.01147
2025-04-29 15:53:38	1121	4.99e-06	0.0001	1.9	2.01147
2025-04-29 15:53:39	1122	4.95e-06	0.0001	1.9	2.01147
2025-04-29 15:53:40	1123	4.91e-06	0.0001	1.9	2.0071
2025-04-29 15:53:41	1124	4.89e-06	0.0001	1.9	1.99834
2025-04-29 15:53:42	1125	4.89e-06	0.0001	1.9	2.00272
2025-04-29 15:53:43	1126	4.91e-06	0.0001	1.89	2.00272
2025-04-29 15:53:44	1127	4.89e-06	0.0001	1.9	2.0071
2025-04-29 15:53:45	1128	4.89e-06	0.0001	1.9	2.00272
2025-04-29 15:53:46	1129	4.89e-06	0.0001	1.9	1.99834
2025-04-29 15:53:47	1130	4.89e-06	0.0001	1.9	1.99397
2025-04-29 15:53:48	1131	4.89e-06	0.0001	1.88	1.98959
2025-04-29 15:53:49	1132	4.81e-06	0.0001	1.88	1.99834
2025-04-29 15:53:50	1133	4.79e-06	0.0001	1.89	2.00272
2025-04-29 15:53:51	1134	4.79e-06	0.0001	1.89	2.00272
2025-04-29 15:53:52	1135	4.79e-06	0.0001	1.89	2.01147
2025-04-29 15:53:53	1136	4.79e-06	0.0001	1.89	2.01585
2025-04-29 15:53:54	1137	4.79e-06	0.0001	1.88	2.0071
2025-04-29 15:53:55	1138	4.79e-06	0.0001	1.89	2.00272
2025-04-29 15:53:57	1140	4.79e-06	0.0001	1.89	1.98959
2025-04-29 15:53:58	1141	4.72e-06	0.0001	1.88	1.99397
2025-04-29 15:53:59	1142	4.7e-06	0.0001	1.88	1.99397
2025-04-29 15:54:00	1143	4.7e-06	0.0001	1.89	2.00272
2025-04-29 15:54:01	1144	4.7e-06	0.0001	1.89	2.00272
2025-04-29 15:54:02	1145	4.7e-06	0.0001	1.89	2.0071
2025-04-29 15:54:03	1146	4.7e-06	0.0001	1.89	2.0071
2025-04-29 15:54:04	1147	4.7e-06	0.0001	1.88	1.99397
2025-04-29 15:54:05	1148	4.7e-06	0.0001	1.89	2.00272
2025-04-29 15:54:06	1149	4.7e-06	0.0001	1.89	1.99397
2025-04-29 15:54:07	1150	4.68e-06	0.0001	1.88	1.98084
2025-04-29 15:54:08	1151	4.6e-06	0.0001	1.89	1.98084
2025-04-29 15:54:09	1152	4.6e-06	0.0001	1.89	1.99397
2025-04-29 15:54:10	1153	4.6e-06	0.0001	1.88	1.98959
2025-04-29 15:54:11	1154	4.6e-06	0.0001	1.87	1.98084
2025-04-29 15:54:12	1155	4.6e-06	0.0001	1.87	1.98084
2025-04-29 15:54:13	1156	4.58e-06	0.0001	1.87	1.99834
2025-04-29 15:54:14	1157	4.6e-06	0.0001	1.88	1.96771
2025-04-29 15:54:15	1158	4.58e-06	0.0001	1.87	1.97208
2025-04-29 15:54:16	1159	4.58e-06	0.0001	1.87	1.98521
2025-04-29 15:54:17	1160	4.6e-06	0.0001	1.87	1.99397
2025-04-29 15:54:18	1161	4.54e-06	0.0001	1.87	1.98959
2025-04-29 15:54:18	1161	4.5e-06	0.0001	1.87	1.98084
2025-04-29 15:54:19	1162	4.48e-06	0.0001	1.87	1.98521
2025-04-29 15:54:21	1164	4.48e-06	0.0001	1.87	1.97208
2025-04-29 15:54:22	1165	4.48e-06	0.0001	1.87	1.98521
2025-04-29 15:54:23	1166	4.48e-06	0.0001	1.86	1.97646
2025-04-29 15:54:24	1167	4.48e-06	0.0001	1.86	1.96333
2025-04-29 15:54:25	1168	4.5e-06	0.0001	1.87	1.98084
2025-04-29 15:54:26	1169	4.48e-06	0.0001	1.86	1.97208
2025-04-29 15:54:27	1170	4.48e-06	0.0001	1.86	1.96771
2025-04-29 15:54:28	1171	4.48e-06	0.0001	1.87	1.97646
2025-04-29 15:54:29	1172	4.48e-06	0.0001	1.86	1.96771
2025-04-29 15:54:30	1173	4.43e-06	0.0001	1.86	1.96333
2025-04-29 15:54:31	1174	4.41e-06	0.0001	1.86	1.98084
2025-04-29 15:54:32	1175	4.41e-06	0.0001	1.86	1.98084
2025-04-29 15:54:33	1176	4.41e-06	0.0001	1.87	1.97646
2025-04-29 15:54:34	1177	4.41e-06	0.0001	1.86	1.97208
2025-04-29 15:54:35	1178	4.41e-06	0.0001	1.86	1.97646
2025-04-29 15:54:36	1179	4.41e-06	0.0001	1.86	1.97208
2025-04-29 15:54:37	1180	4.41e-06	0.0001	1.86	1.96771
2025-04-29 15:54:38	1181	4.41e-06	0.0001	1.87	1.96771
2025-04-29 15:54:39	1182	4.41e-06	0.0001	1.87	1.97208
2025-04-29 15:54:40	1183	4.41e-06	0.0001	1.86	1.96333
2025-04-29 15:54:41	1184	4.4e-06	0.0001	1.86	1.97208
2025-04-29 15:54:42	1185	4.41e-06	0.0001	1.85	1.98084
2025-04-29 15:54:43	1186	4.37e-06	0.0001	1.85	1.95895
2025-04-29 15:54:44	1187	4.33e-06	0.0001	1.85	1.9502
2025-04-29 15:54:45	1188	4.33e-06	0.0001	1.85	1.9502
2025-04-29 15:54:46	1189	4.35e-06	0.0001	1.85	1.97208
2025-04-29 15:54:47	1190	4.33e-06	0.0001	1.85	1.95895
2025-04-29 15:54:48	1191	4.35e-06	0.0001	1.85	1.96771
2025-04-29 15:54:49	1192	4.35e-06	0.0001	1.85	1.9502
2025-04-29 15:54:50	1193	4.35e-06	0.0001	1.85	1.95457
2025-04-29 15:54:51	1194	4.33e-06	0.0001	1.85	1.95895
2025-04-29 15:54:52	1195	4.33e-06	0.0001	1.85	1.9502
2025-04-29 15:54:53	1196	4.35e-06	0.0001	1.84	1.96771
2025-04-29 15:54:54	1197	4.33e-06	0.0001	1.84	1.95895
2025-04-29 15:54:55	1198	4.33e-06	0.0001	1.84	1.9502
2025-04-29 15:54:56	1199	4.33e-06	0.0001	1.84	1.94582
2025-04-29 15:54:57	1200	4.33e-06	0.0001	1.84	1.95895
2025-04-29 15:54:58	1201	4.33e-06	0.0001	1.84	1.95457
2025-04-29 15:54:59	1202	4.33e-06	0.0001	1.84	1.94582
2025-04-29 15:55:00	1203	4.35e-06	0.0001	1.84	1.95895
2025-04-29 15:55:01	1204	4.32e-06	0.0001	1.84	1.95457
2025-04-29 15:55:02	1205	4.27e-06	0.0001	1.84	1.94582
2025-04-29 15:55:03	1206	4.27e-06	0.0001	1.84	1.95457
2025-04-29 15:55:04	1207	4.27e-06	0.0001	1.84	1.9502
2025-04-29 15:55:05	1208	4.28e-06	0.0001	1.84	1.95895
2025-04-29 15:55:06	1209	4.28e-06	0.0001	1.84	1.95457
2025-04-29 15:55:07	1210	4.28e-06	0.0001	1.84	1.93707
2025-04-29 15:55:08	1211	4.27e-06	0.0001	1.84	1.9502
2025-04-29 15:55:09	1212	4.27e-06	0.0001	1.83	1.94144
2025-04-29 15:55:10	1213	4.28e-06	0.0001	1.83	1.9502
2025-04-29 15:55:11	1214	4.27e-06	0.0001	1.83	1.94144
2025-04-29 15:55:12	1215	4.27e-06	0.0001	1.83	1.93707
2025-04-29 15:55:13	1216	4.27e-06	0.0001	1.83	1.92831
2025-04-29 15:55:14	1217	4.27e-06	0.0001	1.83	1.94582
2025-04-29 15:55:15	1218	4.27e-06	0.0001	1.83	1.9502
2025-04-29 15:55:16	1219	4.28e-06	0.0001	1.83	1.94582
2025-04-29 15:55:17	1220	4.25e-06	0.0001	1.83	1.93707
2025-04-29 15:55:18	1221	4.21e-06	0.0001	1.83	1.93707
2025-04-29 15:55:19	1222	4.21e-06	0.0001	1.83	1.94582
2025-04-29 15:55:20	1223	4.21e-06	0.0001	1.83	1.93269
2025-04-29 15:55:21	1224	4.21e-06	0.0001	1.83	1.93707
2025-04-29 15:55:22	1225	4.21e-06	0.0001	1.82	1.92394
2025-04-29 15:55:23	1226	4.21e-06	0.0001	1.82	1.93269
2025-04-29 15:55:24	1227	4.2e-06	0.0001	1.82	1.92394
2025-04-29 15:55:25	1228	4.21e-06	0.0001	1.82	1.91518
2025-04-29 15:55:26	1229	4.21e-06	0.0001	1.81	1.90205
2025-04-29 15:55:27	1230	4.21e-06	0.0001	1.81	1.90205
2025-04-29 15:55:28	1231	4.2e-06	0.0001	1.8	1.91518
2025-04-29 15:55:29	1232	4.21e-06	0.0001	1.8	1.88892
2025-04-29 15:55:30	1233	4.21e-06	0.0001	1.8	1.89768
2025-04-29 15:55:31	1234	4.21e-06	0.0001	1.8	1.88892
2025-04-29 15:55:32	1235	4.21e-06	0.0001	1.78	1.89768
2025-04-29 15:55:33	1236	4.21e-06	0.0001	1.78	1.88892
2025-04-29 15:55:34	1237	4.2e-06	0.0001	1.78	1.88892
2025-04-29 15:55:35	1238	4.2e-06	0.0001	1.77	1.88892
2025-04-29 15:55:36	1239	4.17e-06	0.0001	1.77	1.87141
2025-04-29 15:55:37	1240	4.15e-06	0.0001	1.77	1.86266
2025-04-29 15:55:38	1241	4.16e-06	0.0001	1.77	1.87579
2025-04-29 15:55:40	1243	4.16e-06	0.0001	1.76	1.86704
2025-04-29 15:55:41	1244	4.16e-06	0.0001	1.76	1.88017
2025-04-29 15:55:42	1245	4.16e-06	0.0001	1.76	1.86266
2025-04-29 15:55:43	1246	4.16e-06	0.0001	1.76	1.85828
2025-04-29 15:55:43	1246	4.16e-06	0.0001	1.76	1.8539
2025-04-29 15:55:44	1247	4.16e-06	0.0001	1.75	1.86266
2025-04-29 15:55:45	1248	4.16e-06	0.0001	1.75	1.8539
2025-04-29 15:55:46	1249	4.15e-06	0.0001	1.75	1.86266
2025-04-29 15:55:47	1250	4.16e-06	0.0001	1.75	1.8539
2025-04-29 15:55:48	1251	4.15e-06	0.0001	1.75	1.84953
2025-04-29 15:55:49	1252	4.16e-06	0.0001	1.75	1.8539
2025-04-29 15:55:51	1254	4.15e-06	0.0001	1.75	1.84078
2025-04-29 15:55:51	1254	4.16e-06	0.0001	1.75	1.83202
2025-04-29 15:55:52	1255	4.15e-06	0.0001	1.75	1.87141
2025-04-29 15:55:53	1256	4.15e-06	0.0001	1.75	1.8539
2025-04-29 15:55:54	1257	4.15e-06	0.0001	1.75	1.85828
2025-04-29 15:55:56	1259	4.16e-06	0.0001	1.74	1.84078
2025-04-29 15:55:57	1260	4.14e-06	0.0001	1.74	1.84515
2025-04-29 15:55:58	1261	4.12e-06	0.0001	1.74	1.84078
2025-04-29 15:55:59	1262	4.09e-06	0.0001	1.74	1.84515
2025-04-29 15:56:00	1263	4.09e-06	0.0001	1.74	1.84953
2025-04-29 15:56:01	1264	4.09e-06	0.0001	1.74	1.8364
2025-04-29 15:56:02	1265	4.09e-06	0.0001	1.74	1.84078
2025-04-29 15:56:03	1266	4.09e-06	0.0001	1.74	1.83202
2025-04-29 15:56:04	1267	4.1e-06	0.0001	1.74	1.84515
2025-04-29 15:56:05	1268	4.09e-06	0.0001	1.74	1.83202
2025-04-29 15:56:06	1269	4.09e-06	0.0001	1.74	1.83202
2025-04-29 15:56:07	1270	4.09e-06	0.0001	1.74	1.83202
2025-04-29 15:56:08	1271	4.09e-06	0.0001	1.74	1.84078
2025-04-29 15:56:08	1271	4.09e-06	0.0001	1.74	1.8364
2025-04-29 15:56:09	1272	4.09e-06	0.0001	1.74	1.8364
2025-04-29 15:56:10	1273	4.09e-06	0.0001	1.74	1.84515
2025-04-29 15:56:11	1274	4.09e-06	0.0001	1.74	1.8364
2025-04-29 15:56:12	1275	4.1e-06	0.0001	1.73	1.84953
2025-04-29 15:56:13	1276	4.09e-06	0.0001	1.73	1.84078
2025-04-29 15:56:14	1277	4.09e-06	0.0001	1.73	1.8364
2025-04-29 15:56:15	1278	4.09e-06	0.0001	1.73	1.84078
2025-04-29 15:56:16	1279	4.09e-06	0.0001	1.73	1.83202
2025-04-29 15:56:17	1280	4.1e-06	0.0001	1.73	1.8364
2025-04-29 15:56:18	1281	4.1e-06	0.0001	1.73	1.8364
2025-04-29 15:56:19	1282	4.09e-06	0.0001	1.72	1.82764
2025-04-29 15:56:20	1283	4.09e-06	0.0001	1.72	1.84078
2025-04-29 15:56:21	1284	4.06e-06	0.0001	1.72	1.82764
2025-04-29 15:56:22	1285	4.05e-06	0.0001	1.72	1.8364
2025-04-29 15:56:23	1286	4.04e-06	0.0001	1.73	1.82764
2025-04-29 15:56:24	1287	4.04e-06	0.0001	1.73	1.81889
2025-04-29 15:56:25	1288	4.04e-06	0.0001	1.73	1.82327
2025-04-29 15:56:26	1289	4.02e-06	0.0001	1.73	1.82327
2025-04-29 15:56:27	1290	4.02e-06	0.0001	1.73	1.8364
2025-04-29 15:56:28	1291	4.02e-06	0.0001	1.72	1.81889
2025-04-29 15:56:29	1292	4.02e-06	0.0001	1.72	1.81014
2025-04-29 15:56:30	1293	4.02e-06	0.0001	1.72	1.82764
2025-04-29 15:56:31	1294	4.02e-06	0.0001	1.72	1.82764
2025-04-29 15:56:32	1295	4.02e-06	0.0001	1.72	1.81451
2025-04-29 15:56:33	1296	4.02e-06	0.0001	1.72	1.81889
2025-04-29 15:56:33	1296	4.02e-06	0.0001	1.72	1.83202
2025-04-29 15:56:34	1297	4.01e-06	0.0001	1.72	1.81889
2025-04-29 15:56:35	1298	4.02e-06	0.0001	1.72	1.81451
2025-04-29 15:56:36	1299	4.01e-06	0.0001	1.72	1.82327
2025-04-29 15:56:37	1300	4.02e-06	0.0001	1.72	1.81451
2025-04-29 15:56:38	1301	4.02e-06	0.0001	1.72	1.81889
2025-04-29 15:56:39	1302	4.02e-06	0.0001	1.72	1.81014
2025-04-29 15:56:40	1303	4.02e-06	0.0001	1.72	1.81014
2025-04-29 15:56:41	1304	4.02e-06	0.0001	1.72	1.81451
2025-04-29 15:56:42	1305	4.02e-06	0.0001	1.72	1.80138
2025-04-29 15:56:43	1306	4.02e-06	0.0001	1.72	1.79701
2025-04-29 15:56:44	1307	4.02e-06	0.0001	1.72	1.80138
2025-04-29 15:56:45	1308	4.02e-06	0.0001	1.72	1.80138
2025-04-29 15:56:46	1309	4.01e-06	0.0001	1.71	1.80576
2025-04-29 15:56:47	1310	4.04e-06	0.0001	1.7	1.79701
2025-04-29 15:56:48	1311	4.02e-06	0.0001	1.71	1.80576
2025-04-29 15:56:49	1312	4.02e-06	0.0001	1.71	1.80576
2025-04-29 15:56:50	1313	4.02e-06	0.0001	1.71	1.79701
2025-04-29 15:56:51	1314	4.02e-06	0.0001	1.71	1.81014
2025-04-29 15:56:52	1315	4.02e-06	0.0001	1.71	1.81451
2025-04-29 15:56:53	1316	4.02e-06	0.0001	1.71	1.81889
2025-04-29 15:56:54	1317	4.01e-06	0.0001	1.71	1.79263
2025-04-29 15:56:55	1318	4.02e-06	0.0001	1.71	1.79263
2025-04-29 15:56:56	1319	3.96e-06	0.0001	1.71	1.79263
2025-04-29 15:56:57	1320	3.96e-06	0.0001	1.71	1.78388
2025-04-29 15:56:58	1321	3.96e-06	0.0001	1.71	1.80138
2025-04-29 15:56:59	1322	3.96e-06	0.0001	1.7	1.80138
2025-04-29 15:56:59	1322	3.96e-06	0.0001	1.69	1.80138
2025-04-29 15:57:00	1323	3.95e-06	0.0001	1.69	1.78825
2025-04-29 15:57:01	1324	3.95e-06	0.0001	1.69	1.78388
2025-04-29 15:57:02	1325	3.96e-06	0.0001	1.69	1.79263
2025-04-29 15:57:03	1326	3.95e-06	0.0001	1.69	1.80138
2025-04-29 15:57:04	1327	3.95e-06	0.0001	1.69	1.80138
2025-04-29 15:57:05	1328	3.95e-06	0.0001	1.69	1.77512
2025-04-29 15:57:06	1329	3.96e-06	0.0001	1.69	1.78825
2025-04-29 15:57:07	1330	3.96e-06	0.0001	1.69	1.78388
2025-04-29 15:57:08	1331	3.96e-06	0.0001	1.69	1.78825
2025-04-29 15:57:09	1332	3.96e-06	0.0001	1.69	1.7795
2025-04-29 15:57:10	1333	3.96e-06	0.0001	1.69	1.7795
2025-04-29 15:57:11	1334	3.96e-06	0.0001	1.69	1.79263
2025-04-29 15:57:12	1335	3.96e-06	0.0001	1.69	1.7795
2025-04-29 15:57:13	1336	3.96e-06	0.0001	1.69	1.79701
2025-04-29 15:57:14	1337	3.96e-06	0.0001	1.7	1.78825
2025-04-29 15:57:15	1338	3.96e-06	0.0001	1.69	1.80576
2025-04-29 15:57:16	1339	3.96e-06	0.0001	1.69	1.77512
2025-04-29 15:57:17	1340	3.96e-06	0.0001	1.68	1.77512
2025-04-29 15:57:18	1341	3.96e-06	0.0001	1.68	1.77074
2025-04-29 15:57:19	1342	3.96e-06	0.0001	1.68	1.79263
2025-04-29 15:57:20	1343	3.95e-06	0.0001	1.68	1.79701
2025-04-29 15:57:21	1344	3.96e-06	0.0001	1.68	1.79701
2025-04-29 15:57:22	1345	3.95e-06	0.0001	1.68	1.79701
2025-04-29 15:57:23	1346	3.95e-06	0.0001	1.68	1.7795
2025-04-29 15:57:24	1347	3.95e-06	0.0001	1.68	1.76637
2025-04-29 15:57:24	1347	3.96e-06	0.0001	1.68	1.79263
2025-04-29 15:57:25	1348	3.96e-06	0.0001	1.68	1.7795
2025-04-29 15:57:26	1349	3.95e-06	0.0001	1.68	1.78825
2025-04-29 15:57:27	1350	3.96e-06	0.0001	1.68	1.7795
2025-04-29 15:57:28	1351	3.96e-06	0.0001	1.68	1.76199
2025-04-29 15:57:29	1352	3.92e-06	0.0001	1.67	1.76637
2025-04-29 15:57:30	1353	3.9e-06	0.0001	1.67	1.78388
2025-04-29 15:57:31	1354	3.9e-06	0.0001	1.67	1.75761
2025-04-29 15:57:32	1355	3.89e-06	0.0001	1.67	1.77074
2025-04-29 15:57:33	1356	3.89e-06	0.0001	1.67	1.7795
2025-04-29 15:57:34	1357	3.9e-06	0.0001	1.67	1.76637
2025-04-29 15:57:35	1358	3.9e-06	0.0001	1.68	1.75761
2025-04-29 15:57:36	1359	3.89e-06	0.0001	1.68	1.76637
2025-04-29 15:57:37	1360	3.9e-06	0.0001	1.67	1.77512
2025-04-29 15:57:38	1361	3.89e-06	0.0001	1.67	1.77512
2025-04-29 15:57:39	1362	3.89e-06	0.0001	1.68	1.76199
2025-04-29 15:57:40	1363	3.89e-06	0.0001	1.67	1.76637
2025-04-29 15:57:41	1364	3.87e-06	0.0001	1.68	1.77074
2025-04-29 15:57:42	1365	3.89e-06	0.0001	1.67	1.78388
2025-04-29 15:57:43	1366	3.89e-06	0.0001	1.68	1.75761
2025-04-29 15:57:44	1367	3.89e-06	0.0001	1.67	1.75761
2025-04-29 15:57:45	1368	3.89e-06	0.0001	1.67	1.76199
2025-04-29 15:57:46	1369	3.89e-06	0.0001	1.66	1.76199
2025-04-29 15:57:47	1370	3.89e-06	0.0001	1.66	1.75761
2025-04-29 15:57:48	1371	3.89e-06	0.0001	1.66	1.75324
2025-04-29 15:57:49	1372	3.9e-06	0.0001	1.66	1.75761
2025-04-29 15:57:50	1373	3.89e-06	0.0001	1.66	1.76199
2025-04-29 15:57:50	1373	3.89e-06	0.0001	1.66	1.77074
2025-04-29 15:57:51	1374	3.89e-06	0.0001	1.66	1.75761
2025-04-29 15:57:52	1375	3.89e-06	0.0001	1.66	1.75761
2025-04-29 15:57:53	1376	3.89e-06	0.0001	1.66	1.75761
2025-04-29 15:57:54	1377	3.89e-06	0.0001	1.66	1.74886
2025-04-29 15:57:55	1378	3.89e-06	0.0001	1.66	1.75324
2025-04-29 15:57:56	1379	3.9e-06	0.0001	1.66	1.74886
2025-04-29 15:57:57	1380	3.89e-06	0.0001	1.66	1.75761
2025-04-29 15:57:58	1381	3.9e-06	0.0001	1.65	1.74448
2025-04-29 15:57:59	1382	3.89e-06	0.0001	1.65	1.73573
2025-04-29 15:58:00	1383	3.89e-06	0.0001	1.65	1.74886
2025-04-29 15:58:01	1384	3.89e-06	0.0001	1.65	1.75324
2025-04-29 15:58:02	1385	3.89e-06	0.0001	1.65	1.73573
2025-04-29 15:58:03	1386	3.89e-06	0.0001	1.65	1.74886
2025-04-29 15:58:04	1387	3.89e-06	0.0001	1.65	1.74011
2025-04-29 15:58:05	1388	3.89e-06	0.0001	1.66	1.74448
2025-04-29 15:58:06	1389	3.87e-06	0.0001	1.65	1.74011
2025-04-29 15:58:07	1390	3.87e-06	0.0001	1.65	1.74448
2025-04-29 15:58:08	1391	3.87e-06	0.0001	1.65	1.74886
2025-04-29 15:58:09	1392	3.86e-06	0.0001	1.65	1.72697
2025-04-29 15:58:10	1393	3.82e-06	0.0001	1.66	1.74448
2025-04-29 15:58:11	1394	3.82e-06	0.0001	1.66	1.73135
2025-04-29 15:58:12	1395	3.82e-06	0.0001	1.65	1.74011
2025-04-29 15:58:13	1396	3.82e-06	0.0001	1.65	1.73573
2025-04-29 15:58:14	1397	3.82e-06	0.0001	1.65	1.75324
2025-04-29 15:58:15	1398	3.82e-06	0.0001	1.65	1.75324
2025-04-29 15:58:16	1399	3.82e-06	0.0001	1.65	1.74886
2025-04-29 15:58:17	1400	3.82e-06	0.0001	1.65	1.75761
2025-04-29 15:58:18	1401	3.81e-06	0.0001	1.64	1.72697
2025-04-29 15:58:19	1402	3.82e-06	0.0001	1.65	1.74448
2025-04-29 15:58:20	1403	3.82e-06	0.0001	1.65	1.72697
2025-04-29 15:58:21	1404	3.82e-06	0.0001	1.65	1.73573
2025-04-29 15:58:22	1405	3.82e-06	0.0001	1.65	1.73135
2025-04-29 15:58:23	1406	3.82e-06	0.0001	1.65	1.73573
2025-04-29 15:58:24	1407	3.82e-06	0.0001	1.65	1.73573
2025-04-29 15:58:25	1408	3.81e-06	0.0001	1.65	1.73135
2025-04-29 15:58:26	1409	3.82e-06	0.0001	1.65	1.73135
2025-04-29 15:58:27	1410	3.82e-06	0.0001	1.65	1.73135
2025-04-29 15:58:28	1411	3.82e-06	0.0001	1.65	1.73135
2025-04-29 15:58:29	1412	3.81e-06	0.0001	1.64	1.7226
2025-04-29 15:58:30	1413	3.82e-06	0.0001	1.64	1.7226
2025-04-29 15:58:31	1414	3.82e-06	0.0001	1.64	1.73573
2025-04-29 15:58:32	1415	3.82e-06	0.0001	1.64	1.71822
2025-04-29 15:58:34	1417	3.82e-06	0.0001	1.64	1.7226
2025-04-29 15:58:34	1417	3.82e-06	0.0001	1.64	1.71822
2025-04-29 15:58:35	1418	3.82e-06	0.0001	1.64	1.71384
2025-04-29 15:58:36	1419	3.82e-06	0.0001	1.64	1.72697
2025-04-29 15:58:37	1420	3.82e-06	0.0001	1.64	1.72697
2025-04-29 15:58:38	1421	3.81e-06	0.0001	1.64	1.71822
2025-04-29 15:58:39	1422	3.82e-06	0.0001	1.64	1.71384
2025-04-29 15:58:40	1423	3.82e-06	0.0001	1.64	1.73135
2025-04-29 15:58:42	1425	3.81e-06	0.0001	1.64	1.72697
2025-04-29 15:58:43	1426	3.82e-06	0.0001	1.64	1.7226
2025-04-29 15:58:44	1427	3.82e-06	0.0001	1.63	1.7226
2025-04-29 15:58:45	1428	3.82e-06	0.0001	1.63	1.71384
2025-04-29 15:58:46	1429	3.82e-06	0.0001	1.63	1.69634
2025-04-29 15:58:47	1430	3.82e-06	0.0001	1.63	1.71384
2025-04-29 15:58:48	1431	3.82e-06	0.0001	1.63	1.71822
2025-04-29 15:58:48	1431	3.82e-06	0.0001	1.63	1.70071
2025-04-29 15:58:50	1433	3.82e-06	0.0001	1.63	1.71384
2025-04-29 15:58:51	1434	3.81e-06	0.0001	1.63	1.71822
2025-04-29 15:58:52	1435	3.82e-06	0.0001	1.63	1.70947
2025-04-29 15:58:53	1436	3.82e-06	0.0001	1.63	1.70509
2025-04-29 15:58:54	1437	3.82e-06	0.0001	1.63	1.70509
2025-04-29 15:58:55	1438	3.82e-06	0.0001	1.62	1.70947
2025-04-29 15:58:56	1439	3.82e-06	0.0001	1.62	1.70071
2025-04-29 15:58:57	1440	3.82e-06	0.0001	1.62	1.69196
2025-04-29 15:58:58	1441	3.79e-06	0.0001	1.62	1.68758
2025-04-29 15:58:59	1442	3.76e-06	0.0001	1.62	1.69196
2025-04-29 15:59:00	1443	3.76e-06	0.0001	1.62	1.69634
2025-04-29 15:59:01	1444	3.75e-06	0.0001	1.62	1.69634
2025-04-29 15:59:02	1445	3.75e-06	0.0001	1.62	1.69634
2025-04-29 15:59:03	1446	3.75e-06	0.0001	1.61	1.68321
2025-04-29 15:59:04	1447	3.75e-06	0.0001	1.61	1.70071
2025-04-29 15:59:05	1448	3.76e-06	0.0001	1.61	1.68758
2025-04-29 15:59:06	1449	3.75e-06	0.0001	1.61	1.68321
2025-04-29 15:59:07	1450	3.75e-06	0.0001	1.61	1.70071
2025-04-29 15:59:08	1451	3.76e-06	0.0001	1.61	1.69196
2025-04-29 15:59:09	1452	3.76e-06	0.0001	1.61	1.69196
2025-04-29 15:59:10	1453	3.75e-06	0.0001	1.61	1.70509
2025-04-29 15:59:11	1454	3.75e-06	0.0001	1.61	1.69196
2025-04-29 15:59:12	1455	3.76e-06	0.0001	1.61	1.70071
2025-04-29 15:59:13	1456	3.75e-06	0.0001	1.61	1.69196
2025-04-29 15:59:14	1457	3.75e-06	0.0001	1.61	1.68758
2025-04-29 15:59:15	1458	3.76e-06	0.0001	1.61	1.70947
2025-04-29 15:59:16	1459	3.76e-06	0.0001	1.61	1.70071
2025-04-29 15:59:17	1460	3.75e-06	0.0001	1.61	1.70071
2025-04-29 15:59:18	1461	3.75e-06	0.0001	1.6	1.68758
2025-04-29 15:59:19	1462	3.75e-06	0.0001	1.6	1.70509
2025-04-29 15:59:20	1463	3.75e-06	0.0001	1.61	1.69196
2025-04-29 15:59:21	1464	3.75e-06	0.0001	1.6	1.68758
2025-04-29 15:59:22	1465	3.76e-06	0.0001	1.6	1.68758
2025-04-29 15:59:23	1466	3.76e-06	0.0001	1.61	1.67007
2025-04-29 15:59:24	1467	3.75e-06	0.0001	1.6	1.68321
2025-04-29 15:59:25	1468	3.75e-06	0.0001	1.6	1.67007
2025-04-29 15:59:26	1469	3.75e-06	0.0001	1.6	1.67445
2025-04-29 15:59:27	1470	3.76e-06	0.0001	1.6	1.68321
2025-04-29 15:59:28	1471	3.75e-06	0.0001	1.6	1.67445
2025-04-29 15:59:29	1472	3.75e-06	0.0001	1.6	1.68321
2025-04-29 15:59:30	1473	3.75e-06	0.0001	1.6	1.68321
2025-04-29 15:59:31	1474	3.76e-06	0.0001	1.6	1.67445
2025-04-29 15:59:32	1475	3.76e-06	0.0001	1.6	1.68758
2025-04-29 15:59:33	1476	3.76e-06	0.0001	1.6	1.67445
2025-04-29 15:59:34	1477	3.76e-06	0.0001	1.6	1.6657
2025-04-29 15:59:35	1478	3.76e-06	0.0001	1.59	1.67445
2025-04-29 15:59:36	1479	3.75e-06	0.0001	1.6	1.67445
2025-04-29 15:59:37	1480	3.75e-06	0.0001	1.6	1.66132
2025-04-29 15:59:38	1481	3.76e-06	0.0001	1.59	1.65694
2025-04-29 15:59:39	1482	3.75e-06	0.0001	1.59	1.65257
2025-04-29 15:59:40	1483	3.75e-06	0.0001	1.58	1.64381
2025-04-29 15:59:41	1484	3.75e-06	0.0001	1.58	1.67883
2025-04-29 15:59:42	1485	3.76e-06	0.0001	1.58	1.65694
2025-04-29 15:59:43	1486	3.75e-06	0.0001	1.58	1.63506
2025-04-29 15:59:44	1487	3.75e-06	0.0001	1.57	1.64819
2025-04-29 15:59:45	1488	3.75e-06	0.0001	1.57	1.63506
2025-04-29 15:59:46	1489	3.76e-06	0.0001	1.57	1.62631
2025-04-29 15:59:47	1490	3.76e-06	0.0001	1.57	1.61755
2025-04-29 15:59:48	1491	3.76e-06	0.0001	1.56	1.62631
2025-04-29 15:59:48	1491	3.75e-06	0.0001	1.56	1.62631
2025-04-29 15:59:49	1492	3.76e-06	0.0001	1.56	1.63506
2025-04-29 15:59:51	1494	3.76e-06	0.0001	1.56	1.62193
2025-04-29 15:59:52	1495	3.75e-06	0.0001	1.55	1.62193
2025-04-29 15:59:53	1496	3.75e-06	0.0001	1.55	1.61755
2025-04-29 15:59:54	1497	3.75e-06	0.0001	1.55	1.61755
2025-04-29 15:59:55	1498	3.75e-06	0.0001	1.55	1.6088
2025-04-29 15:59:56	1499	3.74e-06	0.0001	1.55	1.60442
2025-04-29 15:59:56	1499	3.74e-06	0.0001	1.54	1.6088
2025-04-29 15:59:57	1500	3.74e-06	0.0001	1.54	1.6088
2025-04-29 15:59:58	1501	3.73e-06	0.0001	1.54	1.61755
2025-04-29 15:59:59	1502	3.75e-06	0.0001	1.54	1.6088
2025-04-29 16:00:00	1503	3.71e-06	0.0001	1.54	1.59129
2025-04-29 16:00:01	1504	3.71e-06	0.0001	1.54	1.59567
2025-04-29 16:00:02	1505	3.71e-06	0.0001	1.54	1.61318
2025-04-29 16:00:03	1506	3.71e-06	0.0001	1.54	1.58254
2025-04-29 16:00:05	1508	3.69e-06	0.0001	1.53	1.60442
2025-04-29 16:00:05	1508	3.69e-06	0.0001	1.53	1.60442
2025-04-29 16:00:07	1510	3.69e-06	0.0001	1.53	1.59567
2025-04-29 16:00:08	1511	3.69e-06	0.0001	1.53	1.59567
2025-04-29 16:00:09	1512	3.69e-06	0.0001	1.53	1.59129
2025-04-29 16:00:10	1513	3.7e-06	0.0001	1.53	1.59129
2025-04-29 16:00:11	1514	3.69e-06	0.0001	1.53	1.58691
2025-04-29 16:00:12	1515	3.69e-06	0.0001	1.53	1.59129
2025-04-29 16:00:13	1516	3.7e-06	0.0001	1.53	1.58254
2025-04-29 16:00:13	1516	3.69e-06	0.0001	1.53	1.58254
2025-04-29 16:00:14	1517	3.69e-06	0.0001	1.53	1.58691
2025-04-29 16:00:15	1518	3.69e-06	0.0001	1.53	1.59129
2025-04-29 16:00:16	1519	3.69e-06	0.0001	1.53	1.59567
2025-04-29 16:00:18	1521	3.7e-06	0.0001	1.53	1.59129
2025-04-29 16:00:19	1522	3.69e-06	0.0001	1.53	1.59129
2025-04-29 16:00:20	1523	3.69e-06	0.0001	1.53	1.59129
2025-04-29 16:00:21	1524	3.69e-06	0.0001	1.53	1.58254
2025-04-29 16:00:22	1525	3.69e-06	0.0001	1.53	1.58691
2025-04-29 16:00:22	1525	3.69e-06	0.0001	1.53	1.58691
2025-04-29 16:00:23	1526	3.69e-06	0.0001	1.53	1.59129
2025-04-29 16:00:24	1527	3.69e-06	0.0001	1.53	1.57378
2025-04-29 16:00:25	1528	3.69e-06	0.0001	1.53	1.57378
2025-04-29 16:00:26	1529	3.69e-06	0.0001	1.52	1.58254
2025-04-29 16:00:27	1530	3.69e-06	0.0001	1.52	1.57816
2025-04-29 16:00:28	1531	3.69e-06	0.0001	1.52	1.57378
2025-04-29 16:00:29	1532	3.69e-06	0.0001	1.52	1.57378
2025-04-29 16:00:30	1533	3.69e-06	0.0001	1.52	1.57816
2025-04-29 16:00:32	1535	3.69e-06	0.0001	1.52	1.57816
2025-04-29 16:00:32	1535	3.69e-06	0.0001	1.52	1.58691
2025-04-29 16:00:33	1536	3.69e-06	0.0001	1.52	1.59129
2025-04-29 16:00:34	1537	3.69e-06	0.0001	1.52	1.58254
2025-04-29 16:00:35	1538	3.69e-06	0.0001	1.52	1.56941
2025-04-29 16:00:37	1540	3.69e-06	0.0001	1.52	1.59129
2025-04-29 16:00:38	1541	3.7e-06	0.0001	1.52	1.57816
2025-04-29 16:00:39	1542	3.7e-06	0.0001	1.52	1.58254
2025-04-29 16:00:39	1542	3.69e-06	0.0001	1.52	1.58254
2025-04-29 16:00:40	1543	3.69e-06	0.0001	1.52	1.56941
2025-04-29 16:00:41	1544	3.69e-06	0.0001	1.52	1.57378
2025-04-29 16:00:42	1545	3.69e-06	0.0001	1.52	1.57816
2025-04-29 16:00:43	1546	3.69e-06	0.0001	1.52	1.59129
2025-04-29 16:00:45	1548	3.69e-06	0.0001	1.52	1.56503
2025-04-29 16:00:46	1549	3.7e-06	0.0001	1.52	1.58254
2025-04-29 16:00:47	1550	3.7e-06	0.0001	1.52	1.58254
2025-04-29 16:00:47	1550	3.69e-06	0.0001	1.52	1.56941
2025-04-29 16:00:48	1551	3.69e-06	0.0001	1.52	1.56503
2025-04-29 16:00:49	1552	3.69e-06	0.0001	1.52	1.57378
2025-04-29 16:00:50	1553	3.69e-06	0.0001	1.52	1.57378
2025-04-29 16:00:51	1554	3.69e-06	0.0001	1.52	1.56941
2025-04-29 16:00:52	1555	3.69e-06	0.0001	1.52	1.57378
2025-04-29 16:00:53	1556	3.69e-06	0.0001	1.52	1.56941
2025-04-29 16:00:54	1557	3.69e-06	0.0001	1.52	1.57816
2025-04-29 16:00:55	1558	3.68e-06	0.0001	1.52	1.57816
2025-04-29 16:00:56	1559	3.69e-06	0.0001	1.52	1.56503
2025-04-29 16:00:57	1560	3.68e-06	0.0001	1.52	1.57378
2025-04-29 16:00:58	1561	3.66e-06	0.0001	1.52	1.5519
2025-04-29 16:00:59	1562	3.64e-06	0.0001	1.52	1.56941
2025-04-29 16:01:00	1563	3.64e-06	0.0001	1.52	1.56065
2025-04-29 16:01:01	1564	3.64e-06	0.0001	1.52	1.56065
2025-04-29 16:01:02	1565	3.63e-06	0.0001	1.52	1.56065
2025-04-29 16:01:03	1566	3.63e-06	0.0001	1.52	1.57378
2025-04-29 16:01:04	1567	3.63e-06	0.0001	1.52	1.56941
2025-04-29 16:01:05	1568	3.63e-06	0.0001	1.51	1.56065
2025-04-29 16:01:06	1569	3.63e-06	0.0001	1.51	1.56503
2025-04-29 16:01:07	1570	3.63e-06	0.0001	1.51	1.56941
2025-04-29 16:01:08	1571	3.63e-06	0.0001	1.51	1.58691
2025-04-29 16:01:09	1572	3.63e-06	0.0001	1.51	1.56941
2025-04-29 16:01:10	1573	3.63e-06	0.0001	1.51	1.56503
2025-04-29 16:01:11	1574	3.64e-06	0.0001	1.51	1.56503
2025-04-29 16:01:12	1575	3.63e-06	0.0001	1.51	1.56503
2025-04-29 16:01:12	1575	3.63e-06	0.0001	1.51	1.56503
2025-04-29 16:01:13	1576	3.63e-06	0.0001	1.51	1.56065
2025-04-29 16:01:14	1577	3.63e-06	0.0001	1.51	1.56503
2025-04-29 16:01:15	1578	3.63e-06	0.0001	1.51	1.55628
2025-04-29 16:01:16	1579	3.63e-06	0.0001	1.51	1.54752
2025-04-29 16:01:17	1580	3.63e-06	0.0001	1.51	1.56503
2025-04-29 16:01:18	1581	3.63e-06	0.0001	1.51	1.5519
2025-04-29 16:01:19	1582	3.63e-06	0.0001	1.51	1.54752
2025-04-29 16:01:20	1583	3.63e-06	0.0001	1.51	1.56065
2025-04-29 16:01:21	1584	3.63e-06	0.0001	1.51	1.55628
2025-04-29 16:01:22	1585	3.63e-06	0.0001	1.51	1.5519
2025-04-29 16:01:23	1586	3.63e-06	0.0001	1.51	1.57378
2025-04-29 16:01:24	1587	3.63e-06	0.0001	1.51	1.5519
2025-04-29 16:01:25	1588	3.64e-06	0.0001	1.5	1.56941
2025-04-29 16:01:26	1589	3.63e-06	0.0001	1.5	1.5519
2025-04-29 16:01:27	1590	3.63e-06	0.0001	1.5	1.56503
2025-04-29 16:01:28	1591	3.63e-06	0.0001	1.5	1.54752
2025-04-29 16:01:29	1592	3.63e-06	0.0001	1.5	1.56065
2025-04-29 16:01:30	1593	3.64e-06	0.0001	1.5	1.5519
2025-04-29 16:01:31	1594	3.64e-06	0.0001	1.5	1.54314
2025-04-29 16:01:32	1595	3.63e-06	0.0001	1.5	1.54752
2025-04-29 16:01:33	1596	3.63e-06	0.0001	1.5	1.54752
2025-04-29 16:01:34	1597	3.63e-06	0.0001	1.5	1.54752
2025-04-29 16:01:35	1598	3.63e-06	0.0001	1.5	1.54752
2025-04-29 16:01:36	1599	3.63e-06	0.0001	1.5	1.53877
2025-04-29 16:01:37	1600	3.63e-06	0.0001	1.49	1.54314
2025-04-29 16:01:38	1601	3.63e-06	0.0001	1.49	1.54752
2025-04-29 16:01:38	1601	3.63e-06	0.0001	1.49	1.53001
2025-04-29 16:01:39	1602	3.63e-06	0.0001	1.49	1.54752
2025-04-29 16:01:40	1603	3.63e-06	0.0001	1.49	1.54752
2025-04-29 16:01:41	1604	3.63e-06	0.0001	1.49	1.54752
2025-04-29 16:01:42	1605	3.63e-06	0.0001	1.49	1.54752
2025-04-29 16:01:43	1606	3.63e-06	0.0001	1.49	1.53877
2025-04-29 16:01:44	1607	3.63e-06	0.0001	1.49	1.54752
2025-04-29 16:01:45	1608	3.64e-06	0.0001	1.49	1.54752
2025-04-29 16:01:46	1609	3.63e-06	0.0001	1.49	1.53877
2025-04-29 16:01:47	1610	3.63e-06	0.0001	1.49	1.53439
2025-04-29 16:01:48	1611	3.63e-06	0.0001	1.49	1.53877
2025-04-29 16:01:49	1612	3.61e-06	0.0001	1.49	1.5519
2025-04-29 16:01:50	1613	3.63e-06	0.0001	1.49	1.52564
2025-04-29 16:01:51	1614	3.63e-06	0.0001	1.49	1.53001
2025-04-29 16:01:52	1615	3.63e-06	0.0001	1.49	1.52564
2025-04-29 16:01:53	1616	3.63e-06	0.0001	1.49	1.53439
2025-04-29 16:01:54	1617	3.63e-06	0.0001	1.49	1.55628
2025-04-29 16:01:55	1618	3.63e-06	0.0001	1.49	1.53439
2025-04-29 16:01:56	1619	3.63e-06	0.0001	1.49	1.53001
2025-04-29 16:01:57	1620	3.63e-06	0.0001	1.49	1.53877
2025-04-29 16:01:58	1621	3.63e-06	0.0001	1.49	1.52564
2025-04-29 16:01:59	1622	3.63e-06	0.0001	1.48	1.53877
2025-04-29 16:02:00	1623	3.63e-06	0.0001	1.48	1.53439
2025-04-29 16:02:01	1624	3.63e-06	0.0001	1.48	1.52564
2025-04-29 16:02:02	1625	3.63e-06	0.0001	1.48	1.52126
2025-04-29 16:02:03	1626	3.63e-06	0.0001	1.48	1.53001
2025-04-29 16:02:03	1626	3.63e-06	0.0001	1.48	1.52564
2025-04-29 16:02:04	1627	3.64e-06	0.0001	1.48	1.53001
2025-04-29 16:02:05	1628	3.63e-06	0.0001	1.48	1.52564
2025-04-29 16:02:06	1629	3.64e-06	0.0001	1.48	1.52126
2025-04-29 16:02:07	1630	3.64e-06	0.0001	1.48	1.53001
2025-04-29 16:02:08	1631	3.64e-06	0.0001	1.47	1.52126
2025-04-29 16:02:09	1632	3.63e-06	0.0001	1.47	1.53001
2025-04-29 16:02:10	1633	3.64e-06	0.0001	1.47	1.51251
2025-04-29 16:02:11	1634	3.63e-06	0.0001	1.47	1.51251
2025-04-29 16:02:12	1635	3.63e-06	0.0001	1.47	1.51251
2025-04-29 16:02:13	1636	3.63e-06	0.0001	1.47	1.51251
2025-04-29 16:02:14	1637	3.64e-06	0.0001	1.47	1.52564
2025-04-29 16:02:15	1638	3.63e-06	0.0001	1.47	1.52126
2025-04-29 16:02:16	1639	3.6e-06	0.0001	1.47	1.51688
2025-04-29 16:02:17	1640	3.6e-06	0.0001	1.47	1.50813
2025-04-29 16:02:18	1641	3.6e-06	0.0001	1.47	1.52564
2025-04-29 16:02:19	1642	3.56e-06	0.0001	1.47	1.51688
2025-04-29 16:02:20	1643	3.56e-06	0.0001	1.48	1.51688
2025-04-29 16:02:21	1644	3.58e-06	0.0001	1.47	1.52126
2025-04-29 16:02:22	1645	3.56e-06	0.0001	1.47	1.52564
2025-04-29 16:02:23	1646	3.55e-06	0.0001	1.47	1.50813
2025-04-29 16:02:24	1647	3.56e-06	0.0001	1.47	1.52126
2025-04-29 16:02:25	1648	3.55e-06	0.0001	1.47	1.51251
2025-04-29 16:02:26	1649	3.56e-06	0.0001	1.47	1.52126
2025-04-29 16:02:27	1650	3.56e-06	0.0001	1.47	1.51251
2025-04-29 16:02:28	1651	3.56e-06	0.0001	1.47	1.50813
2025-04-29 16:02:29	1652	3.56e-06	0.0001	1.47	1.51688
2025-04-29 16:02:30	1653	3.56e-06	0.0001	1.47	1.50813
2025-04-29 16:02:31	1654	3.56e-06	0.0001	1.47	1.50375
2025-04-29 16:02:32	1655	3.56e-06	0.0001	1.47	1.50375
2025-04-29 16:02:33	1656	3.56e-06	0.0001	1.47	1.50375
2025-04-29 16:02:34	1657	3.56e-06	0.0001	1.46	1.51688
2025-04-29 16:02:35	1658	3.56e-06	0.0001	1.46	1.50375
2025-04-29 16:02:36	1659	3.56e-06	0.0001	1.46	1.50813
2025-04-29 16:02:37	1660	3.56e-06	0.0001	1.46	1.49062
2025-04-29 16:02:37	1660	3.55e-06	0.0001	1.46	1.51251
2025-04-29 16:02:38	1661	3.56e-06	0.0001	1.46	1.49938
2025-04-29 16:02:40	1663	3.56e-06	0.0001	1.46	1.50813
2025-04-29 16:02:41	1664	3.56e-06	0.0001	1.46	1.51251
2025-04-29 16:02:42	1665	3.55e-06	0.0001	1.46	1.50375
2025-04-29 16:02:43	1666	3.56e-06	0.0001	1.46	1.495
2025-04-29 16:02:44	1667	3.56e-06	0.0001	1.45	1.49938
2025-04-29 16:02:45	1668	3.56e-06	0.0001	1.45	1.495
2025-04-29 16:02:46	1669	3.56e-06	0.0001	1.45	1.47749
2025-04-29 16:02:47	1670	3.56e-06	0.0001	1.45	1.48625
2025-04-29 16:02:48	1671	3.56e-06	0.0001	1.45	1.495
2025-04-29 16:02:49	1672	3.56e-06	0.0001	1.45	1.49938
2025-04-29 16:02:50	1673	3.55e-06	0.0001	1.45	1.48187
2025-04-29 16:02:51	1674	3.55e-06	0.0001	1.45	1.50375
2025-04-29 16:02:52	1675	3.56e-06	0.0001	1.45	1.48625
2025-04-29 16:02:53	1676	3.56e-06	0.0001	1.45	1.495
2025-04-29 16:02:54	1677	3.55e-06	0.0001	1.45	1.495
2025-04-29 16:02:55	1678	3.56e-06	0.0001	1.44	1.47749
2025-04-29 16:02:56	1679	3.56e-06	0.0001	1.44	1.48187
2025-04-29 16:02:57	1680	3.56e-06	0.0001	1.43	1.47311
2025-04-29 16:02:58	1681	3.55e-06	0.0001	1.43	1.47311
2025-04-29 16:02:59	1682	3.56e-06	0.0001	1.43	1.46436
2025-04-29 16:03:00	1683	3.56e-06	0.0001	1.42	1.47311
2025-04-29 16:03:01	1684	3.55e-06	0.0001	1.43	1.46436
2025-04-29 16:03:02	1685	3.56e-06	0.0001	1.42	1.44248
2025-04-29 16:03:03	1686	3.56e-06	0.0001	1.42	1.44685
2025-04-29 16:03:04	1687	3.55e-06	0.0001	1.42	1.45561
2025-04-29 16:03:05	1688	3.56e-06	0.0001	1.41	1.46874
2025-04-29 16:03:06	1689	3.56e-06	0.0001	1.41	1.44685
2025-04-29 16:03:07	1690	3.56e-06	0.0001	1.41	1.4381
2025-04-29 16:03:08	1691	3.56e-06	0.0001	1.4	1.4381
2025-04-29 16:03:09	1692	3.55e-06	0.0001	1.4	1.43372
2025-04-29 16:03:10	1693	3.55e-06	0.0001	1.4	1.42059
2025-04-29 16:03:12	1695	3.56e-06	0.0001	1.39	1.42935
2025-04-29 16:03:13	1696	3.55e-06	0.0001	1.39	1.42497
2025-04-29 16:03:14	1697	3.56e-06	0.0001	1.39	1.43372
2025-04-29 16:03:15	1698	3.56e-06	0.0001	1.39	1.43372
2025-04-29 16:03:16	1699	3.56e-06	0.0001	1.39	1.42497
2025-04-29 16:03:17	1700	3.55e-06	0.0001	1.38	1.4381
2025-04-29 16:03:18	1701	3.55e-06	0.0001	1.38	1.42497
2025-04-29 16:03:20	1703	3.55e-06	0.0001	1.38	1.42497
2025-04-29 16:03:21	1704	3.56e-06	0.0001	1.38	1.43372
2025-04-29 16:03:22	1705	3.56e-06	0.0001	1.38	1.42059
2025-04-29 16:03:23	1706	3.56e-06	0.0001	1.38	1.42497
2025-04-29 16:03:24	1707	3.56e-06	0.0001	1.38	1.42059
2025-04-29 16:03:25	1708	3.56e-06	0.0001	1.38	1.42935
2025-04-29 16:03:26	1709	3.56e-06	0.0001	1.38	1.42059
2025-04-29 16:03:27	1710	3.55e-06	0.0001	1.38	1.42935
2025-04-29 16:03:28	1711	3.58e-06	0.0001	1.37	1.41184
2025-04-29 16:03:29	1712	3.55e-06	0.0001	1.38	1.42497
2025-04-29 16:03:30	1713	3.56e-06	0.0001	1.38	1.41621
2025-04-29 16:03:31	1714	3.56e-06	0.0001	1.38	1.40746
2025-04-29 16:03:32	1715	3.56e-06	0.0001	1.38	1.41621
2025-04-29 16:03:33	1716	3.56e-06	0.0001	1.38	1.41184
2025-04-29 16:03:34	1717	3.56e-06	0.0001	1.38	1.41184
2025-04-29 16:03:35	1718	3.56e-06	0.0001	1.38	1.41621
2025-04-29 16:03:36	1719	3.56e-06	0.0001	1.38	1.41621
2025-04-29 16:03:37	1720	3.56e-06	0.0001	1.38	1.42497
2025-04-29 16:03:38	1721	3.55e-06	0.0001	1.38	1.42497
2025-04-29 16:03:39	1722	3.55e-06	0.0001	1.38	1.40746
2025-04-29 16:03:40	1723	3.56e-06	0.0001	1.38	1.42059
2025-04-29 16:03:41	1724	3.56e-06	0.0001	1.38	1.41184
2025-04-29 16:03:42	1725	3.55e-06	0.0001	1.38	1.41184
2025-04-29 16:03:43	1726	3.54e-06	0.0001	1.38	1.40746
2025-04-29 16:03:44	1727	3.54e-06	0.0001	1.38	1.41184
2025-04-29 16:03:45	1728	3.55e-06	0.0001	1.37	1.42497
2025-04-29 16:03:46	1729	3.54e-06	0.0001	1.37	1.41621
2025-04-29 16:03:47	1730	3.54e-06	0.0001	1.37	1.41184
2025-04-29 16:03:48	1731	3.54e-06	0.0001	1.37	1.39871
2025-04-29 16:03:49	1732	3.54e-06	0.0001	1.37	1.40746
2025-04-29 16:03:50	1733	3.54e-06	0.0001	1.37	1.39871
2025-04-29 16:03:51	1734	3.53e-06	0.0001	1.37	1.39871
2025-04-29 16:03:52	1735	3.51e-06	0.0001	1.37	1.41184
2025-04-29 16:03:53	1736	3.53e-06	0.0001	1.37	1.40308
2025-04-29 16:03:54	1737	3.54e-06	0.0001	1.37	1.40746
2025-04-29 16:03:55	1738	3.5e-06	0.0001	1.37	1.40746
2025-04-29 16:03:56	1739	3.5e-06	0.0001	1.37	1.40746
2025-04-29 16:03:57	1740	3.49e-06	0.0001	1.37	1.39433
2025-04-29 16:03:58	1741	3.5e-06	0.0001	1.37	1.40746
2025-04-29 16:03:59	1742	3.5e-06	0.0001	1.37	1.40308
2025-04-29 16:04:00	1743	3.5e-06	0.0001	1.37	1.38995
2025-04-29 16:04:01	1744	3.5e-06	0.0001	1.37	1.39871
2025-04-29 16:04:02	1745	3.5e-06	0.0001	1.36	1.39433
2025-04-29 16:04:03	1746	3.5e-06	0.0001	1.36	1.39871
2025-04-29 16:04:04	1747	3.5e-06	0.0001	1.36	1.39433
2025-04-29 16:04:05	1748	3.5e-06	0.0001	1.36	1.38995
2025-04-29 16:04:06	1749	3.49e-06	0.0001	1.36	1.38558
2025-04-29 16:04:07	1750	3.5e-06	0.0001	1.36	1.38995
2025-04-29 16:04:08	1751	3.5e-06	0.0001	1.36	1.38558
2025-04-29 16:04:09	1752	3.5e-06	0.0001	1.36	1.38558
2025-04-29 16:04:10	1753	3.5e-06	0.0001	1.36	1.39871
2025-04-29 16:04:10	1753	3.5e-06	0.0001	1.36	1.38995
2025-04-29 16:04:12	1755	3.49e-06	0.0001	1.36	1.38558
2025-04-29 16:04:12	1755	3.49e-06	0.0001	1.36	1.39433
2025-04-29 16:04:13	1756	3.49e-06	0.0001	1.36	1.38995
2025-04-29 16:04:14	1757	3.49e-06	0.0001	1.36	1.38558
2025-04-29 16:04:15	1758	3.5e-06	0.0001	1.36	1.39433
2025-04-29 16:04:16	1759	3.5e-06	0.0001	1.36	1.39433
2025-04-29 16:04:17	1760	3.5e-06	0.0001	1.35	1.38995
2025-04-29 16:04:18	1761	3.5e-06	0.0001	1.35	1.38558
2025-04-29 16:04:19	1762	3.5e-06	0.0001	1.35	1.39433
2025-04-29 16:04:20	1763	3.5e-06	0.0001	1.35	1.38995
2025-04-29 16:04:21	1764	3.5e-06	0.0001	1.35	1.38995
2025-04-29 16:04:22	1765	3.49e-06	0.0001	1.35	1.38558
2025-04-29 16:04:23	1766	3.49e-06	0.0001	1.35	1.38558
2025-04-29 16:04:24	1767	3.49e-06	0.0001	1.35	1.39871
2025-04-29 16:04:25	1768	3.5e-06	0.0001	1.35	1.39433
2025-04-29 16:04:26	1769	3.5e-06	0.0001	1.35	1.38995
2025-04-29 16:04:27	1770	3.5e-06	0.0001	1.35	1.39433
2025-04-29 16:04:28	1771	3.5e-06	0.0001	1.35	1.38558
2025-04-29 16:04:29	1772	3.5e-06	0.0001	1.35	1.3812
2025-04-29 16:04:30	1773	3.49e-06	0.0001	1.34	1.36807
2025-04-29 16:04:31	1774	3.49e-06	0.0001	1.34	1.38995
2025-04-29 16:04:32	1775	3.5e-06	0.0001	1.34	1.3812
2025-04-29 16:04:33	1776	3.49e-06	0.0001	1.34	1.39433
2025-04-29 16:04:34	1777	3.5e-06	0.0001	1.34	1.39433
2025-04-29 16:04:35	1778	3.49e-06	0.0001	1.34	1.3812
2025-04-29 16:04:36	1779	3.49e-06	0.0001	1.34	1.3812
2025-04-29 16:04:36	1779	3.49e-06	0.0001	1.34	1.37244
2025-04-29 16:04:38	1781	3.5e-06	0.0001	1.34	1.37244
2025-04-29 16:04:38	1781	3.5e-06	0.0001	1.34	1.3812
2025-04-29 16:04:39	1782	3.49e-06	0.0001	1.34	1.37244
2025-04-29 16:04:40	1783	3.5e-06	0.0001	1.33	1.3812
2025-04-29 16:04:41	1784	3.5e-06	0.0001	1.33	1.37244
2025-04-29 16:04:42	1785	3.49e-06	0.0001	1.33	1.36807
2025-04-29 16:04:43	1786	3.5e-06	0.0001	1.33	1.37682
2025-04-29 16:04:44	1787	3.49e-06	0.0001	1.33	1.37682
2025-04-29 16:04:45	1788	3.49e-06	0.0001	1.33	1.36807
2025-04-29 16:04:46	1789	3.5e-06	0.0001	1.33	1.36807
2025-04-29 16:04:47	1790	3.49e-06	0.0001	1.33	1.36807
2025-04-29 16:04:48	1791	3.49e-06	0.0001	1.33	1.35932
2025-04-29 16:04:49	1792	3.5e-06	0.0001	1.33	1.37682
2025-04-29 16:04:50	1793	3.5e-06	0.0001	1.33	1.37244
2025-04-29 16:04:51	1794	3.5e-06	0.0001	1.33	1.36369
2025-04-29 16:04:52	1795	3.5e-06	0.0001	1.33	1.39871
2025-04-29 16:04:53	1796	3.5e-06	0.0001	1.33	1.36369
2025-04-29 16:04:54	1797	3.49e-06	0.0001	1.33	1.36807
2025-04-29 16:04:55	1798	3.49e-06	0.0001	1.32	1.36369
2025-04-29 16:04:56	1799	3.49e-06	0.0001	1.32	1.36807
2025-04-29 16:04:57	1800	3.49e-06	0.0001	1.32	1.35932
2025-04-29 16:04:58	1801	3.49e-06	0.0001	1.32	1.37682
2025-04-29 16:04:59	1802	3.49e-06	0.0001	1.32	1.36807
2025-04-29 16:05:00	1803	3.49e-06	0.0001	1.32	1.35932
2025-04-29 16:05:01	1804	3.49e-06	0.0001	1.32	1.35494
2025-04-29 16:05:02	1805	3.49e-06	0.0001	1.32	1.36369
2025-04-29 16:05:02	1805	3.49e-06	0.0001	1.32	1.35932
2025-04-29 16:05:03	1806	3.5e-06	0.0001	1.32	1.35932
2025-04-29 16:05:04	1807	3.49e-06	0.0001	1.32	1.35494
2025-04-29 16:05:05	1808	3.49e-06	0.0001	1.32	1.35932
2025-04-29 16:05:06	1809	3.5e-06	0.0001	1.32	1.36807
2025-04-29 16:05:07	1810	3.5e-06	0.0001	1.31	1.35932
2025-04-29 16:05:08	1811	3.49e-06	0.0001	1.31	1.36369
2025-04-29 16:05:09	1812	3.5e-06	0.0001	1.31	1.35494
2025-04-29 16:05:10	1813	3.5e-06	0.0001	1.31	1.34618
2025-04-29 16:05:11	1814	3.49e-06	0.0001	1.31	1.34618
2025-04-29 16:05:12	1815	3.49e-06	0.0001	1.32	1.34618
2025-04-29 16:05:13	1816	3.49e-06	0.0001	1.32	1.35494
2025-04-29 16:05:14	1817	3.49e-06	0.0001	1.32	1.35056
2025-04-29 16:05:15	1818	3.49e-06	0.0001	1.32	1.35494
2025-04-29 16:05:16	1819	3.5e-06	0.0001	1.31	1.35494
2025-04-29 16:05:17	1820	3.5e-06	0.0001	1.31	1.33743
2025-04-29 16:05:18	1821	3.49e-06	0.0001	1.31	1.35056
2025-04-29 16:05:19	1822	3.5e-06	0.0001	1.31	1.34181
2025-04-29 16:05:20	1823	3.49e-06	0.0001	1.31	1.33743
2025-04-29 16:05:21	1824	3.49e-06	0.0001	1.31	1.34618
2025-04-29 16:05:22	1825	3.49e-06	0.0001	1.31	1.33305
2025-04-29 16:05:23	1826	3.49e-06	0.0001	1.31	1.35494
2025-04-29 16:05:24	1827	3.49e-06	0.0001	1.31	1.35056
2025-04-29 16:05:25	1828	3.5e-06	0.0001	1.31	1.34618
2025-04-29 16:05:26	1829	3.49e-06	0.0001	1.31	1.34618
2025-04-29 16:05:27	1830	3.49e-06	0.0001	1.31	1.34181
2025-04-29 16:05:27	1830	3.5e-06	0.0001	1.31	1.33743
2025-04-29 16:05:28	1831	3.49e-06	0.0001	1.31	1.34618
2025-04-29 16:05:29	1832	3.5e-06	0.0001	1.31	1.32868
2025-04-29 16:05:30	1833	3.5e-06	0.0001	1.31	1.33743
2025-04-29 16:05:31	1834	3.49e-06	0.0001	1.3	1.34618
2025-04-29 16:05:32	1835	3.5e-06	0.0001	1.3	1.33305
2025-04-29 16:05:33	1836	3.5e-06	0.0001	1.3	1.34181
2025-04-29 16:05:34	1837	3.5e-06	0.0001	1.3	1.32868
2025-04-29 16:05:35	1838	3.5e-06	0.0001	1.3	1.34181
2025-04-29 16:05:36	1839	3.49e-06	0.0001	1.3	1.32868
2025-04-29 16:05:37	1840	3.5e-06	0.0001	1.3	1.3243
2025-04-29 16:05:38	1841	3.5e-06	0.0001	1.3	1.32868
2025-04-29 16:05:39	1842	3.49e-06	0.0001	1.3	1.32868
2025-04-29 16:05:40	1843	3.5e-06	0.0001	1.3	1.31992
2025-04-29 16:05:41	1844	3.49e-06	0.0001	1.29	1.34618
2025-04-29 16:05:42	1845	3.49e-06	0.0001	1.29	1.33305
2025-04-29 16:05:43	1846	3.5e-06	0.0001	1.3	1.32868
2025-04-29 16:05:44	1847	3.5e-06	0.0001	1.29	1.32868
2025-04-29 16:05:45	1848	3.44e-06	0.0001	1.3	1.33305
2025-04-29 16:05:46	1849	3.43e-06	0.0001	1.29	1.31992
2025-04-29 16:05:47	1850	3.49e-06	0.0001	1.29	1.3243
2025-04-29 16:05:48	1851	3.49e-06	0.0001	1.3	1.31992
2025-04-29 16:05:49	1852	3.49e-06	0.0001	1.29	1.32868
2025-04-29 16:05:50	1853	3.5e-06	0.0001	1.29	1.31992
2025-04-29 16:05:51	1854	3.5e-06	0.0001	1.29	1.32868
2025-04-29 16:05:52	1855	3.46e-06	0.0001	1.29	1.31992
2025-04-29 16:05:52	1855	3.44e-06	0.0001	1.29	1.3243
2025-04-29 16:05:53	1856	3.43e-06	0.0001	1.29	1.3243
2025-04-29 16:05:54	1857	3.43e-06	0.0001	1.29	1.31992
2025-04-29 16:05:55	1858	3.43e-06	0.0001	1.29	1.31992
2025-04-29 16:05:56	1859	3.43e-06	0.0001	1.29	1.3243
2025-04-29 16:05:57	1860	3.44e-06	0.0001	1.29	1.31554
2025-04-29 16:05:58	1861	3.43e-06	0.0001	1.29	1.31992
2025-04-29 16:05:59	1862	3.43e-06	0.0001	1.29	1.31554
2025-04-29 16:06:00	1863	3.43e-06	0.0001	1.29	1.31992
2025-04-29 16:06:01	1864	3.43e-06	0.0001	1.29	1.31992
2025-04-29 16:06:02	1865	3.43e-06	0.0001	1.29	1.31992
2025-04-29 16:06:03	1866	3.43e-06	0.0001	1.29	1.32868
2025-04-29 16:06:04	1867	3.44e-06	0.0001	1.29	1.30679
2025-04-29 16:06:05	1868	3.43e-06	0.0001	1.29	1.3243
2025-04-29 16:06:06	1869	3.43e-06	0.0001	1.28	1.31117
2025-04-29 16:06:07	1870	3.43e-06	0.0001	1.28	1.31554
2025-04-29 16:06:08	1871	3.43e-06	0.0001	1.28	1.31554
2025-04-29 16:06:09	1872	3.43e-06	0.0001	1.28	1.3243
2025-04-29 16:06:10	1873	3.43e-06	0.0001	1.28	1.30679
2025-04-29 16:06:11	1874	3.43e-06	0.0001	1.27	1.29804
2025-04-29 16:06:12	1875	3.43e-06	0.0001	1.27	1.30679
2025-04-29 16:06:13	1876	3.43e-06	0.0001	1.26	1.31117
2025-04-29 16:06:14	1877	3.43e-06	0.0001	1.26	1.29366
2025-04-29 16:06:15	1878	3.43e-06	0.0001	1.26	1.28053
2025-04-29 16:06:16	1879	3.43e-06	0.0001	1.25	1.27178
2025-04-29 16:06:17	1880	3.43e-06	0.0001	1.25	1.28928
2025-04-29 16:06:18	1881	3.43e-06	0.0001	1.25	1.26302
2025-04-29 16:06:19	1882	3.41e-06	0.0001	1.24	1.25865
2025-04-29 16:06:19	1882	3.43e-06	0.0001	1.24	1.27178
2025-04-29 16:06:20	1883	3.43e-06	0.0001	1.24	1.28928
2025-04-29 16:06:21	1884	3.41e-06	0.0001	1.24	1.27178
2025-04-29 16:06:22	1885	3.43e-06	0.0001	1.24	1.27178
2025-04-29 16:06:23	1886	3.43e-06	0.0001	1.24	1.27615
2025-04-29 16:06:24	1887	3.43e-06	0.0001	1.24	1.26302
2025-04-29 16:06:25	1888	3.43e-06	0.0001	1.24	1.27178
2025-04-29 16:06:26	1889	3.43e-06	0.0001	1.23	1.25865
2025-04-29 16:06:27	1890	3.43e-06	0.0001	1.23	1.2674
2025-04-29 16:06:28	1891	3.43e-06	0.0001	1.23	1.2674
2025-04-29 16:06:29	1892	3.43e-06	0.0001	1.23	1.26302
2025-04-29 16:06:30	1893	3.43e-06	0.0001	1.23	1.26302
2025-04-29 16:06:31	1894	3.43e-06	0.0001	1.23	1.25865
2025-04-29 16:06:32	1895	3.43e-06	0.0001	1.23	1.28053
2025-04-29 16:06:33	1896	3.44e-06	0.0001	1.23	1.25865
2025-04-29 16:06:34	1897	3.43e-06	0.0001	1.23	1.25865
2025-04-29 16:06:35	1898	3.44e-06	0.0001	1.23	1.26302
2025-04-29 16:06:36	1899	3.43e-06	0.0001	1.23	1.27178
2025-04-29 16:06:37	1900	3.43e-06	0.0001	1.23	1.25865
2025-04-29 16:06:38	1901	3.43e-06	0.0001	1.23	1.26302
2025-04-29 16:06:39	1902	3.43e-06	0.0001	1.23	1.25865
2025-04-29 16:06:40	1903	3.43e-06	0.0001	1.23	1.25427
2025-04-29 16:06:41	1904	3.41e-06	0.0001	1.23	1.25865
2025-04-29 16:06:42	1905	3.43e-06	0.0001	1.23	1.25865
2025-04-29 16:06:43	1906	3.43e-06	0.0001	1.23	1.25427
2025-04-29 16:06:44	1907	3.43e-06	0.0001	1.23	1.2674
2025-04-29 16:06:45	1908	3.44e-06	0.0001	1.23	1.25427
2025-04-29 16:06:46	1909	3.43e-06	0.0001	1.23	1.26302
2025-04-29 16:06:47	1910	3.43e-06	0.0001	1.22	1.2674
2025-04-29 16:06:48	1911	3.43e-06	0.0001	1.22	1.25427
2025-04-29 16:06:49	1912	3.43e-06	0.0001	1.22	1.24551
2025-04-29 16:06:50	1913	3.44e-06	0.0001	1.22	1.25427
2025-04-29 16:06:51	1914	3.43e-06	0.0001	1.22	1.23676
2025-04-29 16:06:52	1915	3.43e-06	0.0001	1.22	1.23676
2025-04-29 16:06:53	1916	3.43e-06	0.0001	1.22	1.24989
2025-04-29 16:06:54	1917	3.43e-06	0.0001	1.22	1.25427
2025-04-29 16:06:55	1918	3.43e-06	0.0001	1.22	1.24989
2025-04-29 16:06:56	1919	3.43e-06	0.0001	1.22	1.25865
2025-04-29 16:06:57	1920	3.43e-06	0.0001	1.22	1.23676
2025-04-29 16:06:58	1921	3.44e-06	0.0001	1.22	1.24551
2025-04-29 16:06:59	1922	3.43e-06	0.0001	1.21	1.24114
2025-04-29 16:07:00	1923	3.43e-06	0.0001	1.21	1.24114
2025-04-29 16:07:01	1924	3.43e-06	0.0001	1.21	1.24551
2025-04-29 16:07:02	1925	3.43e-06	0.0001	1.21	1.25865
2025-04-29 16:07:03	1926	3.43e-06	0.0001	1.21	1.24551
2025-04-29 16:07:04	1927	3.43e-06	0.0001	1.21	1.23676
2025-04-29 16:07:05	1928	3.43e-06	0.0001	1.21	1.24114
2025-04-29 16:07:06	1929	3.43e-06	0.0001	1.21	1.22363
2025-04-29 16:07:08	1931	3.43e-06	0.0001	1.21	1.23238
2025-04-29 16:07:09	1932	3.43e-06	0.0001	1.21	1.23676
2025-04-29 16:07:10	1933	3.43e-06	0.0001	1.21	1.23676
2025-04-29 16:07:11	1934	3.43e-06	0.0001	1.21	1.22363
2025-04-29 16:07:12	1935	3.43e-06	0.0001	1.21	1.23238
2025-04-29 16:07:13	1936	3.43e-06	0.0001	1.21	1.23676
2025-04-29 16:07:14	1937	3.43e-06	0.0001	1.21	1.22801
2025-04-29 16:07:15	1938	3.43e-06	0.0001	1.21	1.22801
2025-04-29 16:07:16	1939	3.43e-06	0.0001	1.21	1.22363
2025-04-29 16:07:17	1940	3.43e-06	0.0001	1.21	1.23238
2025-04-29 16:07:18	1941	3.44e-06	0.0001	1.21	1.22801
2025-04-29 16:07:19	1942	3.43e-06	0.0001	1.21	1.24114
2025-04-29 16:07:20	1943	3.43e-06	0.0001	1.2	1.23238
2025-04-29 16:07:21	1944	3.43e-06	0.0001	1.2	1.21925
2025-04-29 16:07:22	1945	3.43e-06	0.0001	1.2	1.22801
2025-04-29 16:07:23	1946	3.43e-06	0.0001	1.2	1.22363
2025-04-29 16:07:24	1947	3.44e-06	0.0001	1.2	1.23238
2025-04-29 16:07:25	1948	3.43e-06	0.0001	1.2	1.22363
2025-04-29 16:07:26	1949	3.43e-06	0.0001	1.2	1.23676
2025-04-29 16:07:27	1950	3.43e-06	0.0001	1.2	1.21925
2025-04-29 16:07:28	1951	3.43e-06	0.0001	1.2	1.21925
2025-04-29 16:07:29	1952	3.43e-06	0.0001	1.2	1.21925
2025-04-29 16:07:30	1953	3.43e-06	0.0001	1.2	1.2105
2025-04-29 16:07:31	1954	3.43e-06	0.0001	1.2	1.21488
2025-04-29 16:07:32	1955	3.43e-06	0.0001	1.2	1.21925
2025-04-29 16:07:33	1956	3.43e-06	0.0001	1.2	1.21925
2025-04-29 16:07:34	1957	3.43e-06	0.0001	1.2	1.21925
2025-04-29 16:07:35	1958	3.44e-06	0.0001	1.19	1.2105
2025-04-29 16:07:36	1959	3.43e-06	0.0001	1.19	1.22363
2025-04-29 16:07:37	1960	3.44e-06	0.0001	1.19	1.21925
2025-04-29 16:07:38	1961	3.43e-06	0.0001	1.19	1.21488
2025-04-29 16:07:39	1962	3.44e-06	0.0001	1.2	1.19299
2025-04-29 16:07:40	1963	3.43e-06	0.0001	1.19	1.21488
2025-04-29 16:07:41	1964	3.43e-06	0.0001	1.19	1.20175
2025-04-29 16:07:42	1965	3.44e-06	0.0001	1.19	1.22363
2025-04-29 16:07:43	1966	3.44e-06	0.0001	1.19	1.20612
2025-04-29 16:07:44	1967	3.43e-06	0.0001	1.19	1.20175
2025-04-29 16:07:45	1968	3.41e-06	0.0001	1.19	1.20175
2025-04-29 16:07:46	1969	3.43e-06	0.0001	1.19	1.20175
2025-04-29 16:07:47	1970	3.43e-06	0.0001	1.19	1.18424
2025-04-29 16:07:48	1971	3.43e-06	0.0001	1.18	1.19737
2025-04-29 16:07:49	1972	3.43e-06	0.0001	1.18	1.22363
2025-04-29 16:07:50	1973	3.43e-06	0.0001	1.18	1.20175
2025-04-29 16:07:51	1974	3.43e-06	0.0001	1.18	1.20612
2025-04-29 16:07:52	1975	3.43e-06	0.0001	1.18	1.19299
2025-04-29 16:07:53	1976	3.43e-06	0.0001	1.18	1.2105
2025-04-29 16:07:54	1977	3.44e-06	0.0001	1.18	1.19737
2025-04-29 16:07:55	1978	3.43e-06	0.0001	1.18	1.20175
[truncated: 3,685 more rows]
