# Supplementary material for: A Unified Method for Triple Oxygen Isotope Analysis of Sulfate, Water, and Organics
Source: Anal Chem. 2026 Mar 6;98(11):8111–20. doi: 10.1021/acs.analchem.5c06406 (PMC13019427; doi:10.1021/acs.analchem.5c06406)
Supplement: Supplementary file 3 [file ac5c06406_si_003.zip › Zahnow_TORCH_Supplementary_Sample_Log_Files/2025-05-13_IAEA-SO-5_C5_evaluation_results.xlsx]

## Sheet: Summary
DateTime	Sample name	Sample Type	Sample mass	Instrument	d18O raw	d18O GD scaled	d18O VSMOW	d18O SD	Dp17O raw	Dp17O GD scaled	Dp17O VSMOW	Dp17O SD	d13C raw	d13C VPDB	d13C SD	TCD Peak area pos	TCD Peak area std	TCD Peak area neg	TCD Peak area neg std	TCD Peak ratio	TC/EA yield (%)	CO input pressure (mbar)	CO input pressure LN2 T (mbar)	CO residual pressure (mbar)	CO converted (mbar)	Discharge yield (%)	CO2 final pressure (mbar)	CO2/CO ratio	Residual gas pressure (mbar)	Comments
2025-05-13 11:04:26	IAEA-SO-5_C5	BaSO4	2.504	TILDAS	10.7255	12.1863	12.1863	0.006	-351.592	-347.337	-347.337	5.6	N/A	N/A	N/A	10.6113	0.41904	0.411029	0.0135562	25.8165	110.382	3.27203	3.27203	0.0329	3.23913	98.9945	1.45998	0.450734	0.0239

## Sheet: Isotope Data
ID	dateTimeMeasured	SampleName	d17O	d17OError	d18O	d18OError	Dp17O	Dp17OError	nSamCycles	nSamPoints	nRefPoints	pCO2Ref	pCO2Ref_error	pCO2Sam	pCO2Sam_error	pCO2Mismatch	pCO2Mismatch_error	PCellRef	PCellRef_error	PCellSam	PCellSam_error	PCellMismatch	PCellMismatch_error	TCellSam	TCellSam_error	TCellRef	TCellRef_error	TCellMismatch	TCellMismatch_error	measurementPeriod	d18O_scaled	d17O_scaled	Dp17O_scaled
19025	2025-05-14 01:07:28	IAEA-SO-5_C5	5.565	0.008	11.431	0.006	-451.3	5.6	10	2087	2279	418.913	0.74047	419.156	0.99809	0.24122	0.29008	41.3338	0.0016	41.3334	0.00127	-0.00047	0.0016	24.5143	0.00569	24.5143	0.00569	-0.0001	0.0003	2025-05-13 to 2026-05-14	10.7255	5.29529	-351.592

## Sheet: Log Data
Sample name	Sample mass	TC/EA (°C)	Datetime	Trap 5 (°C)	Trap 6 (°C)	Trap 7 (°C)	Reactor (°C)	TCD (°C)	p G2 (mbar)	p G4 (mbar)	p G5 (mbar)	Datetime	Trap 5 (°C)	Trap 6 (°C)	Trap 7 (°C)	Reactor (°C)	TCD (°C)	p G2 (mbar)	p G4 (mbar)	p G5 (mbar)	Datetime	Trap 5 (°C)	Trap 6 (°C)	Trap 7 (°C)	Reactor (°C)	TCD (°C)	p G2 (mbar)	p G4 (mbar)	p G5 (mbar)	Datetime	Trap 5 (°C)	Trap 6 (°C)	Trap 7 (°C)	Reactor (°C)	TCD (°C)	p G2 (mbar)	p G4 (mbar)	p G5 (mbar)	Datetime	Trap 5 (°C)	Trap 6 (°C)	Trap 7 (°C)	Reactor (°C)	TCD (°C)	p G2 (mbar)	p G4 (mbar)	p G5 (mbar)
IAEA-SO-5_C5	2.504	1450.000000	2025-05-13 11:04:26	24.038007	32.105812	26.881209	23.352486	29.990328	0.000100	0.000226	-0.032543	2025-05-13 11:16:08	32.723029	63.386962	24.163283	6.557443	29.900948	0.000100	3.630000	3.272025	2025-05-13 12:03:55	23.760263	65.504351	-176.414428	-176.216052	29.911133	0.000100	0.032900	0.019980	2025-05-13 12:14:28	23.962381	31.854768	23.550889	23.592679	30.005806	0.000100	0.895000	1.459983	2025-05-13 12:25:09	23.070952	23.427650	23.679394	23.497684	29.999477	0.021700	0.023900	-0.006281

## Sheet: TCD Data
dateTime	Relative time	Signal
2025-05-13 11:06:32	0	0.008109
2025-05-13 11:06:33	1	-9.87091e-05
2025-05-13 11:06:34	2	0.003841
2025-05-13 11:06:35	3	0.004826
2025-05-13 11:06:36	4	0.006467
2025-05-13 11:06:37	5	0.011392
2025-05-13 11:06:38	6	0.004169
2025-05-13 11:06:39	7	0.016316
2025-05-13 11:06:40	8	-0.001412
2025-05-13 11:06:41	9	0.005811
2025-05-13 11:06:42	10	0.01369
2025-05-13 11:06:43	11	0.007124
2025-05-13 11:06:44	12	0.006139
2025-05-13 11:06:45	13	0.005811
2025-05-13 11:06:47	15	0.006467
2025-05-13 11:06:47	15	0.010079
2025-05-13 11:06:48	16	0.000886
2025-05-13 11:06:49	17	-0.002069
2025-05-13 11:06:50	18	-0.000755
2025-05-13 11:06:51	19	0.002856
2025-05-13 11:06:52	20	0.002528
2025-05-13 11:06:53	21	0.00778
2025-05-13 11:06:54	22	0.005811
2025-05-13 11:06:55	23	0.008765
2025-05-13 11:06:56	24	0.006796
2025-05-13 11:06:57	25	0.000886
2025-05-13 11:06:58	26	0.000558
2025-05-13 11:06:59	27	0.003184
2025-05-13 11:07:00	28	0.004497
2025-05-13 11:07:01	29	0.008437
2025-05-13 11:07:02	30	0.004169
2025-05-13 11:07:03	31	0.003513
2025-05-13 11:07:04	32	0.006467
2025-05-13 11:07:05	33	0.006796
2025-05-13 11:07:06	34	0.005482
2025-05-13 11:07:07	35	0.003841
2025-05-13 11:07:08	36	0.00778
2025-05-13 11:07:09	37	0.002199
2025-05-13 11:07:10	38	0.002199
2025-05-13 11:07:11	39	0.001543
2025-05-13 11:07:12	40	0.00023
2025-05-13 11:07:13	41	0.010735
2025-05-13 11:07:14	42	0.000558
2025-05-13 11:07:15	43	0.002856
2025-05-13 11:07:16	44	0.003513
2025-05-13 11:07:17	45	0.007452
2025-05-13 11:07:18	46	0.004826
2025-05-13 11:07:19	47	0.002856
2025-05-13 11:07:20	48	0.008109
2025-05-13 11:07:21	49	0.006796
2025-05-13 11:07:22	50	0.005482
2025-05-13 11:07:23	51	0.003841
2025-05-13 11:07:24	52	0.005154
2025-05-13 11:07:25	53	0.011063
2025-05-13 11:07:26	54	0.01172
2025-05-13 11:07:27	55	0.007124
2025-05-13 11:07:28	56	0.014018
2025-05-13 11:07:29	57	0.010407
2025-05-13 11:07:30	58	0.007452
2025-05-13 11:07:31	59	0.000886
2025-05-13 11:07:32	60	0.003841
2025-05-13 11:07:33	61	0.005811
2025-05-13 11:07:34	62	0.013033
2025-05-13 11:07:35	63	0.003513
2025-05-13 11:07:36	64	0.010079
2025-05-13 11:07:37	65	0.005482
2025-05-13 11:07:38	66	0.001871
2025-05-13 11:07:39	67	0.008437
2025-05-13 11:07:40	68	0.011392
2025-05-13 11:07:41	69	0.007452
2025-05-13 11:07:41	69	0.002856
2025-05-13 11:07:42	70	-0.050657
2025-05-13 11:07:44	72	-0.009619
2025-05-13 11:07:45	73	0.003513
2025-05-13 11:07:46	74	0.005811
2025-05-13 11:07:47	75	0.006139
2025-05-13 11:07:48	76	0.005811
2025-05-13 11:07:49	77	0.006139
2025-05-13 11:07:50	78	0.007452
2025-05-13 11:07:51	79	-0.033257
2025-05-13 11:07:52	80	-0.026691
2025-05-13 11:07:53	81	0.006796
2025-05-13 11:07:53	81	0.00975
2025-05-13 11:07:54	82	0.006467
2025-05-13 11:07:55	83	0.009094
2025-05-13 11:07:56	84	0.081648
2025-05-13 11:07:58	86	0.362345
2025-05-13 11:07:59	87	0.902399
2025-05-13 11:08:00	88	1.23267
2025-05-13 11:08:01	89	1.43622
2025-05-13 11:08:02	90	1.41521
2025-05-13 11:08:03	91	1.28356
2025-05-13 11:08:04	92	1.08132
2025-05-13 11:08:05	93	0.843305
2025-05-13 11:08:06	94	0.617762
2025-05-13 11:08:07	95	0.424393
2025-05-13 11:08:08	96	0.279941
2025-05-13 11:08:09	97	0.141399
2025-05-13 11:08:10	98	0.108569
2025-05-13 11:08:11	99	0.078693
2025-05-13 11:08:12	100	0.054399
2025-05-13 11:08:13	101	0.044878
2025-05-13 11:08:14	102	0.03109
2025-05-13 11:08:15	103	0.03109
2025-05-13 11:08:16	104	0.026494
2025-05-13 11:08:17	105	0.020912
2025-05-13 11:08:18	106	0.021569
2025-05-13 11:08:19	107	0.016973
2025-05-13 11:08:20	108	0.018614
2025-05-13 11:08:21	109	0.016645
2025-05-13 11:08:22	110	0.014675
2025-05-13 11:08:23	111	0.008437
2025-05-13 11:08:24	112	0.016316
2025-05-13 11:08:25	113	0.010735
2025-05-13 11:08:26	114	0.01566
2025-05-13 11:08:27	115	0.01566
2025-05-13 11:08:28	116	0.012377
2025-05-13 11:08:29	117	0.013033
2025-05-13 11:08:30	118	0.019928
2025-05-13 11:08:31	119	0.011392
2025-05-13 11:08:32	120	0.018943
2025-05-13 11:08:33	121	0.019271
2025-05-13 11:08:34	122	0.015331
2025-05-13 11:08:35	123	0.01566
2025-05-13 11:08:36	124	0.016973
2025-05-13 11:08:37	125	0.013033
2025-05-13 11:08:38	126	0.010079
2025-05-13 11:08:39	127	0.014346
2025-05-13 11:08:40	128	0.015988
2025-05-13 11:08:41	129	0.01172
2025-05-13 11:08:42	130	0.010407
2025-05-13 11:08:43	131	0.013362
2025-05-13 11:08:44	132	0.004826
2025-05-13 11:08:45	133	0.020256
2025-05-13 11:08:46	134	0.014018
2025-05-13 11:08:47	135	0.012705
2025-05-13 11:08:48	136	0.007124
2025-05-13 11:08:49	137	0.014018
2025-05-13 11:08:49	137	0.012048
2025-05-13 11:08:50	138	0.016973
2025-05-13 11:08:51	139	0.010407
2025-05-13 11:08:52	140	0.011392
2025-05-13 11:08:53	141	0.01172
2025-05-13 11:08:54	142	0.016316
2025-05-13 11:08:55	143	0.00975
2025-05-13 11:08:56	144	0.010735
2025-05-13 11:08:57	145	0.018286
2025-05-13 11:08:58	146	0.012048
2025-05-13 11:08:59	147	0.010735
2025-05-13 11:09:00	148	0.012705
2025-05-13 11:09:01	149	0.010407
2025-05-13 11:09:02	150	0.015331
2025-05-13 11:09:03	151	0.015988
2025-05-13 11:09:04	152	0.012048
2025-05-13 11:09:05	153	0.008437
2025-05-13 11:09:06	154	0.014018
2025-05-13 11:09:07	155	0.017629
2025-05-13 11:09:08	156	0.014018
2025-05-13 11:09:09	157	0.016645
2025-05-13 11:09:10	158	0.010079
2025-05-13 11:09:11	159	0.014018
2025-05-13 11:09:12	160	0.01369
2025-05-13 11:09:13	161	0.007124
2025-05-13 11:09:14	162	0.009422
2025-05-13 11:09:15	163	0.011063
2025-05-13 11:09:16	164	0.015331
2025-05-13 11:09:17	165	0.014346
2025-05-13 11:09:18	166	0.01369
2025-05-13 11:09:19	167	0.018286
2025-05-13 11:09:20	168	0.00975
2025-05-13 11:09:21	169	0.012705
2025-05-13 11:09:22	170	0.010079
2025-05-13 11:09:23	171	0.014675
2025-05-13 11:09:24	172	0.010735
2025-05-13 11:09:25	173	0.010735
2025-05-13 11:09:26	174	0.013033
2025-05-13 11:09:26	174	0.013033
2025-05-13 11:09:27	175	0.012377
2025-05-13 11:09:29	177	0.014346
2025-05-13 11:09:30	178	0.01369
2025-05-13 11:09:31	179	0.010079
2025-05-13 11:09:31	179	0.01172
2025-05-13 11:09:32	180	0.006139
2025-05-13 11:09:33	181	0.01369
2025-05-13 11:09:34	182	0.007124
2025-05-13 11:09:35	183	0.013033
2025-05-13 11:09:36	184	0.011392
2025-05-13 11:09:37	185	0.014346
2025-05-13 11:09:38	186	0.014346
2025-05-13 11:09:39	187	0.012048
2025-05-13 11:09:40	188	0.015003
2025-05-13 11:09:41	189	0.015331
2025-05-13 11:09:42	190	0.017629
2025-05-13 11:09:43	191	0.012705
2025-05-13 11:09:44	192	0.009422
2025-05-13 11:09:45	193	0.012377
2025-05-13 11:09:46	194	0.01369
2025-05-13 11:09:47	195	0.010735
2025-05-13 11:09:48	196	0.011392
2025-05-13 11:09:49	197	0.012048
2025-05-13 11:09:50	198	0.01369
2025-05-13 11:09:51	199	0.014675
2025-05-13 11:09:52	200	0.015003
2025-05-13 11:09:53	201	0.012048
2025-05-13 11:09:54	202	0.011392
2025-05-13 11:09:54	202	0.01369
2025-05-13 11:09:55	203	0.015003
2025-05-13 11:09:56	204	0.014675
2025-05-13 11:09:57	205	0.010079
2025-05-13 11:09:58	206	0.014346
2025-05-13 11:09:59	207	0.012048
2025-05-13 11:10:00	208	0.010079
2025-05-13 11:10:01	209	0.014018
2025-05-13 11:10:02	210	0.011063
2025-05-13 11:10:03	211	0.012705
2025-05-13 11:10:04	212	0.017958
2025-05-13 11:10:05	213	0.01566
2025-05-13 11:10:06	214	0.012377
2025-05-13 11:10:07	215	0.013033
2025-05-13 11:10:08	216	0.010407
2025-05-13 11:10:09	217	0.008765
2025-05-13 11:10:10	218	0.012377
2025-05-13 11:10:11	219	0.012048
2025-05-13 11:10:12	220	0.016973
2025-05-13 11:10:13	221	0.014346
2025-05-13 11:10:14	222	0.008765
2025-05-13 11:10:15	223	0.00975
2025-05-13 11:10:16	224	0.014346
2025-05-13 11:10:17	225	0.008437
2025-05-13 11:10:17	225	0.011392
2025-05-13 11:10:19	227	0.011063
2025-05-13 11:10:20	228	0.017629
2025-05-13 11:10:21	229	0.013362
2025-05-13 11:10:21	229	0.013033
2025-05-13 11:10:22	230	0.009422
2025-05-13 11:10:23	231	0.010735
2025-05-13 11:10:24	232	0.012048
2025-05-13 11:10:25	233	0.013362
2025-05-13 11:10:26	234	0.012377
2025-05-13 11:10:27	235	0.013362
2025-05-13 11:10:28	236	0.008437
2025-05-13 11:10:29	237	0.001543
2025-05-13 11:10:30	238	0.004169
2025-05-13 11:10:31	239	0.006796
2025-05-13 11:10:32	240	0.010407
2025-05-13 11:10:33	241	0.006796
2025-05-13 11:10:34	242	0.006796
2025-05-13 11:10:35	243	0.004826
2025-05-13 11:10:36	244	0.01172
2025-05-13 11:10:37	245	0.004497
2025-05-13 11:10:38	246	0.011392
2025-05-13 11:10:39	247	0.010079
2025-05-13 11:10:40	248	0.003841
2025-05-13 11:10:40	248	0.008765
2025-05-13 11:10:42	250	0.008437
2025-05-13 11:10:42	250	0.007124
2025-05-13 11:10:44	252	0.010079
2025-05-13 11:10:44	252	0.002856
2025-05-13 11:10:46	254	0.015003
2025-05-13 11:10:46	254	0.010735
2025-05-13 11:10:47	255	0.011063
2025-05-13 11:10:48	256	0.002856
2025-05-13 11:10:49	257	0.006467
2025-05-13 11:10:50	258	0.00778
2025-05-13 11:10:51	259	0.013362
2025-05-13 11:10:52	260	0.004826
2025-05-13 11:10:53	261	0.006139
2025-05-13 11:10:54	262	0.00975
2025-05-13 11:10:55	263	0.009094
2025-05-13 11:10:56	264	0.003841
2025-05-13 11:10:57	265	0.005811
2025-05-13 11:10:58	266	0.005482
2025-05-13 11:10:59	267	0.006467
2025-05-13 11:11:00	268	0.002528
2025-05-13 11:11:01	269	0.009094
2025-05-13 11:11:02	270	0.005811
2025-05-13 11:11:03	271	0.01369
2025-05-13 11:11:04	272	0.009422
2025-05-13 11:11:05	273	0.008765
2025-05-13 11:11:06	274	0.001871
2025-05-13 11:11:07	275	0.008765
2025-05-13 11:11:08	276	0.003841
2025-05-13 11:11:09	277	0.006796
2025-05-13 11:11:10	278	0.009422
2025-05-13 11:11:11	279	0.01172
2025-05-13 11:11:12	280	0.008437
2025-05-13 11:11:13	281	0.008437
2025-05-13 11:11:14	282	0.006467
2025-05-13 11:11:14	282	0.006796
2025-05-13 11:11:16	284	0.005811
2025-05-13 11:11:16	284	0.009422
2025-05-13 11:11:17	285	0.006139
2025-05-13 11:11:19	287	0.008109
2025-05-13 11:11:19	287	0.004169
2025-05-13 11:11:21	289	0.002856
2025-05-13 11:11:22	290	0.011063
2025-05-13 11:11:23	291	0.007124
2025-05-13 11:11:24	292	0.006139
2025-05-13 11:11:25	293	0.007124
2025-05-13 11:11:26	294	0.004169
2025-05-13 11:11:27	295	0.012705
2025-05-13 11:11:28	296	0.00778
2025-05-13 11:11:29	297	0.006796
2025-05-13 11:11:30	298	0.00778
2025-05-13 11:11:31	299	0.009094
2025-05-13 11:11:32	300	0.012048
2025-05-13 11:11:33	301	0.005154
2025-05-13 11:11:34	302	0.011392
2025-05-13 11:11:35	303	-0.000427
2025-05-13 11:11:36	304	0.012048
2025-05-13 11:11:37	305	0.011392
2025-05-13 11:11:38	306	0.001214
2025-05-13 11:11:39	307	0.010735
2025-05-13 11:11:40	308	0.000558
2025-05-13 11:11:41	309	0.003184
2025-05-13 11:11:42	310	0.007452
2025-05-13 11:11:43	311	0.011063
2025-05-13 11:11:44	312	-9.87091e-05
2025-05-13 11:11:45	313	0.004169
2025-05-13 11:11:46	314	0.012377
2025-05-13 11:11:47	315	0.004826
2025-05-13 11:11:49	317	0.006467
2025-05-13 11:11:49	317	0.008437
2025-05-13 11:11:50	318	0.006796
2025-05-13 11:11:51	319	0.005482
2025-05-13 11:11:52	320	0.006139
2025-05-13 11:11:53	321	0.006796
2025-05-13 11:11:54	322	0.006467
2025-05-13 11:11:55	323	0.005811
2025-05-13 11:11:56	324	0.006467
2025-05-13 11:11:57	325	0.007124
2025-05-13 11:11:58	326	0.002856
2025-05-13 11:11:59	327	0.00778
2025-05-13 11:12:00	328	0.007124
2025-05-13 11:12:01	329	0.003513
2025-05-13 11:12:02	330	-0.001412
2025-05-13 11:12:03	331	0.00778
2025-05-13 11:12:04	332	0.003841
2025-05-13 11:12:05	333	0.003513
2025-05-13 11:12:06	334	0.005154
2025-05-13 11:12:07	335	0.00975
2025-05-13 11:12:07	335	0.01172
2025-05-13 11:12:09	337	0.006796
2025-05-13 11:12:10	338	0.011063
2025-05-13 11:12:11	339	0.011063
2025-05-13 11:12:12	340	0.012048
2025-05-13 11:12:13	341	0.005482
2025-05-13 11:12:14	342	0.012048
2025-05-13 11:12:15	343	0.006796
2025-05-13 11:12:16	344	-0.001084
2025-05-13 11:12:17	345	-9.87091e-05
2025-05-13 11:12:18	346	0.00778
2025-05-13 11:12:19	347	0.00778
2025-05-13 11:12:20	348	0.010079
2025-05-13 11:12:21	349	0.008437
2025-05-13 11:12:22	350	0.006139
2025-05-13 11:12:23	351	0.009094
2025-05-13 11:12:24	352	0.004169
2025-05-13 11:12:25	353	0.007452
2025-05-13 11:12:26	354	0.005482
2025-05-13 11:12:27	355	0.005811
2025-05-13 11:12:28	356	0.008437
2025-05-13 11:12:29	357	0.00778
2025-05-13 11:12:30	358	0.010735
2025-05-13 11:12:31	359	0.011063
2025-05-13 11:12:32	360	0.007124
2025-05-13 11:12:33	361	0.003841
2025-05-13 11:12:34	362	0.008109
2025-05-13 11:12:35	363	0.005482
2025-05-13 11:12:36	364	0.00778
2025-05-13 11:12:37	365	0.00778
2025-05-13 11:12:38	366	0.010079
2025-05-13 11:12:39	367	0.009094
2025-05-13 11:12:40	368	0.005482
2025-05-13 11:12:41	369	0.006139
2025-05-13 11:12:43	371	0.00975
2025-05-13 11:12:43	371	0.013362
2025-05-13 11:12:44	372	0.010407
2025-05-13 11:12:45	373	0.005811
2025-05-13 11:12:46	374	0.011392
2025-05-13 11:12:47	375	0.006796
2025-05-13 11:12:48	376	0.009094
2025-05-13 11:12:49	377	0.009094
2025-05-13 11:12:50	378	0.002856
2025-05-13 11:12:51	379	0.009422
2025-05-13 11:12:52	380	0.006139
2025-05-13 11:12:53	381	0.012048
2025-05-13 11:12:54	382	0.00975
2025-05-13 11:12:55	383	0.015003
2025-05-13 11:12:56	384	0.006467
2025-05-13 11:12:57	385	0.01172
2025-05-13 11:12:58	386	0.010735
2025-05-13 11:12:59	387	0.008109
2025-05-13 11:13:00	388	0.003841
2025-05-13 11:13:01	389	0.008765
2025-05-13 11:13:02	390	0.006467
2025-05-13 11:13:03	391	0.008437
2025-05-13 11:13:04	392	0.005154
2025-05-13 11:13:05	393	0.010079
2025-05-13 11:13:06	394	0.012377
2025-05-13 11:13:07	395	0.008437
2025-05-13 11:13:08	396	0.011063
2025-05-13 11:13:09	397	0.011063
2025-05-13 11:13:10	398	0.005811
2025-05-13 11:13:11	399	0.006139
2025-05-13 11:13:12	400	0.005154
2025-05-13 11:13:13	401	0.009422
2025-05-13 11:13:14	402	0.004497
2025-05-13 11:13:15	403	0.008109
2025-05-13 11:13:16	404	0.013033
2025-05-13 11:13:17	405	0.004169
2025-05-13 11:13:18	406	0.002856
2025-05-13 11:13:19	407	0.001543
2025-05-13 11:13:20	408	0.001214
2025-05-13 11:13:21	409	0.002199
2025-05-13 11:13:22	410	0.005482
2025-05-13 11:13:23	411	0.001214
2025-05-13 11:13:24	412	0.006796
2025-05-13 11:13:25	413	0.005154
2025-05-13 11:13:26	414	0.009094
2025-05-13 11:13:27	415	0.003513
2025-05-13 11:13:28	416	0.002199
2025-05-13 11:13:29	417	0.000886
2025-05-13 11:13:30	418	0.002528
2025-05-13 11:13:31	419	0.006139
2025-05-13 11:13:32	420	-0.002069
2025-05-13 11:13:33	421	-0.00371
2025-05-13 11:13:33	421	-0.013231
2025-05-13 11:13:34	422	-0.013231
2025-05-13 11:13:35	423	-0.016514
2025-05-13 11:13:36	424	-0.02308
2025-05-13 11:13:37	425	-0.022751
2025-05-13 11:13:38	426	-0.023408
2025-05-13 11:13:39	427	-0.005023
2025-05-13 11:13:40	428	-0.000427
2025-05-13 11:13:41	429	-0.002725
2025-05-13 11:13:42	430	0.007124
2025-05-13 11:13:43	431	0.011392
2025-05-13 11:13:44	432	0.009094
2025-05-13 11:13:45	433	0.004169
2025-05-13 11:13:46	434	0.003513
2025-05-13 11:13:47	435	0.006467
2025-05-13 11:13:48	436	0.003513
2025-05-13 11:13:50	438	0.013033
2025-05-13 11:13:50	438	0.004169
2025-05-13 11:13:51	439	0.002199
2025-05-13 11:13:52	440	0.005811
2025-05-13 11:13:53	441	0.005482
2025-05-13 11:13:54	442	0.012377
2025-05-13 11:13:55	443	0.005482
2025-05-13 11:13:56	444	0.005154
2025-05-13 11:13:57	445	0.006139
2025-05-13 11:13:58	446	0.008109
2025-05-13 11:13:59	447	0.008437
2025-05-13 11:14:00	448	0.006139
2025-05-13 11:14:01	449	0.008109
2025-05-13 11:14:02	450	0.008765
2025-05-13 11:14:03	451	0.002856
2025-05-13 11:14:04	452	0.007452
2025-05-13 11:14:05	453	0.00778
2025-05-13 11:14:06	454	0.009094
2025-05-13 11:14:06	454	0.002528
2025-05-13 11:14:07	455	0.01172
2025-05-13 11:14:08	456	0.00975
2025-05-13 11:14:09	457	0.009422
2025-05-13 11:14:10	458	0.005811
2025-05-13 11:14:11	459	0.008765
2025-05-13 11:14:12	460	0.005482
2025-05-13 11:14:13	461	0.014018
2025-05-13 11:14:14	462	0.007452
2025-05-13 11:14:15	463	0.005482
2025-05-13 11:14:16	464	0.010079
2025-05-13 11:14:17	465	0.006796
2025-05-13 11:14:18	466	0.007452
2025-05-13 11:14:19	467	0.004169
2025-05-13 11:14:20	468	0.007452
2025-05-13 11:14:21	469	0.009422
2025-05-13 11:14:22	470	0.005154
2025-05-13 11:14:23	471	0.012048
2025-05-13 11:14:24	472	0.00778
2025-05-13 11:14:25	473	0.004497
2025-05-13 11:14:26	474	0.005154
2025-05-13 11:14:27	475	0.008437
2025-05-13 11:14:28	476	0.007124
2025-05-13 11:14:29	477	0.009094
2025-05-13 11:14:30	478	0.00975
2025-05-13 11:14:30	478	0.010407
2025-05-13 11:14:31	479	0.002528
2025-05-13 11:14:32	480	0.008765
2025-05-13 11:14:33	481	0.00778
2025-05-13 11:14:34	482	0.009094
2025-05-13 11:14:35	483	0.004169
2025-05-13 11:14:36	484	0.006467
2025-05-13 11:14:37	485	0.010079
2025-05-13 11:14:38	486	0.010735
2025-05-13 11:14:39	487	0.00778
2025-05-13 11:14:40	488	0.008109
2025-05-13 11:14:41	489	0.002199
2025-05-13 11:14:42	490	0.011392
2025-05-13 11:14:43	491	0.01369
2025-05-13 11:14:44	492	0.006796
2025-05-13 11:14:45	493	0.007124
2025-05-13 11:14:46	494	0.008437
2025-05-13 11:14:47	495	0.005482
2025-05-13 11:14:48	496	0.012705
2025-05-13 11:14:49	497	0.005154
2025-05-13 11:14:50	498	0.007452
2025-05-13 11:14:51	499	0.009422
2025-05-13 11:14:52	500	0.009094
2025-05-13 11:14:53	501	0.006139
2025-05-13 11:14:54	502	0.008437
2025-05-13 11:14:55	503	0.006796
2025-05-13 11:14:55	503	0.010079
2025-05-13 11:14:56	504	0.008765
2025-05-13 11:14:57	505	0.008437
2025-05-13 11:14:58	506	0.005811
2025-05-13 11:14:59	507	0.008109
2025-05-13 11:15:00	508	0.010407
2025-05-13 11:15:01	509	0.006139
2025-05-13 11:15:02	510	0.006796
2025-05-13 11:15:03	511	0.009422
2025-05-13 11:15:05	513	0.005154
2025-05-13 11:15:05	513	0.006467
2025-05-13 11:15:06	514	0.006139
2025-05-13 11:15:07	515	0.003513
2025-05-13 11:15:08	516	0.011392
2025-05-13 11:15:09	517	0.006467
2025-05-13 11:15:10	518	0.008765
2025-05-13 11:15:11	519	0.007124
2025-05-13 11:15:12	520	0.00975
2025-05-13 11:15:13	521	0.007452
2025-05-13 11:15:14	522	0.001871
2025-05-13 11:15:15	523	0.01369
2025-05-13 11:15:16	524	0.010407
2025-05-13 11:15:17	525	0.005154
2025-05-13 11:15:18	526	0.005154
2025-05-13 11:15:19	527	0.008109
2025-05-13 11:15:20	528	0.00975
2025-05-13 11:15:20	528	0.008765
2025-05-13 11:15:22	530	0.003841
2025-05-13 11:15:22	530	0.004497
2025-05-13 11:15:23	531	0.007124
2025-05-13 11:15:24	532	0.007124
2025-05-13 11:15:25	533	0.01172
2025-05-13 11:15:26	534	0.006467
2025-05-13 11:15:28	536	0.004497
2025-05-13 11:15:28	536	0.007124
2025-05-13 11:15:29	537	0.00975
2025-05-13 11:15:30	538	0.004497
2025-05-13 11:15:31	539	0.012377
2025-05-13 11:15:32	540	0.005482
2025-05-13 11:15:33	541	0.004826
2025-05-13 11:15:34	542	0.009094
2025-05-13 11:15:35	543	0.003513
2025-05-13 11:15:36	544	0.008765
2025-05-13 11:15:37	545	0.010735
2025-05-13 11:15:38	546	0.004826
2025-05-13 11:15:39	547	0.007452
2025-05-13 11:15:40	548	0.013033
2025-05-13 11:15:41	549	0.008437
2025-05-13 11:15:42	550	0.00975
2025-05-13 11:15:43	551	0.006796
2025-05-13 11:15:44	552	0.005154
2025-05-13 11:15:45	553	0.007452
2025-05-13 11:15:46	554	0.003184
2025-05-13 11:15:46	554	0.009422
2025-05-13 11:15:47	555	0.003513
2025-05-13 11:15:49	557	0.009422
2025-05-13 11:15:50	558	0.003184
2025-05-13 11:15:51	559	0.006139
2025-05-13 11:15:52	560	0.007452
2025-05-13 11:15:53	561	0.013033
2025-05-13 11:15:54	562	0.008765
2025-05-13 11:15:55	563	0.005811
2025-05-13 11:15:56	564	0.003841
2025-05-13 11:15:57	565	0.006796
2025-05-13 11:15:58	566	0.003841
2025-05-13 11:15:59	567	0.009094
2025-05-13 11:16:00	568	0.001543
2025-05-13 11:16:02	570	0.006796
2025-05-13 11:16:02	570	0.009422
2025-05-13 11:16:03	571	0.004497
2025-05-13 11:16:04	572	0.006139
2025-05-13 11:16:05	573	0.001543
2025-05-13 11:16:06	574	0.008109
2025-05-13 11:16:08	576	0.007452
2025-05-13 11:16:09	577	0.008765
2025-05-13 11:16:10	578	0.007124
2025-05-13 11:16:10	578	0.006467
2025-05-13 11:16:11	579	0.007124
2025-05-13 11:16:12	580	0.008109
2025-05-13 11:16:13	581	0.008109
2025-05-13 11:16:15	583	0.007452
2025-05-13 11:16:16	584	0.003841
2025-05-13 11:16:17	585	0.005482
2025-05-13 11:16:18	586	0.010079
2025-05-13 11:16:19	587	0.006467
2025-05-13 11:16:20	588	0.005482
2025-05-13 11:16:21	589	0.004826
2025-05-13 11:16:22	590	0.006467
2025-05-13 11:16:23	591	0.002199
2025-05-13 11:16:24	592	0.004826
2025-05-13 11:16:25	593	0.004497
2025-05-13 11:16:26	594	0.006796
2025-05-13 11:16:27	595	0.008437
2025-05-13 11:16:28	596	0.006796
2025-05-13 11:16:29	597	0.008109
2025-05-13 11:16:30	598	0.006467
2025-05-13 11:16:31	599	0.004826
2025-05-13 11:16:32	600	0.008109
2025-05-13 11:16:33	601	0.007124
2025-05-13 11:16:34	602	0.007452
2025-05-13 11:16:35	603	0.004497
2025-05-13 11:16:36	604	0.006796
2025-05-13 11:16:37	605	0.006139
2025-05-13 11:16:38	606	0.012377
2025-05-13 11:16:39	607	0.003841
2025-05-13 11:16:40	608	0.002199
2025-05-13 11:16:41	609	0.008765
2025-05-13 11:16:42	610	0.006139
2025-05-13 11:16:43	611	0.006139
2025-05-13 11:16:44	612	0.010079
2025-05-13 11:16:45	613	-9.87091e-05
2025-05-13 11:16:46	614	0.008437
2025-05-13 11:16:47	615	0.00975
2025-05-13 11:16:48	616	0.003513
2025-05-13 11:16:49	617	0.00975
2025-05-13 11:16:50	618	0.007452
2025-05-13 11:16:51	619	0.006139
2025-05-13 11:16:52	620	0.004497
2025-05-13 11:16:53	621	0.010079
2025-05-13 11:16:54	622	0.005482
2025-05-13 11:16:55	623	0.006467
2025-05-13 11:16:56	624	0.012705
2025-05-13 11:16:57	625	0.007124
2025-05-13 11:16:58	626	0.004826
2025-05-13 11:16:59	627	0.010079
2025-05-13 11:17:00	628	0.003184
2025-05-13 11:17:01	629	0.003513
2025-05-13 11:17:02	630	0.006467
2025-05-13 11:17:03	631	0.005154
2025-05-13 11:17:04	632	0.006796
2025-05-13 11:17:05	633	0.004826
2025-05-13 11:17:06	634	0.001214
2025-05-13 11:17:07	635	0.014346
2025-05-13 11:17:08	636	0.007452
2025-05-13 11:17:09	637	0.004826
2025-05-13 11:17:10	638	0.010079
2025-05-13 11:17:11	639	0.007452
2025-05-13 11:17:12	640	0.008437
2025-05-13 11:17:13	641	0.010735
2025-05-13 11:17:14	642	0.004169
2025-05-13 11:17:15	643	0.011063
2025-05-13 11:17:16	644	0.006467
2025-05-13 11:17:17	645	0.005154
2025-05-13 11:17:18	646	0.006467
2025-05-13 11:17:19	647	0.00778
2025-05-13 11:17:20	648	0.011392
2025-05-13 11:17:21	649	0.003513
2025-05-13 11:17:22	650	0.011392
2025-05-13 11:17:23	651	0.002856
2025-05-13 11:17:24	652	0.007452
2025-05-13 11:17:25	653	0.004169
2025-05-13 11:17:26	654	0.006796
2025-05-13 11:17:27	655	0.004169
2025-05-13 11:17:28	656	0.006139
2025-05-13 11:17:29	657	0.006139
2025-05-13 11:17:30	658	0.008109
2025-05-13 11:17:31	659	0.004497
2025-05-13 11:17:32	660	0.005154
2025-05-13 11:17:33	661	0.009422
2025-05-13 11:17:34	662	0.01172
2025-05-13 11:17:35	663	0.004826
2025-05-13 11:17:36	664	0.007124
2025-05-13 11:17:36	664	0.008437
2025-05-13 11:17:37	665	0.00975
2025-05-13 11:17:38	666	0.007124
2025-05-13 11:17:39	667	0.010407
2025-05-13 11:17:40	668	0.006139
2025-05-13 11:17:41	669	0.005811
2025-05-13 11:17:42	670	0.004169
2025-05-13 11:17:43	671	0.010079
2025-05-13 11:17:44	672	0.006796
2025-05-13 11:17:45	673	0.007124
2025-05-13 11:17:46	674	0.007124
2025-05-13 11:17:47	675	0.009094
2025-05-13 11:17:48	676	0.005482
2025-05-13 11:17:49	677	0.008109
2025-05-13 11:17:50	678	0.010407
2025-05-13 11:17:51	679	0.009422
2025-05-13 11:17:52	680	0.008437
2025-05-13 11:17:53	681	0.006467
2025-05-13 11:17:54	682	0.011063
2025-05-13 11:17:55	683	0.006139
2025-05-13 11:17:56	684	0.010079
2025-05-13 11:17:57	685	0.006139
2025-05-13 11:17:58	686	0.005154
2025-05-13 11:17:59	687	0.007452
2025-05-13 11:18:00	688	0.005154
2025-05-13 11:18:01	689	0.008437
2025-05-13 11:18:02	690	0.01172
2025-05-13 11:18:03	691	0.006467
2025-05-13 11:18:04	692	0.001871
2025-05-13 11:18:05	693	0.010735
2025-05-13 11:18:06	694	0.003841
2025-05-13 11:18:07	695	0.003513
2025-05-13 11:18:08	696	0.004497
2025-05-13 11:18:08	696	0.003184
2025-05-13 11:18:09	697	0.004497
2025-05-13 11:18:11	699	0.007452
2025-05-13 11:18:11	699	0.001871
2025-05-13 11:18:12	700	0.00778
2025-05-13 11:18:13	701	0.008437
2025-05-13 11:18:14	702	0.003513
2025-05-13 11:18:15	703	0.009422
2025-05-13 11:18:16	704	0.006139
2025-05-13 11:18:17	705	0.006139
2025-05-13 11:18:18	706	0.000886
2025-05-13 11:18:19	707	0.006796
2025-05-13 11:18:20	708	0.008437
2025-05-13 11:18:21	709	0.006796
2025-05-13 11:18:22	710	0.006139
2025-05-13 11:18:23	711	0.004169
2025-05-13 11:18:24	712	0.006467
2025-05-13 11:18:25	713	0.007452
2025-05-13 11:18:26	714	0.010079
2025-05-13 11:18:27	715	0.011392
2025-05-13 11:18:28	716	0.011063
2025-05-13 11:18:29	717	0.010407
2025-05-13 11:18:30	718	0.006796
2025-05-13 11:18:31	719	0.006139
2025-05-13 11:18:32	720	0.006467
2025-05-13 11:18:33	721	0.005154
2025-05-13 11:18:33	721	0.009094
2025-05-13 11:18:34	722	0.009094
2025-05-13 11:18:35	723	0.007452
2025-05-13 11:18:36	724	0.005482
2025-05-13 11:18:38	726	0.002528
2025-05-13 11:18:38	726	0.006796
2025-05-13 11:18:39	727	0.006139
2025-05-13 11:18:40	728	0.009094
2025-05-13 11:18:41	729	0.006467
2025-05-13 11:18:42	730	0.010735
2025-05-13 11:18:43	731	0.005811
2025-05-13 11:18:44	732	0.008437
2025-05-13 11:18:45	733	0.01172
2025-05-13 11:18:46	734	0.006467
2025-05-13 11:18:47	735	0.013033
2025-05-13 11:18:48	736	0.002528
2025-05-13 11:18:49	737	0.004497
2025-05-13 11:18:50	738	0.004497
2025-05-13 11:18:51	739	0.011392
2025-05-13 11:18:52	740	0.005154
2025-05-13 11:18:53	741	0.004169
2025-05-13 11:18:54	742	0.008109
2025-05-13 11:18:55	743	0.010407
2025-05-13 11:18:56	744	0.008765
2025-05-13 11:18:57	745	0.007452
2025-05-13 11:18:58	746	0.005482
2025-05-13 11:18:59	747	0.004826
2025-05-13 11:19:00	748	0.008437
2025-05-13 11:19:00	748	0.008109
2025-05-13 11:19:01	749	0.007452
2025-05-13 11:19:03	751	0.009422
2025-05-13 11:19:03	751	0.006139
2025-05-13 11:19:04	752	0.010407
2025-05-13 11:19:06	754	0.008109
2025-05-13 11:19:06	754	0.003841
2025-05-13 11:19:08	756	0.009094
2025-05-13 11:19:08	756	-0.000755
2025-05-13 11:19:09	757	0.005482
2025-05-13 11:19:10	758	0.00975
2025-05-13 11:19:11	759	0.010079
2025-05-13 11:19:12	760	0.005811
2025-05-13 11:19:13	761	0.004826
2025-05-13 11:19:14	762	0.009094
2025-05-13 11:19:15	763	0.008437
2025-05-13 11:19:16	764	0.006139
2025-05-13 11:19:17	765	0.008109
2025-05-13 11:19:18	766	0.009094
2025-05-13 11:19:19	767	0.009422
2025-05-13 11:19:20	768	0.009422
2025-05-13 11:19:21	769	0.006139
2025-05-13 11:19:22	770	0.003841
2025-05-13 11:19:23	771	0.003513
2025-05-13 11:19:23	771	0.007452
2025-05-13 11:19:24	772	0.010735
2025-05-13 11:19:25	773	0.013362
2025-05-13 11:19:26	774	0.006139
2025-05-13 11:19:28	776	0.00975
2025-05-13 11:19:29	777	0.00778
2025-05-13 11:19:29	777	0.005482
2025-05-13 11:19:30	778	0.000558
2025-05-13 11:19:32	780	0.006139
2025-05-13 11:19:32	780	0.006796
2025-05-13 11:19:33	781	0.006139
2025-05-13 11:19:34	782	0.007124
2025-05-13 11:19:35	783	0.00975
2025-05-13 11:19:36	784	0.007452
2025-05-13 11:19:37	785	0.010735
2025-05-13 11:19:38	786	0.008109
2025-05-13 11:19:39	787	0.00975
2025-05-13 11:19:40	788	0.00778
2025-05-13 11:19:41	789	0.004497
2025-05-13 11:19:42	790	0.003184
2025-05-13 11:19:43	791	0.007124
2025-05-13 11:19:44	792	0.010079
2025-05-13 11:19:45	793	0.003184
2025-05-13 11:19:46	794	0.009094
2025-05-13 11:19:47	795	0.012048
2025-05-13 11:19:48	796	0.008109
2025-05-13 11:19:48	796	0.00778
2025-05-13 11:19:49	797	0.003513
2025-05-13 11:19:51	799	0.005811
2025-05-13 11:19:52	800	0.005482
2025-05-13 11:19:52	800	0.007124
2025-05-13 11:19:53	801	0.007124
2025-05-13 11:19:54	802	0.007452
2025-05-13 11:19:55	803	0.006139
2025-05-13 11:19:56	804	0.000558
2025-05-13 11:19:57	805	0.002199
2025-05-13 11:19:58	806	0.009422
2025-05-13 11:19:59	807	0.005811
2025-05-13 11:20:00	808	0.005811
2025-05-13 11:20:01	809	0.012048
2025-05-13 11:20:02	810	0.004826
2025-05-13 11:20:03	811	0.007452
2025-05-13 11:20:04	812	-0.001084
2025-05-13 11:20:05	813	0.007124
2025-05-13 11:20:06	814	0.003841
2025-05-13 11:20:07	815	0.005482
2025-05-13 11:20:08	816	0.009094
2025-05-13 11:20:09	817	0.008765
2025-05-13 11:20:10	818	0.005482
2025-05-13 11:20:11	819	0.009422
2025-05-13 11:20:12	820	0.006467
2025-05-13 11:20:13	821	0.007452
2025-05-13 11:20:14	822	0.004826
2025-05-13 11:20:15	823	0.006796
2025-05-13 11:20:16	824	0.008765
2025-05-13 11:20:17	825	0.008109
2025-05-13 11:20:18	826	0.000886
2025-05-13 11:20:19	827	0.00975
2025-05-13 11:20:20	828	0.009422
2025-05-13 11:20:21	829	0.007452

## Sheet: Pressure Data
dateTime	Relative time	G1	G2	G4	G5
2025-05-13 11:04:26	0	6.22e-06	0.0001	0.000226	-0.019412
2025-05-13 11:04:27	1	6.24e-06	0.0001	0.000224	-0.032543
2025-05-13 11:04:28	2	6.22e-06	0.0001	0.000224	-0.03692
2025-05-13 11:04:28	2	6.22e-06	0.0001	0.000221	-0.010658
2025-05-13 11:04:29	3	6.24e-06	0.0001	0.000219	-0.023789
2025-05-13 11:04:31	5	6.24e-06	0.0001	0.000219	-0.010658
2025-05-13 11:04:31	5	6.24e-06	0.0001	0.000218	-0.023789
2025-05-13 11:04:32	6	6.22e-06	0.0001	0.000218	-0.03692
2025-05-13 11:04:33	7	6.22e-06	0.0001	0.000214	-0.015035
2025-05-13 11:04:34	8	6.22e-06	0.0001	0.000215	-0.023789
2025-05-13 11:04:35	9	6.22e-06	0.0001	0.000216	-0.023789
2025-05-13 11:04:36	10	6.24e-06	0.0001	0.000219	-0.028166
2025-05-13 11:04:37	11	6.22e-06	0.0001	0.000218	-0.032543
2025-05-13 11:04:38	12	6.24e-06	0.0001	0.000216	-0.028166
2025-05-13 11:04:39	13	6.24e-06	0.0001	0.000216	-0.03692
2025-05-13 11:04:40	14	6.22e-06	0.0001	0.000216	-0.028166
2025-05-13 11:04:41	15	6.24e-06	0.0001	0.000211	-0.015035
2025-05-13 11:04:42	16	6.24e-06	0.0001	0.000212	-0.019412
2025-05-13 11:04:43	17	6.22e-06	0.0001	0.000212	-0.032543
2025-05-13 11:04:44	18	6.22e-06	0.0001	0.000212	-0.015035
2025-05-13 11:04:45	19	6.22e-06	0.0001	0.000213	-0.028166
2025-05-13 11:04:46	20	6.22e-06	0.0001	0.000211	-0.019412
2025-05-13 11:04:47	21	6.22e-06	0.0001	0.000212	-0.032543
2025-05-13 11:04:48	22	6.22e-06	0.0001	0.000215	-0.032543
2025-05-13 11:04:49	23	6.22e-06	0.0001	0.00021	-0.019412
2025-05-13 11:04:50	24	6.22e-06	0.0001	0.000211	-0.032543
2025-05-13 11:04:51	25	6.22e-06	0.0001	0.000211	-0.03692
2025-05-13 11:04:52	26	6.24e-06	0.0001	0.000211	-0.032543
2025-05-13 11:04:53	27	6.22e-06	0.0001	0.000209	-0.023789
2025-05-13 11:04:54	28	6.22e-06	0.0001	0.000207	-0.023789
2025-05-13 11:04:54	28	6.22e-06	0.0001	0.000207	-0.023789
2025-05-13 11:04:55	29	6.22e-06	0.0001	0.000208	-0.028166
2025-05-13 11:04:56	30	6.22e-06	0.0001	0.000209	-0.023789
2025-05-13 11:04:57	31	6.22e-06	0.0001	0.000209	-0.023789
2025-05-13 11:04:58	32	6.24e-06	0.0001	0.000208	-0.015035
2025-05-13 11:04:59	33	6.22e-06	0.0001	0.000204	-0.019412
2025-05-13 11:05:00	34	6.24e-06	0.0001	0.000202	-0.032543
2025-05-13 11:05:01	35	6.22e-06	0.0001	0.0002	-0.023789
2025-05-13 11:05:02	36	6.24e-06	0.0001	0.0002	-0.041297
2025-05-13 11:05:03	37	6.22e-06	0.0001	0.000199	-0.028166
2025-05-13 11:05:04	38	6.22e-06	0.0001	0.000199	-0.028166
2025-05-13 11:05:05	39	6.22e-06	0.0001	0.000201	-0.032543
2025-05-13 11:05:06	40	6.24e-06	0.0001	0.000202	-0.006281
2025-05-13 11:05:07	41	6.22e-06	0.0001	0.0002	-0.032543
2025-05-13 11:05:08	42	6.22e-06	0.0001	0.000202	-0.023789
2025-05-13 11:05:09	43	6.22e-06	0.0001	0.000203	-0.015035
2025-05-13 11:05:10	44	6.22e-06	0.0001	0.000203	-0.019412
2025-05-13 11:05:11	45	6.22e-06	0.0001	0.000204	-0.041297
2025-05-13 11:05:12	46	6.24e-06	0.0001	0.0002	-0.015035
2025-05-13 11:05:13	47	6.22e-06	0.0001	0.000202	-0.032543
2025-05-13 11:05:14	48	6.22e-06	0.0001	0.000201	-0.015035
2025-05-13 11:05:15	49	6.22e-06	0.0001	0.000202	-0.019412
2025-05-13 11:05:16	50	6.22e-06	0.0001	0.000205	-0.028166
2025-05-13 11:05:17	51	6.22e-06	0.0001	0.0002	-0.019412
2025-05-13 11:05:18	52	6.24e-06	0.0001	0.0002	-0.023789
2025-05-13 11:05:18	52	6.22e-06	0.0001	0.000197	-0.019412
2025-05-13 11:05:19	53	6.22e-06	0.0001	0.000199	-0.019412
2025-05-13 11:05:20	54	6.24e-06	0.0001	0.000196	-0.028166
2025-05-13 11:05:21	55	6.24e-06	0.0001	0.000198	-0.05005
2025-05-13 11:05:22	56	6.22e-06	0.0001	0.000197	-0.041297
2025-05-13 11:05:23	57	6.22e-06	0.0001	0.000195	-0.028166
2025-05-13 11:05:24	58	6.22e-06	0.0001	0.000193	-0.010658
2025-05-13 11:05:25	59	6.22e-06	0.0001	0.000194	-0.010658
2025-05-13 11:05:26	60	6.22e-06	0.0001	0.000196	-0.023789
2025-05-13 11:05:27	61	6.2e-06	0.0001	0.000193	-0.028166
2025-05-13 11:05:28	62	6.18e-06	0.0001	0.000192	-0.010658
2025-05-13 11:05:29	63	6.18e-06	0.0001	0.000194	-0.019412
2025-05-13 11:05:30	64	6.12e-06	0.0001	0.000192	-0.015035
2025-05-13 11:05:31	65	6.12e-06	0.0001	0.000194	-0.028166
2025-05-13 11:05:32	66	6.12e-06	0.0001	0.000197	-0.023789
2025-05-13 11:05:33	67	6.12e-06	0.0001	0.000195	-0.023789
2025-05-13 11:05:34	68	6.12e-06	0.0001	0.000195	-0.023789
2025-05-13 11:05:35	69	6.12e-06	0.0001	0.000194	-0.032543
2025-05-13 11:05:36	70	6.12e-06	0.0001	0.000192	-0.010658
2025-05-13 11:05:37	71	6.12e-06	0.0001	0.000194	-0.028166
2025-05-13 11:05:38	72	6.12e-06	0.0001	0.000192	-0.019412
2025-05-13 11:05:39	73	6.12e-06	0.0001	0.000192	-0.015035
2025-05-13 11:05:40	74	6.12e-06	0.0001	0.000192	-0.023789
2025-05-13 11:05:41	75	6.12e-06	0.0001	0.000191	-0.045674
2025-05-13 11:05:42	76	6.12e-06	0.0001	0.000187	-0.023789
2025-05-13 11:05:43	77	6.12e-06	0.0001	0.000188	-0.015035
2025-05-13 11:05:44	78	6.12e-06	0.0001	0.00019	-0.015035
2025-05-13 11:05:44	78	6.12e-06	0.0001	0.00019	-0.028166
2025-05-13 11:05:45	79	6.11e-06	0.0001	0.000189	-0.028166
2025-05-13 11:05:46	80	6.12e-06	0.0001	0.000187	-0.023789
2025-05-13 11:05:47	81	6.12e-06	0.0001	0.000189	-0.028166
2025-05-13 11:05:48	82	6.12e-06	0.0001	0.000188	-0.010658
2025-05-13 11:05:49	83	6.12e-06	0.0001	0.000189	-0.032543
2025-05-13 11:05:50	84	6.12e-06	0.0001	0.000188	-0.028166
2025-05-13 11:05:51	85	6.12e-06	0.0001	0.000186	-0.019412
2025-05-13 11:05:52	86	6.12e-06	0.0001	0.00019	-0.023789
2025-05-13 11:05:53	87	6.12e-06	0.0001	0.000186	-0.019412
2025-05-13 11:05:54	88	6.14e-06	0.0001	0.00019	-0.023789
2025-05-13 11:05:55	89	6.14e-06	0.0001	0.000185	-0.028166
2025-05-13 11:05:56	90	6.12e-06	0.0001	0.000188	-0.032543
2025-05-13 11:05:57	91	6.12e-06	0.0001	0.000185	-0.023789
2025-05-13 11:05:58	92	6.12e-06	0.0001	0.000182	-0.028166
2025-05-13 11:05:59	93	6.12e-06	0.0001	0.000184	-0.023789
2025-05-13 11:06:00	94	6.12e-06	0.0001	0.000184	-0.032543
2025-05-13 11:06:01	95	6.12e-06	0.0001	0.000191	-0.019412
2025-05-13 11:06:02	96	6.12e-06	0.0001	0.000192	-0.028166
2025-05-13 11:06:03	97	6.12e-06	0.0001	0.000187	-0.019412
2025-05-13 11:06:04	98	6.12e-06	0.0001	0.000185	-0.045674
2025-05-13 11:06:05	99	6.12e-06	0.0001	0.000183	-0.010658
2025-05-13 11:06:06	100	6.12e-06	0.0001	0.000184	-0.010658
2025-05-13 11:06:07	101	6.12e-06	0.0001	0.000187	-0.010658
2025-05-13 11:06:08	102	6.12e-06	0.0001	0.00019	-0.028166
2025-05-13 11:06:09	103	6.12e-06	0.0001	0.000186	-0.015035
2025-05-13 11:06:09	103	6.12e-06	0.0001	0.000184	-0.028166
2025-05-13 11:06:10	104	6.12e-06	0.0001	0.000183	-0.023789
2025-05-13 11:06:11	105	6.12e-06	0.0001	0.000182	-0.028166
2025-05-13 11:06:12	106	6.11e-06	0.0001	0.000185	-0.015035
2025-05-13 11:06:13	107	6.11e-06	0.0001	0.000184	-0.023789
2025-05-13 11:06:14	108	6.03e-06	0.0001	0.000182	-0.028166
2025-05-13 11:06:15	109	6.03e-06	0.0001	0.000183	-0.028166
2025-05-13 11:06:16	110	6.01e-06	0.0001	0.000182	-0.015035
2025-05-13 11:06:17	111	6.03e-06	0.0001	0.000184	-0.023789
2025-05-13 11:06:18	112	6.01e-06	0.0001	0.000181	-0.028166
2025-05-13 11:06:19	113	6.01e-06	0.0001	0.000183	-0.03692
2025-05-13 11:06:20	114	6.01e-06	0.0001	0.000183	-0.032543
2025-05-13 11:06:21	115	6.01e-06	0.0001	0.000181	-0.028166
2025-05-13 11:06:22	116	6.01e-06	0.0001	0.000179	-0.023789
2025-05-13 11:06:23	117	6.03e-06	0.0001	0.000183	-0.05005
2025-05-13 11:06:24	118	6.03e-06	0.0001	0.00018	-0.019412
2025-05-13 11:06:25	119	6.01e-06	0.0001	0.00018	-0.03692
2025-05-13 11:06:26	120	6.01e-06	0.0001	0.000177	-0.023789
2025-05-13 11:06:27	121	6.01e-06	0.0001	0.000183	-0.032543
2025-05-13 11:06:28	122	6.03e-06	0.0001	0.000183	-0.032543
2025-05-13 11:06:29	123	6.03e-06	0.0001	0.000176	-0.019412
2025-05-13 11:06:30	124	6.03e-06	0.0001	0.000178	-0.023789
2025-05-13 11:06:31	125	6.03e-06	0.0001	0.000179	-0.032543
2025-05-13 11:06:32	126	6.01e-06	0.0001	0.000181	-0.028166
2025-05-13 11:06:33	127	6.03e-06	0.0001	0.000181	-0.019412
2025-05-13 11:06:34	128	6.03e-06	0.0001	0.000179	-0.019412
2025-05-13 11:06:35	129	6.01e-06	0.0001	0.00018	-0.028166
2025-05-13 11:06:35	129	6.01e-06	0.0001	0.000179	-0.023789
2025-05-13 11:06:36	130	6.01e-06	0.0001	0.000176	-0.023789
2025-05-13 11:06:38	132	6.03e-06	0.0001	0.000175	-0.023789
2025-05-13 11:06:39	133	6.03e-06	0.0001	0.000176	-0.028166
2025-05-13 11:06:40	134	6.03e-06	0.0001	0.000175	-0.028166
2025-05-13 11:06:41	135	6.03e-06	0.0001	0.000175	-0.028166
2025-05-13 11:06:42	136	6.01e-06	0.0001	0.000176	-0.023789
2025-05-13 11:06:43	137	5.97e-06	0.0001	0.000176	-0.019412
2025-05-13 11:06:43	137	5.99e-06	0.0001	0.000175	-0.023789
2025-05-13 11:06:44	138	5.95e-06	0.0001	0.000173	-0.03692
2025-05-13 11:06:46	140	5.93e-06	0.0001	0.000174	-0.032543
2025-05-13 11:06:47	141	5.93e-06	0.0001	0.000175	-0.010658
2025-05-13 11:06:48	142	5.91e-06	0.0001	0.000173	-0.019412
2025-05-13 11:06:49	143	5.93e-06	0.0001	0.000171	-0.028166
2025-05-13 11:06:50	144	5.93e-06	0.0001	0.000171	-0.032543
2025-05-13 11:06:51	145	5.91e-06	0.0001	0.000171	-0.015035
2025-05-13 11:06:52	146	5.93e-06	0.0001	0.000171	-0.028166
2025-05-13 11:06:53	147	5.91e-06	0.0001	0.00017	-0.028166
2025-05-13 11:06:53	147	5.93e-06	0.0001	0.000173	-0.028166
2025-05-13 11:06:54	148	5.91e-06	0.0001	0.000174	-0.019412
2025-05-13 11:06:55	149	5.93e-06	0.0001	0.000174	-0.028166
2025-05-13 11:06:56	150	5.91e-06	0.0001	0.000171	-0.028166
2025-05-13 11:06:57	151	5.91e-06	0.0001	0.000172	-0.015035
2025-05-13 11:06:58	152	5.91e-06	0.0001	0.000172	-0.010658
2025-05-13 11:06:59	153	5.91e-06	0.0001	0.000172	-0.015035
2025-05-13 11:07:00	154	5.91e-06	0.0001	0.00017	-0.023789
2025-05-13 11:07:01	155	5.91e-06	0.0001	0.000171	-0.028166
2025-05-13 11:07:02	156	5.91e-06	0.0001	0.000169	-0.023789
2025-05-13 11:07:03	157	5.91e-06	0.0001	0.000171	-0.028166
2025-05-13 11:07:04	158	5.91e-06	0.0001	0.00017	-0.023789
2025-05-13 11:07:05	159	5.91e-06	0.0001	0.00017	-0.010658
2025-05-13 11:07:06	160	5.91e-06	0.0001	0.000167	-0.028166
2025-05-13 11:07:07	161	5.91e-06	0.0001	0.000169	-0.010658
2025-05-13 11:07:08	162	5.93e-06	0.0001	0.00017	-0.015035
2025-05-13 11:07:09	163	5.91e-06	0.0001	0.000169	-0.019412
2025-05-13 11:07:10	164	5.91e-06	0.0001	0.000168	-0.028166
2025-05-13 11:07:11	165	5.93e-06	0.0001	0.000171	-0.023789
2025-05-13 11:07:12	166	5.91e-06	0.0001	0.000172	-0.028166
2025-05-13 11:07:13	167	5.91e-06	0.0001	0.00017	-0.032543
2025-05-13 11:07:14	168	5.93e-06	0.0001	0.00017	-0.010658
2025-05-13 11:07:15	169	5.91e-06	0.0001	0.000168	-0.015035
2025-05-13 11:07:16	170	5.93e-06	0.0001	0.000166	-0.028166
2025-05-13 11:07:17	171	5.91e-06	0.0001	0.000165	-0.032543
2025-05-13 11:07:18	172	5.91e-06	0.0001	0.000166	-0.010658
2025-05-13 11:07:19	173	5.93e-06	0.0001	0.000165	-0.019412
2025-05-13 11:07:20	174	5.91e-06	0.0001	0.000165	-0.023789
2025-05-13 11:07:21	175	5.91e-06	0.0001	0.000166	-0.028166
2025-05-13 11:07:22	176	5.91e-06	0.0001	0.000168	-0.028166
2025-05-13 11:07:23	177	5.91e-06	0.0001	0.000167	-0.032543
2025-05-13 11:07:24	178	5.91e-06	0.0001	0.00017	-0.028166
2025-05-13 11:07:25	179	5.91e-06	0.0001	0.00017	-0.028166
2025-05-13 11:07:26	180	5.91e-06	0.0001	0.000167	-0.028166
2025-05-13 11:07:27	181	5.91e-06	0.0001	0.000163	-0.028166
2025-05-13 11:07:28	182	5.91e-06	0.0001	0.000166	-0.019412
2025-05-13 11:07:29	183	5.91e-06	0.0001	0.000166	-0.023789
2025-05-13 11:07:30	184	5.85e-06	0.0001	0.000164	-0.032543
2025-05-13 11:07:31	185	5.84e-06	0.0001	0.000166	-0.032543
2025-05-13 11:07:32	186	5.82e-06	0.0001	0.000166	-0.028166
2025-05-13 11:07:33	187	5.82e-06	0.0001	0.000167	-0.010658
2025-05-13 11:07:34	188	5.82e-06	0.0001	0.000166	-0.019412
2025-05-13 11:07:35	189	5.82e-06	0.0001	0.000165	-0.023789
2025-05-13 11:07:36	190	5.82e-06	0.0001	0.000163	-0.015035
2025-05-13 11:07:37	191	5.82e-06	0.0001	0.000163	-0.023789
2025-05-13 11:07:38	192	5.84e-06	0.0001	0.000161	-0.032543
2025-05-13 11:07:39	193	5.82e-06	0.0001	0.000164	-0.041297
2025-05-13 11:07:40	194	5.82e-06	0.0001	0.000165	-0.010658
2025-05-13 11:07:41	195	5.82e-06	0.0001	0.000163	-0.028166
2025-05-13 11:07:42	196	5.82e-06	0.0001	0.000163	-0.028166
2025-05-13 11:07:43	197	5.82e-06	0.0001	0.000162	-0.028166
2025-05-13 11:07:44	198	5.8e-06	0.0001	0.000162	-0.023789
2025-05-13 11:07:45	199	5.82e-06	0.0001	0.000159	-0.028166
2025-05-13 11:07:46	200	5.82e-06	0.0001	0.00016	-0.032543
2025-05-13 11:07:47	201	5.82e-06	0.0001	0.000161	-0.015035
2025-05-13 11:07:48	202	5.82e-06	0.0001	0.000164	-0.023789
2025-05-13 11:07:49	203	5.82e-06	0.0001	0.000159	-0.03692
2025-05-13 11:07:50	204	5.82e-06	0.0001	0.000159	-0.023789
2025-05-13 11:07:51	205	5.82e-06	0.0001	0.000161	-0.028166
2025-05-13 11:07:52	206	5.82e-06	0.0001	0.000161	-0.03692
2025-05-13 11:07:53	207	5.82e-06	0.0001	0.00016	-0.028166
2025-05-13 11:07:54	208	5.82e-06	0.0001	0.000162	-0.028166
2025-05-13 11:07:55	209	5.82e-06	0.0001	0.000162	-0.015035
2025-05-13 11:07:56	210	5.82e-06	0.0001	0.000163	-0.032543
2025-05-13 11:07:57	211	5.82e-06	0.0001	0.00016	-0.028166
2025-05-13 11:07:58	212	5.82e-06	0.0001	0.00016	-0.028166
2025-05-13 11:07:59	213	5.82e-06	0.0001	0.000161	-0.023789
2025-05-13 11:08:00	214	5.82e-06	0.0001	0.000157	-0.023789
2025-05-13 11:08:01	215	5.82e-06	0.0001	0.00016	-0.015035
2025-05-13 11:08:02	216	5.82e-06	0.0001	0.000161	-0.019412
2025-05-13 11:08:03	217	5.82e-06	0.0001	0.000162	-0.019412
2025-05-13 11:08:04	218	5.82e-06	0.0001	0.000159	-0.028166
2025-05-13 11:08:05	219	5.82e-06	0.0001	0.000159	-0.032543
2025-05-13 11:08:06	220	5.82e-06	0.0001	0.000158	-0.028166
2025-05-13 11:08:07	221	5.82e-06	0.0001	0.000157	-0.028166
2025-05-13 11:08:09	223	5.82e-06	0.0001	0.000158	-0.028166
2025-05-13 11:08:09	223	5.8e-06	0.0001	0.000159	-0.019412
2025-05-13 11:08:10	224	5.82e-06	0.0001	0.000159	-0.032543
2025-05-13 11:08:11	225	5.82e-06	0.0001	0.000159	-0.015035
2025-05-13 11:08:12	226	5.82e-06	0.0001	0.00016	-0.028166
2025-05-13 11:08:13	227	5.82e-06	0.0001	0.000158	-0.028166
2025-05-13 11:08:14	228	5.82e-06	0.0001	0.000157	-0.028166
2025-05-13 11:08:15	229	5.82e-06	0.0001	0.000155	-0.023789
2025-05-13 11:08:16	230	5.82e-06	0.0001	0.000157	-0.019412
2025-05-13 11:08:17	231	5.82e-06	0.0001	0.000156	-0.015035
2025-05-13 11:08:18	232	5.82e-06	0.0001	0.000157	-0.023789
2025-05-13 11:08:19	233	5.82e-06	0.0001	0.000157	-0.032543
2025-05-13 11:08:20	234	5.8e-06	0.0001	0.000157	-0.028166
2025-05-13 11:08:21	235	5.8e-06	0.0001	0.000155	-0.032543
2025-05-13 11:08:22	236	5.78e-06	0.0001	0.000155	-0.019412
2025-05-13 11:08:23	237	5.76e-06	0.0001	0.000155	-0.019412
2025-05-13 11:08:24	238	5.74e-06	0.0001	0.000154	-0.019412
2025-05-13 11:08:26	240	5.72e-06	0.0001	0.000154	-0.019412
2025-05-13 11:08:26	240	5.72e-06	0.0001	0.000152	-0.023789
2025-05-13 11:08:27	241	5.72e-06	0.0001	0.000153	-0.006281
2025-05-13 11:08:29	243	5.72e-06	0.0001	0.000152	-0.032543
2025-05-13 11:08:30	244	5.72e-06	0.0001	0.000152	-0.023789
2025-05-13 11:08:31	245	5.72e-06	0.0001	0.000153	-0.019412
2025-05-13 11:08:32	246	5.72e-06	0.0001	0.000153	-0.015035
2025-05-13 11:08:33	247	5.7e-06	0.0001	0.000154	-0.028166
2025-05-13 11:08:34	248	5.72e-06	0.0001	0.000152	-0.019412
2025-05-13 11:08:34	248	5.72e-06	0.0001	0.000152	-0.019412
2025-05-13 11:08:35	249	5.7e-06	0.0001	0.000153	-0.015035
2025-05-13 11:08:36	250	5.72e-06	0.0001	0.000154	-0.019412
2025-05-13 11:08:37	251	5.72e-06	0.0001	0.000153	-0.023789
2025-05-13 11:08:38	252	5.72e-06	0.0001	0.000153	-0.023789
2025-05-13 11:08:39	253	5.7e-06	0.0001	0.000153	-0.045674
2025-05-13 11:08:40	254	5.72e-06	0.0001	0.000151	-0.015035
2025-05-13 11:08:41	255	5.72e-06	0.0001	0.000151	-0.028166
2025-05-13 11:08:42	256	5.7e-06	0.0001	0.00015	-0.019412
2025-05-13 11:08:43	257	5.7e-06	0.0001	0.00015	-0.028166
2025-05-13 11:08:44	258	5.72e-06	0.0001	0.00015	-0.03692
2025-05-13 11:08:45	259	5.7e-06	0.0001	0.000152	-0.019412
2025-05-13 11:08:46	260	5.72e-06	0.0001	0.000151	-0.023789
2025-05-13 11:08:47	261	5.72e-06	0.0001	0.000151	-0.015035
2025-05-13 11:08:48	262	5.72e-06	0.0001	0.000149	-0.023789
2025-05-13 11:08:49	263	5.72e-06	0.0001	0.000149	-0.028166
2025-05-13 11:08:50	264	5.72e-06	0.0001	0.00015	-0.010658
2025-05-13 11:08:51	265	5.72e-06	0.0001	0.000151	-0.015035
2025-05-13 11:08:52	266	5.7e-06	0.0001	0.00015	-0.015035
2025-05-13 11:08:53	267	5.72e-06	0.0001	0.000149	-0.019412
2025-05-13 11:08:54	268	5.72e-06	0.0001	0.000151	-0.023789
2025-05-13 11:08:55	269	5.72e-06	0.0001	0.000148	-0.028166
2025-05-13 11:08:56	270	5.72e-06	0.0001	0.000149	-0.028166
2025-05-13 11:08:57	271	5.72e-06	0.0001	0.000152	-0.028166
2025-05-13 11:08:58	272	5.72e-06	0.0001	0.000149	-0.028166
2025-05-13 11:08:59	273	5.7e-06	0.0001	0.000148	-0.028166
2025-05-13 11:09:00	274	5.7e-06	0.0001	0.000148	-0.019412
2025-05-13 11:09:01	275	5.7e-06	0.0001	0.00015	-0.023789
2025-05-13 11:09:02	276	5.72e-06	0.0001	0.00015	-0.023789
2025-05-13 11:09:03	277	5.72e-06	0.0001	0.00015	-0.023789
2025-05-13 11:09:04	278	5.72e-06	0.0001	0.000149	-0.023789
2025-05-13 11:09:05	279	5.7e-06	0.0001	0.000149	-0.023789
2025-05-13 11:09:06	280	5.72e-06	0.0001	0.000148	-0.028166
2025-05-13 11:09:06	280	5.72e-06	0.0001	0.000147	-0.028166
2025-05-13 11:09:08	282	5.7e-06	0.0001	0.000149	-0.028166
2025-05-13 11:09:09	283	5.72e-06	0.0001	0.000149	-0.028166
2025-05-13 11:09:10	284	5.72e-06	0.0001	0.000148	-0.032543
2025-05-13 11:09:11	285	5.7e-06	0.0001	0.000146	-0.03692
2025-05-13 11:09:12	286	5.72e-06	0.0001	0.000147	-0.032543
2025-05-13 11:09:13	287	5.7e-06	0.0001	0.000149	-0.03692
2025-05-13 11:09:14	288	5.72e-06	0.0001	0.000148	-0.023789
2025-05-13 11:09:14	288	5.7e-06	0.0001	0.000148	-0.015035
2025-05-13 11:09:16	290	5.72e-06	0.0001	0.000148	-0.019412
2025-05-13 11:09:16	290	5.72e-06	0.0001	0.000147	-0.019412
2025-05-13 11:09:17	291	5.72e-06	0.0001	0.000144	-0.023789
2025-05-13 11:09:18	292	5.72e-06	0.0001	0.000147	-0.028166
2025-05-13 11:09:19	293	5.7e-06	0.0001	0.000147	-0.006281
2025-05-13 11:09:20	294	5.7e-06	0.0001	0.000143	-0.03692
2025-05-13 11:09:21	295	5.7e-06	0.0001	0.000146	-0.028166
2025-05-13 11:09:22	296	5.7e-06	0.0001	0.000147	-0.019412
2025-05-13 11:09:23	297	5.66e-06	0.0001	0.000145	-0.032543
2025-05-13 11:09:24	298	5.66e-06	0.0001	0.000145	-0.028166
2025-05-13 11:09:25	299	5.64e-06	0.0001	0.000146	-0.028166
2025-05-13 11:09:26	300	5.62e-06	0.0001	0.000146	-0.019412
2025-05-13 11:09:27	301	5.62e-06	0.0001	0.000144	-0.023789
2025-05-13 11:09:28	302	5.62e-06	0.0001	0.000143	-0.028166
2025-05-13 11:09:29	303	5.62e-06	0.0001	0.000143	-0.023789
2025-05-13 11:09:30	304	5.62e-06	0.0001	0.000145	-0.023789
2025-05-13 11:09:31	305	5.62e-06	0.0001	0.000146	-0.010658
2025-05-13 11:09:32	306	5.62e-06	0.0001	0.000148	-0.032543
2025-05-13 11:09:33	307	5.62e-06	0.0001	0.000146	-0.028166
2025-05-13 11:09:34	308	5.62e-06	0.0001	0.000144	-0.023789
2025-05-13 11:09:35	309	5.62e-06	0.0001	0.000146	-0.028166
2025-05-13 11:09:36	310	5.62e-06	0.0001	0.000145	-0.03692
2025-05-13 11:09:37	311	5.62e-06	0.0001	0.000143	-0.032543
2025-05-13 11:09:38	312	5.62e-06	0.0001	0.000144	-0.028166
2025-05-13 11:09:39	313	5.62e-06	0.0001	0.000142	-0.028166
2025-05-13 11:09:40	314	5.64e-06	0.0001	0.000143	-0.028166
2025-05-13 11:09:40	314	5.64e-06	0.0001	0.000143	-0.03692
2025-05-13 11:09:42	316	5.62e-06	0.0001	0.000141	-0.028166
2025-05-13 11:09:42	316	5.62e-06	0.0001	0.000142	-0.015035
2025-05-13 11:09:43	317	5.64e-06	0.0001	0.000143	-0.028166
2025-05-13 11:09:44	318	5.62e-06	0.0001	0.000143	-0.019412
2025-05-13 11:09:45	319	5.62e-06	0.0001	0.000142	-0.028166
2025-05-13 11:09:46	320	5.62e-06	0.0001	0.00014	-0.015035
2025-05-13 11:09:47	321	5.62e-06	0.0001	0.000139	-0.03692
2025-05-13 11:09:48	322	5.64e-06	0.0001	0.000139	-0.023789
2025-05-13 11:09:49	323	5.6e-06	0.0001	0.00014	-0.032543
2025-05-13 11:09:50	324	5.62e-06	0.0001	0.000139	-0.032543
2025-05-13 11:09:51	325	5.62e-06	0.0001	0.000142	-0.028166
2025-05-13 11:09:52	326	5.62e-06	0.0001	0.000142	-0.023789
2025-05-13 11:09:53	327	5.62e-06	0.0001	0.000138	-0.028166
2025-05-13 11:09:54	328	5.62e-06	0.0001	0.000138	-0.019412
2025-05-13 11:09:55	329	5.62e-06	0.0001	0.000139	-0.028166
2025-05-13 11:09:56	330	5.62e-06	0.0001	0.00014	-0.03692
2025-05-13 11:09:57	331	5.62e-06	0.0001	0.00014	-0.015035
2025-05-13 11:09:58	332	5.62e-06	0.0001	0.000139	-0.028166
2025-05-13 11:09:59	333	5.62e-06	0.0001	0.000139	-0.03692
2025-05-13 11:10:00	334	5.62e-06	0.0001	0.000138	-0.015035
2025-05-13 11:10:01	335	5.62e-06	0.0001	0.000139	-0.010658
2025-05-13 11:10:02	336	5.62e-06	0.0001	0.000138	-0.032543
2025-05-13 11:10:03	337	5.62e-06	0.0001	0.000139	-0.03692
2025-05-13 11:10:04	338	5.62e-06	0.0001	0.000139	-0.023789
2025-05-13 11:10:05	339	5.62e-06	0.0001	0.000139	-0.028166
2025-05-13 11:10:06	340	5.62e-06	0.0001	0.000138	-0.028166
2025-05-13 11:10:06	340	5.62e-06	0.0001	0.000138	-0.019412
2025-05-13 11:10:07	341	5.62e-06	0.0001	0.00014	-0.019412
2025-05-13 11:10:08	342	5.62e-06	0.0001	0.000139	-0.028166
2025-05-13 11:10:09	343	5.62e-06	0.0001	0.000137	-0.028166
2025-05-13 11:10:10	344	5.62e-06	0.0001	0.000136	-0.023789
2025-05-13 11:10:11	345	5.64e-06	0.0001	0.000137	-0.028166
2025-05-13 11:10:12	346	5.62e-06	0.0001	0.000137	-0.028166
2025-05-13 11:10:13	347	5.64e-06	0.0001	0.000136	-0.023789
2025-05-13 11:10:14	348	5.64e-06	0.0001	0.000137	0.002472
2025-05-13 11:10:15	349	5.62e-06	0.0001	0.000137	-0.028166
2025-05-13 11:10:16	350	5.6e-06	0.0001	0.000138	-0.028166
2025-05-13 11:10:17	351	5.58e-06	0.0001	0.000137	-0.019412
2025-05-13 11:10:18	352	5.55e-06	0.0001	0.000136	-0.023789
2025-05-13 11:10:19	353	5.57e-06	0.0001	0.000137	-0.028166
2025-05-13 11:10:20	354	5.55e-06	0.0001	0.000137	-0.028166
2025-05-13 11:10:21	355	5.53e-06	0.0001	0.000137	-0.028166
2025-05-13 11:10:22	356	5.53e-06	0.0001	0.000137	-0.03692
2025-05-13 11:10:23	357	5.53e-06	0.0001	0.000133	-0.010658
2025-05-13 11:10:24	358	5.53e-06	0.0001	0.000136	-0.010658
2025-05-13 11:10:25	359	5.53e-06	0.0001	0.000136	-0.019412
2025-05-13 11:10:26	360	5.53e-06	0.0001	0.000133	-0.032543
2025-05-13 11:10:27	361	5.53e-06	0.0001	0.000133	-0.019412
2025-05-13 11:10:28	362	5.51e-06	0.0001	0.000135	-0.015035
2025-05-13 11:10:29	363	5.53e-06	0.0001	0.000135	-0.015035
2025-05-13 11:10:30	364	5.53e-06	0.0001	0.000137	-0.015035
2025-05-13 11:10:30	364	5.53e-06	0.0001	0.000136	-0.023789
2025-05-13 11:10:32	366	5.35e-06	0.0001	0.000139	-0.019412
2025-05-13 11:10:32	366	5.31e-06	0.0001	0.00014	-0.03692
2025-05-13 11:10:33	367	5.28e-06	0.0001	0.000138	-0.023789
2025-05-13 11:10:34	368	5.08e-06	0.0001	0.000139	-0.019412
2025-05-13 11:10:35	369	4.93e-06	0.0001	0.000142	-0.015035
2025-05-13 11:10:36	370	4.81e-06	0.0001	0.000144	-0.023789
2025-05-13 11:10:37	371	4.45e-06	0.0001	0.000148	-0.023789
2025-05-13 11:10:38	372	4.33e-06	0.0001	0.000149	-0.019412
2025-05-13 11:10:39	373	4.25e-06	0.0001	0.000152	-0.023789
2025-05-13 11:10:40	374	4.19e-06	0.000201	0.000158	-0.019412
2025-05-13 11:10:41	375	4.17e-06	438	0.00016	-0.019412
2025-05-13 11:10:42	376	4.12e-06	1000	0.000163	-0.041297
2025-05-13 11:10:43	377	4.06e-06	1000	0.000165	-0.010658
2025-05-13 11:10:44	378	4.05e-06	10.9	0.000166	-0.032543
2025-05-13 11:10:45	379	3.99e-06	1.09	0.000172	-0.028166
2025-05-13 11:10:46	380	3.99e-06	0.41	0.000174	-0.03692
2025-05-13 11:10:47	381	3.92e-06	0.205	0.000173	-0.019412
2025-05-13 11:10:48	382	3.91e-06	0.114	0.000178	-0.028166
2025-05-13 11:10:49	383	3.86e-06	0.0691	0.000179	-0.023789
2025-05-13 11:10:50	384	3.85e-06	0.0436	0.000183	-0.001904
2025-05-13 11:10:51	385	3.85e-06	0.0281	0.000188	-0.019412
2025-05-13 11:10:52	386	3.78e-06	0.0186	0.000189	-0.019412
2025-05-13 11:10:53	387	3.76e-06	0.0138	0.000192	-0.028166
2025-05-13 11:10:54	388	3.76e-06	0.0101	0.000194	-0.015035
2025-05-13 11:10:55	389	3.73e-06	0.00752	0.0002	-0.010658
2025-05-13 11:10:56	390	3.7e-06	0.00583	0.0002	-0.023789
2025-05-13 11:10:56	390	3.7e-06	0.00462	0.0002	-0.023789
2025-05-13 11:10:58	392	3.7e-06	0.00363	0.000204	-0.032543
2025-05-13 11:10:59	393	3.64e-06	0.00315	0.000206	-0.015035
2025-05-13 11:11:00	394	3.63e-06	0.00279	0.000209	-0.015035
2025-05-13 11:11:01	395	3.63e-06	0.00252	0.000215	-0.023789
2025-05-13 11:11:02	396	3.64e-06	0.00236	0.000216	-0.03692
2025-05-13 11:11:03	397	3.58e-06	0.00222	0.000215	-0.023789
2025-05-13 11:11:04	398	3.56e-06	0.00209	0.000216	-0.032543
2025-05-13 11:11:04	398	3.56e-06	0.00199	0.000218	-0.023789
2025-05-13 11:11:05	399	3.56e-06	0.00192	0.000221	-0.010658
2025-05-13 11:11:06	400	3.56e-06	0.00187	0.000223	-0.028166
2025-05-13 11:11:07	401	3.56e-06	0.00183	0.000225	-0.023789
2025-05-13 11:11:08	402	3.5e-06	0.00181	0.000226	-0.019412
2025-05-13 11:11:09	403	3.5e-06	0.00178	0.000225	-0.041297
2025-05-13 11:11:10	404	3.5e-06	0.00176	0.000229	-0.023789
2025-05-13 11:11:11	405	3.5e-06	0.00175	0.000233	-0.019412
2025-05-13 11:11:12	406	3.5e-06	0.00172	0.000236	-0.019412
2025-05-13 11:11:13	407	3.49e-06	0.00171	0.000236	-0.032543
2025-05-13 11:11:14	408	3.43e-06	0.00169	0.000237	-0.023789
2025-05-13 11:11:15	409	3.44e-06	0.00168	0.000239	-0.028166
2025-05-13 11:11:16	410	3.44e-06	0.00168	0.000243	-0.015035
2025-05-13 11:11:17	411	3.43e-06	0.00166	0.000244	-0.023789
2025-05-13 11:11:18	412	3.43e-06	0.00165	0.000244	-0.028166
2025-05-13 11:11:19	413	3.43e-06	0.00164	0.000245	-0.032543
2025-05-13 11:11:20	414	3.4e-06	0.00163	0.000247	-0.023789
2025-05-13 11:11:21	415	3.37e-06	0.00163	0.000251	-0.023789
2025-05-13 11:11:22	416	3.37e-06	0.00162	0.000248	-0.015035
2025-05-13 11:11:23	417	3.37e-06	0.00173	0.000249	-0.010658
2025-05-13 11:11:24	418	3.37e-06	0.00203	0.000251	-0.015035
2025-05-13 11:11:25	419	3.37e-06	0.00243	0.000254	-0.019412
2025-05-13 11:11:26	420	2.53e-05	0.0022	0.000257	-0.023789
2025-05-13 11:11:27	421	1.78e-05	0.00162	0.00026	-0.023789
2025-05-13 11:11:28	422	1.52e-05	0.00119	0.00026	-0.019412
2025-05-13 11:11:29	423	1.44e-05	0.0009	0.000262	-0.028166
2025-05-13 11:11:30	424	1.39e-05	0.00068	0.000262	-0.03692
2025-05-13 11:11:31	425	1.36e-05	0.000569	0.000262	-0.028166
2025-05-13 11:11:32	426	1.35e-05	0.000502	0.000262	-0.001904
2025-05-13 11:11:33	427	1.32e-05	0.000439	0.000263	-0.023789
2025-05-13 11:11:34	428	1.32e-05	0.000399	0.000268	-0.019412
2025-05-13 11:11:35	429	1.3e-05	0.000364	0.000269	-0.023789
2025-05-13 11:11:36	430	1.3e-05	0.000339	0.000273	-0.028166
2025-05-13 11:11:37	431	1.3e-05	0.000318	0.000276	-0.028166
2025-05-13 11:11:39	433	1.27e-05	0.000295	0.000275	-0.028166
2025-05-13 11:11:40	434	1.27e-05	0.000281	0.000277	-0.023789
2025-05-13 11:11:41	435	1.25e-05	0.000272	0.000281	-0.028166
2025-05-13 11:11:42	436	1.25e-05	0.000261	0.000279	-0.023789
2025-05-13 11:11:43	437	1.25e-05	0.000252	0.000281	-0.028166
2025-05-13 11:11:44	438	1.25e-05	0.000245	0.000282	-0.019412
2025-05-13 11:11:45	439	1.24e-05	0.000238	0.000287	-0.015035
2025-05-13 11:11:46	440	1.22e-05	0.000232	0.000287	-0.032543
2025-05-13 11:11:46	440	1.22e-05	0.000228	0.000287	-0.028166
2025-05-13 11:11:48	442	1.2e-05	0.000219	0.00029	-0.019412
2025-05-13 11:11:49	443	1.23e-05	0.000213	0.000307	-0.019412
2025-05-13 11:11:50	444	1.25e-05	0.000214	0.000321	-0.019412
2025-05-13 11:11:51	445	1.27e-05	0.000212	0.000334	-0.03692
2025-05-13 11:11:52	446	1.27e-05	0.000215	0.00035	-0.032543
2025-05-13 11:11:53	447	1.3e-05	0.000212	0.00036	-0.032543
2025-05-13 11:11:54	448	1.3e-05	0.000213	0.000369	-0.010658
2025-05-13 11:11:55	449	1.3e-05	0.000216	0.000382	-0.019412
2025-05-13 11:11:55	449	1.32e-05	0.000219	0.00039	-0.028166
2025-05-13 11:11:56	450	1.32e-05	0.000218	0.000395	-0.028166
2025-05-13 11:11:57	451	1.32e-05	0.000219	0.000402	-0.028166
2025-05-13 11:11:58	452	1.32e-05	0.000217	0.000409	-0.028166
2025-05-13 11:11:59	453	1.34e-05	0.00022	0.000415	-0.010658
2025-05-13 11:12:00	454	1.34e-05	0.00022	0.000428	-0.010658
2025-05-13 11:12:01	455	1.34e-05	0.00022	0.000447	-0.010658
2025-05-13 11:12:02	456	1.35e-05	0.00022	0.00046	-0.032543
2025-05-13 11:12:03	457	1.34e-05	0.000224	0.000476	-0.015035
2025-05-13 11:12:04	458	1.34e-05	0.000221	0.000491	-0.023789
2025-05-13 11:12:05	459	1.35e-05	0.000224	0.000505	-0.023789
2025-05-13 11:12:06	460	1.37e-05	0.000224	0.000518	-0.023789
2025-05-13 11:12:07	461	1.37e-05	0.000225	0.000527	-0.032543
2025-05-13 11:12:08	462	1.37e-05	0.000228	0.000537	-0.028166
2025-05-13 11:12:09	463	1.37e-05	0.000223	0.000546	-0.010658
2025-05-13 11:12:10	464	1.36e-05	0.000223	0.000553	-0.015035
2025-05-13 11:12:11	465	1.37e-05	0.000222	0.000555	-0.023789
2025-05-13 11:12:12	466	1.37e-05	0.000223	0.000562	-0.032543
2025-05-13 11:12:13	467	1.36e-05	0.000224	0.000569	-0.023789
2025-05-13 11:12:14	468	1.34e-05	0.000226	0.000573	-0.028166
2025-05-13 11:12:15	469	1.34e-05	0.000224	0.000573	-0.023789
2025-05-13 11:12:16	470	1.35e-05	0.00022	0.000575	-0.028166
2025-05-13 11:12:17	471	1.34e-05	0.000221	0.000575	-0.028166
2025-05-13 11:12:18	472	1.35e-05	0.000224	0.000575	-0.023789
2025-05-13 11:12:19	473	1.35e-05	0.00022	0.000575	-0.019412
2025-05-13 11:12:20	474	1.35e-05	0.000219	0.000575	-0.03692
2025-05-13 11:12:21	475	1.17e-05	0.000204	0.00058	-0.023789
2025-05-13 11:12:22	476	1.13e-05	0.000191	0.000593	-0.019412
2025-05-13 11:12:23	477	1.12e-05	0.000189	0.000614	-0.019412
2025-05-13 11:12:24	478	7.01e-06	0.000157	0.000659	-0.028166
2025-05-13 11:12:25	479	5.24e-06	0.00012	0.000705	-0.028166
2025-05-13 11:12:26	480	4.97e-06	0.0001	0.00078	-0.010658
2025-05-13 11:12:27	481	4.89e-06	0.0001	0.000876	-0.015035
2025-05-13 11:12:28	482	4.81e-06	0.0001	0.000972	-0.019412
2025-05-13 11:12:29	483	4.72e-06	0.0001	0.00109	-0.010658
2025-05-13 11:12:30	484	4.7e-06	0.0001	0.00119	-0.028166
2025-05-13 11:12:31	485	4.62e-06	0.0001	0.00129	-0.010658
2025-05-13 11:12:32	486	4.6e-06	0.0001	0.00137	-0.028166
2025-05-13 11:12:33	487	4.58e-06	0.0001	0.00145	-0.032543
2025-05-13 11:12:34	488	4.5e-06	0.0001	0.00155	-0.023789
2025-05-13 11:12:35	489	4.48e-06	0.0001	0.00164	-0.019412
2025-05-13 11:12:36	490	4.5e-06	0.0001	0.00173	-0.015035
2025-05-13 11:12:37	491	4.41e-06	0.0001	0.00183	-0.010658
2025-05-13 11:12:39	493	4.42e-06	0.0001	0.00192	-0.023789
2025-05-13 11:12:40	494	4.36e-06	0.0001	0.002	-0.028166
2025-05-13 11:12:41	495	4.35e-06	0.0001	0.0021	-0.015035
2025-05-13 11:12:42	496	4.35e-06	0.0001	0.00215	-0.03692
2025-05-13 11:12:43	497	4.35e-06	0.0001	0.00224	-0.028166
2025-05-13 11:12:44	498	4.3e-06	0.0001	0.00228	-0.023789
2025-05-13 11:12:45	499	4.28e-06	0.0001	0.00236	-0.010658
2025-05-13 11:12:46	500	4.27e-06	0.0001	0.0024	-0.03692
2025-05-13 11:12:46	500	4.27e-06	0.0001	0.00244	-0.015035
2025-05-13 11:12:47	501	4.23e-06	0.0001	0.00248	-0.028166
2025-05-13 11:12:49	503	4.21e-06	0.0001	0.00253	-0.028166
2025-05-13 11:12:50	504	4.21e-06	0.0001	0.00258	-0.023789
2025-05-13 11:12:51	505	4.21e-06	0.0001	0.00266	-0.015035
2025-05-13 11:12:52	506	4.2e-06	0.0001	0.00269	-0.010658
2025-05-13 11:12:53	507	4.17e-06	0.0001	0.00274	-0.028166
2025-05-13 11:12:54	508	4.16e-06	0.0001	0.00284	-0.019412
2025-05-13 11:12:54	508	4.16e-06	0.0001	0.00288	-0.019412
2025-05-13 11:12:55	509	4.16e-06	0.0001	0.00296	-0.023789
2025-05-13 11:12:56	510	4.16e-06	0.0001	0.00302	-0.041297
2025-05-13 11:12:57	511	4.15e-06	0.0001	0.00307	-0.032543
2025-05-13 11:12:59	513	4.1e-06	0.0001	0.00321	-0.010658
2025-05-13 11:13:00	514	4.1e-06	0.0001	0.00329	-0.015035
2025-05-13 11:13:01	515	4.1e-06	0.0001	0.00342	-0.023789
2025-05-13 11:13:02	516	4.1e-06	0.0001	0.00349	-0.019412
2025-05-13 11:13:03	517	4.1e-06	0.0001	0.00371	-0.028166
2025-05-13 11:13:04	518	4.1e-06	0.0001	0.00392	-0.03692
2025-05-13 11:13:05	519	4.04e-06	0.0001	0.00427	-0.019412
2025-05-13 11:13:06	520	4.02e-06	0.0001	0.00444	-0.010658
2025-05-13 11:13:07	521	4.02e-06	0.0001	0.00493	-0.023789
2025-05-13 11:13:08	522	4.04e-06	0.0001	0.00527	-0.015035
2025-05-13 11:13:09	523	4.02e-06	0.0001	0.00609	-0.019412
2025-05-13 11:13:10	524	4.02e-06	0.0001	0.00712	-0.006281
2025-05-13 11:13:11	525	4.04e-06	0.0001	0.00843	-0.006281
2025-05-13 11:13:12	526	4.02e-06	0.0001	0.0105	-0.015035
2025-05-13 11:13:13	527	4.01e-06	0.0001	0.0151	-0.006281
2025-05-13 11:13:14	528	3.97e-06	0.0001	0.0195	-0.010658
2025-05-13 11:13:15	529	3.96e-06	0.0001	0.0329	0.015603
2025-05-13 11:13:16	530	3.96e-06	0.0001	0.0422	0.028734
2025-05-13 11:13:17	531	3.96e-06	0.0001	0.0638	0.024357
2025-05-13 11:13:18	532	3.96e-06	0.0001	0.0758	0.041865
2025-05-13 11:13:19	533	3.96e-06	0.0001	0.0888	0.054995
2025-05-13 11:13:20	534	3.96e-06	0.0001	0.102	0.050618
2025-05-13 11:13:20	534	3.96e-06	0.0001	0.107	0.050618
2025-05-13 11:13:21	535	3.96e-06	0.0001	0.108	0.046242
2025-05-13 11:13:22	536	3.9e-06	0.0001	0.109	0.063749
2025-05-13 11:13:23	537	3.89e-06	0.0001	0.109	0.046242
2025-05-13 11:13:24	538	3.89e-06	0.0001	0.109	0.050618
2025-05-13 11:13:25	539	3.89e-06	0.0001	0.109	0.054995
2025-05-13 11:13:26	540	3.9e-06	0.0001	0.109	0.041865
2025-05-13 11:13:27	541	3.9e-06	0.0001	0.11	0.050618
2025-05-13 11:13:28	542	3.89e-06	0.0001	0.11	0.050618
2025-05-13 11:13:29	543	3.89e-06	0.0001	0.11	0.059372
2025-05-13 11:13:30	544	3.89e-06	0.0001	0.11	0.046242
2025-05-13 11:13:31	545	3.89e-06	0.0001	0.11	0.050618
2025-05-13 11:13:32	546	3.89e-06	0.0001	0.111	0.063749
2025-05-13 11:13:33	547	3.86e-06	0.0001	0.111	0.063749
2025-05-13 11:13:34	548	3.84e-06	0.0001	0.111	0.050618
2025-05-13 11:13:35	549	3.82e-06	0.0001	0.111	0.059372
2025-05-13 11:13:36	550	3.82e-06	0.0001	0.111	0.046242
2025-05-13 11:13:37	551	3.82e-06	0.0001	0.111	0.068126
2025-05-13 11:13:38	552	3.82e-06	0.0001	0.111	0.068126
2025-05-13 11:13:39	553	3.82e-06	0.0001	0.112	0.050618
2025-05-13 11:13:40	554	3.82e-06	0.0001	0.112	0.054995
2025-05-13 11:13:41	555	3.82e-06	0.0001	0.112	0.068126
2025-05-13 11:13:42	556	3.82e-06	0.0001	0.113	0.054995
2025-05-13 11:13:43	557	3.82e-06	0.0001	0.115	0.094388
2025-05-13 11:13:44	558	3.84e-06	0.0001	0.117	0.063749
2025-05-13 11:13:45	559	3.82e-06	0.0001	0.121	0.054995
2025-05-13 11:13:46	560	3.76e-06	0.0001	0.128	0.072503
2025-05-13 11:13:47	561	3.76e-06	0.0001	0.142	0.090011
2025-05-13 11:13:48	562	3.76e-06	0.0001	0.158	0.116272
2025-05-13 11:13:49	563	3.76e-06	0.0001	0.184	0.125026
2025-05-13 11:13:50	564	3.76e-06	0.0001	0.21	0.155664
2025-05-13 11:13:51	565	3.76e-06	0.0001	0.231	0.195056
2025-05-13 11:13:52	566	3.76e-06	0.0001	0.264	0.234449
2025-05-13 11:13:52	566	3.76e-06	0.0001	0.311	0.26071
2025-05-13 11:13:53	567	3.76e-06	0.0001	0.337	0.304479
2025-05-13 11:13:54	568	3.76e-06	0.0001	0.39	0.348248
2025-05-13 11:13:55	569	3.76e-06	0.0001	0.439	0.383264
2025-05-13 11:13:56	570	3.76e-06	0.0001	0.49	0.435786
2025-05-13 11:13:57	571	3.76e-06	0.0001	0.541	0.50144
2025-05-13 11:13:58	572	3.76e-06	0.0001	0.582	0.553963
2025-05-13 11:13:59	573	3.76e-06	0.0001	0.657	0.623994
2025-05-13 11:14:00	574	3.76e-06	0.0001	0.718	0.68527
2025-05-13 11:14:01	575	3.76e-06	0.0001	0.793	0.759678
2025-05-13 11:14:02	576	3.76e-06	0.0001	0.864	0.807824
2025-05-13 11:14:03	577	3.76e-06	0.0001	0.923	0.882231
2025-05-13 11:14:04	578	3.7e-06	0.0001	0.999	0.956639
2025-05-13 11:14:05	579	3.7e-06	0.0001	1.08	1.02667
2025-05-13 11:14:06	580	3.69e-06	0.0001	1.13	1.10983
2025-05-13 11:14:07	581	3.69e-06	0.0001	1.23	1.17548
2025-05-13 11:14:08	582	3.7e-06	0.0001	1.31	1.25865
2025-05-13 11:14:09	583	3.7e-06	0.0001	1.39	1.35056
2025-05-13 11:14:10	584	3.7e-06	0.0001	1.47	1.42059
2025-05-13 11:14:11	585	3.7e-06	0.0001	1.55	1.50813
2025-05-13 11:14:12	586	3.7e-06	0.0001	1.62	1.57816
2025-05-13 11:14:13	587	3.7e-06	0.0001	1.69	1.67007
2025-05-13 11:14:14	588	3.7e-06	0.0001	1.77	1.74886
2025-05-13 11:14:15	589	3.7e-06	0.0001	1.86	1.82764
2025-05-13 11:14:16	590	3.7e-06	0.0001	1.94	1.91518
2025-05-13 11:14:17	591	3.7e-06	0.0001	2.02	1.98084
2025-05-13 11:14:18	592	3.7e-06	0.0001	2.09	2.04211
2025-05-13 11:14:18	592	3.69e-06	0.0001	2.16	2.11214
2025-05-13 11:14:19	593	3.7e-06	0.0001	2.21	2.18655
2025-05-13 11:14:20	594	3.7e-06	0.0001	2.28	2.26533
2025-05-13 11:14:21	595	3.7e-06	0.0001	2.35	2.33974
2025-05-13 11:14:22	596	3.65e-06	0.0001	2.42	2.38351
2025-05-13 11:14:23	597	3.64e-06	0.0001	2.49	2.44916
2025-05-13 11:14:24	598	3.64e-06	0.0001	2.55	2.52357
2025-05-13 11:14:25	599	3.64e-06	0.0001	2.61	2.5761
2025-05-13 11:14:26	600	3.64e-06	0.0001	2.67	2.62424
2025-05-13 11:14:27	601	3.64e-06	0.0001	2.72	2.67239
2025-05-13 11:14:28	602	3.64e-06	0.0001	2.76	2.71178
2025-05-13 11:14:29	603	3.64e-06	0.0001	2.81	2.75993
2025-05-13 11:14:30	604	3.64e-06	0.0001	2.84	2.79494
2025-05-13 11:14:31	605	3.63e-06	0.0001	2.88	2.8212
2025-05-13 11:14:32	606	3.64e-06	0.0001	2.91	2.87373
2025-05-13 11:14:33	607	3.64e-06	0.0001	2.94	2.89999
2025-05-13 11:14:34	608	3.64e-06	0.0001	2.98	2.95251
2025-05-13 11:14:35	609	3.64e-06	0.0001	3	2.96126
2025-05-13 11:14:36	610	3.64e-06	0.0001	3.04	2.99628
2025-05-13 11:14:37	611	3.64e-06	0.0001	3.06	3.00941
2025-05-13 11:14:38	612	3.64e-06	0.0001	3.11	3.04442
2025-05-13 11:14:39	613	3.63e-06	0.0001	3.13	3.06193
2025-05-13 11:14:40	614	3.63e-06	0.0001	3.16	3.07069
2025-05-13 11:14:41	615	3.63e-06	0.0001	3.19	3.07506
2025-05-13 11:14:42	616	3.64e-06	0.0001	3.21	3.11008
2025-05-13 11:14:42	616	3.63e-06	0.0001	3.24	3.13196
2025-05-13 11:14:44	618	3.64e-06	0.0001	3.27	3.12759
2025-05-13 11:14:44	618	3.64e-06	0.0001	3.28	3.14947
2025-05-13 11:14:45	619	3.64e-06	0.0001	3.31	3.15385
2025-05-13 11:14:46	620	3.61e-06	0.0001	3.33	3.16698
2025-05-13 11:14:47	621	3.59e-06	0.0001	3.35	3.18449
2025-05-13 11:14:48	622	3.56e-06	0.0001	3.37	3.18011
2025-05-13 11:14:49	623	3.56e-06	0.0001	3.39	3.19324
2025-05-13 11:14:50	624	3.58e-06	0.0001	3.41	3.18886
2025-05-13 11:14:51	625	3.56e-06	0.0001	3.42	3.20199
2025-05-13 11:14:52	626	3.56e-06	0.0001	3.43	3.20199
2025-05-13 11:14:53	627	3.58e-06	0.0001	3.45	3.21075
2025-05-13 11:14:54	628	3.56e-06	0.0001	3.47	3.22826
2025-05-13 11:14:55	629	3.56e-06	0.0001	3.48	3.2195
2025-05-13 11:14:56	630	3.56e-06	0.0001	3.5	3.23263
2025-05-13 11:14:57	631	3.58e-06	0.0001	3.51	3.24139
2025-05-13 11:14:58	632	3.58e-06	0.0001	3.52	3.25014
2025-05-13 11:14:59	633	3.56e-06	0.0001	3.53	3.25014
2025-05-13 11:15:00	634	3.58e-06	0.0001	3.54	3.22826
2025-05-13 11:15:01	635	3.56e-06	0.0001	3.54	3.2764
2025-05-13 11:15:02	636	3.56e-06	0.0001	3.55	3.25889
2025-05-13 11:15:03	637	3.56e-06	0.0001	3.55	3.26765
2025-05-13 11:15:04	638	3.56e-06	0.0001	3.56	3.28078
2025-05-13 11:15:05	639	3.56e-06	0.0001	3.57	3.26327
2025-05-13 11:15:06	640	3.56e-06	0.0001	3.58	3.2764
2025-05-13 11:15:07	641	3.58e-06	0.0001	3.58	3.2764
2025-05-13 11:15:08	642	3.56e-06	0.0001	3.58	3.26765
2025-05-13 11:15:08	642	3.58e-06	0.0001	3.59	3.2764
2025-05-13 11:15:09	643	3.56e-06	0.0001	3.6	3.28953
2025-05-13 11:15:10	644	3.56e-06	0.0001	3.59	3.25452
2025-05-13 11:15:11	645	3.56e-06	0.0001	3.6	3.28953
2025-05-13 11:15:12	646	3.58e-06	0.0001	3.61	3.28953
2025-05-13 11:15:13	647	3.56e-06	0.0001	3.62	3.2764
2025-05-13 11:15:14	648	3.56e-06	0.0001	3.62	3.28516
2025-05-13 11:15:15	649	3.56e-06	0.0001	3.61	3.29391
2025-05-13 11:15:16	650	3.51e-06	0.0001	3.62	3.28516
2025-05-13 11:15:17	651	3.51e-06	0.0001	3.62	3.28953
2025-05-13 11:15:18	652	3.5e-06	0.0001	3.61	3.28516
2025-05-13 11:15:19	653	3.5e-06	0.0001	3.62	3.29391
2025-05-13 11:15:20	654	3.5e-06	0.0001	3.62	3.29829
2025-05-13 11:15:21	655	3.5e-06	0.0001	3.62	3.27203
2025-05-13 11:15:22	656	3.5e-06	0.0001	3.62	3.28953
2025-05-13 11:15:23	657	3.5e-06	0.0001	3.62	3.28953
2025-05-13 11:15:24	658	3.5e-06	0.0001	3.62	3.29391
2025-05-13 11:15:25	659	3.5e-06	0.0001	3.63	3.28953
2025-05-13 11:15:26	660	3.5e-06	0.0001	3.63	3.28516
2025-05-13 11:15:27	661	3.5e-06	0.0001	3.63	3.28078
2025-05-13 11:15:28	662	3.5e-06	0.0001	3.63	3.28953
2025-05-13 11:15:29	663	3.5e-06	0.0001	3.63	3.2764
2025-05-13 11:15:30	664	3.5e-06	0.0001	3.63	3.27203
2025-05-13 11:15:31	665	3.5e-06	0.0001	3.63	3.28078
2025-05-13 11:15:32	666	3.5e-06	0.0001	3.64	3.27203
2025-05-13 11:15:33	667	3.5e-06	0.0001	3.63	3.27203
2025-05-13 11:15:34	668	3.5e-06	0.0001	3.63	3.26765
2025-05-13 11:15:34	668	3.5e-06	0.0001	3.63	3.2764
2025-05-13 11:15:35	669	3.5e-06	0.0001	3.64	3.2764
2025-05-13 11:15:36	670	3.5e-06	0.0001	3.63	3.27203
2025-05-13 11:15:37	671	3.5e-06	0.0001	3.63	3.2764
2025-05-13 11:15:38	672	3.5e-06	0.0001	3.63	3.2764
2025-05-13 11:15:39	673	3.5e-06	0.0001	3.63	3.2764
2025-05-13 11:15:40	674	3.5e-06	0.0001	3.63	3.27203
2025-05-13 11:15:41	675	3.5e-06	0.0001	3.64	3.28516
2025-05-13 11:15:42	676	3.5e-06	0.0001	3.64	3.26765
2025-05-13 11:15:43	677	3.5e-06	0.0001	3.63	3.29829
2025-05-13 11:15:44	678	3.5e-06	0.0001	3.63	3.28516
2025-05-13 11:15:45	679	3.5e-06	0.0001	3.63	3.27203
2025-05-13 11:15:46	680	3.5e-06	0.0001	3.63	3.2764
2025-05-13 11:15:47	681	3.49e-06	0.0001	3.63	3.2764
2025-05-13 11:15:48	682	3.5e-06	0.0001	3.63	3.2764
2025-05-13 11:15:49	683	3.5e-06	0.0001	3.63	3.28516
2025-05-13 11:15:50	684	3.5e-06	0.0001	3.63	3.27203
2025-05-13 11:15:51	685	3.5e-06	0.0001	3.63	3.2764
2025-05-13 11:15:52	686	3.5e-06	0.0001	3.63	3.2764
2025-05-13 11:15:53	687	3.49e-06	0.0001	3.64	3.28516
2025-05-13 11:15:54	688	3.48e-06	0.0001	3.63	3.28953
2025-05-13 11:15:55	689	3.48e-06	0.0001	3.63	3.28516
2025-05-13 11:15:56	690	3.44e-06	0.0001	3.63	3.28516
2025-05-13 11:15:57	691	3.45e-06	0.0001	3.63	3.28078
2025-05-13 11:15:58	692	3.44e-06	0.0001	3.63	3.28516
2025-05-13 11:16:00	694	3.43e-06	0.0001	3.64	3.28953
2025-05-13 11:16:01	695	3.43e-06	0.0001	3.64	3.27203
2025-05-13 11:16:02	696	3.44e-06	0.0001	3.63	3.2764
2025-05-13 11:16:03	697	3.43e-06	0.0001	3.64	3.27203
2025-05-13 11:16:04	698	3.43e-06	0.0001	3.63	3.27203
2025-05-13 11:16:05	699	3.43e-06	0.0001	3.63	3.2764
2025-05-13 11:16:06	700	3.44e-06	0.0001	3.63	3.27203
2025-05-13 11:16:07	701	3.43e-06	0.0001	3.63	3.26765
2025-05-13 11:16:08	702	3.43e-06	0.0001	3.63	3.27203
2025-05-13 11:16:09	703	3.44e-06	0.0001	3.62	3.27203
2025-05-13 11:16:10	704	3.43e-06	0.0001	3.62	3.25889
2025-05-13 11:16:11	705	3.44e-06	0.0001	3.62	3.26765
2025-05-13 11:16:12	706	3.44e-06	0.0001	3.62	3.26327
2025-05-13 11:16:13	707	3.43e-06	0.0001	3.62	3.26765
2025-05-13 11:16:14	708	3.44e-06	0.0001	3.62	3.26327
2025-05-13 11:16:15	709	3.43e-06	0.0001	3.62	3.26327
2025-05-13 11:16:16	710	3.44e-06	0.0001	3.62	3.26327
2025-05-13 11:16:17	711	3.43e-06	0.0001	3.62	3.25889
2025-05-13 11:16:18	712	3.44e-06	0.0001	3.62	3.24139
2025-05-13 11:16:19	713	3.44e-06	0.0001	3.6	3.25014
2025-05-13 11:16:20	714	3.44e-06	0.0001	3.59	3.24139
2025-05-13 11:16:21	715	3.43e-06	0.0001	3.6	3.25452
2025-05-13 11:16:23	717	3.43e-06	0.0001	3.59	3.25452
2025-05-13 11:16:24	718	3.44e-06	0.0001	3.59	3.24576
2025-05-13 11:16:24	718	3.44e-06	0.0001	3.59	3.25452
2025-05-13 11:16:25	719	3.43e-06	0.0001	3.58	3.25452
2025-05-13 11:16:26	720	3.44e-06	0.0001	3.58	3.22826
2025-05-13 11:16:27	721	3.44e-06	0.0001	3.58	3.26765
2025-05-13 11:16:28	722	3.44e-06	0.0001	3.58	3.22388
2025-05-13 11:16:29	723	3.43e-06	0.0001	3.58	3.25014
2025-05-13 11:16:30	724	3.43e-06	0.0001	3.58	3.22388
2025-05-13 11:16:31	725	3.44e-06	0.0001	3.56	3.21513
2025-05-13 11:16:32	726	3.43e-06	0.0001	3.56	3.2195
2025-05-13 11:16:33	727	3.41e-06	0.0001	3.55	3.20637
2025-05-13 11:16:34	728	3.38e-06	0.0001	3.54	3.21513
2025-05-13 11:16:35	729	3.37e-06	0.0001	3.54	3.2195
2025-05-13 11:16:36	730	3.38e-06	0.0001	3.54	3.20199
2025-05-13 11:16:37	731	3.37e-06	0.0001	3.54	3.19324
2025-05-13 11:16:38	732	3.37e-06	0.0001	3.54	3.21075
2025-05-13 11:16:39	733	3.37e-06	0.0001	3.53	3.21513
2025-05-13 11:16:40	734	3.37e-06	0.0001	3.52	3.18449
2025-05-13 11:16:41	735	3.37e-06	0.0001	3.51	3.19324
2025-05-13 11:16:42	736	3.37e-06	0.0001	3.5	3.19762
2025-05-13 11:16:43	737	3.37e-06	0.0001	3.5	3.16698
2025-05-13 11:16:44	738	3.37e-06	0.0001	3.48	3.18449
2025-05-13 11:16:45	739	3.37e-06	0.0001	3.47	3.17136
2025-05-13 11:16:46	740	3.38e-06	0.0001	3.45	3.14947
2025-05-13 11:16:47	741	3.37e-06	0.0001	3.44	3.14509
2025-05-13 11:16:49	743	3.38e-06	0.0001	3.43	3.12759
2025-05-13 11:16:49	743	3.38e-06	0.0001	3.41	3.13634
2025-05-13 11:16:50	744	3.37e-06	0.0001	3.41	3.11446
2025-05-13 11:16:51	745	3.38e-06	0.0001	3.39	3.12321
2025-05-13 11:16:52	746	3.37e-06	0.0001	3.37	3.08819
2025-05-13 11:16:53	747	3.38e-06	0.0001	3.36	3.08819
2025-05-13 11:16:54	748	3.38e-06	0.0001	3.36	3.06631
2025-05-13 11:16:55	749	3.37e-06	0.0001	3.33	3.07069
2025-05-13 11:16:57	751	3.37e-06	0.0001	3.32	3.05318
2025-05-13 11:16:58	752	3.38e-06	0.0001	3.31	3.04005
2025-05-13 11:16:58	752	3.37e-06	0.0001	3.29	3.01816
2025-05-13 11:16:59	753	3.37e-06	0.0001	3.28	3.01379
2025-05-13 11:17:00	754	3.38e-06	0.0001	3.24	2.98315
2025-05-13 11:17:01	755	3.37e-06	0.0001	3.22	2.97439
2025-05-13 11:17:02	756	3.38e-06	0.0001	3.18	2.94376
2025-05-13 11:17:03	757	3.37e-06	0.0001	3.15	2.9175
2025-05-13 11:17:05	759	3.37e-06	0.0001	3.12	2.88686
2025-05-13 11:17:06	760	3.37e-06	0.0001	3.07	2.83433
2025-05-13 11:17:06	760	3.37e-06	0.0001	3.03	2.79932
2025-05-13 11:17:07	761	3.37e-06	0.0001	2.99	2.77743
2025-05-13 11:17:08	762	3.37e-06	0.0001	2.97	2.75117
2025-05-13 11:17:09	763	3.37e-06	0.0001	2.93	2.72929
2025-05-13 11:17:10	764	3.37e-06	0.0001	2.92	2.72053
2025-05-13 11:17:12	766	3.37e-06	0.0001	2.89	2.68114
2025-05-13 11:17:13	767	3.38e-06	0.0001	2.87	2.67677
2025-05-13 11:17:14	768	3.37e-06	0.0001	2.86	2.65926
2025-05-13 11:17:14	768	3.37e-06	0.0001	2.84	2.63737
2025-05-13 11:17:15	769	3.37e-06	0.0001	2.84	2.62862
2025-05-13 11:17:16	770	3.37e-06	0.0001	2.82	2.62424
2025-05-13 11:17:17	771	3.37e-06	0.0001	2.81	2.61111
2025-05-13 11:17:18	772	3.38e-06	0.0001	2.8	2.60236
2025-05-13 11:17:19	773	3.37e-06	0.0001	2.79	2.5936
2025-05-13 11:17:20	774	3.37e-06	0.0001	2.79	2.58923
2025-05-13 11:17:21	775	3.37e-06	0.0001	2.78	2.58923
2025-05-13 11:17:22	776	3.37e-06	0.0001	2.78	2.5761
2025-05-13 11:17:23	777	3.38e-06	0.0001	2.78	2.58485
2025-05-13 11:17:24	778	3.38e-06	0.0001	2.76	2.58047
2025-05-13 11:17:25	779	3.37e-06	0.0001	2.76	2.56734
2025-05-13 11:17:26	780	3.37e-06	0.0001	2.76	2.55421
2025-05-13 11:17:27	781	3.35e-06	0.0001	2.76	2.55859
2025-05-13 11:17:28	782	3.37e-06	0.0001	2.75	2.55421
2025-05-13 11:17:29	783	3.38e-06	0.0001	2.75	2.55859
2025-05-13 11:17:30	784	3.37e-06	0.0001	2.75	2.55859
2025-05-13 11:17:31	785	3.37e-06	0.0001	2.75	2.54983
2025-05-13 11:17:32	786	3.37e-06	0.0001	2.74	2.55421
2025-05-13 11:17:33	787	3.34e-06	0.0001	2.74	2.53233
2025-05-13 11:17:34	788	3.33e-06	0.0001	2.74	2.54983
2025-05-13 11:17:35	789	3.33e-06	0.0001	2.73	2.55421
2025-05-13 11:17:36	790	3.32e-06	0.0001	2.73	2.5367
2025-05-13 11:17:37	791	3.33e-06	0.0001	2.73	2.5367
2025-05-13 11:17:38	792	3.32e-06	0.0001	2.73	2.54108
2025-05-13 11:17:39	793	3.3e-06	0.0001	2.73	2.5367
2025-05-13 11:17:40	794	3.3e-06	0.0001	2.73	2.53233
2025-05-13 11:17:41	795	3.3e-06	0.0001	2.73	2.52357
2025-05-13 11:17:42	796	3.3e-06	0.0001	2.72	2.52795
2025-05-13 11:17:43	797	3.3e-06	0.0001	2.72	2.5192
2025-05-13 11:17:44	798	3.3e-06	0.0001	2.72	2.52357
2025-05-13 11:17:45	799	3.3e-06	0.0001	2.72	2.5192
2025-05-13 11:17:46	800	3.3e-06	0.0001	2.7	2.51482
2025-05-13 11:17:47	801	3.3e-06	0.0001	2.7	2.51044
2025-05-13 11:17:48	802	3.3e-06	0.0001	2.7	2.50606
2025-05-13 11:17:49	803	3.3e-06	0.0001	2.69	2.5192
2025-05-13 11:17:50	804	3.29e-06	0.0001	2.69	2.50169
2025-05-13 11:17:51	805	3.3e-06	0.0001	2.67	2.51482
2025-05-13 11:17:52	806	3.3e-06	0.0001	2.67	2.49731
2025-05-13 11:17:53	807	3.29e-06	0.0001	2.67	2.49293
2025-05-13 11:17:54	808	3.29e-06	0.0001	2.67	2.49731
2025-05-13 11:17:55	809	3.3e-06	0.0001	2.66	2.51482
2025-05-13 11:17:56	810	3.3e-06	0.0001	2.66	2.48418
2025-05-13 11:17:56	810	3.3e-06	0.0001	2.64	2.50169
2025-05-13 11:17:57	811	3.3e-06	0.0001	2.64	2.49731
2025-05-13 11:17:58	812	3.3e-06	0.0001	2.64	2.48856
2025-05-13 11:17:59	813	3.3e-06	0.0001	2.64	2.48856
2025-05-13 11:18:00	814	3.3e-06	0.0001	2.62	2.49293
2025-05-13 11:18:01	815	3.3e-06	0.0001	2.62	2.49293
2025-05-13 11:18:02	816	3.3e-06	0.0001	2.62	2.49293
2025-05-13 11:18:03	817	3.29e-06	0.0001	2.61	2.4798
2025-05-13 11:18:04	818	3.3e-06	0.0001	2.61	2.48418
2025-05-13 11:18:05	819	3.3e-06	0.0001	2.61	2.47543
2025-05-13 11:18:06	820	3.3e-06	0.0001	2.61	2.47105
2025-05-13 11:18:07	821	3.3e-06	0.0001	2.61	2.46667
2025-05-13 11:18:08	822	3.29e-06	0.0001	2.59	2.4623
2025-05-13 11:18:09	823	3.29e-06	0.0001	2.59	2.46667
2025-05-13 11:18:10	824	3.32e-06	0.0001	2.59	2.4623
2025-05-13 11:18:11	825	3.3e-06	0.0001	2.58	2.47105
2025-05-13 11:18:12	826	3.3e-06	0.0001	2.58	2.4623
2025-05-13 11:18:13	827	3.3e-06	0.0001	2.58	2.44479
2025-05-13 11:18:14	828	3.3e-06	0.0001	2.57	2.4623
2025-05-13 11:18:15	829	3.3e-06	0.0001	2.56	2.4623
2025-05-13 11:18:16	830	3.3e-06	0.0001	2.56	2.45354
2025-05-13 11:18:17	831	3.3e-06	0.0001	2.55	2.44916
2025-05-13 11:18:18	832	3.29e-06	0.0001	2.55	2.43603
2025-05-13 11:18:19	833	3.3e-06	0.0001	2.55	2.44479
2025-05-13 11:18:20	834	3.3e-06	0.0001	2.53	2.44916
2025-05-13 11:18:21	835	3.3e-06	0.0001	2.53	2.43603
2025-05-13 11:18:22	836	3.3e-06	0.0001	2.53	2.43603
2025-05-13 11:18:22	836	3.3e-06	0.0001	2.52	2.43603
2025-05-13 11:18:23	837	3.3e-06	0.0001	2.52	2.44479
2025-05-13 11:18:24	838	3.3e-06	0.0001	2.52	2.43603
2025-05-13 11:18:25	839	3.29e-06	0.0001	2.52	2.44041
2025-05-13 11:18:26	840	3.29e-06	0.0001	2.5	2.41853
2025-05-13 11:18:27	841	3.3e-06	0.0001	2.5	2.44041
2025-05-13 11:18:28	842	3.3e-06	0.0001	2.5	2.42728
2025-05-13 11:18:29	843	3.3e-06	0.0001	2.5	2.4229
2025-05-13 11:18:30	844	3.3e-06	0.0001	2.5	2.43166
2025-05-13 11:18:31	845	3.3e-06	0.0001	2.49	2.42728
2025-05-13 11:18:32	846	3.3e-06	0.0001	2.49	2.41415
2025-05-13 11:18:33	847	3.3e-06	0.0001	2.49	2.40977
2025-05-13 11:18:34	848	3.3e-06	0.0001	2.49	2.41853
2025-05-13 11:18:35	849	3.3e-06	0.0001	2.47	2.41853
2025-05-13 11:18:36	850	3.3e-06	0.0001	2.47	2.41853
2025-05-13 11:18:37	851	3.3e-06	0.0001	2.47	2.41853
2025-05-13 11:18:38	852	3.3e-06	0.0001	2.47	2.4054
2025-05-13 11:18:39	853	3.3e-06	0.0001	2.46	2.40977
2025-05-13 11:18:40	854	3.3e-06	0.0001	2.46	2.40102
2025-05-13 11:18:41	855	3.3e-06	0.0001	2.46	2.40977
2025-05-13 11:18:42	856	3.3e-06	0.0001	2.46	2.39664
2025-05-13 11:18:43	857	3.29e-06	0.0001	2.44	2.38789
2025-05-13 11:18:44	858	3.3e-06	0.0001	2.44	2.40102
2025-05-13 11:18:45	859	3.29e-06	0.0001	2.44	2.40102
2025-05-13 11:18:46	860	3.29e-06	0.0001	2.43	2.38351
2025-05-13 11:18:47	861	3.29e-06	0.0001	2.43	2.38789
2025-05-13 11:18:47	861	3.29e-06	0.0001	2.43	2.37476
2025-05-13 11:18:48	862	3.27e-06	0.0001	2.43	2.38789
2025-05-13 11:18:49	863	3.28e-06	0.0001	2.42	2.38351
2025-05-13 11:18:50	864	3.28e-06	0.0001	2.41	2.39227
2025-05-13 11:18:51	865	3.27e-06	0.0001	2.41	2.39227
2025-05-13 11:18:52	866	3.25e-06	0.0001	2.41	2.37038
2025-05-13 11:18:53	867	3.25e-06	0.0001	2.41	2.38351
2025-05-13 11:18:54	868	3.25e-06	0.0001	2.41	2.37038
2025-05-13 11:18:55	869	3.25e-06	0.0001	2.4	2.37038
2025-05-13 11:18:56	870	3.24e-06	0.0001	2.4	2.37476
2025-05-13 11:18:57	871	3.23e-06	0.0001	2.4	2.37038
2025-05-13 11:18:58	872	3.23e-06	0.0001	2.4	2.37038
2025-05-13 11:18:59	873	3.25e-06	0.0001	2.4	2.37476
2025-05-13 11:19:00	874	3.24e-06	0.0001	2.4	2.37038
2025-05-13 11:19:01	875	3.24e-06	0.0001	2.38	2.37476
2025-05-13 11:19:02	876	3.24e-06	0.0001	2.38	2.37914
2025-05-13 11:19:03	877	3.24e-06	0.0001	2.38	2.36163
2025-05-13 11:19:04	878	3.24e-06	0.0001	2.38	2.35725
2025-05-13 11:19:05	879	3.23e-06	0.0001	2.37	2.37914
2025-05-13 11:19:06	880	3.24e-06	0.0001	2.37	2.35287
2025-05-13 11:19:07	881	3.24e-06	0.0001	2.37	2.35287
2025-05-13 11:19:08	882	3.24e-06	0.0001	2.37	2.35287
2025-05-13 11:19:09	883	3.24e-06	0.0001	2.37	2.35725
2025-05-13 11:19:10	884	3.24e-06	0.0001	2.35	2.35725
2025-05-13 11:19:11	885	3.24e-06	0.0001	2.35	2.32661
2025-05-13 11:19:12	886	3.24e-06	0.0001	2.35	2.3485
2025-05-13 11:19:12	886	3.23e-06	0.0001	2.35	2.35287
2025-05-13 11:19:13	887	3.23e-06	0.0001	2.35	2.35287
2025-05-13 11:19:14	888	3.24e-06	0.0001	2.34	2.3485
2025-05-13 11:19:15	889	3.24e-06	0.0001	2.34	2.35287
2025-05-13 11:19:16	890	3.23e-06	0.0001	2.34	2.33537
2025-05-13 11:19:17	891	3.24e-06	0.0001	2.34	2.34412
2025-05-13 11:19:18	892	3.24e-06	0.0001	2.34	2.3485
2025-05-13 11:19:19	893	3.24e-06	0.0001	2.32	2.3485
2025-05-13 11:19:20	894	3.23e-06	0.0001	2.32	2.3485
2025-05-13 11:19:21	895	3.24e-06	0.0001	2.32	2.33099
2025-05-13 11:19:22	896	3.24e-06	0.0001	2.32	2.32224
2025-05-13 11:19:23	897	3.23e-06	0.0001	2.32	2.35725
2025-05-13 11:19:24	898	3.23e-06	0.0001	2.32	2.32224
2025-05-13 11:19:25	899	3.23e-06	0.0001	2.32	2.33537
2025-05-13 11:19:26	900	3.24e-06	0.0001	2.31	2.33537
2025-05-13 11:19:27	901	3.24e-06	0.0001	2.31	2.33974
2025-05-13 11:19:28	902	3.24e-06	0.0001	2.31	2.32224
2025-05-13 11:19:29	903	3.24e-06	0.0001	2.31	2.33537
2025-05-13 11:19:30	904	3.24e-06	0.0001	2.31	2.33537
2025-05-13 11:19:31	905	3.24e-06	0.0001	2.29	2.32224
2025-05-13 11:19:32	906	3.24e-06	0.0001	2.29	2.33099
2025-05-13 11:19:33	907	3.24e-06	0.0001	2.29	2.31786
2025-05-13 11:19:34	908	3.24e-06	0.0001	2.29	2.3091
2025-05-13 11:19:35	909	3.23e-06	0.0001	2.29	2.31786
2025-05-13 11:19:36	910	3.24e-06	0.0001	2.29	2.31786
2025-05-13 11:19:37	911	3.23e-06	0.0001	2.28	2.30473
2025-05-13 11:19:37	911	3.24e-06	0.0001	2.28	2.3091
2025-05-13 11:19:38	912	3.24e-06	0.0001	2.28	2.29597
2025-05-13 11:19:39	913	3.24e-06	0.0001	2.28	2.31786
2025-05-13 11:19:40	914	3.25e-06	0.0001	2.28	2.3091
2025-05-13 11:19:41	915	3.23e-06	0.0001	2.28	2.3485
2025-05-13 11:19:42	916	3.24e-06	0.0001	2.26	2.29597
2025-05-13 11:19:43	917	3.24e-06	0.0001	2.26	2.30473
2025-05-13 11:19:44	918	3.24e-06	0.0001	2.26	2.30473
2025-05-13 11:19:45	919	3.23e-06	0.0001	2.26	2.3091
2025-05-13 11:19:46	920	3.24e-06	0.0001	2.26	2.3091
2025-05-13 11:19:47	921	3.24e-06	0.0001	2.26	2.30473
2025-05-13 11:19:48	922	3.24e-06	0.0001	2.26	2.31348
2025-05-13 11:19:49	923	3.24e-06	0.0001	2.26	2.31786
2025-05-13 11:19:50	924	3.24e-06	0.0001	2.25	2.2916
2025-05-13 11:19:51	925	3.24e-06	0.0001	2.25	2.2916
2025-05-13 11:19:52	926	3.24e-06	0.0001	2.25	2.2916
2025-05-13 11:19:53	927	3.24e-06	0.0001	2.25	2.28722
2025-05-13 11:19:54	928	3.24e-06	0.0001	2.25	2.29597
2025-05-13 11:19:55	929	3.24e-06	0.0001	2.25	2.29597
2025-05-13 11:19:56	930	3.24e-06	0.0001	2.24	2.2916
2025-05-13 11:19:57	931	3.24e-06	0.0001	2.24	2.28722
2025-05-13 11:19:58	932	3.23e-06	0.0001	2.24	2.28722
2025-05-13 11:19:59	933	3.23e-06	0.0001	2.24	2.27847
2025-05-13 11:20:00	934	3.23e-06	0.0001	2.24	2.28284
2025-05-13 11:20:01	935	3.23e-06	0.0001	2.23	2.27847
2025-05-13 11:20:02	936	3.24e-06	0.0001	2.23	2.28722
2025-05-13 11:20:02	936	3.24e-06	0.0001	2.23	2.28722
2025-05-13 11:20:03	937	3.24e-06	0.0001	2.23	2.28722
2025-05-13 11:20:04	938	3.24e-06	0.0001	2.23	2.27409
2025-05-13 11:20:05	939	3.22e-06	0.0001	2.23	2.27847
2025-05-13 11:20:06	940	3.24e-06	0.0001	2.21	2.28284
2025-05-13 11:20:07	941	3.24e-06	0.0001	2.21	2.26971
2025-05-13 11:20:08	942	3.24e-06	0.0001	2.21	2.26971
2025-05-13 11:20:09	943	3.24e-06	0.0001	2.21	2.26096
2025-05-13 11:20:10	944	3.24e-06	0.0001	2.21	2.26096
2025-05-13 11:20:11	945	3.24e-06	0.0001	2.21	2.28284
2025-05-13 11:20:12	946	3.24e-06	0.0001	2.21	2.28722
2025-05-13 11:20:13	947	3.24e-06	0.0001	2.21	2.25658
2025-05-13 11:20:14	948	3.24e-06	0.0001	2.21	2.27409
2025-05-13 11:20:15	949	3.24e-06	0.0001	2.21	2.27409
2025-05-13 11:20:16	950	3.23e-06	0.0001	2.2	2.24783
2025-05-13 11:20:17	951	3.24e-06	0.0001	2.21	2.26096
2025-05-13 11:20:19	953	3.24e-06	0.0001	2.2	2.26533
2025-05-13 11:20:20	954	3.24e-06	0.0001	2.19	2.26096
2025-05-13 11:20:21	955	3.24e-06	0.0001	2.19	2.26533
2025-05-13 11:20:22	956	3.24e-06	0.0001	2.19	2.2522
2025-05-13 11:20:23	957	3.24e-06	0.0001	2.19	2.2522
2025-05-13 11:20:24	958	3.24e-06	0.0001	2.19	2.26971
2025-05-13 11:20:25	959	3.23e-06	0.0001	2.19	2.25658
2025-05-13 11:20:26	960	3.24e-06	0.0001	2.19	2.24783
2025-05-13 11:20:27	961	3.24e-06	0.0001	2.19	2.2522
2025-05-13 11:20:28	962	3.24e-06	0.0001	2.18	2.24783
2025-05-13 11:20:29	963	3.13e-06	0.0001	2.18	2.24345
2025-05-13 11:20:30	964	3.05e-06	0.0001	2.18	2.24783
2025-05-13 11:20:31	965	3.04e-06	0.0001	2.18	2.23907
2025-05-13 11:20:32	966	3.04e-06	0.000128	2.18	2.24783
2025-05-13 11:20:33	967	3.01e-06	0.00027	2.17	2.23907
2025-05-13 11:20:34	968	2.98e-06	0.000423	2.17	2.24345
2025-05-13 11:20:35	969	2.98e-06	0.000546	2.17	2.24345
2025-05-13 11:20:36	970	2.98e-06	0.000677	2.16	2.23907
2025-05-13 11:20:37	971	2.98e-06	0.000763	2.17	2.23907
2025-05-13 11:20:38	972	2.98e-06	0.000844	2.17	2.23032
2025-05-13 11:20:39	973	2.98e-06	0.000919	2.17	2.21719
2025-05-13 11:20:40	974	2.94e-06	0.000981	2.16	2.21719
2025-05-13 11:20:41	975	2.92e-06	0.00103	2.16	2.23907
2025-05-13 11:20:42	976	2.92e-06	0.00107	2.16	2.2347
2025-05-13 11:20:43	977	2.92e-06	0.00112	2.16	2.23032
2025-05-13 11:20:44	978	2.92e-06	0.00117	2.16	2.22594
2025-05-13 11:20:45	979	2.92e-06	0.00121	2.16	2.22594
2025-05-13 11:20:46	980	2.92e-06	0.00124	2.16	2.22594
2025-05-13 11:20:47	981	2.92e-06	0.00127	2.16	2.21719
2025-05-13 11:20:48	982	2.92e-06	0.00129	2.16	2.22157
2025-05-13 11:20:49	983	2.91e-06	0.00131	2.15	2.21719
2025-05-13 11:20:50	984	2.91e-06	0.00133	2.15	2.21719
2025-05-13 11:20:51	985	2.86e-06	0.00134	2.15	2.2347
2025-05-13 11:20:52	986	2.86e-06	0.00135	2.15	2.22594
2025-05-13 11:20:53	987	2.85e-06	0.00136	2.15	2.21281
2025-05-13 11:20:54	988	2.85e-06	0.00137	2.15	2.21281
2025-05-13 11:20:55	989	2.86e-06	0.00137	2.15	2.21719
2025-05-13 11:20:56	990	2.85e-06	0.00139	2.15	2.22594
2025-05-13 11:20:57	991	2.86e-06	0.00139	2.14	2.20844
2025-05-13 11:20:58	992	2.86e-06	0.0014	2.14	2.20844
2025-05-13 11:20:59	993	2.85e-06	0.00141	2.13	2.20844
2025-05-13 11:21:01	995	2.85e-06	0.00143	2.14	2.20406
2025-05-13 11:21:01	995	2.85e-06	0.00144	2.13	2.22157
2025-05-13 11:21:02	996	2.85e-06	0.00145	2.14	2.21281
2025-05-13 11:21:03	997	2.86e-06	0.00145	2.14	2.21719
2025-05-13 11:21:04	998	2.86e-06	0.00146	2.13	2.1953
2025-05-13 11:21:05	999	2.85e-06	0.00147	2.12	2.19968
2025-05-13 11:21:06	1000	2.86e-06	0.00147	2.12	2.19968
2025-05-13 11:21:07	1001	2.85e-06	0.00147	2.12	2.19968
2025-05-13 11:21:09	1003	2.86e-06	0.00148	2.12	2.1953
2025-05-13 11:21:10	1004	2.82e-06	0.00148	2.12	2.21719
2025-05-13 11:21:10	1004	2.81e-06	0.00148	2.12	2.1953
2025-05-13 11:21:11	1005	2.81e-06	0.00148	2.12	2.20406
2025-05-13 11:21:12	1006	2.81e-06	0.00148	2.12	2.20844
2025-05-13 11:21:13	1007	2.81e-06	0.0015	2.11	2.21281
2025-05-13 11:21:14	1008	2.81e-06	0.0015	2.11	2.19093
2025-05-13 11:21:15	1009	2.81e-06	0.0015	2.11	2.1953
2025-05-13 11:21:17	1011	2.81e-06	0.00151	2.11	2.18655
2025-05-13 11:21:18	1012	2.82e-06	0.00151	2.11	2.1953
2025-05-13 11:21:19	1013	2.81e-06	0.00151	2.11	2.19968
2025-05-13 11:21:19	1013	2.81e-06	0.00152	2.11	2.1953
2025-05-13 11:21:20	1014	2.81e-06	0.00152	2.11	2.19093
2025-05-13 11:21:21	1015	2.81e-06	0.00152	2.11	2.19093
2025-05-13 11:21:22	1016	2.8e-06	0.00152	2.11	2.1953
2025-05-13 11:21:23	1017	2.81e-06	0.00152	2.11	2.19093
2025-05-13 11:21:25	1019	2.81e-06	0.00152	2.1	2.18217
2025-05-13 11:21:26	1020	2.81e-06	0.00153	2.1	2.1953
2025-05-13 11:21:27	1021	2.81e-06	0.00153	2.1	2.17342
2025-05-13 11:21:27	1021	2.81e-06	0.00153	2.1	2.1778
2025-05-13 11:21:28	1022	2.81e-06	0.00153	2.1	2.19093
2025-05-13 11:21:29	1023	2.81e-06	0.00153	2.1	2.1778
2025-05-13 11:21:30	1024	2.81e-06	0.00153	2.09	2.18655
2025-05-13 11:21:31	1025	2.82e-06	0.00153	2.09	2.18655
2025-05-13 11:21:32	1026	2.81e-06	0.00154	2.09	2.17342
2025-05-13 11:21:33	1027	2.8e-06	0.00154	2.09	2.17342
2025-05-13 11:21:34	1028	2.81e-06	0.00155	2.09	2.16467
2025-05-13 11:21:35	1029	2.81e-06	0.00155	2.09	2.18217
2025-05-13 11:21:36	1030	2.81e-06	0.00156	2.09	2.18655
2025-05-13 11:21:37	1031	2.81e-06	0.00157	2.09	2.18217
2025-05-13 11:21:38	1032	2.81e-06	0.00157	2.09	2.16904
2025-05-13 11:21:39	1033	2.81e-06	0.00157	2.09	2.17342
2025-05-13 11:21:40	1034	2.8e-06	0.00158	2.09	2.1778
2025-05-13 11:21:41	1035	2.81e-06	0.00158	2.09	2.18217
2025-05-13 11:21:42	1036	2.79e-06	0.00158	2.08	2.16029
2025-05-13 11:21:43	1037	2.78e-06	0.00158	2.08	2.16467
2025-05-13 11:21:44	1038	2.77e-06	0.00158	2.08	2.16904
2025-05-13 11:21:45	1039	2.77e-06	0.00159	2.08	2.16467
2025-05-13 11:21:46	1040	2.78e-06	0.00158	2.08	2.17342
2025-05-13 11:21:47	1041	2.77e-06	0.00158	2.08	2.16029
2025-05-13 11:21:48	1042	2.77e-06	0.00158	2.08	2.17342
2025-05-13 11:21:49	1043	2.77e-06	0.00158	2.08	2.15591
2025-05-13 11:21:50	1044	3.17e-05	0.00148	2.08	2.17342
2025-05-13 11:21:51	1045	2.51e-05	0.00112	2.08	2.16904
2025-05-13 11:21:52	1046	1.64e-05	0.000876	2.07	2.16904
2025-05-13 11:21:53	1047	1.38e-05	0.000694	2.06	2.16467
2025-05-13 11:21:54	1048	1.22e-05	0.000567	2.06	2.15591
2025-05-13 11:21:55	1049	1.1e-05	0.000469	2.07	2.16029
2025-05-13 11:21:56	1050	1.03e-05	0.0004	2.06	2.14716
2025-05-13 11:21:57	1051	9.89e-06	0.000339	2.06	2.14278
2025-05-13 11:21:58	1052	9.46e-06	0.000292	2.07	2.14716
2025-05-13 11:21:59	1053	9.1e-06	0.000238	2.06	2.16029
2025-05-13 11:22:00	1054	8.67e-06	0.00021	2.06	2.14278
2025-05-13 11:22:01	1055	8.43e-06	0.000186	2.06	2.16029
2025-05-13 11:22:02	1056	8.16e-06	0.000168	2.06	2.16029
2025-05-13 11:22:03	1057	7.95e-06	0.00015	2.06	2.14278
2025-05-13 11:22:04	1058	7.76e-06	0.00014	2.06	2.14716
2025-05-13 11:22:05	1059	7.52e-06	0.000131	2.05	2.14716
2025-05-13 11:22:06	1060	7.4e-06	0.000127	2.05	2.14278
2025-05-13 11:22:07	1061	7.28e-06	0.000117	2.05	2.16904
2025-05-13 11:22:08	1062	7.04e-06	0.000109	2.05	2.13841
2025-05-13 11:22:09	1063	6.88e-06	0.000108	2.05	2.15591
2025-05-13 11:22:10	1064	6.8e-06	0.000106	2.05	2.15591
2025-05-13 11:22:11	1065	6.74e-06	0.0001	2.05	2.14716
2025-05-13 11:22:12	1066	6.65e-06	0.0001	2.05	2.15153
2025-05-13 11:22:13	1067	6.59e-06	0.0001	2.05	2.13841
2025-05-13 11:22:14	1068	6.53e-06	0.0001	2.05	2.14278
2025-05-13 11:22:15	1069	6.45e-06	0.0001	2.05	2.13841
2025-05-13 11:22:16	1070	6.38e-06	0.0001	2.04	2.13841
2025-05-13 11:22:17	1071	6.34e-06	0.0001	2.04	2.14716
2025-05-13 11:22:18	1072	6.26e-06	0.0001	2.05	2.14278
2025-05-13 11:22:19	1073	6.24e-06	0.0001	2.05	2.13403
2025-05-13 11:22:20	1074	6.14e-06	0.0001	2.05	2.13841
2025-05-13 11:22:21	1075	6.14e-06	0.0001	2.04	2.13403
2025-05-13 11:22:22	1076	6.05e-06	0.0001	2.04	2.13403
2025-05-13 11:22:23	1077	6.05e-06	0.0001	2.04	2.13403
2025-05-13 11:22:24	1078	5.93e-06	0.0001	2.04	2.13403
2025-05-13 11:22:25	1079	5.91e-06	0.0001	2.03	2.11652
2025-05-13 11:22:26	1080	5.87e-06	0.0001	2.03	2.13841
2025-05-13 11:22:27	1081	5.82e-06	0.0001	2.03	2.11652
2025-05-13 11:22:28	1082	5.82e-06	0.0001	2.03	2.1209
2025-05-13 11:22:29	1083	5.74e-06	0.0001	2.03	2.12965
2025-05-13 11:22:30	1084	5.72e-06	0.0001	2.03	2.14278
2025-05-13 11:22:31	1085	5.7e-06	0.0001	2.03	2.12965
2025-05-13 11:22:32	1086	5.64e-06	0.0001	2.03	2.12527
2025-05-13 11:22:33	1087	5.64e-06	0.0001	2.03	2.11652
2025-05-13 11:22:34	1088	5.62e-06	0.0001	2.02	2.10777
2025-05-13 11:22:34	1088	5.62e-06	0.0001	2.02	2.1209
2025-05-13 11:22:35	1089	5.53e-06	0.0001	2.02	2.13403
2025-05-13 11:22:36	1090	5.53e-06	0.0001	2.02	2.12527
2025-05-13 11:22:37	1091	5.51e-06	0.0001	2.02	2.11214
2025-05-13 11:22:38	1092	5.47e-06	0.0001	2.02	2.12965
2025-05-13 11:22:39	1093	5.43e-06	0.0001	2.02	2.1209
2025-05-13 11:22:40	1094	5.43e-06	0.0001	2.02	2.11652
2025-05-13 11:22:41	1095	5.43e-06	0.0001	2.02	2.11214
2025-05-13 11:22:42	1096	5.35e-06	0.0001	2.02	2.11214
2025-05-13 11:22:43	1097	5.33e-06	0.0001	2.02	2.1209
2025-05-13 11:22:44	1098	5.31e-06	0.0001	2.02	2.10777
2025-05-13 11:22:45	1099	5.31e-06	0.0001	2.02	2.10777
2025-05-13 11:22:46	1100	5.33e-06	0.0001	2.02	2.1209
2025-05-13 11:22:47	1101	5.24e-06	0.0001	2.01	2.1209
2025-05-13 11:22:48	1102	5.22e-06	0.0001	2.01	2.11652
2025-05-13 11:22:49	1103	5.22e-06	0.0001	2.01	2.1209
2025-05-13 11:22:50	1104	5.22e-06	0.0001	2.01	2.10777
2025-05-13 11:22:51	1105	5.2e-06	0.0001	2.01	2.11214
2025-05-13 11:22:52	1106	5.12e-06	0.0001	2.01	2.09464
2025-05-13 11:22:53	1107	5.12e-06	0.0001	2.01	2.09464
2025-05-13 11:22:54	1108	5.12e-06	0.0001	2.01	2.10777
2025-05-13 11:22:55	1109	5.12e-06	0.0001	2.01	2.11214
2025-05-13 11:22:56	1110	5.1e-06	0.0001	2.01	2.09901
2025-05-13 11:22:57	1111	5.12e-06	0.0001	2	2.10777
2025-05-13 11:22:58	1112	5.02e-06	0.0001	2	2.10777
2025-05-13 11:22:59	1113	5.02e-06	0.0001	2	2.10777
2025-05-13 11:23:00	1114	5.01e-06	0.0001	2	2.09901
2025-05-13 11:23:00	1114	5.01e-06	0.0001	2	2.08588
2025-05-13 11:23:01	1115	5.01e-06	0.0001	2	2.10339
2025-05-13 11:23:02	1116	4.95e-06	0.0001	2	2.09464
2025-05-13 11:23:03	1117	4.91e-06	0.0001	2	2.10339
2025-05-13 11:23:04	1118	4.93e-06	0.0001	2	2.09464
2025-05-13 11:23:05	1119	4.91e-06	0.0001	2	2.09901
2025-05-13 11:23:06	1120	4.91e-06	0.0001	2.01	2.09464
2025-05-13 11:23:07	1121	4.89e-06	0.0001	2	2.10339
2025-05-13 11:23:08	1122	4.91e-06	0.0001	2	2.08588
2025-05-13 11:23:09	1123	4.83e-06	0.0001	2	2.09901
2025-05-13 11:23:10	1124	4.81e-06	0.0001	2	2.08588
2025-05-13 11:23:11	1125	4.81e-06	0.0001	2	2.09464
2025-05-13 11:23:12	1126	4.81e-06	0.0001	2	2.08588
2025-05-13 11:23:13	1127	4.81e-06	0.0001	1.99	2.08588
2025-05-13 11:23:14	1128	4.81e-06	0.0001	1.99	2.08588
2025-05-13 11:23:15	1129	4.81e-06	0.0001	1.99	2.09026
2025-05-13 11:23:16	1130	4.74e-06	0.0001	1.99	2.09464
2025-05-13 11:23:17	1131	4.72e-06	0.0001	1.99	2.07713
2025-05-13 11:23:18	1132	4.72e-06	0.0001	1.99	2.09026
2025-05-13 11:23:19	1133	4.72e-06	0.0001	1.99	2.07275
2025-05-13 11:23:20	1134	4.72e-06	0.0001	1.99	2.09026
2025-05-13 11:23:21	1135	4.72e-06	0.0001	1.99	2.07713
2025-05-13 11:23:22	1136	4.7e-06	0.0001	1.98	2.07713
2025-05-13 11:23:23	1137	4.7e-06	0.0001	1.98	2.07275
2025-05-13 11:23:24	1138	4.68e-06	0.0001	1.98	2.07275
2025-05-13 11:23:25	1139	4.64e-06	0.0001	1.98	2.09026
2025-05-13 11:23:25	1139	4.6e-06	0.0001	1.98	2.06837
2025-05-13 11:23:26	1140	4.6e-06	0.0001	1.98	2.064
2025-05-13 11:23:27	1141	4.62e-06	0.0001	1.98	2.05524
2025-05-13 11:23:28	1142	4.62e-06	0.0001	1.98	2.05524
2025-05-13 11:23:29	1143	4.6e-06	0.0001	1.97	2.05524
2025-05-13 11:23:30	1144	4.6e-06	0.0001	1.97	2.05524
2025-05-13 11:23:31	1145	4.62e-06	0.0001	1.96	2.03774
2025-05-13 11:23:32	1146	4.52e-06	0.0001	1.95	2.04211
2025-05-13 11:23:33	1147	4.5e-06	0.0001	1.94	2.03336
2025-05-13 11:23:34	1148	4.5e-06	0.0001	1.93	2.00272
2025-05-13 11:23:35	1149	4.5e-06	0.0001	1.92	2.01585
2025-05-13 11:23:36	1150	4.5e-06	0.0001	1.92	2.00272
2025-05-13 11:23:37	1151	4.5e-06	0.0001	1.91	1.98959
2025-05-13 11:23:38	1152	4.5e-06	0.0001	1.9	1.99397
2025-05-13 11:23:39	1153	4.5e-06	0.0001	1.9	1.98959
2025-05-13 11:23:40	1154	4.5e-06	0.0001	1.9	1.97208
2025-05-13 11:23:41	1155	4.5e-06	0.0001	1.9	1.98084
2025-05-13 11:23:42	1156	4.48e-06	0.0001	1.89	1.97208
2025-05-13 11:23:43	1157	4.42e-06	0.0001	1.89	1.97646
2025-05-13 11:23:44	1158	4.42e-06	0.0001	1.89	1.98521
2025-05-13 11:23:45	1159	4.42e-06	0.0001	1.89	1.98521
2025-05-13 11:23:46	1160	4.41e-06	0.0001	1.89	1.97646
2025-05-13 11:23:47	1161	4.42e-06	0.0001	1.89	1.97208
2025-05-13 11:23:48	1162	4.41e-06	0.0001	1.89	1.98959
2025-05-13 11:23:49	1163	4.41e-06	0.0001	1.89	1.98084
2025-05-13 11:23:50	1164	4.42e-06	0.0001	1.89	1.96771
2025-05-13 11:23:50	1164	4.42e-06	0.0001	1.89	1.97646
2025-05-13 11:23:51	1165	4.41e-06	0.0001	1.89	1.98521
2025-05-13 11:23:52	1166	4.41e-06	0.0001	1.89	1.97208
2025-05-13 11:23:53	1167	4.4e-06	0.0001	1.89	1.98521
2025-05-13 11:23:54	1168	4.36e-06	0.0001	1.88	1.96771
2025-05-13 11:23:55	1169	4.35e-06	0.0001	1.89	1.96771
2025-05-13 11:23:56	1170	4.35e-06	0.0001	1.89	1.97646
2025-05-13 11:23:57	1171	4.35e-06	0.0001	1.89	1.96771
2025-05-13 11:23:58	1172	4.35e-06	0.0001	1.89	1.98084
2025-05-13 11:23:59	1173	4.35e-06	0.0001	1.89	1.96771
2025-05-13 11:24:00	1174	4.35e-06	0.0001	1.89	1.96771
2025-05-13 11:24:01	1175	4.33e-06	0.0001	1.89	1.96771
2025-05-13 11:24:02	1176	4.35e-06	0.0001	1.89	1.98084
2025-05-13 11:24:03	1177	4.35e-06	0.0001	1.89	1.98084
2025-05-13 11:24:04	1178	4.35e-06	0.0001	1.89	1.97208
2025-05-13 11:24:05	1179	4.35e-06	0.0001	1.89	1.97208
2025-05-13 11:24:06	1180	4.35e-06	0.0001	1.89	1.97646
2025-05-13 11:24:07	1181	4.35e-06	0.0001	1.89	1.98084
2025-05-13 11:24:08	1182	4.33e-06	0.0001	1.89	1.96771
2025-05-13 11:24:09	1183	4.3e-06	0.0001	1.87	1.98084
2025-05-13 11:24:10	1184	4.3e-06	0.0001	1.87	1.95895
2025-05-13 11:24:11	1185	4.28e-06	0.0001	1.87	1.96771
2025-05-13 11:24:12	1186	4.27e-06	0.0001	1.87	1.97208
2025-05-13 11:24:13	1187	4.28e-06	0.0001	1.87	1.97208
2025-05-13 11:24:14	1188	4.28e-06	0.0001	1.87	1.96771
2025-05-13 11:24:15	1189	4.27e-06	0.0001	1.87	1.97646
2025-05-13 11:24:15	1189	4.28e-06	0.0001	1.87	1.97208
2025-05-13 11:24:16	1190	4.28e-06	0.0001	1.87	1.98084
2025-05-13 11:24:17	1191	4.28e-06	0.0001	1.87	1.97208
2025-05-13 11:24:18	1192	4.28e-06	0.0001	1.87	1.9502
2025-05-13 11:24:19	1193	4.28e-06	0.0001	1.88	1.96333
2025-05-13 11:24:20	1194	4.28e-06	0.0001	1.88	1.96771
2025-05-13 11:24:21	1195	4.28e-06	0.0001	1.88	1.96333
2025-05-13 11:24:23	1197	4.3e-06	0.0001	1.87	1.95457
2025-05-13 11:24:24	1198	4.28e-06	0.0001	1.88	1.9502
2025-05-13 11:24:24	1198	4.25e-06	0.0001	1.87	1.95457
2025-05-13 11:24:25	1199	4.21e-06	0.0001	1.87	1.95895
2025-05-13 11:24:26	1200	4.21e-06	0.0001	1.87	1.96333
2025-05-13 11:24:27	1201	4.21e-06	0.0001	1.87	1.95895
2025-05-13 11:24:28	1202	4.21e-06	0.0001	1.87	1.96771
2025-05-13 11:24:29	1203	4.21e-06	0.0001	1.87	1.96771
2025-05-13 11:24:31	1205	4.21e-06	0.0001	1.86	1.9502
2025-05-13 11:24:32	1206	4.22e-06	0.0001	1.87	1.96333
2025-05-13 11:24:33	1207	4.21e-06	0.0001	1.86	1.95895
2025-05-13 11:24:34	1208	4.21e-06	0.0001	1.87	1.95895
2025-05-13 11:24:35	1209	4.21e-06	0.0001	1.87	1.95457
2025-05-13 11:24:36	1210	4.22e-06	0.0001	1.87	1.96333
2025-05-13 11:24:37	1211	4.22e-06	0.0001	1.87	1.95457
2025-05-13 11:24:38	1212	4.21e-06	0.0001	1.87	1.96333
2025-05-13 11:24:39	1213	4.22e-06	0.0001	1.87	1.94144
2025-05-13 11:24:40	1214	4.22e-06	0.0001	1.87	1.96333
2025-05-13 11:24:41	1215	4.21e-06	0.0001	1.87	1.9502
2025-05-13 11:24:42	1216	4.17e-06	0.0001	1.87	1.95457
2025-05-13 11:24:43	1217	4.16e-06	0.0001	1.87	1.94144
2025-05-13 11:24:44	1218	4.17e-06	0.0001	1.87	1.9502
2025-05-13 11:24:45	1219	4.16e-06	0.0001	1.87	1.96333
2025-05-13 11:24:46	1220	4.16e-06	0.0001	1.87	1.94144
2025-05-13 11:24:47	1221	4.16e-06	0.0001	1.87	1.97646
2025-05-13 11:24:48	1222	4.17e-06	0.0001	1.87	1.95457
2025-05-13 11:24:49	1223	4.16e-06	0.0001	1.86	1.95895
2025-05-13 11:24:50	1224	4.16e-06	0.0001	1.85	1.9502
2025-05-13 11:24:51	1225	4.16e-06	0.0001	1.85	1.9502
2025-05-13 11:24:52	1226	4.16e-06	0.0001	1.85	1.94144
2025-05-13 11:24:53	1227	4.16e-06	0.0001	1.85	1.94582
2025-05-13 11:24:54	1228	4.16e-06	0.0001	1.85	1.95457
2025-05-13 11:24:55	1229	4.17e-06	0.0001	1.85	1.9502
2025-05-13 11:24:56	1230	4.17e-06	0.0001	1.85	1.95457
2025-05-13 11:24:57	1231	4.16e-06	0.0001	1.85	1.93269
2025-05-13 11:24:58	1232	4.16e-06	0.0001	1.85	1.93707
2025-05-13 11:24:59	1233	4.16e-06	0.0001	1.85	1.93707
2025-05-13 11:25:00	1234	4.16e-06	0.0001	1.85	1.93269
2025-05-13 11:25:01	1235	4.16e-06	0.0001	1.85	1.9502
2025-05-13 11:25:02	1236	4.12e-06	0.0001	1.86	1.94582
2025-05-13 11:25:03	1237	4.1e-06	0.0001	1.85	1.94582
2025-05-13 11:25:05	1239	4.1e-06	0.0001	1.85	1.94582
2025-05-13 11:25:06	1240	4.1e-06	0.0001	1.85	1.94144
2025-05-13 11:25:06	1240	4.1e-06	0.0001	1.85	1.93269
2025-05-13 11:25:07	1241	4.09e-06	0.0001	1.85	1.93269
2025-05-13 11:25:08	1242	4.1e-06	0.0001	1.85	1.94582
2025-05-13 11:25:09	1243	4.1e-06	0.0001	1.86	1.94582
2025-05-13 11:25:11	1245	4.1e-06	0.0001	1.86	1.93269
2025-05-13 11:25:12	1246	4.09e-06	0.0001	1.85	1.93269
2025-05-13 11:25:13	1247	4.1e-06	0.0001	1.84	1.94582
2025-05-13 11:25:14	1248	4.1e-06	0.0001	1.84	1.94144
2025-05-13 11:25:14	1248	4.1e-06	0.0001	1.84	1.95895
2025-05-13 11:25:15	1249	4.1e-06	0.0001	1.84	1.93707
2025-05-13 11:25:16	1250	4.1e-06	0.0001	1.84	1.93269
2025-05-13 11:25:17	1251	4.1e-06	0.0001	1.84	1.93269
2025-05-13 11:25:18	1252	4.1e-06	0.0001	1.84	1.92394
2025-05-13 11:25:19	1253	4.1e-06	0.0001	1.84	1.93707
2025-05-13 11:25:21	1255	4.1e-06	0.0001	1.84	1.91956
2025-05-13 11:25:22	1256	4.09e-06	0.0001	1.84	1.92831
2025-05-13 11:25:23	1257	4.1e-06	0.0001	1.84	1.92831
2025-05-13 11:25:23	1257	4.09e-06	0.0001	1.84	1.92394
2025-05-13 11:25:24	1258	4.1e-06	0.0001	1.84	1.93707
2025-05-13 11:25:25	1259	4.07e-06	0.0001	1.83	1.92394
2025-05-13 11:25:26	1260	4.07e-06	0.0001	1.83	1.93269
2025-05-13 11:25:27	1261	4.02e-06	0.0001	1.83	1.92394
2025-05-13 11:25:29	1263	4.02e-06	0.0001	1.83	1.92394
2025-05-13 11:25:30	1264	4.04e-06	0.0001	1.83	1.93269
2025-05-13 11:25:31	1265	4.04e-06	0.0001	1.83	1.91956
2025-05-13 11:25:31	1265	4.02e-06	0.0001	1.83	1.91956
2025-05-13 11:25:32	1266	4.02e-06	0.0001	1.83	1.92831
2025-05-13 11:25:33	1267	4.02e-06	0.0001	1.83	1.91956
2025-05-13 11:25:34	1268	4.04e-06	0.0001	1.83	1.91956
2025-05-13 11:25:35	1269	4.04e-06	0.0001	1.83	1.92831
2025-05-13 11:25:36	1270	4.02e-06	0.0001	1.83	1.93269
2025-05-13 11:25:37	1271	4.04e-06	0.0001	1.83	1.91956
2025-05-13 11:25:38	1272	4.04e-06	0.0001	1.83	1.91956
2025-05-13 11:25:39	1273	4.04e-06	0.0001	1.83	1.91956
2025-05-13 11:25:40	1274	4.04e-06	0.0001	1.83	1.92394
2025-05-13 11:25:41	1275	4.04e-06	0.0001	1.83	1.92831
2025-05-13 11:25:42	1276	4.04e-06	0.0001	1.83	1.91081
2025-05-13 11:25:43	1277	4.04e-06	0.0001	1.83	1.91956
2025-05-13 11:25:44	1278	4.04e-06	0.0001	1.83	1.91956
2025-05-13 11:25:45	1279	4.04e-06	0.0001	1.83	1.92394
2025-05-13 11:25:46	1280	4.04e-06	0.0001	1.83	1.91956
2025-05-13 11:25:47	1281	4.04e-06	0.0001	1.82	1.91956
2025-05-13 11:25:48	1282	4.02e-06	0.0001	1.82	1.91081
2025-05-13 11:25:49	1283	4.02e-06	0.0001	1.82	1.91081
2025-05-13 11:25:50	1284	4.04e-06	0.0001	1.82	1.90205
2025-05-13 11:25:51	1285	4.04e-06	0.0001	1.82	1.89768
2025-05-13 11:25:52	1286	4.02e-06	0.0001	1.82	1.92394
2025-05-13 11:25:53	1287	4.02e-06	0.0001	1.82	1.91081
2025-05-13 11:25:54	1288	3.97e-06	0.0001	1.82	1.90643
2025-05-13 11:25:55	1289	3.96e-06	0.0001	1.82	1.92394
2025-05-13 11:25:56	1290	3.96e-06	0.0001	1.82	1.90643
2025-05-13 11:25:57	1291	3.96e-06	0.0001	1.82	1.91518
2025-05-13 11:25:58	1292	3.96e-06	0.0001	1.82	1.90643
2025-05-13 11:25:59	1293	3.96e-06	0.0001	1.81	1.91081
2025-05-13 11:26:00	1294	3.97e-06	0.0001	1.81	1.91518
2025-05-13 11:26:01	1295	3.97e-06	0.0001	1.81	1.90643
2025-05-13 11:26:02	1296	3.96e-06	0.0001	1.81	1.89768
2025-05-13 11:26:03	1297	3.96e-06	0.0001	1.81	1.8933
2025-05-13 11:26:04	1298	3.96e-06	0.0001	1.81	1.89768
2025-05-13 11:26:05	1299	3.96e-06	0.0001	1.81	1.8933
2025-05-13 11:26:06	1300	3.96e-06	0.0001	1.81	1.90643
2025-05-13 11:26:07	1301	3.96e-06	0.0001	1.81	1.89768
2025-05-13 11:26:08	1302	3.96e-06	0.0001	1.81	1.90205
2025-05-13 11:26:09	1303	3.96e-06	0.0001	1.81	1.90205
2025-05-13 11:26:10	1304	3.96e-06	0.0001	1.81	1.88892
2025-05-13 11:26:11	1305	3.96e-06	0.0001	1.81	1.88892
2025-05-13 11:26:12	1306	3.96e-06	0.0001	1.81	1.90205
2025-05-13 11:26:13	1307	3.96e-06	0.0001	1.81	1.89768
2025-05-13 11:26:14	1308	3.96e-06	0.0001	1.81	1.88892
2025-05-13 11:26:15	1309	3.97e-06	0.0001	1.81	1.91081
2025-05-13 11:26:16	1310	3.96e-06	0.0001	1.81	1.89768
2025-05-13 11:26:17	1311	3.96e-06	0.0001	1.81	1.88454
2025-05-13 11:26:18	1312	3.96e-06	0.0001	1.81	1.88892
2025-05-13 11:26:19	1313	3.96e-06	0.0001	1.81	1.8933
2025-05-13 11:26:20	1314	3.96e-06	0.0001	1.8	1.88454
2025-05-13 11:26:21	1315	3.96e-06	0.0001	1.8	1.88892
2025-05-13 11:26:22	1316	3.96e-06	0.0001	1.8	1.90205
2025-05-13 11:26:23	1317	3.96e-06	0.0001	1.79	1.87579
2025-05-13 11:26:24	1318	3.96e-06	0.0001	1.79	1.89768
2025-05-13 11:26:25	1319	3.96e-06	0.0001	1.8	1.89768
2025-05-13 11:26:26	1320	3.92e-06	0.0001	1.8	1.8933
2025-05-13 11:26:27	1321	3.9e-06	0.0001	1.8	1.88017
2025-05-13 11:26:28	1322	3.9e-06	0.0001	1.8	1.88017
2025-05-13 11:26:29	1323	3.9e-06	0.0001	1.8	1.88892
2025-05-13 11:26:30	1324	3.9e-06	0.0001	1.8	1.87579
2025-05-13 11:26:31	1325	3.9e-06	0.0001	1.8	1.87141
2025-05-13 11:26:32	1326	3.9e-06	0.0001	1.8	1.88454
2025-05-13 11:26:33	1327	3.9e-06	0.0001	1.8	1.88454
2025-05-13 11:26:34	1328	3.9e-06	0.0001	1.8	1.88017
2025-05-13 11:26:35	1329	3.9e-06	0.0001	1.8	1.87141
2025-05-13 11:26:36	1330	3.9e-06	0.0001	1.8	1.87579
2025-05-13 11:26:37	1331	3.89e-06	0.0001	1.8	1.86704
2025-05-13 11:26:38	1332	3.9e-06	0.0001	1.8	1.87579
2025-05-13 11:26:39	1333	3.9e-06	0.0001	1.8	1.87141
2025-05-13 11:26:40	1334	3.9e-06	0.0001	1.79	1.88017
2025-05-13 11:26:41	1335	3.9e-06	0.0001	1.78	1.88454
2025-05-13 11:26:42	1336	3.9e-06	0.0001	1.78	1.88892
2025-05-13 11:26:43	1337	3.9e-06	0.0001	1.79	1.87141
2025-05-13 11:26:44	1338	3.9e-06	0.0001	1.78	1.87141
2025-05-13 11:26:45	1339	3.9e-06	0.0001	1.78	1.85828
2025-05-13 11:26:46	1340	3.9e-06	0.0001	1.78	1.87141
2025-05-13 11:26:47	1341	3.9e-06	0.0001	1.78	1.8539
2025-05-13 11:26:48	1342	3.9e-06	0.0001	1.78	1.85828
2025-05-13 11:26:49	1343	3.9e-06	0.0001	1.77	1.85828
2025-05-13 11:26:50	1344	3.9e-06	0.0001	1.76	1.82764
2025-05-13 11:26:51	1345	3.9e-06	0.0001	1.76	1.84515
2025-05-13 11:26:52	1346	3.9e-06	0.0001	1.75	1.82764
2025-05-13 11:26:53	1347	3.9e-06	0.0001	1.74	1.83202
2025-05-13 11:26:54	1348	3.9e-06	0.0001	1.73	1.81451
2025-05-13 11:26:55	1349	3.9e-06	0.0001	1.73	1.81889
2025-05-13 11:26:56	1350	3.9e-06	0.0001	1.72	1.79701
2025-05-13 11:26:57	1351	3.89e-06	0.0001	1.72	1.79263
2025-05-13 11:26:58	1352	3.9e-06	0.0001	1.71	1.79263
2025-05-13 11:26:59	1353	3.9e-06	0.0001	1.71	1.78388
2025-05-13 11:27:00	1354	3.9e-06	0.0001	1.7	1.7795
2025-05-13 11:27:01	1355	3.9e-06	0.0001	1.7	1.7795
2025-05-13 11:27:02	1356	3.9e-06	0.0001	1.69	1.78388
2025-05-13 11:27:03	1357	3.89e-06	0.0001	1.69	1.76199
2025-05-13 11:27:04	1358	3.87e-06	0.0001	1.69	1.7795
2025-05-13 11:27:04	1358	3.85e-06	0.0001	1.69	1.7795
2025-05-13 11:27:05	1359	3.84e-06	0.0001	1.69	1.77074
2025-05-13 11:27:06	1360	3.84e-06	0.0001	1.69	1.77074
2025-05-13 11:27:07	1361	3.84e-06	0.0001	1.69	1.77512
2025-05-13 11:27:08	1362	3.84e-06	0.0001	1.69	1.78388
2025-05-13 11:27:09	1363	3.84e-06	0.0001	1.7	1.77074
2025-05-13 11:27:10	1364	3.82e-06	0.0001	1.7	1.77074
2025-05-13 11:27:11	1365	3.82e-06	0.0001	1.69	1.78388
2025-05-13 11:27:12	1366	3.82e-06	0.0001	1.68	1.77512
2025-05-13 11:27:13	1367	3.82e-06	0.0001	1.68	1.77074
2025-05-13 11:27:14	1368	3.84e-06	0.0001	1.68	1.7795
2025-05-13 11:27:15	1369	3.84e-06	0.0001	1.68	1.76199
2025-05-13 11:27:16	1370	3.84e-06	0.0001	1.68	1.7795
2025-05-13 11:27:17	1371	3.82e-06	0.0001	1.68	1.76199
2025-05-13 11:27:18	1372	3.84e-06	0.0001	1.68	1.76199
2025-05-13 11:27:19	1373	3.84e-06	0.0001	1.68	1.77512
2025-05-13 11:27:20	1374	3.84e-06	0.0001	1.68	1.76199
2025-05-13 11:27:21	1375	3.82e-06	0.0001	1.68	1.75761
2025-05-13 11:27:22	1376	3.84e-06	0.0001	1.68	1.77512
2025-05-13 11:27:23	1377	3.82e-06	0.0001	1.68	1.77512
2025-05-13 11:27:24	1378	3.84e-06	0.0001	1.68	1.76199
2025-05-13 11:27:25	1379	3.84e-06	0.0001	1.68	1.75761
2025-05-13 11:27:26	1380	3.82e-06	0.0001	1.68	1.77074
2025-05-13 11:27:27	1381	3.82e-06	0.0001	1.68	1.75324
2025-05-13 11:27:28	1382	3.84e-06	0.0001	1.68	1.75324
2025-05-13 11:27:29	1383	3.82e-06	0.0001	1.68	1.76637
2025-05-13 11:27:29	1383	3.82e-06	0.0001	1.68	1.77074
2025-05-13 11:27:30	1384	3.84e-06	0.0001	1.68	1.74886
2025-05-13 11:27:31	1385	3.82e-06	0.0001	1.68	1.75761
2025-05-13 11:27:32	1386	3.82e-06	0.0001	1.67	1.75761
2025-05-13 11:27:33	1387	3.82e-06	0.0001	1.68	1.74886
2025-05-13 11:27:34	1388	3.82e-06	0.0001	1.67	1.76637
2025-05-13 11:27:35	1389	3.82e-06	0.0001	1.67	1.74886
2025-05-13 11:27:36	1390	3.82e-06	0.0001	1.68	1.76637
2025-05-13 11:27:37	1391	3.84e-06	0.0001	1.68	1.76199
2025-05-13 11:27:38	1392	3.84e-06	0.0001	1.67	1.75324
2025-05-13 11:27:39	1393	3.84e-06	0.0001	1.68	1.74011
2025-05-13 11:27:40	1394	3.84e-06	0.0001	1.68	1.74886
2025-05-13 11:27:41	1395	3.82e-06	0.0001	1.68	1.74886
2025-05-13 11:27:42	1396	3.82e-06	0.0001	1.67	1.76637
2025-05-13 11:27:43	1397	3.82e-06	0.0001	1.67	1.77074
2025-05-13 11:27:44	1398	3.8e-06	0.0001	1.67	1.74448
2025-05-13 11:27:45	1399	3.79e-06	0.0001	1.67	1.75324
2025-05-13 11:27:46	1400	3.76e-06	0.0001	1.68	1.73573
2025-05-13 11:27:47	1401	3.78e-06	0.0001	1.68	1.75324
2025-05-13 11:27:48	1402	3.76e-06	0.0001	1.68	1.76199
2025-05-13 11:27:49	1403	3.76e-06	0.0001	1.68	1.75324
2025-05-13 11:27:50	1404	3.76e-06	0.0001	1.68	1.74886
2025-05-13 11:27:51	1405	3.76e-06	0.0001	1.68	1.75324
2025-05-13 11:27:52	1406	3.76e-06	0.0001	1.68	1.74448
2025-05-13 11:27:53	1407	3.76e-06	0.0001	1.67	1.74011
2025-05-13 11:27:54	1408	3.76e-06	0.0001	1.67	1.74011
2025-05-13 11:27:55	1409	3.76e-06	0.0001	1.67	1.75324
2025-05-13 11:27:55	1409	3.78e-06	0.0001	1.67	1.75761
2025-05-13 11:27:56	1410	3.76e-06	0.0001	1.66	1.74448
2025-05-13 11:27:57	1411	3.76e-06	0.0001	1.66	1.73573
2025-05-13 11:27:58	1412	3.76e-06	0.0001	1.66	1.74886
2025-05-13 11:27:59	1413	3.75e-06	0.0001	1.66	1.74011
2025-05-13 11:28:00	1414	3.76e-06	0.0001	1.66	1.74448
2025-05-13 11:28:01	1415	3.76e-06	0.0001	1.66	1.74448
2025-05-13 11:28:02	1416	3.76e-06	0.0001	1.66	1.74011
2025-05-13 11:28:03	1417	3.78e-06	0.0001	1.66	1.74011
2025-05-13 11:28:04	1418	3.78e-06	0.0001	1.66	1.74011
2025-05-13 11:28:05	1419	3.78e-06	0.0001	1.66	1.73573
2025-05-13 11:28:06	1420	3.76e-06	0.0001	1.66	1.74011
2025-05-13 11:28:07	1421	3.76e-06	0.0001	1.66	1.73135
2025-05-13 11:28:08	1422	3.78e-06	0.0001	1.66	1.74886
2025-05-13 11:28:09	1423	3.76e-06	0.0001	1.66	1.74448
2025-05-13 11:28:10	1424	3.76e-06	0.0001	1.66	1.75324
2025-05-13 11:28:11	1425	3.78e-06	0.0001	1.66	1.74448
2025-05-13 11:28:12	1426	3.76e-06	0.0001	1.66	1.74011
2025-05-13 11:28:13	1427	3.76e-06	0.0001	1.66	1.74011
2025-05-13 11:28:14	1428	3.76e-06	0.0001	1.66	1.74011
2025-05-13 11:28:15	1429	3.76e-06	0.0001	1.66	1.74886
2025-05-13 11:28:16	1430	3.76e-06	0.0001	1.66	1.73573
2025-05-13 11:28:17	1431	3.76e-06	0.0001	1.66	1.75324
2025-05-13 11:28:18	1432	3.76e-06	0.0001	1.66	1.73573
2025-05-13 11:28:19	1433	3.76e-06	0.0001	1.66	1.74886
2025-05-13 11:28:20	1434	3.78e-06	0.0001	1.66	1.74448
2025-05-13 11:28:20	1434	3.76e-06	0.0001	1.66	1.73573
2025-05-13 11:28:21	1435	3.76e-06	0.0001	1.66	1.73135
2025-05-13 11:28:22	1436	3.78e-06	0.0001	1.66	1.73573
2025-05-13 11:28:23	1437	3.76e-06	0.0001	1.66	1.73135
2025-05-13 11:28:24	1438	3.78e-06	0.0001	1.66	1.73573
2025-05-13 11:28:25	1439	3.76e-06	0.0001	1.65	1.74011
2025-05-13 11:28:27	1441	3.76e-06	0.0001	1.65	1.72697
2025-05-13 11:28:28	1442	3.76e-06	0.0001	1.65	1.74448
2025-05-13 11:28:28	1442	3.76e-06	0.0001	1.66	1.72697
2025-05-13 11:28:29	1443	3.78e-06	0.0001	1.66	1.71822
2025-05-13 11:28:30	1444	3.78e-06	0.0001	1.66	1.76199
2025-05-13 11:28:31	1445	3.78e-06	0.0001	1.66	1.72697
2025-05-13 11:28:32	1446	3.76e-06	0.0001	1.66	1.73135
2025-05-13 11:28:33	1447	3.76e-06	0.0001	1.66	1.7226
2025-05-13 11:28:35	1449	3.76e-06	0.0001	1.65	1.73135
2025-05-13 11:28:36	1450	3.75e-06	0.0001	1.65	1.73573
2025-05-13 11:28:37	1451	3.73e-06	0.0001	1.65	1.73573
2025-05-13 11:28:37	1451	3.71e-06	0.0001	1.66	1.73135
2025-05-13 11:28:38	1452	3.7e-06	0.0001	1.65	1.72697
2025-05-13 11:28:39	1453	3.7e-06	0.0001	1.66	1.72697
2025-05-13 11:28:40	1454	3.7e-06	0.0001	1.66	1.71822
2025-05-13 11:28:41	1455	3.7e-06	0.0001	1.66	1.7226
2025-05-13 11:28:43	1457	3.7e-06	0.0001	1.65	1.7226
2025-05-13 11:28:44	1458	3.71e-06	0.0001	1.66	1.72697
2025-05-13 11:28:45	1459	3.7e-06	0.0001	1.65	1.73573
2025-05-13 11:28:46	1460	3.7e-06	0.0001	1.66	1.71384
2025-05-13 11:28:47	1461	3.69e-06	0.0001	1.66	1.72697
2025-05-13 11:28:48	1462	3.7e-06	0.0001	1.66	1.73573
2025-05-13 11:28:49	1463	3.7e-06	0.0001	1.65	1.71822
2025-05-13 11:28:50	1464	3.71e-06	0.0001	1.65	1.7226
2025-05-13 11:28:51	1465	3.7e-06	0.0001	1.65	1.71822
2025-05-13 11:28:52	1466	3.7e-06	0.0001	1.65	1.71822
2025-05-13 11:28:53	1467	3.7e-06	0.0001	1.65	1.73135
2025-05-13 11:28:54	1468	3.7e-06	0.0001	1.65	1.71384
2025-05-13 11:28:55	1469	3.7e-06	0.0001	1.65	1.7226
2025-05-13 11:28:56	1470	3.7e-06	0.0001	1.65	1.71384
2025-05-13 11:28:57	1471	3.7e-06	0.0001	1.65	1.73573
2025-05-13 11:28:58	1472	3.7e-06	0.0001	1.65	1.71822
2025-05-13 11:28:59	1473	3.7e-06	0.0001	1.65	1.71384
2025-05-13 11:29:00	1474	3.7e-06	0.0001	1.65	1.72697
2025-05-13 11:29:01	1475	3.7e-06	0.0001	1.65	1.71384
2025-05-13 11:29:02	1476	3.7e-06	0.0001	1.65	1.70509
2025-05-13 11:29:03	1477	3.7e-06	0.0001	1.65	1.73135
2025-05-13 11:29:04	1478	3.7e-06	0.0001	1.64	1.69196
2025-05-13 11:29:05	1479	3.7e-06	0.0001	1.64	1.71822
2025-05-13 11:29:06	1480	3.7e-06	0.0001	1.64	1.72697
2025-05-13 11:29:07	1481	3.7e-06	0.0001	1.64	1.71384
2025-05-13 11:29:08	1482	3.7e-06	0.0001	1.64	1.70947
2025-05-13 11:29:09	1483	3.7e-06	0.0001	1.64	1.70947
2025-05-13 11:29:10	1484	3.7e-06	0.0001	1.64	1.70947
2025-05-13 11:29:11	1485	3.7e-06	0.0001	1.64	1.70947
2025-05-13 11:29:12	1486	3.7e-06	0.0001	1.64	1.7226
2025-05-13 11:29:13	1487	3.7e-06	0.0001	1.64	1.70071
2025-05-13 11:29:14	1488	3.69e-06	0.0001	1.64	1.70071
2025-05-13 11:29:15	1489	3.7e-06	0.0001	1.64	1.70509
2025-05-13 11:29:16	1490	3.7e-06	0.0001	1.64	1.69634
2025-05-13 11:29:17	1491	3.7e-06	0.0001	1.64	1.69196
2025-05-13 11:29:18	1492	3.7e-06	0.0001	1.64	1.69634
2025-05-13 11:29:19	1493	3.7e-06	0.0001	1.64	1.70509
2025-05-13 11:29:20	1494	3.7e-06	0.0001	1.64	1.70071
2025-05-13 11:29:21	1495	3.7e-06	0.0001	1.63	1.69196
2025-05-13 11:29:22	1496	3.7e-06	0.0001	1.63	1.70071
2025-05-13 11:29:23	1497	3.69e-06	0.0001	1.63	1.70071
2025-05-13 11:29:25	1499	3.7e-06	0.0001	1.63	1.69196
2025-05-13 11:29:26	1500	3.7e-06	0.0001	1.63	1.70071
2025-05-13 11:29:27	1501	3.7e-06	0.0001	1.63	1.69196
2025-05-13 11:29:27	1501	3.7e-06	0.0001	1.63	1.70509
2025-05-13 11:29:28	1502	3.7e-06	0.0001	1.63	1.70509
2025-05-13 11:29:29	1503	3.69e-06	0.0001	1.63	1.70509
2025-05-13 11:29:30	1504	3.69e-06	0.0001	1.63	1.68758
2025-05-13 11:29:31	1505	3.69e-06	0.0001	1.63	1.68321
2025-05-13 11:29:32	1506	3.68e-06	0.0001	1.63	1.70509
2025-05-13 11:29:33	1507	3.65e-06	0.0001	1.63	1.70071
2025-05-13 11:29:34	1508	3.66e-06	0.0001	1.63	1.70509
2025-05-13 11:29:35	1509	3.66e-06	0.0001	1.63	1.70509
2025-05-13 11:29:36	1510	3.64e-06	0.0001	1.63	1.70071
2025-05-13 11:29:37	1511	3.64e-06	0.0001	1.63	1.70071
2025-05-13 11:29:38	1512	3.64e-06	0.0001	1.63	1.69196
2025-05-13 11:29:39	1513	3.64e-06	0.0001	1.62	1.68321
2025-05-13 11:29:41	1515	3.64e-06	0.0001	1.62	1.69634
2025-05-13 11:29:42	1516	3.64e-06	0.0001	1.62	1.68758
2025-05-13 11:29:43	1517	3.64e-06	0.0001	1.62	1.68758
2025-05-13 11:29:44	1518	3.64e-06	0.0001	1.62	1.67883
2025-05-13 11:29:44	1518	3.64e-06	0.0001	1.62	1.69196
2025-05-13 11:29:45	1519	3.64e-06	0.0001	1.62	1.68758
2025-05-13 11:29:46	1520	3.64e-06	0.0001	1.62	1.68758
2025-05-13 11:29:47	1521	3.64e-06	0.0001	1.62	1.68321
2025-05-13 11:29:49	1523	3.64e-06	0.0001	1.62	1.68758
2025-05-13 11:29:50	1524	3.64e-06	0.0001	1.62	1.67883
2025-05-13 11:29:51	1525	3.64e-06	0.0001	1.62	1.70071
2025-05-13 11:29:52	1526	3.64e-06	0.0001	1.62	1.68321
2025-05-13 11:29:53	1527	3.64e-06	0.0001	1.61	1.69196
2025-05-13 11:29:53	1527	3.64e-06	0.0001	1.61	1.67445
2025-05-13 11:29:54	1528	3.63e-06	0.0001	1.61	1.68321
2025-05-13 11:29:55	1529	3.64e-06	0.0001	1.61	1.6657
2025-05-13 11:29:56	1530	3.64e-06	0.0001	1.61	1.68321
2025-05-13 11:29:57	1531	3.64e-06	0.0001	1.61	1.67007
2025-05-13 11:29:58	1532	3.64e-06	0.0001	1.61	1.67445
2025-05-13 11:29:59	1533	3.64e-06	0.0001	1.61	1.67883
2025-05-13 11:30:00	1534	3.64e-06	0.0001	1.61	1.67007
2025-05-13 11:30:01	1535	3.63e-06	0.0001	1.61	1.68758
2025-05-13 11:30:02	1536	3.64e-06	0.0001	1.61	1.67883
2025-05-13 11:30:03	1537	3.65e-06	0.0001	1.61	1.67007
2025-05-13 11:30:04	1538	3.64e-06	0.0001	1.61	1.67007
2025-05-13 11:30:05	1539	3.64e-06	0.0001	1.61	1.6657
2025-05-13 11:30:06	1540	3.64e-06	0.0001	1.61	1.67445
2025-05-13 11:30:07	1541	3.64e-06	0.0001	1.61	1.69196
2025-05-13 11:30:08	1542	3.64e-06	0.0001	1.61	1.6657
2025-05-13 11:30:09	1543	3.63e-06	0.0001	1.61	1.6657
2025-05-13 11:30:10	1544	3.64e-06	0.0001	1.61	1.65694
2025-05-13 11:30:11	1545	3.64e-06	0.0001	1.6	1.67007
2025-05-13 11:30:12	1546	3.64e-06	0.0001	1.61	1.66132
2025-05-13 11:30:13	1547	3.64e-06	0.0001	1.6	1.69196
2025-05-13 11:30:14	1548	3.64e-06	0.0001	1.6	1.6657
2025-05-13 11:30:15	1549	3.64e-06	0.0001	1.6	1.67007
2025-05-13 11:30:16	1550	3.64e-06	0.0001	1.6	1.6657
2025-05-13 11:30:17	1551	3.64e-06	0.0001	1.6	1.65694
2025-05-13 11:30:18	1552	3.64e-06	0.0001	1.61	1.65257
2025-05-13 11:30:19	1553	3.64e-06	0.0001	1.61	1.67007
2025-05-13 11:30:19	1553	3.64e-06	0.0001	1.61	1.65694
2025-05-13 11:30:20	1554	3.64e-06	0.0001	1.61	1.65257
2025-05-13 11:30:21	1555	3.64e-06	0.0001	1.6	1.65694
2025-05-13 11:30:22	1556	3.64e-06	0.0001	1.6	1.65694
2025-05-13 11:30:23	1557	3.64e-06	0.0001	1.6	1.6657
2025-05-13 11:30:24	1558	3.64e-06	0.0001	1.6	1.67445
2025-05-13 11:30:25	1559	3.64e-06	0.0001	1.6	1.65257
2025-05-13 11:30:26	1560	3.64e-06	0.0001	1.6	1.64819
2025-05-13 11:30:27	1561	3.64e-06	0.0001	1.6	1.67445
2025-05-13 11:30:28	1562	3.64e-06	0.0001	1.6	1.64819
2025-05-13 11:30:29	1563	3.63e-06	0.0001	1.6	1.65694
2025-05-13 11:30:30	1564	3.64e-06	0.0001	1.6	1.65257
2025-05-13 11:30:31	1565	3.64e-06	0.0001	1.6	1.64381
2025-05-13 11:30:32	1566	3.64e-06	0.0001	1.59	1.64819
2025-05-13 11:30:33	1567	3.64e-06	0.0001	1.6	1.67445
2025-05-13 11:30:34	1568	3.64e-06	0.0001	1.6	1.66132
2025-05-13 11:30:35	1569	3.64e-06	0.0001	1.6	1.65694
2025-05-13 11:30:36	1570	3.64e-06	0.0001	1.6	1.64819
2025-05-13 11:30:37	1571	3.63e-06	0.0001	1.6	1.65257
2025-05-13 11:30:38	1572	3.64e-06	0.0001	1.6	1.64381
2025-05-13 11:30:39	1573	3.64e-06	0.0001	1.6	1.65257
2025-05-13 11:30:40	1574	3.64e-06	0.0001	1.59	1.63944
2025-05-13 11:30:41	1575	3.64e-06	0.0001	1.59	1.65257
2025-05-13 11:30:42	1576	3.64e-06	0.0001	1.59	1.64819
2025-05-13 11:30:43	1577	3.64e-06	0.0001	1.59	1.63944
2025-05-13 11:30:44	1578	3.64e-06	0.0001	1.59	1.63944
2025-05-13 11:30:45	1579	3.63e-06	0.0001	1.59	1.63068
2025-05-13 11:30:46	1580	3.64e-06	0.0001	1.59	1.65257
2025-05-13 11:30:47	1581	3.64e-06	0.0001	1.59	1.63944
2025-05-13 11:30:48	1582	3.64e-06	0.0001	1.59	1.64381
2025-05-13 11:30:49	1583	3.64e-06	0.0001	1.59	1.66132
2025-05-13 11:30:50	1584	3.64e-06	0.0001	1.59	1.63506
2025-05-13 11:30:51	1585	3.64e-06	0.0001	1.59	1.63506
2025-05-13 11:30:52	1586	3.65e-06	0.0001	1.59	1.62631
2025-05-13 11:30:53	1587	3.64e-06	0.0001	1.59	1.63944
2025-05-13 11:30:54	1588	3.64e-06	0.0001	1.59	1.63944
2025-05-13 11:30:55	1589	3.64e-06	0.0001	1.59	1.63506
2025-05-13 11:30:56	1590	3.63e-06	0.0001	1.59	1.63068
2025-05-13 11:30:57	1591	3.65e-06	0.0001	1.58	1.63506
2025-05-13 11:30:58	1592	3.64e-06	0.0001	1.58	1.64819
2025-05-13 11:30:59	1593	3.58e-06	0.0001	1.58	1.62193
2025-05-13 11:31:00	1594	3.56e-06	0.0001	1.58	1.65257
2025-05-13 11:31:01	1595	3.58e-06	0.0001	1.58	1.62631
2025-05-13 11:31:02	1596	3.58e-06	0.0001	1.58	1.64381
2025-05-13 11:31:03	1597	3.58e-06	0.0001	1.58	1.63506
2025-05-13 11:31:04	1598	3.58e-06	0.0001	1.58	1.63506
2025-05-13 11:31:05	1599	3.58e-06	0.0001	1.58	1.63506
2025-05-13 11:31:06	1600	3.58e-06	0.0001	1.58	1.63944
2025-05-13 11:31:07	1601	3.56e-06	0.0001	1.58	1.62631
2025-05-13 11:31:08	1602	3.58e-06	0.0001	1.57	1.61318
2025-05-13 11:31:09	1603	3.56e-06	0.0001	1.57	1.62193
2025-05-13 11:31:10	1604	3.58e-06	0.0001	1.57	1.63506
2025-05-13 11:31:11	1605	3.56e-06	0.0001	1.57	1.62193
2025-05-13 11:31:12	1606	3.56e-06	0.0001	1.57	1.63068
2025-05-13 11:31:13	1607	3.56e-06	0.0001	1.57	1.6088
2025-05-13 11:31:14	1608	3.56e-06	0.0001	1.56	1.61318
2025-05-13 11:31:15	1609	3.58e-06	0.0001	1.56	1.59129
2025-05-13 11:31:16	1610	3.56e-06	0.0001	1.55	1.61318
2025-05-13 11:31:17	1611	3.56e-06	0.0001	1.54	1.58254
2025-05-13 11:31:17	1611	3.58e-06	0.0001	1.54	1.56065
2025-05-13 11:31:18	1612	3.58e-06	0.0001	1.53	1.58691
2025-05-13 11:31:19	1613	3.58e-06	0.0001	1.53	1.58254
2025-05-13 11:31:20	1614	3.58e-06	0.0001	1.52	1.56065
2025-05-13 11:31:21	1615	3.58e-06	0.0001	1.52	1.55628
2025-05-13 11:31:22	1616	3.56e-06	0.0001	1.52	1.54752
2025-05-13 11:31:23	1617	3.56e-06	0.0001	1.51	1.56503
2025-05-13 11:31:24	1618	3.58e-06	0.0001	1.51	1.54752
2025-05-13 11:31:25	1619	3.58e-06	0.0001	1.51	1.53877
2025-05-13 11:31:26	1620	3.58e-06	0.0001	1.51	1.54752
2025-05-13 11:31:27	1621	3.58e-06	0.0001	1.51	1.54752
2025-05-13 11:31:28	1622	3.58e-06	0.0001	1.5	1.54314
2025-05-13 11:31:29	1623	3.56e-06	0.0001	1.5	1.54752
2025-05-13 11:31:30	1624	3.56e-06	0.0001	1.5	1.53877
2025-05-13 11:31:31	1625	3.56e-06	0.0001	1.5	1.53439
2025-05-13 11:31:32	1626	3.58e-06	0.0001	1.5	1.53439
2025-05-13 11:31:33	1627	3.56e-06	0.0001	1.5	1.53439
2025-05-13 11:31:34	1628	3.56e-06	0.0001	1.5	1.54752
2025-05-13 11:31:35	1629	3.58e-06	0.0001	1.5	1.5519
2025-05-13 11:31:36	1630	3.56e-06	0.0001	1.5	1.52126
2025-05-13 11:31:37	1631	3.56e-06	0.0001	1.5	1.54752
2025-05-13 11:31:38	1632	3.56e-06	0.0001	1.5	1.52564
2025-05-13 11:31:39	1633	3.56e-06	0.0001	1.5	1.52564
2025-05-13 11:31:40	1634	3.56e-06	0.0001	1.5	1.52564
2025-05-13 11:31:41	1635	3.58e-06	0.0001	1.5	1.5519
2025-05-13 11:31:42	1636	3.56e-06	0.0001	1.5	1.54752
2025-05-13 11:31:43	1637	3.58e-06	0.0001	1.5	1.53001
2025-05-13 11:31:43	1637	3.58e-06	0.0001	1.5	1.54752
2025-05-13 11:31:44	1638	3.58e-06	0.0001	1.5	1.53001
2025-05-13 11:31:45	1639	3.58e-06	0.0001	1.5	1.53001
2025-05-13 11:31:46	1640	3.56e-06	0.0001	1.5	1.53877
2025-05-13 11:31:47	1641	3.56e-06	0.0001	1.5	1.53877
2025-05-13 11:31:48	1642	3.58e-06	0.0001	1.5	1.52126
2025-05-13 11:31:49	1643	3.56e-06	0.0001	1.5	1.53439
2025-05-13 11:31:50	1644	3.58e-06	0.0001	1.5	1.52564
2025-05-13 11:31:51	1645	3.56e-06	0.0001	1.5	1.53439
2025-05-13 11:31:52	1646	3.56e-06	0.0001	1.49	1.53001
2025-05-13 11:31:53	1647	3.56e-06	0.0001	1.49	1.54752
2025-05-13 11:31:54	1648	3.58e-06	0.0001	1.49	1.54314
2025-05-13 11:31:55	1649	3.58e-06	0.0001	1.49	1.52564
2025-05-13 11:31:56	1650	3.56e-06	0.0001	1.49	1.51688
2025-05-13 11:31:57	1651	3.56e-06	0.0001	1.49	1.54314
2025-05-13 11:31:58	1652	3.56e-06	0.0001	1.49	1.52126
2025-05-13 11:31:59	1653	3.56e-06	0.0001	1.49	1.52126
2025-05-13 11:32:00	1654	3.58e-06	0.0001	1.49	1.52126
2025-05-13 11:32:01	1655	3.58e-06	0.0001	1.49	1.52564
2025-05-13 11:32:02	1656	3.56e-06	0.0001	1.49	1.53001
2025-05-13 11:32:03	1657	3.56e-06	0.0001	1.49	1.52126
2025-05-13 11:32:04	1658	3.56e-06	0.0001	1.49	1.53439
2025-05-13 11:32:05	1659	3.56e-06	0.0001	1.49	1.55628
2025-05-13 11:32:06	1660	3.56e-06	0.0001	1.49	1.51688
2025-05-13 11:32:07	1661	3.56e-06	0.0001	1.49	1.53001
2025-05-13 11:32:07	1661	3.58e-06	0.0001	1.49	1.52126
2025-05-13 11:32:08	1662	3.58e-06	0.0001	1.49	1.52564
2025-05-13 11:32:09	1663	3.58e-06	0.0001	1.49	1.51688
2025-05-13 11:32:10	1664	3.56e-06	0.0001	1.49	1.53439
2025-05-13 11:32:11	1665	3.56e-06	0.0001	1.49	1.51251
2025-05-13 11:32:12	1666	3.58e-06	0.0001	1.49	1.51688
2025-05-13 11:32:13	1667	3.56e-06	0.0001	1.49	1.53439
2025-05-13 11:32:14	1668	3.56e-06	0.0001	1.49	1.53001
2025-05-13 11:32:15	1669	3.56e-06	0.0001	1.49	1.53001
2025-05-13 11:32:16	1670	3.56e-06	0.0001	1.49	1.53001
2025-05-13 11:32:17	1671	3.54e-06	0.0001	1.49	1.52126
2025-05-13 11:32:18	1672	3.54e-06	0.0001	1.49	1.52564
2025-05-13 11:32:19	1673	3.53e-06	0.0001	1.49	1.51688
2025-05-13 11:32:20	1674	3.53e-06	0.0001	1.49	1.51688
2025-05-13 11:32:21	1675	3.53e-06	0.0001	1.49	1.51688
2025-05-13 11:32:22	1676	3.53e-06	0.0001	1.48	1.53001
2025-05-13 11:32:23	1677	3.51e-06	0.0001	1.48	1.51251
2025-05-13 11:32:24	1678	3.5e-06	0.0001	1.48	1.53439
2025-05-13 11:32:25	1679	3.51e-06	0.0001	1.48	1.52126
2025-05-13 11:32:26	1680	3.5e-06	0.0001	1.48	1.51251
2025-05-13 11:32:27	1681	3.5e-06	0.0001	1.48	1.51251
2025-05-13 11:32:28	1682	3.5e-06	0.0001	1.48	1.50813
2025-05-13 11:32:29	1683	3.51e-06	0.0001	1.48	1.51251
2025-05-13 11:32:30	1684	3.5e-06	0.0001	1.48	1.50813
2025-05-13 11:32:31	1685	3.5e-06	0.0001	1.48	1.51688
2025-05-13 11:32:32	1686	3.51e-06	0.0001	1.48	1.52126
2025-05-13 11:32:33	1687	3.5e-06	0.0001	1.48	1.50813
2025-05-13 11:32:33	1687	3.5e-06	0.0001	1.48	1.51688
2025-05-13 11:32:34	1688	3.5e-06	0.0001	1.48	1.51251
2025-05-13 11:32:35	1689	3.5e-06	0.0001	1.48	1.52126
2025-05-13 11:32:36	1690	3.51e-06	0.0001	1.48	1.51251
2025-05-13 11:32:37	1691	3.5e-06	0.0001	1.48	1.53001
2025-05-13 11:32:38	1692	3.5e-06	0.0001	1.48	1.50375
2025-05-13 11:32:39	1693	3.5e-06	0.0001	1.48	1.50375
2025-05-13 11:32:40	1694	3.5e-06	0.0001	1.48	1.51688
2025-05-13 11:32:41	1695	3.5e-06	0.0001	1.47	1.50813
2025-05-13 11:32:42	1696	3.5e-06	0.0001	1.47	1.50375
2025-05-13 11:32:43	1697	3.5e-06	0.0001	1.48	1.52126
2025-05-13 11:32:44	1698	3.5e-06	0.0001	1.47	1.51688
2025-05-13 11:32:45	1699	3.5e-06	0.0001	1.47	1.495
2025-05-13 11:32:46	1700	3.51e-06	0.0001	1.48	1.50375
2025-05-13 11:32:47	1701	3.5e-06	0.0001	1.47	1.51251
2025-05-13 11:32:48	1702	3.5e-06	0.0001	1.48	1.50375
2025-05-13 11:32:49	1703	3.5e-06	0.0001	1.48	1.52564
2025-05-13 11:32:50	1704	3.5e-06	0.0001	1.48	1.50375
2025-05-13 11:32:51	1705	3.5e-06	0.0001	1.47	1.50813
2025-05-13 11:32:52	1706	3.5e-06	0.0001	1.48	1.51251
2025-05-13 11:32:53	1707	3.5e-06	0.0001	1.48	1.495
2025-05-13 11:32:54	1708	3.5e-06	0.0001	1.48	1.49938
2025-05-13 11:32:55	1709	3.5e-06	0.0001	1.48	1.50375
2025-05-13 11:32:56	1710	3.5e-06	0.0001	1.48	1.50375
2025-05-13 11:32:57	1711	3.5e-06	0.0001	1.48	1.50375
2025-05-13 11:32:58	1712	3.5e-06	0.0001	1.48	1.47749
2025-05-13 11:32:59	1713	3.51e-06	0.0001	1.48	1.49938
2025-05-13 11:33:00	1714	3.5e-06	0.0001	1.48	1.51688
2025-05-13 11:33:01	1715	3.5e-06	0.0001	1.47	1.48187
2025-05-13 11:33:03	1717	3.51e-06	0.0001	1.48	1.495
2025-05-13 11:33:04	1718	3.51e-06	0.0001	1.47	1.49938
2025-05-13 11:33:05	1719	3.5e-06	0.0001	1.48	1.49938
2025-05-13 11:33:06	1720	3.5e-06	0.0001	1.47	1.495
2025-05-13 11:33:06	1720	3.51e-06	0.0001	1.47	1.47749
2025-05-13 11:33:07	1721	3.49e-06	0.0001	1.46	1.47749
2025-05-13 11:33:08	1722	3.5e-06	0.0001	1.45	1.47749
2025-05-13 11:33:09	1723	3.51e-06	0.0001	1.44	1.47749
2025-05-13 11:33:11	1725	3.5e-06	0.0001	1.44	1.46874
2025-05-13 11:33:12	1726	3.5e-06	0.0001	1.43	1.45561
2025-05-13 11:33:13	1727	3.5e-06	0.0001	1.43	1.45123
2025-05-13 11:33:14	1728	3.5e-06	0.0001	1.42	1.45123
2025-05-13 11:33:15	1729	3.5e-06	0.0001	1.42	1.45123
2025-05-13 11:33:16	1730	3.51e-06	0.0001	1.42	1.43372
2025-05-13 11:33:17	1731	3.5e-06	0.0001	1.42	1.4381
2025-05-13 11:33:19	1733	3.5e-06	0.0001	1.42	1.45998
2025-05-13 11:33:20	1734	3.5e-06	0.0001	1.42	1.44248
2025-05-13 11:33:21	1735	3.5e-06	0.0001	1.42	1.44685
2025-05-13 11:33:22	1736	3.5e-06	0.0001	1.42	1.45123
2025-05-13 11:33:23	1737	3.5e-06	0.0001	1.42	1.4381
2025-05-13 11:33:24	1738	3.5e-06	0.0001	1.42	1.43372
2025-05-13 11:33:25	1739	3.5e-06	0.0001	1.42	1.4381
2025-05-13 11:33:26	1740	3.5e-06	0.0001	1.41	1.45123
2025-05-13 11:33:27	1741	3.5e-06	0.0001	1.41	1.4381
2025-05-13 11:33:28	1742	3.5e-06	0.0001	1.41	1.43372
2025-05-13 11:33:29	1743	3.5e-06	0.0001	1.41	1.45561
2025-05-13 11:33:30	1744	3.5e-06	0.0001	1.41	1.4381
2025-05-13 11:33:31	1745	3.5e-06	0.0001	1.41	1.4381
2025-05-13 11:33:32	1746	3.5e-06	0.0001	1.41	1.44248
2025-05-13 11:33:33	1747	3.5e-06	0.0001	1.41	1.43372
2025-05-13 11:33:34	1748	3.5e-06	0.0001	1.41	1.45998
2025-05-13 11:33:35	1749	3.51e-06	0.0001	1.41	1.42935
2025-05-13 11:33:36	1750	3.5e-06	0.0001	1.41	1.4381
2025-05-13 11:33:37	1751	3.5e-06	0.0001	1.41	1.42935
2025-05-13 11:33:38	1752	3.5e-06	0.0001	1.41	1.42935
2025-05-13 11:33:39	1753	3.5e-06	0.0001	1.41	1.43372
2025-05-13 11:33:40	1754	3.5e-06	0.0001	1.41	1.4381
2025-05-13 11:33:41	1755	3.5e-06	0.0001	1.41	1.42935
2025-05-13 11:33:42	1756	3.5e-06	0.0001	1.41	1.42935
2025-05-13 11:33:43	1757	3.5e-06	0.0001	1.41	1.44685
2025-05-13 11:33:45	1759	3.48e-06	0.0001	1.41	1.42935
2025-05-13 11:33:46	1760	3.48e-06	0.0001	1.41	1.4381
2025-05-13 11:33:47	1761	3.48e-06	0.0001	1.4	1.45123
2025-05-13 11:33:48	1762	3.49e-06	0.0001	1.4	1.43372
2025-05-13 11:33:48	1762	3.45e-06	0.0001	1.4	1.42497
2025-05-13 11:33:49	1763	3.46e-06	0.0001	1.4	1.42935
2025-05-13 11:33:51	1765	3.49e-06	0.0001	1.4	1.40746
2025-05-13 11:33:51	1765	3.45e-06	0.0001	1.4	1.43372
2025-05-13 11:33:53	1767	3.46e-06	0.0001	1.4	1.43372
2025-05-13 11:33:54	1768	3.45e-06	0.0001	1.4	1.42497
2025-05-13 11:33:55	1769	3.44e-06	0.0001	1.4	1.42497
2025-05-13 11:33:56	1770	3.44e-06	0.0001	1.4	1.42497
2025-05-13 11:33:57	1771	3.45e-06	0.0001	1.4	1.4381
2025-05-13 11:33:57	1771	3.44e-06	0.0001	1.4	1.44248
2025-05-13 11:33:58	1772	3.44e-06	0.0001	1.4	1.42935
2025-05-13 11:33:59	1773	3.44e-06	0.0001	1.4	1.43372
2025-05-13 11:34:01	1775	3.44e-06	0.0001	1.4	1.42497
2025-05-13 11:34:02	1776	3.44e-06	0.0001	1.4	1.41621
2025-05-13 11:34:03	1777	3.44e-06	0.0001	1.4	1.42059
2025-05-13 11:34:04	1778	3.43e-06	0.0001	1.4	1.43372
2025-05-13 11:34:05	1779	3.44e-06	0.0001	1.39	1.42935
2025-05-13 11:34:05	1779	3.44e-06	0.0001	1.39	1.42059
2025-05-13 11:34:06	1780	3.44e-06	0.0001	1.39	1.41621
2025-05-13 11:34:07	1781	3.44e-06	0.0001	1.39	1.42497
2025-05-13 11:34:09	1783	3.44e-06	0.0001	1.39	1.43372
2025-05-13 11:34:10	1784	3.44e-06	0.0001	1.39	1.41184
2025-05-13 11:34:11	1785	3.44e-06	0.0001	1.39	1.42059
2025-05-13 11:34:12	1786	3.44e-06	0.0001	1.39	1.42059
2025-05-13 11:34:13	1787	3.44e-06	0.0001	1.39	1.41184
2025-05-13 11:34:14	1788	3.44e-06	0.0001	1.39	1.42059
2025-05-13 11:34:14	1788	3.44e-06	0.0001	1.39	1.41621
2025-05-13 11:34:16	1790	3.44e-06	0.0001	1.39	1.42059
2025-05-13 11:34:17	1791	3.44e-06	0.0001	1.39	1.41621
2025-05-13 11:34:18	1792	3.44e-06	0.0001	1.39	1.41621
2025-05-13 11:34:19	1793	3.44e-06	0.0001	1.39	1.42497
2025-05-13 11:34:20	1794	3.44e-06	0.0001	1.39	1.42059
2025-05-13 11:34:21	1795	3.44e-06	0.0001	1.39	1.42497
2025-05-13 11:34:22	1796	3.44e-06	0.0001	1.39	1.41184
2025-05-13 11:34:23	1797	3.44e-06	0.0001	1.39	1.42059
2025-05-13 11:34:23	1797	3.44e-06	0.0001	1.39	1.40746
2025-05-13 11:34:24	1798	3.44e-06	0.0001	1.39	1.42059
2025-05-13 11:34:25	1799	3.44e-06	0.0001	1.39	1.42497
2025-05-13 11:34:26	1800	3.44e-06	0.0001	1.39	1.42059
2025-05-13 11:34:27	1801	3.44e-06	0.0001	1.38	1.41184
2025-05-13 11:34:28	1802	3.44e-06	0.0001	1.38	1.39871
2025-05-13 11:34:29	1803	3.44e-06	0.0001	1.39	1.40746
2025-05-13 11:34:30	1804	3.44e-06	0.0001	1.39	1.41621
2025-05-13 11:34:31	1805	3.44e-06	0.0001	1.39	1.41621
2025-05-13 11:34:32	1806	3.44e-06	0.0001	1.39	1.40746
2025-05-13 11:34:33	1807	3.44e-06	0.0001	1.39	1.41184
2025-05-13 11:34:34	1808	3.44e-06	0.0001	1.39	1.40746
2025-05-13 11:34:35	1809	3.44e-06	0.0001	1.38	1.40746
2025-05-13 11:34:36	1810	3.44e-06	0.0001	1.39	1.40308
2025-05-13 11:34:37	1811	3.44e-06	0.0001	1.38	1.40746
2025-05-13 11:34:38	1812	3.44e-06	0.0001	1.38	1.39433
2025-05-13 11:34:39	1813	3.44e-06	0.0001	1.39	1.41621
2025-05-13 11:34:40	1814	3.44e-06	0.0001	1.38	1.41184
2025-05-13 11:34:41	1815	3.43e-06	0.0001	1.39	1.41184
2025-05-13 11:34:42	1816	3.44e-06	0.0001	1.38	1.40746
2025-05-13 11:34:43	1817	3.44e-06	0.0001	1.38	1.41184
2025-05-13 11:34:44	1818	3.44e-06	0.0001	1.38	1.41184
2025-05-13 11:34:45	1819	3.44e-06	0.0001	1.38	1.40746
2025-05-13 11:34:46	1820	3.44e-06	0.0001	1.38	1.39433
2025-05-13 11:34:47	1821	3.44e-06	0.0001	1.38	1.40746
2025-05-13 11:34:48	1822	3.44e-06	0.0001	1.38	1.39433
2025-05-13 11:34:49	1823	3.44e-06	0.0001	1.38	1.40746
2025-05-13 11:34:50	1824	3.45e-06	0.0001	1.38	1.40308
2025-05-13 11:34:51	1825	3.44e-06	0.0001	1.38	1.39871
2025-05-13 11:34:52	1826	3.44e-06	0.0001	1.38	1.39433
2025-05-13 11:34:53	1827	3.44e-06	0.0001	1.38	1.40308
2025-05-13 11:34:54	1828	3.44e-06	0.0001	1.38	1.38558
2025-05-13 11:34:55	1829	3.45e-06	0.0001	1.38	1.40308
2025-05-13 11:34:56	1830	3.44e-06	0.0001	1.38	1.39433
2025-05-13 11:34:57	1831	3.44e-06	0.0001	1.38	1.38995
2025-05-13 11:34:57	1831	3.44e-06	0.0001	1.37	1.39871
2025-05-13 11:34:58	1832	3.44e-06	0.0001	1.37	1.39433
2025-05-13 11:34:59	1833	3.44e-06	0.0001	1.37	1.38558
2025-05-13 11:35:00	1834	3.44e-06	0.0001	1.37	1.3812
2025-05-13 11:35:01	1835	3.44e-06	0.0001	1.37	1.39433
2025-05-13 11:35:02	1836	3.44e-06	0.0001	1.37	1.38995
2025-05-13 11:35:03	1837	3.44e-06	0.0001	1.37	1.3812
2025-05-13 11:35:04	1838	3.44e-06	0.0001	1.37	1.38995
2025-05-13 11:35:05	1839	3.44e-06	0.0001	1.37	1.38995
2025-05-13 11:35:06	1840	3.44e-06	0.0001	1.37	1.38558
2025-05-13 11:35:07	1841	3.44e-06	0.0001	1.37	1.38558
2025-05-13 11:35:08	1842	3.44e-06	0.0001	1.37	1.39871
2025-05-13 11:35:09	1843	3.44e-06	0.0001	1.37	1.38995
2025-05-13 11:35:10	1844	3.44e-06	0.0001	1.37	1.39433
2025-05-13 11:35:11	1845	3.44e-06	0.0001	1.37	1.38558
2025-05-13 11:35:12	1846	3.44e-06	0.0001	1.37	1.38558
2025-05-13 11:35:13	1847	3.44e-06	0.0001	1.37	1.39433
2025-05-13 11:35:14	1848	3.44e-06	0.0001	1.37	1.38558
2025-05-13 11:35:15	1849	3.44e-06	0.0001	1.37	1.38558
2025-05-13 11:35:16	1850	3.44e-06	0.0001	1.36	1.3812
2025-05-13 11:35:17	1851	3.44e-06	0.0001	1.36	1.3812
2025-05-13 11:35:18	1852	3.44e-06	0.0001	1.36	1.38995
2025-05-13 11:35:19	1853	3.44e-06	0.0001	1.36	1.3812
2025-05-13 11:35:20	1854	3.44e-06	0.0001	1.36	1.37244
2025-05-13 11:35:21	1855	3.44e-06	0.0001	1.36	1.38995
2025-05-13 11:35:22	1856	3.44e-06	0.0001	1.36	1.37682
2025-05-13 11:35:23	1857	3.44e-06	0.0001	1.36	1.36807
2025-05-13 11:35:24	1858	3.44e-06	0.0001	1.36	1.37682
2025-05-13 11:35:25	1859	3.44e-06	0.0001	1.36	1.3812
2025-05-13 11:35:26	1860	3.44e-06	0.0001	1.36	1.3812
2025-05-13 11:35:27	1861	3.44e-06	0.0001	1.36	1.36807
2025-05-13 11:35:28	1862	3.44e-06	0.0001	1.36	1.36369
2025-05-13 11:35:29	1863	3.44e-06	0.0001	1.36	1.37244
2025-05-13 11:35:30	1864	3.44e-06	0.0001	1.36	1.3812
2025-05-13 11:35:30	1864	3.44e-06	0.0001	1.36	1.36807
2025-05-13 11:35:31	1865	3.44e-06	0.0001	1.36	1.38995
2025-05-13 11:35:32	1866	3.43e-06	0.0001	1.36	1.37244
2025-05-13 11:35:33	1867	3.44e-06	0.0001	1.36	1.3812
2025-05-13 11:35:34	1868	3.44e-06	0.0001	1.35	1.37244
2025-05-13 11:35:35	1869	3.44e-06	0.0001	1.35	1.38995
2025-05-13 11:35:36	1870	3.44e-06	0.0001	1.35	1.37244
2025-05-13 11:35:37	1871	3.44e-06	0.0001	1.35	1.36807
2025-05-13 11:35:38	1872	3.44e-06	0.0001	1.35	1.37244
2025-05-13 11:35:39	1873	3.44e-06	0.0001	1.35	1.37244
2025-05-13 11:35:40	1874	3.44e-06	0.0001	1.35	1.36807
2025-05-13 11:35:41	1875	3.44e-06	0.0001	1.35	1.36807
2025-05-13 11:35:42	1876	3.44e-06	0.0001	1.35	1.3812
2025-05-13 11:35:43	1877	3.44e-06	0.0001	1.35	1.35494
2025-05-13 11:35:44	1878	3.44e-06	0.0001	1.35	1.36369
2025-05-13 11:35:45	1879	3.44e-06	0.0001	1.35	1.36807
2025-05-13 11:35:46	1880	3.44e-06	0.0001	1.34	1.35494
2025-05-13 11:35:47	1881	3.44e-06	0.0001	1.34	1.37244
2025-05-13 11:35:48	1882	3.44e-06	0.0001	1.34	1.36369
2025-05-13 11:35:49	1883	3.44e-06	0.0001	1.34	1.35932
2025-05-13 11:35:50	1884	3.44e-06	0.0001	1.34	1.35494
2025-05-13 11:35:51	1885	3.44e-06	0.0001	1.34	1.36807
2025-05-13 11:35:52	1886	3.44e-06	0.0001	1.34	1.35056
2025-05-13 11:35:53	1887	3.44e-06	0.0001	1.34	1.36807
2025-05-13 11:35:54	1888	3.44e-06	0.0001	1.34	1.3812
2025-05-13 11:35:55	1889	3.44e-06	0.0001	1.34	1.35932
2025-05-13 11:35:55	1889	3.43e-06	0.0001	1.34	1.36807
2025-05-13 11:35:56	1890	3.44e-06	0.0001	1.33	1.35932
2025-05-13 11:35:57	1891	3.44e-06	0.0001	1.33	1.35932
2025-05-13 11:35:58	1892	3.44e-06	0.0001	1.33	1.35932
2025-05-13 11:35:59	1893	3.43e-06	0.0001	1.33	1.35056
2025-05-13 11:36:00	1894	3.4e-06	0.0001	1.33	1.35932
2025-05-13 11:36:01	1895	3.38e-06	0.0001	1.33	1.35932
2025-05-13 11:36:02	1896	3.37e-06	0.0001	1.33	1.35932
2025-05-13 11:36:03	1897	3.38e-06	0.0001	1.33	1.35056
2025-05-13 11:36:04	1898	3.38e-06	0.0001	1.33	1.36807
2025-05-13 11:36:05	1899	3.37e-06	0.0001	1.33	1.34618
2025-05-13 11:36:06	1900	3.37e-06	0.0001	1.33	1.35494
2025-05-13 11:36:07	1901	3.37e-06	0.0001	1.34	1.35494
2025-05-13 11:36:08	1902	3.37e-06	0.0001	1.33	1.34618
2025-05-13 11:36:09	1903	3.37e-06	0.0001	1.33	1.35494
2025-05-13 11:36:10	1904	3.38e-06	0.0001	1.33	1.33743
2025-05-13 11:36:11	1905	3.37e-06	0.0001	1.32	1.34618
2025-05-13 11:36:12	1906	3.38e-06	0.0001	1.33	1.35494
2025-05-13 11:36:13	1907	3.38e-06	0.0001	1.32	1.34618
2025-05-13 11:36:14	1908	3.37e-06	0.0001	1.32	1.34181
2025-05-13 11:36:15	1909	3.38e-06	0.0001	1.32	1.33305
2025-05-13 11:36:16	1910	3.38e-06	0.0001	1.32	1.32868
2025-05-13 11:36:17	1911	3.38e-06	0.0001	1.32	1.34181
2025-05-13 11:36:18	1912	3.37e-06	0.0001	1.32	1.33743
2025-05-13 11:36:19	1913	3.38e-06	0.0001	1.32	1.33305
2025-05-13 11:36:20	1914	3.38e-06	0.0001	1.32	1.33305
2025-05-13 11:36:20	1914	3.38e-06	0.0001	1.31	1.33743
2025-05-13 11:36:21	1915	3.37e-06	0.0001	1.31	1.33743
2025-05-13 11:36:22	1916	3.38e-06	0.0001	1.31	1.33305
2025-05-13 11:36:23	1917	3.37e-06	0.0001	1.31	1.32868
2025-05-13 11:36:24	1918	3.37e-06	0.0001	1.32	1.33743
2025-05-13 11:36:25	1919	3.37e-06	0.0001	1.31	1.3243
2025-05-13 11:36:26	1920	3.37e-06	0.0001	1.32	1.33305
2025-05-13 11:36:27	1921	3.37e-06	0.0001	1.31	1.3243
2025-05-13 11:36:28	1922	3.37e-06	0.0001	1.31	1.32868
2025-05-13 11:36:29	1923	3.38e-06	0.0001	1.31	1.33305
2025-05-13 11:36:30	1924	3.38e-06	0.0001	1.32	1.3243
2025-05-13 11:36:31	1925	3.37e-06	0.0001	1.32	1.33743
2025-05-13 11:36:32	1926	3.37e-06	0.0001	1.31	1.31117
2025-05-13 11:36:33	1927	3.38e-06	0.0001	1.31	1.34181
2025-05-13 11:36:34	1928	3.38e-06	0.0001	1.32	1.33743
2025-05-13 11:36:35	1929	3.38e-06	0.0001	1.32	1.3243
2025-05-13 11:36:36	1930	3.37e-06	0.0001	1.32	1.32868
2025-05-13 11:36:37	1931	3.38e-06	0.0001	1.31	1.3243
2025-05-13 11:36:38	1932	3.38e-06	0.0001	1.31	1.32868
2025-05-13 11:36:39	1933	3.37e-06	0.0001	1.31	1.33305
2025-05-13 11:36:40	1934	3.38e-06	0.0001	1.31	1.32868
2025-05-13 11:36:41	1935	3.38e-06	0.0001	1.31	1.31992
2025-05-13 11:36:42	1936	3.37e-06	0.0001	1.31	1.31992
2025-05-13 11:36:43	1937	3.38e-06	0.0001	1.31	1.31554
2025-05-13 11:36:44	1938	3.37e-06	0.0001	1.31	1.31992
2025-05-13 11:36:45	1939	3.37e-06	0.0001	1.31	1.33743
2025-05-13 11:36:45	1939	3.37e-06	0.0001	1.31	1.31117
2025-05-13 11:36:46	1940	3.38e-06	0.0001	1.3	1.32868
2025-05-13 11:36:47	1941	3.38e-06	0.0001	1.3	1.3243
2025-05-13 11:36:48	1942	3.38e-06	0.0001	1.3	1.31992
2025-05-13 11:36:49	1943	3.38e-06	0.0001	1.3	1.35056
2025-05-13 11:36:50	1944	3.38e-06	0.0001	1.3	1.3243
2025-05-13 11:36:51	1945	3.37e-06	0.0001	1.3	1.31117
2025-05-13 11:36:52	1946	3.37e-06	0.0001	1.3	1.30242
2025-05-13 11:36:53	1947	3.38e-06	0.0001	1.3	1.31554
2025-05-13 11:36:54	1948	3.38e-06	0.0001	1.3	1.31117
2025-05-13 11:36:55	1949	3.37e-06	0.0001	1.3	1.31554
2025-05-13 11:36:56	1950	3.38e-06	0.0001	1.3	1.31554
2025-05-13 11:36:57	1951	3.38e-06	0.0001	1.3	1.31117
2025-05-13 11:36:58	1952	3.38e-06	0.0001	1.29	1.30679
2025-05-13 11:36:59	1953	3.38e-06	0.0001	1.3	1.30679
2025-05-13 11:37:00	1954	3.38e-06	0.0001	1.29	1.30679
2025-05-13 11:37:01	1955	3.38e-06	0.0001	1.3	1.31992
2025-05-13 11:37:02	1956	3.38e-06	0.0001	1.3	1.30242
2025-05-13 11:37:03	1957	3.38e-06	0.0001	1.3	1.30242
2025-05-13 11:37:04	1958	3.37e-06	0.0001	1.3	1.30679
2025-05-13 11:37:05	1959	3.37e-06	0.0001	1.3	1.31554
2025-05-13 11:37:06	1960	3.38e-06	0.0001	1.29	1.31117
2025-05-13 11:37:07	1961	3.38e-06	0.0001	1.29	1.30242
2025-05-13 11:37:08	1962	3.37e-06	0.0001	1.29	1.30679
2025-05-13 11:37:09	1963	3.37e-06	0.0001	1.29	1.30242
[truncated: 3,980 more rows]
