# Supplementary material for: A Unified Method for Triple Oxygen Isotope Analysis of Sulfate, Water, and Organics
Source: Anal Chem. 2026 Mar 6;98(11):8111–20. doi: 10.1021/acs.analchem.5c06406 (PMC13019427; doi:10.1021/acs.analchem.5c06406)
Supplement: Supplementary file 3 [file ac5c06406_si_003.zip › Zahnow_TORCH_Supplementary_Sample_Log_Files/2025-05-15_IAEA-SO-5_C6_evaluation_results.xlsx]

## Sheet: Summary
DateTime	Sample name	Sample Type	Sample mass	Instrument	d18O raw	d18O GD scaled	d18O VSMOW	d18O SD	Dp17O raw	Dp17O GD scaled	Dp17O VSMOW	Dp17O SD	d13C raw	d13C VPDB	d13C SD	TCD Peak area pos	TCD Peak area std	TCD Peak area neg	TCD Peak area neg std	TCD Peak ratio	TC/EA yield (%)	CO input pressure (mbar)	CO input pressure LN2 T (mbar)	CO residual pressure (mbar)	CO converted (mbar)	Discharge yield (%)	CO2 final pressure (mbar)	CO2/CO ratio	Residual gas pressure (mbar)	Comments
2025-05-15 09:57:36	IAEA-SO-5_C6	BaSO4	2.526	TILDAS	11.1603	12.4189	12.4189	0.01	-334.578	-330.931	-330.931	11.3	N/A	N/A	N/A	11.8346	0.425241	0.286274	0.0165444	41.3401	111.616	3.33768	3.33768	0.0288	3.30888	99.1371	1.45561	0.43991	0.0201

## Sheet: Isotope Data
ID	dateTimeMeasured	SampleName	d17O	d17OError	d18O	d18OError	Dp17O	Dp17OError	nSamCycles	nSamPoints	nRefPoints	pCO2Ref	pCO2Ref_error	pCO2Sam	pCO2Sam_error	pCO2Mismatch	pCO2Mismatch_error	PCellRef	PCellRef_error	PCellSam	PCellSam_error	PCellMismatch	PCellMismatch_error	TCellSam	TCellSam_error	TCellRef	TCellRef_error	TCellMismatch	TCellMismatch_error	measurementPeriod	d18O_scaled	d17O_scaled	Dp17O_scaled
19049	2025-05-15 22:04:23	GD_IAEA-SO-5_C6	5.801	0.016	11.84	0.01	-430.9	11.3	10	2103	2306	419.277	0.71037	420.306	0.96396	1.03058	0.28594	41.3344	0.00187	41.334	0.00087	-0.00041	0.00112	24.4793	0.00379	24.4793	0.00379	-0.00015	0.00032	2025-05-15 to 2026-05-14	11.1603	5.54071	-334.578

## Sheet: Log Data
Sample name	Sample mass	TC/EA (°C)	Datetime	Trap 5 (°C)	Trap 6 (°C)	Trap 7 (°C)	Reactor (°C)	TCD (°C)	p G2 (mbar)	p G4 (mbar)	p G5 (mbar)	Datetime	Trap 5 (°C)	Trap 6 (°C)	Trap 7 (°C)	Reactor (°C)	TCD (°C)	p G2 (mbar)	p G4 (mbar)	p G5 (mbar)	Datetime	Trap 5 (°C)	Trap 6 (°C)	Trap 7 (°C)	Reactor (°C)	TCD (°C)	p G2 (mbar)	p G4 (mbar)	p G5 (mbar)	Datetime	Trap 5 (°C)	Trap 6 (°C)	Trap 7 (°C)	Reactor (°C)	TCD (°C)	p G2 (mbar)	p G4 (mbar)	p G5 (mbar)	Datetime	Trap 5 (°C)	Trap 6 (°C)	Trap 7 (°C)	Reactor (°C)	TCD (°C)	p G2 (mbar)	p G4 (mbar)	p G5 (mbar)
IAEA-SO-5_C6	2.526	1450.000000	2025-05-15 09:57:36	36.564615	39.899019	23.934029	24.040048	30.179394	0.000100	0.000100	-0.028166	2025-05-15 10:09:18	31.626282	65.288481	24.348354	21.118463	29.996875	0.000100	3.740000	3.337678	2025-05-15 10:56:02	22.974328	64.938766	-177.630500	-176.172477	29.936994	0.000100	0.028800	0.015603	2025-05-15 11:06:23	23.651845	33.306058	23.673322	22.770917	29.874974	0.000100	0.895000	1.455607	2025-05-15 11:17:03	22.711559	22.751082	23.851154	22.867407	29.942272	0.019100	0.020100	-0.006281

## Sheet: TCD Data
dateTime	Relative time	Signal
2025-05-15 09:59:43	0	0.005811
2025-05-15 09:59:44	1	0.012048
2025-05-15 09:59:45	2	0.015003
2025-05-15 09:59:46	3	0.006139
2025-05-15 09:59:47	4	0.008765
2025-05-15 09:59:48	5	0.012705
2025-05-15 09:59:49	6	0.008765
2025-05-15 09:59:49	6	0.009094
2025-05-15 09:59:50	7	0.010735
2025-05-15 09:59:51	8	0.004826
2025-05-15 09:59:52	9	0.007452
2025-05-15 09:59:53	10	0.012705
2025-05-15 09:59:54	11	0.010735
2025-05-15 09:59:55	12	0.006467
2025-05-15 09:59:56	13	0.00975
2025-05-15 09:59:58	15	0.01172
2025-05-15 09:59:58	15	0.002856
2025-05-15 09:59:59	16	0.011063
2025-05-15 10:00:01	18	0.008437
2025-05-15 10:00:01	18	0.011063
2025-05-15 10:00:02	19	0.01172
2025-05-15 10:00:03	20	0.007124
2025-05-15 10:00:04	21	0.010735
2025-05-15 10:00:05	22	0.00975
2025-05-15 10:00:06	23	0.007452
2025-05-15 10:00:07	24	0.005811
2025-05-15 10:00:08	25	0.009094
2025-05-15 10:00:09	26	0.008109
2025-05-15 10:00:10	27	0.00778
2025-05-15 10:00:11	28	0.010407
2025-05-15 10:00:12	29	0.010735
2025-05-15 10:00:13	30	0.009422
2025-05-15 10:00:15	32	0.005154
2025-05-15 10:00:16	33	0.011063
2025-05-15 10:00:17	34	0.01172
2025-05-15 10:00:18	35	0.004497
2025-05-15 10:00:19	36	0.004826
2025-05-15 10:00:19	36	0.009094
2025-05-15 10:00:21	38	0.012048
2025-05-15 10:00:22	39	0.011063
2025-05-15 10:00:23	40	0.002528
2025-05-15 10:00:24	41	0.005811
2025-05-15 10:00:25	42	0.004497
2025-05-15 10:00:26	43	0.011392
2025-05-15 10:00:27	44	0.005482
2025-05-15 10:00:28	45	0.008765
2025-05-15 10:00:29	46	0.007124
2025-05-15 10:00:30	47	0.005482
2025-05-15 10:00:31	48	0.005811
2025-05-15 10:00:32	49	0.009422
2025-05-15 10:00:33	50	0.012048
2025-05-15 10:00:34	51	0.00975
2025-05-15 10:00:35	52	0.007452
2025-05-15 10:00:36	53	0.008765
2025-05-15 10:00:37	54	0.008765
2025-05-15 10:00:38	55	0.007452
2025-05-15 10:00:39	56	0.015988
2025-05-15 10:00:40	57	0.008109
2025-05-15 10:00:41	58	0.015988
2025-05-15 10:00:42	59	0.010735
2025-05-15 10:00:43	60	0.011392
2025-05-15 10:00:44	61	0.007124
2025-05-15 10:00:45	62	0.008765
2025-05-15 10:00:46	63	0.010735
2025-05-15 10:00:47	64	0.012377
2025-05-15 10:00:48	65	0.012377
2025-05-15 10:00:49	66	0.00778
2025-05-15 10:00:50	67	0.008437
2025-05-15 10:00:51	68	0.010407
2025-05-15 10:00:52	69	0.010735
2025-05-15 10:00:53	70	-0.063789
2025-05-15 10:00:54	71	-0.016185
2025-05-15 10:00:55	72	-0.006993
2025-05-15 10:00:55	72	0.003841
2025-05-15 10:00:56	73	0.009422
2025-05-15 10:00:57	74	0.009094
2025-05-15 10:00:58	75	0.01369
2025-05-15 10:00:59	76	0.009422
2025-05-15 10:01:00	77	0.014346
2025-05-15 10:01:01	78	0.016316
2025-05-15 10:01:02	79	0.012377
2025-05-15 10:01:03	80	0.015331
2025-05-15 10:01:04	81	0.008109
2025-05-15 10:01:05	82	0.019271
2025-05-15 10:01:06	83	0.099705
2025-05-15 10:01:07	84	0.29767
2025-05-15 10:01:08	85	0.678826
2025-05-15 10:01:09	86	1.00187
2025-05-15 10:01:10	87	1.21593
2025-05-15 10:01:11	88	1.32164
2025-05-15 10:01:12	89	1.32197
2025-05-15 10:01:13	90	1.25663
2025-05-15 10:01:14	91	1.08296
2025-05-15 10:01:15	92	0.881388
2025-05-15 10:01:16	93	0.74186
2025-05-15 10:01:17	94	0.522555
2025-05-15 10:01:18	95	0.395503
2025-05-15 10:01:19	96	0.268451
2025-05-15 10:01:19	96	0.199836
2025-05-15 10:01:21	98	0.141399
2025-05-15 10:01:22	99	0.102003
2025-05-15 10:01:22	99	0.074097
2025-05-15 10:01:23	100	0.057354
2025-05-15 10:01:24	101	0.042909
2025-05-15 10:01:25	102	0.038969
2025-05-15 10:01:26	103	0.031418
2025-05-15 10:01:27	104	0.025509
2025-05-15 10:01:28	105	0.020912
2025-05-15 10:01:29	106	0.022554
2025-05-15 10:01:30	107	0.021569
2025-05-15 10:01:31	108	0.022226
2025-05-15 10:01:32	109	0.023867
2025-05-15 10:01:33	110	0.018614
2025-05-15 10:01:34	111	0.019928
2025-05-15 10:01:35	112	0.01566
2025-05-15 10:01:36	113	0.022882
2025-05-15 10:01:37	114	0.018286
2025-05-15 10:01:38	115	0.013033
2025-05-15 10:01:39	116	0.012705
2025-05-15 10:01:40	117	0.012377
2025-05-15 10:01:41	118	0.018943
2025-05-15 10:01:42	119	0.018286
2025-05-15 10:01:43	120	0.013033
2025-05-15 10:01:44	121	0.014675
2025-05-15 10:01:45	122	0.01566
2025-05-15 10:01:46	123	0.015003
2025-05-15 10:01:47	124	0.016316
2025-05-15 10:01:48	125	0.016316
2025-05-15 10:01:49	126	0.00975
2025-05-15 10:01:49	126	0.019271
2025-05-15 10:01:50	127	0.019928
2025-05-15 10:01:52	129	0.020256
2025-05-15 10:01:53	130	0.019271
2025-05-15 10:01:54	131	0.017958
2025-05-15 10:01:54	131	0.021569
2025-05-15 10:01:56	133	0.01172
2025-05-15 10:01:56	133	0.01369
2025-05-15 10:01:58	135	0.016973
2025-05-15 10:01:58	135	0.01566
2025-05-15 10:01:59	136	0.017301
2025-05-15 10:02:01	138	0.012377
2025-05-15 10:02:01	138	0.019271
2025-05-15 10:02:02	139	0.014675
2025-05-15 10:02:03	140	0.016316
2025-05-15 10:02:04	141	0.018614
2025-05-15 10:02:05	142	0.01369
2025-05-15 10:02:06	143	0.015003
2025-05-15 10:02:07	144	0.020584
2025-05-15 10:02:08	145	0.015331
2025-05-15 10:02:09	146	0.020256
2025-05-15 10:02:10	147	0.019599
2025-05-15 10:02:11	148	0.010735
2025-05-15 10:02:12	149	0.017958
2025-05-15 10:02:13	150	0.012377
2025-05-15 10:02:14	151	0.013362
2025-05-15 10:02:15	152	0.019599
2025-05-15 10:02:16	153	0.012705
2025-05-15 10:02:17	154	0.007452
2025-05-15 10:02:18	155	0.016316
2025-05-15 10:02:19	156	0.010079
2025-05-15 10:02:20	157	0.016316
2025-05-15 10:02:21	158	0.017301
2025-05-15 10:02:22	159	0.017958
2025-05-15 10:02:23	160	0.015988
2025-05-15 10:02:24	161	0.01566
2025-05-15 10:02:25	162	0.016645
2025-05-15 10:02:25	162	0.017629
2025-05-15 10:02:27	164	0.016973
2025-05-15 10:02:28	165	0.014346
2025-05-15 10:02:29	166	0.015331
2025-05-15 10:02:30	167	0.014018
2025-05-15 10:02:31	168	0.014675
2025-05-15 10:02:31	168	0.014018
2025-05-15 10:02:32	169	0.012377
2025-05-15 10:02:33	170	0.013033
2025-05-15 10:02:34	171	0.012048
2025-05-15 10:02:35	172	0.010407
2025-05-15 10:02:36	173	0.012705
2025-05-15 10:02:37	174	0.011063
2025-05-15 10:02:38	175	0.016316
2025-05-15 10:02:39	176	0.014346
2025-05-15 10:02:40	177	0.01172
2025-05-15 10:02:41	178	0.017301
2025-05-15 10:02:42	179	0.01369
2025-05-15 10:02:43	180	0.013033
2025-05-15 10:02:44	181	0.01172
2025-05-15 10:02:45	182	0.009094
2025-05-15 10:02:46	183	0.012377
2025-05-15 10:02:47	184	0.016973
2025-05-15 10:02:48	185	0.021569
2025-05-15 10:02:49	186	0.018614
2025-05-15 10:02:50	187	0.016316
2025-05-15 10:02:51	188	0.015003
2025-05-15 10:02:52	189	0.009422
2025-05-15 10:02:53	190	0.008765
2025-05-15 10:02:54	191	0.014018
2025-05-15 10:02:55	192	0.014675
2025-05-15 10:02:55	192	0.013033
2025-05-15 10:02:56	193	0.017958
2025-05-15 10:02:57	194	0.012377
2025-05-15 10:02:58	195	0.012377
2025-05-15 10:02:59	196	0.017958
2025-05-15 10:03:00	197	0.013362
2025-05-15 10:03:01	198	0.010079
2025-05-15 10:03:02	199	0.012705
2025-05-15 10:03:03	200	0.012377
2025-05-15 10:03:04	201	0.016645
2025-05-15 10:03:05	202	0.014675
2025-05-15 10:03:06	203	0.012705
2025-05-15 10:03:07	204	0.013033
2025-05-15 10:03:08	205	0.012705
2025-05-15 10:03:09	206	0.014018
2025-05-15 10:03:10	207	0.013362
2025-05-15 10:03:11	208	0.00975
2025-05-15 10:03:12	209	0.014018
2025-05-15 10:03:13	210	0.017958
2025-05-15 10:03:14	211	0.012377
2025-05-15 10:03:15	212	0.015331
2025-05-15 10:03:16	213	0.014675
2025-05-15 10:03:17	214	0.014675
2025-05-15 10:03:18	215	0.008765
2025-05-15 10:03:19	216	0.012377
2025-05-15 10:03:19	216	0.014346
2025-05-15 10:03:20	217	0.010407
2025-05-15 10:03:21	218	0.01566
2025-05-15 10:03:22	219	0.00975
2025-05-15 10:03:24	221	0.009094
2025-05-15 10:03:24	221	0.014675
2025-05-15 10:03:25	222	0.012705
2025-05-15 10:03:26	223	0.013362
2025-05-15 10:03:27	224	0.015988
2025-05-15 10:03:28	225	0.015003
2025-05-15 10:03:29	226	0.009422
2025-05-15 10:03:30	227	0.015988
2025-05-15 10:03:31	228	0.013033
2025-05-15 10:03:32	229	0.017958
2025-05-15 10:03:33	230	0.016316
2025-05-15 10:03:34	231	0.012048
2025-05-15 10:03:35	232	0.01369
2025-05-15 10:03:36	233	0.016973
2025-05-15 10:03:37	234	0.018286
2025-05-15 10:03:38	235	0.093139
2025-05-15 10:03:39	236	0.008437
2025-05-15 10:03:40	237	0.010079
2025-05-15 10:03:41	238	0.008765
2025-05-15 10:03:42	239	0.006796
2025-05-15 10:03:43	240	0.009094
2025-05-15 10:03:44	241	0.012048
2025-05-15 10:03:45	242	0.012048
2025-05-15 10:03:46	243	0.012048
2025-05-15 10:03:47	244	0.004169
2025-05-15 10:03:48	245	0.014018
2025-05-15 10:03:49	246	0.00975
2025-05-15 10:03:50	247	0.010735
2025-05-15 10:03:51	248	0.007452
2025-05-15 10:03:52	249	0.012377
2025-05-15 10:03:53	250	0.011392
2025-05-15 10:03:53	250	0.010735
2025-05-15 10:03:55	252	0.010735
2025-05-15 10:03:55	252	0.011063
2025-05-15 10:03:56	253	0.010735
2025-05-15 10:03:57	254	0.008109
2025-05-15 10:03:59	256	0.006139
2025-05-15 10:03:59	256	0.014346
2025-05-15 10:04:00	257	0.014018
2025-05-15 10:04:01	258	0.007452
2025-05-15 10:04:03	260	0.00778
2025-05-15 10:04:04	261	0.010407
2025-05-15 10:04:04	261	0.008109
2025-05-15 10:04:06	263	0.014346
2025-05-15 10:04:06	263	0.010407
2025-05-15 10:04:07	264	0.007452
2025-05-15 10:04:08	265	0.01172
2025-05-15 10:04:09	266	0.015331
2025-05-15 10:04:10	267	0.009422
2025-05-15 10:04:12	269	0.006796
2025-05-15 10:04:13	270	0.012705
2025-05-15 10:04:13	270	0.013362
2025-05-15 10:04:14	271	0.015331
2025-05-15 10:04:15	272	0.010735
2025-05-15 10:04:17	274	0.012377
2025-05-15 10:04:18	275	0.010079
2025-05-15 10:04:19	276	0.01369
2025-05-15 10:04:19	276	0.012377
2025-05-15 10:04:20	277	0.006139
2025-05-15 10:04:21	278	0.010407
2025-05-15 10:04:22	279	0.013362
2025-05-15 10:04:23	280	0.009422
2025-05-15 10:04:25	282	0.009094
2025-05-15 10:04:26	283	0.003841
2025-05-15 10:04:27	284	0.009094
2025-05-15 10:04:28	285	0.014346
2025-05-15 10:04:29	286	0.008109
2025-05-15 10:04:30	287	0.010079
2025-05-15 10:04:31	288	0.007124
2025-05-15 10:04:32	289	0.00778
2025-05-15 10:04:33	290	0.009422
2025-05-15 10:04:34	291	0.01172
2025-05-15 10:04:35	292	0.012377
2025-05-15 10:04:36	293	0.009422
2025-05-15 10:04:37	294	0.009094
2025-05-15 10:04:39	296	0.012048
2025-05-15 10:04:40	297	0.006467
2025-05-15 10:04:41	298	0.008109
2025-05-15 10:04:41	298	0.00975
2025-05-15 10:04:43	300	0.007452
2025-05-15 10:04:44	301	0.010735
2025-05-15 10:04:45	302	0.008109
2025-05-15 10:04:46	303	0.013033
2025-05-15 10:04:47	304	0.012705
2025-05-15 10:04:48	305	0.011392
2025-05-15 10:04:49	306	0.009422
2025-05-15 10:04:50	307	0.012048
2025-05-15 10:04:51	308	0.008765
2025-05-15 10:04:52	309	0.008437
2025-05-15 10:04:53	310	0.010735
2025-05-15 10:04:54	311	0.006467
2025-05-15 10:04:55	312	0.007452
2025-05-15 10:04:56	313	0.008765
2025-05-15 10:04:57	314	0.012377
2025-05-15 10:04:58	315	0.010079
2025-05-15 10:04:59	316	0.007452
2025-05-15 10:04:59	316	0.014018
2025-05-15 10:05:01	318	0.007124
2025-05-15 10:05:02	319	0.008437
2025-05-15 10:05:03	320	0.013362
2025-05-15 10:05:04	321	0.00778
2025-05-15 10:05:05	322	0.011063
2025-05-15 10:05:06	323	0.006796
2025-05-15 10:05:07	324	0.015988
2025-05-15 10:05:08	325	0.008437
2025-05-15 10:05:09	326	0.012048
2025-05-15 10:05:09	326	0.008109
2025-05-15 10:05:11	328	0.008437
2025-05-15 10:05:11	328	0.015331
2025-05-15 10:05:12	329	0.00778
2025-05-15 10:05:13	330	0.012377
2025-05-15 10:05:15	332	0.005154
2025-05-15 10:05:16	333	0.014346
2025-05-15 10:05:17	334	0.009422
2025-05-15 10:05:18	335	0.01369
2025-05-15 10:05:19	336	0.01172
2025-05-15 10:05:20	337	0.009094
2025-05-15 10:05:21	338	0.011392
2025-05-15 10:05:22	339	0.009094
2025-05-15 10:05:23	340	0.008437
2025-05-15 10:05:24	341	0.005482
2025-05-15 10:05:25	342	0.006467
2025-05-15 10:05:26	343	0.008765
2025-05-15 10:05:27	344	0.012377
2025-05-15 10:05:28	345	0.008437
2025-05-15 10:05:29	346	0.014346
2025-05-15 10:05:30	347	0.008437
2025-05-15 10:05:31	348	0.01172
2025-05-15 10:05:32	349	0.013033
2025-05-15 10:05:33	350	0.006796
2025-05-15 10:05:34	351	0.006139
2025-05-15 10:05:35	352	0.011392
2025-05-15 10:05:36	353	0.00975
2025-05-15 10:05:37	354	0.013362
2025-05-15 10:05:38	355	0.01369
2025-05-15 10:05:39	356	0.009422
2025-05-15 10:05:40	357	0.009422
2025-05-15 10:05:41	358	0.010079
2025-05-15 10:05:42	359	0.006139
2025-05-15 10:05:43	360	0.005482
2025-05-15 10:05:44	361	0.012377
2025-05-15 10:05:45	362	0.012705
2025-05-15 10:05:46	363	0.00778
2025-05-15 10:05:47	364	0.014675
2025-05-15 10:05:48	365	0.011392
2025-05-15 10:05:49	366	0.008437
2025-05-15 10:05:50	367	0.014675
2025-05-15 10:05:51	368	0.007124
2025-05-15 10:05:52	369	0.011063
2025-05-15 10:05:53	370	0.010079
2025-05-15 10:05:54	371	0.012048
2025-05-15 10:05:54	371	0.010079
2025-05-15 10:05:55	372	0.015988
2025-05-15 10:05:56	373	0.014018
2025-05-15 10:05:57	374	0.016645
2025-05-15 10:05:58	375	0.012705
2025-05-15 10:05:59	376	0.012705
2025-05-15 10:06:00	377	0.013362
2025-05-15 10:06:01	378	0.011063
2025-05-15 10:06:02	379	0.003841
2025-05-15 10:06:03	380	0.010407
2025-05-15 10:06:04	381	0.012048
2025-05-15 10:06:05	382	0.016316
2025-05-15 10:06:06	383	0.010079
2025-05-15 10:06:07	384	0.014018
2025-05-15 10:06:08	385	0.010735
2025-05-15 10:06:09	386	0.011063
2025-05-15 10:06:10	387	0.01172
2025-05-15 10:06:11	388	0.007452
2025-05-15 10:06:12	389	0.015003
2025-05-15 10:06:13	390	0.01369
2025-05-15 10:06:14	391	0.009094
2025-05-15 10:06:15	392	0.018286
2025-05-15 10:06:16	393	0.010735
2025-05-15 10:06:17	394	0.014346
2025-05-15 10:06:18	395	0.01369
2025-05-15 10:06:19	396	0.013033
2025-05-15 10:06:20	397	0.015988
2025-05-15 10:06:21	398	0.01369
2025-05-15 10:06:22	399	0.008109
2025-05-15 10:06:23	400	0.010407
2025-05-15 10:06:24	401	0.008437
2025-05-15 10:06:25	402	0.002199
2025-05-15 10:06:26	403	0.011392
2025-05-15 10:06:27	404	0.009094
2025-05-15 10:06:28	405	0.008437
2025-05-15 10:06:29	406	0.002856
2025-05-15 10:06:30	407	0.00778
2025-05-15 10:06:31	408	-0.000427
2025-05-15 10:06:32	409	0.001543
2025-05-15 10:06:33	410	-0.003053
2025-05-15 10:06:34	411	0.007124
2025-05-15 10:06:34	411	0.008109
2025-05-15 10:06:36	413	0.006796
2025-05-15 10:06:36	413	0.006139
2025-05-15 10:06:37	414	0.007452
2025-05-15 10:06:38	415	0.003184
2025-05-15 10:06:39	416	0.004826
2025-05-15 10:06:40	417	0.003513
2025-05-15 10:06:41	418	-0.008963
2025-05-15 10:06:42	419	-9.87091e-05
2025-05-15 10:06:43	420	-0.006993
2025-05-15 10:06:44	421	-0.002725
2025-05-15 10:06:45	422	-0.015857
2025-05-15 10:06:46	423	-0.008963
2025-05-15 10:06:47	424	0.002856
2025-05-15 10:06:48	425	0.008437
2025-05-15 10:06:49	426	0.003841
2025-05-15 10:06:50	427	0.006796
2025-05-15 10:06:51	428	0.012705
2025-05-15 10:06:52	429	0.006467
2025-05-15 10:06:53	430	0.005154
2025-05-15 10:06:54	431	0.00975
2025-05-15 10:06:55	432	0.010079
2025-05-15 10:06:56	433	0.01566
2025-05-15 10:06:57	434	0.011063
2025-05-15 10:06:58	435	0.011063
2025-05-15 10:06:58	435	0.01172
2025-05-15 10:07:00	437	0.01566
2025-05-15 10:07:01	438	0.006139
2025-05-15 10:07:01	438	0.00975
2025-05-15 10:07:02	439	0.008109
2025-05-15 10:07:03	440	0.012377
2025-05-15 10:07:04	441	0.008437
2025-05-15 10:07:05	442	0.015331
2025-05-15 10:07:07	444	0.013362
2025-05-15 10:07:07	444	0.010735
2025-05-15 10:07:08	445	0.009094
2025-05-15 10:07:09	446	0.008109
2025-05-15 10:07:10	447	0.008109
2025-05-15 10:07:11	448	0.012048
2025-05-15 10:07:12	449	0.007124
2025-05-15 10:07:13	450	0.010735
2025-05-15 10:07:14	451	0.006467
2025-05-15 10:07:15	452	0.010407
2025-05-15 10:07:16	453	0.006467
2025-05-15 10:07:17	454	0.008765
2025-05-15 10:07:18	455	0.011392
2025-05-15 10:07:19	456	0.005811
2025-05-15 10:07:20	457	0.003513
2025-05-15 10:07:21	458	0.006796
2025-05-15 10:07:22	459	0.008765
2025-05-15 10:07:23	460	0.005154
2025-05-15 10:07:24	461	0.005154
2025-05-15 10:07:25	462	0.006467
2025-05-15 10:07:25	462	0.007124
2025-05-15 10:07:26	463	0.012048
2025-05-15 10:07:27	464	0.006139
2025-05-15 10:07:28	465	0.009422
2025-05-15 10:07:29	466	0.010079
2025-05-15 10:07:30	467	0.005482
2025-05-15 10:07:31	468	0.009422
2025-05-15 10:07:32	469	0.008765
2025-05-15 10:07:33	470	0.008437
2025-05-15 10:07:34	471	0.008765
2025-05-15 10:07:35	472	0.005154
2025-05-15 10:07:36	473	0.008765
2025-05-15 10:07:37	474	0.010735
2025-05-15 10:07:38	475	0.014018
2025-05-15 10:07:39	476	0.006139
2025-05-15 10:07:40	477	0.00975
2025-05-15 10:07:41	478	0.014018
2025-05-15 10:07:42	479	0.011063
2025-05-15 10:07:43	480	0.010407
2025-05-15 10:07:44	481	0.010735
2025-05-15 10:07:45	482	0.008109
2025-05-15 10:07:46	483	0.011392
2025-05-15 10:07:47	484	0.011392
2025-05-15 10:07:48	485	0.006467
2025-05-15 10:07:49	486	0.013362
2025-05-15 10:07:49	486	0.010079
2025-05-15 10:07:50	487	0.008765
2025-05-15 10:07:51	488	0.012705
2025-05-15 10:07:52	489	0.01172
2025-05-15 10:07:53	490	0.011063
2025-05-15 10:07:54	491	0.009094
2025-05-15 10:07:55	492	0.010407
2025-05-15 10:07:56	493	0.011392
2025-05-15 10:07:57	494	0.007452
2025-05-15 10:07:58	495	0.009422
2025-05-15 10:07:59	496	0.014018
2025-05-15 10:08:00	497	0.009094
2025-05-15 10:08:01	498	0.011063
2025-05-15 10:08:02	499	0.00975
2025-05-15 10:08:03	500	0.014675
2025-05-15 10:08:04	501	0.006796
2025-05-15 10:08:05	502	0.017301
2025-05-15 10:08:06	503	0.009422
2025-05-15 10:08:07	504	0.011392
2025-05-15 10:08:08	505	0.008765
2025-05-15 10:08:09	506	0.012377
2025-05-15 10:08:10	507	0.00975
2025-05-15 10:08:11	508	0.012048
2025-05-15 10:08:12	509	0.014346
2025-05-15 10:08:13	510	0.009094
2025-05-15 10:08:14	511	0.010079
2025-05-15 10:08:15	512	0.012705
2025-05-15 10:08:16	513	0.014346
2025-05-15 10:08:17	514	0.00975
2025-05-15 10:08:18	515	0.01172
2025-05-15 10:08:19	516	0.011392
2025-05-15 10:08:20	517	0.010079
2025-05-15 10:08:20	517	0.006467
2025-05-15 10:08:22	519	0.011063
2025-05-15 10:08:23	520	0.008765
2025-05-15 10:08:24	521	0.008437
2025-05-15 10:08:25	522	0.01369
2025-05-15 10:08:26	523	0.00975
2025-05-15 10:08:27	524	0.010735
2025-05-15 10:08:28	525	0.01172
2025-05-15 10:08:29	526	0.013362
2025-05-15 10:08:30	527	0.015331
2025-05-15 10:08:31	528	0.010735
2025-05-15 10:08:32	529	0.009094
2025-05-15 10:08:33	530	0.01172
2025-05-15 10:08:34	531	0.008109
2025-05-15 10:08:35	532	0.007124
2025-05-15 10:08:36	533	0.006139
2025-05-15 10:08:37	534	0.005811
2025-05-15 10:08:38	535	0.007124
2025-05-15 10:08:39	536	0.01172
2025-05-15 10:08:40	537	0.012048
2025-05-15 10:08:41	538	0.012048
2025-05-15 10:08:42	539	0.008765
2025-05-15 10:08:43	540	0.011392
2025-05-15 10:08:44	541	0.006139
2025-05-15 10:08:46	543	0.008437
2025-05-15 10:08:46	543	0.006139
2025-05-15 10:08:47	544	0.00778
2025-05-15 10:08:48	545	0.006796
2025-05-15 10:08:50	547	0.012048
2025-05-15 10:08:51	548	0.008109
2025-05-15 10:08:51	548	0.012048
2025-05-15 10:08:52	549	0.014675
2025-05-15 10:08:53	550	0.008437
2025-05-15 10:08:54	551	0.004826
2025-05-15 10:08:56	553	0.010735
2025-05-15 10:08:57	554	0.012705
2025-05-15 10:08:58	555	0.012048
2025-05-15 10:08:59	556	0.00975
2025-05-15 10:09:00	557	0.011392
2025-05-15 10:09:00	557	0.004826
2025-05-15 10:09:01	558	0.011063
2025-05-15 10:09:03	560	0.00975
2025-05-15 10:09:03	560	0.009094
2025-05-15 10:09:05	562	0.011392
2025-05-15 10:09:06	563	0.012705
2025-05-15 10:09:07	564	0.00975
2025-05-15 10:09:08	565	0.009094
2025-05-15 10:09:09	566	0.010407
2025-05-15 10:09:10	567	0.014346
2025-05-15 10:09:11	568	0.008437
2025-05-15 10:09:12	569	0.008765
2025-05-15 10:09:13	570	0.009422
2025-05-15 10:09:14	571	0.010735
2025-05-15 10:09:15	572	0.010407
2025-05-15 10:09:16	573	0.005482
2025-05-15 10:09:17	574	0.012048
2025-05-15 10:09:18	575	0.006139
2025-05-15 10:09:19	576	0.00778
2025-05-15 10:09:20	577	0.002528
2025-05-15 10:09:21	578	0.013033
2025-05-15 10:09:22	579	0.009422
2025-05-15 10:09:23	580	0.010079
2025-05-15 10:09:24	581	0.01369
2025-05-15 10:09:25	582	0.008109
2025-05-15 10:09:26	583	0.006467
2025-05-15 10:09:27	584	0.01172
2025-05-15 10:09:28	585	0.007452
2025-05-15 10:09:29	586	0.01369
2025-05-15 10:09:29	586	0.012048
2025-05-15 10:09:31	588	0.014346
2025-05-15 10:09:31	588	0.005482
2025-05-15 10:09:32	589	0.005154
2025-05-15 10:09:33	590	0.013033
2025-05-15 10:09:34	591	0.006139
2025-05-15 10:09:35	592	0.015003
2025-05-15 10:09:36	593	0.011392
2025-05-15 10:09:37	594	0.006467
2025-05-15 10:09:38	595	0.014675
2025-05-15 10:09:39	596	0.007452
2025-05-15 10:09:40	597	0.008109
2025-05-15 10:09:41	598	0.012377
2025-05-15 10:09:42	599	0.006796
2025-05-15 10:09:43	600	0.011063
2025-05-15 10:09:44	601	0.018286
2025-05-15 10:09:45	602	0.007124
2025-05-15 10:09:46	603	0.011063
2025-05-15 10:09:47	604	0.010079
2025-05-15 10:09:48	605	0.010407
2025-05-15 10:09:49	606	0.00975
2025-05-15 10:09:50	607	0.009094
2025-05-15 10:09:51	608	0.010407
2025-05-15 10:09:52	609	0.00778
2025-05-15 10:09:53	610	0.018286
2025-05-15 10:09:54	611	0.008109
2025-05-15 10:09:55	612	0.006796
2025-05-15 10:09:56	613	0.010407
2025-05-15 10:09:57	614	0.013362
2025-05-15 10:09:58	615	0.011063
2025-05-15 10:09:59	616	0.00975
2025-05-15 10:10:00	617	0.010735
2025-05-15 10:10:01	618	0.010407
2025-05-15 10:10:02	619	0.008765
2025-05-15 10:10:03	620	0.01172
2025-05-15 10:10:04	621	0.010079
2025-05-15 10:10:05	622	0.012705
2025-05-15 10:10:06	623	0.011063
2025-05-15 10:10:07	624	0.01172
2025-05-15 10:10:08	625	0.01369
2025-05-15 10:10:09	626	0.00975
2025-05-15 10:10:10	627	0.005482
2025-05-15 10:10:11	628	0.010735
2025-05-15 10:10:12	629	0.008765
2025-05-15 10:10:13	630	0.00778
2025-05-15 10:10:14	631	0.009422
2025-05-15 10:10:15	632	0.006796
2025-05-15 10:10:16	633	0.006139
2025-05-15 10:10:17	634	0.005482
2025-05-15 10:10:18	635	0.005811
2025-05-15 10:10:19	636	0.008765
2025-05-15 10:10:20	637	0.013033
2025-05-15 10:10:21	638	0.011063
2025-05-15 10:10:22	639	0.008765
2025-05-15 10:10:23	640	0.010407
2025-05-15 10:10:24	641	0.010735
2025-05-15 10:10:25	642	0.017629
2025-05-15 10:10:26	643	0.00778
2025-05-15 10:10:27	644	0.008109
2025-05-15 10:10:28	645	0.006467
2025-05-15 10:10:29	646	0.012048
2025-05-15 10:10:30	647	0.00975
2025-05-15 10:10:31	648	0.00975
2025-05-15 10:10:32	649	0.014018
2025-05-15 10:10:33	650	0.010407
2025-05-15 10:10:34	651	0.00975
2025-05-15 10:10:35	652	0.012705
2025-05-15 10:10:36	653	0.010079
2025-05-15 10:10:37	654	0.005811
2025-05-15 10:10:38	655	0.009094
2025-05-15 10:10:39	656	0.006139
2025-05-15 10:10:40	657	0.01172
2025-05-15 10:10:41	658	0.007124
2025-05-15 10:10:42	659	0.011392
2025-05-15 10:10:43	660	0.008765
2025-05-15 10:10:44	661	0.010407
2025-05-15 10:10:45	662	0.007124
2025-05-15 10:10:46	663	0.006139
2025-05-15 10:10:47	664	0.012048
2025-05-15 10:10:48	665	0.008765
2025-05-15 10:10:49	666	0.005811
2025-05-15 10:10:50	667	0.012377
2025-05-15 10:10:51	668	0.010079
2025-05-15 10:10:52	669	0.012048
2025-05-15 10:10:53	670	0.008437
2025-05-15 10:10:54	671	0.009422
2025-05-15 10:10:55	672	0.01369
2025-05-15 10:10:56	673	0.00778
2025-05-15 10:10:57	674	0.010407
2025-05-15 10:10:58	675	0.010735
2025-05-15 10:10:59	676	0.006139
2025-05-15 10:11:00	677	0.005154
2025-05-15 10:11:01	678	0.010407
2025-05-15 10:11:02	679	0.008109
2025-05-15 10:11:03	680	0.012048
2025-05-15 10:11:04	681	0.007124
2025-05-15 10:11:04	681	0.008765
2025-05-15 10:11:05	682	0.01369
2025-05-15 10:11:07	684	0.013362
2025-05-15 10:11:07	684	0.012048
2025-05-15 10:11:08	685	0.007452
2025-05-15 10:11:09	686	0.004826
2025-05-15 10:11:10	687	0.009094
2025-05-15 10:11:11	688	0.010407
2025-05-15 10:11:12	689	0.011063
2025-05-15 10:11:13	690	0.011392
2025-05-15 10:11:14	691	0.013362
2025-05-15 10:11:15	692	0.006796
2025-05-15 10:11:16	693	0.009094
2025-05-15 10:11:17	694	0.009422
2025-05-15 10:11:18	695	0.012048
2025-05-15 10:11:19	696	0.012705
2025-05-15 10:11:20	697	0.014018
2025-05-15 10:11:21	698	0.006796
2025-05-15 10:11:22	699	0.012048
2025-05-15 10:11:23	700	0.01172
2025-05-15 10:11:24	701	0.007452
2025-05-15 10:11:25	702	0.008109
2025-05-15 10:11:26	703	0.009094
2025-05-15 10:11:27	704	0.004497
2025-05-15 10:11:27	704	0.012377
2025-05-15 10:11:29	706	0.00778
2025-05-15 10:11:29	706	0.006139
2025-05-15 10:11:30	707	0.007124
2025-05-15 10:11:31	708	0.013033
2025-05-15 10:11:32	709	0.004497
2025-05-15 10:11:34	711	0.014346
2025-05-15 10:11:34	711	0.014346
2025-05-15 10:11:35	712	0.008765
2025-05-15 10:11:36	713	0.00975
2025-05-15 10:11:37	714	0.006796
2025-05-15 10:11:38	715	0.00778
2025-05-15 10:11:39	716	0.00975
2025-05-15 10:11:40	717	0.00975
2025-05-15 10:11:41	718	0.007452
2025-05-15 10:11:42	719	0.012705
2025-05-15 10:11:43	720	0.006467
2025-05-15 10:11:44	721	0.011063
2025-05-15 10:11:45	722	0.00975
2025-05-15 10:11:46	723	0.008437
2025-05-15 10:11:47	724	0.008765
2025-05-15 10:11:48	725	0.009094
2025-05-15 10:11:49	726	0.005811
2025-05-15 10:11:50	727	0.013033
2025-05-15 10:11:51	728	0.011063
2025-05-15 10:11:51	728	0.008109
2025-05-15 10:11:53	730	0.006796
2025-05-15 10:11:53	730	0.015988
2025-05-15 10:11:54	731	0.014018
2025-05-15 10:11:55	732	0.014018
2025-05-15 10:11:56	733	0.014346
2025-05-15 10:11:57	734	0.013362
2025-05-15 10:11:59	736	0.013362
2025-05-15 10:11:59	736	0.008437
2025-05-15 10:12:00	737	0.008109
2025-05-15 10:12:01	738	0.004826
2025-05-15 10:12:02	739	0.008765
2025-05-15 10:12:03	740	0.010407
2025-05-15 10:12:04	741	0.012377
2025-05-15 10:12:05	742	0.012048
2025-05-15 10:12:06	743	0.00975
2025-05-15 10:12:07	744	0.011392
2025-05-15 10:12:08	745	0.006796
2025-05-15 10:12:09	746	0.01369
2025-05-15 10:12:10	747	0.012705
2025-05-15 10:12:11	748	0.01172
2025-05-15 10:12:12	749	0.015003
2025-05-15 10:12:13	750	0.010735
2025-05-15 10:12:14	751	0.010407
2025-05-15 10:12:15	752	0.006139
2025-05-15 10:12:16	753	0.00778
2025-05-15 10:12:17	754	0.010079
2025-05-15 10:12:17	754	0.009094
2025-05-15 10:12:19	756	0.01566
2025-05-15 10:12:20	757	0.011063
2025-05-15 10:12:21	758	0.005811
2025-05-15 10:12:22	759	0.009094
2025-05-15 10:12:23	760	0.007124
2025-05-15 10:12:23	760	0.01369
2025-05-15 10:12:24	761	0.003513
2025-05-15 10:12:25	762	0.004497
2025-05-15 10:12:26	763	0.011392
2025-05-15 10:12:27	764	0.010407
2025-05-15 10:12:28	765	0.01172
2025-05-15 10:12:29	766	0.010735
2025-05-15 10:12:30	767	0.008109
2025-05-15 10:12:31	768	0.00975
2025-05-15 10:12:32	769	0.011392
2025-05-15 10:12:33	770	0.010735
2025-05-15 10:12:34	771	0.009422
2025-05-15 10:12:35	772	0.010735
2025-05-15 10:12:36	773	0.006796
2025-05-15 10:12:37	774	0.010407
2025-05-15 10:12:38	775	0.006467
2025-05-15 10:12:39	776	0.012048
2025-05-15 10:12:40	777	0.00975
2025-05-15 10:12:41	778	0.010407
2025-05-15 10:12:42	779	0.008109
2025-05-15 10:12:43	780	0.00975
2025-05-15 10:12:44	781	0.008437
2025-05-15 10:12:46	783	0.01369
2025-05-15 10:12:47	784	0.006467
2025-05-15 10:12:47	784	0.010079
2025-05-15 10:12:48	785	0.008765
2025-05-15 10:12:49	786	0.008109
2025-05-15 10:12:51	788	0.00778
2025-05-15 10:12:52	789	0.00975
2025-05-15 10:12:53	790	0.00778
2025-05-15 10:12:54	791	0.007124
2025-05-15 10:12:55	792	0.00778
2025-05-15 10:12:55	792	0.006467
2025-05-15 10:12:56	793	0.011063
2025-05-15 10:12:57	794	0.01172
2025-05-15 10:12:59	796	0.004826
2025-05-15 10:13:00	797	0.005482
2025-05-15 10:13:01	798	0.012048
2025-05-15 10:13:02	799	0.008109
2025-05-15 10:13:03	800	0.00975
2025-05-15 10:13:04	801	0.009094
2025-05-15 10:13:05	802	0.013033
2025-05-15 10:13:06	803	0.006139
2025-05-15 10:13:06	803	0.011063
2025-05-15 10:13:08	805	0.008109
2025-05-15 10:13:09	806	0.008437
2025-05-15 10:13:10	807	0.010407
2025-05-15 10:13:11	808	0.009094
2025-05-15 10:13:12	809	0.012048
2025-05-15 10:13:13	810	0.013362
2025-05-15 10:13:14	811	0.014018
2025-05-15 10:13:15	812	0.00778
2025-05-15 10:13:15	812	0.010407
2025-05-15 10:13:17	814	0.011063
2025-05-15 10:13:18	815	0.011392
2025-05-15 10:13:19	816	0.011063
2025-05-15 10:13:20	817	0.008437
2025-05-15 10:13:21	818	0.008109
2025-05-15 10:13:22	819	0.009094
2025-05-15 10:13:23	820	0.012705
2025-05-15 10:13:24	821	0.010735
2025-05-15 10:13:25	822	0.012377
2025-05-15 10:13:26	823	0.015003
2025-05-15 10:13:27	824	0.010735
2025-05-15 10:13:28	825	0.013362
2025-05-15 10:13:29	826	0.010407
2025-05-15 10:13:30	827	0.007452
2025-05-15 10:13:31	828	0.014018

## Sheet: Pressure Data
dateTime	Relative time	G1	G2	G4	G5
2025-05-15 09:57:36	0	3.69e-06	0.0001	0.0001	-0.028166
2025-05-15 09:57:37	1	3.69e-06	0.0001	0.0001	-0.03692
2025-05-15 09:57:38	2	3.7e-06	0.0001	0.0001	-0.015035
2025-05-15 09:57:39	3	3.69e-06	0.0001	0.0001	-0.023789
2025-05-15 09:57:40	4	3.7e-06	0.0001	0.0001	-0.03692
2025-05-15 09:57:41	5	3.7e-06	0.0001	0.0001	-0.045674
2025-05-15 09:57:42	6	3.7e-06	0.0001	0.0001	-0.023789
2025-05-15 09:57:43	7	3.7e-06	0.0001	0.0001	-0.032543
2025-05-15 09:57:44	8	3.7e-06	0.0001	0.0001	-0.028166
2025-05-15 09:57:45	9	3.7e-06	0.0001	0.0001	-0.006281
2025-05-15 09:57:46	10	3.7e-06	0.0001	0.0001	-0.019412
2025-05-15 09:57:47	11	3.7e-06	0.0001	0.0001	-0.028166
2025-05-15 09:57:48	12	3.7e-06	0.0001	0.0001	-0.023789
2025-05-15 09:57:49	13	3.7e-06	0.0001	0.0001	-0.028166
2025-05-15 09:57:50	14	3.69e-06	0.0001	0.0001	-0.023789
2025-05-15 09:57:51	15	3.7e-06	0.0001	0.0001	-0.023789
2025-05-15 09:57:52	16	3.69e-06	0.0001	0.0001	-0.015035
2025-05-15 09:57:53	17	3.69e-06	0.0001	0.0001	-0.028166
2025-05-15 09:57:54	18	3.7e-06	0.0001	0.0001	-0.023789
2025-05-15 09:57:55	19	3.69e-06	0.0001	0.0001	-0.023789
2025-05-15 09:57:56	20	3.7e-06	0.0001	0.0001	-0.023789
2025-05-15 09:57:57	21	3.7e-06	0.0001	0.0001	-0.023789
2025-05-15 09:57:58	22	3.7e-06	0.0001	0.0001	-0.023789
2025-05-15 09:57:59	23	3.7e-06	0.0001	0.0001	-0.015035
2025-05-15 09:58:00	24	3.7e-06	0.0001	0.0001	-0.019412
2025-05-15 09:58:01	25	3.7e-06	0.0001	0.0001	-0.028166
2025-05-15 09:58:02	26	3.69e-06	0.0001	0.0001	-0.032543
2025-05-15 09:58:03	27	3.7e-06	0.0001	0.0001	-0.023789
2025-05-15 09:58:04	28	3.7e-06	0.0001	0.0001	-0.028166
2025-05-15 09:58:05	29	3.7e-06	0.0001	0.0001	-0.023789
2025-05-15 09:58:06	30	3.7e-06	0.0001	0.0001	-0.019412
2025-05-15 09:58:07	31	3.7e-06	0.0001	0.0001	-0.032543
2025-05-15 09:58:07	31	3.7e-06	0.0001	0.0001	-0.028166
2025-05-15 09:58:08	32	3.7e-06	0.0001	0.0001	-0.028166
2025-05-15 09:58:09	33	3.69e-06	0.0001	0.0001	-0.032543
2025-05-15 09:58:10	34	3.7e-06	0.0001	0.0001	-0.019412
2025-05-15 09:58:11	35	3.7e-06	0.0001	0.0001	-0.028166
2025-05-15 09:58:12	36	3.69e-06	0.0001	0.0001	-0.03692
2025-05-15 09:58:13	37	3.7e-06	0.0001	0.0001	-0.032543
2025-05-15 09:58:14	38	3.7e-06	0.0001	0.0001	-0.019412
2025-05-15 09:58:15	39	3.7e-06	0.0001	0.0001	-0.015035
2025-05-15 09:58:16	40	3.69e-06	0.0001	0.0001	-0.023789
2025-05-15 09:58:17	41	3.7e-06	0.0001	0.0001	-0.028166
2025-05-15 09:58:18	42	3.69e-06	0.0001	0.0001	-0.010658
2025-05-15 09:58:19	43	3.7e-06	0.0001	0.0001	-0.023789
2025-05-15 09:58:20	44	3.68e-06	0.0001	0.0001	-0.023789
2025-05-15 09:58:21	45	3.69e-06	0.0001	0.0001	-0.015035
2025-05-15 09:58:22	46	3.68e-06	0.0001	0.0001	-0.028166
2025-05-15 09:58:23	47	3.68e-06	0.0001	0.0001	-0.019412
2025-05-15 09:58:24	48	3.65e-06	0.0001	0.0001	-0.045674
2025-05-15 09:58:25	49	3.65e-06	0.0001	0.0001	-0.019412
2025-05-15 09:58:26	50	3.65e-06	0.0001	0.0001	-0.032543
2025-05-15 09:58:27	51	3.65e-06	0.0001	0.0001	-0.023789
2025-05-15 09:58:28	52	3.65e-06	0.0001	0.0001	-0.019412
2025-05-15 09:58:29	53	3.64e-06	0.0001	0.0001	-0.028166
2025-05-15 09:58:30	54	3.66e-06	0.0001	0.0001	-0.015035
2025-05-15 09:58:31	55	3.65e-06	0.0001	0.0001	-0.028166
2025-05-15 09:58:32	56	3.64e-06	0.0001	0.0001	-0.019412
2025-05-15 09:58:32	56	3.64e-06	0.0001	0.0001	-0.023789
2025-05-15 09:58:33	57	3.64e-06	0.0001	0.0001	-0.015035
2025-05-15 09:58:34	58	3.64e-06	0.0001	0.0001	-0.028166
2025-05-15 09:58:35	59	3.65e-06	0.0001	0.0001	-0.028166
2025-05-15 09:58:36	60	3.64e-06	0.0001	0.0001	-0.023789
2025-05-15 09:58:37	61	3.64e-06	0.0001	0.0001	-0.028166
2025-05-15 09:58:38	62	3.64e-06	0.0001	0.0001	-0.028166
2025-05-15 09:58:39	63	3.64e-06	0.0001	0.0001	-0.023789
2025-05-15 09:58:40	64	3.64e-06	0.0001	0.0001	-0.023789
2025-05-15 09:58:41	65	3.64e-06	0.0001	0.0001	-0.023789
2025-05-15 09:58:42	66	3.64e-06	0.0001	0.0001	-0.028166
2025-05-15 09:58:43	67	3.63e-06	0.0001	0.0001	-0.028166
2025-05-15 09:58:44	68	3.64e-06	0.0001	0.0001	-0.019412
2025-05-15 09:58:45	69	3.64e-06	0.0001	0.0001	-0.015035
2025-05-15 09:58:46	70	3.64e-06	0.0001	0.0001	-0.041297
2025-05-15 09:58:47	71	3.64e-06	0.0001	0.0001	-0.028166
2025-05-15 09:58:48	72	3.64e-06	0.0001	0.0001	-0.03692
2025-05-15 09:58:49	73	3.64e-06	0.0001	0.0001	-0.023789
2025-05-15 09:58:50	74	3.64e-06	0.0001	0.0001	-0.023789
2025-05-15 09:58:51	75	3.63e-06	0.0001	0.0001	-0.028166
2025-05-15 09:58:52	76	3.64e-06	0.0001	0.0001	-0.019412
2025-05-15 09:58:53	77	3.64e-06	0.0001	0.0001	-0.006281
2025-05-15 09:58:54	78	3.64e-06	0.0001	0.0001	-0.028166
2025-05-15 09:58:55	79	3.64e-06	0.0001	0.0001	-0.028166
2025-05-15 09:58:56	80	3.64e-06	0.0001	0.0001	-0.028166
2025-05-15 09:58:57	81	3.64e-06	0.0001	0.0001	-0.019412
2025-05-15 09:58:57	81	3.64e-06	0.0001	0.0001	-0.028166
2025-05-15 09:58:59	83	3.64e-06	0.0001	0.0001	-0.019412
2025-05-15 09:58:59	83	3.64e-06	0.0001	0.0001	-0.023789
2025-05-15 09:59:00	84	3.63e-06	0.0001	0.0001	-0.015035
2025-05-15 09:59:01	85	3.64e-06	0.0001	0.0001	-0.006281
2025-05-15 09:59:02	86	3.64e-06	0.0001	0.0001	-0.019412
2025-05-15 09:59:03	87	3.64e-06	0.0001	0.0001	-0.010658
2025-05-15 09:59:04	88	3.64e-06	0.0001	0.0001	-0.015035
2025-05-15 09:59:05	89	3.63e-06	0.0001	0.0001	-0.028166
2025-05-15 09:59:06	90	3.64e-06	0.0001	0.0001	-0.028166
2025-05-15 09:59:07	91	3.63e-06	0.0001	0.0001	-0.015035
2025-05-15 09:59:08	92	3.64e-06	0.0001	0.0001	-0.019412
2025-05-15 09:59:09	93	3.64e-06	0.0001	0.0001	-0.032543
2025-05-15 09:59:10	94	3.64e-06	0.0001	0.0001	-0.032543
2025-05-15 09:59:11	95	3.64e-06	0.0001	0.0001	-0.028166
2025-05-15 09:59:12	96	3.64e-06	0.0001	0.0001	-0.023789
2025-05-15 09:59:13	97	3.63e-06	0.0001	0.0001	-0.028166
2025-05-15 09:59:14	98	3.64e-06	0.0001	0.0001	-0.028166
2025-05-15 09:59:15	99	3.63e-06	0.0001	0.0001	-0.028166
2025-05-15 09:59:16	100	3.64e-06	0.0001	0.0001	-0.028166
2025-05-15 09:59:17	101	3.64e-06	0.0001	0.0001	-0.023789
2025-05-15 09:59:18	102	3.64e-06	0.0001	0.0001	-0.015035
2025-05-15 09:59:19	103	3.64e-06	0.0001	0.0001	-0.028166
2025-05-15 09:59:20	104	3.63e-06	0.0001	0.0001	-0.03692
2025-05-15 09:59:21	105	3.64e-06	0.0001	0.0001	-0.023789
2025-05-15 09:59:22	106	3.63e-06	0.0001	0.0001	-0.028166
2025-05-15 09:59:23	107	3.63e-06	0.0001	0.0001	-0.041297
2025-05-15 09:59:23	107	3.63e-06	0.0001	0.0001	-0.023789
2025-05-15 09:59:24	108	3.64e-06	0.0001	0.0001	-0.028166
2025-05-15 09:59:25	109	3.64e-06	0.0001	0.0001	-0.019412
2025-05-15 09:59:26	110	3.63e-06	0.0001	0.0001	-0.019412
2025-05-15 09:59:27	111	3.63e-06	0.0001	0.0001	-0.023789
2025-05-15 09:59:28	112	3.63e-06	0.0001	0.0001	-0.032543
2025-05-15 09:59:29	113	3.64e-06	0.0001	0.0001	-0.041297
2025-05-15 09:59:30	114	3.64e-06	0.0001	0.0001	-0.032543
2025-05-15 09:59:31	115	3.64e-06	0.0001	0.0001	-0.023789
2025-05-15 09:59:32	116	3.64e-06	0.0001	0.0001	-0.032543
2025-05-15 09:59:33	117	3.64e-06	0.0001	0.0001	-0.03692
2025-05-15 09:59:34	118	3.63e-06	0.0001	0.0001	-0.032543
2025-05-15 09:59:35	119	3.64e-06	0.0001	0.0001	-0.03692
2025-05-15 09:59:36	120	3.64e-06	0.0001	0.0001	-0.023789
2025-05-15 09:59:37	121	3.63e-06	0.0001	0.0001	-0.019412
2025-05-15 09:59:38	122	3.64e-06	0.0001	0.0001	-0.015035
2025-05-15 09:59:39	123	3.64e-06	0.0001	0.0001	-0.028166
2025-05-15 09:59:40	124	3.64e-06	0.0001	0.0001	-0.015035
2025-05-15 09:59:41	125	3.64e-06	0.0001	0.0001	-0.015035
2025-05-15 09:59:42	126	3.63e-06	0.0001	0.0001	-0.023789
2025-05-15 09:59:43	127	3.63e-06	0.0001	0.0001	-0.028166
2025-05-15 09:59:44	128	3.64e-06	0.0001	0.0001	-0.023789
2025-05-15 09:59:45	129	3.64e-06	0.0001	0.0001	-0.023789
2025-05-15 09:59:46	130	3.64e-06	0.0001	0.0001	-0.023789
2025-05-15 09:59:47	131	3.64e-06	0.0001	0.0001	-0.032543
2025-05-15 09:59:48	132	3.64e-06	0.0001	0.0001	-0.019412
2025-05-15 09:59:49	133	3.64e-06	0.0001	0.0001	-0.032543
2025-05-15 09:59:50	134	3.64e-06	0.0001	0.0001	-0.023789
2025-05-15 09:59:51	135	3.63e-06	0.0001	0.0001	-0.023789
2025-05-15 09:59:52	136	3.64e-06	0.0001	0.0001	-0.028166
2025-05-15 09:59:53	137	3.64e-06	0.0001	0.0001	-0.028166
2025-05-15 09:59:54	138	3.64e-06	0.0001	0.0001	-0.028166
2025-05-15 09:59:55	139	3.63e-06	0.0001	0.0001	-0.019412
2025-05-15 09:59:56	140	3.64e-06	0.0001	0.0001	-0.019412
2025-05-15 09:59:57	141	3.64e-06	0.0001	0.0001	-0.023789
2025-05-15 09:59:58	142	3.64e-06	0.0001	0.0001	-0.019412
2025-05-15 09:59:59	143	3.64e-06	0.0001	0.0001	-0.028166
2025-05-15 10:00:00	144	3.64e-06	0.0001	0.0001	-0.032543
2025-05-15 10:00:01	145	3.64e-06	0.0001	0.0001	-0.032543
2025-05-15 10:00:02	146	3.63e-06	0.0001	0.0001	-0.023789
2025-05-15 10:00:03	147	3.63e-06	0.0001	0.0001	-0.015035
2025-05-15 10:00:04	148	3.64e-06	0.0001	0.0001	-0.028166
2025-05-15 10:00:05	149	3.64e-06	0.0001	0.0001	-0.023789
2025-05-15 10:00:06	150	3.64e-06	0.0001	0.0001	-0.03692
2025-05-15 10:00:07	151	3.64e-06	0.0001	0.0001	-0.023789
2025-05-15 10:00:08	152	3.64e-06	0.0001	0.0001	-0.028166
2025-05-15 10:00:09	153	3.64e-06	0.0001	0.0001	-0.03692
2025-05-15 10:00:10	154	3.64e-06	0.0001	0.0001	-0.028166
2025-05-15 10:00:11	155	3.64e-06	0.0001	0.0001	-0.028166
2025-05-15 10:00:12	156	3.64e-06	0.0001	0.0001	-0.03692
2025-05-15 10:00:13	157	3.64e-06	0.0001	0.0001	-0.019412
2025-05-15 10:00:14	158	3.64e-06	0.0001	0.0001	-0.019412
2025-05-15 10:00:15	159	3.64e-06	0.0001	0.0001	-0.023789
2025-05-15 10:00:16	160	3.64e-06	0.0001	0.0001	-0.015035
2025-05-15 10:00:17	161	3.64e-06	0.0001	0.0001	-0.041297
2025-05-15 10:00:18	162	3.64e-06	0.0001	0.0001	-0.028166
2025-05-15 10:00:19	163	3.63e-06	0.0001	0.0001	-0.028166
2025-05-15 10:00:20	164	3.64e-06	0.0001	0.0001	-0.032543
2025-05-15 10:00:21	165	3.64e-06	0.0001	0.0001	-0.023789
2025-05-15 10:00:22	166	3.64e-06	0.0001	0.0001	-0.010658
2025-05-15 10:00:23	167	3.64e-06	0.0001	0.0001	-0.032543
2025-05-15 10:00:24	168	3.63e-06	0.0001	0.0001	-0.028166
2025-05-15 10:00:25	169	3.64e-06	0.0001	0.0001	-0.010658
2025-05-15 10:00:26	170	3.64e-06	0.0001	0.0001	-0.019412
2025-05-15 10:00:27	171	3.64e-06	0.0001	0.0001	-0.032543
2025-05-15 10:00:28	172	3.63e-06	0.0001	0.0001	-0.032543
2025-05-15 10:00:29	173	3.64e-06	0.0001	0.0001	-0.032543
2025-05-15 10:00:30	174	3.63e-06	0.0001	0.0001	-0.028166
2025-05-15 10:00:31	175	3.64e-06	0.0001	0.0001	-0.032543
2025-05-15 10:00:32	176	3.64e-06	0.0001	0.0001	-0.015035
2025-05-15 10:00:33	177	3.64e-06	0.0001	0.0001	-0.028166
2025-05-15 10:00:34	178	3.64e-06	0.0001	0.0001	-0.015035
2025-05-15 10:00:35	179	3.64e-06	0.0001	0.0001	-0.03692
2025-05-15 10:00:36	180	3.64e-06	0.0001	0.0001	-0.019412
2025-05-15 10:00:37	181	3.64e-06	0.0001	0.0001	-0.028166
2025-05-15 10:00:38	182	3.64e-06	0.0001	0.0001	-0.023789
2025-05-15 10:00:39	183	3.64e-06	0.0001	0.0001	-0.023789
2025-05-15 10:00:40	184	3.64e-06	0.0001	0.0001	-0.023789
2025-05-15 10:00:41	185	3.64e-06	0.0001	0.0001	-0.028166
2025-05-15 10:00:42	186	3.63e-06	0.0001	0.0001	-0.015035
2025-05-15 10:00:43	187	3.63e-06	0.0001	0.0001	-0.028166
2025-05-15 10:00:44	188	3.63e-06	0.0001	0.0001	-0.028166
2025-05-15 10:00:45	189	3.63e-06	0.0001	0.0001	-0.023789
2025-05-15 10:00:46	190	3.63e-06	0.0001	0.0001	-0.041297
2025-05-15 10:00:47	191	3.63e-06	0.0001	0.0001	-0.03692
2025-05-15 10:00:48	192	3.64e-06	0.0001	0.0001	-0.010658
2025-05-15 10:00:49	193	3.63e-06	0.0001	0.0001	-0.010658
2025-05-15 10:00:50	194	3.63e-06	0.0001	0.0001	-0.023789
2025-05-15 10:00:51	195	3.63e-06	0.0001	0.0001	-0.023789
2025-05-15 10:00:52	196	3.64e-06	0.0001	0.0001	-0.010658
2025-05-15 10:00:53	197	3.63e-06	0.0001	0.0001	-0.023789
2025-05-15 10:00:54	198	3.64e-06	0.0001	0.0001	-0.023789
2025-05-15 10:00:55	199	3.63e-06	0.0001	0.0001	-0.028166
2025-05-15 10:00:56	200	3.64e-06	0.0001	0.0001	-0.023789
2025-05-15 10:00:57	201	3.64e-06	0.0001	0.0001	-0.015035
2025-05-15 10:00:58	202	3.63e-06	0.0001	0.0001	-0.028166
2025-05-15 10:00:59	203	3.64e-06	0.0001	0.0001	-0.015035
2025-05-15 10:01:00	204	3.63e-06	0.0001	0.0001	-0.032543
2025-05-15 10:01:01	205	3.64e-06	0.0001	0.0001	-0.023789
2025-05-15 10:01:02	206	3.61e-06	0.0001	0.0001	-0.019412
2025-05-15 10:01:03	207	3.58e-06	0.0001	0.0001	-0.010658
2025-05-15 10:01:04	208	3.56e-06	0.0001	0.0001	-0.015035
2025-05-15 10:01:04	208	3.56e-06	0.0001	0.0001	-0.032543
2025-05-15 10:01:06	210	3.56e-06	0.0001	0.0001	-0.03692
2025-05-15 10:01:06	210	3.56e-06	0.0001	0.0001	-0.010658
2025-05-15 10:01:07	211	3.58e-06	0.0001	0.0001	-0.028166
2025-05-15 10:01:08	212	3.56e-06	0.0001	0.0001	-0.028166
2025-05-15 10:01:09	213	3.56e-06	0.0001	0.0001	-0.028166
2025-05-15 10:01:10	214	3.56e-06	0.0001	0.0001	-0.028166
2025-05-15 10:01:11	215	3.56e-06	0.0001	0.0001	-0.023789
2025-05-15 10:01:12	216	3.58e-06	0.0001	0.0001	-0.028166
2025-05-15 10:01:13	217	3.58e-06	0.0001	0.0001	-0.019412
2025-05-15 10:01:14	218	3.56e-06	0.0001	0.0001	-0.028166
2025-05-15 10:01:15	219	3.58e-06	0.0001	0.0001	-0.028166
2025-05-15 10:01:16	220	3.58e-06	0.0001	0.0001	-0.023789
2025-05-15 10:01:17	221	3.56e-06	0.0001	0.0001	-0.028166
2025-05-15 10:01:18	222	3.56e-06	0.0001	0.0001	-0.023789
2025-05-15 10:01:19	223	3.56e-06	0.0001	0.0001	-0.028166
2025-05-15 10:01:20	224	3.56e-06	0.0001	0.0001	-0.028166
2025-05-15 10:01:21	225	3.56e-06	0.0001	0.0001	-0.03692
2025-05-15 10:01:22	226	3.56e-06	0.0001	0.0001	-0.015035
2025-05-15 10:01:23	227	3.56e-06	0.0001	0.0001	-0.023789
2025-05-15 10:01:24	228	3.56e-06	0.0001	0.0001	-0.028166
2025-05-15 10:01:25	229	3.58e-06	0.0001	0.0001	-0.006281
2025-05-15 10:01:26	230	3.56e-06	0.0001	0.0001	-0.03692
2025-05-15 10:01:27	231	3.58e-06	0.0001	0.0001	-0.015035
2025-05-15 10:01:28	232	3.58e-06	0.0001	0.0001	-0.028166
2025-05-15 10:01:29	233	3.56e-06	0.0001	0.0001	-0.019412
2025-05-15 10:01:30	234	3.56e-06	0.0001	0.0001	-0.019412
2025-05-15 10:01:30	234	3.56e-06	0.0001	0.0001	-0.045674
2025-05-15 10:01:32	236	3.56e-06	0.0001	0.0001	-0.019412
2025-05-15 10:01:32	236	3.58e-06	0.0001	0.0001	-0.015035
2025-05-15 10:01:33	237	3.56e-06	0.0001	0.0001	-0.03692
2025-05-15 10:01:34	238	3.56e-06	0.0001	0.0001	-0.032543
2025-05-15 10:01:35	239	3.56e-06	0.0001	0.0001	-0.032543
2025-05-15 10:01:37	241	3.56e-06	0.0001	0.0001	-0.028166
2025-05-15 10:01:38	242	3.56e-06	0.0001	0.0001	-0.03692
2025-05-15 10:01:38	242	3.56e-06	0.0001	0.0001	-0.019412
2025-05-15 10:01:39	243	3.56e-06	0.0001	0.0001	-0.019412
2025-05-15 10:01:40	244	3.58e-06	0.0001	0.0001	-0.015035
2025-05-15 10:01:41	245	3.56e-06	0.0001	0.0001	-0.028166
2025-05-15 10:01:42	246	3.58e-06	0.0001	0.0001	-0.023789
2025-05-15 10:01:43	247	3.56e-06	0.0001	0.0001	-0.032543
2025-05-15 10:01:44	248	3.56e-06	0.0001	0.0001	-0.019412
2025-05-15 10:01:45	249	3.56e-06	0.0001	0.0001	-0.028166
2025-05-15 10:01:46	250	3.56e-06	0.0001	0.0001	-0.019412
2025-05-15 10:01:47	251	3.58e-06	0.0001	0.0001	-0.023789
2025-05-15 10:01:48	252	3.56e-06	0.0001	0.0001	-0.015035
2025-05-15 10:01:49	253	3.58e-06	0.0001	0.0001	-0.028166
2025-05-15 10:01:50	254	3.56e-06	0.0001	0.0001	-0.010658
2025-05-15 10:01:51	255	3.58e-06	0.0001	0.0001	-0.028166
2025-05-15 10:01:52	256	3.56e-06	0.0001	0.0001	-0.028166
2025-05-15 10:01:53	257	3.56e-06	0.0001	0.0001	-0.015035
2025-05-15 10:01:54	258	3.56e-06	0.0001	0.0001	-0.03692
2025-05-15 10:01:55	259	3.56e-06	0.0001	0.0001	-0.019412
2025-05-15 10:01:56	260	3.56e-06	0.0001	0.0001	-0.023789
2025-05-15 10:01:57	261	3.56e-06	0.0001	0.0001	-0.023789
2025-05-15 10:01:58	262	3.56e-06	0.0001	0.0001	-0.023789
2025-05-15 10:01:59	263	3.58e-06	0.0001	0.0001	-0.028166
2025-05-15 10:02:00	264	3.56e-06	0.0001	0.0001	-0.028166
2025-05-15 10:02:01	265	3.58e-06	0.0001	0.0001	-0.015035
2025-05-15 10:02:02	266	3.56e-06	0.0001	0.0001	-0.032543
2025-05-15 10:02:03	267	3.56e-06	0.0001	0.0001	-0.023789
2025-05-15 10:02:04	268	3.56e-06	0.0001	0.0001	-0.028166
2025-05-15 10:02:04	268	3.58e-06	0.0001	0.0001	-0.023789
2025-05-15 10:02:06	270	3.56e-06	0.0001	0.0001	-0.019412
2025-05-15 10:02:06	270	3.56e-06	0.0001	0.0001	-0.010658
2025-05-15 10:02:07	271	3.56e-06	0.0001	0.0001	-0.028166
2025-05-15 10:02:09	273	3.56e-06	0.0001	0.0001	-0.023789
2025-05-15 10:02:10	274	3.58e-06	0.0001	0.0001	-0.03692
2025-05-15 10:02:11	275	3.58e-06	0.0001	0.0001	-0.028166
2025-05-15 10:02:12	276	3.56e-06	0.0001	0.0001	-0.023789
2025-05-15 10:02:12	276	3.56e-06	0.0001	0.0001	-0.023789
2025-05-15 10:02:13	277	3.56e-06	0.0001	0.0001	-0.028166
2025-05-15 10:02:14	278	3.58e-06	0.0001	0.0001	-0.023789
2025-05-15 10:02:15	279	3.56e-06	0.0001	0.0001	-0.032543
2025-05-15 10:02:16	280	3.56e-06	0.0001	0.0001	-0.023789
2025-05-15 10:02:17	281	3.56e-06	0.0001	0.0001	-0.010658
2025-05-15 10:02:18	282	3.58e-06	0.0001	0.0001	-0.028166
2025-05-15 10:02:19	283	3.56e-06	0.0001	0.0001	-0.032543
2025-05-15 10:02:20	284	3.58e-06	0.0001	0.0001	-0.015035
2025-05-15 10:02:21	285	3.58e-06	0.0001	0.0001	-0.019412
2025-05-15 10:02:22	286	3.58e-06	0.0001	0.0001	-0.015035
2025-05-15 10:02:23	287	3.56e-06	0.0001	0.0001	-0.028166
2025-05-15 10:02:24	288	3.56e-06	0.0001	0.0001	-0.015035
2025-05-15 10:02:25	289	3.56e-06	0.0001	0.0001	-0.028166
2025-05-15 10:02:26	290	3.56e-06	0.0001	0.0001	-0.015035
2025-05-15 10:02:27	291	3.58e-06	0.0001	0.0001	-0.032543
2025-05-15 10:02:28	292	3.56e-06	0.0001	0.0001	-0.010658
2025-05-15 10:02:29	293	3.56e-06	0.0001	0.0001	-0.032543
2025-05-15 10:02:30	294	3.56e-06	0.0001	0.0001	-0.032543
2025-05-15 10:02:31	295	3.56e-06	0.0001	0.0001	-0.015035
2025-05-15 10:02:32	296	3.56e-06	0.0001	0.0001	-0.03692
2025-05-15 10:02:33	297	3.58e-06	0.0001	0.0001	-0.023789
2025-05-15 10:02:34	298	3.56e-06	0.0001	0.0001	-0.023789
2025-05-15 10:02:35	299	3.56e-06	0.0001	0.0001	-0.028166
2025-05-15 10:02:36	300	3.56e-06	0.0001	0.0001	-0.028166
2025-05-15 10:02:37	301	3.56e-06	0.0001	0.0001	-0.023789
2025-05-15 10:02:37	301	3.56e-06	0.0001	0.0001	-0.023789
2025-05-15 10:02:38	302	3.56e-06	0.0001	0.0001	-0.028166
2025-05-15 10:02:39	303	3.56e-06	0.0001	0.0001	-0.010658
2025-05-15 10:02:40	304	3.56e-06	0.0001	0.0001	-0.010658
2025-05-15 10:02:41	305	3.56e-06	0.0001	0.0001	-0.03692
2025-05-15 10:02:42	306	3.56e-06	0.0001	0.0001	-0.010658
2025-05-15 10:02:43	307	3.56e-06	0.0001	0.0001	-0.028166
2025-05-15 10:02:44	308	3.56e-06	0.0001	0.0001	-0.032543
2025-05-15 10:02:45	309	3.58e-06	0.0001	0.0001	-0.023789
2025-05-15 10:02:46	310	3.58e-06	0.0001	0.0001	-0.006281
2025-05-15 10:02:47	311	3.58e-06	0.0001	0.0001	-0.032543
2025-05-15 10:02:48	312	3.56e-06	0.0001	0.0001	-0.015035
2025-05-15 10:02:49	313	3.56e-06	0.0001	0.0001	-0.028166
2025-05-15 10:02:50	314	3.56e-06	0.0001	0.0001	-0.028166
2025-05-15 10:02:51	315	3.56e-06	0.0001	0.0001	-0.028166
2025-05-15 10:02:52	316	3.58e-06	0.0001	0.0001	-0.023789
2025-05-15 10:02:53	317	3.56e-06	0.0001	0.0001	-0.015035
2025-05-15 10:02:54	318	3.58e-06	0.0001	0.0001	0.011226
2025-05-15 10:02:55	319	3.56e-06	0.0001	0.0001	-0.023789
2025-05-15 10:02:56	320	3.56e-06	0.0001	0.0001	-0.03692
2025-05-15 10:02:57	321	3.58e-06	0.0001	0.0001	-0.019412
2025-05-15 10:02:58	322	3.56e-06	0.0001	0.0001	-0.032543
2025-05-15 10:02:59	323	3.56e-06	0.0001	0.0001	-0.028166
2025-05-15 10:03:00	324	3.56e-06	0.0001	0.0001	-0.023789
2025-05-15 10:03:01	325	3.56e-06	0.0001	0.0001	-0.023789
2025-05-15 10:03:02	326	3.56e-06	0.0001	0.0001	-0.023789
2025-05-15 10:03:03	327	3.58e-06	0.0001	0.0001	-0.019412
2025-05-15 10:03:03	327	3.56e-06	0.0001	0.0001	-0.023789
2025-05-15 10:03:04	328	3.56e-06	0.0001	0.0001	-0.019412
2025-05-15 10:03:05	329	3.56e-06	0.0001	0.0001	-0.028166
2025-05-15 10:03:06	330	3.58e-06	0.0001	0.0001	-0.032543
2025-05-15 10:03:07	331	3.58e-06	0.0001	0.0001	-0.028166
2025-05-15 10:03:08	332	3.56e-06	0.0001	0.0001	-0.023789
2025-05-15 10:03:09	333	3.58e-06	0.0001	0.0001	-0.023789
2025-05-15 10:03:10	334	3.56e-06	0.0001	0.0001	-0.023789
2025-05-15 10:03:11	335	3.56e-06	0.0001	0.0001	-0.032543
2025-05-15 10:03:12	336	3.56e-06	0.0001	0.0001	-0.019412
2025-05-15 10:03:13	337	3.56e-06	0.0001	0.0001	-0.019412
2025-05-15 10:03:14	338	3.56e-06	0.0001	0.0001	-0.028166
2025-05-15 10:03:15	339	3.56e-06	0.0001	0.0001	-0.032543
2025-05-15 10:03:16	340	3.56e-06	0.0001	0.0001	-0.023789
2025-05-15 10:03:17	341	3.56e-06	0.0001	0.0001	-0.028166
2025-05-15 10:03:18	342	3.56e-06	0.0001	0.0001	-0.028166
2025-05-15 10:03:19	343	3.56e-06	0.0001	0.0001	-0.023789
2025-05-15 10:03:20	344	3.56e-06	0.0001	0.0001	-0.015035
2025-05-15 10:03:21	345	3.56e-06	0.0001	0.0001	-0.028166
2025-05-15 10:03:22	346	3.56e-06	0.0001	0.0001	-0.019412
2025-05-15 10:03:23	347	3.56e-06	0.0001	0.0001	-0.010658
2025-05-15 10:03:24	348	3.56e-06	0.0001	0.0001	-0.019412
2025-05-15 10:03:25	349	3.58e-06	0.0001	0.0001	-0.023789
2025-05-15 10:03:26	350	3.56e-06	0.0001	0.0001	-0.032543
2025-05-15 10:03:27	351	3.58e-06	0.0001	0.0001	-0.03692
2025-05-15 10:03:28	352	3.58e-06	0.0001	0.0001	-0.019412
2025-05-15 10:03:29	353	3.56e-06	0.0001	0.0001	-0.019412
2025-05-15 10:03:29	353	3.56e-06	0.0001	0.0001	-0.023789
2025-05-15 10:03:30	354	3.56e-06	0.0001	0.0001	-0.03692
2025-05-15 10:03:31	355	3.56e-06	0.0001	0.0001	-0.010658
2025-05-15 10:03:32	356	3.56e-06	0.0001	0.0001	-0.019412
2025-05-15 10:03:33	357	3.56e-06	0.0001	0.0001	-0.019412
2025-05-15 10:03:34	358	3.56e-06	0.0001	0.0001	-0.03692
2025-05-15 10:03:35	359	3.56e-06	0.0001	0.0001	-0.019412
2025-05-15 10:03:36	360	3.56e-06	0.0001	0.0001	-0.023789
2025-05-15 10:03:37	361	3.58e-06	0.0001	0.0001	-0.032543
2025-05-15 10:03:38	362	3.58e-06	0.0001	0.0001	-0.019412
2025-05-15 10:03:39	363	3.58e-06	0.0001	0.0001	-0.023789
2025-05-15 10:03:40	364	3.58e-06	0.0001	0.0001	-0.028166
2025-05-15 10:03:41	365	3.55e-06	0.0001	0.0001	-0.010658
2025-05-15 10:03:42	366	3.5e-06	0.0001	0.0001	-0.023789
2025-05-15 10:03:43	367	3.5e-06	0.0001	0.0001	-0.010658
2025-05-15 10:03:44	368	3.5e-06	0.0001	0.0001	-0.015035
2025-05-15 10:03:45	369	3.44e-06	0.0001	0.0001	-0.032543
2025-05-15 10:03:46	370	3.41e-06	0.0001	0.0001	-0.028166
2025-05-15 10:03:47	371	3.27e-06	0.0001	0.0001	-0.028166
2025-05-15 10:03:48	372	3.18e-06	0.0001	0.0001	-0.032543
2025-05-15 10:03:49	373	3.18e-06	0.0001	0.0001	-0.019412
2025-05-15 10:03:50	374	3.12e-06	0.000119	0.0001	-0.023789
2025-05-15 10:03:51	375	3.12e-06	0.000248	0.0001	-0.028166
2025-05-15 10:03:52	376	3.1e-06	1000	0.0001	-0.028166
2025-05-15 10:03:53	377	3.08e-06	1000	0.0001	-0.023789
2025-05-15 10:03:54	378	3.07e-06	1000	0.0001	-0.03692
2025-05-15 10:03:55	379	3.08e-06	3.48	0.0001	-0.028166
2025-05-15 10:03:56	380	3.02e-06	0.749	0.0001	-0.028166
2025-05-15 10:03:57	381	3.01e-06	0.33	0.0001	-0.015035
2025-05-15 10:03:58	382	3.01e-06	0.171	0.0001	-0.028166
2025-05-15 10:03:59	383	2.99e-06	0.0977	0.0001	-0.032543
2025-05-15 10:04:00	384	2.99e-06	0.0593	0.0001	-0.010658
2025-05-15 10:04:01	385	2.94e-06	0.0322	0.0001	-0.028166
2025-05-15 10:04:02	386	2.93e-06	0.0221	0.0001	-0.023789
2025-05-15 10:04:03	387	2.92e-06	0.0155	0.0001	-0.010658
2025-05-15 10:04:04	388	2.92e-06	0.0113	0.0001	-0.019412
2025-05-15 10:04:05	389	2.92e-06	0.00847	0.0001	-0.028166
2025-05-15 10:04:06	390	2.92e-06	0.0065	0.0001	-0.032543
2025-05-15 10:04:07	391	2.89e-06	0.00521	0.0001	-0.010658
2025-05-15 10:04:08	392	2.85e-06	0.00431	0.0001	-0.019412
2025-05-15 10:04:09	393	2.86e-06	0.00365	0.0001	-0.023789
2025-05-15 10:04:10	394	2.85e-06	0.00324	0.0001	-0.023789
2025-05-15 10:04:11	395	2.86e-06	0.00281	0.0001	-0.015035
2025-05-15 10:04:12	396	2.85e-06	0.00257	0.0001	-0.019412
2025-05-15 10:04:13	397	2.86e-06	0.00245	0.0001	-0.028166
2025-05-15 10:04:14	398	2.84e-06	0.00235	0.0001	-0.023789
2025-05-15 10:04:15	399	2.85e-06	0.00225	0.0001	-0.019412
2025-05-15 10:04:16	400	2.85e-06	0.00214	0.0001	-0.019412
2025-05-15 10:04:17	401	2.82e-06	0.00209	0.0001	-0.019412
2025-05-15 10:04:18	402	2.81e-06	0.00204	0.0001	-0.045674
2025-05-15 10:04:19	403	2.81e-06	0.002	0.0001	-0.019412
2025-05-15 10:04:20	404	2.81e-06	0.00197	0.0001	-0.028166
2025-05-15 10:04:21	405	2.81e-06	0.00194	0.0001	-0.023789
2025-05-15 10:04:22	406	2.81e-06	0.00194	0.0001	-0.032543
2025-05-15 10:04:23	407	2.81e-06	0.00192	0.0001	-0.032543
2025-05-15 10:04:24	408	2.81e-06	0.0019	0.0001	-0.019412
2025-05-15 10:04:25	409	2.81e-06	0.00189	0.0001	-0.032543
2025-05-15 10:04:26	410	2.81e-06	0.00186	0.0001	-0.028166
2025-05-15 10:04:27	411	2.81e-06	0.00184	0.0001	-0.028166
2025-05-15 10:04:28	412	2.81e-06	0.00183	0.0001	-0.03692
2025-05-15 10:04:29	413	2.78e-06	0.00182	0.0001	-0.023789
2025-05-15 10:04:30	414	2.76e-06	0.00181	0.0001	-0.010658
2025-05-15 10:04:31	415	2.77e-06	0.00179	0.0001	-0.019412
2025-05-15 10:04:32	416	2.76e-06	0.00178	0.0001	-0.041297
2025-05-15 10:04:33	417	2.77e-06	0.00175	0.0001	-0.028166
2025-05-15 10:04:34	418	2.76e-06	0.00196	0.0001	-0.03692
2025-05-15 10:04:36	420	2.77e-06	0.00246	0.0001	-0.015035
2025-05-15 10:04:37	421	2.36e-05	0.00195	0.0001	-0.019412
2025-05-15 10:04:38	422	1.56e-05	0.00141	0.0001	-0.045674
2025-05-15 10:04:39	423	1.43e-05	0.00106	0.0001	-0.032543
2025-05-15 10:04:40	424	1.38e-05	0.000771	0.0001	-0.028166
2025-05-15 10:04:41	425	1.35e-05	0.000634	0.0001	-0.023789
2025-05-15 10:04:42	426	1.32e-05	0.000527	0.0001	-0.015035
2025-05-15 10:04:43	427	1.3e-05	0.000468	0.0001	-0.010658
2025-05-15 10:04:44	428	1.3e-05	0.000421	0.0001	-0.032543
2025-05-15 10:04:45	429	1.27e-05	0.00038	0.0001	-0.015035
2025-05-15 10:04:46	430	1.27e-05	0.000351	0.0001	-0.032543
2025-05-15 10:04:47	431	1.27e-05	0.000327	0.0001	-0.010658
2025-05-15 10:04:48	432	1.25e-05	0.000311	0.0001	-0.019412
2025-05-15 10:04:49	433	1.25e-05	0.000297	0.0001	-0.015035
2025-05-15 10:04:50	434	1.25e-05	0.000282	0.0001	-0.023789
2025-05-15 10:04:51	435	1.24e-05	0.000273	0.0001	-0.028166
2025-05-15 10:04:52	436	1.22e-05	0.000269	0.0001	-0.028166
2025-05-15 10:04:53	437	1.22e-05	0.000259	0.0001	-0.028166
2025-05-15 10:04:54	438	1.22e-05	0.000251	0.0001	-0.015035
2025-05-15 10:04:55	439	1.22e-05	0.000244	0.0001	-0.019412
2025-05-15 10:04:56	440	1.21e-05	0.000238	0.0001	-0.023789
2025-05-15 10:04:57	441	1.2e-05	0.000234	0.0001	-0.032543
2025-05-15 10:04:58	442	1.11e-05	0.000223	0.0001	-0.023789
2025-05-15 10:04:59	443	1.08e-05	0.000212	0.0001	-0.028166
2025-05-15 10:05:00	444	1.1e-05	0.000205	0.0001	-0.019412
2025-05-15 10:05:01	445	1.1e-05	0.000204	0.0001	-0.032543
2025-05-15 10:05:02	446	1.12e-05	0.000195	0.00011	-0.010658
2025-05-15 10:05:03	447	1.13e-05	0.000199	0.000125	-0.023789
2025-05-15 10:05:04	448	1.15e-05	0.000193	0.000142	-0.028166
2025-05-15 10:05:05	449	1.15e-05	0.000198	0.000154	-0.023789
2025-05-15 10:05:06	450	1.15e-05	0.0002	0.000167	-0.028166
2025-05-15 10:05:07	451	1.15e-05	0.000197	0.00018	-0.023789
2025-05-15 10:05:08	452	1.15e-05	0.000195	0.000197	-0.015035
2025-05-15 10:05:09	453	1.16e-05	0.000195	0.000208	-0.019412
2025-05-15 10:05:10	454	1.19e-05	0.000198	0.000227	-0.019412
2025-05-15 10:05:11	455	1.2e-05	0.000198	0.000242	-0.023789
2025-05-15 10:05:12	456	1.2e-05	0.000199	0.000271	-0.019412
2025-05-15 10:05:13	457	1.21e-05	0.000199	0.00029	-0.028166
2025-05-15 10:05:14	458	1.22e-05	0.000198	0.000314	-0.015035
2025-05-15 10:05:15	459	1.22e-05	0.000203	0.000339	-0.023789
2025-05-15 10:05:16	460	1.22e-05	0.0002	0.000363	-0.028166
2025-05-15 10:05:17	461	1.22e-05	0.000208	0.000371	-0.015035
2025-05-15 10:05:18	462	1.22e-05	0.000211	0.000384	-0.03692
2025-05-15 10:05:19	463	1.22e-05	0.000211	0.000388	-0.028166
2025-05-15 10:05:20	464	1.22e-05	0.000213	0.000397	-0.032543
2025-05-15 10:05:21	465	1.22e-05	0.000214	0.000402	-0.032543
2025-05-15 10:05:22	466	1.22e-05	0.000211	0.000408	-0.015035
2025-05-15 10:05:23	467	1.22e-05	0.000215	0.000411	-0.023789
2025-05-15 10:05:24	468	1.22e-05	0.000209	0.000416	-0.023789
2025-05-15 10:05:25	469	1.22e-05	0.000211	0.000422	-0.028166
2025-05-15 10:05:26	470	1.22e-05	0.000213	0.000422	-0.010658
2025-05-15 10:05:28	472	1.22e-05	0.00021	0.000426	-0.028166
2025-05-15 10:05:28	472	1.22e-05	0.000208	0.000429	-0.032543
2025-05-15 10:05:29	473	1.22e-05	0.000209	0.000429	-0.03692
2025-05-15 10:05:30	474	1.22e-05	0.000207	0.00043	-0.028166
2025-05-15 10:05:31	475	1.15e-05	0.000205	0.000431	-0.032543
2025-05-15 10:05:32	476	1.02e-05	0.000188	0.000438	-0.028166
2025-05-15 10:05:33	477	1.02e-05	0.000177	0.000467	-0.019412
2025-05-15 10:05:35	479	7.25e-06	0.000144	0.000499	-0.019412
2025-05-15 10:05:36	480	4.02e-06	0.000113	0.00056	-0.023789
2025-05-15 10:05:36	480	3.91e-06	0.0001	0.000677	-0.015035
2025-05-15 10:05:37	481	3.9e-06	0.0001	0.000735	-0.028166
2025-05-15 10:05:38	482	3.84e-06	0.0001	0.000861	-0.019412
2025-05-15 10:05:39	483	3.82e-06	0.0001	0.000932	-0.028166
2025-05-15 10:05:40	484	3.82e-06	0.0001	0.00102	-0.023789
2025-05-15 10:05:41	485	3.76e-06	0.0001	0.00115	-0.010658
2025-05-15 10:05:42	486	3.76e-06	0.0001	0.00122	-0.023789
2025-05-15 10:05:43	487	3.76e-06	0.0001	0.00134	-0.023789
2025-05-15 10:05:44	488	3.75e-06	0.0001	0.00141	-0.019412
2025-05-15 10:05:45	489	3.7e-06	0.0001	0.00151	-0.019412
2025-05-15 10:05:46	490	3.69e-06	0.0001	0.0016	-0.019412
2025-05-15 10:05:47	491	3.7e-06	0.0001	0.00166	-0.028166
2025-05-15 10:05:48	492	3.7e-06	0.0001	0.00175	-0.023789
2025-05-15 10:05:49	493	3.65e-06	0.0001	0.00184	-0.010658
2025-05-15 10:05:50	494	3.64e-06	0.0001	0.00188	-0.032543
2025-05-15 10:05:51	495	3.64e-06	0.0001	0.00198	-0.010658
2025-05-15 10:05:52	496	3.64e-06	0.0001	0.00202	-0.032543
2025-05-15 10:05:53	497	3.64e-06	0.0001	0.00209	-0.028166
2025-05-15 10:05:54	498	3.64e-06	0.0001	0.00216	-0.019412
2025-05-15 10:05:55	499	3.64e-06	0.0001	0.00223	-0.023789
2025-05-15 10:05:56	500	3.59e-06	0.0001	0.00229	-0.023789
2025-05-15 10:05:57	501	3.56e-06	0.0001	0.00234	-0.028166
2025-05-15 10:05:58	502	3.56e-06	0.0001	0.0024	-0.023789
2025-05-15 10:05:59	503	3.56e-06	0.0001	0.00244	-0.010658
2025-05-15 10:06:00	504	3.56e-06	0.0001	0.00247	-0.03692
2025-05-15 10:06:00	504	3.56e-06	0.0001	0.00251	-0.028166
2025-05-15 10:06:01	505	3.56e-06	0.0001	0.00255	-0.001904
2025-05-15 10:06:02	506	3.55e-06	0.0001	0.00262	-0.032543
2025-05-15 10:06:03	507	3.51e-06	0.0001	0.00265	-0.019412
2025-05-15 10:06:05	509	3.5e-06	0.0001	0.00273	-0.023789
2025-05-15 10:06:06	510	3.5e-06	0.0001	0.0028	-0.019412
2025-05-15 10:06:07	511	3.5e-06	0.0001	0.00286	-0.023789
2025-05-15 10:06:08	512	3.5e-06	0.0001	0.00292	-0.019412
2025-05-15 10:06:09	513	3.49e-06	0.0001	0.00298	-0.019412
2025-05-15 10:06:10	514	3.5e-06	0.0001	0.00309	-0.015035
2025-05-15 10:06:10	514	3.5e-06	0.0001	0.00322	-0.032543
2025-05-15 10:06:11	515	3.5e-06	0.0001	0.00329	-0.010658
2025-05-15 10:06:12	516	3.44e-06	0.0001	0.00344	-0.023789
2025-05-15 10:06:13	517	3.44e-06	0.0001	0.00354	-0.015035
2025-05-15 10:06:15	519	3.43e-06	0.0001	0.0038	-0.023789
2025-05-15 10:06:16	520	3.43e-06	0.0001	0.00406	-0.028166
2025-05-15 10:06:17	521	3.44e-06	0.0001	0.00445	-0.028166
2025-05-15 10:06:18	522	3.44e-06	0.0001	0.00466	-0.023789
2025-05-15 10:06:18	522	3.44e-06	0.0001	0.00538	-0.015035
2025-05-15 10:06:19	523	3.43e-06	0.0001	0.00582	-0.019412
2025-05-15 10:06:20	524	3.44e-06	0.0001	0.00707	-0.023789
2025-05-15 10:06:21	525	3.44e-06	0.0001	0.0079	-0.028166
2025-05-15 10:06:22	526	3.44e-06	0.0001	0.0105	-0.006281
2025-05-15 10:06:23	527	3.39e-06	0.0001	0.0137	-0.019412
2025-05-15 10:06:24	528	3.37e-06	0.0001	0.0195	-0.006281
2025-05-15 10:06:25	529	3.37e-06	0.0001	0.0251	0.002472
2025-05-15 10:06:26	530	3.37e-06	0.0001	0.0437	0.011226
2025-05-15 10:06:27	531	3.37e-06	0.0001	0.0632	0.028734
2025-05-15 10:06:28	532	3.37e-06	0.0001	0.0837	0.028734
2025-05-15 10:06:29	533	3.37e-06	0.0001	0.0961	0.046242
2025-05-15 10:06:30	534	3.37e-06	0.0001	0.107	0.050618
2025-05-15 10:06:31	535	3.37e-06	0.0001	0.116	0.068126
2025-05-15 10:06:32	536	3.37e-06	0.0001	0.117	0.072503
2025-05-15 10:06:33	537	3.38e-06	0.0001	0.118	0.059372
2025-05-15 10:06:34	538	3.38e-06	0.0001	0.118	0.072503
2025-05-15 10:06:35	539	3.37e-06	0.0001	0.118	0.059372
2025-05-15 10:06:36	540	3.37e-06	0.0001	0.119	0.059372
2025-05-15 10:06:37	541	3.37e-06	0.0001	0.119	0.063749
2025-05-15 10:06:38	542	3.35e-06	0.0001	0.119	0.063749
2025-05-15 10:06:39	543	3.32e-06	0.0001	0.12	0.07688
2025-05-15 10:06:40	544	3.32e-06	0.0001	0.12	0.072503
2025-05-15 10:06:41	545	3.3e-06	0.0001	0.12	0.072503
2025-05-15 10:06:42	546	3.29e-06	0.0001	0.12	0.054995
2025-05-15 10:06:42	546	3.3e-06	0.0001	0.12	0.072503
2025-05-15 10:06:43	547	3.3e-06	0.0001	0.12	0.063749
2025-05-15 10:06:44	548	3.3e-06	0.0001	0.121	0.072503
2025-05-15 10:06:45	549	3.3e-06	0.0001	0.121	0.063749
2025-05-15 10:06:46	550	3.29e-06	0.0001	0.121	0.054995
2025-05-15 10:06:47	551	3.3e-06	0.0001	0.121	0.068126
2025-05-15 10:06:48	552	3.3e-06	0.0001	0.121	0.050618
2025-05-15 10:06:49	553	3.3e-06	0.0001	0.122	0.07688
2025-05-15 10:06:50	554	3.3e-06	0.0001	0.122	0.059372
2025-05-15 10:06:51	555	3.29e-06	0.0001	0.123	0.054995
2025-05-15 10:06:52	556	3.3e-06	0.0001	0.124	0.068126
2025-05-15 10:06:53	557	3.29e-06	0.0001	0.125	0.054995
2025-05-15 10:06:54	558	3.29e-06	0.0001	0.128	0.063749
2025-05-15 10:06:55	559	3.3e-06	0.0001	0.132	0.072503
2025-05-15 10:06:56	560	3.29e-06	0.0001	0.138	0.081257
2025-05-15 10:06:57	561	3.28e-06	0.0001	0.146	0.094388
2025-05-15 10:06:58	562	3.24e-06	0.0001	0.158	0.103141
2025-05-15 10:06:59	563	3.24e-06	0.0001	0.181	0.125026
2025-05-15 10:07:00	564	3.23e-06	0.0001	0.203	0.151287
2025-05-15 10:07:01	565	3.24e-06	0.0001	0.233	0.173172
2025-05-15 10:07:02	566	3.24e-06	0.0001	0.263	0.20381
2025-05-15 10:07:03	567	3.23e-06	0.0001	0.294	0.238826
2025-05-15 10:07:04	568	3.24e-06	0.0001	0.333	0.282595
2025-05-15 10:07:05	569	3.24e-06	0.0001	0.372	0.335118
2025-05-15 10:07:06	570	3.24e-06	0.0001	0.415	0.383264
2025-05-15 10:07:07	571	3.24e-06	0.0001	0.465	0.427033
2025-05-15 10:07:08	572	3.24e-06	0.0001	0.509	0.457671
2025-05-15 10:07:08	572	3.24e-06	0.0001	0.571	0.518948
2025-05-15 10:07:09	573	3.23e-06	0.0001	0.631	0.567094
2025-05-15 10:07:10	574	3.23e-06	0.0001	0.689	0.637124
2025-05-15 10:07:11	575	3.24e-06	0.0001	0.758	0.724663
2025-05-15 10:07:12	576	3.23e-06	0.0001	0.821	0.803447
2025-05-15 10:07:13	577	3.23e-06	0.0001	0.895	0.864724
2025-05-15 10:07:14	578	3.24e-06	0.0001	0.964	0.930377
2025-05-15 10:07:15	579	3.24e-06	0.0001	1.04	0.996031
2025-05-15 10:07:16	580	3.24e-06	0.0001	1.12	1.06168
2025-05-15 10:07:17	581	3.24e-06	0.0001	1.19	1.13609
2025-05-15 10:07:18	582	3.23e-06	0.0001	1.27	1.21925
2025-05-15 10:07:19	583	3.24e-06	0.0001	1.35	1.30242
2025-05-15 10:07:20	584	3.23e-06	0.0001	1.44	1.3812
2025-05-15 10:07:21	585	3.23e-06	0.0001	1.52	1.45998
2025-05-15 10:07:22	586	3.23e-06	0.0001	1.59	1.53877
2025-05-15 10:07:23	587	3.23e-06	0.0001	1.66	1.63506
2025-05-15 10:07:24	588	3.19e-06	0.0001	1.74	1.69196
2025-05-15 10:07:25	589	3.19e-06	0.0001	1.82	1.78825
2025-05-15 10:07:26	590	3.17e-06	0.0001	1.92	1.8539
2025-05-15 10:07:27	591	3.18e-06	0.0001	2	1.94582
2025-05-15 10:07:28	592	3.18e-06	0.0001	2.07	2.01585
2025-05-15 10:07:29	593	3.18e-06	0.0001	2.14	2.09464
2025-05-15 10:07:30	594	3.17e-06	0.0001	2.21	2.17342
2025-05-15 10:07:31	595	3.18e-06	0.0001	2.28	2.24345
2025-05-15 10:07:32	596	3.17e-06	0.0001	2.35	2.31786
2025-05-15 10:07:33	597	3.17e-06	0.0001	2.42	2.38351
2025-05-15 10:07:33	597	3.17e-06	0.0001	2.49	2.45792
2025-05-15 10:07:34	598	3.18e-06	0.0001	2.56	2.50169
2025-05-15 10:07:35	599	3.18e-06	0.0001	2.62	2.58047
2025-05-15 10:07:36	600	3.17e-06	0.0001	2.68	2.62862
2025-05-15 10:07:37	601	3.17e-06	0.0001	2.73	2.67677
2025-05-15 10:07:38	602	3.17e-06	0.0001	2.79	2.72929
2025-05-15 10:07:39	603	3.17e-06	0.0001	2.83	2.77743
2025-05-15 10:07:40	604	3.17e-06	0.0001	2.87	2.82558
2025-05-15 10:07:41	605	3.17e-06	0.0001	2.91	2.86497
2025-05-15 10:07:42	606	3.17e-06	0.0001	2.94	2.89999
2025-05-15 10:07:43	607	3.15e-06	0.0001	2.97	2.94376
2025-05-15 10:07:44	608	3.17e-06	0.0001	3	2.96564
2025-05-15 10:07:45	609	3.17e-06	0.0001	3.04	2.99628
2025-05-15 10:07:46	610	3.17e-06	0.0001	3.08	3.01816
2025-05-15 10:07:47	611	3.17e-06	0.0001	3.12	3.04442
2025-05-15 10:07:48	612	3.17e-06	0.0001	3.15	3.08382
2025-05-15 10:07:49	613	3.17e-06	0.0001	3.18	3.1057
2025-05-15 10:07:50	614	3.17e-06	0.0001	3.2	3.11446
2025-05-15 10:07:51	615	3.17e-06	0.0001	3.24	3.11883
2025-05-15 10:07:52	616	3.17e-06	0.0001	3.27	3.14072
2025-05-15 10:07:53	617	3.18e-06	0.0001	3.3	3.16698
2025-05-15 10:07:54	618	3.17e-06	0.0001	3.33	3.16698
2025-05-15 10:07:55	619	3.17e-06	0.0001	3.36	3.18011
2025-05-15 10:07:56	620	3.17e-06	0.0001	3.38	3.20637
2025-05-15 10:07:57	621	3.15e-06	0.0001	3.41	3.21513
2025-05-15 10:07:58	622	3.14e-06	0.0001	3.43	3.24139
2025-05-15 10:07:59	623	3.12e-06	0.0001	3.45	3.25452
2025-05-15 10:07:59	623	3.13e-06	0.0001	3.47	3.24576
2025-05-15 10:08:01	625	3.13e-06	0.0001	3.49	3.23701
2025-05-15 10:08:02	626	3.12e-06	0.0001	3.51	3.28953
2025-05-15 10:08:03	627	3.1e-06	0.0001	3.54	3.26765
2025-05-15 10:08:04	628	3.12e-06	0.0001	3.54	3.25889
2025-05-15 10:08:05	629	3.12e-06	0.0001	3.55	3.27203
2025-05-15 10:08:06	630	3.1e-06	0.0001	3.57	3.28078
2025-05-15 10:08:07	631	3.12e-06	0.0001	3.58	3.28516
2025-05-15 10:08:07	631	3.12e-06	0.0001	3.59	3.27203
2025-05-15 10:08:08	632	3.12e-06	0.0001	3.61	3.28953
2025-05-15 10:08:09	633	3.12e-06	0.0001	3.62	3.29391
2025-05-15 10:08:10	634	3.12e-06	0.0001	3.63	3.29829
2025-05-15 10:08:11	635	3.12e-06	0.0001	3.63	3.32455
2025-05-15 10:08:12	636	3.12e-06	0.0001	3.63	3.31579
2025-05-15 10:08:13	637	3.12e-06	0.0001	3.63	3.32455
2025-05-15 10:08:14	638	3.12e-06	0.0001	3.65	3.31142
2025-05-15 10:08:15	639	3.1e-06	0.0001	3.66	3.31142
2025-05-15 10:08:16	640	3.1e-06	0.0001	3.66	3.30704
2025-05-15 10:08:17	641	3.12e-06	0.0001	3.67	3.32892
2025-05-15 10:08:18	642	3.12e-06	0.0001	3.67	3.32017
2025-05-15 10:08:19	643	3.12e-06	0.0001	3.69	3.35081
2025-05-15 10:08:20	644	3.12e-06	0.0001	3.69	3.33768
2025-05-15 10:08:21	645	3.1e-06	0.0001	3.7	3.33768
2025-05-15 10:08:22	646	3.1e-06	0.0001	3.7	3.34206
2025-05-15 10:08:23	647	3.12e-06	0.0001	3.71	3.3333
2025-05-15 10:08:24	648	3.12e-06	0.0001	3.71	3.33768
2025-05-15 10:08:25	649	3.12e-06	0.0001	3.71	3.34643
2025-05-15 10:08:26	650	3.12e-06	0.0001	3.71	3.3333
2025-05-15 10:08:27	651	3.12e-06	0.0001	3.71	3.3333
2025-05-15 10:08:28	652	3.12e-06	0.0001	3.71	3.33768
2025-05-15 10:08:29	653	3.12e-06	0.0001	3.71	3.3333
2025-05-15 10:08:30	654	3.12e-06	0.0001	3.71	3.32892
2025-05-15 10:08:32	656	3.12e-06	0.0001	3.72	3.3333
2025-05-15 10:08:33	657	3.12e-06	0.0001	3.74	3.33768
2025-05-15 10:08:33	657	3.12e-06	0.0001	3.73	3.3333
2025-05-15 10:08:34	658	3.1e-06	0.0001	3.73	3.35081
2025-05-15 10:08:35	659	3.1e-06	0.0001	3.74	3.34643
2025-05-15 10:08:36	660	3.12e-06	0.0001	3.74	3.3333
2025-05-15 10:08:37	661	3.12e-06	0.0001	3.74	3.32017
2025-05-15 10:08:38	662	3.1e-06	0.0001	3.74	3.34206
2025-05-15 10:08:40	664	3.1e-06	0.0001	3.74	3.33768
2025-05-15 10:08:41	665	3.12e-06	0.0001	3.74	3.3333
2025-05-15 10:08:42	666	3.12e-06	0.0001	3.74	3.33768
2025-05-15 10:08:43	667	3.12e-06	0.0001	3.74	3.32892
2025-05-15 10:08:44	668	3.12e-06	0.0001	3.74	3.33768
2025-05-15 10:08:45	669	3.12e-06	0.0001	3.73	3.3333
2025-05-15 10:08:46	670	3.12e-06	0.0001	3.74	3.3333
2025-05-15 10:08:47	671	3.1e-06	0.0001	3.74	3.32892
2025-05-15 10:08:48	672	3.1e-06	0.0001	3.74	3.33768
2025-05-15 10:08:49	673	3.12e-06	0.0001	3.74	3.3333
2025-05-15 10:08:50	674	3.12e-06	0.0001	3.73	3.32455
2025-05-15 10:08:51	675	3.12e-06	0.0001	3.74	3.32455
2025-05-15 10:08:52	676	3.12e-06	0.0001	3.74	3.32455
2025-05-15 10:08:53	677	3.12e-06	0.0001	3.74	3.3333
2025-05-15 10:08:54	678	3.07e-06	0.0001	3.74	3.32892
2025-05-15 10:08:55	679	3.04e-06	0.0001	3.74	3.32455
2025-05-15 10:08:56	680	3.04e-06	0.0001	3.74	3.3333
2025-05-15 10:08:57	681	3.05e-06	0.0001	3.74	3.3333
2025-05-15 10:08:58	682	3.05e-06	0.0001	3.74	3.32892
2025-05-15 10:08:59	683	3.04e-06	0.0001	3.74	3.3333
2025-05-15 10:09:00	684	3.04e-06	0.0001	3.74	3.35519
2025-05-15 10:09:01	685	3.04e-06	0.0001	3.74	3.34206
2025-05-15 10:09:02	686	3.05e-06	0.0001	3.74	3.32455
2025-05-15 10:09:03	687	3.05e-06	0.0001	3.74	3.33768
2025-05-15 10:09:04	688	3.04e-06	0.0001	3.74	3.3333
2025-05-15 10:09:05	689	3.04e-06	0.0001	3.74	3.33768
2025-05-15 10:09:06	690	3.04e-06	0.0001	3.74	3.3333
2025-05-15 10:09:07	691	3.04e-06	0.0001	3.74	3.3333
2025-05-15 10:09:08	692	3.04e-06	0.0001	3.74	3.32455
2025-05-15 10:09:09	693	3.04e-06	0.0001	3.74	3.33768
2025-05-15 10:09:10	694	3.04e-06	0.0001	3.74	3.34206
2025-05-15 10:09:11	695	3.05e-06	0.0001	3.73	3.36832
2025-05-15 10:09:12	696	3.05e-06	0.0001	3.73	3.32455
2025-05-15 10:09:13	697	3.04e-06	0.0001	3.73	3.3333
2025-05-15 10:09:14	698	3.04e-06	0.0001	3.74	3.31142
2025-05-15 10:09:15	699	3.04e-06	0.0001	3.74	3.34206
2025-05-15 10:09:16	700	3.04e-06	0.0001	3.74	3.33768
2025-05-15 10:09:17	701	3.04e-06	0.0001	3.73	3.32455
2025-05-15 10:09:18	702	3.04e-06	0.0001	3.74	3.33768
2025-05-15 10:09:19	703	3.05e-06	0.0001	3.73	3.33768
2025-05-15 10:09:20	704	3.04e-06	0.0001	3.74	3.34643
2025-05-15 10:09:21	705	3.04e-06	0.0001	3.74	3.32455
2025-05-15 10:09:22	706	3.04e-06	0.0001	3.74	3.32017
2025-05-15 10:09:23	707	3.04e-06	0.0001	3.73	3.32455
2025-05-15 10:09:24	708	3.04e-06	0.0001	3.74	3.31142
2025-05-15 10:09:25	709	3.04e-06	0.0001	3.73	3.3333
2025-05-15 10:09:26	710	3.05e-06	0.0001	3.73	3.33768
2025-05-15 10:09:27	711	3.04e-06	0.0001	3.73	3.32892
2025-05-15 10:09:28	712	3.04e-06	0.0001	3.73	3.3333
2025-05-15 10:09:29	713	3.05e-06	0.0001	3.74	3.31579
2025-05-15 10:09:30	714	3.05e-06	0.0001	3.73	3.32017
2025-05-15 10:09:31	715	3.04e-06	0.0001	3.74	3.33768
2025-05-15 10:09:32	716	3.04e-06	0.0001	3.74	3.34206
2025-05-15 10:09:33	717	3.04e-06	0.0001	3.73	3.32892
2025-05-15 10:09:34	718	3.04e-06	0.0001	3.74	3.31142
2025-05-15 10:09:35	719	3.04e-06	0.0001	3.74	3.32455
2025-05-15 10:09:36	720	3.04e-06	0.0001	3.74	3.32892
2025-05-15 10:09:37	721	3.04e-06	0.0001	3.74	3.34206
2025-05-15 10:09:38	722	3.04e-06	0.0001	3.74	3.32455
2025-05-15 10:09:39	723	3.04e-06	0.0001	3.71	3.34206
2025-05-15 10:09:40	724	3.05e-06	0.0001	3.71	3.32017
2025-05-15 10:09:40	724	3.04e-06	0.0001	3.71	3.3333
2025-05-15 10:09:41	725	3.04e-06	0.0001	3.72	3.32017
2025-05-15 10:09:42	726	3.05e-06	0.0001	3.71	3.31579
2025-05-15 10:09:43	727	3.05e-06	0.0001	3.71	3.31579
2025-05-15 10:09:44	728	3.04e-06	0.0001	3.71	3.33768
2025-05-15 10:09:45	729	3.03e-06	0.0001	3.71	3.31579
2025-05-15 10:09:46	730	3.04e-06	0.0001	3.71	3.30266
2025-05-15 10:09:47	731	3.04e-06	0.0001	3.71	3.31142
2025-05-15 10:09:48	732	3.05e-06	0.0001	3.7	3.31142
2025-05-15 10:09:49	733	3.04e-06	0.0001	3.7	3.31142
2025-05-15 10:09:50	734	3.04e-06	0.0001	3.68	3.28953
2025-05-15 10:09:51	735	3.04e-06	0.0001	3.67	3.28953
2025-05-15 10:09:52	736	3.04e-06	0.0001	3.65	3.2764
2025-05-15 10:09:53	737	3.04e-06	0.0001	3.65	3.30704
2025-05-15 10:09:54	738	3.04e-06	0.0001	3.66	3.26765
2025-05-15 10:09:55	739	3.05e-06	0.0001	3.63	3.24576
2025-05-15 10:09:56	740	3.04e-06	0.0001	3.63	3.24139
2025-05-15 10:09:57	741	3.05e-06	0.0001	3.62	3.22826
2025-05-15 10:09:58	742	3.04e-06	0.0001	3.6	3.21513
2025-05-15 10:09:59	743	3.04e-06	0.0001	3.59	3.22388
2025-05-15 10:10:00	744	3.05e-06	0.0001	3.58	3.21075
2025-05-15 10:10:01	745	3.04e-06	0.0001	3.56	3.19324
2025-05-15 10:10:02	746	3.04e-06	0.0001	3.55	3.18449
2025-05-15 10:10:03	747	3.04e-06	0.0001	3.54	3.17573
2025-05-15 10:10:04	748	3.04e-06	0.0001	3.51	3.16698
2025-05-15 10:10:05	749	3.04e-06	0.0001	3.5	3.15385
2025-05-15 10:10:06	750	3.04e-06	0.0001	3.5	3.13196
2025-05-15 10:10:07	751	3.04e-06	0.0001	3.47	3.13196
2025-05-15 10:10:08	752	3.04e-06	0.0001	3.45	3.12759
2025-05-15 10:10:09	753	3.03e-06	0.0001	3.44	3.1057
2025-05-15 10:10:11	755	2.99e-06	0.0001	3.43	3.1057
2025-05-15 10:10:12	756	2.98e-06	0.0001	3.41	3.08382
2025-05-15 10:10:13	757	3.01e-06	0.0001	3.4	3.07069
2025-05-15 10:10:14	758	3.01e-06	0.0001	3.38	3.0488
2025-05-15 10:10:14	758	2.99e-06	0.0001	3.36	3.0488
2025-05-15 10:10:15	759	2.98e-06	0.0001	3.34	3.04442
2025-05-15 10:10:16	760	2.98e-06	0.0001	3.32	3.01816
2025-05-15 10:10:17	761	2.98e-06	0.0001	3.31	3.00066
2025-05-15 10:10:19	763	2.99e-06	0.0001	3.28	2.96564
2025-05-15 10:10:20	764	2.98e-06	0.0001	3.24	2.935
2025-05-15 10:10:21	765	2.98e-06	0.0001	3.18	2.89561
2025-05-15 10:10:22	766	2.98e-06	0.0001	3.15	2.86059
2025-05-15 10:10:22	766	2.98e-06	0.0001	3.08	2.8212
2025-05-15 10:10:23	767	2.98e-06	0.0001	3.05	2.79932
2025-05-15 10:10:24	768	2.98e-06	0.0001	2.99	2.75555
2025-05-15 10:10:25	769	2.98e-06	0.0001	2.97	2.73366
2025-05-15 10:10:26	770	2.98e-06	0.0001	2.94	2.7074
2025-05-15 10:10:27	771	2.98e-06	0.0001	2.91	2.69427
2025-05-15 10:10:29	773	2.98e-06	0.0001	2.88	2.6505
2025-05-15 10:10:30	774	2.98e-06	0.0001	2.87	2.62424
2025-05-15 10:10:31	775	2.98e-06	0.0001	2.84	2.61986
2025-05-15 10:10:31	775	2.98e-06	0.0001	2.83	2.59798
2025-05-15 10:10:32	776	2.98e-06	0.0001	2.81	2.58923
2025-05-15 10:10:33	777	2.98e-06	0.0001	2.81	2.58047
2025-05-15 10:10:34	778	2.98e-06	0.0001	2.79	2.57172
2025-05-15 10:10:35	779	2.98e-06	0.0001	2.78	2.57172
2025-05-15 10:10:37	781	2.98e-06	0.0001	2.77	2.54983
2025-05-15 10:10:38	782	2.98e-06	0.0001	2.76	2.54546
2025-05-15 10:10:39	783	2.98e-06	0.0001	2.76	2.54983
2025-05-15 10:10:39	783	2.98e-06	0.0001	2.76	2.51044
2025-05-15 10:10:40	784	2.98e-06	0.0001	2.75	2.5192
2025-05-15 10:10:41	785	2.98e-06	0.0001	2.74	2.52795
2025-05-15 10:10:42	786	2.98e-06	0.0001	2.74	2.51482
2025-05-15 10:10:43	787	2.98e-06	0.0001	2.73	2.52795
2025-05-15 10:10:45	789	2.98e-06	0.0001	2.73	2.52357
2025-05-15 10:10:46	790	2.97e-06	0.0001	2.73	2.49731
2025-05-15 10:10:47	791	2.97e-06	0.0001	2.73	2.51044
2025-05-15 10:10:48	792	2.98e-06	0.0001	2.73	2.52795
2025-05-15 10:10:48	792	2.98e-06	0.0001	2.73	2.51044
2025-05-15 10:10:49	793	2.98e-06	0.0001	2.72	2.50169
2025-05-15 10:10:50	794	2.98e-06	0.0001	2.71	2.49731
2025-05-15 10:10:51	795	2.98e-06	0.0001	2.72	2.49731
2025-05-15 10:10:52	796	2.98e-06	0.0001	2.72	2.49293
2025-05-15 10:10:53	797	2.98e-06	0.0001	2.7	2.49293
2025-05-15 10:10:54	798	2.98e-06	0.0001	2.7	2.50606
2025-05-15 10:10:55	799	2.98e-06	0.0001	2.7	2.49293
2025-05-15 10:10:56	800	2.98e-06	0.0001	2.7	2.48418
2025-05-15 10:10:57	801	2.97e-06	0.0001	2.69	2.48418
2025-05-15 10:10:58	802	2.98e-06	0.0001	2.68	2.47543
2025-05-15 10:10:59	803	2.98e-06	0.0001	2.69	2.48856
2025-05-15 10:11:00	804	2.98e-06	0.0001	2.67	2.47543
2025-05-15 10:11:01	805	2.98e-06	0.0001	2.67	2.46667
2025-05-15 10:11:02	806	2.98e-06	0.0001	2.67	2.48856
2025-05-15 10:11:03	807	2.98e-06	0.0001	2.66	2.47543
2025-05-15 10:11:04	808	2.97e-06	0.0001	2.66	2.4798
2025-05-15 10:11:05	809	2.98e-06	0.0001	2.66	2.46667
2025-05-15 10:11:06	810	2.98e-06	0.0001	2.64	2.45792
2025-05-15 10:11:07	811	2.99e-06	0.0001	2.64	2.47543
2025-05-15 10:11:08	812	2.98e-06	0.0001	2.64	2.45792
2025-05-15 10:11:09	813	2.98e-06	0.0001	2.62	2.46667
2025-05-15 10:11:10	814	2.98e-06	0.0001	2.62	2.46667
2025-05-15 10:11:11	815	2.98e-06	0.0001	2.62	2.45354
2025-05-15 10:11:12	816	2.98e-06	0.0001	2.61	2.44916
2025-05-15 10:11:13	817	2.98e-06	0.0001	2.61	2.44479
2025-05-15 10:11:13	817	2.98e-06	0.0001	2.61	2.42728
2025-05-15 10:11:14	818	2.98e-06	0.0001	2.61	2.44479
2025-05-15 10:11:15	819	2.98e-06	0.0001	2.59	2.44916
2025-05-15 10:11:16	820	2.98e-06	0.0001	2.59	2.45792
2025-05-15 10:11:17	821	2.98e-06	0.0001	2.59	2.44041
2025-05-15 10:11:18	822	2.98e-06	0.0001	2.58	2.43603
2025-05-15 10:11:19	823	2.98e-06	0.0001	2.58	2.45354
2025-05-15 10:11:20	824	2.98e-06	0.0001	2.58	2.43603
2025-05-15 10:11:21	825	2.99e-06	0.0001	2.57	2.42728
2025-05-15 10:11:22	826	2.99e-06	0.0001	2.56	2.44916
2025-05-15 10:11:23	827	2.98e-06	0.0001	2.56	2.44916
2025-05-15 10:11:24	828	2.98e-06	0.0001	2.56	2.4229
2025-05-15 10:11:25	829	2.98e-06	0.0001	2.55	2.42728
2025-05-15 10:11:26	830	2.98e-06	0.0001	2.55	2.43603
2025-05-15 10:11:27	831	2.98e-06	0.0001	2.55	2.4229
2025-05-15 10:11:28	832	2.98e-06	0.0001	2.54	2.43166
2025-05-15 10:11:29	833	2.98e-06	0.0001	2.53	2.4229
2025-05-15 10:11:30	834	2.98e-06	0.0001	2.53	2.4229
2025-05-15 10:11:31	835	2.98e-06	0.0001	2.53	2.41853
2025-05-15 10:11:32	836	2.98e-06	0.0001	2.52	2.41853
2025-05-15 10:11:33	837	2.98e-06	0.0001	2.52	2.41415
2025-05-15 10:11:34	838	2.98e-06	0.0001	2.52	2.40977
2025-05-15 10:11:35	839	2.98e-06	0.0001	2.5	2.40102
2025-05-15 10:11:36	840	2.99e-06	0.0001	2.5	2.41415
2025-05-15 10:11:37	841	2.98e-06	0.0001	2.5	2.4054
2025-05-15 10:11:38	842	2.98e-06	0.0001	2.5	2.41415
2025-05-15 10:11:38	842	2.98e-06	0.0001	2.49	2.41853
2025-05-15 10:11:39	843	2.98e-06	0.0001	2.49	2.41415
2025-05-15 10:11:40	844	2.98e-06	0.0001	2.49	2.40977
2025-05-15 10:11:41	845	2.98e-06	0.0001	2.48	2.4054
2025-05-15 10:11:42	846	2.98e-06	0.0001	2.47	2.39664
2025-05-15 10:11:43	847	2.99e-06	0.0001	2.47	2.40102
2025-05-15 10:11:44	848	2.98e-06	0.0001	2.47	2.39664
2025-05-15 10:11:45	849	2.98e-06	0.0001	2.46	2.40977
2025-05-15 10:11:46	850	2.98e-06	0.0001	2.46	2.39664
2025-05-15 10:11:47	851	2.98e-06	0.0001	2.46	2.38789
2025-05-15 10:11:48	852	2.98e-06	0.0001	2.46	2.39227
2025-05-15 10:11:49	853	2.98e-06	0.0001	2.46	2.38789
2025-05-15 10:11:50	854	2.97e-06	0.0001	2.44	2.40102
2025-05-15 10:11:51	855	2.97e-06	0.0001	2.44	2.39227
2025-05-15 10:11:52	856	2.98e-06	0.0001	2.44	2.38351
2025-05-15 10:11:53	857	2.98e-06	0.0001	2.44	2.38351
2025-05-15 10:11:54	858	2.97e-06	0.0001	2.43	2.38789
2025-05-15 10:11:55	859	2.98e-06	0.0001	2.43	2.37914
2025-05-15 10:11:56	860	2.97e-06	0.0001	2.43	2.38351
2025-05-15 10:11:57	861	2.97e-06	0.0001	2.43	2.38789
2025-05-15 10:11:58	862	2.96e-06	0.0001	2.43	2.37038
2025-05-15 10:11:59	863	2.97e-06	0.0001	2.41	2.366
2025-05-15 10:12:00	864	2.96e-06	0.0001	2.41	2.37476
2025-05-15 10:12:01	865	2.96e-06	0.0001	2.41	2.37038
2025-05-15 10:12:02	866	2.96e-06	0.0001	2.41	2.37038
2025-05-15 10:12:03	867	2.93e-06	0.0001	2.4	2.37038
2025-05-15 10:12:04	868	2.93e-06	0.0001	2.4	2.37038
2025-05-15 10:12:04	868	2.92e-06	0.0001	2.4	2.36163
2025-05-15 10:12:05	869	2.93e-06	0.0001	2.4	2.37038
2025-05-15 10:12:06	870	2.92e-06	0.0001	2.4	2.37038
2025-05-15 10:12:07	871	2.92e-06	0.0001	2.38	2.36163
2025-05-15 10:12:08	872	2.92e-06	0.0001	2.38	2.366
2025-05-15 10:12:09	873	2.91e-06	0.0001	2.38	2.35287
2025-05-15 10:12:10	874	2.92e-06	0.0001	2.38	2.35725
2025-05-15 10:12:11	875	2.92e-06	0.0001	2.37	2.35725
2025-05-15 10:12:12	876	2.92e-06	0.0001	2.37	2.34412
2025-05-15 10:12:13	877	2.92e-06	0.0001	2.37	2.33974
2025-05-15 10:12:14	878	2.92e-06	0.0001	2.37	2.36163
2025-05-15 10:12:15	879	2.92e-06	0.0001	2.37	2.3485
2025-05-15 10:12:16	880	2.92e-06	0.0001	2.36	2.34412
2025-05-15 10:12:17	881	2.91e-06	0.0001	2.35	2.33974
2025-05-15 10:12:18	882	2.91e-06	0.0001	2.35	2.34412
2025-05-15 10:12:19	883	2.92e-06	0.0001	2.35	2.35287
2025-05-15 10:12:20	884	2.92e-06	0.0001	2.35	2.33099
2025-05-15 10:12:21	885	2.92e-06	0.0001	2.35	2.35287
2025-05-15 10:12:22	886	2.92e-06	0.0001	2.34	2.33537
2025-05-15 10:12:23	887	2.92e-06	0.0001	2.34	2.33537
2025-05-15 10:12:24	888	2.92e-06	0.0001	2.34	2.32661
2025-05-15 10:12:25	889	2.92e-06	0.0001	2.34	2.32661
2025-05-15 10:12:26	890	2.92e-06	0.0001	2.34	2.32224
2025-05-15 10:12:27	891	2.92e-06	0.0001	2.32	2.32661
2025-05-15 10:12:28	892	2.92e-06	0.0001	2.32	2.32661
2025-05-15 10:12:29	893	2.92e-06	0.0001	2.32	2.33099
2025-05-15 10:12:29	893	2.92e-06	0.0001	2.32	2.31786
2025-05-15 10:12:30	894	2.91e-06	0.0001	2.32	2.32661
2025-05-15 10:12:31	895	2.92e-06	0.0001	2.32	2.31348
2025-05-15 10:12:32	896	2.92e-06	0.0001	2.32	2.32224
2025-05-15 10:12:33	897	2.92e-06	0.0001	2.32	2.31786
2025-05-15 10:12:34	898	2.92e-06	0.0001	2.32	2.32224
2025-05-15 10:12:36	900	2.92e-06	0.0001	2.32	2.31786
2025-05-15 10:12:37	901	2.92e-06	0.0001	2.32	2.31786
2025-05-15 10:12:37	901	2.92e-06	0.0001	2.32	2.31786
2025-05-15 10:12:38	902	2.91e-06	0.0001	2.32	2.33099
2025-05-15 10:12:39	903	2.92e-06	0.0001	2.31	2.31786
2025-05-15 10:12:40	904	2.92e-06	0.0001	2.31	2.31786
2025-05-15 10:12:41	905	2.91e-06	0.0001	2.31	2.30473
2025-05-15 10:12:42	906	2.92e-06	0.0001	2.29	2.30473
2025-05-15 10:12:44	908	2.91e-06	0.0001	2.29	2.30473
2025-05-15 10:12:45	909	2.91e-06	0.0001	2.29	2.30035
2025-05-15 10:12:46	910	2.92e-06	0.0001	2.28	2.30035
2025-05-15 10:12:47	911	2.92e-06	0.0001	2.28	2.2916
2025-05-15 10:12:48	912	2.92e-06	0.0001	2.27	2.30473
2025-05-15 10:12:49	913	2.92e-06	0.0001	2.26	2.30035
2025-05-15 10:12:50	914	2.92e-06	0.0001	2.26	2.28722
2025-05-15 10:12:51	915	2.92e-06	0.0001	2.25	2.28722
2025-05-15 10:12:52	916	2.91e-06	0.0001	2.25	2.29597
2025-05-15 10:12:53	917	2.92e-06	0.0001	2.25	2.2916
2025-05-15 10:12:54	918	2.92e-06	0.0001	2.24	2.2916
2025-05-15 10:12:55	919	2.92e-06	0.0001	2.24	2.27847
2025-05-15 10:12:56	920	2.92e-06	0.0001	2.24	2.30035
2025-05-15 10:12:57	921	2.92e-06	0.0001	2.24	2.29597
2025-05-15 10:12:58	922	2.91e-06	0.0001	2.24	2.2916
2025-05-15 10:12:59	923	2.92e-06	0.0001	2.23	2.2916
2025-05-15 10:13:00	924	2.92e-06	0.0001	2.23	2.27847
2025-05-15 10:13:01	925	2.92e-06	0.0001	2.22	2.28284
2025-05-15 10:13:02	926	2.92e-06	0.0001	2.22	2.28284
2025-05-15 10:13:03	927	2.92e-06	0.0001	2.23	2.27409
2025-05-15 10:13:04	928	2.91e-06	0.0001	2.22	2.28284
2025-05-15 10:13:05	929	2.92e-06	0.0001	2.21	2.27847
2025-05-15 10:13:06	930	2.91e-06	0.0001	2.21	2.28722
2025-05-15 10:13:07	931	2.92e-06	0.0001	2.21	2.27847
2025-05-15 10:13:08	932	2.92e-06	0.0001	2.21	2.26971
2025-05-15 10:13:09	933	2.92e-06	0.0001	2.21	2.26533
2025-05-15 10:13:10	934	2.92e-06	0.0001	2.21	2.26971
2025-05-15 10:13:11	935	2.92e-06	0.0001	2.21	2.26971
2025-05-15 10:13:12	936	2.92e-06	0.0001	2.21	2.26971
2025-05-15 10:13:13	937	2.91e-06	0.0001	2.21	2.27409
2025-05-15 10:13:14	938	2.92e-06	0.0001	2.21	2.27409
2025-05-15 10:13:15	939	2.92e-06	0.0001	2.21	2.26096
2025-05-15 10:13:16	940	2.92e-06	0.0001	2.21	2.26096
2025-05-15 10:13:17	941	2.91e-06	0.0001	2.2	2.2522
2025-05-15 10:13:18	942	2.92e-06	0.0001	2.2	2.26096
2025-05-15 10:13:19	943	2.92e-06	0.0001	2.19	2.26533
2025-05-15 10:13:20	944	2.91e-06	0.0001	2.19	2.26096
2025-05-15 10:13:21	945	2.92e-06	0.0001	2.19	2.2522
2025-05-15 10:13:22	946	2.92e-06	0.0001	2.19	2.26096
2025-05-15 10:13:23	947	2.92e-06	0.0001	2.19	2.25658
2025-05-15 10:13:24	948	2.92e-06	0.0001	2.19	2.26096
2025-05-15 10:13:25	949	2.92e-06	0.0001	2.19	2.24783
2025-05-15 10:13:26	950	2.92e-06	0.0001	2.19	2.26533
2025-05-15 10:13:27	951	2.92e-06	0.0001	2.19	2.26096
2025-05-15 10:13:28	952	2.92e-06	0.0001	2.18	2.26096
2025-05-15 10:13:29	953	2.91e-06	0.0001	2.18	2.24783
2025-05-15 10:13:30	954	2.92e-06	0.0001	2.18	2.25658
2025-05-15 10:13:31	955	2.92e-06	0.0001	2.18	2.24783
2025-05-15 10:13:32	956	2.92e-06	0.0001	2.18	2.24345
2025-05-15 10:13:33	957	2.92e-06	0.0001	2.18	2.24783
2025-05-15 10:13:34	958	2.92e-06	0.0001	2.18	2.22594
2025-05-15 10:13:35	959	2.91e-06	0.0001	2.18	2.23907
2025-05-15 10:13:36	960	2.92e-06	0.0001	2.17	2.2347
2025-05-15 10:13:37	961	2.92e-06	0.0001	2.17	2.24783
2025-05-15 10:13:38	962	2.92e-06	0.0001	2.17	2.2347
2025-05-15 10:13:39	963	2.83e-06	0.0001	2.17	2.24345
2025-05-15 10:13:40	964	2.81e-06	0.0001	2.17	2.2347
2025-05-15 10:13:41	965	2.78e-06	0.0001	2.17	2.22157
2025-05-15 10:13:42	966	2.77e-06	0.00016	2.17	2.24783
2025-05-15 10:13:43	967	2.76e-06	0.000316	2.17	2.22157
2025-05-15 10:13:44	968	2.77e-06	0.000445	2.16	2.2347
2025-05-15 10:13:45	969	2.76e-06	0.000553	2.16	2.23032
2025-05-15 10:13:45	969	2.76e-06	0.000648	2.16	2.24345
2025-05-15 10:13:46	970	2.74e-06	0.000739	2.16	2.23907
2025-05-15 10:13:47	971	2.73e-06	0.00081	2.16	2.23907
2025-05-15 10:13:48	972	2.72e-06	0.00088	2.16	2.2347
2025-05-15 10:13:49	973	2.72e-06	0.000944	2.16	2.21281
2025-05-15 10:13:50	974	2.72e-06	0.000998	2.16	2.2347
2025-05-15 10:13:51	975	2.72e-06	0.00104	2.16	2.22157
2025-05-15 10:13:52	976	2.72e-06	0.00108	2.16	2.22594
2025-05-15 10:13:53	977	2.72e-06	0.00112	2.16	2.23032
2025-05-15 10:13:54	978	2.73e-06	0.00117	2.15	2.22594
2025-05-15 10:13:55	979	2.72e-06	0.00119	2.15	2.22157
2025-05-15 10:13:56	980	2.71e-06	0.00122	2.15	2.22594
2025-05-15 10:13:57	981	2.7e-06	0.00123	2.15	2.23032
2025-05-15 10:13:58	982	2.68e-06	0.00125	2.15	2.23907
2025-05-15 10:13:59	983	2.68e-06	0.00127	2.15	2.20844
2025-05-15 10:14:00	984	2.68e-06	0.00129	2.15	2.21281
2025-05-15 10:14:01	985	2.68e-06	0.00131	2.15	2.21719
2025-05-15 10:14:02	986	2.68e-06	0.00132	2.15	2.20844
2025-05-15 10:14:03	987	2.69e-06	0.00133	2.14	2.20844
2025-05-15 10:14:04	988	2.68e-06	0.00133	2.14	2.22157
2025-05-15 10:14:05	989	2.68e-06	0.00135	2.14	2.21281
2025-05-15 10:14:06	990	2.68e-06	0.00135	2.14	2.21281
2025-05-15 10:14:07	991	2.68e-06	0.00136	2.14	2.19968
2025-05-15 10:14:08	992	2.68e-06	0.00137	2.14	2.21281
2025-05-15 10:14:09	993	2.68e-06	0.00138	2.14	2.21281
2025-05-15 10:14:10	994	2.68e-06	0.00139	2.14	2.20844
2025-05-15 10:14:11	995	2.68e-06	0.0014	2.13	2.19968
2025-05-15 10:14:12	996	2.68e-06	0.0014	2.12	2.20844
2025-05-15 10:14:13	997	2.68e-06	0.00141	2.12	2.21719
2025-05-15 10:14:14	998	2.69e-06	0.00142	2.12	2.21719
2025-05-15 10:14:15	999	2.68e-06	0.00142	2.12	2.20844
2025-05-15 10:14:16	1000	2.69e-06	0.00143	2.12	2.20844
2025-05-15 10:14:17	1001	2.69e-06	0.00142	2.12	2.20406
2025-05-15 10:14:18	1002	2.68e-06	0.00142	2.12	2.20844
2025-05-15 10:14:19	1003	2.67e-06	0.00143	2.12	2.20844
2025-05-15 10:14:20	1004	2.65e-06	0.00143	2.12	2.19093
2025-05-15 10:14:21	1005	2.64e-06	0.00144	2.12	2.20406
2025-05-15 10:14:22	1006	2.64e-06	0.00144	2.12	2.20406
2025-05-15 10:14:23	1007	2.64e-06	0.00143	2.12	2.20406
2025-05-15 10:14:24	1008	2.64e-06	0.00144	2.11	2.19093
2025-05-15 10:14:25	1009	2.63e-06	0.00144	2.11	2.1953
2025-05-15 10:14:26	1010	2.64e-06	0.00145	2.11	2.1953
2025-05-15 10:14:27	1011	2.64e-06	0.00145	2.11	2.18655
2025-05-15 10:14:27	1011	2.64e-06	0.00145	2.11	2.19093
2025-05-15 10:14:28	1012	2.64e-06	0.00145	2.11	2.19093
2025-05-15 10:14:29	1013	2.64e-06	0.00145	2.11	2.1953
2025-05-15 10:14:31	1015	2.64e-06	0.00147	2.11	2.20406
2025-05-15 10:14:32	1016	2.64e-06	0.00147	2.11	2.1953
2025-05-15 10:14:33	1017	2.64e-06	0.00147	2.11	2.1953
2025-05-15 10:14:34	1018	2.64e-06	0.00148	2.1	2.18217
2025-05-15 10:14:35	1019	2.64e-06	0.00148	2.1	2.18655
2025-05-15 10:14:36	1020	2.64e-06	0.00148	2.11	2.19093
2025-05-15 10:14:36	1020	2.64e-06	0.00148	2.11	2.16904
2025-05-15 10:14:37	1021	2.64e-06	0.00148	2.1	2.19093
2025-05-15 10:14:38	1022	2.64e-06	0.00148	2.1	2.19093
2025-05-15 10:14:39	1023	2.64e-06	0.00148	2.1	2.19093
2025-05-15 10:14:40	1024	2.64e-06	0.00148	2.1	2.18655
2025-05-15 10:14:41	1025	2.64e-06	0.00149	2.1	2.16904
2025-05-15 10:14:42	1026	2.64e-06	0.0015	2.1	2.18217
2025-05-15 10:14:43	1027	2.64e-06	0.0015	2.1	2.19093
2025-05-15 10:14:44	1028	2.64e-06	0.0015	2.1	2.18217
2025-05-15 10:14:45	1029	2.64e-06	0.0015	2.09	2.1778
2025-05-15 10:14:46	1030	2.64e-06	0.0015	2.09	2.17342
2025-05-15 10:14:47	1031	2.64e-06	0.00151	2.09	2.16029
2025-05-15 10:14:48	1032	2.64e-06	0.00152	2.09	2.16904
2025-05-15 10:14:49	1033	2.64e-06	0.00151	2.09	2.17342
2025-05-15 10:14:50	1034	2.63e-06	0.00152	2.09	2.16029
2025-05-15 10:14:51	1035	2.64e-06	0.00152	2.09	2.16029
2025-05-15 10:14:52	1036	2.64e-06	0.00152	2.09	2.18217
2025-05-15 10:14:53	1037	2.64e-06	0.00152	2.09	2.16904
2025-05-15 10:14:54	1038	2.64e-06	0.00152	2.08	2.1778
2025-05-15 10:14:55	1039	2.64e-06	0.00152	2.08	2.17342
2025-05-15 10:14:56	1040	2.64e-06	0.00152	2.08	2.16467
2025-05-15 10:14:57	1041	2.64e-06	0.00152	2.08	2.17342
2025-05-15 10:14:58	1042	2.64e-06	0.00152	2.08	2.16904
2025-05-15 10:14:59	1043	3.56e-06	0.0015	2.08	2.15153
2025-05-15 10:15:00	1044	2.78e-05	0.00135	2.08	2.1778
2025-05-15 10:15:01	1045	1.89e-05	0.00105	2.08	2.17342
2025-05-15 10:15:01	1045	1.38e-05	0.000827	2.08	2.17342
2025-05-15 10:15:03	1047	1.14e-05	0.000655	2.08	2.15591
2025-05-15 10:15:03	1047	1e-05	0.000533	2.08	2.18655
2025-05-15 10:15:04	1048	9.22e-06	0.000434	2.08	2.15591
2025-05-15 10:15:05	1049	8.55e-06	0.000363	2.08	2.16029
2025-05-15 10:15:06	1050	7.98e-06	0.000306	2.08	2.16904
2025-05-15 10:15:07	1051	7.55e-06	0.000255	2.07	2.15153
2025-05-15 10:15:08	1052	7.16e-06	0.000215	2.07	2.16029
2025-05-15 10:15:09	1053	6.88e-06	0.000188	2.07	2.14716
2025-05-15 10:15:10	1054	6.67e-06	0.000161	2.07	2.15591
2025-05-15 10:15:11	1055	6.49e-06	0.000147	2.07	2.16029
2025-05-15 10:15:12	1056	6.36e-06	0.000133	2.07	2.15153
2025-05-15 10:15:13	1057	6.24e-06	0.000121	2.06	2.17342
2025-05-15 10:15:14	1058	6.09e-06	0.00011	2.07	2.14278
2025-05-15 10:15:15	1059	5.95e-06	0.000102	2.07	2.14716
2025-05-15 10:15:16	1060	5.85e-06	0.0001	2.06	2.14278
2025-05-15 10:15:17	1061	5.74e-06	0.0001	2.06	2.14716
2025-05-15 10:15:18	1062	5.68e-06	0.0001	2.06	2.14716
2025-05-15 10:15:19	1063	5.62e-06	0.0001	2.06	2.13841
2025-05-15 10:15:20	1064	5.53e-06	0.0001	2.06	2.14278
2025-05-15 10:15:21	1065	5.45e-06	0.0001	2.06	2.14716
2025-05-15 10:15:22	1066	5.43e-06	0.0001	2.06	2.13841
2025-05-15 10:15:23	1067	5.31e-06	0.0001	2.05	2.14278
2025-05-15 10:15:24	1068	5.24e-06	0.0001	2.05	2.15153
2025-05-15 10:15:25	1069	5.22e-06	0.0001	2.05	2.15591
2025-05-15 10:15:26	1070	5.12e-06	0.0001	2.05	2.15591
2025-05-15 10:15:27	1071	5.12e-06	0.0001	2.05	2.15153
2025-05-15 10:15:27	1071	5.02e-06	0.0001	2.05	2.13403
2025-05-15 10:15:28	1072	5.01e-06	0.0001	2.04	2.13403
2025-05-15 10:15:29	1073	4.91e-06	0.0001	2.05	2.13403
2025-05-15 10:15:30	1074	4.89e-06	0.0001	2.05	2.13841
2025-05-15 10:15:31	1075	4.81e-06	0.0001	2.05	2.13403
2025-05-15 10:15:32	1076	4.81e-06	0.0001	2.05	2.12965
2025-05-15 10:15:33	1077	4.74e-06	0.0001	2.05	2.12527
2025-05-15 10:15:34	1078	4.7e-06	0.0001	2.05	2.12527
2025-05-15 10:15:35	1079	4.72e-06	0.0001	2.05	2.12965
2025-05-15 10:15:36	1080	4.6e-06	0.0001	2.05	2.14278
2025-05-15 10:15:37	1081	4.6e-06	0.0001	2.05	2.13403
2025-05-15 10:15:38	1082	4.58e-06	0.0001	2.05	2.12527
2025-05-15 10:15:39	1083	4.5e-06	0.0001	2.05	2.11652
2025-05-15 10:15:40	1084	4.5e-06	0.0001	2.05	2.1209
2025-05-15 10:15:41	1085	4.5e-06	0.0001	2.05	2.14278
2025-05-15 10:15:42	1086	4.42e-06	0.0001	2.05	2.14278
2025-05-15 10:15:43	1087	4.42e-06	0.0001	2.05	2.11214
2025-05-15 10:15:44	1088	4.41e-06	0.0001	2.04	2.12965
2025-05-15 10:15:45	1089	4.41e-06	0.0001	2.03	2.13841
2025-05-15 10:15:46	1090	4.35e-06	0.0001	2.03	2.12527
2025-05-15 10:15:47	1091	4.35e-06	0.0001	2.03	2.12527
2025-05-15 10:15:48	1092	4.35e-06	0.0001	2.03	2.11652
2025-05-15 10:15:49	1093	4.35e-06	0.0001	2.03	2.12527
2025-05-15 10:15:50	1094	4.3e-06	0.0001	2.03	2.11652
2025-05-15 10:15:51	1095	4.28e-06	0.0001	2.03	2.12965
2025-05-15 10:15:52	1096	4.28e-06	0.0001	2.03	2.1209
2025-05-15 10:15:52	1096	4.28e-06	0.0001	2.04	2.10777
2025-05-15 10:15:53	1097	4.25e-06	0.0001	2.03	2.10339
2025-05-15 10:15:54	1098	4.22e-06	0.0001	2.03	2.11214
2025-05-15 10:15:55	1099	4.22e-06	0.0001	2.03	2.11214
2025-05-15 10:15:56	1100	4.21e-06	0.0001	2.04	2.12965
2025-05-15 10:15:57	1101	4.21e-06	0.0001	2.03	2.1209
2025-05-15 10:15:58	1102	4.17e-06	0.0001	2.04	2.10777
2025-05-15 10:15:59	1103	4.16e-06	0.0001	2.02	2.10777
2025-05-15 10:16:00	1104	4.16e-06	0.0001	2.02	2.11652
2025-05-15 10:16:01	1105	4.16e-06	0.0001	2.02	2.11652
2025-05-15 10:16:02	1106	4.16e-06	0.0001	2.02	2.10777
2025-05-15 10:16:03	1107	4.16e-06	0.0001	2.02	2.11214
2025-05-15 10:16:04	1108	4.1e-06	0.0001	2.02	2.10339
2025-05-15 10:16:05	1109	4.1e-06	0.0001	2.02	2.09901
2025-05-15 10:16:06	1110	4.1e-06	0.0001	2.02	2.1209
2025-05-15 10:16:07	1111	4.1e-06	0.0001	2.02	2.10777
2025-05-15 10:16:08	1112	4.09e-06	0.0001	2.02	2.09901
2025-05-15 10:16:09	1113	4.1e-06	0.0001	2.02	2.09901
2025-05-15 10:16:10	1114	4.06e-06	0.0001	2.01	2.10777
2025-05-15 10:16:11	1115	4.04e-06	0.0001	2.01	2.11652
2025-05-15 10:16:12	1116	4.02e-06	0.0001	2.01	2.09464
2025-05-15 10:16:13	1117	4.02e-06	0.0001	2.01	2.09026
2025-05-15 10:16:14	1118	4.04e-06	0.0001	2.01	2.09901
2025-05-15 10:16:15	1119	4.04e-06	0.0001	2.01	2.09464
2025-05-15 10:16:16	1120	4.02e-06	0.0001	2.01	2.08588
2025-05-15 10:16:17	1121	3.97e-06	0.0001	2.01	2.09901
2025-05-15 10:16:17	1121	3.96e-06	0.0001	2.01	2.09901
2025-05-15 10:16:19	1123	3.96e-06	0.0001	2.01	2.09026
2025-05-15 10:16:20	1124	3.96e-06	0.0001	2.01	2.09026
2025-05-15 10:16:21	1125	3.96e-06	0.0001	2.01	2.10339
2025-05-15 10:16:22	1126	3.96e-06	0.0001	2.01	2.10339
2025-05-15 10:16:23	1127	3.96e-06	0.0001	2	2.09464
2025-05-15 10:16:24	1128	3.96e-06	0.0001	2	2.08588
2025-05-15 10:16:25	1129	3.96e-06	0.0001	2	2.09464
2025-05-15 10:16:26	1130	3.9e-06	0.0001	2	2.09026
2025-05-15 10:16:27	1131	3.9e-06	0.0001	2	2.0815
2025-05-15 10:16:28	1132	3.9e-06	0.0001	2	2.07713
2025-05-15 10:16:29	1133	3.9e-06	0.0001	2	2.09026
2025-05-15 10:16:30	1134	3.9e-06	0.0001	2	2.08588
2025-05-15 10:16:31	1135	3.9e-06	0.0001	2	2.08588
2025-05-15 10:16:32	1136	3.9e-06	0.0001	2	2.064
2025-05-15 10:16:33	1137	3.9e-06	0.0001	2	2.07713
2025-05-15 10:16:34	1138	3.9e-06	0.0001	2	2.07713
2025-05-15 10:16:35	1139	3.84e-06	0.0001	1.99	2.07713
2025-05-15 10:16:36	1140	3.82e-06	0.0001	1.99	2.06837
2025-05-15 10:16:37	1141	3.84e-06	0.0001	1.99	2.0815
2025-05-15 10:16:38	1142	3.82e-06	0.0001	1.99	2.07713
2025-05-15 10:16:39	1143	3.82e-06	0.0001	1.99	2.06837
2025-05-15 10:16:40	1144	3.82e-06	0.0001	1.99	2.06837
2025-05-15 10:16:41	1145	3.82e-06	0.0001	1.99	2.07275
2025-05-15 10:16:42	1146	3.82e-06	0.0001	1.99	2.07275
2025-05-15 10:16:43	1147	3.82e-06	0.0001	1.99	2.064
2025-05-15 10:16:44	1148	3.84e-06	0.0001	1.98	2.06837
2025-05-15 10:16:45	1149	3.79e-06	0.0001	1.98	2.07713
2025-05-15 10:16:46	1150	3.76e-06	0.0001	1.98	2.06837
2025-05-15 10:16:47	1151	3.76e-06	0.0001	1.98	2.05962
2025-05-15 10:16:48	1152	3.76e-06	0.0001	1.98	2.09026
2025-05-15 10:16:49	1153	3.76e-06	0.0001	1.98	2.05524
2025-05-15 10:16:50	1154	3.76e-06	0.0001	1.98	2.064
2025-05-15 10:16:51	1155	3.76e-06	0.0001	1.98	2.09026
2025-05-15 10:16:52	1156	3.76e-06	0.0001	1.98	2.07275
2025-05-15 10:16:53	1157	3.76e-06	0.0001	1.98	2.064
2025-05-15 10:16:54	1158	3.76e-06	0.0001	1.98	2.05524
2025-05-15 10:16:55	1159	3.76e-06	0.0001	1.98	2.06837
2025-05-15 10:16:56	1160	3.76e-06	0.0001	1.97	2.06837
2025-05-15 10:16:57	1161	3.76e-06	0.0001	1.98	2.064
2025-05-15 10:16:58	1162	3.71e-06	0.0001	1.98	2.05524
2025-05-15 10:16:59	1163	3.7e-06	0.0001	1.97	2.064
2025-05-15 10:17:00	1164	3.7e-06	0.0001	1.97	2.04649
2025-05-15 10:17:01	1165	3.7e-06	0.0001	1.97	2.064
2025-05-15 10:17:02	1166	3.7e-06	0.0001	1.97	2.03774
2025-05-15 10:17:03	1167	3.69e-06	0.0001	1.97	2.05524
2025-05-15 10:17:04	1168	3.69e-06	0.0001	1.97	2.05524
2025-05-15 10:17:06	1170	3.7e-06	0.0001	1.97	2.05087
2025-05-15 10:17:07	1171	3.7e-06	0.0001	1.97	2.04649
2025-05-15 10:17:08	1172	3.7e-06	0.0001	1.97	2.04649
2025-05-15 10:17:09	1173	3.7e-06	0.0001	1.97	2.03774
2025-05-15 10:17:10	1174	3.7e-06	0.0001	1.97	2.03336
2025-05-15 10:17:11	1175	3.7e-06	0.0001	1.96	2.03774
2025-05-15 10:17:12	1176	3.7e-06	0.0001	1.96	2.03774
2025-05-15 10:17:13	1177	3.65e-06	0.0001	1.96	2.03774
2025-05-15 10:17:14	1178	3.63e-06	0.0001	1.96	2.04211
2025-05-15 10:17:15	1179	3.64e-06	0.0001	1.95	2.03336
2025-05-15 10:17:16	1180	3.63e-06	0.0001	1.96	2.03774
2025-05-15 10:17:17	1181	3.64e-06	0.0001	1.96	2.01585
2025-05-15 10:17:18	1182	3.64e-06	0.0001	1.96	2.03336
2025-05-15 10:17:19	1183	3.64e-06	0.0001	1.96	2.03774
2025-05-15 10:17:20	1184	3.64e-06	0.0001	1.96	2.04649
2025-05-15 10:17:21	1185	3.64e-06	0.0001	1.96	2.04211
2025-05-15 10:17:22	1186	3.64e-06	0.0001	1.96	2.02898
2025-05-15 10:17:23	1187	3.64e-06	0.0001	1.96	2.02898
2025-05-15 10:17:24	1188	3.64e-06	0.0001	1.96	2.05962
2025-05-15 10:17:25	1189	3.64e-06	0.0001	1.95	2.03336
2025-05-15 10:17:26	1190	3.64e-06	0.0001	1.94	2.03774
2025-05-15 10:17:27	1191	3.64e-06	0.0001	1.95	2.03336
2025-05-15 10:17:28	1192	3.64e-06	0.0001	1.94	2.03336
2025-05-15 10:17:29	1193	3.64e-06	0.0001	1.95	2.02898
2025-05-15 10:17:30	1194	3.64e-06	0.0001	1.94	2.02461
2025-05-15 10:17:31	1195	3.64e-06	0.0001	1.95	2.01147
2025-05-15 10:17:32	1196	3.64e-06	0.0001	1.95	2.02898
2025-05-15 10:17:33	1197	3.64e-06	0.0001	1.95	2.01585
2025-05-15 10:17:34	1198	3.63e-06	0.0001	1.95	2.02461
2025-05-15 10:17:35	1199	3.56e-06	0.0001	1.94	2.02023
2025-05-15 10:17:36	1200	3.56e-06	0.0001	1.93	2.01147
2025-05-15 10:17:37	1201	3.56e-06	0.0001	1.93	2.02461
2025-05-15 10:17:38	1202	3.56e-06	0.0001	1.93	2.01147
2025-05-15 10:17:39	1203	3.58e-06	0.0001	1.93	2.02898
2025-05-15 10:17:40	1204	3.56e-06	0.0001	1.93	2.00272
2025-05-15 10:17:41	1205	3.56e-06	0.0001	1.93	2.01585
2025-05-15 10:17:42	1206	3.56e-06	0.0001	1.93	2.03336
2025-05-15 10:17:43	1207	3.56e-06	0.0001	1.93	1.99834
2025-05-15 10:17:44	1208	3.56e-06	0.0001	1.92	1.99834
2025-05-15 10:17:45	1209	3.56e-06	0.0001	1.92	2.0071
2025-05-15 10:17:46	1210	3.56e-06	0.0001	1.92	2.00272
2025-05-15 10:17:47	1211	3.56e-06	0.0001	1.92	1.99834
2025-05-15 10:17:48	1212	3.56e-06	0.0001	1.92	2.0071
2025-05-15 10:17:49	1213	3.56e-06	0.0001	1.92	1.98521
2025-05-15 10:17:50	1214	3.56e-06	0.0001	1.92	1.99834
2025-05-15 10:17:51	1215	3.56e-06	0.0001	1.92	2.02023
2025-05-15 10:17:52	1216	3.58e-06	0.0001	1.92	1.99834
2025-05-15 10:17:53	1217	3.56e-06	0.0001	1.92	1.99834
2025-05-15 10:17:54	1218	3.56e-06	0.0001	1.92	2.00272
2025-05-15 10:17:55	1219	3.56e-06	0.0001	1.92	1.99834
2025-05-15 10:17:57	1221	3.56e-06	0.0001	1.92	2.00272
2025-05-15 10:17:58	1222	3.53e-06	0.0001	1.92	2.00272
2025-05-15 10:17:59	1223	3.5e-06	0.0001	1.92	2.0071
2025-05-15 10:17:59	1223	3.5e-06	0.0001	1.92	2.00272
2025-05-15 10:18:00	1224	3.5e-06	0.0001	1.91	1.99834
2025-05-15 10:18:01	1225	3.5e-06	0.0001	1.91	1.98959
2025-05-15 10:18:02	1226	3.5e-06	0.0001	1.91	2.00272
2025-05-15 10:18:03	1227	3.5e-06	0.0001	1.91	1.98959
2025-05-15 10:18:05	1229	3.5e-06	0.0001	1.91	1.98521
2025-05-15 10:18:06	1230	3.5e-06	0.0001	1.91	1.98959
2025-05-15 10:18:07	1231	3.49e-06	0.0001	1.91	1.98959
2025-05-15 10:18:08	1232	3.5e-06	0.0001	1.91	1.98959
2025-05-15 10:18:09	1233	3.5e-06	0.0001	1.91	1.98959
2025-05-15 10:18:09	1233	3.51e-06	0.0001	1.91	1.97646
2025-05-15 10:18:11	1235	3.5e-06	0.0001	1.9	1.99397
2025-05-15 10:18:12	1236	3.5e-06	0.0001	1.9	1.96771
2025-05-15 10:18:13	1237	3.49e-06	0.0001	1.9	1.99397
2025-05-15 10:18:14	1238	3.5e-06	0.0001	1.9	1.98084
2025-05-15 10:18:15	1239	3.5e-06	0.0001	1.9	1.95895
2025-05-15 10:18:16	1240	3.5e-06	0.0001	1.9	1.98521
2025-05-15 10:18:17	1241	3.51e-06	0.0001	1.9	1.97208
2025-05-15 10:18:18	1242	3.5e-06	0.0001	1.9	1.97208
2025-05-15 10:18:18	1242	3.5e-06	0.0001	1.9	1.98084
2025-05-15 10:18:19	1243	3.5e-06	0.0001	1.9	1.98084
2025-05-15 10:18:20	1244	3.5e-06	0.0001	1.9	1.98521
2025-05-15 10:18:21	1245	3.5e-06	0.0001	1.9	1.97646
2025-05-15 10:18:22	1246	3.51e-06	0.0001	1.9	1.97208
2025-05-15 10:18:23	1247	3.5e-06	0.0001	1.9	1.98521
2025-05-15 10:18:24	1248	3.5e-06	0.0001	1.89	1.96771
2025-05-15 10:18:25	1249	3.49e-06	0.0001	1.89	1.98084
2025-05-15 10:18:26	1250	3.45e-06	0.0001	1.89	1.97208
2025-05-15 10:18:27	1251	3.44e-06	0.0001	1.89	1.97208
2025-05-15 10:18:28	1252	3.45e-06	0.0001	1.89	1.95895
2025-05-15 10:18:29	1253	3.44e-06	0.0001	1.89	1.96771
2025-05-15 10:18:30	1254	3.44e-06	0.0001	1.89	1.97646
2025-05-15 10:18:31	1255	3.44e-06	0.0001	1.89	1.96771
2025-05-15 10:18:32	1256	3.44e-06	0.0001	1.89	1.97646
2025-05-15 10:18:33	1257	3.43e-06	0.0001	1.89	1.9502
2025-05-15 10:18:34	1258	3.44e-06	0.0001	1.89	1.95895
2025-05-15 10:18:35	1259	3.44e-06	0.0001	1.89	1.98084
2025-05-15 10:18:36	1260	3.44e-06	0.0001	1.88	1.96333
2025-05-15 10:18:37	1261	3.44e-06	0.0001	1.87	1.95457
2025-05-15 10:18:38	1262	3.44e-06	0.0001	1.88	1.95895
2025-05-15 10:18:39	1263	3.44e-06	0.0001	1.87	1.96333
2025-05-15 10:18:40	1264	3.44e-06	0.0001	1.87	1.95457
2025-05-15 10:18:41	1265	3.44e-06	0.0001	1.87	1.95895
2025-05-15 10:18:42	1266	3.44e-06	0.0001	1.88	1.95895
2025-05-15 10:18:42	1266	3.43e-06	0.0001	1.87	1.94582
2025-05-15 10:18:43	1267	3.44e-06	0.0001	1.87	1.95895
2025-05-15 10:18:45	1269	3.43e-06	0.0001	1.87	1.9502
2025-05-15 10:18:46	1270	3.44e-06	0.0001	1.87	1.94582
2025-05-15 10:18:47	1271	3.44e-06	0.0001	1.87	1.95457
2025-05-15 10:18:48	1272	3.43e-06	0.0001	1.87	1.94144
2025-05-15 10:18:49	1273	3.44e-06	0.0001	1.87	1.9502
2025-05-15 10:18:50	1274	3.44e-06	0.0001	1.87	1.95457
2025-05-15 10:18:50	1274	3.43e-06	0.0001	1.87	1.9502
2025-05-15 10:18:51	1275	3.44e-06	0.0001	1.87	1.9502
2025-05-15 10:18:52	1276	3.44e-06	0.0001	1.87	1.94144
2025-05-15 10:18:53	1277	3.44e-06	0.0001	1.87	1.95457
2025-05-15 10:18:55	1279	3.44e-06	0.0001	1.87	1.93707
2025-05-15 10:18:56	1280	3.44e-06	0.0001	1.87	1.93269
2025-05-15 10:18:57	1281	3.44e-06	0.0001	1.87	1.93269
2025-05-15 10:18:58	1282	3.44e-06	0.0001	1.86	1.94582
2025-05-15 10:18:58	1282	3.43e-06	0.0001	1.85	2.09026
2025-05-15 10:18:59	1283	3.44e-06	0.0001	1.86	1.93269
2025-05-15 10:19:00	1284	3.44e-06	0.0001	1.86	1.9502
2025-05-15 10:19:01	1285	3.44e-06	0.0001	1.85	1.93707
2025-05-15 10:19:03	1287	3.39e-06	0.0001	1.86	1.92831
2025-05-15 10:19:04	1288	3.38e-06	0.0001	1.85	1.93707
2025-05-15 10:19:05	1289	3.37e-06	0.0001	1.85	1.94144
2025-05-15 10:19:06	1290	3.37e-06	0.0001	1.85	1.9502
2025-05-15 10:19:07	1291	3.37e-06	0.0001	1.85	1.92831
2025-05-15 10:19:08	1292	3.37e-06	0.0001	1.86	1.93707
2025-05-15 10:19:09	1293	3.37e-06	0.0001	1.85	1.93269
2025-05-15 10:19:10	1294	3.38e-06	0.0001	1.86	1.93269
2025-05-15 10:19:11	1295	3.38e-06	0.0001	1.85	1.92394
2025-05-15 10:19:12	1296	3.37e-06	0.0001	1.86	1.91956
2025-05-15 10:19:13	1297	3.37e-06	0.0001	1.84	1.91518
2025-05-15 10:19:14	1298	3.38e-06	0.0001	1.84	1.91518
2025-05-15 10:19:15	1299	3.37e-06	0.0001	1.84	1.91081
2025-05-15 10:19:16	1300	3.37e-06	0.0001	1.84	1.91518
2025-05-15 10:19:17	1301	3.37e-06	0.0001	1.83	1.92831
2025-05-15 10:19:18	1302	3.37e-06	0.0001	1.83	1.90643
2025-05-15 10:19:19	1303	3.37e-06	0.0001	1.83	1.91956
2025-05-15 10:19:20	1304	3.37e-06	0.0001	1.83	1.92394
2025-05-15 10:19:21	1305	3.37e-06	0.0001	1.83	1.91518
2025-05-15 10:19:22	1306	3.37e-06	0.0001	1.83	1.91956
2025-05-15 10:19:23	1307	3.37e-06	0.0001	1.83	1.90643
2025-05-15 10:19:24	1308	3.37e-06	0.0001	1.82	1.91081
2025-05-15 10:19:24	1308	3.37e-06	0.0001	1.82	1.91518
2025-05-15 10:19:25	1309	3.37e-06	0.0001	1.82	1.91518
2025-05-15 10:19:26	1310	3.38e-06	0.0001	1.82	1.90643
2025-05-15 10:19:27	1311	3.37e-06	0.0001	1.82	1.91081
2025-05-15 10:19:28	1312	3.38e-06	0.0001	1.82	1.90643
2025-05-15 10:19:29	1313	3.38e-06	0.0001	1.82	1.90205
2025-05-15 10:19:30	1314	3.37e-06	0.0001	1.82	1.88892
2025-05-15 10:19:31	1315	3.37e-06	0.0001	1.82	1.89768
2025-05-15 10:19:32	1316	3.37e-06	0.0001	1.82	1.88017
2025-05-15 10:19:33	1317	3.37e-06	0.0001	1.81	1.90205
2025-05-15 10:19:34	1318	3.37e-06	0.0001	1.81	1.91081
2025-05-15 10:19:35	1319	3.37e-06	0.0001	1.81	1.89768
2025-05-15 10:19:36	1320	3.37e-06	0.0001	1.81	1.88454
2025-05-15 10:19:37	1321	3.37e-06	0.0001	1.81	1.89768
2025-05-15 10:19:38	1322	3.37e-06	0.0001	1.81	1.8933
2025-05-15 10:19:39	1323	3.37e-06	0.0001	1.81	1.90205
2025-05-15 10:19:40	1324	3.37e-06	0.0001	1.81	1.89768
2025-05-15 10:19:41	1325	3.37e-06	0.0001	1.81	1.91081
2025-05-15 10:19:42	1326	3.37e-06	0.0001	1.81	1.88454
2025-05-15 10:19:43	1327	3.38e-06	0.0001	1.81	1.88454
2025-05-15 10:19:44	1328	3.35e-06	0.0001	1.81	1.88454
2025-05-15 10:19:45	1329	3.34e-06	0.0001	1.81	1.88454
2025-05-15 10:19:46	1330	3.34e-06	0.0001	1.81	1.87579
2025-05-15 10:19:47	1331	3.32e-06	0.0001	1.81	1.87579
2025-05-15 10:19:48	1332	3.33e-06	0.0001	1.81	1.88454
2025-05-15 10:19:49	1333	3.32e-06	0.0001	1.81	1.88017
2025-05-15 10:19:49	1333	3.3e-06	0.0001	1.8	1.87579
2025-05-15 10:19:50	1334	3.3e-06	0.0001	1.8	1.8933
2025-05-15 10:19:51	1335	3.3e-06	0.0001	1.8	1.87579
2025-05-15 10:19:52	1336	3.3e-06	0.0001	1.8	1.88017
2025-05-15 10:19:53	1337	3.3e-06	0.0001	1.8	1.88892
2025-05-15 10:19:54	1338	3.3e-06	0.0001	1.8	1.88017
2025-05-15 10:19:55	1339	3.3e-06	0.0001	1.8	1.86266
2025-05-15 10:19:56	1340	3.3e-06	0.0001	1.8	1.85828
2025-05-15 10:19:57	1341	3.3e-06	0.0001	1.8	1.87579
2025-05-15 10:19:58	1342	3.3e-06	0.0001	1.8	1.85828
2025-05-15 10:19:59	1343	3.3e-06	0.0001	1.8	1.85828
2025-05-15 10:20:00	1344	3.3e-06	0.0001	1.8	1.86704
2025-05-15 10:20:01	1345	3.3e-06	0.0001	1.8	1.86266
2025-05-15 10:20:02	1346	3.3e-06	0.0001	1.8	1.87579
2025-05-15 10:20:03	1347	3.3e-06	0.0001	1.8	1.86704
2025-05-15 10:20:04	1348	3.3e-06	0.0001	1.8	1.87141
2025-05-15 10:20:05	1349	3.3e-06	0.0001	1.8	1.8539
2025-05-15 10:20:06	1350	3.3e-06	0.0001	1.79	1.86704
2025-05-15 10:20:07	1351	3.3e-06	0.0001	1.78	1.87141
2025-05-15 10:20:08	1352	3.3e-06	0.0001	1.78	1.86704
2025-05-15 10:20:09	1353	3.3e-06	0.0001	1.78	1.86704
2025-05-15 10:20:10	1354	3.3e-06	0.0001	1.78	1.8539
2025-05-15 10:20:11	1355	3.3e-06	0.0001	1.79	1.8539
2025-05-15 10:20:12	1356	3.3e-06	0.0001	1.78	1.8539
2025-05-15 10:20:13	1357	3.3e-06	0.0001	1.79	1.86704
2025-05-15 10:20:14	1358	3.3e-06	0.0001	1.78	1.84953
2025-05-15 10:20:15	1359	3.29e-06	0.0001	1.78	1.84953
2025-05-15 10:20:15	1359	3.3e-06	0.0001	1.78	1.86704
2025-05-15 10:20:16	1360	3.29e-06	0.0001	1.77	1.8539
2025-05-15 10:20:17	1361	3.3e-06	0.0001	1.77	1.8539
2025-05-15 10:20:18	1362	3.3e-06	0.0001	1.77	1.84953
2025-05-15 10:20:19	1363	3.3e-06	0.0001	1.77	1.84953
2025-05-15 10:20:20	1364	3.3e-06	0.0001	1.77	1.86266
2025-05-15 10:20:21	1365	3.3e-06	0.0001	1.77	1.87141
2025-05-15 10:20:22	1366	3.3e-06	0.0001	1.77	1.84515
2025-05-15 10:20:23	1367	3.29e-06	0.0001	1.77	1.87579
2025-05-15 10:20:24	1368	3.3e-06	0.0001	1.77	1.84953
2025-05-15 10:20:25	1369	3.3e-06	0.0001	1.77	1.86266
2025-05-15 10:20:26	1370	3.3e-06	0.0001	1.77	1.8539
2025-05-15 10:20:27	1371	3.3e-06	0.0001	1.77	1.84515
2025-05-15 10:20:28	1372	3.3e-06	0.0001	1.77	1.84515
2025-05-15 10:20:29	1373	3.3e-06	0.0001	1.77	1.84078
2025-05-15 10:20:30	1374	3.3e-06	0.0001	1.77	1.8539
2025-05-15 10:20:31	1375	3.3e-06	0.0001	1.77	1.84078
2025-05-15 10:20:32	1376	3.3e-06	0.0001	1.77	1.84953
2025-05-15 10:20:33	1377	3.3e-06	0.0001	1.77	1.84078
2025-05-15 10:20:34	1378	3.3e-06	0.0001	1.77	1.84515
2025-05-15 10:20:35	1379	3.29e-06	0.0001	1.77	1.8539
2025-05-15 10:20:36	1380	3.29e-06	0.0001	1.77	1.84515
2025-05-15 10:20:37	1381	3.3e-06	0.0001	1.77	1.84515
2025-05-15 10:20:38	1382	3.3e-06	0.0001	1.77	1.8364
2025-05-15 10:20:39	1383	3.3e-06	0.0001	1.77	1.84515
2025-05-15 10:20:40	1384	3.29e-06	0.0001	1.76	1.8364
2025-05-15 10:20:41	1385	3.3e-06	0.0001	1.76	1.84515
2025-05-15 10:20:42	1386	3.3e-06	0.0001	1.76	1.82327
2025-05-15 10:20:43	1387	3.28e-06	0.0001	1.76	1.84953
2025-05-15 10:20:44	1388	3.28e-06	0.0001	1.77	1.8364
2025-05-15 10:20:45	1389	3.28e-06	0.0001	1.75	1.8364
2025-05-15 10:20:46	1390	3.25e-06	0.0001	1.75	1.81889
2025-05-15 10:20:47	1391	3.25e-06	0.0001	1.75	1.82327
2025-05-15 10:20:48	1392	3.27e-06	0.0001	1.75	1.82764
2025-05-15 10:20:49	1393	3.25e-06	0.0001	1.75	1.81889
2025-05-15 10:20:50	1394	3.25e-06	0.0001	1.75	1.81889
2025-05-15 10:20:51	1395	3.24e-06	0.0001	1.75	1.81889
2025-05-15 10:20:52	1396	3.24e-06	0.0001	1.75	1.82327
2025-05-15 10:20:53	1397	3.24e-06	0.0001	1.75	1.82764
2025-05-15 10:20:54	1398	3.24e-06	0.0001	1.75	1.82764
2025-05-15 10:20:55	1399	3.23e-06	0.0001	1.75	1.82764
2025-05-15 10:20:56	1400	3.24e-06	0.0001	1.75	1.82327
2025-05-15 10:20:57	1401	3.24e-06	0.0001	1.75	1.83202
2025-05-15 10:20:58	1402	3.24e-06	0.0001	1.75	1.82327
2025-05-15 10:20:59	1403	3.24e-06	0.0001	1.74	1.81014
2025-05-15 10:21:00	1404	3.24e-06	0.0001	1.74	1.82327
2025-05-15 10:21:01	1405	3.23e-06	0.0001	1.74	1.81889
2025-05-15 10:21:02	1406	3.23e-06	0.0001	1.74	1.80576
2025-05-15 10:21:03	1407	3.24e-06	0.0001	1.74	1.81889
2025-05-15 10:21:04	1408	3.24e-06	0.0001	1.74	1.81014
2025-05-15 10:21:05	1409	3.24e-06	0.0001	1.74	1.81889
2025-05-15 10:21:06	1410	3.23e-06	0.0001	1.74	1.80576
2025-05-15 10:21:07	1411	3.23e-06	0.0001	1.74	1.81451
2025-05-15 10:21:08	1412	3.24e-06	0.0001	1.74	1.80576
2025-05-15 10:21:10	1414	3.23e-06	0.0001	1.74	1.80576
2025-05-15 10:21:11	1415	3.24e-06	0.0001	1.73	1.80576
2025-05-15 10:21:12	1416	3.24e-06	0.0001	1.73	1.82327
2025-05-15 10:21:13	1417	3.24e-06	0.0001	1.73	1.81889
2025-05-15 10:21:14	1418	3.23e-06	0.0001	1.73	1.80138
2025-05-15 10:21:15	1419	3.24e-06	0.0001	1.73	1.81014
2025-05-15 10:21:16	1420	3.23e-06	0.0001	1.73	1.79263
2025-05-15 10:21:17	1421	3.23e-06	0.0001	1.73	1.81451
2025-05-15 10:21:18	1422	3.24e-06	0.0001	1.73	1.79263
2025-05-15 10:21:19	1423	3.24e-06	0.0001	1.73	1.79701
2025-05-15 10:21:20	1424	3.24e-06	0.0001	1.73	1.79701
2025-05-15 10:21:21	1425	3.24e-06	0.0001	1.72	1.79701
2025-05-15 10:21:22	1426	3.24e-06	0.0001	1.73	1.79701
2025-05-15 10:21:23	1427	3.24e-06	0.0001	1.73	1.78825
2025-05-15 10:21:24	1428	3.24e-06	0.0001	1.73	1.79701
2025-05-15 10:21:25	1429	3.23e-06	0.0001	1.73	1.79701
2025-05-15 10:21:26	1430	3.24e-06	0.0001	1.73	1.79263
2025-05-15 10:21:27	1431	3.24e-06	0.0001	1.73	1.79701
2025-05-15 10:21:28	1432	3.24e-06	0.0001	1.72	1.78388
2025-05-15 10:21:29	1433	3.24e-06	0.0001	1.72	1.78825
2025-05-15 10:21:30	1434	3.24e-06	0.0001	1.72	1.79701
2025-05-15 10:21:31	1435	3.24e-06	0.0001	1.72	1.79263
2025-05-15 10:21:32	1436	3.24e-06	0.0001	1.72	1.78825
2025-05-15 10:21:33	1437	3.23e-06	0.0001	1.72	1.7795
2025-05-15 10:21:34	1438	3.24e-06	0.0001	1.72	1.77512
2025-05-15 10:21:35	1439	3.24e-06	0.0001	1.72	1.77074
2025-05-15 10:21:36	1440	3.24e-06	0.0001	1.72	1.78825
2025-05-15 10:21:37	1441	3.24e-06	0.0001	1.72	1.7795
2025-05-15 10:21:38	1442	3.24e-06	0.0001	1.72	1.7795
2025-05-15 10:21:39	1443	3.24e-06	0.0001	1.71	1.7795
2025-05-15 10:21:40	1444	3.24e-06	0.0001	1.71	1.77512
2025-05-15 10:21:41	1445	3.24e-06	0.0001	1.71	1.77512
2025-05-15 10:21:42	1446	3.24e-06	0.0001	1.71	1.7795
2025-05-15 10:21:43	1447	3.24e-06	0.0001	1.71	1.7795
2025-05-15 10:21:44	1448	3.24e-06	0.0001	1.71	1.77512
2025-05-15 10:21:45	1449	3.24e-06	0.0001	1.71	1.7795
2025-05-15 10:21:46	1450	3.24e-06	0.0001	1.71	1.7795
2025-05-15 10:21:47	1451	3.24e-06	0.0001	1.71	1.78388
2025-05-15 10:21:48	1452	3.24e-06	0.0001	1.71	1.76637
2025-05-15 10:21:49	1453	3.24e-06	0.0001	1.71	1.77074
2025-05-15 10:21:50	1454	3.24e-06	0.0001	1.71	1.77074
2025-05-15 10:21:51	1455	3.24e-06	0.0001	1.71	1.7795
2025-05-15 10:21:52	1456	3.24e-06	0.0001	1.71	1.75761
2025-05-15 10:21:53	1457	3.23e-06	0.0001	1.71	1.78825
2025-05-15 10:21:54	1458	3.23e-06	0.0001	1.71	1.76199
2025-05-15 10:21:55	1459	3.24e-06	0.0001	1.71	1.76199
2025-05-15 10:21:56	1460	3.23e-06	0.0001	1.71	1.76199
2025-05-15 10:21:57	1461	3.24e-06	0.0001	1.69	1.76199
2025-05-15 10:21:58	1462	3.24e-06	0.0001	1.7	1.76637
2025-05-15 10:21:59	1463	3.24e-06	0.0001	1.7	1.76637
2025-05-15 10:22:00	1464	3.24e-06	0.0001	1.69	1.75324
2025-05-15 10:22:01	1465	3.24e-06	0.0001	1.68	1.74448
2025-05-15 10:22:02	1466	3.24e-06	0.0001	1.68	1.73135
2025-05-15 10:22:03	1467	3.23e-06	0.0001	1.67	1.72697
2025-05-15 10:22:04	1468	3.24e-06	0.0001	1.66	1.71384
2025-05-15 10:22:05	1469	3.24e-06	0.0001	1.66	1.7226
2025-05-15 10:22:07	1471	3.24e-06	0.0001	1.65	1.70509
2025-05-15 10:22:07	1471	3.23e-06	0.0001	1.64	1.69634
2025-05-15 10:22:08	1472	3.24e-06	0.0001	1.64	1.69634
2025-05-15 10:22:09	1473	3.23e-06	0.0001	1.64	1.70071
2025-05-15 10:22:10	1474	3.24e-06	0.0001	1.64	1.71384
2025-05-15 10:22:11	1475	3.23e-06	0.0001	1.64	1.70947
2025-05-15 10:22:12	1476	3.23e-06	0.0001	1.64	1.70071
2025-05-15 10:22:13	1477	3.19e-06	0.0001	1.64	1.67883
2025-05-15 10:22:15	1479	3.2e-06	0.0001	1.64	1.70071
2025-05-15 10:22:15	1479	3.18e-06	0.0001	1.64	1.69634
2025-05-15 10:22:16	1480	3.18e-06	0.0001	1.64	1.69634
2025-05-15 10:22:17	1481	3.18e-06	0.0001	1.64	1.70071
2025-05-15 10:22:18	1482	3.17e-06	0.0001	1.64	1.69196
2025-05-15 10:22:19	1483	3.17e-06	0.0001	1.64	1.70071
2025-05-15 10:22:20	1484	3.17e-06	0.0001	1.64	1.70071
2025-05-15 10:22:21	1485	3.17e-06	0.0001	1.64	1.70071
2025-05-15 10:22:22	1486	3.18e-06	0.0001	1.64	1.70509
2025-05-15 10:22:23	1487	3.17e-06	0.0001	1.64	1.68758
2025-05-15 10:22:24	1488	3.17e-06	0.0001	1.64	1.70071
2025-05-15 10:22:25	1489	3.17e-06	0.0001	1.64	1.69634
2025-05-15 10:22:26	1490	3.18e-06	0.0001	1.64	1.68758
2025-05-15 10:22:27	1491	3.17e-06	0.0001	1.64	1.68758
2025-05-15 10:22:28	1492	3.17e-06	0.0001	1.64	1.70509
2025-05-15 10:22:29	1493	3.17e-06	0.0001	1.64	1.68758
2025-05-15 10:22:30	1494	3.18e-06	0.0001	1.64	1.67445
2025-05-15 10:22:31	1495	3.17e-06	0.0001	1.64	1.69196
2025-05-15 10:22:32	1496	3.18e-06	0.0001	1.64	1.67883
2025-05-15 10:22:33	1497	3.18e-06	0.0001	1.63	1.68758
2025-05-15 10:22:34	1498	3.18e-06	0.0001	1.63	1.67883
2025-05-15 10:22:35	1499	3.17e-06	0.0001	1.63	1.67883
2025-05-15 10:22:36	1500	3.17e-06	0.0001	1.63	1.69196
2025-05-15 10:22:37	1501	3.18e-06	0.0001	1.63	1.69196
2025-05-15 10:22:38	1502	3.18e-06	0.0001	1.63	1.69196
2025-05-15 10:22:39	1503	3.18e-06	0.0001	1.63	1.67445
2025-05-15 10:22:39	1503	3.18e-06	0.0001	1.63	1.69196
2025-05-15 10:22:41	1505	3.17e-06	0.0001	1.63	1.69634
2025-05-15 10:22:42	1506	3.17e-06	0.0001	1.63	1.69196
2025-05-15 10:22:43	1507	3.17e-06	0.0001	1.63	1.68321
2025-05-15 10:22:44	1508	3.18e-06	0.0001	1.63	1.70071
2025-05-15 10:22:45	1509	3.18e-06	0.0001	1.63	1.69196
2025-05-15 10:22:46	1510	3.18e-06	0.0001	1.63	1.68321
2025-05-15 10:22:47	1511	3.17e-06	0.0001	1.63	1.69634
2025-05-15 10:22:48	1512	3.17e-06	0.0001	1.63	1.67445
2025-05-15 10:22:49	1513	3.17e-06	0.0001	1.63	1.68758
2025-05-15 10:22:50	1514	3.17e-06	0.0001	1.63	1.68758
2025-05-15 10:22:51	1515	3.18e-06	0.0001	1.63	1.69196
2025-05-15 10:22:52	1516	3.17e-06	0.0001	1.63	1.67883
2025-05-15 10:22:53	1517	3.18e-06	0.0001	1.63	1.67445
2025-05-15 10:22:54	1518	3.18e-06	0.0001	1.63	1.68321
2025-05-15 10:22:55	1519	3.18e-06	0.0001	1.63	1.67007
2025-05-15 10:22:56	1520	3.17e-06	0.0001	1.63	1.68321
2025-05-15 10:22:56	1520	3.18e-06	0.0001	1.63	1.67007
2025-05-15 10:22:57	1521	3.17e-06	0.0001	1.63	1.67445
2025-05-15 10:22:58	1522	3.18e-06	0.0001	1.63	1.68321
2025-05-15 10:22:59	1523	3.17e-06	0.0001	1.63	1.68321
2025-05-15 10:23:00	1524	3.18e-06	0.0001	1.63	1.68758
2025-05-15 10:23:01	1525	3.17e-06	0.0001	1.63	1.68321
2025-05-15 10:23:02	1526	3.18e-06	0.0001	1.63	1.68758
2025-05-15 10:23:03	1527	3.17e-06	0.0001	1.63	1.68758
2025-05-15 10:23:04	1528	3.17e-06	0.0001	1.63	1.67007
2025-05-15 10:23:05	1529	3.17e-06	0.0001	1.63	1.67007
2025-05-15 10:23:06	1530	3.17e-06	0.0001	1.63	1.69196
2025-05-15 10:23:07	1531	3.18e-06	0.0001	1.63	1.67007
2025-05-15 10:23:08	1532	3.18e-06	0.0001	1.62	1.68321
2025-05-15 10:23:09	1533	3.18e-06	0.0001	1.62	1.67445
2025-05-15 10:23:10	1534	3.17e-06	0.0001	1.62	1.67883
2025-05-15 10:23:11	1535	3.18e-06	0.0001	1.62	1.67445
2025-05-15 10:23:12	1536	3.17e-06	0.0001	1.62	1.67445
2025-05-15 10:23:13	1537	3.17e-06	0.0001	1.62	1.67445
2025-05-15 10:23:14	1538	3.17e-06	0.0001	1.62	1.68758
2025-05-15 10:23:15	1539	3.17e-06	0.0001	1.62	1.6657
2025-05-15 10:23:16	1540	3.17e-06	0.0001	1.62	1.67883
2025-05-15 10:23:17	1541	3.17e-06	0.0001	1.62	1.65694
2025-05-15 10:23:18	1542	3.18e-06	0.0001	1.62	1.67007
2025-05-15 10:23:19	1543	3.18e-06	0.0001	1.62	1.67445
2025-05-15 10:23:20	1544	3.17e-06	0.0001	1.62	1.67007
2025-05-15 10:23:21	1545	3.18e-06	0.0001	1.62	1.66132
2025-05-15 10:23:22	1546	3.18e-06	0.0001	1.62	1.68321
2025-05-15 10:23:23	1547	3.17e-06	0.0001	1.62	1.68758
2025-05-15 10:23:24	1548	3.17e-06	0.0001	1.62	1.68321
2025-05-15 10:23:25	1549	3.17e-06	0.0001	1.62	1.67883
2025-05-15 10:23:26	1550	3.17e-06	0.0001	1.62	1.67007
2025-05-15 10:23:27	1551	3.17e-06	0.0001	1.62	1.67883
2025-05-15 10:23:28	1552	3.17e-06	0.0001	1.62	1.67445
2025-05-15 10:23:29	1553	3.18e-06	0.0001	1.62	1.67445
2025-05-15 10:23:29	1553	3.17e-06	0.0001	1.62	1.65694
2025-05-15 10:23:30	1554	3.17e-06	0.0001	1.62	1.6657
2025-05-15 10:23:31	1555	3.18e-06	0.0001	1.62	1.67445
2025-05-15 10:23:32	1556	3.17e-06	0.0001	1.62	1.67445
2025-05-15 10:23:33	1557	3.18e-06	0.0001	1.62	1.67007
2025-05-15 10:23:34	1558	3.18e-06	0.0001	1.62	1.67007
2025-05-15 10:23:35	1559	3.17e-06	0.0001	1.62	1.65694
2025-05-15 10:23:36	1560	3.18e-06	0.0001	1.61	1.67007
2025-05-15 10:23:37	1561	3.17e-06	0.0001	1.61	1.66132
2025-05-15 10:23:38	1562	3.17e-06	0.0001	1.61	1.65694
2025-05-15 10:23:39	1563	3.17e-06	0.0001	1.61	1.67007
2025-05-15 10:23:40	1564	3.17e-06	0.0001	1.61	1.67007
2025-05-15 10:23:41	1565	3.17e-06	0.0001	1.62	1.67007
2025-05-15 10:23:42	1566	3.17e-06	0.0001	1.61	1.65694
2025-05-15 10:23:43	1567	3.17e-06	0.0001	1.61	1.6657
2025-05-15 10:23:44	1568	3.17e-06	0.0001	1.61	1.67007
2025-05-15 10:23:45	1569	3.18e-06	0.0001	1.61	1.66132
2025-05-15 10:23:46	1570	3.17e-06	0.0001	1.61	1.65257
2025-05-15 10:23:47	1571	3.15e-06	0.0001	1.61	1.65694
2025-05-15 10:23:48	1572	3.17e-06	0.0001	1.61	1.67007
2025-05-15 10:23:49	1573	3.15e-06	0.0001	1.61	1.64819
2025-05-15 10:23:50	1574	3.15e-06	0.0001	1.61	1.63944
2025-05-15 10:23:51	1575	3.14e-06	0.0001	1.61	1.65694
2025-05-15 10:23:52	1576	3.14e-06	0.0001	1.61	1.65257
2025-05-15 10:23:53	1577	3.14e-06	0.0001	1.61	1.65257
2025-05-15 10:23:54	1578	3.15e-06	0.0001	1.62	1.66132
2025-05-15 10:23:54	1578	3.14e-06	0.0001	1.61	1.65694
2025-05-15 10:23:55	1579	3.14e-06	0.0001	1.61	1.65257
2025-05-15 10:23:56	1580	3.13e-06	0.0001	1.61	1.64381
2025-05-15 10:23:57	1581	3.12e-06	0.0001	1.61	1.64819
2025-05-15 10:23:58	1582	3.13e-06	0.0001	1.61	1.64819
2025-05-15 10:23:59	1583	3.12e-06	0.0001	1.6	1.63944
2025-05-15 10:24:00	1584	3.12e-06	0.0001	1.59	1.63944
2025-05-15 10:24:01	1585	3.12e-06	0.0001	1.59	1.61755
2025-05-15 10:24:02	1586	3.12e-06	0.0001	1.58	1.61318
2025-05-15 10:24:03	1587	3.12e-06	0.0001	1.57	1.6088
2025-05-15 10:24:04	1588	3.12e-06	0.0001	1.57	1.6088
2025-05-15 10:24:05	1589	3.12e-06	0.0001	1.56	1.61755
2025-05-15 10:24:06	1590	3.12e-06	0.0001	1.56	1.58254
2025-05-15 10:24:07	1591	3.12e-06	0.0001	1.56	1.59129
2025-05-15 10:24:08	1592	3.12e-06	0.0001	1.55	1.58254
2025-05-15 10:24:09	1593	3.12e-06	0.0001	1.55	1.58254
2025-05-15 10:24:10	1594	3.12e-06	0.0001	1.55	1.56941
2025-05-15 10:24:11	1595	3.1e-06	0.0001	1.55	1.57378
2025-05-15 10:24:12	1596	3.12e-06	0.0001	1.55	1.59129
2025-05-15 10:24:13	1597	3.12e-06	0.0001	1.55	1.58691
2025-05-15 10:24:14	1598	3.1e-06	0.0001	1.54	1.57816
2025-05-15 10:24:15	1599	3.12e-06	0.0001	1.54	1.58254
2025-05-15 10:24:16	1600	3.1e-06	0.0001	1.54	1.57816
2025-05-15 10:24:17	1601	3.12e-06	0.0001	1.54	1.57816
2025-05-15 10:24:18	1602	3.12e-06	0.0001	1.54	1.56065
2025-05-15 10:24:19	1603	3.12e-06	0.0001	1.54	1.57816
2025-05-15 10:24:20	1604	3.12e-06	0.0001	1.54	1.57378
2025-05-15 10:24:21	1605	3.12e-06	0.0001	1.54	1.56503
2025-05-15 10:24:21	1605	3.12e-06	0.0001	1.54	1.58691
2025-05-15 10:24:22	1606	3.12e-06	0.0001	1.54	1.56503
2025-05-15 10:24:23	1607	3.12e-06	0.0001	1.54	1.56941
2025-05-15 10:24:24	1608	3.12e-06	0.0001	1.54	1.58254
2025-05-15 10:24:25	1609	3.12e-06	0.0001	1.54	1.57816
2025-05-15 10:24:26	1610	3.12e-06	0.0001	1.54	1.56503
2025-05-15 10:24:27	1611	3.12e-06	0.0001	1.54	1.57378
2025-05-15 10:24:28	1612	3.12e-06	0.0001	1.54	1.57378
2025-05-15 10:24:29	1613	3.12e-06	0.0001	1.54	1.56941
2025-05-15 10:24:30	1614	3.12e-06	0.0001	1.54	1.56065
2025-05-15 10:24:31	1615	3.12e-06	0.0001	1.54	1.56065
2025-05-15 10:24:32	1616	3.12e-06	0.0001	1.54	1.57378
2025-05-15 10:24:33	1617	3.12e-06	0.0001	1.54	1.57816
2025-05-15 10:24:34	1618	3.12e-06	0.0001	1.54	1.57378
2025-05-15 10:24:35	1619	3.12e-06	0.0001	1.54	1.56941
2025-05-15 10:24:36	1620	3.12e-06	0.0001	1.54	1.56503
2025-05-15 10:24:37	1621	3.12e-06	0.0001	1.54	1.59129
2025-05-15 10:24:38	1622	3.12e-06	0.0001	1.53	1.55628
2025-05-15 10:24:39	1623	3.12e-06	0.0001	1.53	1.56941
2025-05-15 10:24:40	1624	3.12e-06	0.0001	1.53	1.56941
2025-05-15 10:24:41	1625	3.12e-06	0.0001	1.53	1.56503
2025-05-15 10:24:42	1626	3.12e-06	0.0001	1.53	1.56503
2025-05-15 10:24:43	1627	3.12e-06	0.0001	1.53	1.54752
2025-05-15 10:24:44	1628	3.12e-06	0.0001	1.53	1.55628
2025-05-15 10:24:45	1629	3.12e-06	0.0001	1.53	1.56941
2025-05-15 10:24:46	1630	3.12e-06	0.0001	1.53	1.56065
2025-05-15 10:24:46	1630	3.12e-06	0.0001	1.53	1.56503
2025-05-15 10:24:47	1631	3.12e-06	0.0001	1.53	1.56503
2025-05-15 10:24:48	1632	3.12e-06	0.0001	1.53	1.56503
2025-05-15 10:24:49	1633	3.12e-06	0.0001	1.53	1.55628
2025-05-15 10:24:50	1634	3.12e-06	0.0001	1.53	1.56941
2025-05-15 10:24:51	1635	3.1e-06	0.0001	1.53	1.56503
2025-05-15 10:24:52	1636	3.12e-06	0.0001	1.53	1.57378
2025-05-15 10:24:53	1637	3.12e-06	0.0001	1.53	1.5519
2025-05-15 10:24:54	1638	3.1e-06	0.0001	1.53	1.56065
2025-05-15 10:24:55	1639	3.12e-06	0.0001	1.53	1.54752
2025-05-15 10:24:56	1640	3.12e-06	0.0001	1.53	1.55628
2025-05-15 10:24:57	1641	3.12e-06	0.0001	1.53	1.56065
2025-05-15 10:24:58	1642	3.12e-06	0.0001	1.53	1.55628
2025-05-15 10:24:59	1643	3.12e-06	0.0001	1.53	1.56503
2025-05-15 10:25:00	1644	3.12e-06	0.0001	1.53	1.55628
2025-05-15 10:25:01	1645	3.12e-06	0.0001	1.52	1.54752
2025-05-15 10:25:02	1646	3.12e-06	0.0001	1.52	1.56065
2025-05-15 10:25:03	1647	3.1e-06	0.0001	1.52	1.5519
2025-05-15 10:25:04	1648	3.12e-06	0.0001	1.52	1.54752
2025-05-15 10:25:05	1649	3.13e-06	0.0001	1.52	1.54752
2025-05-15 10:25:06	1650	3.12e-06	0.0001	1.52	1.56065
2025-05-15 10:25:07	1651	3.12e-06	0.0001	1.52	1.54752
2025-05-15 10:25:08	1652	3.13e-06	0.0001	1.52	1.54752
2025-05-15 10:25:09	1653	3.12e-06	0.0001	1.52	1.54752
2025-05-15 10:25:10	1654	3.12e-06	0.0001	1.52	1.54314
2025-05-15 10:25:11	1655	3.12e-06	0.0001	1.52	1.54752
2025-05-15 10:25:12	1656	3.12e-06	0.0001	1.52	1.54314
2025-05-15 10:25:14	1658	3.1e-06	0.0001	1.52	1.55628
2025-05-15 10:25:15	1659	3.12e-06	0.0001	1.52	1.55628
2025-05-15 10:25:16	1660	3.12e-06	0.0001	1.52	1.55628
2025-05-15 10:25:17	1661	3.12e-06	0.0001	1.52	1.54314
2025-05-15 10:25:18	1662	3.12e-06	0.0001	1.52	1.56065
2025-05-15 10:25:19	1663	3.12e-06	0.0001	1.52	1.54752
2025-05-15 10:25:20	1664	3.12e-06	0.0001	1.52	1.5519
2025-05-15 10:25:20	1664	3.12e-06	0.0001	1.52	1.5519
2025-05-15 10:25:22	1666	3.12e-06	0.0001	1.52	1.53439
2025-05-15 10:25:23	1667	3.1e-06	0.0001	1.52	1.53877
2025-05-15 10:25:24	1668	3.12e-06	0.0001	1.52	1.53439
2025-05-15 10:25:25	1669	3.12e-06	0.0001	1.52	1.54314
2025-05-15 10:25:26	1670	3.12e-06	0.0001	1.52	1.53877
2025-05-15 10:25:27	1671	3.12e-06	0.0001	1.52	1.54314
2025-05-15 10:25:27	1671	3.12e-06	0.0001	1.52	1.54314
2025-05-15 10:25:28	1672	3.12e-06	0.0001	1.52	1.53877
2025-05-15 10:25:30	1674	3.12e-06	0.0001	1.52	1.54752
2025-05-15 10:25:31	1675	3.12e-06	0.0001	1.52	1.54314
2025-05-15 10:25:32	1676	3.12e-06	0.0001	1.52	1.53001
2025-05-15 10:25:33	1677	3.12e-06	0.0001	1.52	1.54752
2025-05-15 10:25:34	1678	3.12e-06	0.0001	1.52	1.5519
2025-05-15 10:25:35	1679	3.1e-06	0.0001	1.51	1.53439
2025-05-15 10:25:36	1680	3.12e-06	0.0001	1.51	1.5519
2025-05-15 10:25:37	1681	3.12e-06	0.0001	1.51	1.5519
2025-05-15 10:25:38	1682	3.12e-06	0.0001	1.51	1.52564
2025-05-15 10:25:39	1683	3.1e-06	0.0001	1.51	1.52126
2025-05-15 10:25:40	1684	3.12e-06	0.0001	1.51	1.53001
2025-05-15 10:25:41	1685	3.12e-06	0.0001	1.51	1.53001
2025-05-15 10:25:42	1686	3.12e-06	0.0001	1.51	1.54752
2025-05-15 10:25:43	1687	3.12e-06	0.0001	1.51	1.53439
2025-05-15 10:25:44	1688	3.12e-06	0.0001	1.51	1.53439
2025-05-15 10:25:45	1689	3.12e-06	0.0001	1.51	1.52564
2025-05-15 10:25:46	1690	3.12e-06	0.0001	1.51	1.53877
2025-05-15 10:25:47	1691	3.12e-06	0.0001	1.51	1.53001
2025-05-15 10:25:48	1692	3.12e-06	0.0001	1.51	1.53877
2025-05-15 10:25:49	1693	3.12e-06	0.0001	1.51	1.53001
2025-05-15 10:25:50	1694	3.12e-06	0.0001	1.51	1.51251
2025-05-15 10:25:51	1695	3.12e-06	0.0001	1.51	1.53001
2025-05-15 10:25:52	1696	3.12e-06	0.0001	1.51	1.53001
2025-05-15 10:25:53	1697	3.12e-06	0.0001	1.51	1.53439
2025-05-15 10:25:54	1698	3.12e-06	0.0001	1.51	1.54314
2025-05-15 10:25:55	1699	3.12e-06	0.0001	1.51	1.52564
2025-05-15 10:25:56	1700	3.12e-06	0.0001	1.51	1.51688
2025-05-15 10:25:57	1701	3.12e-06	0.0001	1.51	1.51251
2025-05-15 10:25:58	1702	3.12e-06	0.0001	1.51	1.50813
2025-05-15 10:25:59	1703	3.12e-06	0.0001	1.51	1.53001
2025-05-15 10:26:00	1704	3.12e-06	0.0001	1.5	1.53001
2025-05-15 10:26:01	1705	3.12e-06	0.0001	1.5	1.52126
2025-05-15 10:26:02	1706	3.12e-06	0.0001	1.49	1.51688
2025-05-15 10:26:03	1707	3.12e-06	0.0001	1.49	1.50813
2025-05-15 10:26:04	1708	3.1e-06	0.0001	1.48	1.49062
2025-05-15 10:26:05	1709	3.1e-06	0.0001	1.47	1.49062
2025-05-15 10:26:06	1710	3.12e-06	0.0001	1.46	1.48187
2025-05-15 10:26:07	1711	3.12e-06	0.0001	1.46	1.47749
2025-05-15 10:26:08	1712	3.1e-06	0.0001	1.46	1.48187
2025-05-15 10:26:09	1713	3.1e-06	0.0001	1.45	1.48187
2025-05-15 10:26:10	1714	3.12e-06	0.0001	1.45	1.47749
2025-05-15 10:26:11	1715	3.12e-06	0.0001	1.45	1.48625
2025-05-15 10:26:12	1716	3.12e-06	0.0001	1.45	1.45561
2025-05-15 10:26:13	1717	3.12e-06	0.0001	1.45	1.45998
2025-05-15 10:26:14	1718	3.1e-06	0.0001	1.45	1.44685
2025-05-15 10:26:15	1719	3.05e-06	0.0001	1.45	1.46874
2025-05-15 10:26:16	1720	3.04e-06	0.0001	1.45	1.45561
2025-05-15 10:26:17	1721	3.05e-06	0.0001	1.45	1.45561
2025-05-15 10:26:18	1722	3.04e-06	0.0001	1.45	1.45123
2025-05-15 10:26:19	1723	3.04e-06	0.0001	1.44	1.45123
2025-05-15 10:26:20	1724	3.04e-06	0.0001	1.44	1.48187
2025-05-15 10:26:21	1725	3.04e-06	0.0001	1.44	1.46874
2025-05-15 10:26:22	1726	3.05e-06	0.0001	1.44	1.46436
2025-05-15 10:26:23	1727	3.05e-06	0.0001	1.44	1.45998
2025-05-15 10:26:24	1728	3.04e-06	0.0001	1.44	1.47311
2025-05-15 10:26:25	1729	3.05e-06	0.0001	1.44	1.45998
2025-05-15 10:26:26	1730	3.05e-06	0.0001	1.44	1.46436
2025-05-15 10:26:27	1731	3.04e-06	0.0001	1.44	1.46874
2025-05-15 10:26:28	1732	3.04e-06	0.0001	1.44	1.45561
2025-05-15 10:26:29	1733	3.05e-06	0.0001	1.44	1.46436
2025-05-15 10:26:30	1734	3.05e-06	0.0001	1.45	1.45561
2025-05-15 10:26:31	1735	3.05e-06	0.0001	1.44	1.45998
2025-05-15 10:26:32	1736	3.05e-06	0.0001	1.44	1.46436
2025-05-15 10:26:33	1737	3.05e-06	0.0001	1.44	1.45123
2025-05-15 10:26:34	1738	3.04e-06	0.0001	1.44	1.46436
2025-05-15 10:26:35	1739	3.04e-06	0.0001	1.43	1.45561
2025-05-15 10:26:36	1740	3.05e-06	0.0001	1.43	1.45123
2025-05-15 10:26:36	1740	3.05e-06	0.0001	1.43	1.45561
2025-05-15 10:26:37	1741	3.05e-06	0.0001	1.43	1.45561
2025-05-15 10:26:38	1742	3.05e-06	0.0001	1.43	1.45561
2025-05-15 10:26:39	1743	3.05e-06	0.0001	1.43	1.45561
2025-05-15 10:26:40	1744	3.05e-06	0.0001	1.43	1.45561
2025-05-15 10:26:41	1745	3.04e-06	0.0001	1.44	1.44685
2025-05-15 10:26:42	1746	3.04e-06	0.0001	1.43	1.45998
2025-05-15 10:26:43	1747	3.05e-06	0.0001	1.43	1.45998
2025-05-15 10:26:44	1748	3.04e-06	0.0001	1.43	1.44248
2025-05-15 10:26:45	1749	3.04e-06	0.0001	1.43	1.44685
2025-05-15 10:26:46	1750	3.05e-06	0.0001	1.43	1.46436
2025-05-15 10:26:47	1751	3.05e-06	0.0001	1.44	1.4381
2025-05-15 10:26:48	1752	3.05e-06	0.0001	1.43	1.45123
2025-05-15 10:26:49	1753	3.05e-06	0.0001	1.43	1.45998
2025-05-15 10:26:50	1754	3.04e-06	0.0001	1.43	1.46436
2025-05-15 10:26:51	1755	3.04e-06	0.0001	1.43	1.45998
2025-05-15 10:26:52	1756	3.05e-06	0.0001	1.43	1.45561
2025-05-15 10:26:53	1757	3.05e-06	0.0001	1.43	1.44685
2025-05-15 10:26:54	1758	3.04e-06	0.0001	1.43	1.46436
2025-05-15 10:26:55	1759	3.05e-06	0.0001	1.43	1.44685
2025-05-15 10:26:56	1760	3.05e-06	0.0001	1.44	1.44685
2025-05-15 10:26:57	1761	3.04e-06	0.0001	1.43	1.44248
2025-05-15 10:26:58	1762	3.04e-06	0.0001	1.43	1.44248
2025-05-15 10:26:59	1763	3.04e-06	0.0001	1.43	1.45123
2025-05-15 10:27:00	1764	3.05e-06	0.0001	1.43	1.44248
2025-05-15 10:27:01	1765	3.04e-06	0.0001	1.43	1.44248
2025-05-15 10:27:02	1766	3.05e-06	0.0001	1.43	1.4381
2025-05-15 10:27:03	1767	3.04e-06	0.0001	1.43	1.44248
2025-05-15 10:27:04	1768	3.04e-06	0.0001	1.43	1.4381
2025-05-15 10:27:05	1769	3.05e-06	0.0001	1.43	1.43372
2025-05-15 10:27:06	1770	3.05e-06	0.0001	1.43	1.44685
2025-05-15 10:27:07	1771	3.05e-06	0.0001	1.43	1.44685
2025-05-15 10:27:08	1772	3.05e-06	0.0001	1.43	1.45123
2025-05-15 10:27:09	1773	3.05e-06	0.0001	1.43	1.44248
2025-05-15 10:27:10	1774	3.05e-06	0.0001	1.43	1.44248
2025-05-15 10:27:11	1775	3.04e-06	0.0001	1.43	1.43372
2025-05-15 10:27:12	1776	3.04e-06	0.0001	1.43	1.44248
2025-05-15 10:27:13	1777	3.05e-06	0.0001	1.43	1.42935
2025-05-15 10:27:14	1778	3.05e-06	0.0001	1.43	1.44685
2025-05-15 10:27:15	1779	3.04e-06	0.0001	1.43	1.44685
2025-05-15 10:27:16	1780	3.04e-06	0.0001	1.43	1.42935
2025-05-15 10:27:17	1781	3.05e-06	0.0001	1.43	1.42935
2025-05-15 10:27:18	1782	3.05e-06	0.0001	1.42	1.4381
2025-05-15 10:27:19	1783	3.04e-06	0.0001	1.42	1.43372
2025-05-15 10:27:20	1784	3.04e-06	0.0001	1.42	1.43372
2025-05-15 10:27:21	1785	3.05e-06	0.0001	1.42	1.44248
2025-05-15 10:27:22	1786	3.05e-06	0.0001	1.42	1.44248
2025-05-15 10:27:23	1787	3.05e-06	0.0001	1.42	1.44248
2025-05-15 10:27:24	1788	3.05e-06	0.0001	1.42	1.4381
2025-05-15 10:27:25	1789	3.04e-06	0.0001	1.42	1.43372
2025-05-15 10:27:26	1790	3.04e-06	0.0001	1.42	1.42497
2025-05-15 10:27:26	1790	3.05e-06	0.0001	1.42	1.4381
2025-05-15 10:27:27	1791	3.04e-06	0.0001	1.42	1.42497
2025-05-15 10:27:28	1792	3.05e-06	0.0001	1.42	1.42935
2025-05-15 10:27:29	1793	3.04e-06	0.0001	1.42	1.42935
2025-05-15 10:27:30	1794	3.05e-06	0.0001	1.41	1.42497
2025-05-15 10:27:31	1795	3.05e-06	0.0001	1.41	1.42059
2025-05-15 10:27:32	1796	3.05e-06	0.0001	1.41	1.42497
2025-05-15 10:27:33	1797	3.04e-06	0.0001	1.41	1.41621
2025-05-15 10:27:34	1798	3.04e-06	0.0001	1.41	1.42497
2025-05-15 10:27:35	1799	3.04e-06	0.0001	1.41	1.42935
2025-05-15 10:27:36	1800	3.05e-06	0.0001	1.41	1.41621
2025-05-15 10:27:37	1801	3.05e-06	0.0001	1.41	1.42059
2025-05-15 10:27:38	1802	3.04e-06	0.0001	1.41	1.41621
2025-05-15 10:27:39	1803	3.04e-06	0.0001	1.41	1.42497
2025-05-15 10:27:40	1804	3.05e-06	0.0001	1.41	1.42497
2025-05-15 10:27:41	1805	3.05e-06	0.0001	1.41	1.42059
2025-05-15 10:27:42	1806	3.05e-06	0.0001	1.41	1.40746
2025-05-15 10:27:43	1807	3.05e-06	0.0001	1.41	1.41184
2025-05-15 10:27:44	1808	3.04e-06	0.0001	1.4	1.42497
2025-05-15 10:27:45	1809	3.04e-06	0.0001	1.4	1.42059
2025-05-15 10:27:46	1810	3.05e-06	0.0001	1.4	1.41184
2025-05-15 10:27:47	1811	3.05e-06	0.0001	1.4	1.41184
2025-05-15 10:27:48	1812	3.05e-06	0.0001	1.4	1.41621
2025-05-15 10:27:49	1813	3.05e-06	0.0001	1.4	1.41184
2025-05-15 10:27:50	1814	3.04e-06	0.0001	1.4	1.41184
2025-05-15 10:27:51	1815	3.05e-06	0.0001	1.4	1.42935
2025-05-15 10:27:52	1816	3.04e-06	0.0001	1.4	1.41184
2025-05-15 10:27:52	1816	3.05e-06	0.0001	1.4	1.41184
2025-05-15 10:27:53	1817	3.05e-06	0.0001	1.4	1.41621
2025-05-15 10:27:54	1818	3.05e-06	0.0001	1.4	1.40308
2025-05-15 10:27:55	1819	3.04e-06	0.0001	1.4	1.41184
2025-05-15 10:27:56	1820	3.04e-06	0.0001	1.4	1.42497
2025-05-15 10:27:57	1821	3.05e-06	0.0001	1.39	1.40746
2025-05-15 10:27:58	1822	3.04e-06	0.0001	1.39	1.41621
2025-05-15 10:27:59	1823	3.04e-06	0.0001	1.39	1.42497
2025-05-15 10:28:00	1824	3.05e-06	0.0001	1.39	1.40746
2025-05-15 10:28:01	1825	3.04e-06	0.0001	1.39	1.42059
2025-05-15 10:28:02	1826	3.05e-06	0.0001	1.39	1.39871
2025-05-15 10:28:03	1827	3.05e-06	0.0001	1.39	1.41184
2025-05-15 10:28:04	1828	3.05e-06	0.0001	1.39	1.41184
2025-05-15 10:28:05	1829	3.05e-06	0.0001	1.39	1.40746
2025-05-15 10:28:06	1830	3.04e-06	0.0001	1.39	1.39433
2025-05-15 10:28:07	1831	3.05e-06	0.0001	1.39	1.40308
2025-05-15 10:28:08	1832	3.05e-06	0.0001	1.39	1.40308
2025-05-15 10:28:09	1833	3.05e-06	0.0001	1.39	1.39433
2025-05-15 10:28:10	1834	3.04e-06	0.0001	1.39	1.39871
2025-05-15 10:28:11	1835	3.05e-06	0.0001	1.38	1.41621
2025-05-15 10:28:12	1836	3.05e-06	0.0001	1.38	1.40746
2025-05-15 10:28:13	1837	3.05e-06	0.0001	1.39	1.42497
2025-05-15 10:28:14	1838	3.05e-06	0.0001	1.39	1.38995
2025-05-15 10:28:15	1839	3.04e-06	0.0001	1.39	1.41184
2025-05-15 10:28:16	1840	3.04e-06	0.0001	1.38	1.38995
2025-05-15 10:28:16	1840	3.04e-06	0.0001	1.39	1.40308
2025-05-15 10:28:18	1842	3.04e-06	0.0001	1.38	1.39871
2025-05-15 10:28:18	1842	3.05e-06	0.0001	1.38	1.39433
2025-05-15 10:28:19	1843	3.04e-06	0.0001	1.39	1.39871
2025-05-15 10:28:20	1844	3.05e-06	0.0001	1.38	1.40746
2025-05-15 10:28:21	1845	3.04e-06	0.0001	1.38	1.38558
2025-05-15 10:28:22	1846	3.04e-06	0.0001	1.38	1.39871
2025-05-15 10:28:23	1847	3.04e-06	0.0001	1.38	1.40746
2025-05-15 10:28:24	1848	3.04e-06	0.0001	1.38	1.39871
2025-05-15 10:28:25	1849	3.05e-06	0.0001	1.38	1.38995
2025-05-15 10:28:26	1850	3.05e-06	0.0001	1.38	1.39871
2025-05-15 10:28:27	1851	3.05e-06	0.0001	1.38	1.3812
2025-05-15 10:28:28	1852	3.04e-06	0.0001	1.38	1.38995
2025-05-15 10:28:29	1853	3.04e-06	0.0001	1.38	1.3812
2025-05-15 10:28:30	1854	3.05e-06	0.0001	1.38	1.39433
2025-05-15 10:28:31	1855	3.05e-06	0.0001	1.38	1.38558
2025-05-15 10:28:32	1856	3.04e-06	0.0001	1.38	1.38558
2025-05-15 10:28:33	1857	3.04e-06	0.0001	1.38	1.38995
2025-05-15 10:28:34	1858	3.04e-06	0.0001	1.38	1.38995
2025-05-15 10:28:35	1859	3.05e-06	0.0001	1.38	1.37682
2025-05-15 10:28:36	1860	3.04e-06	0.0001	1.37	1.3812
2025-05-15 10:28:37	1861	3.04e-06	0.0001	1.37	1.37244
2025-05-15 10:28:38	1862	3.05e-06	0.0001	1.37	1.3812
2025-05-15 10:28:39	1863	3.05e-06	0.0001	1.37	1.3812
2025-05-15 10:28:40	1864	3.05e-06	0.0001	1.37	1.3812
2025-05-15 10:28:41	1865	3.05e-06	0.0001	1.37	1.37682
2025-05-15 10:28:42	1866	3.05e-06	0.0001	1.37	1.38558
2025-05-15 10:28:42	1866	3.04e-06	0.0001	1.37	1.3812
2025-05-15 10:28:43	1867	3.04e-06	0.0001	1.37	1.38558
2025-05-15 10:28:44	1868	3.04e-06	0.0001	1.37	1.36369
2025-05-15 10:28:45	1869	3.04e-06	0.0001	1.37	1.37244
2025-05-15 10:28:46	1870	3.04e-06	0.0001	1.37	1.37682
2025-05-15 10:28:47	1871	3.05e-06	0.0001	1.37	1.37244
2025-05-15 10:28:48	1872	3.05e-06	0.0001	1.37	1.36369
2025-05-15 10:28:49	1873	3.04e-06	0.0001	1.37	1.3812
2025-05-15 10:28:50	1874	3.05e-06	0.0001	1.36	1.3812
2025-05-15 10:28:51	1875	3.05e-06	0.0001	1.36	1.37244
2025-05-15 10:28:52	1876	3.05e-06	0.0001	1.36	1.36807
2025-05-15 10:28:53	1877	3.05e-06	0.0001	1.36	1.37682
2025-05-15 10:28:54	1878	3.05e-06	0.0001	1.36	1.36369
2025-05-15 10:28:55	1879	3.05e-06	0.0001	1.36	1.37244
2025-05-15 10:28:56	1880	3.04e-06	0.0001	1.36	1.37682
2025-05-15 10:28:57	1881	3.04e-06	0.0001	1.36	1.36369
2025-05-15 10:28:58	1882	3.05e-06	0.0001	1.36	1.36807
2025-05-15 10:28:59	1883	3.05e-06	0.0001	1.35	1.36369
2025-05-15 10:29:00	1884	3.05e-06	0.0001	1.35	1.36369
2025-05-15 10:29:01	1885	3.05e-06	0.0001	1.35	1.36369
2025-05-15 10:29:02	1886	3.04e-06	0.0001	1.35	1.35932
2025-05-15 10:29:03	1887	3.05e-06	0.0001	1.35	1.36369
2025-05-15 10:29:04	1888	3.04e-06	0.0001	1.35	1.35494
2025-05-15 10:29:05	1889	3.04e-06	0.0001	1.35	1.36369
2025-05-15 10:29:06	1890	3.05e-06	0.0001	1.35	1.37244
2025-05-15 10:29:07	1891	3.05e-06	0.0001	1.35	1.35932
2025-05-15 10:29:08	1892	3.05e-06	0.0001	1.35	1.35494
2025-05-15 10:29:09	1893	3.05e-06	0.0001	1.35	1.35494
2025-05-15 10:29:10	1894	3.05e-06	0.0001	1.35	1.35932
2025-05-15 10:29:11	1895	3.05e-06	0.0001	1.34	1.35932
2025-05-15 10:29:12	1896	3.05e-06	0.0001	1.34	1.37244
2025-05-15 10:29:13	1897	3.05e-06	0.0001	1.34	1.36369
2025-05-15 10:29:14	1898	3.04e-06	0.0001	1.34	1.35494
2025-05-15 10:29:15	1899	3.04e-06	0.0001	1.34	1.35494
2025-05-15 10:29:16	1900	3.04e-06	0.0001	1.34	1.34618
2025-05-15 10:29:18	1902	3.05e-06	0.0001	1.34	1.35056
2025-05-15 10:29:19	1903	3.05e-06	0.0001	1.34	1.34181
2025-05-15 10:29:20	1904	3.05e-06	0.0001	1.34	1.35494
2025-05-15 10:29:21	1905	3.05e-06	0.0001	1.34	1.35056
2025-05-15 10:29:22	1906	3.05e-06	0.0001	1.33	1.33743
2025-05-15 10:29:23	1907	3.05e-06	0.0001	1.33	1.35494
2025-05-15 10:29:24	1908	3.04e-06	0.0001	1.33	1.34181
2025-05-15 10:29:24	1908	3.04e-06	0.0001	1.33	1.35494
2025-05-15 10:29:26	1910	3.05e-06	0.0001	1.33	1.35932
2025-05-15 10:29:27	1911	3.05e-06	0.0001	1.32	1.34181
2025-05-15 10:29:28	1912	3.05e-06	0.0001	1.33	1.34181
2025-05-15 10:29:29	1913	3.05e-06	0.0001	1.33	1.33305
2025-05-15 10:29:30	1914	3.04e-06	0.0001	1.33	1.32868
2025-05-15 10:29:31	1915	3.05e-06	0.0001	1.32	1.35056
2025-05-15 10:29:32	1916	3.05e-06	0.0001	1.32	1.35494
2025-05-15 10:29:33	1917	3.04e-06	0.0001	1.33	1.33743
2025-05-15 10:29:34	1918	3.04e-06	0.0001	1.32	1.33305
2025-05-15 10:29:35	1919	3.05e-06	0.0001	1.32	1.33305
2025-05-15 10:29:36	1920	3.04e-06	0.0001	1.32	1.33743
2025-05-15 10:29:37	1921	3.05e-06	0.0001	1.32	1.34181
2025-05-15 10:29:38	1922	3.05e-06	0.0001	1.32	1.34181
2025-05-15 10:29:39	1923	3.05e-06	0.0001	1.32	1.34618
2025-05-15 10:29:40	1924	3.04e-06	0.0001	1.32	1.33743
2025-05-15 10:29:41	1925	3.03e-06	0.0001	1.32	1.32868
2025-05-15 10:29:42	1926	3.04e-06	0.0001	1.32	1.33743
2025-05-15 10:29:43	1927	3.05e-06	0.0001	1.32	1.32868
2025-05-15 10:29:44	1928	3.05e-06	0.0001	1.32	1.33743
2025-05-15 10:29:45	1929	3.04e-06	0.0001	1.31	1.34618
2025-05-15 10:29:46	1930	3.05e-06	0.0001	1.31	1.33743
2025-05-15 10:29:47	1931	3.04e-06	0.0001	1.32	1.33305
2025-05-15 10:29:48	1932	3.04e-06	0.0001	1.32	1.31992
2025-05-15 10:29:49	1933	3.05e-06	0.0001	1.31	1.33743
2025-05-15 10:29:50	1934	3.04e-06	0.0001	1.32	1.3243
2025-05-15 10:29:51	1935	3.05e-06	0.0001	1.32	1.31992
2025-05-15 10:29:52	1936	3.04e-06	0.0001	1.31	1.31554
2025-05-15 10:29:53	1937	3.02e-06	0.0001	1.31	1.31992
2025-05-15 10:29:54	1938	3.03e-06	0.0001	1.31	1.31992
2025-05-15 10:29:55	1939	3.01e-06	0.0001	1.31	1.32868
2025-05-15 10:29:56	1940	3.03e-06	0.0001	1.31	1.33305
2025-05-15 10:29:57	1941	3.01e-06	0.0001	1.31	1.3243
2025-05-15 10:29:59	1943	3.02e-06	0.0001	1.31	1.32868
2025-05-15 10:29:59	1943	3.02e-06	0.0001	1.31	1.32868
2025-05-15 10:30:00	1944	3.01e-06	0.0001	1.31	1.32868
2025-05-15 10:30:01	1945	2.99e-06	0.0001	1.31	1.31992
2025-05-15 10:30:02	1946	3.01e-06	0.0001	1.31	1.31554
2025-05-15 10:30:03	1947	3.03e-06	0.0001	1.31	1.3243
2025-05-15 10:30:04	1948	2.99e-06	0.0001	1.31	1.30679
2025-05-15 10:30:05	1949	3.01e-06	0.0001	1.31	1.33305
2025-05-15 10:30:07	1951	3.01e-06	0.0001	1.3	1.33305
2025-05-15 10:30:07	1951	3.04e-06	0.0001	1.3	1.30242
2025-05-15 10:30:08	1952	3.01e-06	0.0001	1.3	1.30679
2025-05-15 10:30:09	1953	3.01e-06	0.0001	1.3	1.30679
2025-05-15 10:30:10	1954	2.99e-06	0.0001	1.3	1.31554
2025-05-15 10:30:11	1955	2.99e-06	0.0001	1.3	1.30679
2025-05-15 10:30:12	1956	2.99e-06	0.0001	1.3	1.30679
2025-05-15 10:30:14	1958	2.99e-06	0.0001	1.3	1.30242
2025-05-15 10:30:15	1959	2.98e-06	0.0001	1.3	1.31117
2025-05-15 10:30:16	1960	2.98e-06	0.0001	1.29	1.31554
2025-05-15 10:30:16	1960	2.98e-06	0.0001	1.3	1.31117
2025-05-15 10:30:17	1961	2.98e-06	0.0001	1.3	1.30242
2025-05-15 10:30:18	1962	2.98e-06	0.0001	1.3	1.30679
2025-05-15 10:30:19	1963	2.98e-06	0.0001	1.29	1.30679
2025-05-15 10:30:20	1964	2.99e-06	0.0001	1.29	1.31117
2025-05-15 10:30:21	1965	2.99e-06	0.0001	1.29	1.30242
2025-05-15 10:30:22	1966	2.98e-06	0.0001	1.29	1.30242
2025-05-15 10:30:23	1967	2.98e-06	0.0001	1.29	1.29366
[truncated: 4,264 more rows]
