# Supplementary material for: A Unified Method for Triple Oxygen Isotope Analysis of Sulfate, Water, and Organics
Source: Anal Chem. 2026 Mar 6;98(11):8111–20. doi: 10.1021/acs.analchem.5c06406 (PMC13019427; doi:10.1021/acs.analchem.5c06406)
Supplement: Supplementary file 3 [file ac5c06406_si_003.zip › Zahnow_TORCH_Supplementary_Sample_Log_Files/2025-05-22_IAEA-SO-5_B3_evaluation_results.xlsx]

## Sheet: Summary
DateTime	Sample name	Sample Type	Sample mass	Instrument	d18O raw	d18O GD scaled	d18O VSMOW	d18O SD	Dp17O raw	Dp17O GD scaled	Dp17O VSMOW	Dp17O SD	d13C raw	d13C VPDB	d13C SD	TCD Peak area pos	TCD Peak area std	TCD Peak area neg	TCD Peak area neg std	TCD Peak ratio	TC/EA yield (%)	CO input pressure (mbar)	CO input pressure LN2 T (mbar)	CO residual pressure (mbar)	CO converted (mbar)	Discharge yield (%)	CO2 final pressure (mbar)	CO2/CO ratio	Residual gas pressure (mbar)	Comments
2025-05-22 09:20:53	IAEA-SO-5_B3	BaSO4	2.493	TILDAS	10.421	12.3341	12.3341	0.012	-339.417	-333.804	-333.804	7.5	N/A	N/A	N/A	10.9042	0.594115	0.358506	0.0108953	30.4156	103.008	3.04005	2.31786	0.0307	2.28716	98.6755	1.29804	0.567533	0.0175

## Sheet: Isotope Data
ID	dateTimeMeasured	SampleName	d17O	d17OError	d18O	d18OError	Dp17O	Dp17OError	nSamCycles	nSamPoints	nRefPoints	pCO2Ref	pCO2Ref_error	pCO2Sam	pCO2Sam_error	pCO2Mismatch	pCO2Mismatch_error	PCellRef	PCellRef_error	PCellSam	PCellSam_error	PCellMismatch	PCellMismatch_error	TCellSam	TCellSam_error	TCellRef	TCellRef_error	TCellMismatch	TCellMismatch_error	measurementPeriod	d18O_scaled	d17O_scaled	Dp17O_scaled
19133	2025-05-22 20:32:59	GD_IAEA-SO-5_B3	5.417	0.013	11.133	0.012	-443.2	7.5	10	1959	2208	420.049	0.7224	419.563	0.92999	-0.50423	0.24363	41.3337	0.00125	41.3339	0.00112	0.00024	0.00098	24.4811	0.00408	24.4811	0.00408	-0.00014	0.00035	2025-05-18 to 2027-06-21	10.421	5.1476	-339.417

## Sheet: Log Data
Sample name	Sample mass	TC/EA (°C)	Datetime	Trap 5 (°C)	Trap 6 (°C)	Trap 7 (°C)	Reactor (°C)	TCD (°C)	p G2 (mbar)	p G4 (mbar)	p G5 (mbar)	Datetime	Trap 5 (°C)	Trap 6 (°C)	Trap 7 (°C)	Reactor (°C)	TCD (°C)	p G2 (mbar)	p G4 (mbar)	p G5 (mbar)	Datetime	Trap 5 (°C)	Trap 6 (°C)	Trap 7 (°C)	Reactor (°C)	TCD (°C)	p G2 (mbar)	p G4 (mbar)	p G5 (mbar)	Datetime	Trap 5 (°C)	Trap 6 (°C)	Trap 7 (°C)	Reactor (°C)	TCD (°C)	p G2 (mbar)	p G4 (mbar)	p G5 (mbar)	Datetime	Trap 5 (°C)	Trap 6 (°C)	Trap 7 (°C)	Reactor (°C)	TCD (°C)	p G2 (mbar)	p G4 (mbar)	p G5 (mbar)	Datetime	Trap 5 (°C)
IAEA-SO-5_B3	2.493	1450.000000	2025-05-22 09:20:53	1.144048	-0.886505	11.017968	10.241525	31.355993	0.000100	0.000100	-0.023789	2025-05-22 09:32:39	31.262045	64.497788	22.903633	20.425667	31.166423	0.000100	3.660000	3.040048	2025-05-22 09:34:07	29.864637	65.459878	-175.887392	-175.623039	31.229203	0.000100	2.650000	2.317858	2025-05-22 10:14:46	24.077874	63.618974	-176.168170	-175.738538	31.244144	0.000100	0.030700	0.011226	2025-05-22 10:24:59	24.145314	33.875368	23.699714	22.757543	31.143509	0.000100	0.840000	1.298038	2025-05-22 10:35:40	23.249864
[truncated: 7 more columns]

## Sheet: TCD Data
dateTime	Relative time	Signal
2025-05-22 09:22:59	0	-0.000755
2025-05-22 09:23:00	1	-0.003053
2025-05-22 09:23:01	2	0.002199
2025-05-22 09:23:02	3	0.006467
2025-05-22 09:23:03	4	0.002856
2025-05-22 09:23:04	5	0.000886
2025-05-22 09:23:05	6	0.004169
2025-05-22 09:23:06	7	0.003513
2025-05-22 09:23:07	8	0.007124
2025-05-22 09:23:08	9	-0.000755
2025-05-22 09:23:09	10	-9.87091e-05
2025-05-22 09:23:10	11	0.001543
2025-05-22 09:23:11	12	0.005482
2025-05-22 09:23:12	13	0.001214
2025-05-22 09:23:13	14	0.003513
2025-05-22 09:23:14	15	0.005482
2025-05-22 09:23:15	16	0.008437
2025-05-22 09:23:16	17	0.007124
2025-05-22 09:23:17	18	0.002199
2025-05-22 09:23:18	19	-0.001084
2025-05-22 09:23:18	19	-0.001084
2025-05-22 09:23:19	20	0.002199
2025-05-22 09:23:20	21	0.005811
2025-05-22 09:23:21	22	0.002528
2025-05-22 09:23:22	23	0.007124
2025-05-22 09:23:23	24	0.008765
2025-05-22 09:23:24	25	0.005482
2025-05-22 09:23:25	26	0.002528
2025-05-22 09:23:26	27	0.003513
2025-05-22 09:23:27	28	0.001214
2025-05-22 09:23:28	29	0.005811
2025-05-22 09:23:29	30	-0.003053
2025-05-22 09:23:30	31	0.003513
2025-05-22 09:23:31	32	-0.001412
2025-05-22 09:23:32	33	0.003513
2025-05-22 09:23:33	34	0.004826
2025-05-22 09:23:34	35	-9.87091e-05
2025-05-22 09:23:35	36	0.002199
2025-05-22 09:23:36	37	-0.003053
2025-05-22 09:23:37	38	-0.005023
2025-05-22 09:23:38	39	-0.00371
2025-05-22 09:23:39	40	0.003841
2025-05-22 09:23:40	41	-0.001084
2025-05-22 09:23:41	42	-0.002725
2025-05-22 09:23:42	43	0.001214
2025-05-22 09:23:43	44	0.003841
2025-05-22 09:23:44	45	-0.002069
2025-05-22 09:23:45	46	0.001214
2025-05-22 09:23:46	47	-9.87091e-05
2025-05-22 09:23:47	48	0.003184
2025-05-22 09:23:48	49	-0.002397
2025-05-22 09:23:49	50	0.00023
2025-05-22 09:23:50	51	0.003841
2025-05-22 09:23:51	52	0.001543
2025-05-22 09:23:52	53	0.001543
2025-05-22 09:23:53	54	0.006139
2025-05-22 09:23:54	55	0.005482
2025-05-22 09:23:55	56	0.004826
2025-05-22 09:23:56	57	0.003184
2025-05-22 09:23:57	58	0.005811
2025-05-22 09:23:58	59	-0.000755
2025-05-22 09:23:59	60	0.004497
2025-05-22 09:24:00	61	0.004169
2025-05-22 09:24:01	62	0.007452
2025-05-22 09:24:02	63	0.001543
2025-05-22 09:24:02	63	0.003513
2025-05-22 09:24:03	64	0.004169
2025-05-22 09:24:04	65	0.002199
2025-05-22 09:24:05	66	0.005482
2025-05-22 09:24:06	67	0.000886
2025-05-22 09:24:07	68	0.003841
2025-05-22 09:24:08	69	0.00023
2025-05-22 09:24:09	70	-0.05394
2025-05-22 09:24:10	71	-0.019797
2025-05-22 09:24:11	72	-0.012574
2025-05-22 09:24:12	73	-0.004038
2025-05-22 09:24:13	74	-0.007978
2025-05-22 09:24:14	75	-0.002397
2025-05-22 09:24:15	76	0.003184
2025-05-22 09:24:16	77	-0.006336
2025-05-22 09:24:17	78	-9.87091e-05
2025-05-22 09:24:18	79	0.003184
2025-05-22 09:24:19	80	0.013362
2025-05-22 09:24:20	81	0.641072
2025-05-22 09:24:21	82	1.52551
2025-05-22 09:24:22	83	1.61744
2025-05-22 09:24:23	84	1.45788
2025-05-22 09:24:24	85	1.34035
2025-05-22 09:24:25	86	1.20542
2025-05-22 09:24:26	87	0.976923
2025-05-22 09:24:27	88	0.762871
2025-05-22 09:24:27	88	0.579679
2025-05-22 09:24:28	89	0.359718
2025-05-22 09:24:29	90	0.191957
2025-05-22 09:24:30	91	0.097735
2025-05-22 09:24:31	92	0.055056
2025-05-22 09:24:32	93	0.035686
2025-05-22 09:24:33	94	0.026165
2025-05-22 09:24:34	95	0.018286
2025-05-22 09:24:35	96	0.018286
2025-05-22 09:24:36	97	0.014346
2025-05-22 09:24:37	98	0.005482
2025-05-22 09:24:38	99	0.006796
2025-05-22 09:24:39	100	0.014018
2025-05-22 09:24:40	101	0.007124
2025-05-22 09:24:41	102	0.004826
2025-05-22 09:24:42	103	0.006467
2025-05-22 09:24:43	104	0.006796
2025-05-22 09:24:44	105	0.004497
2025-05-22 09:24:45	106	0.002199
2025-05-22 09:24:46	107	0.00975
2025-05-22 09:24:47	108	0.006467
2025-05-22 09:24:48	109	0.005482
2025-05-22 09:24:50	111	0.005154
2025-05-22 09:24:51	112	0.003841
2025-05-22 09:24:51	112	0.003513
2025-05-22 09:24:53	114	0.005482
2025-05-22 09:24:53	114	0.007452
2025-05-22 09:24:54	115	0.001214
2025-05-22 09:24:56	117	0.005811
2025-05-22 09:24:56	117	0.005811
2025-05-22 09:24:58	119	0.008765
2025-05-22 09:24:58	119	0.00023
2025-05-22 09:25:00	121	0.004169
2025-05-22 09:25:01	122	0.002856
2025-05-22 09:25:02	123	0.002199
2025-05-22 09:25:03	124	0.001214
2025-05-22 09:25:04	125	0.009422
2025-05-22 09:25:05	126	0.003841
2025-05-22 09:25:06	127	0.010407
2025-05-22 09:25:07	128	0.008437
2025-05-22 09:25:08	129	0.008109
2025-05-22 09:25:09	130	0.006467
2025-05-22 09:25:10	131	0.002528
2025-05-22 09:25:11	132	0.003513
2025-05-22 09:25:12	133	0.004169
2025-05-22 09:25:13	134	0.001871
2025-05-22 09:25:14	135	0.006139
2025-05-22 09:25:15	136	0.00778
2025-05-22 09:25:16	137	0.002528
2025-05-22 09:25:17	138	0.00778
2025-05-22 09:25:18	139	0.007452
2025-05-22 09:25:19	140	0.005154
2025-05-22 09:25:20	141	0.002528
2025-05-22 09:25:21	142	0.001214
2025-05-22 09:25:22	143	0.007124
2025-05-22 09:25:23	144	0.005154
2025-05-22 09:25:24	145	0.001871
2025-05-22 09:25:25	146	0.001871
2025-05-22 09:25:26	147	0.006796
2025-05-22 09:25:27	148	0.010079
2025-05-22 09:25:28	149	0.002528
2025-05-22 09:25:29	150	0.003513
2025-05-22 09:25:30	151	0.006139
2025-05-22 09:25:31	152	0.006796
2025-05-22 09:25:32	153	0.002856
2025-05-22 09:25:33	154	0.004497
2025-05-22 09:25:34	155	0.002856
2025-05-22 09:25:35	156	0.006139
2025-05-22 09:25:36	157	0.003513
2025-05-22 09:25:37	158	0.004826
2025-05-22 09:25:38	159	0.005811
2025-05-22 09:25:40	161	0.00778
2025-05-22 09:25:40	161	0.007124
2025-05-22 09:25:41	162	-9.87091e-05
2025-05-22 09:25:42	163	0.007452
2025-05-22 09:25:43	164	0.009094
2025-05-22 09:25:44	165	0.002856
2025-05-22 09:25:46	167	0.002528
2025-05-22 09:25:46	167	0.004826
2025-05-22 09:25:48	169	0.006796
2025-05-22 09:25:48	169	0.004497
2025-05-22 09:25:49	170	0.001214
2025-05-22 09:25:50	171	0.007452
2025-05-22 09:25:51	172	0.002856
2025-05-22 09:25:52	173	0.003513
2025-05-22 09:25:53	174	0.004169
2025-05-22 09:25:54	175	0.003184
2025-05-22 09:25:55	176	0.007124
2025-05-22 09:25:56	177	0.005482
2025-05-22 09:25:57	178	0.005811
2025-05-22 09:25:58	179	0.001214
2025-05-22 09:25:59	180	0.002199
2025-05-22 09:26:00	181	0.003513
2025-05-22 09:26:01	182	0.002528
2025-05-22 09:26:02	183	0.003184
2025-05-22 09:26:03	184	0.003513
2025-05-22 09:26:04	185	0.005482
2025-05-22 09:26:05	186	0.008437
2025-05-22 09:26:06	187	0.006796
2025-05-22 09:26:07	188	0.003513
2025-05-22 09:26:08	189	0.001214
2025-05-22 09:26:09	190	0.003841
2025-05-22 09:26:10	191	0.002856
2025-05-22 09:26:11	192	0.001214
2025-05-22 09:26:12	193	0.001214
2025-05-22 09:26:13	194	0.007124
2025-05-22 09:26:14	195	0.00023
2025-05-22 09:26:15	196	0.003184
2025-05-22 09:26:16	197	0.005154
2025-05-22 09:26:16	197	0.005811
2025-05-22 09:26:18	199	0.009094
2025-05-22 09:26:19	200	0.003841
2025-05-22 09:26:20	201	0.004169
2025-05-22 09:26:21	202	0.004497
2025-05-22 09:26:22	203	0.005482
2025-05-22 09:26:23	204	0.001543
2025-05-22 09:26:24	205	0.002528
2025-05-22 09:26:25	206	0.002199
2025-05-22 09:26:25	206	0.007124
2025-05-22 09:26:27	208	0.003184
2025-05-22 09:26:28	209	0.002199
2025-05-22 09:26:28	209	0.004826
2025-05-22 09:26:29	210	0.005811
2025-05-22 09:26:31	212	0.003841
2025-05-22 09:26:32	213	0.004497
2025-05-22 09:26:32	213	0.004826
2025-05-22 09:26:33	214	0.002856
2025-05-22 09:26:35	216	0.004497
2025-05-22 09:26:36	217	0.000886
2025-05-22 09:26:37	218	0.005482
2025-05-22 09:26:38	219	0.004497
2025-05-22 09:26:39	220	-9.87091e-05
2025-05-22 09:26:39	220	0.00778
2025-05-22 09:26:41	222	0.002528
2025-05-22 09:26:42	223	0.006467
2025-05-22 09:26:43	224	0.003513
2025-05-22 09:26:43	224	0.003513
2025-05-22 09:26:45	226	-0.000427
2025-05-22 09:26:46	227	0.001214
2025-05-22 09:26:47	228	0.002199
2025-05-22 09:26:48	229	0.002199
2025-05-22 09:26:49	230	0.003184
2025-05-22 09:26:50	231	0.000886
2025-05-22 09:26:51	232	0.003184
2025-05-22 09:26:52	233	0.005154
2025-05-22 09:26:53	234	-0.005352
2025-05-22 09:26:54	235	-9.87091e-05
2025-05-22 09:26:55	236	0.001543
2025-05-22 09:26:56	237	0.004826
2025-05-22 09:26:57	238	0.003513
2025-05-22 09:26:58	239	0.000558
2025-05-22 09:26:58	239	-0.00174
2025-05-22 09:26:59	240	-0.012246
2025-05-22 09:27:01	242	-0.001412
2025-05-22 09:27:01	242	0.004497
2025-05-22 09:27:02	243	0.006139
2025-05-22 09:27:04	245	0.003513
2025-05-22 09:27:04	245	-0.00174
2025-05-22 09:27:05	246	0.002528
2025-05-22 09:27:06	247	0.001214
2025-05-22 09:27:07	248	0.007124
2025-05-22 09:27:08	249	0.003184
2025-05-22 09:27:09	250	-9.87091e-05
2025-05-22 09:27:10	251	0.00778
2025-05-22 09:27:11	252	-0.000427
2025-05-22 09:27:12	253	0.003841
2025-05-22 09:27:13	254	-0.00174
2025-05-22 09:27:14	255	-0.001412
2025-05-22 09:27:15	256	0.001871
2025-05-22 09:27:16	257	0.002528
2025-05-22 09:27:17	258	0.003841
2025-05-22 09:27:18	259	0.002856
2025-05-22 09:27:19	260	0.003841
2025-05-22 09:27:20	261	0.004169
2025-05-22 09:27:21	262	0.001871
2025-05-22 09:27:22	263	0.001214
2025-05-22 09:27:22	263	0.012377
2025-05-22 09:27:23	264	0.005811
2025-05-22 09:27:24	265	0.004826
2025-05-22 09:27:25	266	0.001871
2025-05-22 09:27:26	267	0.003184
2025-05-22 09:27:28	269	0.000886
2025-05-22 09:27:28	269	0.007124
2025-05-22 09:27:29	270	0.002856
2025-05-22 09:27:30	271	0.005482
2025-05-22 09:27:31	272	0.003841
2025-05-22 09:27:32	273	0.003841
2025-05-22 09:27:33	274	0.009422
2025-05-22 09:27:34	275	0.002528
2025-05-22 09:27:35	276	0.007452
2025-05-22 09:27:36	277	0.000886
2025-05-22 09:27:37	278	0.001214
2025-05-22 09:27:38	279	0.000558
2025-05-22 09:27:39	280	0.003513
2025-05-22 09:27:40	281	-0.000755
2025-05-22 09:27:41	282	0.001543
2025-05-22 09:27:42	283	0.004169
2025-05-22 09:27:43	284	0.007124
2025-05-22 09:27:44	285	0.003841
2025-05-22 09:27:45	286	0.002199
2025-05-22 09:27:46	287	0.004169
2025-05-22 09:27:47	288	0.002199
2025-05-22 09:27:48	289	0.000558
2025-05-22 09:27:48	289	-0.000755
2025-05-22 09:27:49	290	0.007124
2025-05-22 09:27:51	292	0.006139
2025-05-22 09:27:51	292	-0.001412
2025-05-22 09:27:52	293	0.005154
2025-05-22 09:27:53	294	0.006467
2025-05-22 09:27:54	295	0.004497
2025-05-22 09:27:55	296	0.00778
2025-05-22 09:27:56	297	-0.002725
2025-05-22 09:27:57	298	0.003184
2025-05-22 09:27:58	299	0.002199
2025-05-22 09:27:59	300	0.002528
2025-05-22 09:28:00	301	0.001214
2025-05-22 09:28:01	302	0.007452
2025-05-22 09:28:02	303	-0.002725
2025-05-22 09:28:03	304	0.00023
2025-05-22 09:28:04	305	0.003184
2025-05-22 09:28:05	306	0.001871
2025-05-22 09:28:06	307	0.00023
2025-05-22 09:28:07	308	0.001871
2025-05-22 09:28:08	309	0.004169
2025-05-22 09:28:09	310	0.004497
2025-05-22 09:28:10	311	0.001871
2025-05-22 09:28:11	312	0.003513
2025-05-22 09:28:12	313	-0.000427
2025-05-22 09:28:13	314	-0.000427
2025-05-22 09:28:13	314	0.002528
2025-05-22 09:28:15	316	0.004497
2025-05-22 09:28:15	316	0.000886
2025-05-22 09:28:16	317	-9.87091e-05
2025-05-22 09:28:17	318	-9.87091e-05
2025-05-22 09:28:18	319	-0.00174
2025-05-22 09:28:19	320	0.005482
2025-05-22 09:28:20	321	0.004826
2025-05-22 09:28:21	322	0.005154
2025-05-22 09:28:22	323	0.003184
2025-05-22 09:28:23	324	0.002856
2025-05-22 09:28:24	325	0.002528
2025-05-22 09:28:25	326	0.000558
2025-05-22 09:28:26	327	-0.00371
2025-05-22 09:28:27	328	0.00023
2025-05-22 09:28:28	329	0.003184
2025-05-22 09:28:29	330	0.006796
2025-05-22 09:28:30	331	0.000886
2025-05-22 09:28:31	332	0.003184
2025-05-22 09:28:32	333	0.008109
2025-05-22 09:28:33	334	0.000886
2025-05-22 09:28:34	335	0.005154
2025-05-22 09:28:35	336	0.00778
2025-05-22 09:28:36	337	0.003184
2025-05-22 09:28:37	338	0.002856
2025-05-22 09:28:38	339	0.002199
2025-05-22 09:28:39	340	0.005482
2025-05-22 09:28:39	340	0.008109
2025-05-22 09:28:40	341	0.002856
2025-05-22 09:28:42	343	0.001871
2025-05-22 09:28:42	343	0.006139
2025-05-22 09:28:43	344	0.004169
2025-05-22 09:28:45	346	0.006796
2025-05-22 09:28:46	347	0.004169
2025-05-22 09:28:47	348	0.00023
2025-05-22 09:28:47	348	0.00023
2025-05-22 09:28:48	349	0.000558
2025-05-22 09:28:49	350	0.005482
2025-05-22 09:28:51	352	-0.00174
2025-05-22 09:28:51	352	0.001214
2025-05-22 09:28:52	353	0.005154
2025-05-22 09:28:54	355	0.004497
2025-05-22 09:28:55	356	0.000886
2025-05-22 09:28:56	357	-0.000755
2025-05-22 09:28:57	358	0.004169
2025-05-22 09:28:57	358	-0.002397
2025-05-22 09:28:59	360	0.002856
2025-05-22 09:28:59	360	0.002528
2025-05-22 09:29:00	361	0.005154
2025-05-22 09:29:02	363	0.000886
2025-05-22 09:29:03	364	0.000558
2025-05-22 09:29:03	364	0.003184
2025-05-22 09:29:05	366	0.003184
2025-05-22 09:29:05	366	0.004826
2025-05-22 09:29:06	367	0.004169
2025-05-22 09:29:07	368	0.002199
2025-05-22 09:29:08	369	0.00023
2025-05-22 09:29:09	370	-0.004367
2025-05-22 09:29:10	371	0.002199
2025-05-22 09:29:11	372	0.004826
2025-05-22 09:29:12	373	0.00778
2025-05-22 09:29:13	374	0.006467
2025-05-22 09:29:14	375	0.00023
2025-05-22 09:29:15	376	0.004826
2025-05-22 09:29:16	377	0.005154
2025-05-22 09:29:17	378	0.004169
2025-05-22 09:29:18	379	0.000558
2025-05-22 09:29:19	380	-0.001084
2025-05-22 09:29:20	381	0.001214
2025-05-22 09:29:21	382	0.002199
2025-05-22 09:29:22	383	0.006467
2025-05-22 09:29:23	384	0.008765
2025-05-22 09:29:24	385	0.002199
2025-05-22 09:29:25	386	0.004169
2025-05-22 09:29:26	387	0.003841
2025-05-22 09:29:28	389	0.001214
2025-05-22 09:29:29	390	0.004169
2025-05-22 09:29:30	391	0.001214
2025-05-22 09:29:31	392	0.002856
2025-05-22 09:29:32	393	0.005811
2025-05-22 09:29:33	394	0.000886
2025-05-22 09:29:34	395	0.003184
2025-05-22 09:29:35	396	0.003513
2025-05-22 09:29:36	397	-0.001084
2025-05-22 09:29:37	398	0.010407
2025-05-22 09:29:38	399	0.006467
2025-05-22 09:29:39	400	0.00023
2025-05-22 09:29:40	401	0.004826
2025-05-22 09:29:41	402	0.006796
2025-05-22 09:29:42	403	0.001214
2025-05-22 09:29:43	404	0.006796
2025-05-22 09:29:44	405	0.003513
2025-05-22 09:29:45	406	0.004169
2025-05-22 09:29:46	407	0.001871
2025-05-22 09:29:47	408	0.003841
2025-05-22 09:29:48	409	0.001871
2025-05-22 09:29:49	410	0.00778
2025-05-22 09:29:50	411	0.003841
2025-05-22 09:29:51	412	0.002199
2025-05-22 09:29:52	413	0.001871
2025-05-22 09:29:53	414	0.004497
2025-05-22 09:29:54	415	0.004169
2025-05-22 09:29:55	416	0.001543
2025-05-22 09:29:56	417	0.006796
2025-05-22 09:29:57	418	-0.000427
2025-05-22 09:29:58	419	-9.87091e-05
2025-05-22 09:29:59	420	0.002199
2025-05-22 09:30:00	421	-0.004367
2025-05-22 09:30:01	422	0.000558
2025-05-22 09:30:02	423	-0.005352
2025-05-22 09:30:03	424	-0.008963
2025-05-22 09:30:04	425	-0.005352
2025-05-22 09:30:05	426	-0.000755
2025-05-22 09:30:06	427	-0.00371
2025-05-22 09:30:07	428	-0.006665
2025-05-22 09:30:08	429	0.001543
2025-05-22 09:30:09	430	-0.006993
2025-05-22 09:30:10	431	-0.002725
2025-05-22 09:30:11	432	-0.006993
2025-05-22 09:30:12	433	-0.007321
2025-05-22 09:30:13	434	-0.013231
2025-05-22 09:30:14	435	-0.015529
2025-05-22 09:30:15	436	-0.017827
2025-05-22 09:30:16	437	-0.016842
2025-05-22 09:30:17	438	-0.026034
2025-05-22 09:30:18	439	-0.023408
2025-05-22 09:30:19	440	-0.009948
2025-05-22 09:30:20	441	-0.000755
2025-05-22 09:30:21	442	0.004826
2025-05-22 09:30:22	443	0.002856
2025-05-22 09:30:23	444	-9.87091e-05
2025-05-22 09:30:25	446	0.001871
2025-05-22 09:30:25	446	0.000886
2025-05-22 09:30:26	447	-0.000755
2025-05-22 09:30:27	448	0.002528
2025-05-22 09:30:28	449	0.001543
2025-05-22 09:30:29	450	0.004497
2025-05-22 09:30:30	451	0.006796
2025-05-22 09:30:31	452	0.002528
2025-05-22 09:30:32	453	0.004497
2025-05-22 09:30:33	454	-0.000427
2025-05-22 09:30:34	455	0.003841
2025-05-22 09:30:35	456	0.005482
2025-05-22 09:30:36	457	0.002528
2025-05-22 09:30:37	458	0.003841
2025-05-22 09:30:38	459	0.009422
2025-05-22 09:30:39	460	0.001871
2025-05-22 09:30:40	461	0.004826
2025-05-22 09:30:41	462	0.002528
2025-05-22 09:30:42	463	0.006139
2025-05-22 09:30:43	464	0.004826
2025-05-22 09:30:44	465	-0.000755
2025-05-22 09:30:45	466	0.005482
2025-05-22 09:30:46	467	-0.00174
2025-05-22 09:30:47	468	-9.87091e-05
2025-05-22 09:30:47	468	0.001214
2025-05-22 09:30:48	469	-0.002725
2025-05-22 09:30:49	470	0.002199
2025-05-22 09:30:50	471	0.001543
2025-05-22 09:30:51	472	0.002528
2025-05-22 09:30:52	473	0.002856
2025-05-22 09:30:53	474	-0.003382
2025-05-22 09:30:54	475	0.000558
2025-05-22 09:30:55	476	0.003513
2025-05-22 09:30:56	477	0.002528
2025-05-22 09:30:57	478	0.001214
2025-05-22 09:30:58	479	0.003184
2025-05-22 09:30:59	480	0.001214
2025-05-22 09:31:00	481	0.000558
2025-05-22 09:31:01	482	-0.000755
2025-05-22 09:31:02	483	0.000886
2025-05-22 09:31:03	484	0.002856
2025-05-22 09:31:04	485	0.001543
2025-05-22 09:31:05	486	0.001543
2025-05-22 09:31:06	487	0.003184
2025-05-22 09:31:07	488	0.004826
2025-05-22 09:31:08	489	0.002528
2025-05-22 09:31:09	490	0.002199
2025-05-22 09:31:10	491	0.003184
2025-05-22 09:31:10	491	0.005482
2025-05-22 09:31:11	492	0.000886
2025-05-22 09:31:12	493	0.004497
2025-05-22 09:31:14	495	0.003184
2025-05-22 09:31:15	496	0.003513
2025-05-22 09:31:16	497	0.002199
2025-05-22 09:31:17	498	0.000558
2025-05-22 09:31:17	498	0.004169
2025-05-22 09:31:18	499	0.006139
2025-05-22 09:31:19	500	0.006796
2025-05-22 09:31:21	502	0.004497
2025-05-22 09:31:21	502	0.00023
2025-05-22 09:31:22	503	0.004497
2025-05-22 09:31:23	504	0.004169
2025-05-22 09:31:25	506	-0.002725
2025-05-22 09:31:26	507	0.003184
2025-05-22 09:31:27	508	0.004497
2025-05-22 09:31:27	508	0.003841
2025-05-22 09:31:29	510	0.000558
2025-05-22 09:31:29	510	0.003841
2025-05-22 09:31:31	512	0.000886
2025-05-22 09:31:32	513	0.006139
2025-05-22 09:31:33	514	0.003841
2025-05-22 09:31:34	515	0.003841
2025-05-22 09:31:35	516	0.001543
2025-05-22 09:31:36	517	0.005482
2025-05-22 09:31:37	518	0.005154
2025-05-22 09:31:38	519	0.002528
2025-05-22 09:31:39	520	0.003184
2025-05-22 09:31:40	521	0.006139
2025-05-22 09:31:41	522	0.003841
2025-05-22 09:31:42	523	0.000886
2025-05-22 09:31:43	524	0.00023
2025-05-22 09:31:44	525	0.007124
2025-05-22 09:31:44	525	-0.000755
2025-05-22 09:31:45	526	0.003184
2025-05-22 09:31:46	527	0.001214
2025-05-22 09:31:47	528	0.000558
2025-05-22 09:31:48	529	0.008765
2025-05-22 09:31:49	530	0.000886
2025-05-22 09:31:50	531	0.005154
2025-05-22 09:31:51	532	0.003841
2025-05-22 09:31:52	533	0.001871
2025-05-22 09:31:53	534	0.004497
2025-05-22 09:31:54	535	-9.87091e-05
2025-05-22 09:31:55	536	0.000886
2025-05-22 09:31:56	537	0.00023
2025-05-22 09:31:57	538	0.004169
2025-05-22 09:31:58	539	0.000558
2025-05-22 09:31:59	540	0.00023
2025-05-22 09:32:00	541	-0.000755
2025-05-22 09:32:01	542	0.002199
2025-05-22 09:32:02	543	0.001543
2025-05-22 09:32:03	544	0.001543
2025-05-22 09:32:04	545	0.004169
2025-05-22 09:32:04	545	0.004826
2025-05-22 09:32:06	547	0.001214
2025-05-22 09:32:07	548	0.003513
2025-05-22 09:32:07	548	0.006139
2025-05-22 09:32:08	549	0.00023
2025-05-22 09:32:09	550	0.002528
2025-05-22 09:32:10	551	0.004497
2025-05-22 09:32:12	553	-0.000755
2025-05-22 09:32:12	553	0.003841
2025-05-22 09:32:13	554	0.005154
2025-05-22 09:32:14	555	0.005482
2025-05-22 09:32:15	556	-0.001412
2025-05-22 09:32:16	557	0.003184
2025-05-22 09:32:17	558	0.002528
2025-05-22 09:32:18	559	0.005482
2025-05-22 09:32:19	560	-0.000427
2025-05-22 09:32:20	561	0.003184
2025-05-22 09:32:21	562	0.010735
2025-05-22 09:32:22	563	0.004497
2025-05-22 09:32:23	564	0.000886
2025-05-22 09:32:24	565	-0.002725
2025-05-22 09:32:25	566	-0.00174
2025-05-22 09:32:26	567	-0.00174
2025-05-22 09:32:27	568	0.003184
2025-05-22 09:32:28	569	0.001871
2025-05-22 09:32:29	570	0.005154
2025-05-22 09:32:30	571	0.001214
2025-05-22 09:32:31	572	0.003184
2025-05-22 09:32:32	573	-0.000755
2025-05-22 09:32:32	573	0.004826
2025-05-22 09:32:33	574	0.003513
2025-05-22 09:32:34	575	0.001871
2025-05-22 09:32:35	576	0.005811
2025-05-22 09:32:37	578	0.003513
2025-05-22 09:32:37	578	0.005811
2025-05-22 09:32:38	579	-0.001412
2025-05-22 09:32:39	580	0.008765
2025-05-22 09:32:40	581	0.001543
2025-05-22 09:32:41	582	0.004826
2025-05-22 09:32:42	583	-0.001412
2025-05-22 09:32:43	584	0.002528
2025-05-22 09:32:44	585	-0.001412
2025-05-22 09:32:45	586	0.004826
2025-05-22 09:32:46	587	0.002199
2025-05-22 09:32:47	588	0.005154
2025-05-22 09:32:48	589	0.006796
2025-05-22 09:32:49	590	0.004497
2025-05-22 09:32:50	591	-0.004367
2025-05-22 09:32:51	592	0.002856
2025-05-22 09:32:52	593	0.002528
2025-05-22 09:32:53	594	-0.00174
2025-05-22 09:32:54	595	0.000886
2025-05-22 09:32:55	596	0.00023
2025-05-22 09:32:56	597	-0.000427
2025-05-22 09:32:57	598	0.003513
2025-05-22 09:32:57	598	0.000558
2025-05-22 09:32:59	600	0.003513
2025-05-22 09:32:59	600	-0.002397
2025-05-22 09:33:01	602	-0.00174
2025-05-22 09:33:01	602	0.003184
2025-05-22 09:33:02	603	0.003184
2025-05-22 09:33:04	605	0.004826
2025-05-22 09:33:04	605	0.004497
2025-05-22 09:33:06	607	0.004169
2025-05-22 09:33:06	607	0.006796
2025-05-22 09:33:07	608	0.001543
2025-05-22 09:33:08	609	0.003184
2025-05-22 09:33:09	610	-0.002069
2025-05-22 09:33:10	611	-0.000427
2025-05-22 09:33:11	612	0.002856
2025-05-22 09:33:12	613	0.001543
2025-05-22 09:33:13	614	0.003184
2025-05-22 09:33:14	615	0.003513
2025-05-22 09:33:15	616	0.005811
2025-05-22 09:33:16	617	0.002856
2025-05-22 09:33:17	618	-0.002725
2025-05-22 09:33:18	619	0.003513
2025-05-22 09:33:19	620	-0.00174
2025-05-22 09:33:20	621	-0.001412
2025-05-22 09:33:21	622	0.000886
2025-05-22 09:33:22	623	0.003841
2025-05-22 09:33:23	624	0.004826
2025-05-22 09:33:24	625	-0.003053
2025-05-22 09:33:25	626	-0.002397
2025-05-22 09:33:26	627	-9.87091e-05
2025-05-22 09:33:27	628	0.004169
2025-05-22 09:33:28	629	0.005154
2025-05-22 09:33:29	630	0.006139
2025-05-22 09:33:30	631	0.001871
2025-05-22 09:33:31	632	0.004169
2025-05-22 09:33:32	633	0.005482
2025-05-22 09:33:33	634	-0.003053
2025-05-22 09:33:34	635	0.004497
2025-05-22 09:33:35	636	0.003513
2025-05-22 09:33:36	637	-0.00174
2025-05-22 09:33:37	638	0.006796
2025-05-22 09:33:38	639	0.001871
2025-05-22 09:33:39	640	-0.001412
2025-05-22 09:33:40	641	0.002528
2025-05-22 09:33:41	642	0.004826
2025-05-22 09:33:42	643	-0.001084
2025-05-22 09:33:43	644	0.005811
2025-05-22 09:33:44	645	0.002199
2025-05-22 09:33:45	646	0.008437
2025-05-22 09:33:46	647	-0.002725
2025-05-22 09:33:47	648	0.002528
2025-05-22 09:33:48	649	0.006796
2025-05-22 09:33:49	650	0.001871
2025-05-22 09:33:50	651	0.001871
2025-05-22 09:33:51	652	0.000558
2025-05-22 09:33:52	653	0.003841
2025-05-22 09:33:53	654	0.002199
2025-05-22 09:33:54	655	0.000558
2025-05-22 09:33:55	656	-0.001084
2025-05-22 09:33:56	657	-9.87091e-05
2025-05-22 09:33:57	658	0.002856
2025-05-22 09:33:58	659	0.003841
2025-05-22 09:33:59	660	0.002528
2025-05-22 09:34:00	661	-0.004695
2025-05-22 09:34:01	662	0.002856
2025-05-22 09:34:02	663	-9.87091e-05
2025-05-22 09:34:03	664	0.002199
2025-05-22 09:34:04	665	0.001543
2025-05-22 09:34:06	667	0.003184
2025-05-22 09:34:07	668	0.002199
2025-05-22 09:34:08	669	-9.87091e-05
2025-05-22 09:34:09	670	0.001214
2025-05-22 09:34:10	671	0.002856
2025-05-22 09:34:11	672	0.003184
2025-05-22 09:34:12	673	0.000886
2025-05-22 09:34:13	674	0.002199
2025-05-22 09:34:14	675	0.003841
2025-05-22 09:34:15	676	-0.004038
2025-05-22 09:34:16	677	0.004826
2025-05-22 09:34:17	678	-9.87091e-05
2025-05-22 09:34:18	679	0.003841
2025-05-22 09:34:19	680	0.002856
2025-05-22 09:34:20	681	0.006796
2025-05-22 09:34:21	682	-0.000755
2025-05-22 09:34:22	683	0.001543
2025-05-22 09:34:23	684	0.003184
2025-05-22 09:34:24	685	-9.87091e-05
2025-05-22 09:34:25	686	0.005482
2025-05-22 09:34:26	687	0.005154
2025-05-22 09:34:27	688	0.002856
2025-05-22 09:34:29	690	0.004169
2025-05-22 09:34:29	690	0.000558
2025-05-22 09:34:30	691	0.004497
2025-05-22 09:34:31	692	-0.00174
2025-05-22 09:34:32	693	0.001543
2025-05-22 09:34:33	694	0.00023
2025-05-22 09:34:34	695	0.004169
2025-05-22 09:34:35	696	0.005811
2025-05-22 09:34:36	697	0.003841
2025-05-22 09:34:37	698	0.002528
2025-05-22 09:34:38	699	0.001871
2025-05-22 09:34:39	700	0.007452
2025-05-22 09:34:40	701	0.001543
2025-05-22 09:34:41	702	-0.000755
2025-05-22 09:34:42	703	0.002856
2025-05-22 09:34:43	704	0.003841
2025-05-22 09:34:44	705	0.000558
2025-05-22 09:34:45	706	0.000558
2025-05-22 09:34:46	707	0.004497
2025-05-22 09:34:47	708	-9.87091e-05
2025-05-22 09:34:48	709	0.001871
2025-05-22 09:34:49	710	0.005811
2025-05-22 09:34:51	712	0.004169
2025-05-22 09:34:51	712	0.001214
2025-05-22 09:34:52	713	0.006139
2025-05-22 09:34:54	715	0.002856
2025-05-22 09:34:54	715	0.00023
2025-05-22 09:34:55	716	0.001214
2025-05-22 09:34:56	717	0.001543
2025-05-22 09:34:57	718	-0.001084
2025-05-22 09:34:58	719	0.003841
2025-05-22 09:34:59	720	0.001214
2025-05-22 09:35:00	721	-0.001084
2025-05-22 09:35:01	722	0.006467
2025-05-22 09:35:03	724	0.003513
2025-05-22 09:35:03	724	0.005154
2025-05-22 09:35:04	725	-9.87091e-05
2025-05-22 09:35:05	726	0.002528
2025-05-22 09:35:06	727	-0.00174
2025-05-22 09:35:07	728	0.007124
2025-05-22 09:35:08	729	0.003513
2025-05-22 09:35:09	730	0.001871
2025-05-22 09:35:10	731	-0.006993
2025-05-22 09:35:12	733	0.006139
2025-05-22 09:35:12	733	-9.87091e-05
2025-05-22 09:35:13	734	0.004169
2025-05-22 09:35:14	735	-9.87091e-05
2025-05-22 09:35:15	736	0.003513
2025-05-22 09:35:16	737	0.001543
2025-05-22 09:35:17	738	0.004169
2025-05-22 09:35:18	739	0.003841
2025-05-22 09:35:19	740	0.000886
2025-05-22 09:35:20	741	0.006139
2025-05-22 09:35:21	742	0.002856
2025-05-22 09:35:22	743	0.004169
2025-05-22 09:35:23	744	0.004169
2025-05-22 09:35:24	745	0.000886
2025-05-22 09:35:25	746	-0.000427
2025-05-22 09:35:26	747	-0.000755
2025-05-22 09:35:27	748	0.000886
2025-05-22 09:35:28	749	-0.001412
2025-05-22 09:35:29	750	0.004169
2025-05-22 09:35:30	751	0.004497
2025-05-22 09:35:31	752	-0.002725
2025-05-22 09:35:32	753	0.003841
2025-05-22 09:35:33	754	0.003184
2025-05-22 09:35:34	755	-0.000427
2025-05-22 09:35:35	756	0.005154
2025-05-22 09:35:36	757	0.003513
2025-05-22 09:35:36	757	0.003513
2025-05-22 09:35:37	758	-0.001084
2025-05-22 09:35:38	759	0.005154
2025-05-22 09:35:39	760	0.002199
2025-05-22 09:35:40	761	0.003184
2025-05-22 09:35:41	762	0.001214
2025-05-22 09:35:42	763	-0.00174
2025-05-22 09:35:43	764	0.004169
2025-05-22 09:35:44	765	0.003513
2025-05-22 09:35:45	766	0.004169
2025-05-22 09:35:46	767	-0.001412
2025-05-22 09:35:47	768	0.001214
2025-05-22 09:35:48	769	-0.00371
2025-05-22 09:35:49	770	0.000886
2025-05-22 09:35:50	771	0.005482
2025-05-22 09:35:51	772	0.001871
2025-05-22 09:35:52	773	0.006139
2025-05-22 09:35:53	774	0.001543
2025-05-22 09:35:54	775	0.001871
2025-05-22 09:35:55	776	0.003184
2025-05-22 09:35:56	777	0.000886
2025-05-22 09:35:56	777	-0.00371
2025-05-22 09:35:57	778	0.002856
2025-05-22 09:35:58	779	0.002856
2025-05-22 09:35:59	780	0.006796
2025-05-22 09:36:01	782	0.003841
2025-05-22 09:36:02	783	-0.002069
2025-05-22 09:36:03	784	0.002199
2025-05-22 09:36:04	785	0.004497
2025-05-22 09:36:05	786	-0.002397
2025-05-22 09:36:05	786	0.003184
2025-05-22 09:36:07	788	0.004169
2025-05-22 09:36:08	789	-0.001412
2025-05-22 09:36:08	789	0.004169
2025-05-22 09:36:09	790	-0.004695
2025-05-22 09:36:10	791	0.001871
2025-05-22 09:36:11	792	0.005154
2025-05-22 09:36:12	793	0.00023
2025-05-22 09:36:13	794	0.004826
2025-05-22 09:36:14	795	0.002528
2025-05-22 09:36:15	796	-0.002397
2025-05-22 09:36:16	797	-9.87091e-05
2025-05-22 09:36:17	798	0.001871
2025-05-22 09:36:18	799	-0.000427
2025-05-22 09:36:19	800	0.005482
2025-05-22 09:36:20	801	-0.000427
2025-05-22 09:36:21	802	-0.002069
2025-05-22 09:36:22	803	0.002199
2025-05-22 09:36:23	804	-0.000427
2025-05-22 09:36:24	805	0.009422
2025-05-22 09:36:25	806	0.003184
2025-05-22 09:36:26	807	0.003841
2025-05-22 09:36:27	808	-0.003053
2025-05-22 09:36:28	809	0.004169
2025-05-22 09:36:29	810	0.007452
2025-05-22 09:36:29	810	0.004497
2025-05-22 09:36:30	811	-0.001412
2025-05-22 09:36:31	812	0.001214
2025-05-22 09:36:33	814	-0.000427
2025-05-22 09:36:33	814	0.003841
2025-05-22 09:36:34	815	0.003513
2025-05-22 09:36:35	816	0.001543
2025-05-22 09:36:36	817	0.00023
2025-05-22 09:36:37	818	0.003513
2025-05-22 09:36:38	819	0.004169
2025-05-22 09:36:39	820	0.002856
2025-05-22 09:36:40	821	0.002528
2025-05-22 09:36:41	822	0.004826
2025-05-22 09:36:42	823	-0.000755
2025-05-22 09:36:43	824	-0.00371
2025-05-22 09:36:44	825	0.001871
2025-05-22 09:36:45	826	0.005811
2025-05-22 09:36:46	827	0.002199
2025-05-22 09:36:47	828	-0.00174
2025-05-22 09:36:48	829	0.002528
2025-05-22 09:36:49	830	-0.000427
2025-05-22 09:36:50	831	-0.003053
2025-05-22 09:36:51	832	0.00023
2025-05-22 09:36:52	833	0.004497
2025-05-22 09:36:53	834	0.004169
2025-05-22 09:36:54	835	-0.001084
2025-05-22 09:36:55	836	0.004497

## Sheet: Pressure Data
dateTime	Relative time	G1	G2	G4	G5
2025-05-22 09:20:53	0	4.4e-06	0.0001	0.0001	-0.023789
2025-05-22 09:20:54	1	4.4e-06	0.0001	0.0001	-0.028166
2025-05-22 09:20:55	2	4.4e-06	0.0001	0.0001	-0.041297
2025-05-22 09:20:55	2	4.4e-06	0.0001	0.0001	-0.032543
2025-05-22 09:20:56	3	4.4e-06	0.0001	0.0001	-0.023789
2025-05-22 09:20:57	4	4.4e-06	0.0001	0.0001	-0.019412
2025-05-22 09:20:58	5	4.4e-06	0.0001	0.0001	0.002472
2025-05-22 09:21:00	7	4.4e-06	0.0001	0.0001	-0.019412
2025-05-22 09:21:01	8	4.4e-06	0.0001	0.0001	-0.032543
2025-05-22 09:21:02	9	4.4e-06	0.0001	0.0001	-0.041297
2025-05-22 09:21:03	10	4.4e-06	0.0001	0.0001	-0.023789
2025-05-22 09:21:04	11	4.4e-06	0.0001	0.0001	-0.028166
2025-05-22 09:21:04	11	4.4e-06	0.0001	0.0001	-0.023789
2025-05-22 09:21:05	12	4.4e-06	0.0001	0.0001	-0.03692
2025-05-22 09:21:06	13	4.4e-06	0.0001	0.0001	-0.032543
2025-05-22 09:21:07	14	4.4e-06	0.0001	0.0001	-0.032543
2025-05-22 09:21:08	15	4.4e-06	0.0001	0.0001	-0.03692
2025-05-22 09:21:10	17	4.4e-06	0.0001	0.0001	-0.006281
2025-05-22 09:21:11	18	4.4e-06	0.0001	0.0001	-0.03692
2025-05-22 09:21:12	19	4.4e-06	0.0001	0.0001	-0.032543
2025-05-22 09:21:12	19	4.4e-06	0.0001	0.0001	-0.010658
2025-05-22 09:21:13	20	4.33e-06	0.0001	0.0001	-0.032543
2025-05-22 09:21:14	21	4.33e-06	0.0001	0.0001	-0.03692
2025-05-22 09:21:15	22	4.32e-06	0.0001	0.0001	-0.001904
2025-05-22 09:21:16	23	4.33e-06	0.0001	0.0001	-0.03692
2025-05-22 09:21:17	24	4.33e-06	0.0001	0.0001	-0.023789
2025-05-22 09:21:18	25	4.33e-06	0.0001	0.0001	-0.023789
2025-05-22 09:21:19	26	4.33e-06	0.0001	0.0001	-0.023789
2025-05-22 09:21:20	27	4.33e-06	0.0001	0.0001	-0.032543
2025-05-22 09:21:21	28	4.32e-06	0.0001	0.0001	-0.03692
2025-05-22 09:21:22	29	4.32e-06	0.0001	0.0001	-0.032543
2025-05-22 09:21:23	30	4.33e-06	0.0001	0.0001	-0.028166
2025-05-22 09:21:24	31	4.32e-06	0.0001	0.0001	-0.023789
2025-05-22 09:21:25	32	4.32e-06	0.0001	0.0001	-0.019412
2025-05-22 09:21:26	33	4.33e-06	0.0001	0.0001	-0.019412
2025-05-22 09:21:27	34	4.32e-06	0.0001	0.0001	-0.023789
2025-05-22 09:21:28	35	4.33e-06	0.0001	0.0001	-0.023789
2025-05-22 09:21:29	36	4.33e-06	0.0001	0.0001	-0.028166
2025-05-22 09:21:30	37	4.32e-06	0.0001	0.0001	-0.010658
2025-05-22 09:21:31	38	4.32e-06	0.0001	0.0001	-0.015035
2025-05-22 09:21:32	39	4.33e-06	0.0001	0.0001	-0.023789
2025-05-22 09:21:34	41	4.32e-06	0.0001	0.0001	-0.023789
2025-05-22 09:21:35	42	4.32e-06	0.0001	0.0001	-0.032543
2025-05-22 09:21:36	43	4.33e-06	0.0001	0.0001	-0.028166
2025-05-22 09:21:37	44	4.33e-06	0.0001	0.0001	-0.028166
2025-05-22 09:21:38	45	4.32e-06	0.0001	0.0001	-0.010658
2025-05-22 09:21:38	45	4.32e-06	0.0001	0.0001	-0.03692
2025-05-22 09:21:39	46	4.3e-06	0.0001	0.0001	-0.006281
2025-05-22 09:21:40	47	4.28e-06	0.0001	0.0001	-0.03692
2025-05-22 09:21:42	49	4.27e-06	0.0001	0.0001	-0.05005
2025-05-22 09:21:43	50	4.26e-06	0.0001	0.0001	-0.015035
2025-05-22 09:21:44	51	4.26e-06	0.0001	0.0001	-0.03692
2025-05-22 09:21:45	52	4.26e-06	0.0001	0.0001	-0.032543
2025-05-22 09:21:46	53	4.26e-06	0.0001	0.0001	-0.03692
2025-05-22 09:21:46	53	4.27e-06	0.0001	0.0001	-0.03692
2025-05-22 09:21:48	55	4.27e-06	0.0001	0.0001	-0.023789
2025-05-22 09:21:48	55	4.26e-06	0.0001	0.0001	-0.023789
2025-05-22 09:21:49	56	4.27e-06	0.0001	0.0001	-0.03692
2025-05-22 09:21:50	57	4.26e-06	0.0001	0.0001	-0.023789
2025-05-22 09:21:51	58	4.27e-06	0.0001	0.0001	-0.023789
2025-05-22 09:21:52	59	4.26e-06	0.0001	0.0001	-0.028166
2025-05-22 09:21:53	60	4.27e-06	0.0001	0.0001	-0.032543
2025-05-22 09:21:54	61	4.26e-06	0.0001	0.0001	-0.023789
2025-05-22 09:21:55	62	4.26e-06	0.0001	0.0001	-0.028166
2025-05-22 09:21:56	63	4.27e-06	0.0001	0.0001	-0.032543
2025-05-22 09:21:57	64	4.26e-06	0.0001	0.0001	-0.041297
2025-05-22 09:21:58	65	4.26e-06	0.0001	0.0001	-0.028166
2025-05-22 09:21:59	66	4.26e-06	0.0001	0.0001	-0.032543
2025-05-22 09:22:00	67	4.27e-06	0.0001	0.0001	-0.03692
2025-05-22 09:22:01	68	4.27e-06	0.0001	0.0001	-0.03692
2025-05-22 09:22:02	69	4.27e-06	0.0001	0.0001	-0.023789
2025-05-22 09:22:03	70	4.27e-06	0.0001	0.0001	-0.028166
2025-05-22 09:22:04	71	4.27e-06	0.0001	0.0001	-0.028166
2025-05-22 09:22:05	72	4.27e-06	0.0001	0.0001	-0.019412
2025-05-22 09:22:06	73	4.26e-06	0.0001	0.0001	-0.010658
2025-05-22 09:22:07	74	4.26e-06	0.0001	0.0001	-0.03692
2025-05-22 09:22:08	75	4.27e-06	0.0001	0.0001	-0.032543
2025-05-22 09:22:09	76	4.26e-06	0.0001	0.0001	-0.03692
2025-05-22 09:22:10	77	4.25e-06	0.0001	0.0001	-0.045674
2025-05-22 09:22:11	78	4.22e-06	0.0001	0.0001	-0.023789
2025-05-22 09:22:12	79	4.22e-06	0.0001	0.0001	-0.041297
2025-05-22 09:22:13	80	4.2e-06	0.0001	0.0001	-0.023789
2025-05-22 09:22:14	81	4.2e-06	0.0001	0.0001	-0.028166
2025-05-22 09:22:15	82	4.21e-06	0.0001	0.0001	-0.032543
2025-05-22 09:22:16	83	4.2e-06	0.0001	0.0001	-0.028166
2025-05-22 09:22:17	84	4.21e-06	0.0001	0.0001	-0.023789
2025-05-22 09:22:18	85	4.2e-06	0.0001	0.0001	-0.019412
2025-05-22 09:22:19	86	4.2e-06	0.0001	0.0001	-0.032543
2025-05-22 09:22:20	87	4.2e-06	0.0001	0.0001	-0.015035
2025-05-22 09:22:20	87	4.2e-06	0.0001	0.0001	-0.028166
2025-05-22 09:22:21	88	4.2e-06	0.0001	0.0001	-0.023789
2025-05-22 09:22:22	89	4.2e-06	0.0001	0.0001	-0.019412
2025-05-22 09:22:23	90	4.21e-06	0.0001	0.0001	-0.028166
2025-05-22 09:22:24	91	4.21e-06	0.0001	0.0001	-0.028166
2025-05-22 09:22:25	92	4.21e-06	0.0001	0.0001	-0.032543
2025-05-22 09:22:26	93	4.2e-06	0.0001	0.0001	-0.010658
2025-05-22 09:22:27	94	4.2e-06	0.0001	0.0001	-0.032543
2025-05-22 09:22:28	95	4.21e-06	0.0001	0.0001	-0.028166
2025-05-22 09:22:29	96	4.2e-06	0.0001	0.0001	-0.03692
2025-05-22 09:22:30	97	4.2e-06	0.0001	0.0001	-0.023789
2025-05-22 09:22:31	98	4.2e-06	0.0001	0.0001	-0.028166
2025-05-22 09:22:32	99	4.19e-06	0.0001	0.0001	-0.019412
2025-05-22 09:22:33	100	4.15e-06	0.0001	0.0001	-0.028166
2025-05-22 09:22:34	101	4.14e-06	0.0001	0.0001	-0.023789
2025-05-22 09:22:35	102	4.15e-06	0.0001	0.0001	-0.032543
2025-05-22 09:22:36	103	4.15e-06	0.0001	0.0001	-0.019412
2025-05-22 09:22:37	104	4.14e-06	0.0001	0.0001	-0.028166
2025-05-22 09:22:38	105	4.15e-06	0.0001	0.0001	-0.032543
2025-05-22 09:22:39	106	4.16e-06	0.0001	0.0001	-0.028166
2025-05-22 09:22:40	107	4.15e-06	0.0001	0.0001	-0.032543
2025-05-22 09:22:41	108	4.15e-06	0.0001	0.0001	-0.023789
2025-05-22 09:22:42	109	4.15e-06	0.0001	0.0001	-0.032543
2025-05-22 09:22:43	110	4.14e-06	0.0001	0.0001	-0.032543
2025-05-22 09:22:44	111	4.15e-06	0.0001	0.0001	-0.028166
2025-05-22 09:22:45	112	4.15e-06	0.0001	0.0001	-0.03692
2025-05-22 09:22:46	113	4.15e-06	0.0001	0.0001	-0.032543
2025-05-22 09:22:47	114	4.15e-06	0.0001	0.0001	-0.03692
2025-05-22 09:22:48	115	4.15e-06	0.0001	0.0001	-0.023789
2025-05-22 09:22:49	116	4.15e-06	0.0001	0.0001	-0.03692
2025-05-22 09:22:50	117	4.15e-06	0.0001	0.0001	-0.028166
2025-05-22 09:22:51	118	4.14e-06	0.0001	0.0001	-0.032543
2025-05-22 09:22:52	119	4.15e-06	0.0001	0.0001	-0.032543
2025-05-22 09:22:53	120	4.15e-06	0.0001	0.0001	-0.023789
2025-05-22 09:22:54	121	4.15e-06	0.0001	0.0001	-0.023789
2025-05-22 09:22:55	122	4.15e-06	0.0001	0.0001	-0.023789
2025-05-22 09:22:56	123	4.15e-06	0.0001	0.0001	-0.028166
2025-05-22 09:22:57	124	4.14e-06	0.0001	0.0001	-0.032543
2025-05-22 09:22:58	125	4.15e-06	0.0001	0.0001	-0.028166
2025-05-22 09:22:59	126	4.15e-06	0.0001	0.0001	-0.028166
2025-05-22 09:23:00	127	4.15e-06	0.0001	0.0001	-0.032543
2025-05-22 09:23:01	128	4.15e-06	0.0001	0.0001	-0.019412
2025-05-22 09:23:02	129	4.15e-06	0.0001	0.0001	-0.023789
2025-05-22 09:23:02	129	4.15e-06	0.0001	0.0001	-0.019412
2025-05-22 09:23:03	130	4.15e-06	0.0001	0.0001	-0.015035
2025-05-22 09:23:04	131	4.14e-06	0.0001	0.0001	-0.010658
2025-05-22 09:23:05	132	4.12e-06	0.0001	0.0001	-0.019412
2025-05-22 09:23:06	133	4.12e-06	0.0001	0.0001	-0.032543
2025-05-22 09:23:07	134	4.1e-06	0.0001	0.0001	-0.028166
2025-05-22 09:23:08	135	4.09e-06	0.0001	0.0001	-0.028166
2025-05-22 09:23:09	136	4.07e-06	0.0001	0.0001	-0.045674
2025-05-22 09:23:10	137	4.07e-06	0.0001	0.0001	-0.019412
2025-05-22 09:23:11	138	4.09e-06	0.0001	0.0001	-0.03692
2025-05-22 09:23:12	139	4.09e-06	0.0001	0.0001	-0.023789
2025-05-22 09:23:13	140	4.09e-06	0.0001	0.0001	-0.032543
2025-05-22 09:23:14	141	4.09e-06	0.0001	0.0001	-0.028166
2025-05-22 09:23:15	142	4.09e-06	0.0001	0.0001	-0.023789
2025-05-22 09:23:16	143	4.07e-06	0.0001	0.0001	-0.006281
2025-05-22 09:23:17	144	4.09e-06	0.0001	0.0001	-0.015035
2025-05-22 09:23:18	145	4.07e-06	0.0001	0.0001	-0.028166
2025-05-22 09:23:19	146	4.09e-06	0.0001	0.0001	-0.019412
2025-05-22 09:23:20	147	4.09e-06	0.0001	0.0001	-0.03692
2025-05-22 09:23:21	148	4.09e-06	0.0001	0.0001	-0.028166
2025-05-22 09:23:22	149	4.07e-06	0.0001	0.0001	-0.028166
2025-05-22 09:23:23	150	4.07e-06	0.0001	0.0001	-0.028166
2025-05-22 09:23:24	151	4.07e-06	0.0001	0.0001	-0.019412
2025-05-22 09:23:25	152	4.09e-06	0.0001	0.0001	-0.023789
2025-05-22 09:23:26	153	4.09e-06	0.0001	0.0001	-0.032543
2025-05-22 09:23:27	154	4.09e-06	0.0001	0.0001	-0.03692
2025-05-22 09:23:28	155	4.07e-06	0.0001	0.0001	-0.032543
2025-05-22 09:23:28	155	4.09e-06	0.0001	0.0001	-0.032543
2025-05-22 09:23:29	156	4.07e-06	0.0001	0.0001	-0.019412
2025-05-22 09:23:30	157	4.07e-06	0.0001	0.0001	-0.023789
2025-05-22 09:23:31	158	4.09e-06	0.0001	0.0001	-0.041297
2025-05-22 09:23:32	159	4.07e-06	0.0001	0.0001	-0.028166
2025-05-22 09:23:33	160	4.09e-06	0.0001	0.0001	-0.028166
2025-05-22 09:23:34	161	4.07e-06	0.0001	0.0001	-0.03692
2025-05-22 09:23:35	162	4.07e-06	0.0001	0.0001	-0.028166
2025-05-22 09:23:36	163	4.09e-06	0.0001	0.0001	-0.032543
2025-05-22 09:23:37	164	4.09e-06	0.0001	0.0001	-0.028166
2025-05-22 09:23:38	165	4.09e-06	0.0001	0.0001	-0.028166
2025-05-22 09:23:39	166	4.09e-06	0.0001	0.0001	-0.03692
2025-05-22 09:23:40	167	4.07e-06	0.0001	0.0001	-0.03692
2025-05-22 09:23:42	169	4.09e-06	0.0001	0.0001	-0.032543
2025-05-22 09:23:43	170	4.07e-06	0.0001	0.0001	-0.019412
2025-05-22 09:23:44	171	4.09e-06	0.0001	0.0001	-0.028166
2025-05-22 09:23:45	172	4.07e-06	0.0001	0.0001	-0.023789
2025-05-22 09:23:45	172	4.09e-06	0.0001	0.0001	-0.03692
2025-05-22 09:23:46	173	4.09e-06	0.0001	0.0001	-0.023789
2025-05-22 09:23:47	174	4.07e-06	0.0001	0.0001	-0.032543
2025-05-22 09:23:48	175	4.09e-06	0.0001	0.0001	-0.03692
2025-05-22 09:23:49	176	4.09e-06	0.0001	0.0001	-0.023789
2025-05-22 09:23:50	177	4.09e-06	0.0001	0.0001	-0.028166
2025-05-22 09:23:51	178	4.07e-06	0.0001	0.0001	-0.028166
2025-05-22 09:23:52	179	4.09e-06	0.0001	0.0001	-0.023789
2025-05-22 09:23:53	180	4.05e-06	0.0001	0.0001	-0.010658
2025-05-22 09:23:54	181	4.05e-06	0.0001	0.0001	-0.028166
2025-05-22 09:23:55	182	4.01e-06	0.0001	0.0001	-0.023789
2025-05-22 09:23:56	183	4.02e-06	0.0001	0.0001	-0.03692
2025-05-22 09:23:57	184	4.02e-06	0.0001	0.0001	-0.03692
2025-05-22 09:23:58	185	4.01e-06	0.0001	0.0001	-0.032543
2025-05-22 09:23:59	186	4.02e-06	0.0001	0.0001	-0.019412
2025-05-22 09:24:00	187	4.01e-06	0.0001	0.0001	-0.028166
2025-05-22 09:24:01	188	4.01e-06	0.0001	0.0001	-0.023789
2025-05-22 09:24:02	189	4.01e-06	0.0001	0.0001	-0.023789
2025-05-22 09:24:03	190	4.01e-06	0.0001	0.0001	-0.023789
2025-05-22 09:24:04	191	4.01e-06	0.0001	0.0001	-0.03692
2025-05-22 09:24:05	192	4.01e-06	0.0001	0.0001	-0.010658
2025-05-22 09:24:06	193	4.01e-06	0.0001	0.0001	-0.010658
2025-05-22 09:24:07	194	4.02e-06	0.0001	0.0001	-0.028166
2025-05-22 09:24:08	195	4.01e-06	0.0001	0.0001	-0.032543
2025-05-22 09:24:09	196	4.01e-06	0.0001	0.0001	-0.023789
2025-05-22 09:24:10	197	4.01e-06	0.0001	0.0001	-0.03692
2025-05-22 09:24:10	197	4.01e-06	0.0001	0.0001	-0.032543
2025-05-22 09:24:11	198	4.01e-06	0.0001	0.0001	-0.032543
2025-05-22 09:24:12	199	4.02e-06	0.0001	0.0001	-0.023789
2025-05-22 09:24:13	200	4.01e-06	0.0001	0.0001	-0.015035
2025-05-22 09:24:14	201	4.01e-06	0.0001	0.0001	-0.032543
2025-05-22 09:24:15	202	4.01e-06	0.0001	0.0001	-0.023789
2025-05-22 09:24:16	203	4.01e-06	0.0001	0.0001	-0.006281
2025-05-22 09:24:17	204	4.02e-06	0.0001	0.0001	-0.032543
2025-05-22 09:24:18	205	4.01e-06	0.0001	0.0001	-0.032543
2025-05-22 09:24:19	206	4.01e-06	0.0001	0.0001	-0.028166
2025-05-22 09:24:20	207	4.01e-06	0.0001	0.0001	-0.023789
2025-05-22 09:24:21	208	4.01e-06	0.0001	0.0001	-0.028166
2025-05-22 09:24:22	209	4.02e-06	0.0001	0.0001	-0.032543
2025-05-22 09:24:23	210	4.02e-06	0.0001	0.0001	-0.032543
2025-05-22 09:24:24	211	4.01e-06	0.0001	0.0001	-0.03692
2025-05-22 09:24:25	212	4.01e-06	0.0001	0.0001	-0.015035
2025-05-22 09:24:26	213	4.01e-06	0.0001	0.0001	-0.041297
2025-05-22 09:24:27	214	4.01e-06	0.0001	0.0001	-0.045674
2025-05-22 09:24:28	215	4.01e-06	0.0001	0.0001	-0.041297
2025-05-22 09:24:29	216	4.01e-06	0.0001	0.0001	-0.028166
2025-05-22 09:24:30	217	4.01e-06	0.0001	0.0001	-0.032543
2025-05-22 09:24:31	218	4.02e-06	0.0001	0.0001	-0.028166
2025-05-22 09:24:32	219	4.01e-06	0.0001	0.0001	-0.032543
2025-05-22 09:24:33	220	4.02e-06	0.0001	0.0001	-0.028166
2025-05-22 09:24:34	221	4.01e-06	0.0001	0.0001	-0.019412
2025-05-22 09:24:35	222	4.01e-06	0.0001	0.0001	-0.023789
2025-05-22 09:24:35	222	4.01e-06	0.0001	0.0001	-0.03692
2025-05-22 09:24:36	223	4.02e-06	0.0001	0.0001	-0.019412
2025-05-22 09:24:37	224	4.02e-06	0.0001	0.0001	-0.032543
2025-05-22 09:24:38	225	4.01e-06	0.0001	0.0001	-0.023789
2025-05-22 09:24:40	227	4.02e-06	0.0001	0.0001	-0.019412
2025-05-22 09:24:41	228	4.01e-06	0.0001	0.0001	-0.023789
2025-05-22 09:24:42	229	4.02e-06	0.0001	0.0001	-0.023789
2025-05-22 09:24:43	230	4.01e-06	0.0001	0.0001	-0.028166
2025-05-22 09:24:44	231	4.02e-06	0.0001	0.0001	-0.023789
2025-05-22 09:24:44	231	4.01e-06	0.0001	0.0001	-0.019412
2025-05-22 09:24:45	232	4.01e-06	0.0001	0.0001	-0.015035
2025-05-22 09:24:46	233	4.02e-06	0.0001	0.0001	-0.028166
2025-05-22 09:24:48	235	4.01e-06	0.0001	0.0001	-0.028166
2025-05-22 09:24:49	236	4.01e-06	0.0001	0.0001	-0.023789
2025-05-22 09:24:50	237	4.01e-06	0.0001	0.0001	-0.023789
2025-05-22 09:24:51	238	4.01e-06	0.0001	0.0001	-0.023789
2025-05-22 09:24:52	239	3.99e-06	0.0001	0.0001	-0.023789
2025-05-22 09:24:53	240	4e-06	0.0001	0.0001	-0.028166
2025-05-22 09:24:54	241	4e-06	0.0001	0.0001	-0.015035
2025-05-22 09:24:55	242	3.96e-06	0.0001	0.0001	-0.028166
2025-05-22 09:24:56	243	3.95e-06	0.0001	0.0001	-0.028166
2025-05-22 09:24:57	244	3.96e-06	0.0001	0.0001	-0.023789
2025-05-22 09:24:58	245	3.95e-06	0.0001	0.0001	-0.03692
2025-05-22 09:24:59	246	3.95e-06	0.0001	0.0001	-0.023789
2025-05-22 09:25:00	247	3.95e-06	0.0001	0.0001	-0.023789
2025-05-22 09:25:01	248	3.95e-06	0.0001	0.0001	-0.023789
2025-05-22 09:25:02	249	3.95e-06	0.0001	0.0001	-0.028166
2025-05-22 09:25:03	250	3.95e-06	0.0001	0.0001	-0.028166
2025-05-22 09:25:04	251	3.95e-06	0.0001	0.0001	-0.019412
2025-05-22 09:25:06	253	3.94e-06	0.0001	0.0001	-0.03692
2025-05-22 09:25:07	254	3.95e-06	0.0001	0.0001	-0.032543
2025-05-22 09:25:08	255	3.95e-06	0.0001	0.0001	-0.032543
2025-05-22 09:25:09	256	3.95e-06	0.0001	0.0001	-0.028166
2025-05-22 09:25:09	256	3.96e-06	0.0001	0.0001	-0.028166
2025-05-22 09:25:10	257	3.95e-06	0.0001	0.0001	-0.028166
2025-05-22 09:25:11	258	3.95e-06	0.0001	0.0001	-0.019412
2025-05-22 09:25:12	259	3.95e-06	0.0001	0.0001	-0.028166
2025-05-22 09:25:14	261	3.95e-06	0.0001	0.0001	-0.019412
2025-05-22 09:25:15	262	3.95e-06	0.0001	0.0001	-0.028166
2025-05-22 09:25:16	263	3.95e-06	0.0001	0.0001	-0.015035
2025-05-22 09:25:17	264	3.95e-06	0.0001	0.0001	-0.028166
2025-05-22 09:25:18	265	3.95e-06	0.0001	0.0001	-0.023789
2025-05-22 09:25:18	265	3.95e-06	0.0001	0.0001	-0.019412
2025-05-22 09:25:19	266	3.96e-06	0.0001	0.0001	-0.032543
2025-05-22 09:25:20	267	3.95e-06	0.0001	0.0001	-0.028166
2025-05-22 09:25:22	269	3.95e-06	0.0001	0.0001	-0.019412
2025-05-22 09:25:23	270	3.95e-06	0.0001	0.0001	-0.015035
2025-05-22 09:25:24	271	3.95e-06	0.0001	0.0001	-0.019412
2025-05-22 09:25:25	272	3.95e-06	0.0001	0.0001	-0.015035
2025-05-22 09:25:26	273	3.95e-06	0.0001	0.0001	-0.028166
2025-05-22 09:25:26	273	3.95e-06	0.0001	0.0001	-0.023789
2025-05-22 09:25:27	274	3.95e-06	0.0001	0.0001	-0.032543
2025-05-22 09:25:28	275	3.95e-06	0.0001	0.0001	-0.03692
2025-05-22 09:25:30	277	3.95e-06	0.0001	0.0001	-0.041297
2025-05-22 09:25:31	278	3.95e-06	0.0001	0.0001	-0.019412
2025-05-22 09:25:32	279	3.95e-06	0.0001	0.0001	-0.028166
2025-05-22 09:25:33	280	3.95e-06	0.0001	0.0001	-0.028166
2025-05-22 09:25:34	281	3.95e-06	0.0001	0.0001	-0.032543
2025-05-22 09:25:35	282	3.95e-06	0.0001	0.0001	-0.023789
2025-05-22 09:25:35	282	3.95e-06	0.0001	0.0001	-0.019412
2025-05-22 09:25:36	283	3.95e-06	0.0001	0.0001	-0.015035
2025-05-22 09:25:38	285	3.95e-06	0.0001	0.0001	-0.010658
2025-05-22 09:25:39	286	3.95e-06	0.0001	0.0001	-0.023789
2025-05-22 09:25:40	287	3.95e-06	0.0001	0.0001	-0.028166
2025-05-22 09:25:41	288	3.95e-06	0.0001	0.0001	-0.028166
2025-05-22 09:25:42	289	3.95e-06	0.0001	0.0001	-0.023789
2025-05-22 09:25:43	290	3.95e-06	0.0001	0.0001	-0.03692
2025-05-22 09:25:43	290	3.95e-06	0.0001	0.0001	-0.028166
2025-05-22 09:25:45	292	3.95e-06	0.0001	0.0001	-0.032543
2025-05-22 09:25:46	293	3.95e-06	0.0001	0.0001	-0.032543
2025-05-22 09:25:47	294	3.95e-06	0.0001	0.0001	-0.028166
2025-05-22 09:25:48	295	3.95e-06	0.0001	0.0001	-0.032543
2025-05-22 09:25:49	296	3.95e-06	0.0001	0.0001	-0.028166
2025-05-22 09:25:50	297	3.95e-06	0.0001	0.0001	-0.028166
2025-05-22 09:25:51	298	3.95e-06	0.0001	0.0001	-0.028166
2025-05-22 09:25:52	299	3.95e-06	0.0001	0.0001	-0.028166
2025-05-22 09:25:52	299	3.95e-06	0.0001	0.0001	-0.028166
2025-05-22 09:25:53	300	3.95e-06	0.0001	0.0001	-0.03692
2025-05-22 09:25:54	301	3.95e-06	0.0001	0.0001	-0.023789
2025-05-22 09:25:55	302	3.95e-06	0.0001	0.0001	-0.028166
2025-05-22 09:25:56	303	3.96e-06	0.0001	0.0001	-0.03692
2025-05-22 09:25:57	304	3.96e-06	0.0001	0.0001	-0.019412
2025-05-22 09:25:58	305	3.95e-06	0.0001	0.0001	-0.019412
2025-05-22 09:25:59	306	3.94e-06	0.0001	0.0001	-0.028166
2025-05-22 09:26:00	307	3.92e-06	0.0001	0.0001	-0.028166
2025-05-22 09:26:01	308	3.92e-06	0.0001	0.0001	-0.023789
2025-05-22 09:26:02	309	3.91e-06	0.0001	0.0001	-0.019412
2025-05-22 09:26:03	310	3.94e-06	0.0001	0.0001	-0.028166
2025-05-22 09:26:04	311	3.92e-06	0.0001	0.0001	-0.028166
2025-05-22 09:26:05	312	3.91e-06	0.0001	0.0001	-0.006281
2025-05-22 09:26:06	313	3.89e-06	0.0001	0.0001	-0.028166
2025-05-22 09:26:07	314	3.89e-06	0.0001	0.0001	-0.023789
2025-05-22 09:26:08	315	3.9e-06	0.0001	0.0001	-0.032543
2025-05-22 09:26:09	316	3.9e-06	0.0001	0.0001	-0.032543
2025-05-22 09:26:10	317	3.89e-06	0.0001	0.0001	-0.032543
2025-05-22 09:26:11	318	3.89e-06	0.0001	0.0001	-0.041297
2025-05-22 09:26:12	319	3.87e-06	0.0001	0.0001	-0.019412
2025-05-22 09:26:13	320	3.89e-06	0.0001	0.0001	-0.015035
2025-05-22 09:26:14	321	3.87e-06	0.0001	0.0001	-0.032543
2025-05-22 09:26:15	322	3.87e-06	0.0001	0.0001	-0.015035
2025-05-22 09:26:16	323	3.89e-06	0.0001	0.0001	-0.019412
2025-05-22 09:26:17	324	3.87e-06	0.0001	0.0001	-0.028166
2025-05-22 09:26:18	325	3.89e-06	0.0001	0.0001	-0.019412
2025-05-22 09:26:19	326	3.89e-06	0.0001	0.0001	-0.015035
2025-05-22 09:26:20	327	3.89e-06	0.0001	0.0001	-0.028166
2025-05-22 09:26:21	328	3.87e-06	0.0001	0.0001	-0.019412
2025-05-22 09:26:22	329	3.89e-06	0.0001	0.0001	-0.015035
2025-05-22 09:26:23	330	3.89e-06	0.0001	0.0001	-0.03692
2025-05-22 09:26:24	331	3.89e-06	0.0001	0.0001	-0.023789
2025-05-22 09:26:25	332	3.89e-06	0.0001	0.0001	-0.023789
2025-05-22 09:26:26	333	3.87e-06	0.0001	0.0001	-0.019412
2025-05-22 09:26:27	334	3.89e-06	0.0001	0.0001	-0.03692
2025-05-22 09:26:28	335	3.87e-06	0.0001	0.0001	-0.023789
2025-05-22 09:26:29	336	3.87e-06	0.0001	0.0001	-0.032543
2025-05-22 09:26:30	337	3.89e-06	0.0001	0.0001	-0.023789
2025-05-22 09:26:31	338	3.87e-06	0.0001	0.0001	-0.028166
2025-05-22 09:26:32	339	3.89e-06	0.0001	0.0001	-0.03692
2025-05-22 09:26:33	340	3.89e-06	0.0001	0.0001	-0.041297
2025-05-22 09:26:34	341	3.89e-06	0.0001	0.0001	-0.032543
2025-05-22 09:26:35	342	3.89e-06	0.0001	0.0001	-0.023789
2025-05-22 09:26:36	343	3.89e-06	0.0001	0.0001	-0.023789
2025-05-22 09:26:37	344	3.87e-06	0.0001	0.0001	-0.03692
2025-05-22 09:26:38	345	3.89e-06	0.0001	0.0001	-0.028166
2025-05-22 09:26:39	346	3.87e-06	0.0001	0.0001	-0.019412
2025-05-22 09:26:40	347	3.89e-06	0.0001	0.0001	-0.023789
2025-05-22 09:26:41	348	3.89e-06	0.0001	0.0001	-0.019412
2025-05-22 09:26:42	349	3.89e-06	0.0001	0.0001	-0.028166
2025-05-22 09:26:43	350	3.87e-06	0.0001	0.0001	-0.019412
2025-05-22 09:26:44	351	3.89e-06	0.0001	0.0001	-0.019412
2025-05-22 09:26:45	352	3.87e-06	0.0001	0.0001	0.002472
2025-05-22 09:26:46	353	3.89e-06	0.0001	0.0001	-0.015035
2025-05-22 09:26:47	354	3.89e-06	0.0001	0.0001	-0.028166
2025-05-22 09:26:48	355	3.87e-06	0.0001	0.0001	-0.032543
2025-05-22 09:26:49	356	3.87e-06	0.0001	0.0001	-0.028166
2025-05-22 09:26:50	357	3.89e-06	0.0001	0.0001	-0.028166
2025-05-22 09:26:51	358	3.89e-06	0.0001	0.0001	-0.019412
2025-05-22 09:26:52	359	3.89e-06	0.0001	0.0001	-0.023789
2025-05-22 09:26:53	360	3.87e-06	0.0001	0.0001	-0.028166
2025-05-22 09:26:54	361	3.89e-06	0.0001	0.0001	-0.023789
2025-05-22 09:26:55	362	3.89e-06	0.0001	0.0001	-0.028166
2025-05-22 09:26:56	363	3.89e-06	0.0001	0.0001	-0.028166
2025-05-22 09:26:57	364	3.87e-06	0.0001	0.0001	-0.03692
2025-05-22 09:26:58	365	3.87e-06	0.0001	0.0001	-0.028166
2025-05-22 09:26:59	366	3.89e-06	0.0001	0.0001	-0.032543
2025-05-22 09:27:00	367	3.87e-06	0.0001	0.0001	-0.023789
2025-05-22 09:27:01	368	3.89e-06	0.0001	0.0001	-0.028166
2025-05-22 09:27:02	369	3.89e-06	0.0001	0.0001	-0.019412
2025-05-22 09:27:03	370	3.85e-06	0.0001	0.0001	-0.010658
2025-05-22 09:27:04	371	3.81e-06	0.0001	0.0001	-0.015035
2025-05-22 09:27:05	372	3.81e-06	0.0001	0.0001	-0.028166
2025-05-22 09:27:06	373	3.79e-06	0.0001	0.0001	-0.028166
2025-05-22 09:27:07	374	3.75e-06	0.0001	0.0001	-0.023789
2025-05-22 09:27:08	375	3.74e-06	0.0001	0.0001	-0.03692
2025-05-22 09:27:08	375	3.6e-06	0.0001	0.0001	-0.019412
2025-05-22 09:27:10	377	3.53e-06	0.0001	0.0001	-0.032543
2025-05-22 09:27:10	377	3.49e-06	0.0001	0.0001	-0.032543
2025-05-22 09:27:11	378	3.44e-06	0.000137	0.0001	-0.028166
2025-05-22 09:27:12	379	3.41e-06	0.00127	0.0001	-0.032543
2025-05-22 09:27:13	380	3.4e-06	1000	0.0001	-0.028166
2025-05-22 09:27:14	381	3.38e-06	1000	0.0001	-0.028166
2025-05-22 09:27:15	382	3.38e-06	1000	0.0001	-0.019412
2025-05-22 09:27:16	383	3.35e-06	3.3	0.0001	-0.015035
2025-05-22 09:27:17	384	3.32e-06	0.727	0.0001	-0.032543
2025-05-22 09:27:18	385	3.3e-06	0.323	0.0001	-0.023789
2025-05-22 09:27:19	386	3.3e-06	0.168	0.0001	-0.028166
2025-05-22 09:27:20	387	3.3e-06	0.0968	0.0001	-0.019412
2025-05-22 09:27:21	388	3.27e-06	0.0598	0.0001	-0.023789
2025-05-22 09:27:22	389	3.25e-06	0.0379	0.0001	-0.019412
2025-05-22 09:27:23	390	3.24e-06	0.0253	0.0001	-0.028166
2025-05-22 09:27:24	391	3.24e-06	0.0175	0.0001	-0.028166
2025-05-22 09:27:25	392	3.23e-06	0.0128	0.0001	-0.015035
2025-05-22 09:27:26	393	3.23e-06	0.00937	0.0001	-0.028166
2025-05-22 09:27:27	394	3.18e-06	0.00712	0.0001	-0.032543
2025-05-22 09:27:28	395	3.17e-06	0.00564	0.0001	-0.032543
2025-05-22 09:27:29	396	3.17e-06	0.0046	0.0001	-0.019412
2025-05-22 09:27:30	397	3.18e-06	0.00396	0.0001	-0.028166
2025-05-22 09:27:31	398	3.17e-06	0.00344	0.0001	-0.028166
2025-05-22 09:27:32	399	3.17e-06	0.00315	0.0001	-0.015035
2025-05-22 09:27:33	400	3.17e-06	0.00287	0.0001	-0.03692
2025-05-22 09:27:34	401	3.17e-06	0.00263	0.0001	-0.023789
2025-05-22 09:27:34	401	3.17e-06	0.00248	0.0001	-0.023789
2025-05-22 09:27:35	402	3.1e-06	0.00238	0.0001	-0.032543
2025-05-22 09:27:36	403	3.1e-06	0.00227	0.0001	-0.015035
2025-05-22 09:27:37	404	3.1e-06	0.00218	0.0001	-0.023789
2025-05-22 09:27:38	405	3.1e-06	0.0021	0.0001	-0.023789
2025-05-22 09:27:39	406	3.1e-06	0.00204	0.0001	-0.03692
2025-05-22 09:27:40	407	3.1e-06	0.002	0.0001	-0.015035
2025-05-22 09:27:41	408	3.1e-06	0.00197	0.0001	-0.023789
2025-05-22 09:27:42	409	3.1e-06	0.00194	0.0001	-0.019412
2025-05-22 09:27:43	410	3.1e-06	0.00192	0.0001	-0.028166
2025-05-22 09:27:44	411	3.1e-06	0.0019	0.0001	-0.028166
2025-05-22 09:27:45	412	3.08e-06	0.00189	0.0001	-0.023789
2025-05-22 09:27:46	413	3.04e-06	0.00188	0.0001	-0.023789
2025-05-22 09:27:47	414	3.04e-06	0.00188	0.0001	-0.032543
2025-05-22 09:27:48	415	3.03e-06	0.00188	0.0001	-0.019412
2025-05-22 09:27:49	416	3.03e-06	0.00188	0.0001	-0.015035
2025-05-22 09:27:50	417	3.03e-06	0.00187	0.0001	-0.019412
2025-05-22 09:27:51	418	3.03e-06	0.00186	0.0001	-0.032543
2025-05-22 09:27:52	419	3.04e-06	0.00186	0.0001	-0.023789
2025-05-22 09:27:53	420	3.04e-06	0.00185	0.0001	-0.019412
2025-05-22 09:27:54	421	3.04e-06	0.00186	0.0001	-0.023789
2025-05-22 09:27:55	422	3.03e-06	0.00185	0.0001	-0.019412
2025-05-22 09:27:56	423	3.03e-06	0.00201	0.0001	-0.03692
2025-05-22 09:27:57	424	3.03e-06	0.00242	0.0001	-0.032543
2025-05-22 09:27:58	425	2.61e-05	0.00251	0.0001	-0.015035
2025-05-22 09:27:58	425	2.17e-05	0.00193	0.0001	-0.028166
2025-05-22 09:27:59	426	1.78e-05	0.00142	0.0001	-0.023789
2025-05-22 09:28:00	427	1.64e-05	0.00109	0.0001	-0.019412
2025-05-22 09:28:01	428	1.6e-05	0.000868	0.0001	-0.028166
2025-05-22 09:28:02	429	1.56e-05	0.000719	0.0001	-0.019412
2025-05-22 09:28:03	430	1.55e-05	0.000612	0.0001	-0.023789
2025-05-22 09:28:04	431	1.53e-05	0.00055	0.0001	-0.010658
2025-05-22 09:28:05	432	1.52e-05	0.000508	0.0001	-0.019412
2025-05-22 09:28:06	433	1.51e-05	0.000461	0.0001	-0.019412
2025-05-22 09:28:07	434	1.51e-05	0.00043	0.0001	-0.010658
2025-05-22 09:28:08	435	1.49e-05	0.000407	0.0001	-0.015035
2025-05-22 09:28:09	436	1.49e-05	0.000387	0.0001	-0.03692
2025-05-22 09:28:10	437	1.49e-05	0.00037	0.0001	-0.041297
2025-05-22 09:28:11	438	1.48e-05	0.000355	0.0001	-0.023789
2025-05-22 09:28:12	439	1.47e-05	0.000346	0.0001	-0.028166
2025-05-22 09:28:13	440	1.46e-05	0.000339	0.0001	-0.028166
2025-05-22 09:28:14	441	1.46e-05	0.000332	0.0001	-0.032543
2025-05-22 09:28:15	442	1.46e-05	0.000326	0.0001	-0.041297
2025-05-22 09:28:16	443	1.46e-05	0.000319	0.0001	-0.028166
2025-05-22 09:28:17	444	1.44e-05	0.000316	0.0001	-0.028166
2025-05-22 09:28:18	445	1.44e-05	0.00031	0.0001	-0.023789
2025-05-22 09:28:19	446	1.43e-05	0.000305	0.0001	-0.023789
2025-05-22 09:28:20	447	1.3e-05	0.000293	0.0001	-0.019412
2025-05-22 09:28:21	448	1.32e-05	0.000279	0.0001	-0.028166
2025-05-22 09:28:22	449	1.33e-05	0.000273	0.0001	-0.041297
2025-05-22 09:28:23	450	1.34e-05	0.000269	0.000119	-0.023789
2025-05-22 09:28:23	450	1.36e-05	0.000266	0.000136	-0.03692
2025-05-22 09:28:24	451	1.36e-05	0.000266	0.00016	-0.028166
2025-05-22 09:28:25	452	1.38e-05	0.000265	0.000181	-0.015035
2025-05-22 09:28:26	453	1.38e-05	0.000264	0.000208	-0.028166
2025-05-22 09:28:27	454	1.38e-05	0.000261	0.000229	-0.032543
2025-05-22 09:28:28	455	1.38e-05	0.000263	0.000245	-0.023789
2025-05-22 09:28:29	456	1.4e-05	0.000263	0.000264	-0.023789
2025-05-22 09:28:30	457	1.41e-05	0.000266	0.000279	-0.028166
2025-05-22 09:28:31	458	1.43e-05	0.000267	0.000292	-0.028166
2025-05-22 09:28:32	459	1.44e-05	0.00027	0.000317	-0.019412
2025-05-22 09:28:33	460	1.44e-05	0.000271	0.000344	-0.03692
2025-05-22 09:28:34	461	1.46e-05	0.000274	0.00037	-0.028166
2025-05-22 09:28:35	462	1.46e-05	0.000275	0.00039	-0.028166
2025-05-22 09:28:36	463	1.48e-05	0.000276	0.00041	-0.023789
2025-05-22 09:28:37	464	1.48e-05	0.000281	0.000423	-0.006281
2025-05-22 09:28:38	465	1.49e-05	0.000282	0.000438	-0.019412
2025-05-22 09:28:39	466	1.49e-05	0.000281	0.000456	-0.023789
2025-05-22 09:28:40	467	1.48e-05	0.000281	0.000472	-0.03692
2025-05-22 09:28:41	468	1.48e-05	0.000284	0.000484	-0.019412
2025-05-22 09:28:42	469	1.49e-05	0.000284	0.000495	-0.010658
2025-05-22 09:28:43	470	1.48e-05	0.000284	0.000506	-0.028166
2025-05-22 09:28:44	471	1.48e-05	0.000286	0.000513	-0.023789
2025-05-22 09:28:45	472	1.49e-05	0.000287	0.000522	-0.028166
2025-05-22 09:28:46	473	1.49e-05	0.000288	0.000525	-0.028166
2025-05-22 09:28:47	474	1.49e-05	0.000288	0.000532	-0.023789
2025-05-22 09:28:48	475	1.49e-05	0.000288	0.000539	-0.023789
2025-05-22 09:28:49	476	1.49e-05	0.000286	0.000539	-0.015035
2025-05-22 09:28:50	477	1.48e-05	0.000286	0.000544	-0.03692
2025-05-22 09:28:51	478	1.49e-05	0.000287	0.000548	-0.041297
2025-05-22 09:28:52	479	1.49e-05	0.000287	0.000551	-0.019412
2025-05-22 09:28:53	480	1.38e-05	0.000279	0.000552	-0.032543
2025-05-22 09:28:54	481	1.25e-05	0.000262	0.000574	-0.028166
2025-05-22 09:28:55	482	1.24e-05	0.000246	0.000601	-0.028166
2025-05-22 09:28:56	483	6.36e-06	0.000201	0.000641	-0.032543
2025-05-22 09:28:57	484	4.31e-06	0.000152	0.000732	-0.019412
2025-05-22 09:28:58	485	4.19e-06	0.000115	0.000829	-0.015035
2025-05-22 09:28:59	486	4.15e-06	0.0001	0.000953	-0.03692
2025-05-22 09:29:00	487	4.12e-06	0.0001	0.00106	-0.032543
2025-05-22 09:29:01	488	4.09e-06	0.0001	0.00121	-0.023789
2025-05-22 09:29:02	489	4.09e-06	0.0001	0.00137	-0.019412
2025-05-22 09:29:03	490	4.07e-06	0.0001	0.00148	-0.015035
2025-05-22 09:29:04	491	4.01e-06	0.0001	0.00162	-0.019412
2025-05-22 09:29:05	492	4.01e-06	0.0001	0.00175	-0.019412
2025-05-22 09:29:06	493	4.02e-06	0.0001	0.00186	-0.019412
2025-05-22 09:29:07	494	3.99e-06	0.0001	0.00196	-0.023789
2025-05-22 09:29:08	495	3.95e-06	0.0001	0.00207	-0.023789
2025-05-22 09:29:09	496	3.95e-06	0.0001	0.00219	-0.019412
2025-05-22 09:29:10	497	3.95e-06	0.0001	0.00228	-0.023789
2025-05-22 09:29:11	498	3.95e-06	0.0001	0.00238	-0.023789
2025-05-22 09:29:12	499	3.89e-06	0.0001	0.00244	-0.023789
2025-05-22 09:29:13	500	3.87e-06	0.0001	0.00251	-0.019412
2025-05-22 09:29:14	501	3.89e-06	0.0001	0.00258	-0.023789
2025-05-22 09:29:14	501	3.89e-06	0.0001	0.00267	-0.028166
2025-05-22 09:29:15	502	3.89e-06	0.0001	0.00275	-0.015035
2025-05-22 09:29:16	503	3.89e-06	0.0001	0.00282	-0.023789
2025-05-22 09:29:18	505	3.82e-06	0.0001	0.00289	-0.028166
2025-05-22 09:29:19	506	3.82e-06	0.0001	0.00298	-0.032543
2025-05-22 09:29:20	507	3.81e-06	0.0001	0.00304	-0.019412
2025-05-22 09:29:21	508	3.81e-06	0.0001	0.00312	-0.019412
2025-05-22 09:29:22	509	3.82e-06	0.0001	0.00319	-0.023789
2025-05-22 09:29:23	510	3.82e-06	0.0001	0.00323	-0.023789
2025-05-22 09:29:23	510	3.8e-06	0.0001	0.00328	-0.028166
2025-05-22 09:29:24	511	3.76e-06	0.0001	0.00333	-0.019412
2025-05-22 09:29:26	513	3.75e-06	0.0001	0.00338	-0.015035
2025-05-22 09:29:27	514	3.75e-06	0.0001	0.00345	-0.028166
2025-05-22 09:29:28	515	3.75e-06	0.0001	0.00355	-0.028166
2025-05-22 09:29:29	516	3.75e-06	0.0001	0.00368	0.002472
2025-05-22 09:29:30	517	3.75e-06	0.0001	0.00378	-0.03692
2025-05-22 09:29:31	518	3.75e-06	0.0001	0.00391	-0.010658
2025-05-22 09:29:32	519	3.75e-06	0.0001	0.00407	-0.019412
2025-05-22 09:29:33	520	3.76e-06	0.0001	0.00424	-0.010658
2025-05-22 09:29:34	521	3.69e-06	0.0001	0.00441	-0.032543
2025-05-22 09:29:35	522	3.69e-06	0.0001	0.00468	-0.028166
2025-05-22 09:29:36	523	3.69e-06	0.0001	0.005	-0.023789
2025-05-22 09:29:37	524	3.68e-06	0.0001	0.00542	-0.032543
2025-05-22 09:29:38	525	3.69e-06	0.0001	0.00587	-0.023789
2025-05-22 09:29:40	527	3.69e-06	0.0001	0.00647	-0.019412
2025-05-22 09:29:40	527	3.69e-06	0.0001	0.00777	-0.019412
2025-05-22 09:29:42	529	3.69e-06	0.0001	0.00922	-0.010658
2025-05-22 09:29:43	530	3.69e-06	0.0001	0.0126	-0.015035
2025-05-22 09:29:44	531	3.69e-06	0.0001	0.0178	0.002472
2025-05-22 09:29:45	532	3.68e-06	0.0001	0.0282	-0.001904
2025-05-22 09:29:46	533	3.63e-06	0.0001	0.0475	0.01998
2025-05-22 09:29:47	534	3.63e-06	0.0001	0.0763	0.033111
2025-05-22 09:29:48	535	3.63e-06	0.0001	0.108	0.068126
2025-05-22 09:29:48	535	3.63e-06	0.0001	0.136	0.07688
2025-05-22 09:29:49	536	3.61e-06	0.0001	0.151	0.07688
2025-05-22 09:29:50	537	3.63e-06	0.0001	0.159	0.090011
2025-05-22 09:29:52	539	3.63e-06	0.0001	0.161	0.081257
2025-05-22 09:29:53	540	3.63e-06	0.0001	0.161	0.094388
2025-05-22 09:29:54	541	3.63e-06	0.0001	0.161	0.081257
2025-05-22 09:29:55	542	3.63e-06	0.0001	0.161	0.090011
2025-05-22 09:29:56	543	3.63e-06	0.0001	0.162	0.085634
2025-05-22 09:29:57	544	3.63e-06	0.0001	0.163	0.090011
2025-05-22 09:29:57	544	3.63e-06	0.0001	0.162	0.103141
2025-05-22 09:29:58	545	3.63e-06	0.0001	0.164	0.07688
2025-05-22 09:30:00	547	3.59e-06	0.0001	0.164	0.090011
2025-05-22 09:30:01	548	3.56e-06	0.0001	0.164	0.094388
2025-05-22 09:30:02	549	3.56e-06	0.0001	0.164	0.085634
2025-05-22 09:30:03	550	3.55e-06	0.0001	0.164	0.094388
2025-05-22 09:30:04	551	3.56e-06	0.0001	0.164	0.094388
2025-05-22 09:30:05	552	3.55e-06	0.0001	0.164	0.098764
2025-05-22 09:30:05	552	3.55e-06	0.0001	0.164	0.07688
2025-05-22 09:30:06	553	3.55e-06	0.0001	0.166	0.098764
2025-05-22 09:30:08	555	3.56e-06	0.0001	0.166	0.081257
2025-05-22 09:30:09	556	3.55e-06	0.0001	0.166	0.090011
2025-05-22 09:30:10	557	3.56e-06	0.0001	0.167	0.090011
2025-05-22 09:30:11	558	3.56e-06	0.0001	0.167	0.094388
2025-05-22 09:30:12	559	3.56e-06	0.0001	0.168	0.090011
2025-05-22 09:30:13	560	3.56e-06	0.0001	0.17	0.094388
2025-05-22 09:30:13	560	3.56e-06	0.0001	0.172	0.098764
2025-05-22 09:30:14	561	3.54e-06	0.0001	0.176	0.098764
2025-05-22 09:30:16	563	3.54e-06	0.0001	0.183	0.103141
2025-05-22 09:30:17	564	3.49e-06	0.0001	0.195	0.125026
2025-05-22 09:30:18	565	3.49e-06	0.0001	0.208	0.14691
2025-05-22 09:30:19	566	3.48e-06	0.0001	0.231	0.173172
2025-05-22 09:30:20	567	3.49e-06	0.0001	0.255	0.186303
2025-05-22 09:30:21	568	3.49e-06	0.0001	0.278	0.20381
2025-05-22 09:30:22	569	3.49e-06	0.0001	0.308	0.251956
2025-05-22 09:30:22	569	3.5e-06	0.0001	0.341	0.304479
2025-05-22 09:30:24	571	3.49e-06	0.0001	0.376	0.330741
2025-05-22 09:30:25	572	3.5e-06	0.0001	0.432	0.396394
2025-05-22 09:30:26	573	3.49e-06	0.0001	0.477	0.43141
2025-05-22 09:30:27	574	3.49e-06	0.0001	0.52	0.497063
2025-05-22 09:30:28	575	3.49e-06	0.0001	0.592	0.532079
2025-05-22 09:30:29	576	3.49e-06	0.0001	0.632	0.619617
2025-05-22 09:30:30	577	3.49e-06	0.0001	0.683	0.659009
2025-05-22 09:30:30	577	3.49e-06	0.0001	0.766	0.733416
2025-05-22 09:30:31	578	3.49e-06	0.0001	0.808	0.79907
2025-05-22 09:30:32	579	3.49e-06	0.0001	0.893	0.838462
2025-05-22 09:30:33	580	3.5e-06	0.0001	0.936	0.904116
2025-05-22 09:30:34	581	3.49e-06	0.0001	1.03	0.96977
2025-05-22 09:30:35	582	3.5e-06	0.0001	1.08	1.04418
2025-05-22 09:30:36	583	3.49e-06	0.0001	1.15	1.11421
2025-05-22 09:30:37	584	3.48e-06	0.0001	1.22	1.18424
2025-05-22 09:30:38	585	3.44e-06	0.0001	1.29	1.2674
2025-05-22 09:30:39	586	3.43e-06	0.0001	1.37	1.33305
2025-05-22 09:30:40	587	3.43e-06	0.0001	1.44	1.40746
2025-05-22 09:30:41	588	3.43e-06	0.0001	1.52	1.47749
2025-05-22 09:30:42	589	3.43e-06	0.0001	1.58	1.53877
2025-05-22 09:30:43	590	3.43e-06	0.0001	1.64	1.61318
2025-05-22 09:30:44	591	3.43e-06	0.0001	1.71	1.69196
2025-05-22 09:30:45	592	3.43e-06	0.0001	1.79	1.76199
2025-05-22 09:30:46	593	3.43e-06	0.0001	1.89	1.83202
2025-05-22 09:30:47	594	3.43e-06	0.0001	1.94	1.90205
2025-05-22 09:30:48	595	3.43e-06	0.0001	2.03	1.98084
2025-05-22 09:30:49	596	3.43e-06	0.0001	2.07	2.02898
2025-05-22 09:30:50	597	3.43e-06	0.0001	2.15	2.10339
2025-05-22 09:30:51	598	3.43e-06	0.0001	2.18	2.14716
2025-05-22 09:30:52	599	3.43e-06	0.0001	2.25	2.22157
2025-05-22 09:30:53	600	3.41e-06	0.0001	2.29	2.26971
2025-05-22 09:30:54	601	3.43e-06	0.0001	2.37	2.33537
2025-05-22 09:30:55	602	3.43e-06	0.0001	2.4	2.38351
2025-05-22 09:30:56	603	3.43e-06	0.0001	2.46	2.4229
2025-05-22 09:30:56	603	3.43e-06	0.0001	2.53	2.4623
2025-05-22 09:30:57	604	3.43e-06	0.0001	2.56	2.50606
2025-05-22 09:30:58	605	3.41e-06	0.0001	2.63	2.5367
2025-05-22 09:30:59	606	3.41e-06	0.0001	2.66	2.58047
2025-05-22 09:31:00	607	3.43e-06	0.0001	2.72	2.61986
2025-05-22 09:31:01	608	3.43e-06	0.0001	2.74	2.64613
2025-05-22 09:31:02	609	3.43e-06	0.0001	2.78	2.67239
2025-05-22 09:31:03	610	3.43e-06	0.0001	2.81	2.69865
2025-05-22 09:31:04	611	3.43e-06	0.0001	2.84	2.73804
2025-05-22 09:31:05	612	3.43e-06	0.0001	2.88	2.73804
2025-05-22 09:31:06	613	3.43e-06	0.0001	2.9	2.77743
2025-05-22 09:31:07	614	3.43e-06	0.0001	2.94	2.79056
2025-05-22 09:31:08	615	3.39e-06	0.0001	2.97	2.81683
2025-05-22 09:31:09	616	3.37e-06	0.0001	2.99	2.84309
2025-05-22 09:31:10	617	3.35e-06	0.0001	3.02	2.83433
2025-05-22 09:31:11	618	3.35e-06	0.0001	3.05	2.85622
2025-05-22 09:31:12	619	3.37e-06	0.0001	3.09	2.87373
2025-05-22 09:31:13	620	3.35e-06	0.0001	3.11	2.88686
2025-05-22 09:31:14	621	3.35e-06	0.0001	3.15	2.89561
2025-05-22 09:31:15	622	3.35e-06	0.0001	3.17	2.89999
2025-05-22 09:31:16	623	3.35e-06	0.0001	3.19	2.9175
2025-05-22 09:31:17	624	3.35e-06	0.0001	3.22	2.93938
2025-05-22 09:31:18	625	3.35e-06	0.0001	3.25	2.935
2025-05-22 09:31:19	626	3.35e-06	0.0001	3.27	2.97002
2025-05-22 09:31:20	627	3.37e-06	0.0001	3.3	2.96126
2025-05-22 09:31:21	628	3.37e-06	0.0001	3.32	2.96564
2025-05-22 09:31:22	629	3.35e-06	0.0001	3.33	2.96564
2025-05-22 09:31:23	630	3.35e-06	0.0001	3.36	2.97002
2025-05-22 09:31:24	631	3.37e-06	0.0001	3.37	2.97439
2025-05-22 09:31:25	632	3.35e-06	0.0001	3.39	2.9919
2025-05-22 09:31:26	633	3.35e-06	0.0001	3.41	2.98753
2025-05-22 09:31:27	634	3.37e-06	0.0001	3.43	3.00503
2025-05-22 09:31:28	635	3.37e-06	0.0001	3.45	3.00066
2025-05-22 09:31:29	636	3.35e-06	0.0001	3.45	3.01816
2025-05-22 09:31:30	637	3.35e-06	0.0001	3.47	3.01379
2025-05-22 09:31:31	638	3.35e-06	0.0001	3.48	3.0313
2025-05-22 09:31:32	639	3.37e-06	0.0001	3.5	3.01379
2025-05-22 09:31:33	640	3.35e-06	0.0001	3.51	3.0313
2025-05-22 09:31:34	641	3.35e-06	0.0001	3.53	3.02692
2025-05-22 09:31:35	642	3.35e-06	0.0001	3.54	3.02692
2025-05-22 09:31:36	643	3.37e-06	0.0001	3.54	3.02254
2025-05-22 09:31:37	644	3.35e-06	0.0001	3.55	3.03567
2025-05-22 09:31:38	645	3.35e-06	0.0001	3.56	3.03567
2025-05-22 09:31:39	646	3.35e-06	0.0001	3.55	3.04442
2025-05-22 09:31:40	647	3.35e-06	0.0001	3.57	3.04442
2025-05-22 09:31:41	648	3.35e-06	0.0001	3.58	3.03567
2025-05-22 09:31:42	649	3.35e-06	0.0001	3.58	3.05756
2025-05-22 09:31:43	650	3.37e-06	0.0001	3.59	3.05756
2025-05-22 09:31:44	651	3.35e-06	0.0001	3.6	3.0488
2025-05-22 09:31:45	652	3.32e-06	0.0001	3.59	3.05318
2025-05-22 09:31:46	653	3.33e-06	0.0001	3.59	3.0488
2025-05-22 09:31:47	654	3.3e-06	0.0001	3.62	3.05318
2025-05-22 09:31:48	655	3.3e-06	0.0001	3.62	3.0488
2025-05-22 09:31:49	656	3.29e-06	0.0001	3.61	3.06193
2025-05-22 09:31:50	657	3.29e-06	0.0001	3.62	3.05318
2025-05-22 09:31:51	658	3.29e-06	0.0001	3.62	3.05756
2025-05-22 09:31:52	659	3.29e-06	0.0001	3.63	3.0488
2025-05-22 09:31:53	660	3.29e-06	0.0001	3.63	3.05318
2025-05-22 09:31:54	661	3.29e-06	0.0001	3.63	3.05318
2025-05-22 09:31:55	662	3.29e-06	0.0001	3.63	3.05756
2025-05-22 09:31:56	663	3.29e-06	0.0001	3.63	3.05318
2025-05-22 09:31:56	663	3.29e-06	0.0001	3.64	3.05318
2025-05-22 09:31:57	664	3.29e-06	0.0001	3.63	3.05318
2025-05-22 09:31:58	665	3.29e-06	0.0001	3.63	3.05756
2025-05-22 09:31:59	666	3.29e-06	0.0001	3.63	3.05318
2025-05-22 09:32:00	667	3.29e-06	0.0001	3.63	3.04442
2025-05-22 09:32:01	668	3.29e-06	0.0001	3.63	3.05756
2025-05-22 09:32:02	669	3.29e-06	0.0001	3.63	3.0488
2025-05-22 09:32:03	670	3.29e-06	0.0001	3.63	3.05318
2025-05-22 09:32:04	671	3.29e-06	0.0001	3.63	3.04442
2025-05-22 09:32:05	672	3.28e-06	0.0001	3.63	3.05756
2025-05-22 09:32:06	673	3.29e-06	0.0001	3.63	3.04005
2025-05-22 09:32:07	674	3.29e-06	0.0001	3.63	3.04005
2025-05-22 09:32:08	675	3.29e-06	0.0001	3.63	3.03567
2025-05-22 09:32:09	676	3.29e-06	0.0001	3.63	3.05318
2025-05-22 09:32:10	677	3.29e-06	0.0001	3.64	3.03567
2025-05-22 09:32:11	678	3.29e-06	0.0001	3.63	3.04005
2025-05-22 09:32:12	679	3.29e-06	0.0001	3.63	3.04005
2025-05-22 09:32:13	680	3.29e-06	0.0001	3.63	3.06193
2025-05-22 09:32:14	681	3.29e-06	0.0001	3.63	3.05318
2025-05-22 09:32:15	682	3.29e-06	0.0001	3.63	3.0488
2025-05-22 09:32:16	683	3.29e-06	0.0001	3.64	3.05756
2025-05-22 09:32:17	684	3.29e-06	0.0001	3.63	3.04442
2025-05-22 09:32:18	685	3.29e-06	0.0001	3.63	3.05318
2025-05-22 09:32:19	686	3.29e-06	0.0001	3.65	3.04442
2025-05-22 09:32:20	687	3.29e-06	0.0001	3.66	3.04442
2025-05-22 09:32:20	687	3.29e-06	0.0001	3.66	3.0488
2025-05-22 09:32:22	689	3.29e-06	0.0001	3.66	3.0488
2025-05-22 09:32:22	689	3.29e-06	0.0001	3.66	3.05318
2025-05-22 09:32:23	690	3.29e-06	0.0001	3.66	3.03567
2025-05-22 09:32:24	691	3.29e-06	0.0001	3.66	3.0488
2025-05-22 09:32:25	692	3.29e-06	0.0001	3.66	3.05318
2025-05-22 09:32:26	693	3.29e-06	0.0001	3.66	3.04005
2025-05-22 09:32:27	694	3.29e-06	0.0001	3.66	3.04442
2025-05-22 09:32:28	695	3.29e-06	0.0001	3.66	3.0488
2025-05-22 09:32:29	696	3.29e-06	0.0001	3.66	3.04005
2025-05-22 09:32:30	697	3.29e-06	0.0001	3.66	3.04005
2025-05-22 09:32:31	698	3.29e-06	0.0001	3.66	3.05318
2025-05-22 09:32:32	699	3.29e-06	0.0001	3.66	3.04005
2025-05-22 09:32:33	700	3.27e-06	0.0001	3.66	3.0488
2025-05-22 09:32:34	701	3.25e-06	0.0001	3.66	3.04005
2025-05-22 09:32:35	702	3.24e-06	0.0001	3.66	3.04442
2025-05-22 09:32:36	703	3.24e-06	0.0001	3.66	3.03567
2025-05-22 09:32:37	704	3.23e-06	0.0001	3.66	3.04442
2025-05-22 09:32:38	705	3.22e-06	0.0001	3.65	3.03567
2025-05-22 09:32:39	706	3.22e-06	0.0001	3.66	3.04005
2025-05-22 09:32:40	707	3.23e-06	0.0001	3.66	3.04005
2025-05-22 09:32:41	708	3.23e-06	0.0001	3.66	3.03567
2025-05-22 09:32:42	709	3.23e-06	0.0001	3.66	3.05756
2025-05-22 09:32:43	710	3.23e-06	0.0001	3.66	3.04005
2025-05-22 09:32:44	711	3.23e-06	0.0001	3.66	3.05318
2025-05-22 09:32:45	712	3.23e-06	0.0001	3.66	3.0488
2025-05-22 09:32:45	712	3.23e-06	0.0001	3.66	3.05318
2025-05-22 09:32:46	713	3.23e-06	0.0001	3.66	3.04005
2025-05-22 09:32:47	714	3.22e-06	0.0001	3.66	3.05756
2025-05-22 09:32:48	715	3.23e-06	0.0001	3.66	3.03567
2025-05-22 09:32:49	716	3.23e-06	0.0001	3.65	3.03567
2025-05-22 09:32:50	717	3.23e-06	0.0001	3.66	3.0488
2025-05-22 09:32:51	718	3.23e-06	0.0001	3.65	3.05318
2025-05-22 09:32:52	719	3.22e-06	0.0001	3.66	3.03567
2025-05-22 09:32:53	720	3.23e-06	0.0001	3.66	3.04005
2025-05-22 09:32:54	721	3.22e-06	0.0001	3.65	3.04442
2025-05-22 09:32:55	722	3.22e-06	0.0001	3.66	3.04005
2025-05-22 09:32:56	723	3.23e-06	0.0001	3.66	3.0488
2025-05-22 09:32:57	724	3.23e-06	0.0001	3.66	3.04442
2025-05-22 09:32:58	725	3.23e-06	0.0001	3.66	3.05318
2025-05-22 09:32:59	726	3.23e-06	0.0001	3.65	3.05318
2025-05-22 09:33:00	727	3.22e-06	0.0001	3.66	3.03567
2025-05-22 09:33:01	728	3.23e-06	0.0001	3.66	3.04442
2025-05-22 09:33:02	729	3.23e-06	0.0001	3.65	3.04442
2025-05-22 09:33:03	730	3.22e-06	0.0001	3.65	3.0488
2025-05-22 09:33:04	731	3.22e-06	0.0001	3.66	3.0488
2025-05-22 09:33:05	732	3.23e-06	0.0001	3.65	3.0313
2025-05-22 09:33:06	733	3.23e-06	0.0001	3.65	3.04005
2025-05-22 09:33:07	734	3.23e-06	0.0001	3.65	3.03567
2025-05-22 09:33:08	735	3.23e-06	0.0001	3.66	3.03567
2025-05-22 09:33:09	736	3.23e-06	0.0001	3.65	3.03567
2025-05-22 09:33:10	737	3.22e-06	0.0001	3.64	3.02254
2025-05-22 09:33:11	738	3.23e-06	0.0001	3.63	3.02254
2025-05-22 09:33:12	739	3.23e-06	0.0001	3.63	3.01816
2025-05-22 09:33:12	739	3.23e-06	0.0001	3.62	3.00941
2025-05-22 09:33:13	740	3.23e-06	0.0001	3.62	3.00066
2025-05-22 09:33:14	741	3.23e-06	0.0001	3.59	2.97877
2025-05-22 09:33:15	742	3.23e-06	0.0001	3.58	2.97439
2025-05-22 09:33:16	743	3.23e-06	0.0001	3.58	2.98315
2025-05-22 09:33:17	744	3.23e-06	0.0001	3.56	2.97877
2025-05-22 09:33:18	745	3.23e-06	0.0001	3.55	2.96126
2025-05-22 09:33:19	746	3.23e-06	0.0001	3.54	2.96126
2025-05-22 09:33:20	747	3.23e-06	0.0001	3.52	2.95251
2025-05-22 09:33:21	748	3.23e-06	0.0001	3.5	2.93063
2025-05-22 09:33:22	749	3.23e-06	0.0001	3.5	2.9175
2025-05-22 09:33:23	750	3.23e-06	0.0001	3.48	2.90436
2025-05-22 09:33:24	751	3.23e-06	0.0001	3.45	2.89999
2025-05-22 09:33:25	752	3.23e-06	0.0001	3.44	2.89561
2025-05-22 09:33:26	753	3.23e-06	0.0001	3.44	2.88686
2025-05-22 09:33:28	755	3.23e-06	0.0001	3.41	2.88686
2025-05-22 09:33:28	755	3.23e-06	0.0001	3.39	2.85622
2025-05-22 09:33:30	757	3.23e-06	0.0001	3.37	2.83871
2025-05-22 09:33:30	757	3.23e-06	0.0001	3.36	2.83433
2025-05-22 09:33:31	758	3.23e-06	0.0001	3.34	2.82996
2025-05-22 09:33:32	759	3.23e-06	0.0001	3.33	2.81245
2025-05-22 09:33:33	760	3.23e-06	0.0001	3.31	2.81245
2025-05-22 09:33:34	761	3.23e-06	0.0001	3.29	2.78619
2025-05-22 09:33:35	762	3.23e-06	0.0001	3.28	2.77306
2025-05-22 09:33:36	763	3.22e-06	0.0001	3.25	2.7643
2025-05-22 09:33:37	764	3.22e-06	0.0001	3.23	2.73366
2025-05-22 09:33:38	765	3.23e-06	0.0001	3.19	2.73366
2025-05-22 09:33:39	766	3.22e-06	0.0001	3.16	2.70303
2025-05-22 09:33:40	767	3.2e-06	0.0001	3.11	2.66363
2025-05-22 09:33:41	768	3.19e-06	0.0001	3.06	2.62424
2025-05-22 09:33:42	769	3.17e-06	0.0001	3.02	2.60236
2025-05-22 09:33:43	770	3.15e-06	0.0001	2.98	2.56297
2025-05-22 09:33:44	771	3.15e-06	0.0001	2.95	2.55859
2025-05-22 09:33:45	772	3.17e-06	0.0001	2.91	2.50606
2025-05-22 09:33:46	773	3.15e-06	0.0001	2.87	2.47543
2025-05-22 09:33:47	774	3.17e-06	0.0001	2.85	2.45792
2025-05-22 09:33:48	775	3.17e-06	0.0001	2.82	2.43166
2025-05-22 09:33:49	776	3.15e-06	0.0001	2.8	2.41853
2025-05-22 09:33:50	777	3.17e-06	0.0001	2.78	2.38789
2025-05-22 09:33:51	778	3.17e-06	0.0001	2.76	2.39664
2025-05-22 09:33:52	779	3.17e-06	0.0001	2.75	2.38789
2025-05-22 09:33:53	780	3.17e-06	0.0001	2.73	2.37476
2025-05-22 09:33:54	781	3.17e-06	0.0001	2.72	2.37038
2025-05-22 09:33:56	783	3.15e-06	0.0001	2.72	2.35725
2025-05-22 09:33:57	784	3.17e-06	0.0001	2.7	2.34412
2025-05-22 09:33:58	785	3.15e-06	0.0001	2.69	2.33537
2025-05-22 09:33:59	786	3.15e-06	0.0001	2.69	2.33537
2025-05-22 09:34:00	787	3.17e-06	0.0001	2.69	2.32661
2025-05-22 09:34:01	788	3.17e-06	0.0001	2.67	2.32224
2025-05-22 09:34:02	789	3.15e-06	0.0001	2.67	2.31348
2025-05-22 09:34:02	789	3.17e-06	0.0001	2.67	2.32661
2025-05-22 09:34:04	791	3.15e-06	0.0001	2.67	2.32224
2025-05-22 09:34:05	792	3.17e-06	0.0001	2.66	2.31786
2025-05-22 09:34:06	793	3.17e-06	0.0001	2.66	2.31786
2025-05-22 09:34:07	794	3.17e-06	0.0001	2.65	2.30473
2025-05-22 09:34:08	795	3.17e-06	0.0001	2.65	2.31348
2025-05-22 09:34:10	797	3.17e-06	0.0001	2.65	2.3091
2025-05-22 09:34:10	797	3.17e-06	0.0001	2.65	2.30035
2025-05-22 09:34:12	799	3.15e-06	0.0001	2.65	2.30035
2025-05-22 09:34:13	800	3.15e-06	0.0001	2.66	2.3091
2025-05-22 09:34:14	801	3.15e-06	0.0001	2.65	2.30035
2025-05-22 09:34:15	802	3.15e-06	0.0001	2.64	2.30473
2025-05-22 09:34:16	803	3.17e-06	0.0001	2.64	2.28722
2025-05-22 09:34:17	804	3.17e-06	0.0001	2.62	2.29597
2025-05-22 09:34:18	805	3.17e-06	0.0001	2.62	2.28722
2025-05-22 09:34:18	805	3.15e-06	0.0001	2.62	2.30473
2025-05-22 09:34:20	807	3.17e-06	0.0001	2.61	2.2916
2025-05-22 09:34:21	808	3.15e-06	0.0001	2.61	2.2916
2025-05-22 09:34:22	809	3.17e-06	0.0001	2.6	2.27409
2025-05-22 09:34:23	810	3.17e-06	0.0001	2.59	2.27847
2025-05-22 09:34:24	811	3.17e-06	0.0001	2.59	2.26971
2025-05-22 09:34:25	812	3.17e-06	0.0001	2.58	2.27409
2025-05-22 09:34:26	813	3.15e-06	0.0001	2.58	2.26096
2025-05-22 09:34:27	814	3.17e-06	0.0001	2.56	2.26971
2025-05-22 09:34:28	815	3.15e-06	0.0001	2.56	2.25658
2025-05-22 09:34:29	816	3.15e-06	0.0001	2.55	2.26096
2025-05-22 09:34:30	817	3.15e-06	0.0001	2.55	2.24783
2025-05-22 09:34:31	818	3.17e-06	0.0001	2.55	2.26971
2025-05-22 09:34:32	819	3.15e-06	0.0001	2.53	2.2522
2025-05-22 09:34:33	820	3.17e-06	0.0001	2.53	2.2522
2025-05-22 09:34:34	821	3.17e-06	0.0001	2.52	2.2522
2025-05-22 09:34:35	822	3.17e-06	0.0001	2.52	2.25658
2025-05-22 09:34:35	822	3.17e-06	0.0001	2.52	2.2347
2025-05-22 09:34:36	823	3.15e-06	0.0001	2.5	2.24345
2025-05-22 09:34:38	825	3.15e-06	0.0001	2.5	2.2522
2025-05-22 09:34:39	826	3.17e-06	0.0001	2.5	2.24783
2025-05-22 09:34:40	827	3.17e-06	0.0001	2.49	2.24783
2025-05-22 09:34:41	828	3.15e-06	0.0001	2.49	2.2522
2025-05-22 09:34:42	829	3.17e-06	0.0001	2.47	2.23907
2025-05-22 09:34:43	830	3.17e-06	0.0001	2.47	2.2347
2025-05-22 09:34:44	831	3.17e-06	0.0001	2.47	2.23032
2025-05-22 09:34:45	832	3.17e-06	0.0001	2.46	2.2347
2025-05-22 09:34:46	833	3.15e-06	0.0001	2.46	2.23907
2025-05-22 09:34:47	834	3.17e-06	0.0001	2.44	2.21719
2025-05-22 09:34:48	835	3.15e-06	0.0001	2.44	2.22594
2025-05-22 09:34:49	836	3.15e-06	0.0001	2.44	2.23907
2025-05-22 09:34:50	837	3.15e-06	0.0001	2.43	2.22157
2025-05-22 09:34:51	838	3.15e-06	0.0001	2.43	2.21719
2025-05-22 09:34:52	839	3.17e-06	0.0001	2.42	2.22594
2025-05-22 09:34:53	840	3.17e-06	0.0001	2.41	2.22157
2025-05-22 09:34:54	841	3.17e-06	0.0001	2.41	2.20844
2025-05-22 09:34:55	842	3.17e-06	0.0001	2.4	2.22157
2025-05-22 09:34:56	843	3.15e-06	0.0001	2.4	2.19968
2025-05-22 09:34:57	844	3.15e-06	0.0001	2.4	2.18655
2025-05-22 09:34:58	845	3.15e-06	0.0001	2.4	2.21719
2025-05-22 09:34:59	846	3.17e-06	0.0001	2.38	2.21281
2025-05-22 09:35:00	847	3.17e-06	0.0001	2.38	2.19968
2025-05-22 09:35:01	848	3.15e-06	0.0001	2.38	2.19093
2025-05-22 09:35:02	849	3.17e-06	0.0001	2.37	2.20406
2025-05-22 09:35:03	850	3.17e-06	0.0001	2.37	2.19968
2025-05-22 09:35:04	851	3.17e-06	0.0001	2.37	2.18655
2025-05-22 09:35:05	852	3.17e-06	0.0001	2.36	2.20406
2025-05-22 09:35:06	853	3.15e-06	0.0001	2.35	2.18655
2025-05-22 09:35:07	854	3.15e-06	0.0001	2.35	2.1778
2025-05-22 09:35:08	855	3.17e-06	0.0001	2.35	2.1953
2025-05-22 09:35:09	856	3.15e-06	0.0001	2.34	2.1778
2025-05-22 09:35:10	857	3.15e-06	0.0001	2.34	2.17342
2025-05-22 09:35:11	858	3.15e-06	0.0001	2.33	2.17342
2025-05-22 09:35:12	859	3.17e-06	0.0001	2.32	2.1778
2025-05-22 09:35:13	860	3.17e-06	0.0001	2.32	2.1778
2025-05-22 09:35:14	861	3.15e-06	0.0001	2.31	2.18217
2025-05-22 09:35:15	862	3.17e-06	0.0001	2.31	2.18217
2025-05-22 09:35:16	863	3.17e-06	0.0001	2.31	2.16904
2025-05-22 09:35:17	864	3.15e-06	0.0001	2.31	2.15591
2025-05-22 09:35:17	864	3.17e-06	0.0001	2.29	2.16904
2025-05-22 09:35:18	865	3.17e-06	0.0001	2.29	2.16029
2025-05-22 09:35:19	866	3.17e-06	0.0001	2.29	2.15153
2025-05-22 09:35:20	867	3.14e-06	0.0001	2.29	2.16467
2025-05-22 09:35:21	868	3.14e-06	0.0001	2.29	2.15153
2025-05-22 09:35:22	869	3.13e-06	0.0001	2.28	2.16029
2025-05-22 09:35:23	870	3.12e-06	0.0001	2.28	2.15591
2025-05-22 09:35:24	871	3.13e-06	0.0001	2.28	2.16029
2025-05-22 09:35:25	872	3.1e-06	0.0001	2.28	2.16029
2025-05-22 09:35:26	873	3.1e-06	0.0001	2.26	2.16467
2025-05-22 09:35:27	874	3.13e-06	0.0001	2.26	2.14278
2025-05-22 09:35:28	875	3.12e-06	0.0001	2.26	2.15591
2025-05-22 09:35:29	876	3.12e-06	0.0001	2.26	2.14278
2025-05-22 09:35:30	877	3.12e-06	0.0001	2.25	2.14716
2025-05-22 09:35:31	878	3.13e-06	0.0001	2.25	2.14716
2025-05-22 09:35:32	879	3.12e-06	0.0001	2.25	2.14716
2025-05-22 09:35:33	880	3.1e-06	0.0001	2.25	2.13403
2025-05-22 09:35:34	881	3.12e-06	0.0001	2.24	2.15153
2025-05-22 09:35:35	882	3.1e-06	0.0001	2.24	2.13841
2025-05-22 09:35:36	883	3.09e-06	0.0001	2.24	2.14716
2025-05-22 09:35:37	884	3.1e-06	0.0001	2.23	2.13403
2025-05-22 09:35:38	885	3.1e-06	0.0001	2.23	2.13403
2025-05-22 09:35:39	886	3.1e-06	0.0001	2.23	2.14716
2025-05-22 09:35:40	887	3.1e-06	0.0001	2.22	2.13403
2025-05-22 09:35:41	888	3.1e-06	0.0001	2.21	2.12965
2025-05-22 09:35:42	889	3.1e-06	0.0001	2.21	2.12527
2025-05-22 09:35:43	890	3.1e-06	0.0001	2.21	2.1209
2025-05-22 09:35:43	890	3.1e-06	0.0001	2.21	2.13403
2025-05-22 09:35:44	891	3.1e-06	0.0001	2.2	2.12527
2025-05-22 09:35:45	892	3.1e-06	0.0001	2.21	2.11652
2025-05-22 09:35:46	893	3.1e-06	0.0001	2.21	2.10777
2025-05-22 09:35:47	894	3.1e-06	0.0001	2.2	2.1209
2025-05-22 09:35:48	895	3.1e-06	0.0001	2.19	2.1209
2025-05-22 09:35:49	896	3.1e-06	0.0001	2.19	2.1209
2025-05-22 09:35:50	897	3.12e-06	0.0001	2.2	2.12527
2025-05-22 09:35:51	898	3.1e-06	0.0001	2.19	2.09901
2025-05-22 09:35:52	899	3.1e-06	0.0001	2.18	2.12527
2025-05-22 09:35:53	900	3.1e-06	0.0001	2.18	2.11214
2025-05-22 09:35:54	901	3.1e-06	0.0001	2.18	2.11214
2025-05-22 09:35:55	902	3.1e-06	0.0001	2.18	2.10339
2025-05-22 09:35:56	903	3.1e-06	0.0001	2.17	2.11214
2025-05-22 09:35:57	904	3.1e-06	0.0001	2.17	2.09901
2025-05-22 09:35:58	905	3.1e-06	0.0001	2.17	2.10339
2025-05-22 09:35:59	906	3.1e-06	0.0001	2.17	2.10339
2025-05-22 09:36:00	907	3.1e-06	0.0001	2.16	2.10777
2025-05-22 09:36:01	908	3.1e-06	0.0001	2.16	2.11214
2025-05-22 09:36:02	909	3.1e-06	0.0001	2.16	2.09464
2025-05-22 09:36:03	910	3.1e-06	0.0001	2.16	2.11214
2025-05-22 09:36:04	911	3.1e-06	0.0001	2.15	2.09464
2025-05-22 09:36:05	912	3.1e-06	0.0001	2.15	2.08588
2025-05-22 09:36:06	913	3.1e-06	0.0001	2.15	2.07275
2025-05-22 09:36:07	914	3.12e-06	0.0001	2.15	2.09901
2025-05-22 09:36:08	915	3.1e-06	0.0001	2.14	2.09026
2025-05-22 09:36:09	916	3.1e-06	0.0001	2.14	2.08588
2025-05-22 09:36:10	917	3.1e-06	0.0001	2.14	2.08588
2025-05-22 09:36:11	918	3.1e-06	0.0001	2.13	2.08588
2025-05-22 09:36:12	919	3.1e-06	0.0001	2.12	2.09026
2025-05-22 09:36:13	920	3.1e-06	0.0001	2.12	2.07275
2025-05-22 09:36:14	921	3.12e-06	0.0001	2.12	2.07713
2025-05-22 09:36:15	922	3.1e-06	0.0001	2.12	2.07275
2025-05-22 09:36:16	923	3.1e-06	0.0001	2.13	2.06837
2025-05-22 09:36:17	924	3.1e-06	0.0001	2.11	2.0815
2025-05-22 09:36:18	925	3.1e-06	0.0001	2.11	2.07275
2025-05-22 09:36:18	925	3.1e-06	0.0001	2.11	2.06837
2025-05-22 09:36:19	926	3.1e-06	0.0001	2.11	2.07713
2025-05-22 09:36:20	927	3.1e-06	0.0001	2.11	2.0815
2025-05-22 09:36:21	928	3.1e-06	0.0001	2.11	2.07275
2025-05-22 09:36:22	929	3.1e-06	0.0001	2.1	2.0815
2025-05-22 09:36:23	930	3.1e-06	0.0001	2.1	2.06837
2025-05-22 09:36:24	931	3.1e-06	0.0001	2.1	2.07713
2025-05-22 09:36:25	932	3.1e-06	0.0001	2.1	2.07275
2025-05-22 09:36:26	933	3.1e-06	0.0001	2.09	2.07275
2025-05-22 09:36:27	934	3.1e-06	0.0001	2.09	2.064
2025-05-22 09:36:28	935	3.1e-06	0.0001	2.09	2.05524
2025-05-22 09:36:29	936	3.1e-06	0.0001	2.09	2.064
2025-05-22 09:36:30	937	3.1e-06	0.0001	2.08	2.05524
2025-05-22 09:36:31	938	3.1e-06	0.0001	2.08	2.05962
2025-05-22 09:36:32	939	3.1e-06	0.0001	2.08	2.064
2025-05-22 09:36:33	940	3.1e-06	0.0001	2.08	2.05524
2025-05-22 09:36:34	941	3.12e-06	0.0001	2.07	2.05962
2025-05-22 09:36:35	942	3.1e-06	0.0001	2.07	2.05524
2025-05-22 09:36:36	943	3.1e-06	0.0001	2.07	2.04649
2025-05-22 09:36:37	944	3.1e-06	0.0001	2.07	2.05087
2025-05-22 09:36:38	945	3.1e-06	0.0001	2.06	2.05524
2025-05-22 09:36:39	946	3.1e-06	0.0001	2.06	2.05962
2025-05-22 09:36:40	947	3.1e-06	0.0001	2.06	2.03774
2025-05-22 09:36:41	948	3.1e-06	0.0001	2.05	2.05524
2025-05-22 09:36:42	949	3.1e-06	0.0001	2.05	2.04211
2025-05-22 09:36:42	949	3.1e-06	0.0001	2.04	2.03336
2025-05-22 09:36:44	951	3.1e-06	0.0001	2.05	2.04211
2025-05-22 09:36:44	951	3.1e-06	0.0001	2.05	2.03336
2025-05-22 09:36:45	952	3.1e-06	0.0001	2.04	2.04649
2025-05-22 09:36:46	953	3.1e-06	0.0001	2.05	2.05087
2025-05-22 09:36:47	954	3.1e-06	0.0001	2.05	2.05087
2025-05-22 09:36:48	955	3.12e-06	0.0001	2.04	2.03774
2025-05-22 09:36:49	956	3.1e-06	0.0001	2.04	2.03774
2025-05-22 09:36:50	957	3.1e-06	0.0001	2.04	2.03774
2025-05-22 09:36:51	958	3.1e-06	0.0001	2.03	2.04649
2025-05-22 09:36:52	959	3.1e-06	0.0001	2.03	2.03336
2025-05-22 09:36:53	960	3.1e-06	0.0001	2.03	2.02898
2025-05-22 09:36:54	961	3.1e-06	0.0001	2.03	2.03774
2025-05-22 09:36:55	962	3.12e-06	0.0001	2.03	2.02023
2025-05-22 09:36:56	963	3.1e-06	0.0001	2.02	2.03336
2025-05-22 09:36:57	964	3.1e-06	0.0001	2.02	2.02898
2025-05-22 09:36:58	965	3.1e-06	0.0001	2.02	2.03774
2025-05-22 09:36:59	966	3.1e-06	0.0001	2.02	2.02023
2025-05-22 09:37:00	967	3.1e-06	0.0001	2.01	2.02461
2025-05-22 09:37:01	968	3.1e-06	0.0001	2.01	2.02023
2025-05-22 09:37:02	969	3.04e-06	0.0001	2.01	2.02023
2025-05-22 09:37:03	970	2.98e-06	0.0001	2.01	2.02023
2025-05-22 09:37:04	971	2.97e-06	0.0001	2.01	2.01585
2025-05-22 09:37:05	972	2.91e-06	0.0001	2.01	2.0071
2025-05-22 09:37:06	973	2.91e-06	0.000196	2	2.01147
2025-05-22 09:37:07	974	2.91e-06	0.000351	2	2.01585
2025-05-22 09:37:08	975	2.91e-06	0.000495	2	2.02461
2025-05-22 09:37:08	975	2.88e-06	0.000587	2	2.0071
2025-05-22 09:37:09	976	2.86e-06	0.000699	1.99	2.01585
2025-05-22 09:37:10	977	2.84e-06	0.000779	1.99	2.02023
2025-05-22 09:37:11	978	2.85e-06	0.000859	1.99	2.01147
2025-05-22 09:37:12	979	2.85e-06	0.000938	1.99	2.01147
2025-05-22 09:37:13	980	2.84e-06	0.001	1.99	1.99834
2025-05-22 09:37:14	981	2.84e-06	0.00104	1.98	1.99397
2025-05-22 09:37:15	982	2.85e-06	0.00108	1.98	2.01147
2025-05-22 09:37:16	983	2.85e-06	0.00113	1.98	2.0071
2025-05-22 09:37:17	984	2.85e-06	0.00117	1.98	2.00272
2025-05-22 09:37:18	985	2.85e-06	0.0012	1.98	1.99397
2025-05-22 09:37:19	986	2.85e-06	0.00123	1.98	2.0071
2025-05-22 09:37:20	987	2.85e-06	0.00126	1.98	2.01147
2025-05-22 09:37:21	988	2.82e-06	0.00128	1.97	1.99397
2025-05-22 09:37:22	989	2.8e-06	0.00131	1.97	2.00272
2025-05-22 09:37:23	990	2.8e-06	0.00132	1.97	1.98959
2025-05-22 09:37:24	991	2.81e-06	0.00134	1.97	1.98521
2025-05-22 09:37:25	992	2.8e-06	0.00135	1.97	1.98959
2025-05-22 09:37:26	993	2.8e-06	0.00137	1.97	1.99834
2025-05-22 09:37:27	994	2.8e-06	0.00137	1.97	1.99397
2025-05-22 09:37:28	995	2.8e-06	0.00139	1.96	1.98959
2025-05-22 09:37:29	996	2.8e-06	0.00139	1.96	1.98521
2025-05-22 09:37:30	997	2.8e-06	0.0014	1.96	1.99834
2025-05-22 09:37:31	998	2.8e-06	0.00141	1.96	1.98959
2025-05-22 09:37:32	999	2.8e-06	0.00143	1.96	1.98521
2025-05-22 09:37:33	1000	2.8e-06	0.00144	1.95	1.99397
2025-05-22 09:37:34	1001	2.8e-06	0.00145	1.94	1.98084
2025-05-22 09:37:34	1001	2.8e-06	0.00146	1.94	1.98959
2025-05-22 09:37:35	1002	2.81e-06	0.00147	1.94	1.98084
2025-05-22 09:37:36	1003	2.8e-06	0.00148	1.94	1.98959
2025-05-22 09:37:37	1004	2.8e-06	0.00148	1.95	1.96771
2025-05-22 09:37:38	1005	2.81e-06	0.00148	1.93	1.97646
2025-05-22 09:37:39	1006	2.81e-06	0.00148	1.93	1.99397
2025-05-22 09:37:40	1007	2.8e-06	0.00148	1.93	1.97646
2025-05-22 09:37:41	1008	2.8e-06	0.00148	1.93	1.98084
2025-05-22 09:37:42	1009	2.81e-06	0.00147	1.93	1.97208
2025-05-22 09:37:43	1010	2.78e-06	0.00147	1.93	1.98084
2025-05-22 09:37:44	1011	2.77e-06	0.00147	1.93	1.97208
2025-05-22 09:37:45	1012	2.76e-06	0.00147	1.92	1.96333
2025-05-22 09:37:46	1013	2.76e-06	0.00147	1.92	1.96771
2025-05-22 09:37:47	1014	2.76e-06	0.00147	1.92	1.97208
2025-05-22 09:37:48	1015	2.76e-06	0.00148	1.92	1.98084
2025-05-22 09:37:49	1016	2.76e-06	0.00148	1.92	1.97646
2025-05-22 09:37:50	1017	2.76e-06	0.00148	1.92	1.96771
2025-05-22 09:37:51	1018	2.76e-06	0.00149	1.92	1.96333
2025-05-22 09:37:52	1019	2.76e-06	0.00149	1.92	1.96771
2025-05-22 09:37:53	1020	2.76e-06	0.0015	1.92	1.96771
2025-05-22 09:37:54	1021	2.76e-06	0.00151	1.91	1.96771
2025-05-22 09:37:55	1022	2.77e-06	0.0015	1.91	1.97646
2025-05-22 09:37:56	1023	2.76e-06	0.0015	1.91	1.97208
2025-05-22 09:37:57	1024	2.76e-06	0.00151	1.91	1.95457
2025-05-22 09:37:58	1025	2.76e-06	0.00151	1.91	1.94144
2025-05-22 09:37:58	1025	2.76e-06	0.0015	1.91	1.97646
2025-05-22 09:38:00	1027	2.77e-06	0.00151	1.91	1.95895
2025-05-22 09:38:01	1028	2.76e-06	0.00152	1.9	1.96771
2025-05-22 09:38:02	1029	2.76e-06	0.00151	1.9	1.95457
2025-05-22 09:38:03	1030	2.76e-06	0.00152	1.9	1.95457
2025-05-22 09:38:04	1031	2.76e-06	0.00151	1.9	1.9502
2025-05-22 09:38:05	1032	2.76e-06	0.00152	1.9	1.95457
2025-05-22 09:38:06	1033	2.76e-06	0.00152	1.89	1.9502
2025-05-22 09:38:07	1034	2.76e-06	0.00152	1.89	1.94582
2025-05-22 09:38:08	1035	2.76e-06	0.00153	1.89	1.96771
2025-05-22 09:38:09	1036	2.77e-06	0.00153	1.89	1.95457
2025-05-22 09:38:10	1037	2.76e-06	0.00153	1.89	1.9502
2025-05-22 09:38:11	1038	2.76e-06	0.00153	1.89	1.95457
2025-05-22 09:38:12	1039	2.76e-06	0.00153	1.89	1.94144
2025-05-22 09:38:13	1040	2.76e-06	0.00153	1.89	1.95457
2025-05-22 09:38:14	1041	2.76e-06	0.00154	1.89	1.94144
2025-05-22 09:38:15	1042	2.76e-06	0.00154	1.88	1.94144
2025-05-22 09:38:16	1043	2.76e-06	0.00155	1.87	1.92831
2025-05-22 09:38:17	1044	2.76e-06	0.00155	1.87	1.94582
2025-05-22 09:38:18	1045	2.76e-06	0.00155	1.87	1.93707
2025-05-22 09:38:19	1046	2.75e-06	0.00155	1.88	1.93707
2025-05-22 09:38:20	1047	2.76e-06	0.00155	1.87	1.94144
2025-05-22 09:38:21	1048	2.76e-06	0.00155	1.87	1.93707
2025-05-22 09:38:22	1049	2.76e-06	0.00155	1.87	1.93269
2025-05-22 09:38:23	1050	1.44e-05	0.00152	1.88	1.95895
2025-05-22 09:38:24	1051	2.58e-05	0.00121	1.87	1.92831
2025-05-22 09:38:25	1052	1.62e-05	0.000859	1.87	1.93269
2025-05-22 09:38:26	1053	1.25e-05	0.000677	1.86	1.93707
2025-05-22 09:38:27	1054	1.07e-05	0.000554	1.87	1.92394
2025-05-22 09:38:28	1055	9.95e-06	0.000433	1.87	1.94144
2025-05-22 09:38:30	1057	9.13e-06	0.00034	1.86	1.93707
2025-05-22 09:38:31	1058	8.46e-06	0.000298	1.86	1.92831
2025-05-22 09:38:32	1059	8.07e-06	0.000242	1.86	1.93707
2025-05-22 09:38:33	1060	7.61e-06	0.000208	1.85	1.91518
2025-05-22 09:38:34	1061	7.31e-06	0.000183	1.85	1.92394
2025-05-22 09:38:35	1062	7.04e-06	0.000163	1.85	1.91518
2025-05-22 09:38:36	1063	6.86e-06	0.00015	1.85	1.93269
2025-05-22 09:38:37	1064	6.68e-06	0.000137	1.85	1.92394
2025-05-22 09:38:38	1065	6.57e-06	0.000128	1.84	1.91518
2025-05-22 09:38:39	1066	6.45e-06	0.000122	1.84	1.92394
2025-05-22 09:38:40	1067	6.36e-06	0.000113	1.84	1.92394
2025-05-22 09:38:40	1067	6.24e-06	0.000106	1.84	1.91956
2025-05-22 09:38:42	1069	6.14e-06	0.0001	1.84	1.91956
2025-05-22 09:38:43	1070	6.03e-06	0.0001	1.84	1.91081
2025-05-22 09:38:44	1071	5.91e-06	0.0001	1.84	1.91956
2025-05-22 09:38:45	1072	5.85e-06	0.0001	1.84	1.91956
2025-05-22 09:38:46	1073	5.8e-06	0.0001	1.84	1.92394
2025-05-22 09:38:47	1074	5.7e-06	0.0001	1.83	1.91956
2025-05-22 09:38:48	1075	5.64e-06	0.0001	1.83	1.92394
2025-05-22 09:38:49	1076	5.6e-06	0.0001	1.83	1.91956
2025-05-22 09:38:50	1077	5.53e-06	0.0001	1.83	1.90205
2025-05-22 09:38:51	1078	5.47e-06	0.0001	1.83	1.91518
2025-05-22 09:38:52	1079	5.41e-06	0.0001	1.83	1.91518
2025-05-22 09:38:53	1080	5.33e-06	0.0001	1.83	1.90205
2025-05-22 09:38:54	1081	5.3e-06	0.0001	1.83	1.90643
2025-05-22 09:38:55	1082	5.28e-06	0.0001	1.83	1.92831
2025-05-22 09:38:56	1083	5.2e-06	0.0001	1.82	1.90643
2025-05-22 09:38:57	1084	5.2e-06	0.0001	1.82	1.90205
2025-05-22 09:38:58	1085	5.14e-06	0.0001	1.82	1.90643
2025-05-22 09:38:59	1086	5.1e-06	0.0001	1.82	1.90643
2025-05-22 09:39:00	1087	5.01e-06	0.0001	1.82	1.90643
2025-05-22 09:39:01	1088	4.99e-06	0.0001	1.82	1.90205
2025-05-22 09:39:02	1089	4.99e-06	0.0001	1.82	1.91956
2025-05-22 09:39:03	1090	4.89e-06	0.0001	1.82	1.88892
2025-05-22 09:39:04	1091	4.89e-06	0.0001	1.82	1.90205
2025-05-22 09:39:05	1092	4.85e-06	0.0001	1.81	1.8933
2025-05-22 09:39:06	1093	4.81e-06	0.0001	1.81	1.90205
2025-05-22 09:39:06	1093	4.79e-06	0.0001	1.81	1.87579
2025-05-22 09:39:07	1094	4.77e-06	0.0001	1.81	1.89768
2025-05-22 09:39:08	1095	4.7e-06	0.0001	1.81	1.8933
2025-05-22 09:39:09	1096	4.7e-06	0.0001	1.81	1.87579
2025-05-22 09:39:10	1097	4.68e-06	0.0001	1.81	1.8933
2025-05-22 09:39:12	1099	4.7e-06	0.0001	1.81	1.88454
2025-05-22 09:39:13	1100	4.6e-06	0.0001	1.81	1.88017
2025-05-22 09:39:14	1101	4.6e-06	0.0001	1.81	1.88454
2025-05-22 09:39:15	1102	4.58e-06	0.0001	1.81	1.88017
2025-05-22 09:39:16	1103	4.5e-06	0.0001	1.81	1.92394
2025-05-22 09:39:17	1104	4.48e-06	0.0001	1.8	1.89768
2025-05-22 09:39:18	1105	4.48e-06	0.0001	1.8	1.88892
2025-05-22 09:39:19	1106	4.48e-06	0.0001	1.8	1.8933
2025-05-22 09:39:20	1107	4.43e-06	0.0001	1.8	1.87579
2025-05-22 09:39:21	1108	4.41e-06	0.0001	1.8	1.88892
2025-05-22 09:39:22	1109	4.41e-06	0.0001	1.8	1.87579
2025-05-22 09:39:23	1110	4.4e-06	0.0001	1.8	1.88454
2025-05-22 09:39:23	1110	4.4e-06	0.0001	1.8	1.87579
2025-05-22 09:39:24	1111	4.35e-06	0.0001	1.8	1.87141
2025-05-22 09:39:25	1112	4.33e-06	0.0001	1.8	1.87141
2025-05-22 09:39:26	1113	4.33e-06	0.0001	1.8	1.87141
2025-05-22 09:39:27	1114	4.33e-06	0.0001	1.8	1.87579
2025-05-22 09:39:28	1115	4.33e-06	0.0001	1.79	1.88017
2025-05-22 09:39:29	1116	4.28e-06	0.0001	1.79	1.88017
2025-05-22 09:39:30	1117	4.27e-06	0.0001	1.78	1.86704
2025-05-22 09:39:31	1118	4.27e-06	0.0001	1.78	1.85828
2025-05-22 09:39:32	1119	4.28e-06	0.0001	1.78	1.86704
2025-05-22 09:39:33	1120	4.27e-06	0.0001	1.78	1.86704
2025-05-22 09:39:34	1121	4.27e-06	0.0001	1.79	1.85828
2025-05-22 09:39:35	1122	4.27e-06	0.0001	1.78	1.87579
2025-05-22 09:39:36	1123	4.22e-06	0.0001	1.78	1.86266
2025-05-22 09:39:37	1124	4.21e-06	0.0001	1.78	1.87141
2025-05-22 09:39:38	1125	4.21e-06	0.0001	1.79	1.8539
2025-05-22 09:39:39	1126	4.2e-06	0.0001	1.77	1.87141
2025-05-22 09:39:40	1127	4.21e-06	0.0001	1.77	1.8539
2025-05-22 09:39:41	1128	4.2e-06	0.0001	1.77	1.8933
2025-05-22 09:39:42	1129	4.2e-06	0.0001	1.77	1.86704
2025-05-22 09:39:43	1130	4.16e-06	0.0001	1.77	1.86266
2025-05-22 09:39:44	1131	4.15e-06	0.0001	1.77	1.86266
2025-05-22 09:39:45	1132	4.15e-06	0.0001	1.77	1.85828
2025-05-22 09:39:46	1133	4.15e-06	0.0001	1.77	1.8539
2025-05-22 09:39:47	1134	4.16e-06	0.0001	1.77	1.84953
2025-05-22 09:39:48	1135	4.16e-06	0.0001	1.77	1.86704
2025-05-22 09:39:49	1136	4.16e-06	0.0001	1.77	1.86704
2025-05-22 09:39:50	1137	4.14e-06	0.0001	1.77	1.8539
2025-05-22 09:39:51	1138	4.09e-06	0.0001	1.77	1.84953
2025-05-22 09:39:52	1139	4.09e-06	0.0001	1.77	1.8539
2025-05-22 09:39:53	1140	4.09e-06	0.0001	1.76	1.8539
2025-05-22 09:39:54	1141	4.09e-06	0.0001	1.76	1.86266
2025-05-22 09:39:55	1142	4.09e-06	0.0001	1.76	1.85828
2025-05-22 09:39:56	1143	4.09e-06	0.0001	1.76	1.84078
2025-05-22 09:39:57	1144	4.09e-06	0.0001	1.77	1.84078
2025-05-22 09:39:58	1145	4.09e-06	0.0001	1.76	1.8539
2025-05-22 09:39:59	1146	4.09e-06	0.0001	1.77	1.8364
2025-05-22 09:40:00	1147	4.04e-06	0.0001	1.76	1.84515
2025-05-22 09:40:01	1148	4.02e-06	0.0001	1.75	1.84078
2025-05-22 09:40:02	1149	4.02e-06	0.0001	1.75	1.84515
2025-05-22 09:40:03	1150	4.02e-06	0.0001	1.75	1.84953
2025-05-22 09:40:04	1151	4.02e-06	0.0001	1.75	1.83202
2025-05-22 09:40:05	1152	4.02e-06	0.0001	1.75	1.84515
2025-05-22 09:40:06	1153	4.02e-06	0.0001	1.75	1.83202
2025-05-22 09:40:07	1154	4.02e-06	0.0001	1.75	1.84078
2025-05-22 09:40:08	1155	4.02e-06	0.0001	1.75	1.83202
2025-05-22 09:40:09	1156	4.02e-06	0.0001	1.75	1.83202
2025-05-22 09:40:10	1157	3.97e-06	0.0001	1.75	1.83202
2025-05-22 09:40:11	1158	3.96e-06	0.0001	1.74	1.8364
2025-05-22 09:40:12	1159	3.95e-06	0.0001	1.74	1.82764
2025-05-22 09:40:13	1160	3.96e-06	0.0001	1.74	1.83202
2025-05-22 09:40:14	1161	3.95e-06	0.0001	1.74	1.8364
2025-05-22 09:40:15	1162	3.96e-06	0.0001	1.74	1.83202
2025-05-22 09:40:16	1163	3.96e-06	0.0001	1.74	1.82327
2025-05-22 09:40:17	1164	3.95e-06	0.0001	1.74	1.83202
2025-05-22 09:40:18	1165	3.95e-06	0.0001	1.74	1.8364
2025-05-22 09:40:19	1166	3.95e-06	0.0001	1.74	1.81014
2025-05-22 09:40:20	1167	3.95e-06	0.0001	1.74	1.82327
2025-05-22 09:40:21	1168	3.95e-06	0.0001	1.74	1.81889
2025-05-22 09:40:22	1169	3.9e-06	0.0001	1.74	1.80576
2025-05-22 09:40:23	1170	3.89e-06	0.0001	1.73	1.81451
2025-05-22 09:40:24	1171	3.89e-06	0.0001	1.73	1.82764
2025-05-22 09:40:25	1172	3.89e-06	0.0001	1.73	1.84515
2025-05-22 09:40:26	1173	3.89e-06	0.0001	1.73	1.82327
2025-05-22 09:40:27	1174	3.89e-06	0.0001	1.73	1.82327
2025-05-22 09:40:28	1175	3.89e-06	0.0001	1.73	1.83202
2025-05-22 09:40:29	1176	3.89e-06	0.0001	1.73	1.81889
2025-05-22 09:40:30	1177	3.89e-06	0.0001	1.73	1.82764
2025-05-22 09:40:31	1178	3.89e-06	0.0001	1.73	1.81889
2025-05-22 09:40:32	1179	3.89e-06	0.0001	1.72	1.82327
2025-05-22 09:40:33	1180	3.89e-06	0.0001	1.73	1.82327
2025-05-22 09:40:34	1181	3.89e-06	0.0001	1.73	1.81451
2025-05-22 09:40:35	1182	3.87e-06	0.0001	1.73	1.81889
2025-05-22 09:40:36	1183	3.85e-06	0.0001	1.72	1.82327
2025-05-22 09:40:37	1184	3.82e-06	0.0001	1.72	1.81889
2025-05-22 09:40:38	1185	3.82e-06	0.0001	1.72	1.79701
2025-05-22 09:40:38	1185	3.81e-06	0.0001	1.72	1.81451
2025-05-22 09:40:39	1186	3.81e-06	0.0001	1.72	1.81451
2025-05-22 09:40:40	1187	3.82e-06	0.0001	1.72	1.81014
2025-05-22 09:40:41	1188	3.82e-06	0.0001	1.72	1.81014
2025-05-22 09:40:42	1189	3.82e-06	0.0001	1.72	1.80576
2025-05-22 09:40:44	1191	3.82e-06	0.0001	1.72	1.81014
2025-05-22 09:40:45	1192	3.81e-06	0.0001	1.72	1.79263
2025-05-22 09:40:46	1193	3.82e-06	0.0001	1.72	1.80138
2025-05-22 09:40:47	1194	3.82e-06	0.0001	1.71	1.80576
2025-05-22 09:40:47	1194	3.82e-06	0.0001	1.71	1.78388
2025-05-22 09:40:48	1195	3.81e-06	0.0001	1.71	1.79701
2025-05-22 09:40:49	1196	3.82e-06	0.0001	1.71	1.79263
2025-05-22 09:40:50	1197	3.81e-06	0.0001	1.71	1.79263
2025-05-22 09:40:51	1198	3.8e-06	0.0001	1.71	1.80576
2025-05-22 09:40:52	1199	3.79e-06	0.0001	1.71	1.80138
2025-05-22 09:40:53	1200	3.75e-06	0.0001	1.71	1.79263
2025-05-22 09:40:54	1201	3.76e-06	0.0001	1.71	1.79263
2025-05-22 09:40:55	1202	3.76e-06	0.0001	1.69	1.78388
2025-05-22 09:40:56	1203	3.76e-06	0.0001	1.69	1.78388
2025-05-22 09:40:57	1204	3.75e-06	0.0001	1.7	1.79263
2025-05-22 09:40:58	1205	3.75e-06	0.0001	1.7	1.7795
2025-05-22 09:40:59	1206	3.75e-06	0.0001	1.69	1.7795
2025-05-22 09:41:00	1207	3.75e-06	0.0001	1.69	1.79701
2025-05-22 09:41:01	1208	3.76e-06	0.0001	1.69	1.77512
2025-05-22 09:41:02	1209	3.75e-06	0.0001	1.69	1.77512
2025-05-22 09:41:03	1210	3.75e-06	0.0001	1.69	1.77074
2025-05-22 09:41:04	1211	3.75e-06	0.0001	1.69	1.78388
2025-05-22 09:41:05	1212	3.76e-06	0.0001	1.7	1.77512
2025-05-22 09:41:06	1213	3.75e-06	0.0001	1.68	1.77512
2025-05-22 09:41:07	1214	3.75e-06	0.0001	1.68	1.77512
2025-05-22 09:41:08	1215	3.75e-06	0.0001	1.68	1.79701
2025-05-22 09:41:09	1216	3.76e-06	0.0001	1.68	1.79701
2025-05-22 09:41:10	1217	3.75e-06	0.0001	1.68	1.7795
2025-05-22 09:41:11	1218	3.76e-06	0.0001	1.68	1.77512
2025-05-22 09:41:12	1219	3.76e-06	0.0001	1.68	1.77074
2025-05-22 09:41:12	1219	3.75e-06	0.0001	1.68	1.7795
2025-05-22 09:41:13	1220	3.7e-06	0.0001	1.68	1.77074
2025-05-22 09:41:14	1221	3.69e-06	0.0001	1.68	1.7795
2025-05-22 09:41:15	1222	3.69e-06	0.0001	1.68	1.78388
2025-05-22 09:41:16	1223	3.69e-06	0.0001	1.68	1.78388
2025-05-22 09:41:17	1224	3.69e-06	0.0001	1.68	1.76199
2025-05-22 09:41:18	1225	3.69e-06	0.0001	1.68	1.75761
2025-05-22 09:41:19	1226	3.69e-06	0.0001	1.67	1.75761
2025-05-22 09:41:20	1227	3.69e-06	0.0001	1.68	1.76637
2025-05-22 09:41:21	1228	3.7e-06	0.0001	1.67	1.75761
2025-05-22 09:41:22	1229	3.7e-06	0.0001	1.68	1.77074
2025-05-22 09:41:23	1230	3.7e-06	0.0001	1.67	1.76199
2025-05-22 09:41:24	1231	3.69e-06	0.0001	1.67	1.75324
2025-05-22 09:41:25	1232	3.69e-06	0.0001	1.67	1.75324
2025-05-22 09:41:26	1233	3.69e-06	0.0001	1.68	1.76199
2025-05-22 09:41:27	1234	3.69e-06	0.0001	1.66	1.76637
2025-05-22 09:41:28	1235	3.69e-06	0.0001	1.66	1.74011
2025-05-22 09:41:29	1236	3.69e-06	0.0001	1.66	1.74886
2025-05-22 09:41:30	1237	3.69e-06	0.0001	1.66	1.74011
2025-05-22 09:41:31	1238	3.69e-06	0.0001	1.66	1.75324
2025-05-22 09:41:32	1239	3.69e-06	0.0001	1.66	1.74886
2025-05-22 09:41:33	1240	3.69e-06	0.0001	1.66	1.73135
2025-05-22 09:41:34	1241	3.69e-06	0.0001	1.66	1.75761
2025-05-22 09:41:35	1242	3.69e-06	0.0001	1.66	1.75324
2025-05-22 09:41:36	1243	3.69e-06	0.0001	1.66	1.74448
2025-05-22 09:41:37	1244	3.69e-06	0.0001	1.67	1.74448
2025-05-22 09:41:38	1245	3.69e-06	0.0001	1.66	1.75324
2025-05-22 09:41:38	1245	3.68e-06	0.0001	1.66	1.74886
2025-05-22 09:41:39	1246	3.66e-06	0.0001	1.66	1.74011
2025-05-22 09:41:40	1247	3.64e-06	0.0001	1.65	1.75324
2025-05-22 09:41:41	1248	3.63e-06	0.0001	1.65	1.75324
2025-05-22 09:41:42	1249	3.63e-06	0.0001	1.65	1.74011
2025-05-22 09:41:43	1250	3.63e-06	0.0001	1.65	1.74886
2025-05-22 09:41:44	1251	3.63e-06	0.0001	1.65	1.74011
2025-05-22 09:41:45	1252	3.63e-06	0.0001	1.65	1.73573
2025-05-22 09:41:46	1253	3.63e-06	0.0001	1.65	1.73573
2025-05-22 09:41:47	1254	3.64e-06	0.0001	1.66	1.74448
2025-05-22 09:41:48	1255	3.63e-06	0.0001	1.65	1.72697
2025-05-22 09:41:49	1256	3.64e-06	0.0001	1.66	1.74886
2025-05-22 09:41:50	1257	3.63e-06	0.0001	1.65	1.74448
2025-05-22 09:41:51	1258	3.63e-06	0.0001	1.65	1.74448
2025-05-22 09:41:52	1259	3.63e-06	0.0001	1.65	1.7226
2025-05-22 09:41:53	1260	3.63e-06	0.0001	1.65	1.71822
2025-05-22 09:41:54	1261	3.63e-06	0.0001	1.65	1.73573
2025-05-22 09:41:55	1262	3.63e-06	0.0001	1.65	1.72697
2025-05-22 09:41:56	1263	3.63e-06	0.0001	1.65	1.71384
2025-05-22 09:41:57	1264	3.63e-06	0.0001	1.65	1.7226
2025-05-22 09:41:58	1265	3.63e-06	0.0001	1.65	1.7226
2025-05-22 09:41:59	1266	3.63e-06	0.0001	1.65	1.73135
2025-05-22 09:42:00	1267	3.63e-06	0.0001	1.65	1.71822
2025-05-22 09:42:01	1268	3.63e-06	0.0001	1.65	1.73573
2025-05-22 09:42:02	1269	3.63e-06	0.0001	1.64	1.72697
2025-05-22 09:42:03	1270	3.63e-06	0.0001	1.64	1.7226
2025-05-22 09:42:04	1271	3.63e-06	0.0001	1.64	1.71384
2025-05-22 09:42:05	1272	3.63e-06	0.0001	1.64	1.72697
2025-05-22 09:42:06	1273	3.63e-06	0.0001	1.64	1.73135
2025-05-22 09:42:07	1274	3.63e-06	0.0001	1.64	1.73135
2025-05-22 09:42:08	1275	3.63e-06	0.0001	1.64	1.73135
2025-05-22 09:42:09	1276	3.63e-06	0.0001	1.64	1.70947
2025-05-22 09:42:10	1277	3.63e-06	0.0001	1.64	1.70509
2025-05-22 09:42:11	1278	3.63e-06	0.0001	1.64	1.72697
2025-05-22 09:42:12	1279	3.6e-06	0.0001	1.64	1.73135
2025-05-22 09:42:12	1279	3.56e-06	0.0001	1.64	1.70071
2025-05-22 09:42:13	1280	3.56e-06	0.0001	1.64	1.70509
2025-05-22 09:42:14	1281	3.55e-06	0.0001	1.63	1.71384
2025-05-22 09:42:15	1282	3.55e-06	0.0001	1.63	1.7226
2025-05-22 09:42:16	1283	3.56e-06	0.0001	1.63	1.71822
2025-05-22 09:42:17	1284	3.55e-06	0.0001	1.63	1.73135
2025-05-22 09:42:18	1285	3.56e-06	0.0001	1.63	1.71384
2025-05-22 09:42:19	1286	3.56e-06	0.0001	1.63	1.7226
2025-05-22 09:42:20	1287	3.56e-06	0.0001	1.63	1.69634
2025-05-22 09:42:21	1288	3.56e-06	0.0001	1.63	1.69634
2025-05-22 09:42:22	1289	3.56e-06	0.0001	1.63	1.70509
2025-05-22 09:42:23	1290	3.56e-06	0.0001	1.62	1.70071
2025-05-22 09:42:24	1291	3.56e-06	0.0001	1.62	1.70071
2025-05-22 09:42:25	1292	3.55e-06	0.0001	1.62	1.70509
2025-05-22 09:42:26	1293	3.56e-06	0.0001	1.62	1.70509
2025-05-22 09:42:27	1294	3.55e-06	0.0001	1.62	1.70509
2025-05-22 09:42:29	1296	3.55e-06	0.0001	1.62	1.69634
2025-05-22 09:42:29	1296	3.56e-06	0.0001	1.62	1.70509
2025-05-22 09:42:30	1297	3.56e-06	0.0001	1.62	1.69634
2025-05-22 09:42:31	1298	3.56e-06	0.0001	1.62	1.69634
2025-05-22 09:42:32	1299	3.56e-06	0.0001	1.62	1.70947
2025-05-22 09:42:33	1300	3.56e-06	0.0001	1.62	1.70509
2025-05-22 09:42:34	1301	3.56e-06	0.0001	1.62	1.70071
2025-05-22 09:42:36	1303	3.56e-06	0.0001	1.62	1.70947
2025-05-22 09:42:37	1304	3.55e-06	0.0001	1.62	1.68321
2025-05-22 09:42:37	1304	3.56e-06	0.0001	1.61	1.68758
2025-05-22 09:42:38	1305	3.56e-06	0.0001	1.61	1.69634
2025-05-22 09:42:39	1306	3.55e-06	0.0001	1.61	1.69196
2025-05-22 09:42:40	1307	3.55e-06	0.0001	1.61	1.69196
2025-05-22 09:42:41	1308	3.55e-06	0.0001	1.61	1.67883
2025-05-22 09:42:42	1309	3.55e-06	0.0001	1.61	1.67883
2025-05-22 09:42:44	1311	3.55e-06	0.0001	1.61	1.69196
2025-05-22 09:42:45	1312	3.51e-06	0.0001	1.61	1.67883
2025-05-22 09:42:46	1313	3.5e-06	0.0001	1.61	1.67883
2025-05-22 09:42:47	1314	3.49e-06	0.0001	1.61	1.68758
2025-05-22 09:42:48	1315	3.49e-06	0.0001	1.61	1.67883
2025-05-22 09:42:49	1316	3.5e-06	0.0001	1.61	1.68321
2025-05-22 09:42:50	1317	3.5e-06	0.0001	1.6	1.69634
2025-05-22 09:42:51	1318	3.49e-06	0.0001	1.6	1.69634
2025-05-22 09:42:52	1319	3.5e-06	0.0001	1.6	1.67883
2025-05-22 09:42:53	1320	3.5e-06	0.0001	1.6	1.67445
2025-05-22 09:42:54	1321	3.49e-06	0.0001	1.6	1.67445
2025-05-22 09:42:55	1322	3.49e-06	0.0001	1.61	1.67445
2025-05-22 09:42:56	1323	3.49e-06	0.0001	1.6	1.67883
2025-05-22 09:42:57	1324	3.49e-06	0.0001	1.6	1.67007
2025-05-22 09:42:58	1325	3.49e-06	0.0001	1.6	1.67445
2025-05-22 09:42:59	1326	3.49e-06	0.0001	1.6	1.67883
2025-05-22 09:43:00	1327	3.5e-06	0.0001	1.6	1.65694
2025-05-22 09:43:01	1328	3.49e-06	0.0001	1.6	1.6657
2025-05-22 09:43:02	1329	3.49e-06	0.0001	1.6	1.67007
2025-05-22 09:43:03	1330	3.5e-06	0.0001	1.6	1.67007
2025-05-22 09:43:04	1331	3.5e-06	0.0001	1.6	1.67445
2025-05-22 09:43:05	1332	3.5e-06	0.0001	1.6	1.67007
2025-05-22 09:43:06	1333	3.49e-06	0.0001	1.6	1.67445
2025-05-22 09:43:07	1334	3.49e-06	0.0001	1.6	1.6657
2025-05-22 09:43:08	1335	3.49e-06	0.0001	1.6	1.67007
2025-05-22 09:43:09	1336	3.49e-06	0.0001	1.6	1.67007
2025-05-22 09:43:10	1337	3.5e-06	0.0001	1.6	1.67445
2025-05-22 09:43:11	1338	3.5e-06	0.0001	1.6	1.65257
2025-05-22 09:43:12	1339	3.5e-06	0.0001	1.6	1.65257
2025-05-22 09:43:13	1340	3.5e-06	0.0001	1.59	1.66132
2025-05-22 09:43:14	1341	3.49e-06	0.0001	1.59	1.64819
2025-05-22 09:43:15	1342	3.49e-06	0.0001	1.59	1.66132
2025-05-22 09:43:16	1343	3.49e-06	0.0001	1.59	1.66132
2025-05-22 09:43:17	1344	3.49e-06	0.0001	1.59	1.65257
2025-05-22 09:43:18	1345	3.49e-06	0.0001	1.59	1.65257
2025-05-22 09:43:19	1346	3.5e-06	0.0001	1.59	1.66132
2025-05-22 09:43:20	1347	3.5e-06	0.0001	1.59	1.65257
2025-05-22 09:43:21	1348	3.49e-06	0.0001	1.59	1.65694
2025-05-22 09:43:22	1349	3.49e-06	0.0001	1.59	1.65694
2025-05-22 09:43:23	1350	3.49e-06	0.0001	1.59	1.63506
2025-05-22 09:43:24	1351	3.5e-06	0.0001	1.59	1.63506
2025-05-22 09:43:25	1352	3.46e-06	0.0001	1.59	1.64381
2025-05-22 09:43:26	1353	3.46e-06	0.0001	1.59	1.63944
2025-05-22 09:43:27	1354	3.43e-06	0.0001	1.59	1.65694
2025-05-22 09:43:28	1355	3.44e-06	0.0001	1.59	1.65257
2025-05-22 09:43:29	1356	3.43e-06	0.0001	1.58	1.64819
2025-05-22 09:43:30	1357	3.43e-06	0.0001	1.58	1.64819
2025-05-22 09:43:31	1358	3.44e-06	0.0001	1.58	1.63068
2025-05-22 09:43:32	1359	3.43e-06	0.0001	1.58	1.63506
2025-05-22 09:43:33	1360	3.43e-06	0.0001	1.58	1.64381
2025-05-22 09:43:34	1361	3.43e-06	0.0001	1.57	1.63506
2025-05-22 09:43:35	1362	3.43e-06	0.0001	1.57	1.64381
2025-05-22 09:43:36	1363	3.43e-06	0.0001	1.57	1.63944
2025-05-22 09:43:36	1363	3.43e-06	0.0001	1.57	1.63068
2025-05-22 09:43:37	1364	3.43e-06	0.0001	1.57	1.64381
2025-05-22 09:43:38	1365	3.43e-06	0.0001	1.57	1.63944
2025-05-22 09:43:39	1366	3.43e-06	0.0001	1.57	1.63068
2025-05-22 09:43:40	1367	3.43e-06	0.0001	1.57	1.63944
2025-05-22 09:43:42	1369	3.43e-06	0.0001	1.56	1.63944
2025-05-22 09:43:43	1370	3.43e-06	0.0001	1.56	1.63068
2025-05-22 09:43:44	1371	3.43e-06	0.0001	1.56	1.62193
2025-05-22 09:43:45	1372	3.43e-06	0.0001	1.56	1.64381
2025-05-22 09:43:45	1372	3.43e-06	0.0001	1.56	1.62631
2025-05-22 09:43:46	1373	3.43e-06	0.0001	1.56	1.64381
2025-05-22 09:43:47	1374	3.43e-06	0.0001	1.56	1.62193
2025-05-22 09:43:48	1375	3.43e-06	0.0001	1.56	1.61755
2025-05-22 09:43:50	1377	3.43e-06	0.0001	1.56	1.6088
2025-05-22 09:43:51	1378	3.43e-06	0.0001	1.57	1.62631
2025-05-22 09:43:52	1379	3.43e-06	0.0001	1.56	1.61755
2025-05-22 09:43:53	1380	3.43e-06	0.0001	1.56	1.62631
2025-05-22 09:43:53	1380	3.43e-06	0.0001	1.56	1.63506
2025-05-22 09:43:54	1381	3.43e-06	0.0001	1.55	1.62631
2025-05-22 09:43:55	1382	3.44e-06	0.0001	1.55	1.61755
2025-05-22 09:43:56	1383	3.43e-06	0.0001	1.56	1.61755
2025-05-22 09:43:57	1384	3.43e-06	0.0001	1.56	1.61755
2025-05-22 09:43:58	1385	3.43e-06	0.0001	1.56	1.6088
2025-05-22 09:43:59	1386	3.43e-06	0.0001	1.56	1.61755
2025-05-22 09:44:00	1387	3.43e-06	0.0001	1.56	1.62193
2025-05-22 09:44:01	1388	3.43e-06	0.0001	1.56	1.6088
2025-05-22 09:44:02	1389	3.43e-06	0.0001	1.56	1.62193
2025-05-22 09:44:03	1390	3.43e-06	0.0001	1.56	1.6088
2025-05-22 09:44:04	1391	3.43e-06	0.0001	1.55	1.60004
2025-05-22 09:44:06	1393	3.43e-06	0.0001	1.55	1.60442
2025-05-22 09:44:07	1394	3.43e-06	0.0001	1.55	1.60442
2025-05-22 09:44:08	1395	3.43e-06	0.0001	1.55	1.6088
2025-05-22 09:44:09	1396	3.43e-06	0.0001	1.55	1.60004
2025-05-22 09:44:10	1397	3.43e-06	0.0001	1.55	1.61318
2025-05-22 09:44:10	1397	3.43e-06	0.0001	1.55	1.59567
2025-05-22 09:44:11	1398	3.41e-06	0.0001	1.55	1.60442
2025-05-22 09:44:12	1399	3.43e-06	0.0001	1.55	1.61318
2025-05-22 09:44:13	1400	3.43e-06	0.0001	1.55	1.60442
2025-05-22 09:44:14	1401	3.43e-06	0.0001	1.55	1.60004
2025-05-22 09:44:15	1402	3.43e-06	0.0001	1.54	1.60442
2025-05-22 09:44:16	1403	3.43e-06	0.0001	1.54	1.60004
2025-05-22 09:44:17	1404	3.43e-06	0.0001	1.54	1.60442
2025-05-22 09:44:18	1405	3.43e-06	0.0001	1.54	1.58254
2025-05-22 09:44:19	1406	3.44e-06	0.0001	1.54	1.60004
2025-05-22 09:44:20	1407	3.43e-06	0.0001	1.54	1.59129
2025-05-22 09:44:21	1408	3.43e-06	0.0001	1.54	1.58691
2025-05-22 09:44:22	1409	3.43e-06	0.0001	1.54	1.59567
2025-05-22 09:44:23	1410	3.43e-06	0.0001	1.54	1.60004
2025-05-22 09:44:24	1411	3.43e-06	0.0001	1.54	1.6088
2025-05-22 09:44:25	1412	3.41e-06	0.0001	1.54	1.59129
2025-05-22 09:44:26	1413	3.43e-06	0.0001	1.54	1.60004
2025-05-22 09:44:27	1414	3.43e-06	0.0001	1.54	1.58254
2025-05-22 09:44:28	1415	3.43e-06	0.0001	1.54	1.59567
2025-05-22 09:44:29	1416	3.44e-06	0.0001	1.54	1.58254
2025-05-22 09:44:30	1417	3.43e-06	0.0001	1.53	1.60004
2025-05-22 09:44:31	1418	3.43e-06	0.0001	1.53	1.57816
2025-05-22 09:44:32	1419	3.43e-06	0.0001	1.53	1.57816
2025-05-22 09:44:33	1420	3.43e-06	0.0001	1.53	1.59129
2025-05-22 09:44:34	1421	3.43e-06	0.0001	1.53	1.58691
2025-05-22 09:44:35	1422	3.39e-06	0.0001	1.53	1.58254
2025-05-22 09:44:35	1422	3.41e-06	0.0001	1.53	1.57816
2025-05-22 09:44:36	1423	3.39e-06	0.0001	1.53	1.57816
2025-05-22 09:44:37	1424	3.38e-06	0.0001	1.53	1.58691
2025-05-22 09:44:38	1425	3.38e-06	0.0001	1.53	1.58691
2025-05-22 09:44:39	1426	3.37e-06	0.0001	1.53	1.58254
2025-05-22 09:44:40	1427	3.38e-06	0.0001	1.53	1.59129
2025-05-22 09:44:41	1428	3.35e-06	0.0001	1.53	1.58691
2025-05-22 09:44:42	1429	3.35e-06	0.0001	1.52	1.57816
2025-05-22 09:44:43	1430	3.37e-06	0.0001	1.52	1.57378
2025-05-22 09:44:44	1431	3.37e-06	0.0001	1.52	1.56941
2025-05-22 09:44:45	1432	3.37e-06	0.0001	1.52	1.57378
2025-05-22 09:44:46	1433	3.37e-06	0.0001	1.52	1.56941
2025-05-22 09:44:47	1434	3.37e-06	0.0001	1.52	1.58254
2025-05-22 09:44:48	1435	3.37e-06	0.0001	1.52	1.56941
2025-05-22 09:44:49	1436	3.37e-06	0.0001	1.52	1.57378
2025-05-22 09:44:50	1437	3.37e-06	0.0001	1.52	1.58691
2025-05-22 09:44:51	1438	3.37e-06	0.0001	1.52	1.57378
2025-05-22 09:44:52	1439	3.35e-06	0.0001	1.52	1.56065
2025-05-22 09:44:53	1440	3.35e-06	0.0001	1.52	1.57378
2025-05-22 09:44:54	1441	3.37e-06	0.0001	1.52	1.56503
2025-05-22 09:44:55	1442	3.37e-06	0.0001	1.52	1.56065
2025-05-22 09:44:56	1443	3.35e-06	0.0001	1.52	1.56503
2025-05-22 09:44:57	1444	3.37e-06	0.0001	1.52	1.56941
2025-05-22 09:44:58	1445	3.35e-06	0.0001	1.52	1.56065
2025-05-22 09:44:59	1446	3.35e-06	0.0001	1.52	1.56941
2025-05-22 09:45:00	1447	3.37e-06	0.0001	1.52	1.56941
2025-05-22 09:45:01	1448	3.37e-06	0.0001	1.52	1.56941
2025-05-22 09:45:02	1449	3.37e-06	0.0001	1.52	1.55628
2025-05-22 09:45:03	1450	3.35e-06	0.0001	1.52	1.55628
2025-05-22 09:45:04	1451	3.37e-06	0.0001	1.52	1.5519
2025-05-22 09:45:05	1452	3.37e-06	0.0001	1.51	1.56503
2025-05-22 09:45:06	1453	3.35e-06	0.0001	1.51	1.57378
2025-05-22 09:45:07	1454	3.35e-06	0.0001	1.51	1.5519
2025-05-22 09:45:08	1455	3.37e-06	0.0001	1.51	1.56941
2025-05-22 09:45:09	1456	3.37e-06	0.0001	1.51	1.55628
2025-05-22 09:45:09	1456	3.35e-06	0.0001	1.51	1.54752
2025-05-22 09:45:10	1457	3.37e-06	0.0001	1.51	1.55628
2025-05-22 09:45:11	1458	3.35e-06	0.0001	1.51	1.54752
2025-05-22 09:45:12	1459	3.37e-06	0.0001	1.51	1.55628
2025-05-22 09:45:13	1460	3.37e-06	0.0001	1.51	1.55628
2025-05-22 09:45:14	1461	3.35e-06	0.0001	1.51	1.55628
2025-05-22 09:45:15	1462	3.37e-06	0.0001	1.5	1.5519
2025-05-22 09:45:16	1463	3.37e-06	0.0001	1.51	1.54752
2025-05-22 09:45:17	1464	3.35e-06	0.0001	1.5	1.54752
2025-05-22 09:45:18	1465	3.37e-06	0.0001	1.5	1.54752
2025-05-22 09:45:19	1466	3.35e-06	0.0001	1.5	1.54314
2025-05-22 09:45:20	1467	3.37e-06	0.0001	1.5	1.53439
2025-05-22 09:45:21	1468	3.35e-06	0.0001	1.5	1.54752
2025-05-22 09:45:22	1469	3.37e-06	0.0001	1.5	1.53877
2025-05-22 09:45:23	1470	3.37e-06	0.0001	1.5	1.54752
2025-05-22 09:45:24	1471	3.35e-06	0.0001	1.5	1.53877
2025-05-22 09:45:25	1472	3.35e-06	0.0001	1.5	1.54752
2025-05-22 09:45:26	1473	3.37e-06	0.0001	1.5	1.54752
2025-05-22 09:45:27	1474	3.37e-06	0.0001	1.5	1.54314
2025-05-22 09:45:28	1475	3.37e-06	0.0001	1.5	1.53439
2025-05-22 09:45:29	1476	3.37e-06	0.0001	1.49	1.52126
2025-05-22 09:45:30	1477	3.37e-06	0.0001	1.49	1.53877
2025-05-22 09:45:31	1478	3.37e-06	0.0001	1.49	1.54752
2025-05-22 09:45:32	1479	3.37e-06	0.0001	1.49	1.53001
2025-05-22 09:45:33	1480	3.35e-06	0.0001	1.49	1.53439
2025-05-22 09:45:34	1481	3.37e-06	0.0001	1.49	1.53877
2025-05-22 09:45:35	1482	3.35e-06	0.0001	1.49	1.53877
2025-05-22 09:45:35	1482	3.37e-06	0.0001	1.49	1.53877
2025-05-22 09:45:36	1483	3.35e-06	0.0001	1.49	1.53439
2025-05-22 09:45:37	1484	3.37e-06	0.0001	1.49	1.53001
2025-05-22 09:45:38	1485	3.37e-06	0.0001	1.49	1.54314
2025-05-22 09:45:39	1486	3.35e-06	0.0001	1.49	1.53877
2025-05-22 09:45:40	1487	3.37e-06	0.0001	1.49	1.52564
2025-05-22 09:45:41	1488	3.35e-06	0.0001	1.49	1.53001
2025-05-22 09:45:42	1489	3.37e-06	0.0001	1.48	1.53439
2025-05-22 09:45:43	1490	3.37e-06	0.0001	1.48	1.52564
2025-05-22 09:45:44	1491	3.37e-06	0.0001	1.47	1.52126
2025-05-22 09:45:45	1492	3.35e-06	0.0001	1.46	1.50375
2025-05-22 09:45:46	1493	3.35e-06	0.0001	1.46	1.47749
2025-05-22 09:45:47	1494	3.35e-06	0.0001	1.45	1.48187
2025-05-22 09:45:48	1495	3.35e-06	0.0001	1.45	1.47749
2025-05-22 09:45:49	1496	3.34e-06	0.0001	1.44	1.48625
2025-05-22 09:45:50	1497	3.34e-06	0.0001	1.44	1.48625
2025-05-22 09:45:51	1498	3.32e-06	0.0001	1.44	1.49062
2025-05-22 09:45:52	1499	3.29e-06	0.0001	1.44	1.48625
2025-05-22 09:45:53	1500	3.29e-06	0.0001	1.44	1.47749
2025-05-22 09:45:54	1501	3.29e-06	0.0001	1.44	1.48625
2025-05-22 09:45:55	1502	3.29e-06	0.0001	1.44	1.48625
2025-05-22 09:45:56	1503	3.29e-06	0.0001	1.44	1.48187
2025-05-22 09:45:57	1504	3.29e-06	0.0001	1.44	1.49062
2025-05-22 09:45:58	1505	3.3e-06	0.0001	1.44	1.49062
2025-05-22 09:45:59	1506	3.32e-06	0.0001	1.44	1.48187
2025-05-22 09:46:00	1507	3.3e-06	0.0001	1.44	1.48625
2025-05-22 09:46:00	1507	3.29e-06	0.0001	1.44	1.48187
2025-05-22 09:46:01	1508	3.3e-06	0.0001	1.44	1.48625
2025-05-22 09:46:02	1509	3.29e-06	0.0001	1.44	1.48625
2025-05-22 09:46:03	1510	3.29e-06	0.0001	1.44	1.47749
2025-05-22 09:46:04	1511	3.29e-06	0.0001	1.44	1.49062
2025-05-22 09:46:05	1512	3.29e-06	0.0001	1.44	1.47749
2025-05-22 09:46:06	1513	3.29e-06	0.0001	1.44	1.47311
2025-05-22 09:46:07	1514	3.29e-06	0.0001	1.44	1.46874
2025-05-22 09:46:08	1515	3.29e-06	0.0001	1.44	1.47311
2025-05-22 09:46:09	1516	3.29e-06	0.0001	1.44	1.47311
2025-05-22 09:46:10	1517	3.29e-06	0.0001	1.44	1.47749
2025-05-22 09:46:11	1518	3.29e-06	0.0001	1.44	1.47311
2025-05-22 09:46:12	1519	3.29e-06	0.0001	1.43	1.48187
2025-05-22 09:46:13	1520	3.29e-06	0.0001	1.43	1.47749
2025-05-22 09:46:14	1521	3.29e-06	0.0001	1.43	1.45998
2025-05-22 09:46:15	1522	3.29e-06	0.0001	1.43	1.47311
2025-05-22 09:46:16	1523	3.29e-06	0.0001	1.43	1.47311
2025-05-22 09:46:17	1524	3.29e-06	0.0001	1.43	1.46436
2025-05-22 09:46:18	1525	3.29e-06	0.0001	1.43	1.46436
2025-05-22 09:46:19	1526	3.3e-06	0.0001	1.43	1.45998
2025-05-22 09:46:20	1527	3.3e-06	0.0001	1.43	1.45998
2025-05-22 09:46:21	1528	3.29e-06	0.0001	1.43	1.46436
2025-05-22 09:46:22	1529	3.3e-06	0.0001	1.43	1.47749
2025-05-22 09:46:23	1530	3.3e-06	0.0001	1.43	1.47749
2025-05-22 09:46:24	1531	3.29e-06	0.0001	1.43	1.45561
2025-05-22 09:46:25	1532	3.29e-06	0.0001	1.43	1.46874
2025-05-22 09:46:25	1532	3.29e-06	0.0001	1.43	1.45561
2025-05-22 09:46:26	1533	3.29e-06	0.0001	1.43	1.46436
2025-05-22 09:46:27	1534	3.29e-06	0.0001	1.43	1.46874
2025-05-22 09:46:28	1535	3.29e-06	0.0001	1.43	1.47311
2025-05-22 09:46:29	1536	3.3e-06	0.0001	1.43	1.46436
2025-05-22 09:46:30	1537	3.29e-06	0.0001	1.43	1.45998
2025-05-22 09:46:31	1538	3.29e-06	0.0001	1.43	1.45561
2025-05-22 09:46:32	1539	3.29e-06	0.0001	1.43	1.45561
2025-05-22 09:46:33	1540	3.29e-06	0.0001	1.43	1.45123
2025-05-22 09:46:34	1541	3.3e-06	0.0001	1.43	1.45998
2025-05-22 09:46:35	1542	3.29e-06	0.0001	1.43	1.45123
2025-05-22 09:46:36	1543	3.29e-06	0.0001	1.43	1.45561
2025-05-22 09:46:37	1544	3.29e-06	0.0001	1.43	1.45998
2025-05-22 09:46:38	1545	3.29e-06	0.0001	1.43	1.46436
2025-05-22 09:46:39	1546	3.29e-06	0.0001	1.43	1.45123
2025-05-22 09:46:40	1547	3.29e-06	0.0001	1.43	1.45561
2025-05-22 09:46:41	1548	3.29e-06	0.0001	1.43	1.45123
2025-05-22 09:46:42	1549	3.29e-06	0.0001	1.42	1.44685
2025-05-22 09:46:43	1550	3.29e-06	0.0001	1.43	1.47311
2025-05-22 09:46:44	1551	3.29e-06	0.0001	1.42	1.45998
2025-05-22 09:46:45	1552	3.29e-06	0.0001	1.42	1.45998
2025-05-22 09:46:46	1553	3.3e-06	0.0001	1.42	1.44248
2025-05-22 09:46:47	1554	3.3e-06	0.0001	1.42	1.44685
2025-05-22 09:46:48	1555	3.3e-06	0.0001	1.42	1.45123
2025-05-22 09:46:49	1556	3.29e-06	0.0001	1.42	1.44248
2025-05-22 09:46:50	1557	3.3e-06	0.0001	1.42	1.45561
2025-05-22 09:46:51	1558	3.29e-06	0.0001	1.42	1.45123
2025-05-22 09:46:52	1559	3.29e-06	0.0001	1.42	1.44248
2025-05-22 09:46:53	1560	3.3e-06	0.0001	1.42	1.45561
2025-05-22 09:46:54	1561	3.29e-06	0.0001	1.42	1.45123
2025-05-22 09:46:55	1562	3.3e-06	0.0001	1.42	1.44248
2025-05-22 09:46:56	1563	3.29e-06	0.0001	1.42	1.44248
2025-05-22 09:46:57	1564	3.3e-06	0.0001	1.42	1.44248
2025-05-22 09:46:58	1565	3.3e-06	0.0001	1.42	1.45123
2025-05-22 09:46:59	1566	3.29e-06	0.0001	1.42	1.45561
2025-05-22 09:47:00	1567	3.29e-06	0.0001	1.42	1.45561
2025-05-22 09:47:01	1568	3.29e-06	0.0001	1.42	1.45998
2025-05-22 09:47:02	1569	3.29e-06	0.0001	1.41	1.44685
2025-05-22 09:47:03	1570	3.29e-06	0.0001	1.41	1.44248
2025-05-22 09:47:04	1571	3.29e-06	0.0001	1.41	1.43372
2025-05-22 09:47:05	1572	3.29e-06	0.0001	1.41	1.44685
2025-05-22 09:47:06	1573	3.29e-06	0.0001	1.41	1.44685
2025-05-22 09:47:07	1574	3.3e-06	0.0001	1.41	1.44248
2025-05-22 09:47:08	1575	3.29e-06	0.0001	1.41	1.4381
2025-05-22 09:47:09	1576	3.29e-06	0.0001	1.41	1.45123
2025-05-22 09:47:10	1577	3.29e-06	0.0001	1.41	1.45123
2025-05-22 09:47:12	1579	3.3e-06	0.0001	1.41	1.42935
2025-05-22 09:47:13	1580	3.29e-06	0.0001	1.4	1.4381
2025-05-22 09:47:14	1581	3.29e-06	0.0001	1.4	1.44685
2025-05-22 09:47:15	1582	3.29e-06	0.0001	1.4	1.44685
2025-05-22 09:47:16	1583	3.29e-06	0.0001	1.4	1.42935
2025-05-22 09:47:17	1584	3.29e-06	0.0001	1.4	1.43372
2025-05-22 09:47:18	1585	3.29e-06	0.0001	1.4	1.44248
2025-05-22 09:47:19	1586	3.3e-06	0.0001	1.4	1.42497
2025-05-22 09:47:20	1587	3.3e-06	0.0001	1.4	1.42497
2025-05-22 09:47:21	1588	3.3e-06	0.0001	1.4	1.41621
2025-05-22 09:47:22	1589	3.29e-06	0.0001	1.4	1.4381
2025-05-22 09:47:23	1590	3.29e-06	0.0001	1.4	1.42935
2025-05-22 09:47:24	1591	3.29e-06	0.0001	1.4	1.41621
2025-05-22 09:47:25	1592	3.29e-06	0.0001	1.4	1.40746
2025-05-22 09:47:26	1593	3.29e-06	0.0001	1.39	1.4381
2025-05-22 09:47:27	1594	3.29e-06	0.0001	1.39	1.43372
2025-05-22 09:47:28	1595	3.29e-06	0.0001	1.39	1.42497
2025-05-22 09:47:29	1596	3.29e-06	0.0001	1.39	1.41184
2025-05-22 09:47:30	1597	3.3e-06	0.0001	1.39	1.42497
2025-05-22 09:47:31	1598	3.29e-06	0.0001	1.39	1.42059
2025-05-22 09:47:32	1599	3.29e-06	0.0001	1.39	1.42497
2025-05-22 09:47:33	1600	3.29e-06	0.0001	1.39	1.42059
2025-05-22 09:47:34	1601	3.29e-06	0.0001	1.39	1.41621
2025-05-22 09:47:35	1602	3.29e-06	0.0001	1.39	1.42935
2025-05-22 09:47:36	1603	3.29e-06	0.0001	1.39	1.41621
2025-05-22 09:47:37	1604	3.3e-06	0.0001	1.38	1.41621
2025-05-22 09:47:38	1605	3.29e-06	0.0001	1.39	1.41621
2025-05-22 09:47:39	1606	3.3e-06	0.0001	1.38	1.42497
2025-05-22 09:47:40	1607	3.3e-06	0.0001	1.39	1.42935
2025-05-22 09:47:41	1608	3.29e-06	0.0001	1.39	1.41184
2025-05-22 09:47:42	1609	3.27e-06	0.0001	1.38	1.43372
2025-05-22 09:47:42	1609	3.29e-06	0.0001	1.38	1.39871
2025-05-22 09:47:44	1611	3.28e-06	0.0001	1.38	1.39871
2025-05-22 09:47:45	1612	3.27e-06	0.0001	1.37	1.38995
2025-05-22 09:47:46	1613	3.27e-06	0.0001	1.36	1.40308
2025-05-22 09:47:47	1614	3.27e-06	0.0001	1.36	1.38995
2025-05-22 09:47:48	1615	3.27e-06	0.0001	1.35	1.38558
2025-05-22 09:47:49	1616	3.24e-06	0.0001	1.35	1.37682
2025-05-22 09:47:50	1617	3.23e-06	0.0001	1.34	1.37244
2025-05-22 09:47:51	1618	3.23e-06	0.0001	1.34	1.35932
2025-05-22 09:47:52	1619	3.23e-06	0.0001	1.33	1.36807
2025-05-22 09:47:53	1620	3.23e-06	0.0001	1.33	1.37682
2025-05-22 09:47:54	1621	3.23e-06	0.0001	1.33	1.36807
2025-05-22 09:47:55	1622	3.23e-06	0.0001	1.33	1.37244
2025-05-22 09:47:56	1623	3.23e-06	0.0001	1.33	1.35932
2025-05-22 09:47:57	1624	3.23e-06	0.0001	1.33	1.35932
2025-05-22 09:47:58	1625	3.23e-06	0.0001	1.33	1.35932
2025-05-22 09:47:58	1625	3.24e-06	0.0001	1.33	1.35932
2025-05-22 09:47:59	1626	3.24e-06	0.0001	1.33	1.37244
2025-05-22 09:48:00	1627	3.23e-06	0.0001	1.33	1.37244
2025-05-22 09:48:01	1628	3.23e-06	0.0001	1.33	1.36807
2025-05-22 09:48:02	1629	3.23e-06	0.0001	1.32	1.35494
2025-05-22 09:48:03	1630	3.23e-06	0.0001	1.32	1.35056
2025-05-22 09:48:04	1631	3.23e-06	0.0001	1.32	1.35494
2025-05-22 09:48:05	1632	3.23e-06	0.0001	1.32	1.35932
2025-05-22 09:48:06	1633	3.23e-06	0.0001	1.33	1.35494
2025-05-22 09:48:07	1634	3.23e-06	0.0001	1.32	1.35494
2025-05-22 09:48:08	1635	3.23e-06	0.0001	1.32	1.35056
2025-05-22 09:48:09	1636	3.23e-06	0.0001	1.32	1.35056
2025-05-22 09:48:10	1637	3.23e-06	0.0001	1.32	1.35932
2025-05-22 09:48:11	1638	3.23e-06	0.0001	1.33	1.34618
2025-05-22 09:48:12	1639	3.22e-06	0.0001	1.32	1.36369
2025-05-22 09:48:13	1640	3.23e-06	0.0001	1.32	1.35494
2025-05-22 09:48:14	1641	3.23e-06	0.0001	1.33	1.35494
2025-05-22 09:48:15	1642	3.23e-06	0.0001	1.31	1.35056
2025-05-22 09:48:16	1643	3.23e-06	0.0001	1.32	1.35494
2025-05-22 09:48:17	1644	3.23e-06	0.0001	1.31	1.34618
2025-05-22 09:48:18	1645	3.23e-06	0.0001	1.31	1.35056
2025-05-22 09:48:19	1646	3.23e-06	0.0001	1.31	1.34181
2025-05-22 09:48:20	1647	3.23e-06	0.0001	1.31	1.35494
2025-05-22 09:48:21	1648	3.24e-06	0.0001	1.31	1.37244
2025-05-22 09:48:22	1649	3.23e-06	0.0001	1.31	1.35056
2025-05-22 09:48:23	1650	3.23e-06	0.0001	1.31	1.35494
2025-05-22 09:48:24	1651	3.23e-06	0.0001	1.32	1.33743
2025-05-22 09:48:25	1652	3.23e-06	0.0001	1.32	1.33743
2025-05-22 09:48:26	1653	3.23e-06	0.0001	1.32	1.35494
2025-05-22 09:48:27	1654	3.23e-06	0.0001	1.32	1.35494
2025-05-22 09:48:28	1655	3.24e-06	0.0001	1.32	1.32868
2025-05-22 09:48:29	1656	3.23e-06	0.0001	1.31	1.35056
2025-05-22 09:48:30	1657	3.23e-06	0.0001	1.31	1.33743
2025-05-22 09:48:31	1658	3.23e-06	0.0001	1.31	1.34618
2025-05-22 09:48:32	1659	3.23e-06	0.0001	1.32	1.33743
2025-05-22 09:48:32	1659	3.23e-06	0.0001	1.31	1.34618
2025-05-22 09:48:33	1660	3.23e-06	0.0001	1.31	1.33743
2025-05-22 09:48:34	1661	3.23e-06	0.0001	1.31	1.33743
2025-05-22 09:48:35	1662	3.23e-06	0.0001	1.31	1.31992
2025-05-22 09:48:36	1663	3.24e-06	0.0001	1.31	1.33743
2025-05-22 09:48:37	1664	3.23e-06	0.0001	1.31	1.33305
2025-05-22 09:48:38	1665	3.24e-06	0.0001	1.31	1.33743
2025-05-22 09:48:39	1666	3.23e-06	0.0001	1.31	1.32868
2025-05-22 09:48:40	1667	3.23e-06	0.0001	1.31	1.36369
2025-05-22 09:48:41	1668	3.23e-06	0.0001	1.31	1.33743
2025-05-22 09:48:42	1669	3.23e-06	0.0001	1.31	1.33743
2025-05-22 09:48:43	1670	3.23e-06	0.0001	1.31	1.34181
2025-05-22 09:48:44	1671	3.23e-06	0.0001	1.31	1.31992
2025-05-22 09:48:45	1672	3.23e-06	0.0001	1.3	1.31992
2025-05-22 09:48:46	1673	3.23e-06	0.0001	1.3	1.33305
2025-05-22 09:48:47	1674	3.23e-06	0.0001	1.3	1.33743
2025-05-22 09:48:48	1675	3.23e-06	0.0001	1.3	1.34181
2025-05-22 09:48:49	1676	3.23e-06	0.0001	1.3	1.34181
2025-05-22 09:48:50	1677	3.23e-06	0.0001	1.3	1.31117
2025-05-22 09:48:51	1678	3.23e-06	0.0001	1.3	1.3243
2025-05-22 09:48:52	1679	3.23e-06	0.0001	1.3	1.3243
2025-05-22 09:48:53	1680	3.23e-06	0.0001	1.3	1.33743
2025-05-22 09:48:54	1681	3.23e-06	0.0001	1.3	1.34181
2025-05-22 09:48:55	1682	3.23e-06	0.0001	1.3	1.3243
2025-05-22 09:48:56	1683	3.23e-06	0.0001	1.3	1.33743
2025-05-22 09:48:57	1684	3.23e-06	0.0001	1.3	1.33743
2025-05-22 09:48:58	1685	3.22e-06	0.0001	1.3	1.3243
2025-05-22 09:48:59	1686	3.23e-06	0.0001	1.3	1.31992
2025-05-22 09:49:00	1687	3.23e-06	0.0001	1.29	1.31554
2025-05-22 09:49:01	1688	3.23e-06	0.0001	1.29	1.31554
2025-05-22 09:49:02	1689	3.23e-06	0.0001	1.3	1.31992
2025-05-22 09:49:03	1690	3.23e-06	0.0001	1.29	1.31992
2025-05-22 09:49:04	1691	3.23e-06	0.0001	1.3	1.31554
2025-05-22 09:49:05	1692	3.23e-06	0.0001	1.29	1.3243
2025-05-22 09:49:06	1693	3.24e-06	0.0001	1.29	1.31117
2025-05-22 09:49:06	1693	3.23e-06	0.0001	1.29	1.31992
2025-05-22 09:49:07	1694	3.23e-06	0.0001	1.29	1.31117
2025-05-22 09:49:08	1695	3.23e-06	0.0001	1.29	1.31117
2025-05-22 09:49:09	1696	3.23e-06	0.0001	1.29	1.31554
2025-05-22 09:49:10	1697	3.24e-06	0.0001	1.29	1.30679
2025-05-22 09:49:11	1698	3.23e-06	0.0001	1.29	1.31117
2025-05-22 09:49:12	1699	3.23e-06	0.0001	1.29	1.3243
2025-05-22 09:49:13	1700	3.24e-06	0.0001	1.29	1.30242
2025-05-22 09:49:14	1701	3.23e-06	0.0001	1.29	1.31117
2025-05-22 09:49:15	1702	3.23e-06	0.0001	1.29	1.32868
2025-05-22 09:49:16	1703	3.23e-06	0.0001	1.29	1.32868
2025-05-22 09:49:17	1704	3.23e-06	0.0001	1.29	1.31554
2025-05-22 09:49:18	1705	3.23e-06	0.0001	1.29	1.30679
2025-05-22 09:49:19	1706	3.23e-06	0.0001	1.29	1.30679
2025-05-22 09:49:20	1707	3.23e-06	0.0001	1.29	1.32868
2025-05-22 09:49:21	1708	3.23e-06	0.0001	1.29	1.29804
2025-05-22 09:49:22	1709	3.23e-06	0.0001	1.29	1.31554
2025-05-22 09:49:23	1710	3.23e-06	0.0001	1.29	1.30679
2025-05-22 09:49:24	1711	3.23e-06	0.0001	1.29	1.3243
2025-05-22 09:49:25	1712	3.23e-06	0.0001	1.29	1.30679
2025-05-22 09:49:26	1713	3.23e-06	0.0001	1.29	1.30679
2025-05-22 09:49:27	1714	3.23e-06	0.0001	1.29	1.31992
2025-05-22 09:49:28	1715	3.23e-06	0.0001	1.29	1.31554
2025-05-22 09:49:29	1716	3.23e-06	0.0001	1.28	1.31554
2025-05-22 09:49:30	1717	3.23e-06	0.0001	1.28	1.30679
2025-05-22 09:49:31	1718	3.23e-06	0.0001	1.28	1.31117
2025-05-22 09:49:32	1719	3.23e-06	0.0001	1.28	1.30242
2025-05-22 09:49:32	1719	3.23e-06	0.0001	1.28	1.30242
2025-05-22 09:49:33	1720	3.23e-06	0.0001	1.28	1.30242
2025-05-22 09:49:34	1721	3.24e-06	0.0001	1.28	1.29366
2025-05-22 09:49:35	1722	3.23e-06	0.0001	1.28	1.30242
2025-05-22 09:49:36	1723	3.23e-06	0.0001	1.28	1.29804
2025-05-22 09:49:37	1724	3.23e-06	0.0001	1.28	1.30679
2025-05-22 09:49:38	1725	3.23e-06	0.0001	1.28	1.30242
2025-05-22 09:49:39	1726	3.23e-06	0.0001	1.27	1.29366
2025-05-22 09:49:40	1727	3.23e-06	0.0001	1.27	1.28491
2025-05-22 09:49:41	1728	3.23e-06	0.0001	1.27	1.30242
2025-05-22 09:49:42	1729	3.23e-06	0.0001	1.27	1.28928
2025-05-22 09:49:43	1730	3.23e-06	0.0001	1.27	1.28928
2025-05-22 09:49:44	1731	3.23e-06	0.0001	1.27	1.29804
2025-05-22 09:49:45	1732	3.23e-06	0.0001	1.27	1.30242
2025-05-22 09:49:46	1733	3.23e-06	0.0001	1.27	1.28928
2025-05-22 09:49:47	1734	3.24e-06	0.0001	1.27	1.28928
2025-05-22 09:49:48	1735	3.23e-06	0.0001	1.27	1.28491
2025-05-22 09:49:49	1736	3.22e-06	0.0001	1.27	1.30679
2025-05-22 09:49:50	1737	3.23e-06	0.0001	1.26	1.29366
2025-05-22 09:49:51	1738	3.23e-06	0.0001	1.26	1.28928
2025-05-22 09:49:52	1739	3.22e-06	0.0001	1.26	1.28928
2025-05-22 09:49:53	1740	3.22e-06	0.0001	1.26	1.28491
2025-05-22 09:49:54	1741	3.22e-06	0.0001	1.26	1.28928
2025-05-22 09:49:55	1742	3.22e-06	0.0001	1.26	1.28053
2025-05-22 09:49:56	1743	3.2e-06	0.0001	1.26	1.29366
2025-05-22 09:49:57	1744	3.18e-06	0.0001	1.26	1.28928
2025-05-22 09:49:57	1744	3.18e-06	0.0001	1.26	1.28053
2025-05-22 09:49:58	1745	3.2e-06	0.0001	1.26	1.29366
2025-05-22 09:49:59	1746	3.18e-06	0.0001	1.25	1.27178
2025-05-22 09:50:00	1747	3.18e-06	0.0001	1.25	1.27615
2025-05-22 09:50:01	1748	3.17e-06	0.0001	1.25	1.27178
2025-05-22 09:50:02	1749	3.15e-06	0.0001	1.24	1.25427
2025-05-22 09:50:03	1750	3.17e-06	0.0001	1.23	1.24114
2025-05-22 09:50:04	1751	3.17e-06	0.0001	1.23	1.24989
2025-05-22 09:50:05	1752	3.17e-06	0.0001	1.23	1.25427
2025-05-22 09:50:06	1753	3.17e-06	0.0001	1.22	1.23676
2025-05-22 09:50:07	1754	3.17e-06	0.0001	1.22	1.24551
2025-05-22 09:50:08	1755	3.15e-06	0.0001	1.22	1.24114
2025-05-22 09:50:09	1756	3.17e-06	0.0001	1.22	1.24114
2025-05-22 09:50:10	1757	3.17e-06	0.0001	1.22	1.23238
2025-05-22 09:50:11	1758	3.17e-06	0.0001	1.22	1.23238
2025-05-22 09:50:12	1759	3.18e-06	0.0001	1.22	1.24114
2025-05-22 09:50:13	1760	3.17e-06	0.0001	1.22	1.24551
2025-05-22 09:50:14	1761	3.17e-06	0.0001	1.22	1.23238
2025-05-22 09:50:15	1762	3.17e-06	0.0001	1.22	1.24551
2025-05-22 09:50:16	1763	3.17e-06	0.0001	1.22	1.24114
2025-05-22 09:50:17	1764	3.17e-06	0.0001	1.22	1.23676
2025-05-22 09:50:18	1765	3.17e-06	0.0001	1.22	1.23238
2025-05-22 09:50:19	1766	3.17e-06	0.0001	1.21	1.24114
2025-05-22 09:50:20	1767	3.17e-06	0.0001	1.21	1.22363
2025-05-22 09:50:21	1768	3.15e-06	0.0001	1.21	1.21925
2025-05-22 09:50:22	1769	3.15e-06	0.0001	1.21	1.23676
2025-05-22 09:50:22	1769	3.15e-06	0.0001	1.21	1.23238
2025-05-22 09:50:23	1770	3.17e-06	0.0001	1.21	1.23238
2025-05-22 09:50:24	1771	3.17e-06	0.0001	1.21	1.22363
2025-05-22 09:50:25	1772	3.17e-06	0.0001	1.21	1.23676
2025-05-22 09:50:26	1773	3.17e-06	0.0001	1.21	1.23676
2025-05-22 09:50:28	1775	3.15e-06	0.0001	1.21	1.23676
2025-05-22 09:50:29	1776	3.17e-06	0.0001	1.21	1.22801
2025-05-22 09:50:30	1777	3.17e-06	0.0001	1.21	1.22363
2025-05-22 09:50:31	1778	3.15e-06	0.0001	1.21	1.23238
2025-05-22 09:50:31	1778	3.17e-06	0.0001	1.21	1.22801
2025-05-22 09:50:32	1779	3.17e-06	0.0001	1.21	1.22801
2025-05-22 09:50:33	1780	3.17e-06	0.0001	1.21	1.22801
2025-05-22 09:50:34	1781	3.17e-06	0.0001	1.21	1.22801
2025-05-22 09:50:35	1782	3.17e-06	0.0001	1.21	1.22801
2025-05-22 09:50:37	1784	3.17e-06	0.0001	1.21	1.21925
2025-05-22 09:50:38	1785	3.15e-06	0.0001	1.21	1.21488
2025-05-22 09:50:39	1786	3.15e-06	0.0001	1.21	1.22801
2025-05-22 09:50:39	1786	3.17e-06	0.0001	1.21	1.21925
2025-05-22 09:50:40	1787	3.17e-06	0.0001	1.21	1.21488
2025-05-22 09:50:41	1788	3.17e-06	0.0001	1.21	1.23238
2025-05-22 09:50:42	1789	3.17e-06	0.0001	1.2	1.21925
2025-05-22 09:50:44	1791	3.17e-06	0.0001	1.2	1.21925
2025-05-22 09:50:45	1792	3.17e-06	0.0001	1.2	1.22363
2025-05-22 09:50:46	1793	3.17e-06	0.0001	1.2	1.22363
2025-05-22 09:50:47	1794	3.15e-06	0.0001	1.2	1.2105
2025-05-22 09:50:48	1795	3.17e-06	0.0001	1.2	1.21925
2025-05-22 09:50:49	1796	3.17e-06	0.0001	1.2	1.19737
2025-05-22 09:50:50	1797	3.17e-06	0.0001	1.2	1.21488
2025-05-22 09:50:51	1798	3.17e-06	0.0001	1.2	1.19737
2025-05-22 09:50:52	1799	3.17e-06	0.0001	1.2	1.21925
2025-05-22 09:50:53	1800	3.17e-06	0.0001	1.2	1.20175
2025-05-22 09:50:54	1801	3.17e-06	0.0001	1.2	1.2105
2025-05-22 09:50:55	1802	3.17e-06	0.0001	1.19	1.21488
2025-05-22 09:50:56	1803	3.17e-06	0.0001	1.2	1.20612
2025-05-22 09:50:57	1804	3.15e-06	0.0001	1.2	1.21488
2025-05-22 09:50:58	1805	3.17e-06	0.0001	1.2	1.20612
2025-05-22 09:50:59	1806	3.17e-06	0.0001	1.2	1.21925
2025-05-22 09:51:00	1807	3.17e-06	0.0001	1.2	1.2105
2025-05-22 09:51:01	1808	3.17e-06	0.0001	1.2	1.21488
2025-05-22 09:51:03	1810	3.17e-06	0.0001	1.2	1.20612
2025-05-22 09:51:04	1811	3.17e-06	0.0001	1.19	1.2105
2025-05-22 09:51:05	1812	3.17e-06	0.0001	1.19	1.19737
2025-05-22 09:51:05	1812	3.15e-06	0.0001	1.19	1.21488
2025-05-22 09:51:06	1813	3.17e-06	0.0001	1.19	1.20612
2025-05-22 09:51:08	1815	3.17e-06	0.0001	1.19	1.20175
2025-05-22 09:51:09	1816	3.15e-06	0.0001	1.19	1.2105
2025-05-22 09:51:10	1817	3.15e-06	0.0001	1.19	1.20175
2025-05-22 09:51:11	1818	3.17e-06	0.0001	1.19	1.21488
2025-05-22 09:51:12	1819	3.17e-06	0.0001	1.19	1.19299
2025-05-22 09:51:13	1820	3.15e-06	0.0001	1.19	1.19737
2025-05-22 09:51:13	1820	3.17e-06	0.0001	1.19	1.20175
2025-05-22 09:51:14	1821	3.17e-06	0.0001	1.19	1.19737
2025-05-22 09:51:15	1822	3.17e-06	0.0001	1.18	1.19299
2025-05-22 09:51:16	1823	3.17e-06	0.0001	1.18	1.19737
2025-05-22 09:51:18	1825	3.17e-06	0.0001	1.18	1.20175
2025-05-22 09:51:19	1826	3.17e-06	0.0001	1.18	1.20175
2025-05-22 09:51:20	1827	3.17e-06	0.0001	1.18	1.19299
2025-05-22 09:51:21	1828	3.17e-06	0.0001	1.18	1.2105
2025-05-22 09:51:22	1829	3.17e-06	0.0001	1.18	1.19737
2025-05-22 09:51:23	1830	3.17e-06	0.0001	1.18	1.19737
2025-05-22 09:51:24	1831	3.17e-06	0.0001	1.18	1.19299
2025-05-22 09:51:25	1832	3.15e-06	0.0001	1.18	1.19737
2025-05-22 09:51:26	1833	3.17e-06	0.0001	1.18	1.19737
2025-05-22 09:51:27	1834	3.17e-06	0.0001	1.18	1.18424
2025-05-22 09:51:28	1835	3.17e-06	0.0001	1.18	1.18861
2025-05-22 09:51:29	1836	3.17e-06	0.0001	1.18	1.18424
2025-05-22 09:51:30	1837	3.17e-06	0.0001	1.18	1.18424
2025-05-22 09:51:31	1838	3.15e-06	0.0001	1.18	1.20175
2025-05-22 09:51:32	1839	3.17e-06	0.0001	1.18	1.18861
2025-05-22 09:51:33	1840	3.17e-06	0.0001	1.18	1.18424
2025-05-22 09:51:34	1841	3.17e-06	0.0001	1.17	1.18424
2025-05-22 09:51:35	1842	3.17e-06	0.0001	1.17	1.18424
2025-05-22 09:51:36	1843	3.17e-06	0.0001	1.17	1.17986
2025-05-22 09:51:37	1844	3.18e-06	0.0001	1.17	1.20612
2025-05-22 09:51:38	1845	3.17e-06	0.0001	1.17	1.17548
2025-05-22 09:51:39	1846	3.17e-06	0.0001	1.17	1.18861
2025-05-22 09:51:40	1847	3.17e-06	0.0001	1.17	1.17986
2025-05-22 09:51:41	1848	3.17e-06	0.0001	1.17	1.17111
2025-05-22 09:51:42	1849	3.17e-06	0.0001	1.17	1.17548
2025-05-22 09:51:43	1850	3.17e-06	0.0001	1.17	1.18424
2025-05-22 09:51:44	1851	3.17e-06	0.0001	1.17	1.18861
2025-05-22 09:51:45	1852	3.17e-06	0.0001	1.17	1.1536
2025-05-22 09:51:46	1853	3.17e-06	0.0001	1.17	1.17111
2025-05-22 09:51:47	1854	3.17e-06	0.0001	1.16	1.16673
2025-05-22 09:51:48	1855	3.17e-06	0.0001	1.16	1.18424
2025-05-22 09:51:49	1856	3.18e-06	0.0001	1.16	1.17986
2025-05-22 09:51:50	1857	3.17e-06	0.0001	1.16	1.17986
2025-05-22 09:51:51	1858	3.17e-06	0.0001	1.16	1.17111
2025-05-22 09:51:52	1859	3.17e-06	0.0001	1.16	1.17111
2025-05-22 09:51:53	1860	3.17e-06	0.0001	1.16	1.17111
2025-05-22 09:51:54	1861	3.17e-06	0.0001	1.16	1.16673
2025-05-22 09:51:55	1862	3.17e-06	0.0001	1.16	1.17986
2025-05-22 09:51:56	1863	3.17e-06	0.0001	1.16	1.16235
2025-05-22 09:51:57	1864	3.17e-06	0.0001	1.16	1.17111
2025-05-22 09:51:58	1865	3.17e-06	0.0001	1.16	1.17986
2025-05-22 09:51:59	1866	3.17e-06	0.0001	1.16	1.17548
2025-05-22 09:52:00	1867	3.17e-06	0.0001	1.16	1.16235
2025-05-22 09:52:01	1868	3.17e-06	0.0001	1.16	1.16235
2025-05-22 09:52:02	1869	3.15e-06	0.0001	1.16	1.16235
2025-05-22 09:52:03	1870	3.17e-06	0.0001	1.16	1.16235
2025-05-22 09:52:04	1871	3.15e-06	0.0001	1.16	1.16235
2025-05-22 09:52:04	1871	3.17e-06	0.0001	1.16	1.16235
2025-05-22 09:52:06	1873	3.17e-06	0.0001	1.16	1.15798
2025-05-22 09:52:07	1874	3.17e-06	0.0001	1.15	1.1536
2025-05-22 09:52:08	1875	3.17e-06	0.0001	1.15	1.1536
2025-05-22 09:52:09	1876	3.17e-06	0.0001	1.15	1.17548
2025-05-22 09:52:10	1877	3.15e-06	0.0001	1.15	1.15798
2025-05-22 09:52:11	1878	3.17e-06	0.0001	1.15	1.1536
2025-05-22 09:52:12	1879	3.15e-06	0.0001	1.15	1.15798
2025-05-22 09:52:12	1879	3.17e-06	0.0001	1.15	1.14922
2025-05-22 09:52:14	1881	3.17e-06	0.0001	1.15	1.16235
2025-05-22 09:52:15	1882	3.17e-06	0.0001	1.14	1.16235
2025-05-22 09:52:16	1883	3.17e-06	0.0001	1.14	1.14922
2025-05-22 09:52:17	1884	3.17e-06	0.0001	1.14	1.1536
2025-05-22 09:52:18	1885	3.17e-06	0.0001	1.15	1.14047
2025-05-22 09:52:19	1886	3.17e-06	0.0001	1.15	1.12734
2025-05-22 09:52:20	1887	3.17e-06	0.0001	1.15	1.16235
2025-05-22 09:52:21	1888	3.15e-06	0.0001	1.14	1.14922
2025-05-22 09:52:21	1888	3.17e-06	0.0001	1.15	1.14922
2025-05-22 09:52:22	1889	3.17e-06	0.0001	1.14	1.14922
2025-05-22 09:52:24	1891	3.17e-06	0.0001	1.14	1.14485
2025-05-22 09:52:25	1892	3.17e-06	0.0001	1.14	1.14047
2025-05-22 09:52:26	1893	3.17e-06	0.0001	1.14	1.13609
2025-05-22 09:52:27	1894	3.17e-06	0.0001	1.14	1.14047
2025-05-22 09:52:28	1895	3.17e-06	0.0001	1.14	1.14922
2025-05-22 09:52:29	1896	3.17e-06	0.0001	1.14	1.13172
2025-05-22 09:52:30	1897	3.17e-06	0.0001	1.14	1.1536
2025-05-22 09:52:31	1898	3.17e-06	0.0001	1.14	1.14047
2025-05-22 09:52:32	1899	3.17e-06	0.0001	1.13	1.14922
2025-05-22 09:52:33	1900	3.17e-06	0.0001	1.13	1.14922
2025-05-22 09:52:34	1901	3.17e-06	0.0001	1.13	1.14047
2025-05-22 09:52:35	1902	3.15e-06	0.0001	1.13	1.14047
2025-05-22 09:52:36	1903	3.15e-06	0.0001	1.13	1.14047
2025-05-22 09:52:37	1904	3.15e-06	0.0001	1.13	1.1536
2025-05-22 09:52:38	1905	3.17e-06	0.0001	1.13	1.12734
2025-05-22 09:52:38	1905	3.17e-06	0.0001	1.13	1.13609
2025-05-22 09:52:39	1906	3.17e-06	0.0001	1.13	1.13172
2025-05-22 09:52:40	1907	3.17e-06	0.0001	1.13	1.13609
2025-05-22 09:52:41	1908	3.17e-06	0.0001	1.13	1.12734
2025-05-22 09:52:42	1909	3.15e-06	0.0001	1.13	1.13609
2025-05-22 09:52:43	1910	3.17e-06	0.0001	1.13	1.14047
2025-05-22 09:52:44	1911	3.17e-06	0.0001	1.13	1.14047
2025-05-22 09:52:45	1912	3.17e-06	0.0001	1.13	1.12296
2025-05-22 09:52:46	1913	3.17e-06	0.0001	1.12	1.13609
2025-05-22 09:52:47	1914	3.15e-06	0.0001	1.12	1.10108
2025-05-22 09:52:48	1915	3.17e-06	0.0001	1.11	1.10983
2025-05-22 09:52:49	1916	3.17e-06	0.0001	1.11	1.10545
2025-05-22 09:52:50	1917	3.17e-06	0.0001	1.1	1.10108
2025-05-22 09:52:51	1918	3.17e-06	0.0001	1.1	1.0967
2025-05-22 09:52:52	1919	3.17e-06	0.0001	1.09	1.11421
2025-05-22 09:52:53	1920	3.15e-06	0.0001	1.09	1.10545
2025-05-22 09:52:54	1921	3.17e-06	0.0001	1.09	1.10108
2025-05-22 09:52:55	1922	3.17e-06	0.0001	1.09	1.0967
2025-05-22 09:52:56	1923	3.17e-06	0.0001	1.09	1.08357
2025-05-22 09:52:57	1924	3.14e-06	0.0001	1.09	1.08795
2025-05-22 09:52:58	1925	3.15e-06	0.0001	1.09	1.10108
2025-05-22 09:52:59	1926	3.17e-06	0.0001	1.09	1.10108
2025-05-22 09:53:00	1927	3.17e-06	0.0001	1.08	1.0967
2025-05-22 09:53:01	1928	3.17e-06	0.0001	1.08	1.0967
2025-05-22 09:53:02	1929	3.15e-06	0.0001	1.08	1.0967
2025-05-22 09:53:03	1930	3.15e-06	0.0001	1.08	1.08357
2025-05-22 09:53:04	1931	3.14e-06	0.0001	1.08	1.08795
2025-05-22 09:53:05	1932	3.14e-06	0.0001	1.08	1.09232
2025-05-22 09:53:06	1933	3.14e-06	0.0001	1.08	1.08795
2025-05-22 09:53:07	1934	3.17e-06	0.0001	1.08	1.08795
2025-05-22 09:53:08	1935	3.15e-06	0.0001	1.08	1.08795
2025-05-22 09:53:09	1936	3.14e-06	0.0001	1.08	1.07919
2025-05-22 09:53:10	1937	3.14e-06	0.0001	1.08	1.07919
2025-05-22 09:53:11	1938	3.13e-06	0.0001	1.08	1.09232
2025-05-22 09:53:12	1939	3.13e-06	0.0001	1.08	1.09232
2025-05-22 09:53:13	1940	3.13e-06	0.0001	1.08	1.08795
2025-05-22 09:53:14	1941	3.14e-06	0.0001	1.08	1.07919
2025-05-22 09:53:15	1942	3.14e-06	0.0001	1.08	1.07919
2025-05-22 09:53:16	1943	3.13e-06	0.0001	1.08	1.07919
2025-05-22 09:53:17	1944	3.12e-06	0.0001	1.08	1.08357
2025-05-22 09:53:18	1945	3.13e-06	0.0001	1.08	1.07919
2025-05-22 09:53:19	1946	3.13e-06	0.0001	1.08	1.06606
2025-05-22 09:53:20	1947	3.13e-06	0.0001	1.08	1.07482
2025-05-22 09:53:21	1948	3.1e-06	0.0001	1.08	1.06168
2025-05-22 09:53:22	1949	3.12e-06	0.0001	1.07	1.06606
2025-05-22 09:53:23	1950	3.14e-06	0.0001	1.07	1.08357
2025-05-22 09:53:24	1951	3.13e-06	0.0001	1.07	1.08357
2025-05-22 09:53:25	1952	3.12e-06	0.0001	1.07	1.08357
2025-05-22 09:53:26	1953	3.13e-06	0.0001	1.07	1.08357
2025-05-22 09:53:27	1954	3.13e-06	0.0001	1.07	1.07044
2025-05-22 09:53:28	1955	3.12e-06	0.0001	1.07	1.05731
2025-05-22 09:53:29	1956	3.13e-06	0.0001	1.07	1.06606
2025-05-22 09:53:30	1957	3.12e-06	0.0001	1.07	1.07482
2025-05-22 09:53:31	1958	3.13e-06	0.0001	1.06	1.06606
2025-05-22 09:53:32	1959	3.1e-06	0.0001	1.06	1.06606
2025-05-22 09:53:33	1960	3.12e-06	0.0001	1.06	1.06168
2025-05-22 09:53:34	1961	3.13e-06	0.0001	1.06	1.07044
2025-05-22 09:53:35	1962	3.1e-06	0.0001	1.06	1.0967
2025-05-22 09:53:36	1963	3.12e-06	0.0001	1.06	1.06168
2025-05-22 09:53:37	1964	3.12e-06	0.0001	1.06	1.07482
2025-05-22 09:53:37	1964	3.12e-06	0.0001	1.06	1.06168
2025-05-22 09:53:38	1965	3.13e-06	0.0001	1.06	1.06606
2025-05-22 09:53:39	1966	3.12e-06	0.0001	1.06	1.06606
[truncated: 3,595 more rows]
