# Supplementary material for: A Unified Method for Triple Oxygen Isotope Analysis of Sulfate, Water, and Organics
Source: Anal Chem. 2026 Mar 6;98(11):8111–20. doi: 10.1021/acs.analchem.5c06406 (PMC13019427; doi:10.1021/acs.analchem.5c06406)
Supplement: Supplementary file 3 [file ac5c06406_si_003.zip › Zahnow_TORCH_Supplementary_Sample_Log_Files/2025-05-22_IAEA-SO-5_B4_evaluation_results.xlsx]

## Sheet: Summary
DateTime	Sample name	Sample Type	Sample mass	Instrument	d18O raw	d18O GD scaled	d18O VSMOW	d18O SD	Dp17O raw	Dp17O GD scaled	Dp17O VSMOW	Dp17O SD	d13C raw	d13C VPDB	d13C SD	TCD Peak area pos	TCD Peak area std	TCD Peak area neg	TCD Peak area neg std	TCD Peak ratio	TC/EA yield (%)	CO input pressure (mbar)	CO input pressure LN2 T (mbar)	CO residual pressure (mbar)	CO converted (mbar)	Discharge yield (%)	CO2 final pressure (mbar)	CO2/CO ratio	Residual gas pressure (mbar)	Comments
2025-05-22 10:52:35	IAEA-SO-5_B4	BaSO4	2.522	TILDAS	10.2885	12.3874	12.3874	0.008	-324.381	-318.21	-318.21	6.9	N/A	N/A	N/A	10.3188	0.538612	0.353586	0.0118916	29.1833	102.997	3.07506	2.32224	0.0338	2.28844	98.5445	1.31992	0.576779	0.0177

## Sheet: Isotope Data
ID	dateTimeMeasured	SampleName	d17O	d17OError	d18O	d18OError	Dp17O	Dp17OError	nSamCycles	nSamPoints	nRefPoints	pCO2Ref	pCO2Ref_error	pCO2Sam	pCO2Sam_error	pCO2Mismatch	pCO2Mismatch_error	PCellRef	PCellRef_error	PCellSam	PCellSam_error	PCellMismatch	PCellMismatch_error	TCellSam	TCellSam_error	TCellRef	TCellRef_error	TCellMismatch	TCellMismatch_error	measurementPeriod	d18O_scaled	d17O_scaled	Dp17O_scaled
19134	2025-05-22 22:46:50	GD_IAEA-SO-5_B4	5.363	0.011	11.003	0.008	-429.2	6.9	10	1994	2244	420.07	0.68287	419.302	0.96024	-0.7694	0.30264	41.3349	0.00306	41.334	0.00105	-0.00118	0.00204	24.4815	0.00442	24.4815	0.00442	-0.0001	0.0003	2025-05-18 to 2027-06-21	10.2885	5.09314	-324.381

## Sheet: Log Data
Sample name	Sample mass	TC/EA (°C)	Datetime	Trap 5 (°C)	Trap 6 (°C)	Trap 7 (°C)	Reactor (°C)	TCD (°C)	p G2 (mbar)	p G4 (mbar)	p G5 (mbar)	Datetime	Trap 5 (°C)	Trap 6 (°C)	Trap 7 (°C)	Reactor (°C)	TCD (°C)	p G2 (mbar)	p G4 (mbar)	p G5 (mbar)	Datetime	Trap 5 (°C)	Trap 6 (°C)	Trap 7 (°C)	Reactor (°C)	TCD (°C)	p G2 (mbar)	p G4 (mbar)	p G5 (mbar)	Datetime	Trap 5 (°C)	Trap 6 (°C)	Trap 7 (°C)	Reactor (°C)	TCD (°C)	p G2 (mbar)	p G4 (mbar)	p G5 (mbar)	Datetime	Trap 5 (°C)	Trap 6 (°C)	Trap 7 (°C)	Reactor (°C)	TCD (°C)	p G2 (mbar)	p G4 (mbar)	p G5 (mbar)	Datetime	Trap 5 (°C)
IAEA-SO-5_B4	2.522	1450.000000	2025-05-22 10:52:35	24.154135	33.755324	28.529689	21.125223	31.121542	0.000100	0.000100	-0.036920	2025-05-22 11:04:22	32.024989	63.772418	24.472913	4.518175	31.027329	0.000100	3.800000	3.075064	2025-05-22 11:05:51	30.668712	65.856930	-175.955693	-175.436760	31.220113	0.000100	2.700000	2.322235	2025-05-22 11:47:59	23.730627	63.229369	-176.645651	-176.202002	30.977664	0.000100	0.033800	0.011226	2025-05-22 11:58:42	24.291889	33.896416	23.600647	23.160221	31.147413	0.000100	0.845000	1.319922	2025-05-22 12:09:23	23.382850
[truncated: 7 more columns]

## Sheet: TCD Data
dateTime	Relative time	Signal
2025-05-22 10:54:41	0	-0.000755
2025-05-22 10:54:42	1	0.004497
2025-05-22 10:54:43	2	0.005154
2025-05-22 10:54:44	3	0.00023
2025-05-22 10:54:45	4	-9.87091e-05
2025-05-22 10:54:46	5	0.004826
2025-05-22 10:54:47	6	0.001543
2025-05-22 10:54:48	7	0.002856
2025-05-22 10:54:49	8	0.005154
2025-05-22 10:54:50	9	0.007452
2025-05-22 10:54:51	10	0.003513
2025-05-22 10:54:52	11	0.003513
2025-05-22 10:54:53	12	0.000558
2025-05-22 10:54:54	13	-0.000755
2025-05-22 10:54:55	14	0.004169
2025-05-22 10:54:56	15	-0.001084
2025-05-22 10:54:57	16	-0.002725
2025-05-22 10:54:58	17	0.002199
2025-05-22 10:54:59	18	-0.00174
2025-05-22 10:55:00	19	0.001214
2025-05-22 10:55:01	20	0.00023
2025-05-22 10:55:02	21	0.00023
2025-05-22 10:55:03	22	-0.000427
2025-05-22 10:55:04	23	0.003184
2025-05-22 10:55:05	24	0.005482
2025-05-22 10:55:05	24	0.007452
2025-05-22 10:55:06	25	0.004826
2025-05-22 10:55:07	26	-0.002397
2025-05-22 10:55:08	27	-0.001412
2025-05-22 10:55:09	28	-0.002725
2025-05-22 10:55:10	29	0.005482
2025-05-22 10:55:11	30	-0.002725
2025-05-22 10:55:12	31	0.003841
2025-05-22 10:55:13	32	0.004169
2025-05-22 10:55:14	33	-0.004038
2025-05-22 10:55:15	34	-0.000755
2025-05-22 10:55:16	35	-0.002397
2025-05-22 10:55:17	36	0.000558
2025-05-22 10:55:18	37	-9.87091e-05
2025-05-22 10:55:19	38	-0.000755
2025-05-22 10:55:20	39	0.000558
2025-05-22 10:55:21	40	-0.000427
2025-05-22 10:55:22	41	-0.00174
2025-05-22 10:55:23	42	-0.002397
2025-05-22 10:55:24	43	-0.005023
2025-05-22 10:55:25	44	-0.001412
2025-05-22 10:55:26	45	0.005154
2025-05-22 10:55:27	46	-0.000427
2025-05-22 10:55:28	47	-0.002397
2025-05-22 10:55:29	48	0.001871
2025-05-22 10:55:29	48	0.002199
2025-05-22 10:55:31	50	-0.001412
2025-05-22 10:55:31	50	0.001543
2025-05-22 10:55:32	51	0.001543
2025-05-22 10:55:33	52	-0.001412
2025-05-22 10:55:34	53	0.00023
2025-05-22 10:55:35	54	-0.00174
2025-05-22 10:55:36	55	-0.004695
2025-05-22 10:55:37	56	-0.002397
2025-05-22 10:55:38	57	0.004826
2025-05-22 10:55:39	58	0.003184
2025-05-22 10:55:40	59	-0.006336
2025-05-22 10:55:41	60	0.001871
2025-05-22 10:55:42	61	0.004169
2025-05-22 10:55:43	62	0.007124
2025-05-22 10:55:44	63	-0.003382
2025-05-22 10:55:45	64	0.004169
2025-05-22 10:55:46	65	0.004169
2025-05-22 10:55:47	66	-0.006336
2025-05-22 10:55:48	67	0.002856
2025-05-22 10:55:49	68	-0.001084
2025-05-22 10:55:50	69	0.002528
2025-05-22 10:55:51	70	0.014675
2025-05-22 10:55:52	71	-0.032272
2025-05-22 10:55:53	72	-0.013559
2025-05-22 10:55:54	73	-0.010933
2025-05-22 10:55:55	74	-0.008963
2025-05-22 10:55:56	75	-0.004038
2025-05-22 10:55:57	76	-0.002725
2025-05-22 10:55:57	76	-0.000755
2025-05-22 10:55:58	77	-0.053283
2025-05-22 10:55:59	78	0.002199
2025-05-22 10:56:01	80	-0.002069
2025-05-22 10:56:01	80	0.094452
2025-05-22 10:56:02	81	0.826561
2025-05-22 10:56:03	82	1.54127
2025-05-22 10:56:04	83	1.47922
2025-05-22 10:56:05	84	1.29997
2025-05-22 10:56:06	85	1.19229
2025-05-22 10:56:07	86	1.10627
2025-05-22 10:56:08	87	0.968387
2025-05-22 10:56:09	88	0.763199
2025-05-22 10:56:10	89	0.444091
2025-05-22 10:56:11	90	0.255975
2025-05-22 10:56:12	91	0.132206
2025-05-22 10:56:13	92	0.06589
2025-05-22 10:56:14	93	0.038312
2025-05-22 10:56:15	94	0.027478
2025-05-22 10:56:16	95	0.020256
2025-05-22 10:56:17	96	0.017958
2025-05-22 10:56:19	98	0.012705
2025-05-22 10:56:20	99	0.014018
2025-05-22 10:56:21	100	0.005482
2025-05-22 10:56:22	101	0.011063
2025-05-22 10:56:23	102	0.005811
2025-05-22 10:56:24	103	0.010079
2025-05-22 10:56:25	104	0.010407
2025-05-22 10:56:26	105	0.006139
2025-05-22 10:56:27	106	0.002199
2025-05-22 10:56:28	107	0.006139
2025-05-22 10:56:29	108	0.002528
2025-05-22 10:56:30	109	0.009422
2025-05-22 10:56:31	110	0.003513
2025-05-22 10:56:32	111	0.011063
2025-05-22 10:56:33	112	0.002199
2025-05-22 10:56:34	113	0.006796
2025-05-22 10:56:35	114	0.001871
2025-05-22 10:56:36	115	0.002856
2025-05-22 10:56:37	116	0.002856
2025-05-22 10:56:38	117	0.001871
2025-05-22 10:56:39	118	0.004169
2025-05-22 10:56:40	119	0.007452
2025-05-22 10:56:41	120	0.004497
2025-05-22 10:56:42	121	0.003184
2025-05-22 10:56:43	122	0.004826
2025-05-22 10:56:44	123	0.003841
2025-05-22 10:56:45	124	0.002199
2025-05-22 10:56:46	125	0.003513
2025-05-22 10:56:47	126	0.005154
2025-05-22 10:56:48	127	0.001871
2025-05-22 10:56:49	128	0.005811
2025-05-22 10:56:50	129	0.004169
2025-05-22 10:56:51	130	0.003841
2025-05-22 10:56:52	131	0.007124
2025-05-22 10:56:53	132	0.004169
2025-05-22 10:56:54	133	0.006467
2025-05-22 10:56:55	134	0.005811
2025-05-22 10:56:56	135	0.001871
2025-05-22 10:56:57	136	0.006139
2025-05-22 10:56:58	137	0.001214
2025-05-22 10:56:59	138	-0.00174
2025-05-22 10:57:00	139	-0.00174
2025-05-22 10:57:01	140	0.003841
2025-05-22 10:57:02	141	0.002199
2025-05-22 10:57:03	142	0.002528
2025-05-22 10:57:04	143	-0.003382
2025-05-22 10:57:05	144	0.000558
2025-05-22 10:57:06	145	0.006139
2025-05-22 10:57:07	146	-0.002397
2025-05-22 10:57:08	147	0.002856
2025-05-22 10:57:09	148	0.014346
2025-05-22 10:57:10	149	0.004169
2025-05-22 10:57:11	150	0.00778
2025-05-22 10:57:12	151	0.004826
2025-05-22 10:57:13	152	0.006467
2025-05-22 10:57:14	153	0.003513
2025-05-22 10:57:16	155	0.001543
2025-05-22 10:57:16	155	0.001871
2025-05-22 10:57:17	156	0.002528
2025-05-22 10:57:18	157	0.001871
2025-05-22 10:57:19	158	0.001214
2025-05-22 10:57:20	159	0.003513
2025-05-22 10:57:21	160	0.002528
2025-05-22 10:57:22	161	0.005154
2025-05-22 10:57:23	162	0.006139
2025-05-22 10:57:24	163	0.00023
2025-05-22 10:57:25	164	0.002528
2025-05-22 10:57:26	165	0.006796
2025-05-22 10:57:27	166	0.004169
2025-05-22 10:57:28	167	0.002199
2025-05-22 10:57:29	168	0.005482
2025-05-22 10:57:30	169	0.005482
2025-05-22 10:57:31	170	0.006139
2025-05-22 10:57:32	171	0.000886
2025-05-22 10:57:33	172	0.004497
2025-05-22 10:57:34	173	0.008437
2025-05-22 10:57:35	174	0.007124
2025-05-22 10:57:36	175	0.003184
2025-05-22 10:57:37	176	-0.000427
2025-05-22 10:57:38	177	-9.87091e-05
2025-05-22 10:57:39	178	0.001543
2025-05-22 10:57:41	180	0.000558
2025-05-22 10:57:42	181	0.003841
2025-05-22 10:57:43	182	0.002856
2025-05-22 10:57:44	183	0.007124
2025-05-22 10:57:45	184	0.005154
2025-05-22 10:57:45	184	0.000886
2025-05-22 10:57:46	185	0.000886
2025-05-22 10:57:47	186	0.003513
2025-05-22 10:57:48	187	0.004497
2025-05-22 10:57:50	189	-0.004695
2025-05-22 10:57:50	189	0.003513
2025-05-22 10:57:52	191	0.000886
2025-05-22 10:57:53	192	0.005154
2025-05-22 10:57:53	192	0.001214
2025-05-22 10:57:54	193	0.00023
2025-05-22 10:57:55	194	0.002199
2025-05-22 10:57:56	195	0.007124
2025-05-22 10:57:58	197	0.005811
2025-05-22 10:57:59	198	-0.000755
2025-05-22 10:58:00	199	0.002856
2025-05-22 10:58:01	200	0.001871
2025-05-22 10:58:01	200	0.001214
2025-05-22 10:58:02	201	0.00023
2025-05-22 10:58:03	202	0.001871
2025-05-22 10:58:04	203	-0.00174
2025-05-22 10:58:06	205	0.003841
2025-05-22 10:58:07	206	-0.002397
2025-05-22 10:58:08	207	0.000886
2025-05-22 10:58:09	208	0.002528
2025-05-22 10:58:10	209	0.002199
2025-05-22 10:58:10	209	0.002199
2025-05-22 10:58:12	211	0.002199
2025-05-22 10:58:12	211	0.00023
2025-05-22 10:58:14	213	0.005811
2025-05-22 10:58:15	214	0.002856
2025-05-22 10:58:15	214	0.000558
2025-05-22 10:58:16	215	0.004169
2025-05-22 10:58:18	217	0.004826
2025-05-22 10:58:19	218	0.002199
2025-05-22 10:58:20	219	0.002856
2025-05-22 10:58:20	219	0.005154
2025-05-22 10:58:22	221	0.000886
2025-05-22 10:58:23	222	0.002856
2025-05-22 10:58:24	223	0.004826
2025-05-22 10:58:25	224	0.002856
2025-05-22 10:58:26	225	-0.001084
2025-05-22 10:58:27	226	0.004826
2025-05-22 10:58:27	226	0.007124
2025-05-22 10:58:28	227	0.002856
2025-05-22 10:58:29	228	0.002199
2025-05-22 10:58:30	229	0.002856
2025-05-22 10:58:31	230	0.002199
2025-05-22 10:58:32	231	0.006467
2025-05-22 10:58:33	232	0.004169
2025-05-22 10:58:34	233	0.005811
2025-05-22 10:58:35	234	0.001214
2025-05-22 10:58:36	235	0.004497
2025-05-22 10:58:37	236	-0.003053
2025-05-22 10:58:38	237	0.004169
2025-05-22 10:58:39	238	0.00023
2025-05-22 10:58:40	239	-0.003053
2025-05-22 10:58:41	240	0.003184
2025-05-22 10:58:42	241	-0.005352
2025-05-22 10:58:43	242	0.003841
2025-05-22 10:58:44	243	0.001214
2025-05-22 10:58:45	244	0.00023
2025-05-22 10:58:46	245	0.008109
2025-05-22 10:58:47	246	-0.001084
2025-05-22 10:58:48	247	0.001871
2025-05-22 10:58:49	248	0.002856
2025-05-22 10:58:50	249	0.003184
2025-05-22 10:58:50	249	0.006467
2025-05-22 10:58:52	251	0.005154
2025-05-22 10:58:52	251	0.004497
2025-05-22 10:58:53	252	-9.87091e-05
2025-05-22 10:58:55	254	0.000886
2025-05-22 10:58:55	254	0.004497
2025-05-22 10:58:56	255	0.004497
2025-05-22 10:58:57	256	0.004169
2025-05-22 10:58:58	257	0.001543
2025-05-22 10:58:59	258	0.004169
2025-05-22 10:59:00	259	0.001871
2025-05-22 10:59:01	260	0.002528
2025-05-22 10:59:02	261	0.003513
2025-05-22 10:59:03	262	0.001214
2025-05-22 10:59:04	263	0.006796
2025-05-22 10:59:05	264	0.006467
2025-05-22 10:59:06	265	-0.000755
2025-05-22 10:59:07	266	0.001214
2025-05-22 10:59:08	267	-9.87091e-05
2025-05-22 10:59:09	268	-0.001084
2025-05-22 10:59:10	269	0.001543
2025-05-22 10:59:11	270	0.002199
2025-05-22 10:59:12	271	0.003184
2025-05-22 10:59:13	272	0.004826
2025-05-22 10:59:14	273	0.005811
2025-05-22 10:59:15	274	-0.003053
2025-05-22 10:59:16	275	-0.001412
2025-05-22 10:59:16	275	-0.000427
2025-05-22 10:59:18	277	0.003184
2025-05-22 10:59:18	277	0.002528
2025-05-22 10:59:19	278	0.010079
2025-05-22 10:59:20	279	0.002528
2025-05-22 10:59:21	280	0.003513
2025-05-22 10:59:22	281	0.003184
2025-05-22 10:59:23	282	0.006467
2025-05-22 10:59:24	283	0.001214
2025-05-22 10:59:25	284	0.00778
2025-05-22 10:59:26	285	0.002528
2025-05-22 10:59:27	286	0.002528
2025-05-22 10:59:28	287	0.003513
2025-05-22 10:59:29	288	0.001214
2025-05-22 10:59:30	289	0.000558
2025-05-22 10:59:31	290	-0.000427
2025-05-22 10:59:32	291	-0.002725
2025-05-22 10:59:33	292	0.006139
2025-05-22 10:59:34	293	0.001871
2025-05-22 10:59:35	294	0.001871
2025-05-22 10:59:36	295	-0.003382
2025-05-22 10:59:37	296	0.008437
2025-05-22 10:59:38	297	0.005482
2025-05-22 10:59:39	298	-0.001412
2025-05-22 10:59:39	298	0.010735
2025-05-22 10:59:41	300	0.003513
2025-05-22 10:59:42	301	0.001214
2025-05-22 10:59:43	302	-0.001084
2025-05-22 10:59:44	303	-0.002725
2025-05-22 10:59:44	303	0.00778
2025-05-22 10:59:45	304	0.004169
2025-05-22 10:59:46	305	0.003184
2025-05-22 10:59:48	307	0.004497
2025-05-22 10:59:48	307	0.002528
2025-05-22 10:59:49	308	0.004169
2025-05-22 10:59:50	309	0.000886
2025-05-22 10:59:51	310	0.003513
2025-05-22 10:59:52	311	0.002528
2025-05-22 10:59:53	312	0.004497
2025-05-22 10:59:54	313	-9.87091e-05
2025-05-22 10:59:55	314	0.003513
2025-05-22 10:59:56	315	0.005154
2025-05-22 10:59:57	316	0.00023
2025-05-22 10:59:58	317	0.000558
2025-05-22 10:59:59	318	0.002199
2025-05-22 11:00:00	319	0.004497
2025-05-22 11:00:01	320	0.004497
2025-05-22 11:00:02	321	0.001871
2025-05-22 11:00:03	322	0.003513
2025-05-22 11:00:04	323	0.003513
2025-05-22 11:00:05	324	0.005482
2025-05-22 11:00:06	325	-0.000755
2025-05-22 11:00:07	326	0.006796
2025-05-22 11:00:08	327	0.001543
2025-05-22 11:00:08	327	0.004169
2025-05-22 11:00:09	328	0.000886
2025-05-22 11:00:11	330	0.005154
2025-05-22 11:00:12	331	0.003513
2025-05-22 11:00:13	332	0.005811
2025-05-22 11:00:13	332	0.001214
2025-05-22 11:00:14	333	0.002528
2025-05-22 11:00:15	334	0.003513
2025-05-22 11:00:16	335	0.004497
2025-05-22 11:00:17	336	0.00023
2025-05-22 11:00:18	337	0.003184
2025-05-22 11:00:19	338	0.005811
2025-05-22 11:00:20	339	-9.87091e-05
2025-05-22 11:00:21	340	0.002856
2025-05-22 11:00:23	342	-0.000755
2025-05-22 11:00:24	343	0.000886
2025-05-22 11:00:24	343	0.004497
2025-05-22 11:00:26	345	0.001871
2025-05-22 11:00:26	345	-0.00174
2025-05-22 11:00:28	347	0.004169
2025-05-22 11:00:29	348	0.001871
2025-05-22 11:00:29	348	0.005154
2025-05-22 11:00:31	350	0.003513
2025-05-22 11:00:32	351	0.003184
2025-05-22 11:00:32	351	0.003184
2025-05-22 11:00:34	353	-9.87091e-05
2025-05-22 11:00:34	353	0.001543
2025-05-22 11:00:36	355	0.000886
2025-05-22 11:00:36	355	0.003841
2025-05-22 11:00:38	357	0.000558
2025-05-22 11:00:39	358	0.003841
2025-05-22 11:00:40	359	0.001214
2025-05-22 11:00:41	360	0.003841
2025-05-22 11:00:41	360	0.005811
2025-05-22 11:00:42	361	0.002199
2025-05-22 11:00:43	362	0.001871
2025-05-22 11:00:45	364	0.006467
2025-05-22 11:00:46	365	0.004826
2025-05-22 11:00:46	365	-0.004038
2025-05-22 11:00:47	366	-0.000427
2025-05-22 11:00:48	367	0.003841
2025-05-22 11:00:49	368	0.005482
2025-05-22 11:00:50	369	0.000558
2025-05-22 11:00:51	370	0.002856
2025-05-22 11:00:52	371	0.002199
2025-05-22 11:00:53	372	0.003841
2025-05-22 11:00:54	373	0.00778
2025-05-22 11:00:55	374	0.004169
2025-05-22 11:00:56	375	0.001871
2025-05-22 11:00:57	376	0.001871
2025-05-22 11:00:58	377	0.003513
2025-05-22 11:00:59	378	0.001543
2025-05-22 11:01:00	379	0.002199
2025-05-22 11:01:01	380	0.005154
2025-05-22 11:01:02	381	0.004826
2025-05-22 11:01:03	382	0.003184
2025-05-22 11:01:05	384	0.007124
2025-05-22 11:01:05	384	0.004169
2025-05-22 11:01:06	385	0.003841
2025-05-22 11:01:07	386	0.006467
2025-05-22 11:01:08	387	0.005154
2025-05-22 11:01:09	388	0.001543
2025-05-22 11:01:10	389	0.010079
2025-05-22 11:01:12	391	0.006139
2025-05-22 11:01:12	391	-9.87091e-05
2025-05-22 11:01:13	392	0.008437
2025-05-22 11:01:14	393	0.001214
2025-05-22 11:01:15	394	0.003841
2025-05-22 11:01:16	395	0.005154
2025-05-22 11:01:17	396	0.001214
2025-05-22 11:01:18	397	0.004826
2025-05-22 11:01:19	398	-0.002069
2025-05-22 11:01:20	399	0.006467
2025-05-22 11:01:21	400	0.008765
2025-05-22 11:01:22	401	0.001871
2025-05-22 11:01:23	402	0.002856
2025-05-22 11:01:24	403	0.006467
2025-05-22 11:01:25	404	0.002528
2025-05-22 11:01:26	405	0.001871
2025-05-22 11:01:27	406	0.001214
2025-05-22 11:01:28	407	0.005811
2025-05-22 11:01:29	408	0.005811
2025-05-22 11:01:30	409	0.005482
2025-05-22 11:01:31	410	0.003184
2025-05-22 11:01:32	411	0.002856
2025-05-22 11:01:33	412	0.006467
2025-05-22 11:01:34	413	-9.87091e-05
2025-05-22 11:01:35	414	0.002199
2025-05-22 11:01:36	415	0.00023
2025-05-22 11:01:37	416	0.001543
2025-05-22 11:01:38	417	0.001543
2025-05-22 11:01:39	418	0.007452
2025-05-22 11:01:40	419	-0.000755
2025-05-22 11:01:41	420	0.002856
2025-05-22 11:01:42	421	-0.003382
2025-05-22 11:01:43	422	-0.003382
2025-05-22 11:01:45	424	-0.00371
2025-05-22 11:01:45	424	0.00023
2025-05-22 11:01:46	425	-0.003382
2025-05-22 11:01:48	427	-0.008963
2025-05-22 11:01:49	428	-0.008635
2025-05-22 11:01:50	429	-0.002397
2025-05-22 11:01:51	430	-0.00371
2025-05-22 11:01:52	431	-0.002397
2025-05-22 11:01:52	431	0.000886
2025-05-22 11:01:53	432	-0.002725
2025-05-22 11:01:54	433	0.00023
2025-05-22 11:01:56	435	-0.006336
2025-05-22 11:01:57	436	-0.008963
2025-05-22 11:01:57	436	-0.004695
2025-05-22 11:01:59	438	-0.012902
2025-05-22 11:02:00	439	-0.013231
2025-05-22 11:02:01	440	-0.021767
2025-05-22 11:02:01	440	-0.019468
2025-05-22 11:02:02	441	-0.022095
2025-05-22 11:02:03	442	-0.028989
2025-05-22 11:02:04	443	-0.00174
2025-05-22 11:02:06	445	0.004826
2025-05-22 11:02:07	446	0.003841
2025-05-22 11:02:07	446	0.005482
2025-05-22 11:02:08	447	-0.004038
2025-05-22 11:02:10	449	0.003513
2025-05-22 11:02:11	450	0.002528
2025-05-22 11:02:12	451	-0.000755
2025-05-22 11:02:13	452	0.001214
2025-05-22 11:02:14	453	0.005811
2025-05-22 11:02:15	454	0.002528
2025-05-22 11:02:15	454	0.003513
2025-05-22 11:02:17	456	0.001871
2025-05-22 11:02:18	457	0.004497
2025-05-22 11:02:19	458	0.003513
2025-05-22 11:02:20	459	0.005482
2025-05-22 11:02:21	460	0.005154
2025-05-22 11:02:22	461	0.004169
2025-05-22 11:02:22	461	0.005482
2025-05-22 11:02:23	462	-0.001084
2025-05-22 11:02:25	464	0.005811
2025-05-22 11:02:26	465	0.004826
2025-05-22 11:02:27	466	0.000558
2025-05-22 11:02:27	466	0.004169
2025-05-22 11:02:29	468	0.004497
2025-05-22 11:02:30	469	0.002856
2025-05-22 11:02:31	470	0.000558
2025-05-22 11:02:32	471	0.001871
2025-05-22 11:02:33	472	0.005154
2025-05-22 11:02:34	473	0.002528
2025-05-22 11:02:34	473	0.004169
2025-05-22 11:02:35	474	0.003184
2025-05-22 11:02:36	475	-0.000755
2025-05-22 11:02:37	476	0.000886
2025-05-22 11:02:38	477	0.002856
2025-05-22 11:02:39	478	-0.003053
2025-05-22 11:02:40	479	0.004169
2025-05-22 11:02:41	480	-0.003382
2025-05-22 11:02:42	481	-9.87091e-05
2025-05-22 11:02:43	482	-0.006665
2025-05-22 11:02:44	483	-0.002397
2025-05-22 11:02:45	484	0.001214
2025-05-22 11:02:46	485	-0.001412
2025-05-22 11:02:47	486	0.006139
2025-05-22 11:02:48	487	0.005811
2025-05-22 11:02:49	488	-0.00174
2025-05-22 11:02:50	489	0.004497
2025-05-22 11:02:51	490	0.00023
2025-05-22 11:02:52	491	0.005811
2025-05-22 11:02:53	492	0.003184
2025-05-22 11:02:54	493	-0.001084
2025-05-22 11:02:55	494	0.001871
2025-05-22 11:02:56	495	0.000558
2025-05-22 11:02:57	496	0.005154
2025-05-22 11:02:58	497	0.002856
2025-05-22 11:02:59	498	0.004169
2025-05-22 11:02:59	498	0.005154
2025-05-22 11:03:00	499	0.002199
2025-05-22 11:03:01	500	-0.00174
2025-05-22 11:03:02	501	0.002528
2025-05-22 11:03:03	502	0.004169
2025-05-22 11:03:04	503	0.007452
2025-05-22 11:03:05	504	0.002528
2025-05-22 11:03:06	505	0.005811
2025-05-22 11:03:07	506	0.00023
2025-05-22 11:03:08	507	0.002528
2025-05-22 11:03:09	508	-0.000427
2025-05-22 11:03:10	509	0.003841
2025-05-22 11:03:11	510	0.002856
2025-05-22 11:03:12	511	0.002856
2025-05-22 11:03:13	512	0.005811
2025-05-22 11:03:14	513	-0.001084
2025-05-22 11:03:15	514	0.004497
2025-05-22 11:03:16	515	-0.000755
2025-05-22 11:03:17	516	0.00023
2025-05-22 11:03:18	517	-9.87091e-05
2025-05-22 11:03:19	518	0.003841
2025-05-22 11:03:19	518	-0.000427
2025-05-22 11:03:21	520	0.005482
2025-05-22 11:03:22	521	0.011063
2025-05-22 11:03:23	522	0.000886
2025-05-22 11:03:23	522	0.001214
2025-05-22 11:03:24	523	0.00023
2025-05-22 11:03:25	524	0.007452
2025-05-22 11:03:26	525	0.003184
2025-05-22 11:03:27	526	0.007452
2025-05-22 11:03:28	527	0.003184
2025-05-22 11:03:29	528	0.003513
2025-05-22 11:03:30	529	0.002528
2025-05-22 11:03:31	530	-0.000755
2025-05-22 11:03:32	531	0.003841
2025-05-22 11:03:33	532	0.002856
2025-05-22 11:03:34	533	-0.000427
2025-05-22 11:03:35	534	0.001871
2025-05-22 11:03:36	535	0.003184
2025-05-22 11:03:37	536	0.002199
2025-05-22 11:03:38	537	-0.001412
2025-05-22 11:03:39	538	0.006467
2025-05-22 11:03:40	539	0.004497
2025-05-22 11:03:41	540	0.001543
2025-05-22 11:03:42	541	0.002199
2025-05-22 11:03:43	542	-0.00371
2025-05-22 11:03:44	543	0.00778
2025-05-22 11:03:45	544	0.003184
2025-05-22 11:03:46	545	0.00778
2025-05-22 11:03:46	545	0.005482
2025-05-22 11:03:47	546	0.000558
2025-05-22 11:03:49	548	0.002528
2025-05-22 11:03:50	549	0.003184
2025-05-22 11:03:50	549	0.005482
2025-05-22 11:03:51	550	0.000558
2025-05-22 11:03:52	551	-0.000427
2025-05-22 11:03:53	552	0.005482
2025-05-22 11:03:54	553	-0.000427
2025-05-22 11:03:55	554	0.004169
2025-05-22 11:03:56	555	-0.002397
2025-05-22 11:03:57	556	0.003513
2025-05-22 11:03:58	557	0.001214
2025-05-22 11:03:59	558	0.000886
2025-05-22 11:04:00	559	0.002528
2025-05-22 11:04:01	560	-9.87091e-05
2025-05-22 11:04:02	561	0.000558
2025-05-22 11:04:03	562	-0.001412
2025-05-22 11:04:04	563	0.002528
2025-05-22 11:04:05	564	0.001543
2025-05-22 11:04:06	565	0.001214
2025-05-22 11:04:07	566	0.005811
2025-05-22 11:04:08	567	0.003184
2025-05-22 11:04:09	568	0.000886
2025-05-22 11:04:10	569	0.004169
2025-05-22 11:04:11	570	0.00023
2025-05-22 11:04:12	571	0.004826
2025-05-22 11:04:12	571	-0.003053
2025-05-22 11:04:13	572	0.004169
2025-05-22 11:04:14	573	-0.000427
2025-05-22 11:04:15	574	0.000886
2025-05-22 11:04:16	575	0.001214
2025-05-22 11:04:18	577	0.00023
2025-05-22 11:04:18	577	-0.002397
2025-05-22 11:04:20	579	0.005154
2025-05-22 11:04:20	579	0.00023
2025-05-22 11:04:21	580	0.005482
2025-05-22 11:04:23	582	-9.87091e-05
2025-05-22 11:04:24	583	0.003841
2025-05-22 11:04:24	583	-0.00371
2025-05-22 11:04:26	585	0.004826
2025-05-22 11:04:27	586	0.001543
2025-05-22 11:04:28	587	0.00023
2025-05-22 11:04:29	588	0.002856
2025-05-22 11:04:30	589	-0.000755
2025-05-22 11:04:31	590	-0.000427
2025-05-22 11:04:32	591	0.000558
2025-05-22 11:04:33	592	0.00023
2025-05-22 11:04:34	593	-0.000427
2025-05-22 11:04:35	594	0.002856
2025-05-22 11:04:36	595	-0.000755
2025-05-22 11:04:37	596	-0.003382
2025-05-22 11:04:38	597	-0.000427
2025-05-22 11:04:39	598	0.004169
2025-05-22 11:04:40	599	0.007124
2025-05-22 11:04:41	600	0.001871
2025-05-22 11:04:42	601	0.004826
2025-05-22 11:04:43	602	0.001543
2025-05-22 11:04:44	603	0.001214
2025-05-22 11:04:45	604	0.004169
2025-05-22 11:04:46	605	0.004826
2025-05-22 11:04:47	606	0.002199
2025-05-22 11:04:48	607	-0.002725
2025-05-22 11:04:49	608	0.007452
2025-05-22 11:04:50	609	-9.87091e-05
2025-05-22 11:04:51	610	0.003184
2025-05-22 11:04:53	612	0.007452
2025-05-22 11:04:53	612	-0.003053
2025-05-22 11:04:55	614	0.002856
2025-05-22 11:04:56	615	-0.00174
2025-05-22 11:04:56	615	0.00023
2025-05-22 11:04:57	616	0.002199
2025-05-22 11:04:58	617	0.007124
2025-05-22 11:04:59	618	0.011063
2025-05-22 11:05:01	620	0.004497
2025-05-22 11:05:02	621	0.001871
2025-05-22 11:05:03	622	-0.002069
2025-05-22 11:05:04	623	-0.001084
2025-05-22 11:05:05	624	0.004169
2025-05-22 11:05:06	625	-9.87091e-05
2025-05-22 11:05:07	626	0.001543
2025-05-22 11:05:08	627	0.002199
2025-05-22 11:05:09	628	0.003513
2025-05-22 11:05:10	629	0.001871
2025-05-22 11:05:11	630	0.00778
2025-05-22 11:05:12	631	0.001214
2025-05-22 11:05:13	632	0.002856
2025-05-22 11:05:14	633	-0.00174
2025-05-22 11:05:15	634	0.000886
2025-05-22 11:05:16	635	0.002199
2025-05-22 11:05:17	636	0.008109
2025-05-22 11:05:18	637	-0.00174
2025-05-22 11:05:19	638	0.003841
2025-05-22 11:05:20	639	0.000558
2025-05-22 11:05:21	640	0.001871
2025-05-22 11:05:22	641	0.000886
2025-05-22 11:05:23	642	0.002528
2025-05-22 11:05:24	643	0.000886
2025-05-22 11:05:25	644	0.001871
2025-05-22 11:05:26	645	-9.87091e-05
2025-05-22 11:05:27	646	0.006139
2025-05-22 11:05:28	647	0.007124
2025-05-22 11:05:29	648	0.00023
2025-05-22 11:05:30	649	-0.005352
2025-05-22 11:05:31	650	0.002528
2025-05-22 11:05:32	651	0.000886
2025-05-22 11:05:33	652	0.001543
2025-05-22 11:05:34	653	0.002528
2025-05-22 11:05:35	654	-0.002725
2025-05-22 11:05:36	655	0.005482
2025-05-22 11:05:37	656	-0.000755
2025-05-22 11:05:38	657	0.002856
2025-05-22 11:05:39	658	-0.001084
2025-05-22 11:05:40	659	0.009422
2025-05-22 11:05:41	660	-9.87091e-05
2025-05-22 11:05:42	661	-0.002069
2025-05-22 11:05:43	662	0.001543
2025-05-22 11:05:44	663	0.001214
2025-05-22 11:05:45	664	0.000886
2025-05-22 11:05:46	665	0.005811
2025-05-22 11:05:47	666	0.000886
2025-05-22 11:05:48	667	0.00778
2025-05-22 11:05:49	668	0.004169
2025-05-22 11:05:50	669	0.001214
2025-05-22 11:05:51	670	0.000558
2025-05-22 11:05:52	671	0.005482
2025-05-22 11:05:53	672	-0.001412
2025-05-22 11:05:54	673	0.003841
2025-05-22 11:05:55	674	0.002856
2025-05-22 11:05:57	676	0.004497
2025-05-22 11:05:57	676	0.003184
2025-05-22 11:05:58	677	0.000558
2025-05-22 11:05:59	678	0.004826
2025-05-22 11:06:00	679	0.004169
2025-05-22 11:06:02	681	-0.002397
2025-05-22 11:06:02	681	0.000558
2025-05-22 11:06:03	682	0.001871
2025-05-22 11:06:04	683	0.005154
2025-05-22 11:06:05	684	0.003841
2025-05-22 11:06:06	685	0.003184
2025-05-22 11:06:08	687	0.006467
2025-05-22 11:06:08	687	0.004826
2025-05-22 11:06:09	688	0.000558
2025-05-22 11:06:10	689	0.005811
2025-05-22 11:06:12	691	0.007124
2025-05-22 11:06:12	691	0.001871
2025-05-22 11:06:14	693	-0.001412
2025-05-22 11:06:14	693	0.004826
2025-05-22 11:06:15	694	0.003841
2025-05-22 11:06:16	695	0.005482
2025-05-22 11:06:17	696	0.003184
2025-05-22 11:06:18	697	-0.000427
2025-05-22 11:06:19	698	0.003513
2025-05-22 11:06:20	699	0.003841
2025-05-22 11:06:21	700	0.003841
2025-05-22 11:06:22	701	0.000886
2025-05-22 11:06:23	702	0.008765
2025-05-22 11:06:24	703	0.003184
2025-05-22 11:06:25	704	0.001543
2025-05-22 11:06:26	705	0.002528
2025-05-22 11:06:27	706	0.004826
2025-05-22 11:06:28	707	-0.001084
2025-05-22 11:06:29	708	0.002856
2025-05-22 11:06:30	709	0.002528
2025-05-22 11:06:31	710	0.004826
2025-05-22 11:06:32	711	-9.87091e-05
2025-05-22 11:06:33	712	0.005482
2025-05-22 11:06:33	712	0.005154
2025-05-22 11:06:35	714	0.003841
2025-05-22 11:06:35	714	0.002856
2025-05-22 11:06:37	716	0.002199
2025-05-22 11:06:38	717	-0.000755
2025-05-22 11:06:39	718	0.004497
2025-05-22 11:06:40	719	0.006467
2025-05-22 11:06:41	720	-0.000427
2025-05-22 11:06:41	720	0.001871
2025-05-22 11:06:43	722	0.006139
2025-05-22 11:06:43	722	-0.002069
2025-05-22 11:06:44	723	-0.000427
2025-05-22 11:06:46	725	0.000558
2025-05-22 11:06:46	725	0.005482
2025-05-22 11:06:47	726	-0.00568
2025-05-22 11:06:48	727	-0.002069
2025-05-22 11:06:49	728	0.001543
2025-05-22 11:06:50	729	-0.002725
2025-05-22 11:06:51	730	0.002856
2025-05-22 11:06:52	731	0.001871
2025-05-22 11:06:53	732	0.00023
2025-05-22 11:06:54	733	0.003184
2025-05-22 11:06:55	734	-0.002397
2025-05-22 11:06:56	735	0.001543
2025-05-22 11:06:57	736	0.003513
2025-05-22 11:06:58	737	0.002199
2025-05-22 11:06:59	738	-0.002069
2025-05-22 11:07:00	739	0.006139
2025-05-22 11:07:01	740	0.003513
2025-05-22 11:07:02	741	0.004826
2025-05-22 11:07:03	742	0.005154
2025-05-22 11:07:04	743	-0.002397
2025-05-22 11:07:05	744	0.003184
2025-05-22 11:07:06	745	-0.00174
2025-05-22 11:07:07	746	0.002199
2025-05-22 11:07:08	747	0.006467
2025-05-22 11:07:09	748	0.003184
2025-05-22 11:07:10	749	-0.000427
2025-05-22 11:07:10	749	-0.001412
2025-05-22 11:07:11	750	0.005482
2025-05-22 11:07:12	751	0.000558
2025-05-22 11:07:13	752	0.003841
2025-05-22 11:07:14	753	-0.002069
2025-05-22 11:07:15	754	0.002528
2025-05-22 11:07:16	755	0.00023
2025-05-22 11:07:17	756	0.004826
2025-05-22 11:07:18	757	0.003841
2025-05-22 11:07:19	758	0.000558
2025-05-22 11:07:20	759	0.001214
2025-05-22 11:07:21	760	-0.000755
2025-05-22 11:07:22	761	0.002199
2025-05-22 11:07:23	762	0.003184
2025-05-22 11:07:24	763	0.001871
2025-05-22 11:07:25	764	-9.87091e-05
2025-05-22 11:07:26	765	0.005482
2025-05-22 11:07:27	766	0.002856
2025-05-22 11:07:28	767	0.005154
2025-05-22 11:07:29	768	0.004497
2025-05-22 11:07:30	769	0.003841
2025-05-22 11:07:31	770	0.000886
2025-05-22 11:07:32	771	0.00023
2025-05-22 11:07:33	772	0.002199
2025-05-22 11:07:34	773	-9.87091e-05
2025-05-22 11:07:35	774	0.006139
2025-05-22 11:07:36	775	0.002856
2025-05-22 11:07:37	776	-9.87091e-05
2025-05-22 11:07:37	776	-0.002069
2025-05-22 11:07:38	777	0.001214
2025-05-22 11:07:39	778	0.00023
2025-05-22 11:07:40	779	-0.000755
2025-05-22 11:07:41	780	0.003184
2025-05-22 11:07:42	781	0.002856
2025-05-22 11:07:43	782	0.005482
2025-05-22 11:07:44	783	0.004497
2025-05-22 11:07:45	784	0.000558
2025-05-22 11:07:46	785	0.000558
2025-05-22 11:07:47	786	-0.004038
2025-05-22 11:07:48	787	0.002528
2025-05-22 11:07:49	788	-0.004367
2025-05-22 11:07:50	789	0.003184
2025-05-22 11:07:51	790	-9.87091e-05
2025-05-22 11:07:52	791	0.005482
2025-05-22 11:07:53	792	0.002528
2025-05-22 11:07:54	793	0.000558
2025-05-22 11:07:55	794	0.006139
2025-05-22 11:07:56	795	-0.001084
2025-05-22 11:07:57	796	-0.001084
2025-05-22 11:07:58	797	0.001214
2025-05-22 11:07:59	798	0.001871
2025-05-22 11:08:00	799	0.000886
2025-05-22 11:08:01	800	-0.00765
2025-05-22 11:08:02	801	0.002199
2025-05-22 11:08:02	801	0.004497
2025-05-22 11:08:04	803	-9.87091e-05
2025-05-22 11:08:04	803	0.002856
2025-05-22 11:08:05	804	-0.001412
2025-05-22 11:08:06	805	0.002856
2025-05-22 11:08:07	806	-0.001412
2025-05-22 11:08:08	807	0.004169
2025-05-22 11:08:09	808	0.004497
2025-05-22 11:08:10	809	0.002856
2025-05-22 11:08:11	810	0.003184
2025-05-22 11:08:12	811	0.004826
2025-05-22 11:08:13	812	-9.87091e-05
2025-05-22 11:08:14	813	0.001871
2025-05-22 11:08:15	814	0.002199
2025-05-22 11:08:16	815	0.001543
2025-05-22 11:08:17	816	0.003513
2025-05-22 11:08:18	817	-0.002069
2025-05-22 11:08:19	818	-0.001084
2025-05-22 11:08:20	819	0.001214
2025-05-22 11:08:21	820	0.000886
2025-05-22 11:08:22	821	0.001543
2025-05-22 11:08:23	822	0.004826
2025-05-22 11:08:24	823	-0.001084
2025-05-22 11:08:25	824	0.003184
2025-05-22 11:08:26	825	0.006139
2025-05-22 11:08:26	825	-0.001412
2025-05-22 11:08:28	827	-9.87091e-05
2025-05-22 11:08:28	827	0.001871
2025-05-22 11:08:29	828	-0.003382
2025-05-22 11:08:30	829	-0.000755
2025-05-22 11:08:31	830	0.002199
2025-05-22 11:08:32	831	0.001214
2025-05-22 11:08:33	832	0.002528
2025-05-22 11:08:34	833	0.002528
2025-05-22 11:08:35	834	-0.000755
2025-05-22 11:08:36	835	0.002528
2025-05-22 11:08:37	836	0.003184
2025-05-22 11:08:38	837	0.002199

## Sheet: Pressure Data
dateTime	Relative time	G1	G2	G4	G5
2025-05-22 10:52:35	0	4.31e-06	0.0001	0.0001	-0.03692
2025-05-22 10:52:36	1	4.28e-06	0.0001	0.0001	-0.015035
2025-05-22 10:52:37	2	4.28e-06	0.0001	0.0001	-0.032543
2025-05-22 10:52:39	4	4.3e-06	0.0001	0.0001	-0.015035
2025-05-22 10:52:39	4	4.28e-06	0.0001	0.0001	-0.028166
2025-05-22 10:52:40	5	4.28e-06	0.0001	0.0001	-0.023789
2025-05-22 10:52:41	6	4.27e-06	0.0001	0.0001	-0.023789
2025-05-22 10:52:42	7	4.28e-06	0.0001	0.0001	-0.019412
2025-05-22 10:52:43	8	4.3e-06	0.0001	0.0001	-0.019412
2025-05-22 10:52:44	9	4.28e-06	0.0001	0.0001	-0.03692
2025-05-22 10:52:45	10	4.28e-06	0.0001	0.0001	-0.028166
2025-05-22 10:52:47	12	4.3e-06	0.0001	0.0001	-0.028166
2025-05-22 10:52:48	13	4.3e-06	0.0001	0.0001	-0.032543
2025-05-22 10:52:48	13	4.28e-06	0.0001	0.0001	-0.041297
2025-05-22 10:52:49	14	4.3e-06	0.0001	0.0001	-0.019412
2025-05-22 10:52:50	15	4.28e-06	0.0001	0.0001	-0.019412
2025-05-22 10:52:51	16	4.28e-06	0.0001	0.0001	-0.032543
2025-05-22 10:52:52	17	4.28e-06	0.0001	0.0001	-0.023789
2025-05-22 10:52:53	18	4.3e-06	0.0001	0.0001	-0.028166
2025-05-22 10:52:55	20	4.28e-06	0.0001	0.0001	-0.019412
2025-05-22 10:52:56	21	4.28e-06	0.0001	0.0001	-0.028166
2025-05-22 10:52:56	21	4.28e-06	0.0001	0.0001	-0.023789
2025-05-22 10:52:57	22	4.28e-06	0.0001	0.0001	-0.032543
2025-05-22 10:52:58	23	4.28e-06	0.0001	0.0001	-0.015035
2025-05-22 10:52:59	24	4.28e-06	0.0001	0.0001	-0.028166
2025-05-22 10:53:00	25	4.27e-06	0.0001	0.0001	-0.03692
2025-05-22 10:53:01	26	4.28e-06	0.0001	0.0001	-0.032543
2025-05-22 10:53:03	28	4.27e-06	0.0001	0.0001	-0.023789
2025-05-22 10:53:04	29	4.27e-06	0.0001	0.0001	-0.028166
2025-05-22 10:53:05	30	4.27e-06	0.0001	0.0001	-0.006281
2025-05-22 10:53:05	30	4.27e-06	0.0001	0.0001	-0.032543
2025-05-22 10:53:06	31	4.27e-06	0.0001	0.0001	-0.010658
2025-05-22 10:53:07	32	4.27e-06	0.0001	0.0001	-0.019412
2025-05-22 10:53:08	33	4.27e-06	0.0001	0.0001	-0.019412
2025-05-22 10:53:09	34	4.27e-06	0.0001	0.0001	-0.023789
2025-05-22 10:53:11	36	4.27e-06	0.0001	0.0001	-0.03692
2025-05-22 10:53:12	37	4.27e-06	0.0001	0.0001	-0.03692
2025-05-22 10:53:13	38	4.27e-06	0.0001	0.0001	-0.032543
2025-05-22 10:53:13	38	4.27e-06	0.0001	0.0001	-0.019412
2025-05-22 10:53:14	39	4.27e-06	0.0001	0.0001	-0.015035
2025-05-22 10:53:15	40	4.28e-06	0.0001	0.0001	-0.03692
2025-05-22 10:53:16	41	4.28e-06	0.0001	0.0001	-0.028166
2025-05-22 10:53:17	42	4.28e-06	0.0001	0.0001	-0.023789
2025-05-22 10:53:18	43	4.27e-06	0.0001	0.0001	-0.028166
2025-05-22 10:53:19	44	4.27e-06	0.0001	0.0001	-0.015035
2025-05-22 10:53:20	45	4.28e-06	0.0001	0.0001	-0.032543
2025-05-22 10:53:21	46	4.27e-06	0.0001	0.0001	-0.028166
2025-05-22 10:53:22	47	4.27e-06	0.0001	0.0001	-0.028166
2025-05-22 10:53:23	48	4.27e-06	0.0001	0.0001	-0.032543
2025-05-22 10:53:24	49	4.27e-06	0.0001	0.0001	-0.028166
2025-05-22 10:53:25	50	4.27e-06	0.0001	0.0001	-0.023789
2025-05-22 10:53:26	51	4.27e-06	0.0001	0.0001	-0.03692
2025-05-22 10:53:27	52	4.27e-06	0.0001	0.0001	-0.019412
2025-05-22 10:53:28	53	4.27e-06	0.0001	0.0001	-0.023789
2025-05-22 10:53:29	54	4.28e-06	0.0001	0.0001	-0.028166
2025-05-22 10:53:30	55	4.27e-06	0.0001	0.0001	-0.028166
2025-05-22 10:53:31	56	4.27e-06	0.0001	0.0001	-0.032543
2025-05-22 10:53:32	57	4.27e-06	0.0001	0.0001	-0.023789
2025-05-22 10:53:33	58	4.27e-06	0.0001	0.0001	-0.019412
2025-05-22 10:53:34	59	4.27e-06	0.0001	0.0001	-0.028166
2025-05-22 10:53:35	60	4.27e-06	0.0001	0.0001	-0.023789
2025-05-22 10:53:36	61	4.27e-06	0.0001	0.0001	-0.023789
2025-05-22 10:53:37	62	4.27e-06	0.0001	0.0001	-0.03692
2025-05-22 10:53:38	63	4.27e-06	0.0001	0.0001	-0.045674
2025-05-22 10:53:39	64	4.27e-06	0.0001	0.0001	-0.023789
2025-05-22 10:53:40	65	4.27e-06	0.0001	0.0001	-0.019412
2025-05-22 10:53:41	66	4.28e-06	0.0001	0.0001	-0.015035
2025-05-22 10:53:42	67	4.27e-06	0.0001	0.0001	-0.019412
2025-05-22 10:53:43	68	4.28e-06	0.0001	0.0001	-0.019412
2025-05-22 10:53:44	69	4.27e-06	0.0001	0.0001	-0.023789
2025-05-22 10:53:45	70	4.27e-06	0.0001	0.0001	-0.019412
2025-05-22 10:53:46	71	4.27e-06	0.0001	0.0001	-0.019412
2025-05-22 10:53:47	72	4.27e-06	0.0001	0.0001	-0.028166
2025-05-22 10:53:48	73	4.27e-06	0.0001	0.0001	-0.019412
2025-05-22 10:53:49	74	4.27e-06	0.0001	0.0001	-0.028166
2025-05-22 10:53:50	75	4.27e-06	0.0001	0.0001	-0.028166
2025-05-22 10:53:51	76	4.27e-06	0.0001	0.0001	-0.019412
2025-05-22 10:53:52	77	4.27e-06	0.0001	0.0001	-0.03692
2025-05-22 10:53:53	78	4.27e-06	0.0001	0.0001	-0.023789
2025-05-22 10:53:54	79	4.27e-06	0.0001	0.0001	-0.023789
2025-05-22 10:53:55	80	4.27e-06	0.0001	0.0001	-0.023789
2025-05-22 10:53:56	81	4.27e-06	0.0001	0.0001	-0.023789
2025-05-22 10:53:57	82	4.28e-06	0.0001	0.0001	-0.028166
2025-05-22 10:53:58	83	4.27e-06	0.0001	0.0001	-0.028166
2025-05-22 10:53:59	84	4.27e-06	0.0001	0.0001	-0.010658
2025-05-22 10:54:00	85	4.27e-06	0.0001	0.0001	-0.015035
2025-05-22 10:54:01	86	4.27e-06	0.0001	0.0001	-0.023789
2025-05-22 10:54:02	87	4.27e-06	0.0001	0.0001	-0.019412
2025-05-22 10:54:03	88	4.27e-06	0.0001	0.0001	-0.023789
2025-05-22 10:54:04	89	4.27e-06	0.0001	0.0001	-0.023789
2025-05-22 10:54:05	90	4.27e-06	0.0001	0.0001	-0.028166
2025-05-22 10:54:06	91	4.27e-06	0.0001	0.0001	-0.023789
2025-05-22 10:54:07	92	4.27e-06	0.0001	0.0001	-0.015035
2025-05-22 10:54:08	93	4.28e-06	0.0001	0.0001	-0.023789
2025-05-22 10:54:09	94	4.27e-06	0.0001	0.0001	-0.028166
2025-05-22 10:54:10	95	4.27e-06	0.0001	0.0001	-0.032543
2025-05-22 10:54:11	96	4.27e-06	0.0001	0.0001	-0.028166
2025-05-22 10:54:12	97	4.27e-06	0.0001	0.0001	-0.032543
2025-05-22 10:54:13	98	4.27e-06	0.0001	0.0001	-0.010658
2025-05-22 10:54:14	99	4.27e-06	0.0001	0.0001	-0.015035
2025-05-22 10:54:15	100	4.27e-06	0.0001	0.0001	-0.019412
2025-05-22 10:54:16	101	4.27e-06	0.0001	0.0001	-0.023789
2025-05-22 10:54:17	102	4.27e-06	0.0001	0.0001	-0.019412
2025-05-22 10:54:18	103	4.27e-06	0.0001	0.0001	-0.032543
2025-05-22 10:54:19	104	4.27e-06	0.0001	0.0001	-0.032543
2025-05-22 10:54:20	105	4.27e-06	0.0001	0.0001	-0.041297
2025-05-22 10:54:21	106	4.26e-06	0.0001	0.0001	-0.028166
2025-05-22 10:54:21	106	4.26e-06	0.0001	0.0001	-0.032543
2025-05-22 10:54:22	107	4.25e-06	0.0001	0.0001	-0.010658
2025-05-22 10:54:23	108	4.22e-06	0.0001	0.0001	-0.032543
2025-05-22 10:54:24	109	4.23e-06	0.0001	0.0001	-0.028166
2025-05-22 10:54:25	110	4.22e-06	0.0001	0.0001	-0.028166
2025-05-22 10:54:26	111	4.25e-06	0.0001	0.0001	-0.028166
2025-05-22 10:54:27	112	4.22e-06	0.0001	0.0001	-0.028166
2025-05-22 10:54:28	113	4.22e-06	0.0001	0.0001	-0.023789
2025-05-22 10:54:29	114	4.21e-06	0.0001	0.0001	-0.032543
2025-05-22 10:54:30	115	4.21e-06	0.0001	0.0001	-0.032543
2025-05-22 10:54:31	116	4.21e-06	0.0001	0.0001	-0.001904
2025-05-22 10:54:32	117	4.21e-06	0.0001	0.0001	-0.028166
2025-05-22 10:54:33	118	4.21e-06	0.0001	0.0001	-0.028166
2025-05-22 10:54:34	119	4.21e-06	0.0001	0.0001	-0.03692
2025-05-22 10:54:35	120	4.21e-06	0.0001	0.0001	-0.028166
2025-05-22 10:54:36	121	4.21e-06	0.0001	0.0001	-0.028166
2025-05-22 10:54:37	122	4.21e-06	0.0001	0.0001	-0.019412
2025-05-22 10:54:38	123	4.21e-06	0.0001	0.0001	-0.023789
2025-05-22 10:54:39	124	4.21e-06	0.0001	0.0001	-0.032543
2025-05-22 10:54:40	125	4.21e-06	0.0001	0.0001	-0.019412
2025-05-22 10:54:41	126	4.21e-06	0.0001	0.0001	-0.023789
2025-05-22 10:54:42	127	4.21e-06	0.0001	0.0001	-0.023789
2025-05-22 10:54:43	128	4.21e-06	0.0001	0.0001	-0.028166
2025-05-22 10:54:44	129	4.21e-06	0.0001	0.0001	0.015603
2025-05-22 10:54:45	130	4.21e-06	0.0001	0.0001	-0.028166
2025-05-22 10:54:46	131	4.21e-06	0.0001	0.0001	-0.03692
2025-05-22 10:54:46	131	4.21e-06	0.0001	0.0001	-0.03692
2025-05-22 10:54:47	132	4.21e-06	0.0001	0.0001	-0.032543
2025-05-22 10:54:48	133	4.21e-06	0.0001	0.0001	-0.023789
2025-05-22 10:54:49	134	4.21e-06	0.0001	0.0001	-0.028166
2025-05-22 10:54:50	135	4.21e-06	0.0001	0.0001	-0.032543
2025-05-22 10:54:51	136	4.21e-06	0.0001	0.0001	-0.041297
2025-05-22 10:54:52	137	4.21e-06	0.0001	0.0001	-0.023789
2025-05-22 10:54:53	138	4.21e-06	0.0001	0.0001	-0.015035
2025-05-22 10:54:54	139	4.21e-06	0.0001	0.0001	-0.019412
2025-05-22 10:54:55	140	4.21e-06	0.0001	0.0001	-0.032543
2025-05-22 10:54:56	141	4.21e-06	0.0001	0.0001	-0.028166
2025-05-22 10:54:57	142	4.21e-06	0.0001	0.0001	-0.028166
2025-05-22 10:54:58	143	4.21e-06	0.0001	0.0001	-0.032543
2025-05-22 10:54:59	144	4.21e-06	0.0001	0.0001	-0.032543
2025-05-22 10:55:00	145	4.21e-06	0.0001	0.0001	-0.03692
2025-05-22 10:55:01	146	4.21e-06	0.0001	0.0001	-0.028166
2025-05-22 10:55:02	147	4.21e-06	0.0001	0.0001	-0.019412
2025-05-22 10:55:03	148	4.2e-06	0.0001	0.0001	-0.019412
2025-05-22 10:55:04	149	4.21e-06	0.0001	0.0001	-0.028166
2025-05-22 10:55:05	150	4.21e-06	0.0001	0.0001	-0.019412
2025-05-22 10:55:06	151	4.21e-06	0.0001	0.0001	-0.023789
2025-05-22 10:55:07	152	4.22e-06	0.0001	0.0001	-0.015035
2025-05-22 10:55:08	153	4.21e-06	0.0001	0.0001	-0.028166
2025-05-22 10:55:09	154	4.21e-06	0.0001	0.0001	-0.028166
2025-05-22 10:55:10	155	4.21e-06	0.0001	0.0001	-0.023789
2025-05-22 10:55:11	156	4.21e-06	0.0001	0.0001	-0.023789
2025-05-22 10:55:12	157	4.21e-06	0.0001	0.0001	-0.023789
2025-05-22 10:55:12	157	4.21e-06	0.0001	0.0001	-0.032543
2025-05-22 10:55:13	158	4.21e-06	0.0001	0.0001	-0.010658
2025-05-22 10:55:14	159	4.21e-06	0.0001	0.0001	-0.028166
2025-05-22 10:55:15	160	4.21e-06	0.0001	0.0001	-0.028166
2025-05-22 10:55:16	161	4.21e-06	0.0001	0.0001	-0.03692
2025-05-22 10:55:17	162	4.21e-06	0.0001	0.0001	-0.001904
2025-05-22 10:55:18	163	4.21e-06	0.0001	0.0001	-0.032543
2025-05-22 10:55:19	164	4.21e-06	0.0001	0.0001	-0.03692
2025-05-22 10:55:20	165	4.21e-06	0.0001	0.0001	-0.03692
2025-05-22 10:55:21	166	4.21e-06	0.0001	0.0001	-0.032543
2025-05-22 10:55:22	167	4.21e-06	0.0001	0.0001	-0.023789
2025-05-22 10:55:23	168	4.21e-06	0.0001	0.0001	-0.010658
2025-05-22 10:55:24	169	4.21e-06	0.0001	0.0001	-0.019412
2025-05-22 10:55:25	170	4.21e-06	0.0001	0.0001	-0.023789
2025-05-22 10:55:26	171	4.21e-06	0.0001	0.0001	-0.019412
2025-05-22 10:55:27	172	4.21e-06	0.0001	0.0001	-0.028166
2025-05-22 10:55:28	173	4.21e-06	0.0001	0.0001	-0.019412
2025-05-22 10:55:29	174	4.21e-06	0.0001	0.0001	-0.010658
2025-05-22 10:55:30	175	4.21e-06	0.0001	0.0001	-0.032543
2025-05-22 10:55:31	176	4.21e-06	0.0001	0.0001	-0.028166
2025-05-22 10:55:32	177	4.21e-06	0.0001	0.0001	-0.019412
2025-05-22 10:55:33	178	4.21e-06	0.0001	0.0001	-0.032543
2025-05-22 10:55:34	179	4.21e-06	0.0001	0.0001	-0.023789
2025-05-22 10:55:35	180	4.21e-06	0.0001	0.0001	-0.028166
2025-05-22 10:55:36	181	4.2e-06	0.0001	0.0001	-0.023789
2025-05-22 10:55:37	182	4.21e-06	0.0001	0.0001	-0.023789
2025-05-22 10:55:37	182	4.21e-06	0.0001	0.0001	-0.028166
2025-05-22 10:55:38	183	4.2e-06	0.0001	0.0001	-0.019412
2025-05-22 10:55:39	184	4.21e-06	0.0001	0.0001	-0.028166
2025-05-22 10:55:40	185	4.21e-06	0.0001	0.0001	-0.023789
2025-05-22 10:55:41	186	4.21e-06	0.0001	0.0001	-0.03692
2025-05-22 10:55:42	187	4.21e-06	0.0001	0.0001	-0.023789
2025-05-22 10:55:43	188	4.16e-06	0.0001	0.0001	-0.032543
2025-05-22 10:55:44	189	4.16e-06	0.0001	0.0001	-0.019412
2025-05-22 10:55:45	190	4.15e-06	0.0001	0.0001	-0.023789
2025-05-22 10:55:46	191	4.16e-06	0.0001	0.0001	-0.023789
2025-05-22 10:55:47	192	4.16e-06	0.0001	0.0001	-0.041297
2025-05-22 10:55:48	193	4.16e-06	0.0001	0.0001	-0.023789
2025-05-22 10:55:49	194	4.16e-06	0.0001	0.0001	-0.028166
2025-05-22 10:55:50	195	4.15e-06	0.0001	0.0001	-0.023789
2025-05-22 10:55:51	196	4.16e-06	0.0001	0.0001	-0.032543
2025-05-22 10:55:52	197	4.16e-06	0.0001	0.0001	-0.019412
2025-05-22 10:55:53	198	4.16e-06	0.0001	0.0001	-0.03692
2025-05-22 10:55:54	199	4.15e-06	0.0001	0.0001	-0.023789
2025-05-22 10:55:55	200	4.15e-06	0.0001	0.0001	-0.019412
2025-05-22 10:55:56	201	4.15e-06	0.0001	0.0001	-0.019412
2025-05-22 10:55:57	202	4.16e-06	0.0001	0.0001	-0.028166
2025-05-22 10:55:58	203	4.15e-06	0.0001	0.0001	-0.023789
2025-05-22 10:55:59	204	4.16e-06	0.0001	0.0001	-0.028166
2025-05-22 10:56:00	205	4.15e-06	0.0001	0.0001	-0.015035
2025-05-22 10:56:01	206	4.15e-06	0.0001	0.0001	-0.015035
2025-05-22 10:56:02	207	4.16e-06	0.0001	0.0001	-0.023789
2025-05-22 10:56:02	207	4.15e-06	0.0001	0.0001	-0.028166
2025-05-22 10:56:03	208	4.15e-06	0.0001	0.0001	-0.028166
2025-05-22 10:56:04	209	4.15e-06	0.0001	0.0001	-0.028166
2025-05-22 10:56:05	210	4.16e-06	0.0001	0.0001	-0.028166
2025-05-22 10:56:06	211	4.16e-06	0.0001	0.0001	-0.028166
2025-05-22 10:56:07	212	4.16e-06	0.0001	0.0001	-0.028166
2025-05-22 10:56:09	214	4.16e-06	0.0001	0.0001	-0.028166
2025-05-22 10:56:10	215	4.16e-06	0.0001	0.0001	-0.023789
2025-05-22 10:56:11	216	4.15e-06	0.0001	0.0001	-0.023789
2025-05-22 10:56:12	217	4.15e-06	0.0001	0.0001	-0.028166
2025-05-22 10:56:13	218	4.16e-06	0.0001	0.0001	-0.028166
2025-05-22 10:56:14	219	4.16e-06	0.0001	0.0001	-0.015035
2025-05-22 10:56:15	220	4.16e-06	0.0001	0.0001	-0.032543
2025-05-22 10:56:16	221	4.16e-06	0.0001	0.0001	-0.032543
2025-05-22 10:56:17	222	4.16e-06	0.0001	0.0001	-0.028166
2025-05-22 10:56:18	223	4.16e-06	0.0001	0.0001	-0.032543
2025-05-22 10:56:19	224	4.16e-06	0.0001	0.0001	-0.019412
2025-05-22 10:56:20	225	4.16e-06	0.0001	0.0001	-0.03692
2025-05-22 10:56:21	226	4.16e-06	0.0001	0.0001	-0.05005
2025-05-22 10:56:22	227	4.16e-06	0.0001	0.0001	-0.03692
2025-05-22 10:56:23	228	4.16e-06	0.0001	0.0001	-0.019412
2025-05-22 10:56:24	229	4.16e-06	0.0001	0.0001	-0.019412
2025-05-22 10:56:25	230	4.16e-06	0.0001	0.0001	-0.023789
2025-05-22 10:56:26	231	4.16e-06	0.0001	0.0001	-0.028166
2025-05-22 10:56:27	232	4.16e-06	0.0001	0.0001	-0.019412
2025-05-22 10:56:28	233	4.16e-06	0.0001	0.0001	-0.028166
2025-05-22 10:56:29	234	4.15e-06	0.0001	0.0001	-0.019412
2025-05-22 10:56:30	235	4.16e-06	0.0001	0.0001	-0.03692
2025-05-22 10:56:31	236	4.15e-06	0.0001	0.0001	-0.023789
2025-05-22 10:56:32	237	4.15e-06	0.0001	0.0001	-0.03692
2025-05-22 10:56:33	238	4.15e-06	0.0001	0.0001	-0.032543
2025-05-22 10:56:34	239	4.16e-06	0.0001	0.0001	-0.015035
2025-05-22 10:56:35	240	4.16e-06	0.0001	0.0001	-0.028166
2025-05-22 10:56:36	241	4.16e-06	0.0001	0.0001	-0.015035
2025-05-22 10:56:37	242	4.15e-06	0.0001	0.0001	-0.032543
2025-05-22 10:56:38	243	4.16e-06	0.0001	0.0001	-0.019412
2025-05-22 10:56:39	244	4.15e-06	0.0001	0.0001	-0.019412
2025-05-22 10:56:40	245	4.16e-06	0.0001	0.0001	-0.023789
2025-05-22 10:56:41	246	4.16e-06	0.0001	0.0001	-0.03692
2025-05-22 10:56:43	248	4.15e-06	0.0001	0.0001	-0.041297
2025-05-22 10:56:44	249	4.16e-06	0.0001	0.0001	-0.03692
2025-05-22 10:56:45	250	4.16e-06	0.0001	0.0001	-0.028166
2025-05-22 10:56:45	250	4.16e-06	0.0001	0.0001	-0.028166
2025-05-22 10:56:46	251	4.16e-06	0.0001	0.0001	-0.023789
2025-05-22 10:56:47	252	4.15e-06	0.0001	0.0001	-0.032543
2025-05-22 10:56:48	253	4.16e-06	0.0001	0.0001	-0.028166
2025-05-22 10:56:49	254	4.15e-06	0.0001	0.0001	-0.028166
2025-05-22 10:56:51	256	4.16e-06	0.0001	0.0001	-0.023789
2025-05-22 10:56:52	257	4.16e-06	0.0001	0.0001	-0.019412
2025-05-22 10:56:53	258	4.16e-06	0.0001	0.0001	-0.023789
2025-05-22 10:56:53	258	4.15e-06	0.0001	0.0001	-0.023789
2025-05-22 10:56:54	259	4.15e-06	0.0001	0.0001	-0.019412
2025-05-22 10:56:55	260	4.16e-06	0.0001	0.0001	-0.023789
2025-05-22 10:56:56	261	4.16e-06	0.0001	0.0001	-0.019412
2025-05-22 10:56:57	262	4.15e-06	0.0001	0.0001	-0.023789
2025-05-22 10:56:59	264	4.16e-06	0.0001	0.0001	-0.03692
2025-05-22 10:57:00	265	4.16e-06	0.0001	0.0001	-0.028166
2025-05-22 10:57:01	266	4.15e-06	0.0001	0.0001	-0.032543
2025-05-22 10:57:02	267	4.16e-06	0.0001	0.0001	-0.03692
2025-05-22 10:57:02	267	4.16e-06	0.0001	0.0001	-0.015035
2025-05-22 10:57:03	268	4.16e-06	0.0001	0.0001	-0.032543
2025-05-22 10:57:04	269	4.16e-06	0.0001	0.0001	-0.023789
2025-05-22 10:57:05	270	4.16e-06	0.0001	0.0001	-0.032543
2025-05-22 10:57:07	272	4.16e-06	0.0001	0.0001	-0.03692
2025-05-22 10:57:08	273	4.16e-06	0.0001	0.0001	-0.03692
2025-05-22 10:57:09	274	4.16e-06	0.0001	0.0001	-0.010658
2025-05-22 10:57:10	275	4.15e-06	0.0001	0.0001	-0.015035
2025-05-22 10:57:10	275	4.16e-06	0.0001	0.0001	-0.019412
2025-05-22 10:57:11	276	4.15e-06	0.0001	0.0001	-0.05005
2025-05-22 10:57:12	277	4.15e-06	0.0001	0.0001	-0.023789
2025-05-22 10:57:13	278	4.16e-06	0.0001	0.0001	-0.028166
2025-05-22 10:57:15	280	4.14e-06	0.0001	0.0001	-0.028166
2025-05-22 10:57:16	281	4.12e-06	0.0001	0.0001	-0.032543
2025-05-22 10:57:17	282	4.14e-06	0.0001	0.0001	-0.015035
2025-05-22 10:57:18	283	4.11e-06	0.0001	0.0001	-0.015035
2025-05-22 10:57:19	284	4.11e-06	0.0001	0.0001	-0.028166
2025-05-22 10:57:19	284	4.11e-06	0.0001	0.0001	-0.019412
2025-05-22 10:57:21	286	4.1e-06	0.0001	0.0001	-0.028166
2025-05-22 10:57:21	286	4.1e-06	0.0001	0.0001	-0.028166
2025-05-22 10:57:22	287	4.09e-06	0.0001	0.0001	-0.023789
2025-05-22 10:57:23	288	4.09e-06	0.0001	0.0001	-0.023789
2025-05-22 10:57:24	289	4.09e-06	0.0001	0.0001	-0.010658
2025-05-22 10:57:25	290	4.09e-06	0.0001	0.0001	-0.03692
2025-05-22 10:57:27	292	4.09e-06	0.0001	0.0001	-0.032543
2025-05-22 10:57:27	292	4.09e-06	0.0001	0.0001	-0.019412
2025-05-22 10:57:28	293	4.1e-06	0.0001	0.0001	-0.032543
2025-05-22 10:57:29	294	4.09e-06	0.0001	0.0001	-0.023789
2025-05-22 10:57:30	295	4.09e-06	0.0001	0.0001	-0.023789
2025-05-22 10:57:31	296	4.1e-06	0.0001	0.0001	-0.023789
2025-05-22 10:57:32	297	4.1e-06	0.0001	0.0001	-0.019412
2025-05-22 10:57:33	298	4.09e-06	0.0001	0.0001	-0.015035
2025-05-22 10:57:34	299	4.09e-06	0.0001	0.0001	-0.023789
2025-05-22 10:57:35	300	4.1e-06	0.0001	0.0001	-0.028166
2025-05-22 10:57:36	301	4.09e-06	0.0001	0.0001	-0.023789
2025-05-22 10:57:37	302	4.09e-06	0.0001	0.0001	-0.028166
2025-05-22 10:57:38	303	4.09e-06	0.0001	0.0001	-0.028166
2025-05-22 10:57:40	305	4.09e-06	0.0001	0.0001	-0.023789
2025-05-22 10:57:41	306	4.09e-06	0.0001	0.0001	-0.028166
2025-05-22 10:57:42	307	4.09e-06	0.0001	0.0001	-0.019412
2025-05-22 10:57:43	308	4.09e-06	0.0001	0.0001	-0.019412
2025-05-22 10:57:44	309	4.09e-06	0.0001	0.0001	-0.023789
2025-05-22 10:57:45	310	4.09e-06	0.0001	0.0001	-0.019412
2025-05-22 10:57:46	311	4.09e-06	0.0001	0.0001	-0.023789
2025-05-22 10:57:47	312	4.09e-06	0.0001	0.0001	-0.028166
2025-05-22 10:57:48	313	4.09e-06	0.0001	0.0001	-0.019412
2025-05-22 10:57:49	314	4.09e-06	0.0001	0.0001	-0.015035
2025-05-22 10:57:50	315	4.09e-06	0.0001	0.0001	-0.023789
2025-05-22 10:57:51	316	4.09e-06	0.0001	0.0001	-0.015035
2025-05-22 10:57:52	317	4.1e-06	0.0001	0.0001	-0.032543
2025-05-22 10:57:53	318	4.09e-06	0.0001	0.0001	-0.032543
2025-05-22 10:57:54	319	4.1e-06	0.0001	0.0001	-0.028166
2025-05-22 10:57:55	320	4.09e-06	0.0001	0.0001	-0.028166
2025-05-22 10:57:56	321	4.09e-06	0.0001	0.0001	-0.023789
2025-05-22 10:57:57	322	4.09e-06	0.0001	0.0001	-0.028166
2025-05-22 10:57:58	323	4.09e-06	0.0001	0.0001	-0.054427
2025-05-22 10:57:59	324	4.09e-06	0.0001	0.0001	-0.023789
2025-05-22 10:58:00	325	4.1e-06	0.0001	0.0001	-0.028166
2025-05-22 10:58:01	326	4.09e-06	0.0001	0.0001	-0.023789
2025-05-22 10:58:02	327	4.09e-06	0.0001	0.0001	-0.023789
2025-05-22 10:58:03	328	4.09e-06	0.0001	0.0001	-0.019412
2025-05-22 10:58:04	329	4.09e-06	0.0001	0.0001	-0.023789
2025-05-22 10:58:05	330	4.09e-06	0.0001	0.0001	-0.028166
2025-05-22 10:58:06	331	4.09e-06	0.0001	0.0001	-0.023789
2025-05-22 10:58:07	332	4.1e-06	0.0001	0.0001	-0.023789
2025-05-22 10:58:08	333	4.09e-06	0.0001	0.0001	-0.028166
2025-05-22 10:58:09	334	4.1e-06	0.0001	0.0001	-0.019412
2025-05-22 10:58:10	335	4.1e-06	0.0001	0.0001	-0.015035
2025-05-22 10:58:11	336	4.09e-06	0.0001	0.0001	-0.032543
2025-05-22 10:58:12	337	4.09e-06	0.0001	0.0001	-0.023789
2025-05-22 10:58:13	338	4.1e-06	0.0001	0.0001	-0.019412
2025-05-22 10:58:14	339	4.09e-06	0.0001	0.0001	-0.023789
2025-05-22 10:58:15	340	4.1e-06	0.0001	0.0001	-0.019412
2025-05-22 10:58:16	341	4.09e-06	0.0001	0.0001	-0.028166
2025-05-22 10:58:17	342	4.09e-06	0.0001	0.0001	-0.019412
2025-05-22 10:58:18	343	4.09e-06	0.0001	0.0001	-0.019412
2025-05-22 10:58:19	344	4.09e-06	0.0001	0.0001	-0.019412
2025-05-22 10:58:20	345	4.09e-06	0.0001	0.0001	-0.010658
2025-05-22 10:58:21	346	4.09e-06	0.0001	0.0001	-0.015035
2025-05-22 10:58:22	347	4.1e-06	0.0001	0.0001	-0.015035
2025-05-22 10:58:23	348	4.09e-06	0.0001	0.0001	-0.023789
2025-05-22 10:58:24	349	4.1e-06	0.0001	0.0001	-0.028166
2025-05-22 10:58:25	350	4.09e-06	0.0001	0.0001	-0.028166
2025-05-22 10:58:26	351	4.09e-06	0.0001	0.0001	-0.028166
2025-05-22 10:58:27	352	4.09e-06	0.0001	0.0001	-0.028166
2025-05-22 10:58:28	353	4.09e-06	0.0001	0.0001	-0.028166
2025-05-22 10:58:29	354	4.1e-06	0.0001	0.0001	-0.041297
2025-05-22 10:58:30	355	4.1e-06	0.0001	0.0001	-0.015035
2025-05-22 10:58:31	356	4.1e-06	0.0001	0.0001	-0.028166
2025-05-22 10:58:32	357	4.1e-06	0.0001	0.0001	-0.023789
2025-05-22 10:58:33	358	4.09e-06	0.0001	0.0001	-0.019412
2025-05-22 10:58:34	359	4.09e-06	0.0001	0.0001	-0.041297
2025-05-22 10:58:35	360	4.09e-06	0.0001	0.0001	-0.028166
2025-05-22 10:58:35	360	4.1e-06	0.0001	0.0001	-0.015035
2025-05-22 10:58:36	361	4.09e-06	0.0001	0.0001	-0.023789
2025-05-22 10:58:37	362	4.09e-06	0.0001	0.0001	-0.019412
2025-05-22 10:58:38	363	4.1e-06	0.0001	0.0001	-0.023789
2025-05-22 10:58:39	364	4.09e-06	0.0001	0.0001	-0.023789
2025-05-22 10:58:40	365	4.1e-06	0.0001	0.0001	-0.028166
2025-05-22 10:58:41	366	4.09e-06	0.0001	0.0001	-0.019412
2025-05-22 10:58:42	367	4.1e-06	0.0001	0.0001	-0.010658
2025-05-22 10:58:43	368	4.09e-06	0.0001	0.0001	-0.05005
2025-05-22 10:58:44	369	4.09e-06	0.0001	0.0001	-0.023789
2025-05-22 10:58:45	370	3.97e-06	0.0001	0.0001	-0.023789
2025-05-22 10:58:46	371	3.9e-06	0.0001	0.0001	-0.019412
2025-05-22 10:58:47	372	3.9e-06	0.0001	0.0001	-0.032543
2025-05-22 10:58:48	373	3.79e-06	0.0001	0.0001	-0.023789
2025-05-22 10:58:49	374	3.7e-06	0.0001	0.0001	-0.023789
2025-05-22 10:58:50	375	3.68e-06	0.0001	0.0001	-0.041297
2025-05-22 10:58:51	376	3.53e-06	0.0001	0.0001	-0.023789
2025-05-22 10:58:52	377	3.44e-06	0.0001	0.0001	-0.023789
2025-05-22 10:58:53	378	3.37e-06	0.0001	0.0001	-0.015035
2025-05-22 10:58:54	379	3.33e-06	0.000142	0.0001	-0.028166
2025-05-22 10:58:55	380	3.3e-06	52.9	0.0001	-0.019412
2025-05-22 10:58:56	381	3.28e-06	1000	0.0001	-0.023789
2025-05-22 10:58:57	382	3.25e-06	1000	0.0001	-0.015035
2025-05-22 10:58:58	383	3.25e-06	68.1	0.0001	-0.032543
2025-05-22 10:58:59	384	3.19e-06	1.56	0.0001	-0.032543
2025-05-22 10:59:00	385	3.19e-06	0.514	0.0001	-0.010658
2025-05-22 10:59:00	385	3.19e-06	0.253	0.0001	-0.028166
2025-05-22 10:59:01	386	3.17e-06	0.137	0.0001	-0.019412
2025-05-22 10:59:02	387	3.13e-06	0.0803	0.0001	-0.028166
2025-05-22 10:59:03	388	3.13e-06	0.0493	0.0001	-0.032543
2025-05-22 10:59:04	389	3.13e-06	0.0323	0.0001	-0.019412
2025-05-22 10:59:05	390	3.13e-06	0.0216	0.0001	-0.015035
2025-05-22 10:59:06	391	3.05e-06	0.015	0.0001	-0.019412
2025-05-22 10:59:07	392	3.04e-06	0.011	0.0001	-0.023789
2025-05-22 10:59:08	393	3.04e-06	0.00825	0.0001	-0.032543
2025-05-22 10:59:09	394	3.05e-06	0.00632	0.0001	-0.028166
2025-05-22 10:59:10	395	3.04e-06	0.00506	0.0001	-0.023789
2025-05-22 10:59:11	396	3.02e-06	0.00422	0.0001	-0.028166
2025-05-22 10:59:12	397	2.98e-06	0.00358	0.0001	-0.019412
2025-05-22 10:59:13	398	2.98e-06	0.00318	0.0001	-0.019412
2025-05-22 10:59:14	399	2.97e-06	0.00286	0.0001	-0.028166
2025-05-22 10:59:15	400	2.97e-06	0.00262	0.0001	-0.023789
2025-05-22 10:59:16	401	2.98e-06	0.00248	0.0001	-0.028166
2025-05-22 10:59:17	402	2.98e-06	0.00238	0.0001	-0.028166
2025-05-22 10:59:18	403	2.92e-06	0.00229	0.0001	-0.015035
2025-05-22 10:59:19	404	2.92e-06	0.00223	0.0001	-0.032543
2025-05-22 10:59:20	405	2.91e-06	0.00218	0.0001	-0.023789
2025-05-22 10:59:21	406	2.91e-06	0.00213	0.0001	-0.041297
2025-05-22 10:59:22	407	2.92e-06	0.0021	0.0001	-0.03692
2025-05-22 10:59:23	408	2.91e-06	0.00208	0.0001	-0.001904
2025-05-22 10:59:24	409	2.91e-06	0.00206	0.0001	-0.028166
2025-05-22 10:59:25	410	2.92e-06	0.00205	0.0001	-0.028166
2025-05-22 10:59:26	411	2.89e-06	0.00203	0.0001	-0.023789
2025-05-22 10:59:26	411	2.85e-06	0.00203	0.0001	-0.028166
2025-05-22 10:59:27	412	2.85e-06	0.00203	0.0001	-0.010658
2025-05-22 10:59:28	413	2.85e-06	0.00201	0.0001	-0.028166
2025-05-22 10:59:29	414	2.85e-06	0.00201	0.0001	-0.028166
2025-05-22 10:59:30	415	2.85e-06	0.002	0.0001	-0.019412
2025-05-22 10:59:31	416	2.85e-06	0.00199	0.0001	-0.023789
2025-05-22 10:59:32	417	2.85e-06	0.00199	0.0001	-0.028166
2025-05-22 10:59:33	418	2.85e-06	0.00199	0.0001	-0.028166
2025-05-22 10:59:34	419	2.85e-06	0.00199	0.0001	-0.028166
2025-05-22 10:59:35	420	2.85e-06	0.002	0.0001	-0.019412
2025-05-22 10:59:36	421	2.84e-06	0.002	0.0001	-0.023789
2025-05-22 10:59:37	422	2.82e-06	0.00209	0.0001	-0.019412
2025-05-22 10:59:38	423	2.81e-06	0.00245	0.0001	-0.023789
2025-05-22 10:59:39	424	2.8e-06	0.00302	0.0001	-0.028166
2025-05-22 10:59:40	425	2.93e-05	0.00304	0.0001	-0.019412
2025-05-22 10:59:41	426	2.32e-05	0.00228	0.0001	-0.015035
2025-05-22 10:59:42	427	1.92e-05	0.00166	0.0001	-0.019412
2025-05-22 10:59:43	428	1.75e-05	0.00125	0.0001	-0.015035
2025-05-22 10:59:44	429	1.67e-05	0.000991	0.0001	-0.028166
2025-05-22 10:59:45	430	1.64e-05	0.000797	0.0001	-0.023789
2025-05-22 10:59:46	431	1.62e-05	0.000689	0.0001	-0.041297
2025-05-22 10:59:47	432	1.6e-05	0.000601	0.0001	-0.019412
2025-05-22 10:59:48	433	1.59e-05	0.000555	0.000101	-0.019412
2025-05-22 10:59:49	434	1.59e-05	0.000512	0.000103	-0.028166
2025-05-22 10:59:50	435	1.56e-05	0.000474	0.000103	-0.032543
2025-05-22 10:59:51	436	1.56e-05	0.000444	0.000105	-0.023789
2025-05-22 10:59:51	436	1.56e-05	0.000424	0.000102	-0.03692
2025-05-22 10:59:52	437	1.54e-05	0.000408	0.000104	-0.028166
2025-05-22 10:59:53	438	1.54e-05	0.000395	0.000104	-0.023789
2025-05-22 10:59:54	439	1.54e-05	0.000384	0.000105	-0.015035
2025-05-22 10:59:55	440	1.54e-05	0.000371	0.000106	-0.019412
2025-05-22 10:59:56	441	1.52e-05	0.000366	0.000106	-0.019412
2025-05-22 10:59:57	442	1.52e-05	0.000358	0.000106	-0.03692
2025-05-22 10:59:58	443	1.51e-05	0.000353	0.000106	-0.023789
2025-05-22 10:59:59	444	1.51e-05	0.000344	0.000106	-0.028166
2025-05-22 11:00:00	445	1.51e-05	0.000339	0.000108	-0.023789
2025-05-22 11:00:01	446	1.48e-05	0.000333	0.000108	-0.019412
2025-05-22 11:00:02	447	1.41e-05	0.000323	0.000118	-0.015035
2025-05-22 11:00:03	448	1.43e-05	0.000315	0.00014	-0.028166
2025-05-22 11:00:04	449	1.44e-05	0.000311	0.000165	-0.023789
2025-05-22 11:00:05	450	1.46e-05	0.000306	0.000189	-0.015035
2025-05-22 11:00:06	451	1.48e-05	0.000303	0.000219	-0.019412
2025-05-22 11:00:07	452	1.49e-05	0.000304	0.000244	-0.019412
2025-05-22 11:00:08	453	1.5e-05	0.000304	0.000268	-0.028166
2025-05-22 11:00:09	454	1.51e-05	0.000306	0.00029	-0.015035
2025-05-22 11:00:10	455	1.51e-05	0.000306	0.000314	-0.023789
2025-05-22 11:00:11	456	1.51e-05	0.000307	0.00033	-0.032543
2025-05-22 11:00:12	457	1.52e-05	0.000306	0.000346	-0.023789
2025-05-22 11:00:13	458	1.54e-05	0.000301	0.000359	-0.023789
2025-05-22 11:00:14	459	1.56e-05	0.000306	0.000376	-0.010658
2025-05-22 11:00:15	460	1.56e-05	0.000311	0.000397	-0.032543
2025-05-22 11:00:16	461	1.56e-05	0.000312	0.000424	-0.032543
2025-05-22 11:00:16	461	1.58e-05	0.000314	0.000451	-0.041297
2025-05-22 11:00:17	462	1.58e-05	0.000313	0.000476	-0.023789
2025-05-22 11:00:18	463	1.58e-05	0.000316	0.000495	-0.028166
2025-05-22 11:00:19	464	1.58e-05	0.000317	0.000518	-0.023789
2025-05-22 11:00:21	466	1.6e-05	0.000317	0.000538	-0.019412
2025-05-22 11:00:22	467	1.61e-05	0.000317	0.000558	-0.032543
2025-05-22 11:00:23	468	1.61e-05	0.000319	0.000574	-0.032543
2025-05-22 11:00:24	469	1.61e-05	0.000321	0.000583	-0.023789
2025-05-22 11:00:25	470	1.61e-05	0.000323	0.000593	-0.015035
2025-05-22 11:00:26	471	1.61e-05	0.000323	0.000603	-0.019412
2025-05-22 11:00:27	472	1.61e-05	0.000323	0.000611	-0.032543
2025-05-22 11:00:28	473	1.61e-05	0.000323	0.000617	-0.032543
2025-05-22 11:00:29	474	1.61e-05	0.000319	0.000625	-0.023789
2025-05-22 11:00:30	475	1.61e-05	0.000321	0.000628	-0.015035
2025-05-22 11:00:31	476	1.61e-05	0.000323	0.000631	-0.015035
2025-05-22 11:00:32	477	1.61e-05	0.000323	0.000636	-0.015035
2025-05-22 11:00:33	478	1.59e-05	0.000321	0.000634	-0.032543
2025-05-22 11:00:34	479	1.59e-05	0.000322	0.000637	-0.028166
2025-05-22 11:00:35	480	1.58e-05	0.00032	0.000642	-0.010658
2025-05-22 11:00:36	481	1.34e-05	0.000309	0.000653	-0.015035
2025-05-22 11:00:37	482	1.32e-05	0.00029	0.000681	-0.028166
2025-05-22 11:00:38	483	1.08e-05	0.000238	0.000718	-0.032543
2025-05-22 11:00:39	484	4.37e-06	0.000172	0.000816	-0.028166
2025-05-22 11:00:40	485	4.16e-06	0.000129	0.000942	-0.023789
2025-05-22 11:00:41	486	4.1e-06	0.0001	0.00106	-0.032543
2025-05-22 11:00:42	487	4.04e-06	0.0001	0.00122	-0.03692
2025-05-22 11:00:43	488	4.02e-06	0.0001	0.00135	-0.023789
2025-05-22 11:00:44	489	4.02e-06	0.0001	0.00149	-0.023789
2025-05-22 11:00:45	490	3.96e-06	0.0001	0.00164	-0.015035
2025-05-22 11:00:46	491	3.96e-06	0.0001	0.00179	-0.028166
2025-05-22 11:00:47	492	3.94e-06	0.0001	0.00191	-0.028166
2025-05-22 11:00:48	493	3.9e-06	0.0001	0.00204	-0.023789
2025-05-22 11:00:49	494	3.89e-06	0.0001	0.00218	-0.019412
2025-05-22 11:00:50	495	3.89e-06	0.0001	0.00231	-0.03692
2025-05-22 11:00:50	495	3.84e-06	0.0001	0.00241	-0.028166
2025-05-22 11:00:51	496	3.82e-06	0.0001	0.0025	-0.001904
2025-05-22 11:00:52	497	3.84e-06	0.0001	0.00258	-0.015035
2025-05-22 11:00:53	498	3.82e-06	0.0001	0.00269	-0.023789
2025-05-22 11:00:55	500	3.82e-06	0.0001	0.0028	-0.015035
2025-05-22 11:00:56	501	3.76e-06	0.0001	0.00293	-0.023789
2025-05-22 11:00:57	502	3.76e-06	0.0001	0.00299	-0.006281
2025-05-22 11:00:58	503	3.76e-06	0.0001	0.00311	-0.019412
2025-05-22 11:00:59	504	3.75e-06	0.0001	0.00319	-0.028166
2025-05-22 11:00:59	504	3.7e-06	0.0001	0.00325	-0.03692
2025-05-22 11:01:00	505	3.69e-06	0.0001	0.00332	-0.015035
2025-05-22 11:01:01	506	3.7e-06	0.0001	0.00338	-0.028166
2025-05-22 11:01:03	508	3.7e-06	0.0001	0.00343	-0.019412
2025-05-22 11:01:04	509	3.69e-06	0.0001	0.00351	-0.023789
2025-05-22 11:01:05	510	3.65e-06	0.0001	0.00358	-0.032543
2025-05-22 11:01:06	511	3.63e-06	0.0001	0.00366	-0.023789
2025-05-22 11:01:07	512	3.63e-06	0.0001	0.00373	-0.015035
2025-05-22 11:01:07	512	3.63e-06	0.0001	0.00381	-0.032543
2025-05-22 11:01:08	513	3.63e-06	0.0001	0.00389	-0.041297
2025-05-22 11:01:09	514	3.63e-06	0.0001	0.00398	-0.015035
2025-05-22 11:01:11	516	3.63e-06	0.0001	0.00409	-0.010658
2025-05-22 11:01:12	517	3.63e-06	0.0001	0.00425	-0.032543
2025-05-22 11:01:13	518	3.56e-06	0.0001	0.00435	-0.028166
2025-05-22 11:01:14	519	3.55e-06	0.0001	0.00446	-0.010658
2025-05-22 11:01:15	520	3.55e-06	0.0001	0.00459	-0.019412
2025-05-22 11:01:16	521	3.56e-06	0.0001	0.00478	-0.028166
2025-05-22 11:01:16	521	3.55e-06	0.0001	0.00503	-0.028166
2025-05-22 11:01:17	522	3.56e-06	0.0001	0.00531	-0.023789
2025-05-22 11:01:18	523	3.56e-06	0.0001	0.00564	-0.032543
2025-05-22 11:01:19	524	3.56e-06	0.0001	0.00598	-0.019412
2025-05-22 11:01:20	525	3.51e-06	0.0001	0.00644	-0.023789
2025-05-22 11:01:21	526	3.5e-06	0.0001	0.00708	-0.010658
2025-05-22 11:01:22	527	3.5e-06	0.0001	0.00787	-0.006281
2025-05-22 11:01:23	528	3.5e-06	0.0001	0.00883	-0.023789
2025-05-22 11:01:24	529	3.49e-06	0.0001	0.0103	-0.019412
2025-05-22 11:01:25	530	3.5e-06	0.0001	0.0125	-0.019412
2025-05-22 11:01:26	531	3.5e-06	0.0001	0.0159	-0.015035
2025-05-22 11:01:27	532	3.5e-06	0.0001	0.0228	-0.010658
2025-05-22 11:01:28	533	3.5e-06	0.0001	0.0403	0.015603
2025-05-22 11:01:29	534	3.5e-06	0.0001	0.0629	0.015603
2025-05-22 11:01:30	535	3.49e-06	0.0001	0.0926	0.054995
2025-05-22 11:01:31	536	3.49e-06	0.0001	0.123	0.063749
2025-05-22 11:01:32	537	3.43e-06	0.0001	0.149	0.063749
2025-05-22 11:01:33	538	3.43e-06	0.0001	0.162	0.098764
2025-05-22 11:01:34	539	3.43e-06	0.0001	0.171	0.107518
2025-05-22 11:01:36	541	3.43e-06	0.0001	0.175	0.090011
2025-05-22 11:01:37	542	3.43e-06	0.0001	0.176	0.103141
2025-05-22 11:01:38	543	3.43e-06	0.0001	0.176	0.090011
2025-05-22 11:01:39	544	3.43e-06	0.0001	0.177	0.107518
2025-05-22 11:01:40	545	3.43e-06	0.0001	0.177	0.098764
2025-05-22 11:01:41	546	3.43e-06	0.0001	0.177	0.107518
2025-05-22 11:01:41	546	3.44e-06	0.0001	0.178	0.094388
2025-05-22 11:01:42	547	3.43e-06	0.0001	0.178	0.111895
2025-05-22 11:01:44	549	3.4e-06	0.0001	0.179	0.098764
2025-05-22 11:01:45	550	3.37e-06	0.0001	0.179	0.090011
2025-05-22 11:01:46	551	3.37e-06	0.0001	0.18	0.090011
2025-05-22 11:01:47	552	3.35e-06	0.0001	0.18	0.085634
2025-05-22 11:01:48	553	3.37e-06	0.0001	0.18	0.107518
2025-05-22 11:01:49	554	3.37e-06	0.0001	0.18	0.090011
2025-05-22 11:01:50	555	3.35e-06	0.0001	0.18	0.094388
2025-05-22 11:01:51	556	3.37e-06	0.0001	0.181	0.120649
2025-05-22 11:01:52	557	3.37e-06	0.0001	0.181	0.094388
2025-05-22 11:01:53	558	3.37e-06	0.0001	0.181	0.090011
2025-05-22 11:01:54	559	3.37e-06	0.0001	0.181	0.094388
2025-05-22 11:01:55	560	3.35e-06	0.0001	0.182	0.116272
2025-05-22 11:01:56	561	3.35e-06	0.0001	0.183	0.111895
2025-05-22 11:01:57	562	3.37e-06	0.0001	0.184	0.098764
2025-05-22 11:01:58	563	3.37e-06	0.0001	0.186	0.103141
2025-05-22 11:01:59	564	3.34e-06	0.0001	0.189	0.111895
2025-05-22 11:02:00	565	3.3e-06	0.0001	0.192	0.111895
2025-05-22 11:02:01	566	3.3e-06	0.0001	0.199	0.120649
2025-05-22 11:02:02	567	3.3e-06	0.0001	0.211	0.129403
2025-05-22 11:02:03	568	3.3e-06	0.0001	0.222	0.14691
2025-05-22 11:02:04	569	3.3e-06	0.0001	0.247	0.168795
2025-05-22 11:02:05	570	3.29e-06	0.0001	0.27	0.181926
2025-05-22 11:02:06	571	3.29e-06	0.0001	0.293	0.238826
2025-05-22 11:02:07	572	3.29e-06	0.0001	0.334	0.273841
2025-05-22 11:02:08	573	3.29e-06	0.0001	0.351	0.300102
2025-05-22 11:02:09	574	3.29e-06	0.0001	0.398	0.330741
2025-05-22 11:02:10	575	3.29e-06	0.0001	0.44	0.392017
2025-05-22 11:02:11	576	3.29e-06	0.0001	0.481	0.427033
2025-05-22 11:02:12	577	3.29e-06	0.0001	0.524	0.492686
2025-05-22 11:02:13	578	3.3e-06	0.0001	0.578	0.536455
2025-05-22 11:02:14	579	3.29e-06	0.0001	0.629	0.584601
2025-05-22 11:02:15	580	3.29e-06	0.0001	0.695	0.654632
2025-05-22 11:02:16	581	3.3e-06	0.0001	0.738	0.707155
2025-05-22 11:02:17	582	3.3e-06	0.0001	0.83	0.768432
2025-05-22 11:02:18	583	3.29e-06	0.0001	0.888	0.860347
2025-05-22 11:02:19	584	3.3e-06	0.0001	0.951	0.926
2025-05-22 11:02:20	585	3.29e-06	0.0001	1.05	0.987277
2025-05-22 11:02:21	586	3.29e-06	0.0001	1.12	1.06606
2025-05-22 11:02:22	587	3.29e-06	0.0001	1.17	1.12734
2025-05-22 11:02:23	588	3.23e-06	0.0001	1.26	1.19737
2025-05-22 11:02:24	589	3.24e-06	0.0001	1.31	1.27178
2025-05-22 11:02:25	590	3.23e-06	0.0001	1.42	1.35932
2025-05-22 11:02:26	591	3.23e-06	0.0001	1.49	1.44685
2025-05-22 11:02:27	592	3.23e-06	0.0001	1.56	1.52126
2025-05-22 11:02:28	593	3.23e-06	0.0001	1.63	1.59567
2025-05-22 11:02:29	594	3.23e-06	0.0001	1.69	1.67007
2025-05-22 11:02:30	595	3.23e-06	0.0001	1.77	1.75324
2025-05-22 11:02:31	596	3.23e-06	0.0001	1.87	1.83202
2025-05-22 11:02:32	597	3.23e-06	0.0001	1.93	1.91081
2025-05-22 11:02:33	598	3.23e-06	0.0001	2	1.96771
2025-05-22 11:02:34	599	3.23e-06	0.0001	2.09	2.01585
2025-05-22 11:02:35	600	3.23e-06	0.0001	2.13	2.09464
2025-05-22 11:02:36	601	3.23e-06	0.0001	2.21	2.16467
2025-05-22 11:02:37	602	3.23e-06	0.0001	2.26	2.21719
2025-05-22 11:02:38	603	3.24e-06	0.0001	2.31	2.27409
2025-05-22 11:02:39	604	3.23e-06	0.0001	2.38	2.33537
2025-05-22 11:02:40	605	3.23e-06	0.0001	2.43	2.39664
2025-05-22 11:02:40	605	3.23e-06	0.0001	2.5	2.44479
2025-05-22 11:02:41	606	3.23e-06	0.0001	2.54	2.49293
2025-05-22 11:02:42	607	3.23e-06	0.0001	2.59	2.53233
2025-05-22 11:02:43	608	3.23e-06	0.0001	2.66	2.58047
2025-05-22 11:02:44	609	3.23e-06	0.0001	2.69	2.633
2025-05-22 11:02:45	610	3.23e-06	0.0001	2.75	2.66363
2025-05-22 11:02:46	611	3.23e-06	0.0001	2.78	2.69427
2025-05-22 11:02:47	612	3.23e-06	0.0001	2.81	2.71616
2025-05-22 11:02:48	613	3.22e-06	0.0001	2.85	2.75117
2025-05-22 11:02:49	614	3.2e-06	0.0001	2.9	2.78181
2025-05-22 11:02:50	615	3.18e-06	0.0001	2.93	2.81245
2025-05-22 11:02:51	616	3.17e-06	0.0001	2.96	2.81245
2025-05-22 11:02:52	617	3.17e-06	0.0001	2.98	2.84309
2025-05-22 11:02:53	618	3.18e-06	0.0001	3.02	2.86935
2025-05-22 11:02:54	619	3.17e-06	0.0001	3.04	2.87373
2025-05-22 11:02:55	620	3.17e-06	0.0001	3.09	2.90436
2025-05-22 11:02:56	621	3.17e-06	0.0001	3.11	2.92187
2025-05-22 11:02:57	622	3.17e-06	0.0001	3.15	2.92625
2025-05-22 11:02:58	623	3.17e-06	0.0001	3.17	2.95251
2025-05-22 11:02:59	624	3.17e-06	0.0001	3.22	2.95251
2025-05-22 11:03:00	625	3.17e-06	0.0001	3.25	2.96126
2025-05-22 11:03:01	626	3.17e-06	0.0001	3.28	2.98315
2025-05-22 11:03:02	627	3.17e-06	0.0001	3.31	2.97439
2025-05-22 11:03:03	628	3.17e-06	0.0001	3.33	2.99628
2025-05-22 11:03:04	629	3.17e-06	0.0001	3.37	3.00941
2025-05-22 11:03:05	630	3.17e-06	0.0001	3.39	3.00941
2025-05-22 11:03:05	630	3.17e-06	0.0001	3.41	3.0313
2025-05-22 11:03:06	631	3.17e-06	0.0001	3.43	3.02692
2025-05-22 11:03:07	632	3.17e-06	0.0001	3.45	3.02254
2025-05-22 11:03:08	633	3.17e-06	0.0001	3.48	3.03567
2025-05-22 11:03:09	634	3.17e-06	0.0001	3.5	3.03567
2025-05-22 11:03:10	635	3.15e-06	0.0001	3.52	3.04005
2025-05-22 11:03:11	636	3.17e-06	0.0001	3.54	3.05756
2025-05-22 11:03:12	637	3.18e-06	0.0001	3.55	3.06193
2025-05-22 11:03:13	638	3.17e-06	0.0001	3.57	3.06193
2025-05-22 11:03:14	639	3.17e-06	0.0001	3.58	3.06193
2025-05-22 11:03:15	640	3.17e-06	0.0001	3.59	3.07069
2025-05-22 11:03:16	641	3.17e-06	0.0001	3.61	3.07944
2025-05-22 11:03:17	642	3.15e-06	0.0001	3.62	3.08382
2025-05-22 11:03:18	643	3.17e-06	0.0001	3.63	3.09257
2025-05-22 11:03:19	644	3.17e-06	0.0001	3.63	3.09257
2025-05-22 11:03:20	645	3.17e-06	0.0001	3.63	3.07944
2025-05-22 11:03:21	646	3.17e-06	0.0001	3.64	3.09257
2025-05-22 11:03:22	647	3.17e-06	0.0001	3.65	3.10133
2025-05-22 11:03:23	648	3.15e-06	0.0001	3.66	3.08819
2025-05-22 11:03:24	649	3.13e-06	0.0001	3.67	3.09257
2025-05-22 11:03:25	650	3.1e-06	0.0001	3.69	3.10133
2025-05-22 11:03:26	651	3.1e-06	0.0001	3.69	3.09695
2025-05-22 11:03:27	652	3.1e-06	0.0001	3.7	3.08382
2025-05-22 11:03:28	653	3.1e-06	0.0001	3.69	3.09257
2025-05-22 11:03:29	654	3.1e-06	0.0001	3.71	3.11008
2025-05-22 11:03:30	655	3.1e-06	0.0001	3.71	3.09257
2025-05-22 11:03:31	656	3.1e-06	0.0001	3.71	3.08819
2025-05-22 11:03:31	656	3.1e-06	0.0001	3.72	3.09695
2025-05-22 11:03:32	657	3.1e-06	0.0001	3.73	3.09257
2025-05-22 11:03:33	658	3.1e-06	0.0001	3.74	3.09257
2025-05-22 11:03:34	659	3.1e-06	0.0001	3.74	3.09257
2025-05-22 11:03:35	660	3.1e-06	0.0001	3.73	3.09257
2025-05-22 11:03:36	661	3.12e-06	0.0001	3.73	3.11008
2025-05-22 11:03:37	662	3.12e-06	0.0001	3.75	3.08819
2025-05-22 11:03:38	663	3.1e-06	0.0001	3.76	3.10133
2025-05-22 11:03:39	664	3.1e-06	0.0001	3.75	3.08819
2025-05-22 11:03:40	665	3.12e-06	0.0001	3.76	3.10133
2025-05-22 11:03:41	666	3.12e-06	0.0001	3.76	3.09695
2025-05-22 11:03:42	667	3.1e-06	0.0001	3.76	3.08819
2025-05-22 11:03:43	668	3.1e-06	0.0001	3.76	3.08819
2025-05-22 11:03:44	669	3.1e-06	0.0001	3.76	3.09257
2025-05-22 11:03:45	670	3.1e-06	0.0001	3.76	3.08819
2025-05-22 11:03:46	671	3.12e-06	0.0001	3.77	3.08819
2025-05-22 11:03:47	672	3.1e-06	0.0001	3.78	3.11008
2025-05-22 11:03:48	673	3.1e-06	0.0001	3.78	3.08819
2025-05-22 11:03:49	674	3.12e-06	0.0001	3.78	3.09257
2025-05-22 11:03:50	675	3.1e-06	0.0001	3.78	3.08819
2025-05-22 11:03:51	676	3.1e-06	0.0001	3.77	3.10133
2025-05-22 11:03:52	677	3.12e-06	0.0001	3.78	3.09257
2025-05-22 11:03:53	678	3.12e-06	0.0001	3.78	3.09257
2025-05-22 11:03:54	679	3.1e-06	0.0001	3.78	3.07944
2025-05-22 11:03:55	680	3.12e-06	0.0001	3.77	3.09695
2025-05-22 11:03:56	681	3.1e-06	0.0001	3.77	3.09695
2025-05-22 11:03:56	681	3.1e-06	0.0001	3.78	3.09695
2025-05-22 11:03:57	682	3.1e-06	0.0001	3.77	3.08819
2025-05-22 11:03:58	683	3.1e-06	0.0001	3.77	3.09695
2025-05-22 11:03:59	684	3.1e-06	0.0001	3.78	3.09695
2025-05-22 11:04:00	685	3.1e-06	0.0001	3.78	3.08819
2025-05-22 11:04:01	686	3.1e-06	0.0001	3.8	3.08819
2025-05-22 11:04:02	687	3.12e-06	0.0001	3.8	3.1057
2025-05-22 11:04:03	688	3.12e-06	0.0001	3.8	3.09257
2025-05-22 11:04:04	689	3.1e-06	0.0001	3.8	3.1057
2025-05-22 11:04:05	690	3.12e-06	0.0001	3.8	3.09257
2025-05-22 11:04:06	691	3.1e-06	0.0001	3.8	3.09257
2025-05-22 11:04:07	692	3.1e-06	0.0001	3.8	3.09257
2025-05-22 11:04:08	693	3.1e-06	0.0001	3.8	3.09695
2025-05-22 11:04:09	694	3.12e-06	0.0001	3.8	3.08819
2025-05-22 11:04:10	695	3.12e-06	0.0001	3.8	3.09257
2025-05-22 11:04:11	696	3.1e-06	0.0001	3.8	3.09695
2025-05-22 11:04:12	697	3.07e-06	0.0001	3.8	3.10133
2025-05-22 11:04:13	698	3.07e-06	0.0001	3.8	3.09257
2025-05-22 11:04:14	699	3.05e-06	0.0001	3.8	3.09257
2025-05-22 11:04:15	700	3.04e-06	0.0001	3.8	3.10133
2025-05-22 11:04:16	701	3.05e-06	0.0001	3.8	3.08382
2025-05-22 11:04:17	702	3.04e-06	0.0001	3.8	3.1057
2025-05-22 11:04:18	703	3.04e-06	0.0001	3.8	3.09257
2025-05-22 11:04:19	704	3.04e-06	0.0001	3.8	3.10133
2025-05-22 11:04:20	705	3.04e-06	0.0001	3.8	3.10133
2025-05-22 11:04:21	706	3.04e-06	0.0001	3.8	3.10133
2025-05-22 11:04:22	707	3.05e-06	0.0001	3.8	3.07506
2025-05-22 11:04:23	708	3.04e-06	0.0001	3.8	3.09695
2025-05-22 11:04:24	709	3.04e-06	0.0001	3.8	3.07069
2025-05-22 11:04:25	710	3.04e-06	0.0001	3.8	3.08382
2025-05-22 11:04:26	711	3.04e-06	0.0001	3.8	3.09695
2025-05-22 11:04:27	712	3.04e-06	0.0001	3.8	3.11008
2025-05-22 11:04:28	713	3.04e-06	0.0001	3.8	3.08819
2025-05-22 11:04:29	714	3.04e-06	0.0001	3.8	3.07506
2025-05-22 11:04:30	715	3.04e-06	0.0001	3.8	3.09257
2025-05-22 11:04:31	716	3.04e-06	0.0001	3.8	3.07506
2025-05-22 11:04:32	717	3.04e-06	0.0001	3.8	3.07944
2025-05-22 11:04:33	718	3.04e-06	0.0001	3.8	3.06631
2025-05-22 11:04:35	720	3.04e-06	0.0001	3.8	3.07506
2025-05-22 11:04:36	721	3.04e-06	0.0001	3.8	3.06631
2025-05-22 11:04:37	722	3.03e-06	0.0001	3.8	3.07506
2025-05-22 11:04:38	723	3.04e-06	0.0001	3.8	3.07506
2025-05-22 11:04:38	723	3.04e-06	0.0001	3.78	3.07506
2025-05-22 11:04:39	724	3.04e-06	0.0001	3.77	3.07069
2025-05-22 11:04:40	725	3.04e-06	0.0001	3.78	3.07506
2025-05-22 11:04:41	726	3.03e-06	0.0001	3.78	3.07506
2025-05-22 11:04:43	728	3.04e-06	0.0001	3.77	3.07069
2025-05-22 11:04:44	729	3.04e-06	0.0001	3.77	3.07506
2025-05-22 11:04:45	730	3.04e-06	0.0001	3.77	3.07069
2025-05-22 11:04:46	731	3.04e-06	0.0001	3.76	3.06631
2025-05-22 11:04:47	732	3.05e-06	0.0001	3.76	3.05756
2025-05-22 11:04:47	732	3.04e-06	0.0001	3.76	3.05756
2025-05-22 11:04:48	733	3.04e-06	0.0001	3.75	3.05318
2025-05-22 11:04:49	734	3.04e-06	0.0001	3.73	3.05756
2025-05-22 11:04:51	736	3.04e-06	0.0001	3.74	3.04442
2025-05-22 11:04:52	737	3.04e-06	0.0001	3.73	3.03567
2025-05-22 11:04:53	738	3.04e-06	0.0001	3.71	3.05318
2025-05-22 11:04:54	739	3.04e-06	0.0001	3.71	3.0313
2025-05-22 11:04:55	740	3.04e-06	0.0001	3.71	3.02254
2025-05-22 11:04:56	741	3.04e-06	0.0001	3.69	3.02692
2025-05-22 11:04:57	742	3.04e-06	0.0001	3.67	3.00941
2025-05-22 11:04:58	743	3.04e-06	0.0001	3.66	3.00503
2025-05-22 11:04:59	744	3.04e-06	0.0001	3.66	2.9919
2025-05-22 11:05:00	745	3.04e-06	0.0001	3.65	2.98315
2025-05-22 11:05:01	746	3.04e-06	0.0001	3.63	2.97439
2025-05-22 11:05:02	747	3.04e-06	0.0001	3.62	2.97002
2025-05-22 11:05:03	748	3.04e-06	0.0001	3.6	2.93938
2025-05-22 11:05:05	750	3.04e-06	0.0001	3.58	2.93938
2025-05-22 11:05:05	750	3.04e-06	0.0001	3.56	2.93063
2025-05-22 11:05:06	751	3.04e-06	0.0001	3.54	2.91312
2025-05-22 11:05:07	752	3.04e-06	0.0001	3.52	2.90874
2025-05-22 11:05:08	753	3.04e-06	0.0001	3.5	2.89561
2025-05-22 11:05:09	754	3.04e-06	0.0001	3.49	2.88248
2025-05-22 11:05:10	755	3.04e-06	0.0001	3.47	2.88248
2025-05-22 11:05:11	756	3.05e-06	0.0001	3.45	2.85622
2025-05-22 11:05:13	758	3.04e-06	0.0001	3.42	2.82996
2025-05-22 11:05:13	758	3.04e-06	0.0001	3.38	2.79932
2025-05-22 11:05:15	760	3.04e-06	0.0001	3.36	2.78181
2025-05-22 11:05:16	761	3.01e-06	0.0001	3.3	2.75993
2025-05-22 11:05:17	762	2.99e-06	0.0001	3.26	2.72491
2025-05-22 11:05:18	763	3.01e-06	0.0001	3.22	2.70303
2025-05-22 11:05:19	764	2.99e-06	0.0001	3.16	2.66363
2025-05-22 11:05:20	765	2.98e-06	0.0001	3.12	2.62424
2025-05-22 11:05:21	766	2.98e-06	0.0001	3.07	2.5936
2025-05-22 11:05:21	766	2.98e-06	0.0001	3.02	2.55859
2025-05-22 11:05:22	767	2.97e-06	0.0001	2.99	2.52795
2025-05-22 11:05:23	768	2.98e-06	0.0001	2.95	2.50169
2025-05-22 11:05:25	770	2.98e-06	0.0001	2.93	2.4798
2025-05-22 11:05:26	771	2.98e-06	0.0001	2.88	2.47543
2025-05-22 11:05:27	772	2.98e-06	0.0001	2.87	2.44479
2025-05-22 11:05:28	773	2.98e-06	0.0001	2.84	2.4229
2025-05-22 11:05:29	774	2.98e-06	0.0001	2.82	2.41415
2025-05-22 11:05:29	774	2.98e-06	0.0001	2.81	2.41415
2025-05-22 11:05:30	775	2.98e-06	0.0001	2.79	2.40102
2025-05-22 11:05:31	776	2.98e-06	0.0001	2.78	2.37914
2025-05-22 11:05:33	778	2.98e-06	0.0001	2.78	2.37476
2025-05-22 11:05:34	779	2.98e-06	0.0001	2.76	2.36163
2025-05-22 11:05:35	780	2.98e-06	0.0001	2.75	2.35287
2025-05-22 11:05:36	781	2.98e-06	0.0001	2.75	2.35287
2025-05-22 11:05:37	782	2.98e-06	0.0001	2.73	2.33537
2025-05-22 11:05:38	783	2.98e-06	0.0001	2.73	2.3485
2025-05-22 11:05:38	783	2.98e-06	0.0001	2.73	2.33099
2025-05-22 11:05:39	784	2.98e-06	0.0001	2.72	2.32224
2025-05-22 11:05:41	786	2.98e-06	0.0001	2.72	2.33099
2025-05-22 11:05:42	787	2.98e-06	0.0001	2.72	2.31786
2025-05-22 11:05:43	788	2.97e-06	0.0001	2.72	2.32661
2025-05-22 11:05:44	789	2.98e-06	0.0001	2.72	2.31348
2025-05-22 11:05:45	790	2.98e-06	0.0001	2.7	2.3091
2025-05-22 11:05:46	791	2.98e-06	0.0001	2.7	2.31786
2025-05-22 11:05:46	791	2.98e-06	0.0001	2.7	2.3091
2025-05-22 11:05:47	792	2.98e-06	0.0001	2.7	2.31348
2025-05-22 11:05:48	793	2.98e-06	0.0001	2.7	2.31348
2025-05-22 11:05:49	794	2.98e-06	0.0001	2.7	2.30473
2025-05-22 11:05:50	795	2.98e-06	0.0001	2.7	2.32224
2025-05-22 11:05:51	796	2.98e-06	0.0001	2.7	2.30035
2025-05-22 11:05:52	797	2.98e-06	0.0001	2.69	2.31348
2025-05-22 11:05:53	798	2.98e-06	0.0001	2.68	2.30035
2025-05-22 11:05:55	800	2.98e-06	0.0001	2.68	2.3091
2025-05-22 11:05:56	801	2.98e-06	0.0001	2.69	2.29597
2025-05-22 11:05:57	802	2.97e-06	0.0001	2.69	2.30473
2025-05-22 11:05:58	803	2.98e-06	0.0001	2.67	2.30473
2025-05-22 11:05:59	804	2.98e-06	0.0001	2.67	2.30035
2025-05-22 11:06:00	805	2.98e-06	0.0001	2.67	2.30035
2025-05-22 11:06:01	806	2.99e-06	0.0001	2.66	2.30035
2025-05-22 11:06:02	807	2.98e-06	0.0001	2.66	2.27847
2025-05-22 11:06:03	808	2.98e-06	0.0001	2.64	2.26971
2025-05-22 11:06:04	809	2.98e-06	0.0001	2.64	2.2916
2025-05-22 11:06:05	810	2.98e-06	0.0001	2.63	2.26533
2025-05-22 11:06:06	811	2.98e-06	0.0001	2.62	2.27409
2025-05-22 11:06:07	812	2.97e-06	0.0001	2.62	2.26971
2025-05-22 11:06:08	813	2.98e-06	0.0001	2.61	2.25658
2025-05-22 11:06:09	814	2.98e-06	0.0001	2.61	2.26533
2025-05-22 11:06:10	815	2.98e-06	0.0001	2.61	2.26533
2025-05-22 11:06:11	816	2.98e-06	0.0001	2.59	2.26533
2025-05-22 11:06:12	817	2.98e-06	0.0001	2.59	2.24783
2025-05-22 11:06:13	818	2.98e-06	0.0001	2.58	2.26971
2025-05-22 11:06:14	819	2.98e-06	0.0001	2.58	2.2522
2025-05-22 11:06:15	820	2.98e-06	0.0001	2.58	2.25658
2025-05-22 11:06:16	821	2.98e-06	0.0001	2.56	2.26096
2025-05-22 11:06:17	822	2.97e-06	0.0001	2.56	2.2522
2025-05-22 11:06:18	823	2.98e-06	0.0001	2.56	2.24783
2025-05-22 11:06:19	824	2.98e-06	0.0001	2.55	2.2522
2025-05-22 11:06:20	825	2.98e-06	0.0001	2.55	2.2347
2025-05-22 11:06:21	826	2.97e-06	0.0001	2.53	2.24345
2025-05-22 11:06:21	826	2.98e-06	0.0001	2.53	2.23907
2025-05-22 11:06:22	827	2.98e-06	0.0001	2.52	2.2347
2025-05-22 11:06:23	828	2.97e-06	0.0001	2.52	2.23032
2025-05-22 11:06:24	829	2.97e-06	0.0001	2.52	2.24783
2025-05-22 11:06:25	830	2.98e-06	0.0001	2.5	2.23032
2025-05-22 11:06:26	831	2.98e-06	0.0001	2.5	2.24345
2025-05-22 11:06:27	832	2.98e-06	0.0001	2.49	2.23032
2025-05-22 11:06:28	833	2.98e-06	0.0001	2.49	2.23032
2025-05-22 11:06:29	834	2.98e-06	0.0001	2.49	2.22594
2025-05-22 11:06:30	835	2.97e-06	0.0001	2.47	2.23032
2025-05-22 11:06:31	836	2.97e-06	0.0001	2.47	2.21719
2025-05-22 11:06:32	837	2.98e-06	0.0001	2.47	2.22594
2025-05-22 11:06:33	838	2.98e-06	0.0001	2.46	2.20844
2025-05-22 11:06:34	839	2.98e-06	0.0001	2.46	2.21719
2025-05-22 11:06:35	840	2.98e-06	0.0001	2.45	2.22594
2025-05-22 11:06:36	841	2.98e-06	0.0001	2.44	2.22594
2025-05-22 11:06:37	842	2.98e-06	0.0001	2.44	2.20406
2025-05-22 11:06:38	843	2.98e-06	0.0001	2.43	2.19968
2025-05-22 11:06:39	844	2.98e-06	0.0001	2.43	2.20844
2025-05-22 11:06:40	845	2.98e-06	0.0001	2.43	2.21281
2025-05-22 11:06:41	846	2.98e-06	0.0001	2.42	2.19093
2025-05-22 11:06:42	847	2.98e-06	0.0001	2.41	2.21281
2025-05-22 11:06:43	848	2.97e-06	0.0001	2.41	2.19093
2025-05-22 11:06:44	849	2.92e-06	0.0001	2.41	2.18655
2025-05-22 11:06:45	850	2.92e-06	0.0001	2.4	2.1953
2025-05-22 11:06:46	851	2.91e-06	0.0001	2.4	2.19093
2025-05-22 11:06:47	852	2.91e-06	0.0001	2.39	2.1778
2025-05-22 11:06:48	853	2.92e-06	0.0001	2.38	2.18655
2025-05-22 11:06:49	854	2.91e-06	0.0001	2.38	2.1778
2025-05-22 11:06:50	855	2.92e-06	0.0001	2.38	2.17342
2025-05-22 11:06:51	856	2.91e-06	0.0001	2.37	2.18217
2025-05-22 11:06:52	857	2.91e-06	0.0001	2.37	2.18655
2025-05-22 11:06:53	858	2.91e-06	0.0001	2.37	2.16467
2025-05-22 11:06:54	859	2.91e-06	0.0001	2.37	2.16467
2025-05-22 11:06:54	859	2.92e-06	0.0001	2.35	2.16904
2025-05-22 11:06:55	860	2.92e-06	0.0001	2.35	2.17342
2025-05-22 11:06:56	861	2.92e-06	0.0001	2.35	2.17342
2025-05-22 11:06:57	862	2.92e-06	0.0001	2.34	2.17342
2025-05-22 11:06:58	863	2.91e-06	0.0001	2.34	2.16904
2025-05-22 11:06:59	864	2.91e-06	0.0001	2.34	2.1778
2025-05-22 11:07:00	865	2.91e-06	0.0001	2.34	2.16467
2025-05-22 11:07:01	866	2.91e-06	0.0001	2.33	2.16904
2025-05-22 11:07:02	867	2.91e-06	0.0001	2.32	2.15591
2025-05-22 11:07:03	868	2.92e-06	0.0001	2.32	2.16467
2025-05-22 11:07:04	869	2.91e-06	0.0001	2.32	2.17342
2025-05-22 11:07:05	870	2.92e-06	0.0001	2.31	2.16904
2025-05-22 11:07:06	871	2.89e-06	0.0001	2.31	2.16904
2025-05-22 11:07:07	872	2.92e-06	0.0001	2.31	2.16904
2025-05-22 11:07:08	873	2.91e-06	0.0001	2.31	2.16029
2025-05-22 11:07:09	874	2.92e-06	0.0001	2.29	2.15153
2025-05-22 11:07:10	875	2.91e-06	0.0001	2.29	2.14716
2025-05-22 11:07:11	876	2.91e-06	0.0001	2.29	2.15591
2025-05-22 11:07:12	877	2.92e-06	0.0001	2.29	2.14716
2025-05-22 11:07:13	878	2.91e-06	0.0001	2.29	2.15591
2025-05-22 11:07:14	879	2.91e-06	0.0001	2.28	2.15591
2025-05-22 11:07:15	880	2.91e-06	0.0001	2.28	2.15591
2025-05-22 11:07:16	881	2.91e-06	0.0001	2.28	2.15153
2025-05-22 11:07:17	882	2.91e-06	0.0001	2.26	2.12965
2025-05-22 11:07:18	883	2.91e-06	0.0001	2.27	2.14716
2025-05-22 11:07:19	884	2.92e-06	0.0001	2.26	2.12527
2025-05-22 11:07:19	884	2.91e-06	0.0001	2.25	2.16467
2025-05-22 11:07:20	885	2.91e-06	0.0001	2.25	2.11214
2025-05-22 11:07:21	886	2.92e-06	0.0001	2.25	2.14278
2025-05-22 11:07:22	887	2.91e-06	0.0001	2.25	2.13841
2025-05-22 11:07:23	888	2.91e-06	0.0001	2.24	2.12965
2025-05-22 11:07:24	889	2.91e-06	0.0001	2.24	2.14716
2025-05-22 11:07:25	890	2.92e-06	0.0001	2.24	2.13841
2025-05-22 11:07:26	891	2.91e-06	0.0001	2.24	2.12527
2025-05-22 11:07:27	892	2.92e-06	0.0001	2.23	2.14278
2025-05-22 11:07:28	893	2.91e-06	0.0001	2.23	2.1209
2025-05-22 11:07:29	894	2.92e-06	0.0001	2.22	2.12527
2025-05-22 11:07:30	895	2.91e-06	0.0001	2.22	2.11652
2025-05-22 11:07:31	896	2.92e-06	0.0001	2.21	2.11652
2025-05-22 11:07:32	897	2.92e-06	0.0001	2.21	2.12965
2025-05-22 11:07:33	898	2.92e-06	0.0001	2.21	2.11652
2025-05-22 11:07:34	899	2.91e-06	0.0001	2.21	2.1209
2025-05-22 11:07:35	900	2.91e-06	0.0001	2.21	2.12965
2025-05-22 11:07:36	901	2.92e-06	0.0001	2.2	2.11214
2025-05-22 11:07:37	902	2.92e-06	0.0001	2.21	2.12527
2025-05-22 11:07:38	903	2.91e-06	0.0001	2.2	2.12527
2025-05-22 11:07:39	904	2.91e-06	0.0001	2.19	2.12527
2025-05-22 11:07:40	905	2.92e-06	0.0001	2.19	2.1209
2025-05-22 11:07:41	906	2.91e-06	0.0001	2.19	2.11214
2025-05-22 11:07:42	907	2.91e-06	0.0001	2.19	2.09464
2025-05-22 11:07:43	908	2.91e-06	0.0001	2.18	2.11214
2025-05-22 11:07:44	909	2.92e-06	0.0001	2.18	2.12527
2025-05-22 11:07:45	910	2.91e-06	0.0001	2.18	2.10339
2025-05-22 11:07:45	910	2.91e-06	0.0001	2.17	2.09901
2025-05-22 11:07:46	911	2.91e-06	0.0001	2.17	2.10339
2025-05-22 11:07:47	912	2.91e-06	0.0001	2.17	2.10777
2025-05-22 11:07:48	913	2.92e-06	0.0001	2.17	2.09464
2025-05-22 11:07:49	914	2.91e-06	0.0001	2.17	2.10339
2025-05-22 11:07:50	915	2.91e-06	0.0001	2.16	2.08588
2025-05-22 11:07:51	916	2.91e-06	0.0001	2.16	2.09901
2025-05-22 11:07:52	917	2.91e-06	0.0001	2.16	2.10339
2025-05-22 11:07:53	918	2.92e-06	0.0001	2.16	2.08588
2025-05-22 11:07:54	919	2.91e-06	0.0001	2.16	2.08588
2025-05-22 11:07:55	920	2.91e-06	0.0001	2.16	2.08588
2025-05-22 11:07:56	921	2.91e-06	0.0001	2.15	2.0815
2025-05-22 11:07:57	922	2.91e-06	0.0001	2.15	2.09026
2025-05-22 11:07:58	923	2.91e-06	0.0001	2.15	2.07713
2025-05-22 11:07:59	924	2.91e-06	0.0001	2.15	2.09026
2025-05-22 11:08:00	925	2.91e-06	0.0001	2.14	2.0815
2025-05-22 11:08:01	926	2.91e-06	0.0001	2.14	2.07275
2025-05-22 11:08:02	927	2.91e-06	0.0001	2.14	2.07275
2025-05-22 11:08:03	928	2.91e-06	0.0001	2.14	2.08588
2025-05-22 11:08:04	929	2.92e-06	0.0001	2.12	2.07275
2025-05-22 11:08:05	930	2.92e-06	0.0001	2.12	2.07713
2025-05-22 11:08:06	931	2.91e-06	0.0001	2.12	2.064
2025-05-22 11:08:07	932	2.92e-06	0.0001	2.12	2.08588
2025-05-22 11:08:08	933	2.91e-06	0.0001	2.12	2.07275
2025-05-22 11:08:09	934	2.92e-06	0.0001	2.11	2.07275
2025-05-22 11:08:10	935	2.92e-06	0.0001	2.11	2.05962
2025-05-22 11:08:10	935	2.91e-06	0.0001	2.11	2.05524
2025-05-22 11:08:11	936	2.91e-06	0.0001	2.11	2.05524
2025-05-22 11:08:12	937	2.92e-06	0.0001	2.11	2.07275
2025-05-22 11:08:13	938	2.92e-06	0.0001	2.1	2.05962
2025-05-22 11:08:14	939	2.91e-06	0.0001	2.1	2.0815
2025-05-22 11:08:15	940	2.91e-06	0.0001	2.1	2.07275
2025-05-22 11:08:16	941	2.92e-06	0.0001	2.1	2.064
2025-05-22 11:08:17	942	2.91e-06	0.0001	2.1	2.07275
2025-05-22 11:08:18	943	2.92e-06	0.0001	2.09	2.05524
2025-05-22 11:08:19	944	2.92e-06	0.0001	2.09	2.06837
2025-05-22 11:08:20	945	2.92e-06	0.0001	2.09	2.05087
2025-05-22 11:08:21	946	2.91e-06	0.0001	2.09	2.05087
2025-05-22 11:08:22	947	2.92e-06	0.0001	2.09	2.05962
2025-05-22 11:08:23	948	2.92e-06	0.0001	2.08	2.05524
2025-05-22 11:08:24	949	2.91e-06	0.0001	2.08	2.05962
2025-05-22 11:08:25	950	2.91e-06	0.0001	2.08	2.04211
2025-05-22 11:08:26	951	2.91e-06	0.0001	2.08	2.05087
2025-05-22 11:08:27	952	2.91e-06	0.0001	2.07	2.05524
2025-05-22 11:08:28	953	2.92e-06	0.0001	2.07	2.05087
2025-05-22 11:08:29	954	2.92e-06	0.0001	2.07	2.04211
2025-05-22 11:08:30	955	2.91e-06	0.0001	2.07	2.05524
2025-05-22 11:08:31	956	2.91e-06	0.0001	2.06	2.05524
2025-05-22 11:08:32	957	2.91e-06	0.0001	2.06	2.04649
2025-05-22 11:08:33	958	2.91e-06	0.0001	2.06	2.03336
2025-05-22 11:08:34	959	2.91e-06	0.0001	2.05	2.03336
2025-05-22 11:08:35	960	2.92e-06	0.0001	2.05	2.04211
2025-05-22 11:08:35	960	2.92e-06	0.0001	2.05	2.04211
2025-05-22 11:08:37	962	2.91e-06	0.0001	2.05	2.02461
2025-05-22 11:08:37	962	2.91e-06	0.0001	2.05	2.02898
2025-05-22 11:08:39	964	2.91e-06	0.0001	2.05	2.04649
2025-05-22 11:08:40	965	2.92e-06	0.0001	2.04	2.04211
2025-05-22 11:08:41	966	2.91e-06	0.0001	2.05	2.03774
2025-05-22 11:08:42	967	2.92e-06	0.0001	2.05	2.03336
2025-05-22 11:08:43	968	2.91e-06	0.0001	2.05	2.03774
2025-05-22 11:08:44	969	2.91e-06	0.0001	2.04	2.04211
2025-05-22 11:08:44	969	2.91e-06	0.0001	2.03	2.02461
2025-05-22 11:08:45	970	2.88e-06	0.0001	2.03	2.03336
2025-05-22 11:08:47	972	2.82e-06	0.0001	2.04	2.02023
2025-05-22 11:08:48	973	2.8e-06	0.0001	2.03	2.02461
2025-05-22 11:08:49	974	2.78e-06	0.000128	2.04	2.02898
2025-05-22 11:08:50	975	2.76e-06	0.000276	2.02	2.03774
2025-05-22 11:08:51	976	2.76e-06	0.000423	2.02	2.02461
2025-05-22 11:08:52	977	2.77e-06	0.00055	2.02	2.02898
2025-05-22 11:08:52	977	2.76e-06	0.000647	2.02	2.03774
2025-05-22 11:08:53	978	2.76e-06	0.000738	2.02	2.01147
2025-05-22 11:08:55	980	2.74e-06	0.000836	2.01	2.01585
2025-05-22 11:08:56	981	2.72e-06	0.000936	2.01	2.01585
2025-05-22 11:08:57	982	2.72e-06	0.000996	2.01	2.01585
2025-05-22 11:08:58	983	2.72e-06	0.00104	2.01	2.01147
2025-05-22 11:08:59	984	2.72e-06	0.00108	2	2.02023
2025-05-22 11:09:00	985	2.72e-06	0.00112	2	2.0071
2025-05-22 11:09:01	986	2.72e-06	0.00115	2	2.02023
2025-05-22 11:09:02	987	2.72e-06	0.00119	2	2.02023
2025-05-22 11:09:03	988	2.72e-06	0.00122	2	2.01585
2025-05-22 11:09:04	989	2.72e-06	0.00125	1.99	2.01147
2025-05-22 11:09:05	990	2.72e-06	0.00127	1.99	1.98959
2025-05-22 11:09:06	991	2.72e-06	0.0013	1.99	2.03336
2025-05-22 11:09:07	992	2.72e-06	0.00132	1.99	1.98959
2025-05-22 11:09:08	993	2.71e-06	0.00133	1.99	1.99397
2025-05-22 11:09:09	994	2.69e-06	0.00135	1.99	2.00272
2025-05-22 11:09:09	994	2.68e-06	0.00136	1.98	1.99397
2025-05-22 11:09:11	996	2.68e-06	0.00137	1.98	1.99397
2025-05-22 11:09:12	997	2.68e-06	0.00138	1.98	2.00272
2025-05-22 11:09:13	998	2.68e-06	0.00139	1.98	2.0071
2025-05-22 11:09:14	999	2.68e-06	0.0014	1.98	1.99397
2025-05-22 11:09:15	1000	2.68e-06	0.0014	1.98	2.00272
2025-05-22 11:09:16	1001	2.68e-06	0.00141	1.98	2.01147
2025-05-22 11:09:17	1002	2.68e-06	0.00142	1.97	1.99834
2025-05-22 11:09:18	1003	2.68e-06	0.00142	1.97	1.98959
2025-05-22 11:09:19	1004	2.68e-06	0.00143	1.97	1.99397
2025-05-22 11:09:19	1004	2.67e-06	0.00144	1.97	1.98084
2025-05-22 11:09:21	1006	2.69e-06	0.00146	1.97	1.99834
2025-05-22 11:09:22	1007	2.68e-06	0.00147	1.97	1.99834
2025-05-22 11:09:23	1008	2.68e-06	0.00148	1.97	1.97646
2025-05-22 11:09:24	1009	2.68e-06	0.00148	1.97	1.99397
2025-05-22 11:09:25	1010	2.68e-06	0.00148	1.96	1.98521
2025-05-22 11:09:26	1011	2.68e-06	0.00148	1.96	1.97646
2025-05-22 11:09:27	1012	2.68e-06	0.00148	1.96	1.98521
2025-05-22 11:09:28	1013	2.67e-06	0.00148	1.96	1.98521
2025-05-22 11:09:29	1014	2.68e-06	0.00149	1.95	1.98959
2025-05-22 11:09:30	1015	2.68e-06	0.0015	1.94	1.98521
2025-05-22 11:09:31	1016	2.68e-06	0.0015	1.94	1.98959
2025-05-22 11:09:32	1017	2.68e-06	0.00151	1.95	1.98521
2025-05-22 11:09:33	1018	2.68e-06	0.0015	1.95	1.97646
2025-05-22 11:09:34	1019	2.68e-06	0.00151	1.94	1.97646
2025-05-22 11:09:34	1019	2.68e-06	0.00152	1.94	1.97646
2025-05-22 11:09:35	1020	2.68e-06	0.00152	1.93	1.96771
2025-05-22 11:09:37	1022	2.68e-06	0.00153	1.93	1.97646
2025-05-22 11:09:38	1023	2.68e-06	0.00153	1.93	1.96771
2025-05-22 11:09:39	1024	2.68e-06	0.00154	1.93	1.97208
2025-05-22 11:09:40	1025	2.68e-06	0.00153	1.93	1.98084
2025-05-22 11:09:41	1026	2.64e-06	0.00154	1.93	1.97208
2025-05-22 11:09:42	1027	2.64e-06	0.00154	1.93	1.96771
2025-05-22 11:09:43	1028	2.64e-06	0.00154	1.93	1.98521
2025-05-22 11:09:43	1028	2.64e-06	0.00155	1.92	1.97208
2025-05-22 11:09:45	1030	2.64e-06	0.00155	1.92	1.96771
2025-05-22 11:09:46	1031	2.64e-06	0.00156	1.92	1.97646
2025-05-22 11:09:47	1032	2.64e-06	0.00155	1.92	1.98521
2025-05-22 11:09:48	1033	2.64e-06	0.00155	1.92	1.96333
2025-05-22 11:09:49	1034	2.63e-06	0.00155	1.92	1.96771
2025-05-22 11:09:50	1035	2.63e-06	0.00155	1.92	1.96333
2025-05-22 11:09:51	1036	2.64e-06	0.00156	1.92	1.96771
2025-05-22 11:09:51	1036	2.63e-06	0.00157	1.91	1.96333
2025-05-22 11:09:53	1038	2.64e-06	0.00156	1.91	1.96771
2025-05-22 11:09:54	1039	2.64e-06	0.00157	1.91	1.96771
2025-05-22 11:09:55	1040	2.63e-06	0.00157	1.91	1.96333
2025-05-22 11:09:56	1041	2.64e-06	0.00157	1.91	1.97208
2025-05-22 11:09:57	1042	2.64e-06	0.00157	1.91	1.95457
2025-05-22 11:09:58	1043	2.64e-06	0.00156	1.9	1.9502
2025-05-22 11:09:59	1044	2.64e-06	0.00157	1.9	1.95895
2025-05-22 11:10:00	1045	2.63e-06	0.00157	1.9	1.9502
2025-05-22 11:10:00	1045	2.64e-06	0.00157	1.9	1.96333
2025-05-22 11:10:01	1046	2.64e-06	0.00157	1.9	1.9502
2025-05-22 11:10:02	1047	2.64e-06	0.00157	1.9	1.92831
2025-05-22 11:10:03	1048	2.64e-06	0.00157	1.89	1.95457
2025-05-22 11:10:04	1049	2.64e-06	0.00158	1.89	1.93707
2025-05-22 11:10:05	1050	2.63e-06	0.00158	1.89	1.9502
2025-05-22 11:10:06	1051	1.62e-05	0.00155	1.89	1.9502
2025-05-22 11:10:07	1052	2.86e-05	0.00133	1.89	1.94582
2025-05-22 11:10:08	1053	2e-05	0.00103	1.89	1.94144
2025-05-22 11:10:09	1054	1.54e-05	0.000814	1.89	1.94582
2025-05-22 11:10:10	1055	1.31e-05	0.000653	1.89	1.93269
2025-05-22 11:10:11	1056	1.15e-05	0.000546	1.89	1.93269
2025-05-22 11:10:12	1057	1.05e-05	0.000453	1.89	1.95457
2025-05-22 11:10:13	1058	9.89e-06	0.000363	1.88	1.94582
2025-05-22 11:10:14	1059	9.19e-06	0.00031	1.89	1.93269
2025-05-22 11:10:15	1060	8.73e-06	0.000266	1.88	1.94144
2025-05-22 11:10:16	1061	8.31e-06	0.000236	1.87	1.94144
2025-05-22 11:10:17	1062	7.98e-06	0.000206	1.87	1.93707
2025-05-22 11:10:18	1063	7.67e-06	0.000184	1.87	1.94144
2025-05-22 11:10:19	1064	7.43e-06	0.000166	1.87	1.93269
2025-05-22 11:10:20	1065	7.16e-06	0.000153	1.87	1.93269
2025-05-22 11:10:21	1066	6.92e-06	0.000142	1.88	1.93707
2025-05-22 11:10:22	1067	6.78e-06	0.000134	1.87	1.92831
2025-05-22 11:10:23	1068	6.65e-06	0.000126	1.87	1.93269
2025-05-22 11:10:24	1069	6.55e-06	0.000119	1.87	1.93269
2025-05-22 11:10:25	1070	6.43e-06	0.000116	1.87	1.92831
2025-05-22 11:10:26	1071	6.34e-06	0.000112	1.87	1.92831
2025-05-22 11:10:27	1072	6.22e-06	0.000106	1.87	1.93269
2025-05-22 11:10:28	1073	6.07e-06	0.0001	1.87	1.91956
2025-05-22 11:10:29	1074	6.01e-06	0.0001	1.87	1.92394
2025-05-22 11:10:30	1075	5.91e-06	0.0001	1.86	1.91956
2025-05-22 11:10:31	1076	5.84e-06	0.0001	1.85	1.91518
2025-05-22 11:10:32	1077	5.76e-06	0.0001	1.86	1.91081
2025-05-22 11:10:33	1078	5.7e-06	0.0001	1.85	1.91956
2025-05-22 11:10:34	1079	5.62e-06	0.0001	1.86	1.90643
2025-05-22 11:10:35	1080	5.57e-06	0.0001	1.86	1.92394
2025-05-22 11:10:36	1081	5.53e-06	0.0001	1.85	1.92394
2025-05-22 11:10:37	1082	5.43e-06	0.0001	1.84	1.92394
2025-05-22 11:10:38	1083	5.41e-06	0.0001	1.84	1.91956
2025-05-22 11:10:39	1084	5.31e-06	0.0001	1.84	1.91518
2025-05-22 11:10:40	1085	5.31e-06	0.0001	1.84	1.91081
2025-05-22 11:10:41	1086	5.22e-06	0.0001	1.84	1.91956
2025-05-22 11:10:42	1087	5.2e-06	0.0001	1.84	1.92394
2025-05-22 11:10:43	1088	5.12e-06	0.0001	1.84	1.91518
2025-05-22 11:10:44	1089	5.12e-06	0.0001	1.84	1.91081
2025-05-22 11:10:45	1090	5.01e-06	0.0001	1.84	1.91518
2025-05-22 11:10:46	1091	5.01e-06	0.0001	1.84	1.91081
2025-05-22 11:10:47	1092	4.91e-06	0.0001	1.84	1.90643
2025-05-22 11:10:48	1093	4.89e-06	0.0001	1.84	1.91081
2025-05-22 11:10:49	1094	4.89e-06	0.0001	1.84	1.91081
2025-05-22 11:10:50	1095	4.81e-06	0.0001	1.84	1.90643
2025-05-22 11:10:51	1096	4.79e-06	0.0001	1.84	1.91081
2025-05-22 11:10:52	1097	4.81e-06	0.0001	1.83	1.91081
2025-05-22 11:10:53	1098	4.72e-06	0.0001	1.83	1.90205
2025-05-22 11:10:54	1099	4.7e-06	0.0001	1.83	1.89768
2025-05-22 11:10:55	1100	4.7e-06	0.0001	1.83	1.90643
2025-05-22 11:10:56	1101	4.62e-06	0.0001	1.83	1.90643
2025-05-22 11:10:57	1102	4.58e-06	0.0001	1.83	1.90643
2025-05-22 11:10:58	1103	4.6e-06	0.0001	1.83	1.90205
2025-05-22 11:10:59	1104	4.54e-06	0.0001	1.83	1.91081
2025-05-22 11:10:59	1104	4.5e-06	0.0001	1.83	1.90643
2025-05-22 11:11:00	1105	4.48e-06	0.0001	1.82	1.90643
2025-05-22 11:11:01	1106	4.48e-06	0.0001	1.82	1.89768
2025-05-22 11:11:02	1107	4.42e-06	0.0001	1.82	1.90205
2025-05-22 11:11:03	1108	4.41e-06	0.0001	1.82	1.88892
2025-05-22 11:11:04	1109	4.41e-06	0.0001	1.82	1.88017
2025-05-22 11:11:05	1110	4.41e-06	0.0001	1.82	1.90205
2025-05-22 11:11:06	1111	4.36e-06	0.0001	1.82	1.8933
2025-05-22 11:11:07	1112	4.35e-06	0.0001	1.82	1.88892
2025-05-22 11:11:08	1113	4.33e-06	0.0001	1.81	1.8933
2025-05-22 11:11:09	1114	4.35e-06	0.0001	1.81	1.88892
2025-05-22 11:11:10	1115	4.35e-06	0.0001	1.81	1.88017
2025-05-22 11:11:11	1116	4.28e-06	0.0001	1.81	1.8933
2025-05-22 11:11:12	1117	4.27e-06	0.0001	1.81	1.8933
2025-05-22 11:11:13	1118	4.27e-06	0.0001	1.81	1.87579
2025-05-22 11:11:14	1119	4.28e-06	0.0001	1.81	1.91081
2025-05-22 11:11:15	1120	4.25e-06	0.0001	1.81	1.89768
2025-05-22 11:11:16	1121	4.21e-06	0.0001	1.81	1.88017
2025-05-22 11:11:17	1122	4.21e-06	0.0001	1.81	1.88892
2025-05-22 11:11:18	1123	4.22e-06	0.0001	1.81	1.89768
2025-05-22 11:11:19	1124	4.21e-06	0.0001	1.81	1.8933
2025-05-22 11:11:20	1125	4.21e-06	0.0001	1.81	1.88017
2025-05-22 11:11:21	1126	4.21e-06	0.0001	1.81	1.8933
2025-05-22 11:11:22	1127	4.17e-06	0.0001	1.81	1.88892
2025-05-22 11:11:23	1128	4.16e-06	0.0001	1.81	1.87141
2025-05-22 11:11:24	1129	4.15e-06	0.0001	1.8	1.87141
2025-05-22 11:11:25	1130	4.15e-06	0.0001	1.8	1.88892
2025-05-22 11:11:25	1130	4.16e-06	0.0001	1.8	1.87579
2025-05-22 11:11:27	1132	4.16e-06	0.0001	1.8	1.88454
2025-05-22 11:11:27	1132	4.11e-06	0.0001	1.8	1.88454
2025-05-22 11:11:28	1133	4.09e-06	0.0001	1.8	1.88454
2025-05-22 11:11:29	1134	4.09e-06	0.0001	1.8	1.88017
2025-05-22 11:11:30	1135	4.1e-06	0.0001	1.8	1.86266
2025-05-22 11:11:31	1136	4.1e-06	0.0001	1.8	1.88454
2025-05-22 11:11:32	1137	4.1e-06	0.0001	1.8	1.87579
2025-05-22 11:11:33	1138	4.09e-06	0.0001	1.8	1.8933
2025-05-22 11:11:34	1139	4.04e-06	0.0001	1.79	1.86704
2025-05-22 11:11:35	1140	4.02e-06	0.0001	1.78	1.86266
2025-05-22 11:11:36	1141	4.04e-06	0.0001	1.78	1.8539
2025-05-22 11:11:37	1142	4.02e-06	0.0001	1.78	1.87141
2025-05-22 11:11:38	1143	4.02e-06	0.0001	1.78	1.87141
2025-05-22 11:11:39	1144	4.02e-06	0.0001	1.78	1.85828
2025-05-22 11:11:40	1145	4.02e-06	0.0001	1.78	1.87579
2025-05-22 11:11:41	1146	4.01e-06	0.0001	1.79	1.86704
2025-05-22 11:11:42	1147	3.96e-06	0.0001	1.79	1.87141
2025-05-22 11:11:43	1148	3.96e-06	0.0001	1.78	1.84953
2025-05-22 11:11:44	1149	3.96e-06	0.0001	1.78	1.86266
2025-05-22 11:11:45	1150	3.96e-06	0.0001	1.78	1.87579
2025-05-22 11:11:46	1151	3.96e-06	0.0001	1.78	1.84953
2025-05-22 11:11:47	1152	3.96e-06	0.0001	1.77	1.84515
2025-05-22 11:11:48	1153	3.96e-06	0.0001	1.77	1.86266
2025-05-22 11:11:49	1154	3.96e-06	0.0001	1.77	1.86704
2025-05-22 11:11:50	1155	3.91e-06	0.0001	1.77	1.86266
2025-05-22 11:11:50	1155	3.9e-06	0.0001	1.77	1.8539
2025-05-22 11:11:51	1156	3.9e-06	0.0001	1.77	1.84953
2025-05-22 11:11:52	1157	3.89e-06	0.0001	1.77	1.84515
2025-05-22 11:11:53	1158	3.89e-06	0.0001	1.77	1.85828
2025-05-22 11:11:54	1159	3.89e-06	0.0001	1.77	1.85828
2025-05-22 11:11:55	1160	3.9e-06	0.0001	1.77	1.86266
2025-05-22 11:11:56	1161	3.89e-06	0.0001	1.77	1.86266
2025-05-22 11:11:57	1162	3.89e-06	0.0001	1.77	1.85828
2025-05-22 11:11:58	1163	3.89e-06	0.0001	1.77	1.8539
2025-05-22 11:11:59	1164	3.89e-06	0.0001	1.76	1.84515
2025-05-22 11:12:00	1165	3.9e-06	0.0001	1.76	1.85828
2025-05-22 11:12:01	1166	3.9e-06	0.0001	1.77	1.84515
2025-05-22 11:12:02	1167	3.84e-06	0.0001	1.76	1.83202
2025-05-22 11:12:03	1168	3.82e-06	0.0001	1.76	1.84953
2025-05-22 11:12:04	1169	3.82e-06	0.0001	1.76	1.81889
2025-05-22 11:12:05	1170	3.82e-06	0.0001	1.76	1.8364
2025-05-22 11:12:06	1171	3.82e-06	0.0001	1.76	1.8364
2025-05-22 11:12:07	1172	3.82e-06	0.0001	1.77	1.83202
2025-05-22 11:12:08	1173	3.82e-06	0.0001	1.75	1.82764
2025-05-22 11:12:09	1174	3.82e-06	0.0001	1.75	1.84515
2025-05-22 11:12:10	1175	3.82e-06	0.0001	1.75	1.82764
2025-05-22 11:12:11	1176	3.82e-06	0.0001	1.75	1.82764
2025-05-22 11:12:12	1177	3.82e-06	0.0001	1.75	1.84515
2025-05-22 11:12:13	1178	3.78e-06	0.0001	1.75	1.84515
2025-05-22 11:12:14	1179	3.76e-06	0.0001	1.75	1.8364
2025-05-22 11:12:15	1180	3.76e-06	0.0001	1.75	1.82327
2025-05-22 11:12:15	1180	3.76e-06	0.0001	1.75	1.84078
2025-05-22 11:12:17	1182	3.76e-06	0.0001	1.75	1.84078
2025-05-22 11:12:17	1182	3.76e-06	0.0001	1.75	1.82327
2025-05-22 11:12:18	1183	3.76e-06	0.0001	1.75	1.82764
2025-05-22 11:12:19	1184	3.76e-06	0.0001	1.75	1.83202
2025-05-22 11:12:20	1185	3.76e-06	0.0001	1.74	1.82327
2025-05-22 11:12:21	1186	3.76e-06	0.0001	1.74	1.82327
2025-05-22 11:12:22	1187	3.76e-06	0.0001	1.74	1.82327
2025-05-22 11:12:23	1188	3.76e-06	0.0001	1.74	1.83202
2025-05-22 11:12:24	1189	3.75e-06	0.0001	1.74	1.82764
2025-05-22 11:12:25	1190	3.71e-06	0.0001	1.74	1.82764
2025-05-22 11:12:26	1191	3.7e-06	0.0001	1.74	1.82764
2025-05-22 11:12:27	1192	3.69e-06	0.0001	1.74	1.81889
2025-05-22 11:12:28	1193	3.69e-06	0.0001	1.74	1.81889
2025-05-22 11:12:29	1194	3.69e-06	0.0001	1.74	1.81889
2025-05-22 11:12:30	1195	3.7e-06	0.0001	1.73	1.82327
2025-05-22 11:12:31	1196	3.68e-06	0.0001	1.73	1.81451
2025-05-22 11:12:32	1197	3.7e-06	0.0001	1.73	1.81889
2025-05-22 11:12:33	1198	3.69e-06	0.0001	1.73	1.81014
2025-05-22 11:12:34	1199	3.7e-06	0.0001	1.73	1.81451
2025-05-22 11:12:35	1200	3.69e-06	0.0001	1.73	1.80576
2025-05-22 11:12:36	1201	3.69e-06	0.0001	1.73	1.80138
2025-05-22 11:12:37	1202	3.69e-06	0.0001	1.73	1.81889
2025-05-22 11:12:38	1203	3.7e-06	0.0001	1.73	1.81889
2025-05-22 11:12:39	1204	3.7e-06	0.0001	1.73	1.79701
2025-05-22 11:12:40	1205	3.7e-06	0.0001	1.73	1.80138
2025-05-22 11:12:41	1206	3.69e-06	0.0001	1.73	1.80138
2025-05-22 11:12:41	1206	3.69e-06	0.0001	1.73	1.81889
2025-05-22 11:12:43	1208	3.64e-06	0.0001	1.73	1.81451
2025-05-22 11:12:44	1209	3.63e-06	0.0001	1.72	1.80138
2025-05-22 11:12:45	1210	3.63e-06	0.0001	1.72	1.80138
2025-05-22 11:12:46	1211	3.64e-06	0.0001	1.72	1.79701
2025-05-22 11:12:47	1212	3.64e-06	0.0001	1.72	1.79263
2025-05-22 11:12:48	1213	3.63e-06	0.0001	1.72	1.81014
2025-05-22 11:12:49	1214	3.64e-06	0.0001	1.72	1.79701
2025-05-22 11:12:49	1214	3.63e-06	0.0001	1.72	1.81014
2025-05-22 11:12:51	1216	3.64e-06	0.0001	1.72	1.79263
2025-05-22 11:12:52	1217	3.63e-06	0.0001	1.72	1.79263
2025-05-22 11:12:53	1218	3.63e-06	0.0001	1.72	1.79263
2025-05-22 11:12:54	1219	3.63e-06	0.0001	1.72	1.79701
2025-05-22 11:12:55	1220	3.63e-06	0.0001	1.71	1.79263
2025-05-22 11:12:56	1221	3.63e-06	0.0001	1.71	1.78388
2025-05-22 11:12:57	1222	3.64e-06	0.0001	1.71	1.78825
2025-05-22 11:12:58	1223	3.64e-06	0.0001	1.71	1.78388
2025-05-22 11:12:59	1224	3.63e-06	0.0001	1.71	1.78388
2025-05-22 11:13:00	1225	3.63e-06	0.0001	1.71	1.78825
2025-05-22 11:13:01	1226	3.64e-06	0.0001	1.71	1.78825
2025-05-22 11:13:02	1227	3.63e-06	0.0001	1.71	1.7795
2025-05-22 11:13:03	1228	3.6e-06	0.0001	1.71	1.7795
2025-05-22 11:13:04	1229	3.59e-06	0.0001	1.71	1.78388
2025-05-22 11:13:05	1230	3.56e-06	0.0001	1.7	1.76637
2025-05-22 11:13:06	1231	3.56e-06	0.0001	1.7	1.77074
2025-05-22 11:13:07	1232	3.56e-06	0.0001	1.7	1.78825
2025-05-22 11:13:08	1233	3.56e-06	0.0001	1.7	1.78388
2025-05-22 11:13:09	1234	3.56e-06	0.0001	1.69	1.77512
2025-05-22 11:13:10	1235	3.56e-06	0.0001	1.7	1.77512
2025-05-22 11:13:11	1236	3.56e-06	0.0001	1.69	1.7795
2025-05-22 11:13:12	1237	3.56e-06	0.0001	1.69	1.77512
2025-05-22 11:13:13	1238	3.56e-06	0.0001	1.69	1.77512
2025-05-22 11:13:14	1239	3.56e-06	0.0001	1.7	1.77512
2025-05-22 11:13:15	1240	3.56e-06	0.0001	1.7	1.78388
2025-05-22 11:13:16	1241	3.56e-06	0.0001	1.7	1.77512
2025-05-22 11:13:17	1242	3.56e-06	0.0001	1.68	1.76199
2025-05-22 11:13:18	1243	3.56e-06	0.0001	1.68	1.76199
2025-05-22 11:13:19	1244	3.56e-06	0.0001	1.68	1.77074
2025-05-22 11:13:20	1245	3.56e-06	0.0001	1.68	1.76637
2025-05-22 11:13:21	1246	3.56e-06	0.0001	1.68	1.76199
2025-05-22 11:13:22	1247	3.56e-06	0.0001	1.68	1.75761
2025-05-22 11:13:23	1248	3.56e-06	0.0001	1.68	1.76637
2025-05-22 11:13:24	1249	3.55e-06	0.0001	1.68	1.77074
2025-05-22 11:13:25	1250	3.54e-06	0.0001	1.68	1.75761
2025-05-22 11:13:26	1251	3.51e-06	0.0001	1.68	1.75761
2025-05-22 11:13:27	1252	3.53e-06	0.0001	1.68	1.75324
2025-05-22 11:13:28	1253	3.49e-06	0.0001	1.68	1.75761
2025-05-22 11:13:29	1254	3.5e-06	0.0001	1.68	1.76199
2025-05-22 11:13:30	1255	3.5e-06	0.0001	1.68	1.75324
2025-05-22 11:13:31	1256	3.5e-06	0.0001	1.68	1.74886
2025-05-22 11:13:31	1256	3.5e-06	0.0001	1.68	1.75761
2025-05-22 11:13:33	1258	3.5e-06	0.0001	1.68	1.74448
2025-05-22 11:13:34	1259	3.5e-06	0.0001	1.68	1.75761
2025-05-22 11:13:35	1260	3.5e-06	0.0001	1.67	1.74448
2025-05-22 11:13:36	1261	3.49e-06	0.0001	1.67	1.75761
2025-05-22 11:13:37	1262	3.5e-06	0.0001	1.68	1.75324
2025-05-22 11:13:38	1263	3.5e-06	0.0001	1.67	1.73573
2025-05-22 11:13:39	1264	3.5e-06	0.0001	1.67	1.74448
2025-05-22 11:13:40	1265	3.49e-06	0.0001	1.67	1.75761
2025-05-22 11:13:41	1266	3.5e-06	0.0001	1.68	1.74448
2025-05-22 11:13:42	1267	3.49e-06	0.0001	1.67	1.74886
2025-05-22 11:13:43	1268	3.49e-06	0.0001	1.66	1.74011
2025-05-22 11:13:44	1269	3.5e-06	0.0001	1.66	1.74886
2025-05-22 11:13:45	1270	3.49e-06	0.0001	1.66	1.75324
2025-05-22 11:13:46	1271	3.5e-06	0.0001	1.66	1.73573
2025-05-22 11:13:47	1272	3.5e-06	0.0001	1.66	1.73135
2025-05-22 11:13:48	1273	3.5e-06	0.0001	1.66	1.74448
2025-05-22 11:13:49	1274	3.5e-06	0.0001	1.66	1.74448
2025-05-22 11:13:50	1275	3.49e-06	0.0001	1.66	1.73135
2025-05-22 11:13:51	1276	3.5e-06	0.0001	1.66	1.73135
2025-05-22 11:13:52	1277	3.5e-06	0.0001	1.66	1.73135
2025-05-22 11:13:53	1278	3.5e-06	0.0001	1.65	1.72697
2025-05-22 11:13:54	1279	3.5e-06	0.0001	1.65	1.74448
2025-05-22 11:13:55	1280	3.5e-06	0.0001	1.66	1.73135
2025-05-22 11:13:56	1281	3.48e-06	0.0001	1.66	1.7226
2025-05-22 11:13:57	1282	3.46e-06	0.0001	1.66	1.7226
2025-05-22 11:13:57	1282	3.43e-06	0.0001	1.66	1.73573
2025-05-22 11:13:58	1283	3.44e-06	0.0001	1.66	1.73573
2025-05-22 11:13:59	1284	3.44e-06	0.0001	1.66	1.74011
2025-05-22 11:14:00	1285	3.44e-06	0.0001	1.66	1.7226
2025-05-22 11:14:01	1286	3.43e-06	0.0001	1.66	1.71384
2025-05-22 11:14:02	1287	3.43e-06	0.0001	1.65	1.7226
2025-05-22 11:14:03	1288	3.44e-06	0.0001	1.66	1.73135
2025-05-22 11:14:04	1289	3.43e-06	0.0001	1.66	1.7226
2025-05-22 11:14:05	1290	3.44e-06	0.0001	1.66	1.71822
2025-05-22 11:14:06	1291	3.43e-06	0.0001	1.66	1.7226
2025-05-22 11:14:07	1292	3.44e-06	0.0001	1.66	1.74011
2025-05-22 11:14:08	1293	3.43e-06	0.0001	1.65	1.74011
2025-05-22 11:14:09	1294	3.43e-06	0.0001	1.65	1.7226
2025-05-22 11:14:10	1295	3.44e-06	0.0001	1.65	1.73135
2025-05-22 11:14:11	1296	3.43e-06	0.0001	1.65	1.7226
2025-05-22 11:14:12	1297	3.43e-06	0.0001	1.65	1.72697
2025-05-22 11:14:13	1298	3.43e-06	0.0001	1.65	1.72697
2025-05-22 11:14:14	1299	3.44e-06	0.0001	1.65	1.70947
2025-05-22 11:14:15	1300	3.43e-06	0.0001	1.65	1.70509
2025-05-22 11:14:16	1301	3.43e-06	0.0001	1.65	1.70947
2025-05-22 11:14:17	1302	3.44e-06	0.0001	1.65	1.70509
2025-05-22 11:14:18	1303	3.43e-06	0.0001	1.64	1.71822
2025-05-22 11:14:19	1304	3.43e-06	0.0001	1.64	1.71384
2025-05-22 11:14:20	1305	3.43e-06	0.0001	1.64	1.7226
2025-05-22 11:14:21	1306	3.43e-06	0.0001	1.64	1.70509
2025-05-22 11:14:22	1307	3.44e-06	0.0001	1.64	1.71822
2025-05-22 11:14:23	1308	3.44e-06	0.0001	1.64	1.70509
2025-05-22 11:14:24	1309	3.43e-06	0.0001	1.64	1.70947
2025-05-22 11:14:25	1310	3.43e-06	0.0001	1.64	1.71384
2025-05-22 11:14:26	1311	3.44e-06	0.0001	1.64	1.70509
2025-05-22 11:14:27	1312	3.44e-06	0.0001	1.64	1.70509
2025-05-22 11:14:28	1313	3.44e-06	0.0001	1.64	1.70509
2025-05-22 11:14:29	1314	3.4e-06	0.0001	1.64	1.70509
2025-05-22 11:14:30	1315	3.4e-06	0.0001	1.64	1.70509
2025-05-22 11:14:31	1316	3.39e-06	0.0001	1.64	1.70509
2025-05-22 11:14:32	1317	3.37e-06	0.0001	1.64	1.70509
2025-05-22 11:14:33	1318	3.38e-06	0.0001	1.63	1.70509
2025-05-22 11:14:34	1319	3.37e-06	0.0001	1.63	1.70947
2025-05-22 11:14:35	1320	3.37e-06	0.0001	1.63	1.70071
2025-05-22 11:14:36	1321	3.37e-06	0.0001	1.63	1.70509
2025-05-22 11:14:37	1322	3.37e-06	0.0001	1.63	1.70509
2025-05-22 11:14:38	1323	3.37e-06	0.0001	1.63	1.69196
2025-05-22 11:14:39	1324	3.37e-06	0.0001	1.63	1.69196
2025-05-22 11:14:40	1325	3.38e-06	0.0001	1.63	1.68758
2025-05-22 11:14:41	1326	3.37e-06	0.0001	1.63	1.70509
2025-05-22 11:14:42	1327	3.37e-06	0.0001	1.63	1.69634
2025-05-22 11:14:43	1328	3.37e-06	0.0001	1.62	1.68758
2025-05-22 11:14:44	1329	3.37e-06	0.0001	1.62	1.69634
2025-05-22 11:14:45	1330	3.37e-06	0.0001	1.62	1.68758
2025-05-22 11:14:46	1331	3.37e-06	0.0001	1.62	1.68758
2025-05-22 11:14:47	1332	3.37e-06	0.0001	1.62	1.68321
2025-05-22 11:14:47	1332	3.37e-06	0.0001	1.62	1.69634
2025-05-22 11:14:48	1333	3.37e-06	0.0001	1.62	1.69634
2025-05-22 11:14:49	1334	3.35e-06	0.0001	1.62	1.68321
2025-05-22 11:14:50	1335	3.37e-06	0.0001	1.62	1.68758
2025-05-22 11:14:51	1336	3.37e-06	0.0001	1.62	1.68758
2025-05-22 11:14:52	1337	3.37e-06	0.0001	1.62	1.67883
2025-05-22 11:14:53	1338	3.35e-06	0.0001	1.62	1.68758
2025-05-22 11:14:54	1339	3.37e-06	0.0001	1.62	1.69634
2025-05-22 11:14:55	1340	3.37e-06	0.0001	1.62	1.67007
2025-05-22 11:14:56	1341	3.37e-06	0.0001	1.62	1.68758
2025-05-22 11:14:57	1342	3.37e-06	0.0001	1.61	1.69196
2025-05-22 11:14:58	1343	3.37e-06	0.0001	1.61	1.68758
2025-05-22 11:14:59	1344	3.37e-06	0.0001	1.61	1.70071
2025-05-22 11:15:00	1345	3.37e-06	0.0001	1.61	1.67445
2025-05-22 11:15:01	1346	3.37e-06	0.0001	1.61	1.68758
2025-05-22 11:15:02	1347	3.37e-06	0.0001	1.61	1.68321
2025-05-22 11:15:03	1348	3.37e-06	0.0001	1.61	1.68758
2025-05-22 11:15:04	1349	3.37e-06	0.0001	1.61	1.68321
2025-05-22 11:15:05	1350	3.37e-06	0.0001	1.61	1.68758
2025-05-22 11:15:06	1351	3.37e-06	0.0001	1.61	1.66132
2025-05-22 11:15:07	1352	3.38e-06	0.0001	1.61	1.6657
2025-05-22 11:15:08	1353	3.37e-06	0.0001	1.6	1.67445
2025-05-22 11:15:09	1354	3.37e-06	0.0001	1.61	1.67883
2025-05-22 11:15:10	1355	3.37e-06	0.0001	1.61	1.66132
2025-05-22 11:15:11	1356	3.37e-06	0.0001	1.61	1.67007
2025-05-22 11:15:12	1357	3.37e-06	0.0001	1.6	1.65257
2025-05-22 11:15:13	1358	3.37e-06	0.0001	1.61	1.67007
2025-05-22 11:15:13	1358	3.37e-06	0.0001	1.61	1.67007
2025-05-22 11:15:14	1359	3.37e-06	0.0001	1.61	1.70071
2025-05-22 11:15:15	1360	3.38e-06	0.0001	1.61	1.65694
2025-05-22 11:15:16	1361	3.37e-06	0.0001	1.61	1.66132
2025-05-22 11:15:17	1362	3.37e-06	0.0001	1.61	1.67445
2025-05-22 11:15:18	1363	3.37e-06	0.0001	1.61	1.65694
2025-05-22 11:15:19	1364	3.37e-06	0.0001	1.6	1.65257
2025-05-22 11:15:20	1365	3.37e-06	0.0001	1.6	1.67007
2025-05-22 11:15:21	1366	3.37e-06	0.0001	1.6	1.67007
2025-05-22 11:15:22	1367	3.37e-06	0.0001	1.6	1.65694
2025-05-22 11:15:23	1368	3.37e-06	0.0001	1.6	1.66132
2025-05-22 11:15:24	1369	3.37e-06	0.0001	1.6	1.67007
2025-05-22 11:15:25	1370	3.32e-06	0.0001	1.6	1.65694
2025-05-22 11:15:26	1371	3.3e-06	0.0001	1.6	1.65694
2025-05-22 11:15:27	1372	3.29e-06	0.0001	1.6	1.67007
2025-05-22 11:15:28	1373	3.3e-06	0.0001	1.6	1.64381
2025-05-22 11:15:29	1374	3.29e-06	0.0001	1.6	1.63944
2025-05-22 11:15:30	1375	3.3e-06	0.0001	1.6	1.63944
2025-05-22 11:15:31	1376	3.32e-06	0.0001	1.6	1.65257
2025-05-22 11:15:32	1377	3.3e-06	0.0001	1.6	1.65694
2025-05-22 11:15:33	1378	3.29e-06	0.0001	1.6	1.65257
2025-05-22 11:15:34	1379	3.29e-06	0.0001	1.6	1.64819
2025-05-22 11:15:35	1380	3.29e-06	0.0001	1.59	1.64819
2025-05-22 11:15:36	1381	3.3e-06	0.0001	1.59	1.64819
2025-05-22 11:15:37	1382	3.29e-06	0.0001	1.59	1.63944
2025-05-22 11:15:38	1383	3.3e-06	0.0001	1.59	1.63944
2025-05-22 11:15:39	1384	3.3e-06	0.0001	1.59	1.64381
2025-05-22 11:15:39	1384	3.3e-06	0.0001	1.59	1.64819
2025-05-22 11:15:40	1385	3.3e-06	0.0001	1.59	1.63944
2025-05-22 11:15:41	1386	3.3e-06	0.0001	1.59	1.63068
2025-05-22 11:15:42	1387	3.3e-06	0.0001	1.59	1.64381
2025-05-22 11:15:43	1388	3.3e-06	0.0001	1.59	1.64381
2025-05-22 11:15:44	1389	3.29e-06	0.0001	1.59	1.63944
2025-05-22 11:15:45	1390	3.29e-06	0.0001	1.59	1.63944
2025-05-22 11:15:46	1391	3.3e-06	0.0001	1.59	1.63068
2025-05-22 11:15:47	1392	3.29e-06	0.0001	1.58	1.63068
2025-05-22 11:15:48	1393	3.29e-06	0.0001	1.58	1.63506
2025-05-22 11:15:49	1394	3.3e-06	0.0001	1.58	1.63068
2025-05-22 11:15:50	1395	3.3e-06	0.0001	1.58	1.64819
2025-05-22 11:15:51	1396	3.3e-06	0.0001	1.58	1.63068
2025-05-22 11:15:52	1397	3.3e-06	0.0001	1.58	1.63068
2025-05-22 11:15:53	1398	3.3e-06	0.0001	1.58	1.63944
2025-05-22 11:15:54	1399	3.29e-06	0.0001	1.58	1.63068
2025-05-22 11:15:55	1400	3.3e-06	0.0001	1.58	1.63068
2025-05-22 11:15:56	1401	3.29e-06	0.0001	1.58	1.62193
2025-05-22 11:15:57	1402	3.3e-06	0.0001	1.58	1.63068
2025-05-22 11:15:58	1403	3.3e-06	0.0001	1.58	1.62631
2025-05-22 11:15:59	1404	3.29e-06	0.0001	1.57	1.62193
2025-05-22 11:16:00	1405	3.3e-06	0.0001	1.57	1.63068
2025-05-22 11:16:01	1406	3.3e-06	0.0001	1.57	1.62631
2025-05-22 11:16:02	1407	3.3e-06	0.0001	1.57	1.63068
2025-05-22 11:16:03	1408	3.3e-06	0.0001	1.57	1.62193
2025-05-22 11:16:04	1409	3.3e-06	0.0001	1.57	1.63068
2025-05-22 11:16:04	1409	3.3e-06	0.0001	1.57	1.62193
2025-05-22 11:16:05	1410	3.3e-06	0.0001	1.57	1.61755
2025-05-22 11:16:06	1411	3.3e-06	0.0001	1.57	1.61318
2025-05-22 11:16:07	1412	3.29e-06	0.0001	1.57	1.61318
2025-05-22 11:16:08	1413	3.3e-06	0.0001	1.57	1.62193
2025-05-22 11:16:09	1414	3.3e-06	0.0001	1.57	1.61318
2025-05-22 11:16:10	1415	3.3e-06	0.0001	1.57	1.60442
2025-05-22 11:16:11	1416	3.3e-06	0.0001	1.57	1.61318
2025-05-22 11:16:12	1417	3.3e-06	0.0001	1.56	1.61755
2025-05-22 11:16:13	1418	3.29e-06	0.0001	1.56	1.6088
2025-05-22 11:16:14	1419	3.29e-06	0.0001	1.56	1.62193
2025-05-22 11:16:15	1420	3.3e-06	0.0001	1.56	1.62193
2025-05-22 11:16:16	1421	3.3e-06	0.0001	1.57	1.61755
2025-05-22 11:16:17	1422	3.3e-06	0.0001	1.57	1.62193
2025-05-22 11:16:18	1423	3.29e-06	0.0001	1.56	1.62193
2025-05-22 11:16:19	1424	3.29e-06	0.0001	1.56	1.6088
2025-05-22 11:16:20	1425	3.3e-06	0.0001	1.56	1.61755
2025-05-22 11:16:21	1426	3.29e-06	0.0001	1.56	1.62193
2025-05-22 11:16:22	1427	3.29e-06	0.0001	1.56	1.60442
2025-05-22 11:16:23	1428	3.3e-06	0.0001	1.56	1.61318
2025-05-22 11:16:24	1429	3.3e-06	0.0001	1.56	1.62631
2025-05-22 11:16:25	1430	3.3e-06	0.0001	1.56	1.59567
2025-05-22 11:16:26	1431	3.3e-06	0.0001	1.56	1.60004
2025-05-22 11:16:27	1432	3.3e-06	0.0001	1.55	1.58691
2025-05-22 11:16:28	1433	3.29e-06	0.0001	1.56	1.60004
2025-05-22 11:16:29	1434	3.29e-06	0.0001	1.56	1.60004
2025-05-22 11:16:29	1434	3.25e-06	0.0001	1.56	1.60442
2025-05-22 11:16:30	1435	3.27e-06	0.0001	1.56	1.60442
2025-05-22 11:16:31	1436	3.25e-06	0.0001	1.56	1.59567
2025-05-22 11:16:32	1437	3.25e-06	0.0001	1.55	1.59567
2025-05-22 11:16:33	1438	3.25e-06	0.0001	1.55	1.59567
2025-05-22 11:16:34	1439	3.23e-06	0.0001	1.55	1.60004
2025-05-22 11:16:35	1440	3.23e-06	0.0001	1.55	1.60004
2025-05-22 11:16:37	1442	3.23e-06	0.0001	1.55	1.60004
2025-05-22 11:16:37	1442	3.23e-06	0.0001	1.55	1.58691
2025-05-22 11:16:38	1443	3.23e-06	0.0001	1.55	1.59567
2025-05-22 11:16:39	1444	3.23e-06	0.0001	1.55	1.59567
2025-05-22 11:16:40	1445	3.23e-06	0.0001	1.55	1.58254
2025-05-22 11:16:41	1446	3.23e-06	0.0001	1.55	1.59129
2025-05-22 11:16:42	1447	3.23e-06	0.0001	1.55	1.58691
2025-05-22 11:16:43	1448	3.24e-06	0.0001	1.55	1.58691
2025-05-22 11:16:44	1449	3.24e-06	0.0001	1.55	1.58691
2025-05-22 11:16:45	1450	3.24e-06	0.0001	1.55	1.57378
2025-05-22 11:16:46	1451	3.23e-06	0.0001	1.54	1.6088
2025-05-22 11:16:47	1452	3.23e-06	0.0001	1.54	1.58691
2025-05-22 11:16:48	1453	3.23e-06	0.0001	1.54	1.57816
2025-05-22 11:16:49	1454	3.23e-06	0.0001	1.54	1.57378
2025-05-22 11:16:50	1455	3.23e-06	0.0001	1.54	1.58691
2025-05-22 11:16:51	1456	3.23e-06	0.0001	1.54	1.57378
2025-05-22 11:16:53	1458	3.23e-06	0.0001	1.54	1.59129
2025-05-22 11:16:54	1459	3.24e-06	0.0001	1.54	1.57378
2025-05-22 11:16:55	1460	3.23e-06	0.0001	1.54	1.58254
2025-05-22 11:16:56	1461	3.23e-06	0.0001	1.54	1.57378
2025-05-22 11:16:57	1462	3.24e-06	0.0001	1.54	1.56503
2025-05-22 11:16:58	1463	3.23e-06	0.0001	1.53	1.56941
2025-05-22 11:16:59	1464	3.23e-06	0.0001	1.53	1.58691
2025-05-22 11:17:00	1465	3.23e-06	0.0001	1.53	1.57378
2025-05-22 11:17:01	1466	3.23e-06	0.0001	1.53	1.57378
2025-05-22 11:17:02	1467	3.23e-06	0.0001	1.53	1.58254
2025-05-22 11:17:03	1468	3.24e-06	0.0001	1.53	1.57378
2025-05-22 11:17:04	1469	3.23e-06	0.0001	1.53	1.58254
2025-05-22 11:17:05	1470	3.23e-06	0.0001	1.53	1.56941
2025-05-22 11:17:06	1471	3.23e-06	0.0001	1.53	1.56503
2025-05-22 11:17:07	1472	3.24e-06	0.0001	1.53	1.56941
2025-05-22 11:17:08	1473	3.23e-06	0.0001	1.53	1.57378
2025-05-22 11:17:09	1474	3.23e-06	0.0001	1.53	1.56941
2025-05-22 11:17:10	1475	3.23e-06	0.0001	1.53	1.57816
2025-05-22 11:17:11	1476	3.23e-06	0.0001	1.52	1.56065
2025-05-22 11:17:12	1477	3.23e-06	0.0001	1.52	1.56503
2025-05-22 11:17:13	1478	3.24e-06	0.0001	1.52	1.56503
2025-05-22 11:17:14	1479	3.23e-06	0.0001	1.52	1.56503
2025-05-22 11:17:15	1480	3.23e-06	0.0001	1.52	1.56065
2025-05-22 11:17:17	1482	3.23e-06	0.0001	1.52	1.55628
2025-05-22 11:17:18	1483	3.23e-06	0.0001	1.52	1.54752
2025-05-22 11:17:19	1484	3.24e-06	0.0001	1.52	1.55628
2025-05-22 11:17:20	1485	3.23e-06	0.0001	1.52	1.56503
2025-05-22 11:17:21	1486	3.24e-06	0.0001	1.52	1.5519
2025-05-22 11:17:22	1487	3.24e-06	0.0001	1.52	1.56065
2025-05-22 11:17:23	1488	3.24e-06	0.0001	1.52	1.54314
2025-05-22 11:17:24	1489	3.24e-06	0.0001	1.52	1.56065
2025-05-22 11:17:25	1490	3.23e-06	0.0001	1.52	1.54752
2025-05-22 11:17:26	1491	3.23e-06	0.0001	1.52	1.55628
2025-05-22 11:17:27	1492	3.24e-06	0.0001	1.52	1.54752
2025-05-22 11:17:28	1493	3.23e-06	0.0001	1.52	1.54752
2025-05-22 11:17:28	1493	3.23e-06	0.0001	1.52	1.54752
2025-05-22 11:17:29	1494	3.24e-06	0.0001	1.52	1.54752
2025-05-22 11:17:30	1495	3.23e-06	0.0001	1.52	1.54752
2025-05-22 11:17:31	1496	3.23e-06	0.0001	1.52	1.54752
2025-05-22 11:17:32	1497	3.23e-06	0.0001	1.52	1.54752
2025-05-22 11:17:33	1498	3.24e-06	0.0001	1.51	1.54752
2025-05-22 11:17:35	1500	3.23e-06	0.0001	1.51	1.54752
2025-05-22 11:17:36	1501	3.23e-06	0.0001	1.51	1.54314
2025-05-22 11:17:37	1502	3.24e-06	0.0001	1.51	1.54752
2025-05-22 11:17:38	1503	3.24e-06	0.0001	1.51	1.54752
2025-05-22 11:17:39	1504	3.23e-06	0.0001	1.51	1.53877
2025-05-22 11:17:40	1505	3.23e-06	0.0001	1.51	1.53439
2025-05-22 11:17:41	1506	3.23e-06	0.0001	1.51	1.5519
2025-05-22 11:17:42	1507	3.23e-06	0.0001	1.51	1.53439
2025-05-22 11:17:43	1508	3.24e-06	0.0001	1.51	1.53877
2025-05-22 11:17:44	1509	3.23e-06	0.0001	1.51	1.5519
2025-05-22 11:17:45	1510	3.23e-06	0.0001	1.51	1.54752
2025-05-22 11:17:46	1511	3.22e-06	0.0001	1.51	1.5519
2025-05-22 11:17:47	1512	3.23e-06	0.0001	1.5	1.5519
2025-05-22 11:17:48	1513	3.22e-06	0.0001	1.5	1.54314
2025-05-22 11:17:49	1514	3.22e-06	0.0001	1.5	1.54752
2025-05-22 11:17:50	1515	3.22e-06	0.0001	1.5	1.53439
2025-05-22 11:17:51	1516	3.2e-06	0.0001	1.5	1.53877
2025-05-22 11:17:52	1517	3.19e-06	0.0001	1.5	1.54314
2025-05-22 11:17:53	1518	3.18e-06	0.0001	1.5	1.53877
2025-05-22 11:17:54	1519	3.19e-06	0.0001	1.5	1.52564
2025-05-22 11:17:55	1520	3.18e-06	0.0001	1.5	1.52126
2025-05-22 11:17:56	1521	3.18e-06	0.0001	1.49	1.53877
2025-05-22 11:17:57	1522	3.17e-06	0.0001	1.49	1.51251
2025-05-22 11:17:58	1523	3.17e-06	0.0001	1.49	1.51688
2025-05-22 11:17:59	1524	3.17e-06	0.0001	1.49	1.52126
2025-05-22 11:18:00	1525	3.18e-06	0.0001	1.49	1.54314
2025-05-22 11:18:01	1526	3.17e-06	0.0001	1.49	1.53439
2025-05-22 11:18:02	1527	3.17e-06	0.0001	1.49	1.52126
2025-05-22 11:18:03	1528	3.17e-06	0.0001	1.49	1.53001
2025-05-22 11:18:04	1529	3.18e-06	0.0001	1.49	1.51688
2025-05-22 11:18:05	1530	3.17e-06	0.0001	1.49	1.53001
2025-05-22 11:18:06	1531	3.17e-06	0.0001	1.49	1.51688
2025-05-22 11:18:07	1532	3.17e-06	0.0001	1.48	1.51251
2025-05-22 11:18:08	1533	3.17e-06	0.0001	1.48	1.52126
2025-05-22 11:18:09	1534	3.17e-06	0.0001	1.48	1.51251
2025-05-22 11:18:10	1535	3.17e-06	0.0001	1.48	1.51688
2025-05-22 11:18:11	1536	3.17e-06	0.0001	1.48	1.51251
2025-05-22 11:18:11	1536	3.17e-06	0.0001	1.48	1.52126
2025-05-22 11:18:12	1537	3.17e-06	0.0001	1.48	1.50375
2025-05-22 11:18:13	1538	3.17e-06	0.0001	1.48	1.52126
2025-05-22 11:18:14	1539	3.17e-06	0.0001	1.48	1.50813
2025-05-22 11:18:15	1540	3.17e-06	0.0001	1.49	1.51251
2025-05-22 11:18:16	1541	3.17e-06	0.0001	1.48	1.50375
2025-05-22 11:18:17	1542	3.17e-06	0.0001	1.48	1.51251
2025-05-22 11:18:18	1543	3.17e-06	0.0001	1.48	1.51251
2025-05-22 11:18:19	1544	3.17e-06	0.0001	1.48	1.51251
2025-05-22 11:18:20	1545	3.17e-06	0.0001	1.48	1.50813
2025-05-22 11:18:21	1546	3.18e-06	0.0001	1.48	1.50813
2025-05-22 11:18:22	1547	3.17e-06	0.0001	1.48	1.495
2025-05-22 11:18:23	1548	3.17e-06	0.0001	1.48	1.50375
2025-05-22 11:18:24	1549	3.17e-06	0.0001	1.48	1.51251
2025-05-22 11:18:25	1550	3.17e-06	0.0001	1.48	1.49938
2025-05-22 11:18:26	1551	3.17e-06	0.0001	1.48	1.49062
2025-05-22 11:18:27	1552	3.17e-06	0.0001	1.48	1.49938
2025-05-22 11:18:28	1553	3.15e-06	0.0001	1.48	1.50813
2025-05-22 11:18:29	1554	3.17e-06	0.0001	1.47	1.50375
2025-05-22 11:18:30	1555	3.17e-06	0.0001	1.47	1.50375
2025-05-22 11:18:31	1556	3.17e-06	0.0001	1.47	1.49938
2025-05-22 11:18:32	1557	3.17e-06	0.0001	1.47	1.49062
2025-05-22 11:18:33	1558	3.17e-06	0.0001	1.47	1.50813
2025-05-22 11:18:34	1559	3.17e-06	0.0001	1.47	1.50813
2025-05-22 11:18:35	1560	3.17e-06	0.0001	1.47	1.49938
2025-05-22 11:18:36	1561	3.17e-06	0.0001	1.47	1.49062
2025-05-22 11:18:37	1562	3.17e-06	0.0001	1.47	1.49938
2025-05-22 11:18:38	1563	3.17e-06	0.0001	1.47	1.49062
2025-05-22 11:18:39	1564	3.17e-06	0.0001	1.47	1.495
2025-05-22 11:18:40	1565	3.17e-06	0.0001	1.47	1.49938
2025-05-22 11:18:41	1566	3.17e-06	0.0001	1.46	1.48625
2025-05-22 11:18:42	1567	3.17e-06	0.0001	1.46	1.49062
2025-05-22 11:18:43	1568	3.17e-06	0.0001	1.46	1.495
2025-05-22 11:18:44	1569	3.17e-06	0.0001	1.46	1.48625
2025-05-22 11:18:45	1570	3.17e-06	0.0001	1.46	1.48625
2025-05-22 11:18:46	1571	3.17e-06	0.0001	1.46	1.48625
2025-05-22 11:18:47	1572	3.17e-06	0.0001	1.46	1.49062
2025-05-22 11:18:48	1573	3.17e-06	0.0001	1.46	1.48625
2025-05-22 11:18:49	1574	3.17e-06	0.0001	1.46	1.49062
2025-05-22 11:18:50	1575	3.17e-06	0.0001	1.46	1.49062
2025-05-22 11:18:51	1576	3.17e-06	0.0001	1.46	1.48625
2025-05-22 11:18:52	1577	3.17e-06	0.0001	1.45	1.495
2025-05-22 11:18:53	1578	3.17e-06	0.0001	1.45	1.47749
2025-05-22 11:18:53	1578	3.17e-06	0.0001	1.45	1.47311
2025-05-22 11:18:54	1579	3.17e-06	0.0001	1.45	1.47749
2025-05-22 11:18:55	1580	3.17e-06	0.0001	1.45	1.48625
2025-05-22 11:18:56	1581	3.17e-06	0.0001	1.45	1.46874
2025-05-22 11:18:57	1582	3.17e-06	0.0001	1.45	1.47311
2025-05-22 11:18:58	1583	3.17e-06	0.0001	1.45	1.48187
2025-05-22 11:18:59	1584	3.17e-06	0.0001	1.44	1.47311
2025-05-22 11:19:00	1585	3.17e-06	0.0001	1.44	1.495
2025-05-22 11:19:01	1586	3.17e-06	0.0001	1.44	1.46874
2025-05-22 11:19:02	1587	3.17e-06	0.0001	1.44	1.46874
2025-05-22 11:19:03	1588	3.17e-06	0.0001	1.44	1.47749
2025-05-22 11:19:04	1589	3.17e-06	0.0001	1.44	1.47749
2025-05-22 11:19:05	1590	3.17e-06	0.0001	1.44	1.46874
2025-05-22 11:19:06	1591	3.17e-06	0.0001	1.44	1.47749
2025-05-22 11:19:07	1592	3.17e-06	0.0001	1.44	1.46436
2025-05-22 11:19:08	1593	3.17e-06	0.0001	1.44	1.45998
2025-05-22 11:19:09	1594	3.17e-06	0.0001	1.44	1.45998
2025-05-22 11:19:10	1595	3.17e-06	0.0001	1.44	1.47749
2025-05-22 11:19:11	1596	3.17e-06	0.0001	1.44	1.45998
2025-05-22 11:19:12	1597	3.17e-06	0.0001	1.44	1.45998
2025-05-22 11:19:13	1598	3.17e-06	0.0001	1.43	1.46436
2025-05-22 11:19:14	1599	3.17e-06	0.0001	1.43	1.47311
2025-05-22 11:19:15	1600	3.17e-06	0.0001	1.43	1.45998
2025-05-22 11:19:16	1601	3.17e-06	0.0001	1.43	1.47311
2025-05-22 11:19:17	1602	3.17e-06	0.0001	1.43	1.45998
2025-05-22 11:19:18	1603	3.17e-06	0.0001	1.43	1.45998
2025-05-22 11:19:19	1604	3.15e-06	0.0001	1.43	1.44685
2025-05-22 11:19:20	1605	3.17e-06	0.0001	1.43	1.45561
2025-05-22 11:19:21	1606	3.18e-06	0.0001	1.43	1.45561
2025-05-22 11:19:22	1607	3.17e-06	0.0001	1.43	1.45123
2025-05-22 11:19:23	1608	3.17e-06	0.0001	1.43	1.45123
2025-05-22 11:19:24	1609	3.17e-06	0.0001	1.43	1.45998
2025-05-22 11:19:25	1610	3.17e-06	0.0001	1.43	1.44685
2025-05-22 11:19:26	1611	3.17e-06	0.0001	1.43	1.45123
2025-05-22 11:19:27	1612	3.17e-06	0.0001	1.43	1.45998
2025-05-22 11:19:28	1613	3.17e-06	0.0001	1.43	1.44685
2025-05-22 11:19:29	1614	3.17e-06	0.0001	1.43	1.45561
2025-05-22 11:19:30	1615	3.17e-06	0.0001	1.43	1.43372
2025-05-22 11:19:31	1616	3.18e-06	0.0001	1.43	1.43372
2025-05-22 11:19:32	1617	3.17e-06	0.0001	1.43	1.45123
2025-05-22 11:19:33	1618	3.17e-06	0.0001	1.43	1.4381
2025-05-22 11:19:34	1619	3.17e-06	0.0001	1.42	1.44248
2025-05-22 11:19:35	1620	3.17e-06	0.0001	1.42	1.45998
2025-05-22 11:19:35	1620	3.17e-06	0.0001	1.42	1.45561
2025-05-22 11:19:36	1621	3.17e-06	0.0001	1.42	1.45123
2025-05-22 11:19:37	1622	3.17e-06	0.0001	1.42	1.44248
2025-05-22 11:19:38	1623	3.17e-06	0.0001	1.42	1.4381
2025-05-22 11:19:39	1624	3.17e-06	0.0001	1.42	1.4381
2025-05-22 11:19:40	1625	3.17e-06	0.0001	1.42	1.4381
2025-05-22 11:19:41	1626	3.17e-06	0.0001	1.42	1.4381
2025-05-22 11:19:42	1627	3.17e-06	0.0001	1.42	1.4381
2025-05-22 11:19:43	1628	3.17e-06	0.0001	1.42	1.4381
2025-05-22 11:19:44	1629	3.17e-06	0.0001	1.41	1.43372
2025-05-22 11:19:45	1630	3.17e-06	0.0001	1.41	1.42497
2025-05-22 11:19:46	1631	3.18e-06	0.0001	1.41	1.42935
2025-05-22 11:19:47	1632	3.17e-06	0.0001	1.41	1.4381
2025-05-22 11:19:48	1633	3.17e-06	0.0001	1.41	1.42497
2025-05-22 11:19:49	1634	3.17e-06	0.0001	1.41	1.43372
2025-05-22 11:19:50	1635	3.17e-06	0.0001	1.41	1.44248
2025-05-22 11:19:51	1636	3.17e-06	0.0001	1.41	1.4381
2025-05-22 11:19:52	1637	3.17e-06	0.0001	1.41	1.42935
2025-05-22 11:19:53	1638	3.17e-06	0.0001	1.4	1.42497
2025-05-22 11:19:54	1639	3.17e-06	0.0001	1.4	1.42059
2025-05-22 11:19:55	1640	3.15e-06	0.0001	1.4	1.42497
2025-05-22 11:19:56	1641	3.17e-06	0.0001	1.4	1.42935
2025-05-22 11:19:57	1642	3.17e-06	0.0001	1.4	1.41621
2025-05-22 11:19:58	1643	3.17e-06	0.0001	1.4	1.42497
2025-05-22 11:19:59	1644	3.18e-06	0.0001	1.39	1.41184
2025-05-22 11:20:00	1645	3.17e-06	0.0001	1.39	1.41621
2025-05-22 11:20:01	1646	3.17e-06	0.0001	1.38	1.40308
2025-05-22 11:20:01	1646	3.17e-06	0.0001	1.38	1.40746
2025-05-22 11:20:02	1647	3.17e-06	0.0001	1.37	1.41621
2025-05-22 11:20:03	1648	3.17e-06	0.0001	1.37	1.38558
2025-05-22 11:20:04	1649	3.17e-06	0.0001	1.37	1.37682
2025-05-22 11:20:05	1650	3.17e-06	0.0001	1.36	1.38558
2025-05-22 11:20:06	1651	3.17e-06	0.0001	1.36	1.38558
2025-05-22 11:20:07	1652	3.17e-06	0.0001	1.36	1.39871
2025-05-22 11:20:08	1653	3.12e-06	0.0001	1.36	1.3812
2025-05-22 11:20:09	1654	3.1e-06	0.0001	1.36	1.38995
2025-05-22 11:20:10	1655	3.12e-06	0.0001	1.36	1.39433
2025-05-22 11:20:11	1656	3.12e-06	0.0001	1.36	1.38558
2025-05-22 11:20:12	1657	3.1e-06	0.0001	1.36	1.38995
2025-05-22 11:20:13	1658	3.12e-06	0.0001	1.36	1.36807
2025-05-22 11:20:14	1659	3.12e-06	0.0001	1.36	1.3812
2025-05-22 11:20:15	1660	3.1e-06	0.0001	1.36	1.38558
2025-05-22 11:20:16	1661	3.12e-06	0.0001	1.36	1.3812
2025-05-22 11:20:17	1662	3.12e-06	0.0001	1.36	1.38558
2025-05-22 11:20:18	1663	3.1e-06	0.0001	1.36	1.37682
2025-05-22 11:20:19	1664	3.1e-06	0.0001	1.35	1.37682
2025-05-22 11:20:20	1665	3.09e-06	0.0001	1.35	1.36807
2025-05-22 11:20:21	1666	3.1e-06	0.0001	1.35	1.38995
2025-05-22 11:20:22	1667	3.12e-06	0.0001	1.35	1.37244
2025-05-22 11:20:23	1668	3.1e-06	0.0001	1.35	1.3812
2025-05-22 11:20:24	1669	3.1e-06	0.0001	1.35	1.38558
2025-05-22 11:20:25	1670	3.1e-06	0.0001	1.35	1.36807
2025-05-22 11:20:26	1671	3.1e-06	0.0001	1.35	1.36807
2025-05-22 11:20:26	1671	3.1e-06	0.0001	1.35	1.37244
2025-05-22 11:20:27	1672	3.1e-06	0.0001	1.35	1.37244
2025-05-22 11:20:28	1673	3.1e-06	0.0001	1.35	1.37682
2025-05-22 11:20:29	1674	3.12e-06	0.0001	1.35	1.39433
2025-05-22 11:20:30	1675	3.1e-06	0.0001	1.35	1.35932
2025-05-22 11:20:31	1676	3.1e-06	0.0001	1.35	1.37244
2025-05-22 11:20:32	1677	3.12e-06	0.0001	1.35	1.36807
2025-05-22 11:20:33	1678	3.1e-06	0.0001	1.35	1.37244
2025-05-22 11:20:34	1679	3.1e-06	0.0001	1.35	1.3812
2025-05-22 11:20:35	1680	3.1e-06	0.0001	1.35	1.35932
2025-05-22 11:20:36	1681	3.12e-06	0.0001	1.35	1.37244
2025-05-22 11:20:37	1682	3.12e-06	0.0001	1.34	1.36807
2025-05-22 11:20:38	1683	3.12e-06	0.0001	1.34	1.36369
2025-05-22 11:20:39	1684	3.12e-06	0.0001	1.34	1.37244
2025-05-22 11:20:40	1685	3.12e-06	0.0001	1.34	1.36807
2025-05-22 11:20:41	1686	3.12e-06	0.0001	1.34	1.37244
2025-05-22 11:20:42	1687	3.12e-06	0.0001	1.34	1.36369
2025-05-22 11:20:43	1688	3.12e-06	0.0001	1.34	1.35932
2025-05-22 11:20:44	1689	3.1e-06	0.0001	1.34	1.35494
2025-05-22 11:20:45	1690	3.1e-06	0.0001	1.34	1.35494
2025-05-22 11:20:46	1691	3.1e-06	0.0001	1.34	1.36807
2025-05-22 11:20:47	1692	3.12e-06	0.0001	1.34	1.35494
2025-05-22 11:20:48	1693	3.12e-06	0.0001	1.34	1.36807
2025-05-22 11:20:49	1694	3.1e-06	0.0001	1.34	1.36807
2025-05-22 11:20:50	1695	3.12e-06	0.0001	1.33	1.35056
2025-05-22 11:20:51	1696	3.12e-06	0.0001	1.33	1.36807
2025-05-22 11:20:52	1697	3.12e-06	0.0001	1.33	1.36369
2025-05-22 11:20:53	1698	3.1e-06	0.0001	1.33	1.35056
2025-05-22 11:20:54	1699	3.1e-06	0.0001	1.34	1.35494
2025-05-22 11:20:55	1700	3.1e-06	0.0001	1.33	1.35494
2025-05-22 11:20:56	1701	3.12e-06	0.0001	1.33	1.35494
2025-05-22 11:20:57	1702	3.1e-06	0.0001	1.33	1.35056
2025-05-22 11:20:58	1703	3.1e-06	0.0001	1.33	1.35494
2025-05-22 11:20:59	1704	3.12e-06	0.0001	1.33	1.36369
2025-05-22 11:21:00	1705	3.12e-06	0.0001	1.33	1.34181
2025-05-22 11:21:01	1706	3.12e-06	0.0001	1.33	1.35494
2025-05-22 11:21:02	1707	3.12e-06	0.0001	1.33	1.36369
2025-05-22 11:21:03	1708	3.1e-06	0.0001	1.33	1.33743
2025-05-22 11:21:04	1709	3.12e-06	0.0001	1.33	1.35494
2025-05-22 11:21:05	1710	3.12e-06	0.0001	1.32	1.35056
2025-05-22 11:21:06	1711	3.1e-06	0.0001	1.32	1.34618
2025-05-22 11:21:07	1712	3.1e-06	0.0001	1.32	1.35056
2025-05-22 11:21:08	1713	3.1e-06	0.0001	1.32	1.34181
2025-05-22 11:21:09	1714	3.12e-06	0.0001	1.32	1.34618
2025-05-22 11:21:10	1715	3.1e-06	0.0001	1.32	1.33743
2025-05-22 11:21:11	1716	3.12e-06	0.0001	1.32	1.34618
2025-05-22 11:21:12	1717	3.12e-06	0.0001	1.32	1.34618
2025-05-22 11:21:13	1718	3.12e-06	0.0001	1.32	1.33743
2025-05-22 11:21:14	1719	3.1e-06	0.0001	1.32	1.34181
2025-05-22 11:21:15	1720	3.12e-06	0.0001	1.32	1.34181
2025-05-22 11:21:16	1721	3.12e-06	0.0001	1.32	1.35494
2025-05-22 11:21:17	1722	3.1e-06	0.0001	1.31	1.34181
2025-05-22 11:21:18	1723	3.1e-06	0.0001	1.32	1.32868
2025-05-22 11:21:19	1724	3.1e-06	0.0001	1.32	1.34618
2025-05-22 11:21:21	1726	3.12e-06	0.0001	1.32	1.34181
2025-05-22 11:21:22	1727	3.1e-06	0.0001	1.32	1.35056
2025-05-22 11:21:23	1728	3.12e-06	0.0001	1.31	1.33743
2025-05-22 11:21:24	1729	3.12e-06	0.0001	1.32	1.33305
2025-05-22 11:21:25	1730	3.12e-06	0.0001	1.32	1.34618
2025-05-22 11:21:26	1731	3.1e-06	0.0001	1.32	1.33743
2025-05-22 11:21:27	1732	3.12e-06	0.0001	1.31	1.34618
2025-05-22 11:21:28	1733	3.12e-06	0.0001	1.31	1.33743
2025-05-22 11:21:29	1734	3.12e-06	0.0001	1.32	1.34181
2025-05-22 11:21:30	1735	3.12e-06	0.0001	1.31	1.33305
2025-05-22 11:21:31	1736	3.12e-06	0.0001	1.31	1.35494
2025-05-22 11:21:32	1737	3.12e-06	0.0001	1.31	1.34181
2025-05-22 11:21:33	1738	3.1e-06	0.0001	1.32	1.33743
2025-05-22 11:21:34	1739	3.12e-06	0.0001	1.32	1.33743
2025-05-22 11:21:35	1740	3.1e-06	0.0001	1.31	1.33305
2025-05-22 11:21:36	1741	3.1e-06	0.0001	1.31	1.33305
2025-05-22 11:21:37	1742	3.12e-06	0.0001	1.31	1.3243
2025-05-22 11:21:38	1743	3.12e-06	0.0001	1.31	1.33743
2025-05-22 11:21:39	1744	3.1e-06	0.0001	1.31	1.32868
2025-05-22 11:21:40	1745	3.12e-06	0.0001	1.31	1.33743
2025-05-22 11:21:41	1746	3.12e-06	0.0001	1.31	1.3243
2025-05-22 11:21:42	1747	3.1e-06	0.0001	1.31	1.32868
2025-05-22 11:21:43	1748	3.1e-06	0.0001	1.31	1.33305
2025-05-22 11:21:44	1749	3.12e-06	0.0001	1.31	1.3243
2025-05-22 11:21:45	1750	3.1e-06	0.0001	1.3	1.3243
2025-05-22 11:21:46	1751	3.1e-06	0.0001	1.3	1.30242
2025-05-22 11:21:47	1752	3.12e-06	0.0001	1.3	1.32868
2025-05-22 11:21:48	1753	3.12e-06	0.0001	1.3	1.32868
2025-05-22 11:21:49	1754	3.12e-06	0.0001	1.3	1.31554
2025-05-22 11:21:50	1755	3.12e-06	0.0001	1.3	1.32868
2025-05-22 11:21:50	1755	3.12e-06	0.0001	1.3	1.31992
2025-05-22 11:21:51	1756	3.12e-06	0.0001	1.3	1.31554
2025-05-22 11:21:52	1757	3.1e-06	0.0001	1.31	1.32868
2025-05-22 11:21:53	1758	3.1e-06	0.0001	1.3	1.32868
2025-05-22 11:21:55	1760	3.12e-06	0.0001	1.3	1.31992
2025-05-22 11:21:56	1761	3.12e-06	0.0001	1.3	1.31117
2025-05-22 11:21:57	1762	3.12e-06	0.0001	1.3	1.31554
2025-05-22 11:21:58	1763	3.1e-06	0.0001	1.29	1.31554
2025-05-22 11:21:59	1764	3.1e-06	0.0001	1.29	1.3243
2025-05-22 11:22:00	1765	3.12e-06	0.0001	1.29	1.31117
2025-05-22 11:22:01	1766	3.12e-06	0.0001	1.29	1.30679
2025-05-22 11:22:02	1767	3.1e-06	0.0001	1.29	1.3243
2025-05-22 11:22:03	1768	3.12e-06	0.0001	1.3	1.31992
2025-05-22 11:22:04	1769	3.1e-06	0.0001	1.29	1.30679
2025-05-22 11:22:05	1770	3.12e-06	0.0001	1.29	1.31117
2025-05-22 11:22:06	1771	3.12e-06	0.0001	1.29	1.31117
2025-05-22 11:22:07	1772	3.1e-06	0.0001	1.29	1.30679
2025-05-22 11:22:07	1772	3.12e-06	0.0001	1.28	1.29804
2025-05-22 11:22:08	1773	3.1e-06	0.0001	1.28	1.29366
2025-05-22 11:22:09	1774	3.12e-06	0.0001	1.27	1.28053
2025-05-22 11:22:10	1775	3.12e-06	0.0001	1.27	1.30679
2025-05-22 11:22:11	1776	3.12e-06	0.0001	1.26	1.2674
2025-05-22 11:22:12	1777	3.12e-06	0.0001	1.26	1.2674
2025-05-22 11:22:13	1778	3.1e-06	0.0001	1.25	1.2674
2025-05-22 11:22:14	1779	3.1e-06	0.0001	1.25	1.26302
2025-05-22 11:22:15	1780	3.12e-06	0.0001	1.25	1.27178
2025-05-22 11:22:16	1781	3.12e-06	0.0001	1.24	1.25865
2025-05-22 11:22:17	1782	3.1e-06	0.0001	1.24	1.25427
2025-05-22 11:22:18	1783	3.1e-06	0.0001	1.24	1.26302
2025-05-22 11:22:19	1784	3.1e-06	0.0001	1.23	1.25427
2025-05-22 11:22:20	1785	3.1e-06	0.0001	1.23	1.24989
2025-05-22 11:22:21	1786	3.1e-06	0.0001	1.23	1.2674
2025-05-22 11:22:22	1787	3.12e-06	0.0001	1.23	1.23676
2025-05-22 11:22:23	1788	3.12e-06	0.0001	1.23	1.24989
2025-05-22 11:22:24	1789	3.12e-06	0.0001	1.23	1.23676
2025-05-22 11:22:25	1790	3.1e-06	0.0001	1.23	1.24551
2025-05-22 11:22:26	1791	3.12e-06	0.0001	1.23	1.23238
2025-05-22 11:22:27	1792	3.12e-06	0.0001	1.23	1.24551
2025-05-22 11:22:28	1793	3.12e-06	0.0001	1.23	1.24551
2025-05-22 11:22:29	1794	3.12e-06	0.0001	1.23	1.24114
2025-05-22 11:22:30	1795	3.12e-06	0.0001	1.23	1.23238
2025-05-22 11:22:31	1796	3.12e-06	0.0001	1.23	1.24114
2025-05-22 11:22:32	1797	3.12e-06	0.0001	1.23	1.24114
2025-05-22 11:22:33	1798	3.12e-06	0.0001	1.23	1.24989
2025-05-22 11:22:34	1799	3.12e-06	0.0001	1.23	1.23238
2025-05-22 11:22:35	1800	3.1e-06	0.0001	1.22	1.22801
2025-05-22 11:22:36	1801	3.1e-06	0.0001	1.22	1.24114
2025-05-22 11:22:37	1802	3.1e-06	0.0001	1.22	1.22363
2025-05-22 11:22:38	1803	3.12e-06	0.0001	1.22	1.24114
2025-05-22 11:22:39	1804	3.1e-06	0.0001	1.22	1.24114
2025-05-22 11:22:40	1805	3.12e-06	0.0001	1.22	1.23238
2025-05-22 11:22:41	1806	3.12e-06	0.0001	1.22	1.23238
2025-05-22 11:22:42	1807	3.12e-06	0.0001	1.22	1.23676
2025-05-22 11:22:43	1808	3.1e-06	0.0001	1.22	1.23238
2025-05-22 11:22:44	1809	3.12e-06	0.0001	1.22	1.24114
2025-05-22 11:22:45	1810	3.1e-06	0.0001	1.22	1.22801
2025-05-22 11:22:46	1811	3.12e-06	0.0001	1.22	1.24114
2025-05-22 11:22:47	1812	3.1e-06	0.0001	1.22	1.23676
2025-05-22 11:22:48	1813	3.1e-06	0.0001	1.22	1.23676
2025-05-22 11:22:49	1814	3.12e-06	0.0001	1.22	1.23238
2025-05-22 11:22:49	1814	3.12e-06	0.0001	1.21	1.23676
2025-05-22 11:22:50	1815	3.1e-06	0.0001	1.21	1.23238
2025-05-22 11:22:51	1816	3.12e-06	0.0001	1.21	1.22363
2025-05-22 11:22:52	1817	3.12e-06	0.0001	1.21	1.23238
2025-05-22 11:22:53	1818	3.1e-06	0.0001	1.21	1.22801
2025-05-22 11:22:54	1819	3.1e-06	0.0001	1.21	1.23238
2025-05-22 11:22:55	1820	3.1e-06	0.0001	1.21	1.21488
2025-05-22 11:22:56	1821	3.12e-06	0.0001	1.21	1.22801
2025-05-22 11:22:57	1822	3.1e-06	0.0001	1.21	1.22801
2025-05-22 11:22:58	1823	3.1e-06	0.0001	1.21	1.22801
2025-05-22 11:22:59	1824	3.12e-06	0.0001	1.21	1.22363
2025-05-22 11:23:00	1825	3.1e-06	0.0001	1.21	1.22363
2025-05-22 11:23:01	1826	3.12e-06	0.0001	1.21	1.22801
2025-05-22 11:23:02	1827	3.12e-06	0.0001	1.21	1.21925
2025-05-22 11:23:03	1828	3.12e-06	0.0001	1.21	1.21925
2025-05-22 11:23:04	1829	3.12e-06	0.0001	1.21	1.22801
2025-05-22 11:23:05	1830	3.12e-06	0.0001	1.21	1.21488
2025-05-22 11:23:06	1831	3.09e-06	0.0001	1.21	1.23238
2025-05-22 11:23:07	1832	3.09e-06	0.0001	1.2	1.22801
2025-05-22 11:23:08	1833	3.08e-06	0.0001	1.21	1.21488
2025-05-22 11:23:09	1834	3.08e-06	0.0001	1.21	1.21925
2025-05-22 11:23:10	1835	3.08e-06	0.0001	1.21	1.22363
2025-05-22 11:23:11	1836	3.05e-06	0.0001	1.21	1.21488
2025-05-22 11:23:12	1837	3.05e-06	0.0001	1.21	1.21488
2025-05-22 11:23:13	1838	3.07e-06	0.0001	1.21	1.20612
2025-05-22 11:23:14	1839	3.07e-06	0.0001	1.21	1.21925
2025-05-22 11:23:15	1840	3.05e-06	0.0001	1.2	1.22801
2025-05-22 11:23:15	1840	3.05e-06	0.0001	1.2	1.21925
2025-05-22 11:23:16	1841	3.04e-06	0.0001	1.2	1.2105
2025-05-22 11:23:17	1842	3.08e-06	0.0001	1.2	1.2105
2025-05-22 11:23:18	1843	3.05e-06	0.0001	1.2	1.22363
2025-05-22 11:23:19	1844	3.05e-06	0.0001	1.2	1.20612
2025-05-22 11:23:20	1845	3.05e-06	0.0001	1.2	1.23676
2025-05-22 11:23:21	1846	3.07e-06	0.0001	1.2	1.19737
2025-05-22 11:23:22	1847	3.07e-06	0.0001	1.2	1.19737
2025-05-22 11:23:23	1848	3.05e-06	0.0001	1.2	1.2105
2025-05-22 11:23:24	1849	3.07e-06	0.0001	1.2	1.21925
2025-05-22 11:23:25	1850	3.07e-06	0.0001	1.19	1.21488
2025-05-22 11:23:26	1851	3.05e-06	0.0001	1.2	1.20175
2025-05-22 11:23:27	1852	3.07e-06	0.0001	1.2	1.20612
2025-05-22 11:23:28	1853	3.07e-06	0.0001	1.2	1.20612
2025-05-22 11:23:29	1854	3.04e-06	0.0001	1.2	1.20612
2025-05-22 11:23:30	1855	3.05e-06	0.0001	1.2	1.2105
2025-05-22 11:23:31	1856	3.05e-06	0.0001	1.19	1.20175
2025-05-22 11:23:32	1857	3.04e-06	0.0001	1.2	1.19737
2025-05-22 11:23:33	1858	3.04e-06	0.0001	1.2	1.20175
2025-05-22 11:23:34	1859	3.05e-06	0.0001	1.2	1.21488
2025-05-22 11:23:35	1860	3.05e-06	0.0001	1.2	1.19299
2025-05-22 11:23:36	1861	3.04e-06	0.0001	1.2	1.19737
2025-05-22 11:23:37	1862	3.04e-06	0.0001	1.19	1.19299
2025-05-22 11:23:38	1863	3.05e-06	0.0001	1.19	1.19737
2025-05-22 11:23:39	1864	3.04e-06	0.0001	1.19	1.20612
2025-05-22 11:23:40	1865	3.04e-06	0.0001	1.19	1.19737
2025-05-22 11:23:41	1866	3.04e-06	0.0001	1.19	1.18424
2025-05-22 11:23:42	1867	3.05e-06	0.0001	1.19	1.20175
2025-05-22 11:23:43	1868	3.05e-06	0.0001	1.19	1.18861
2025-05-22 11:23:44	1869	3.05e-06	0.0001	1.19	1.18861
2025-05-22 11:23:45	1870	3.04e-06	0.0001	1.19	1.19737
2025-05-22 11:23:46	1871	3.04e-06	0.0001	1.19	1.18424
2025-05-22 11:23:47	1872	3.05e-06	0.0001	1.18	1.19299
2025-05-22 11:23:48	1873	3.04e-06	0.0001	1.18	1.18424
2025-05-22 11:23:49	1874	3.04e-06	0.0001	1.18	1.20175
2025-05-22 11:23:49	1874	3.04e-06	0.0001	1.18	1.18861
2025-05-22 11:23:50	1875	3.04e-06	0.0001	1.18	1.18861
2025-05-22 11:23:51	1876	3.04e-06	0.0001	1.18	1.18424
2025-05-22 11:23:52	1877	3.04e-06	0.0001	1.18	1.19299
2025-05-22 11:23:53	1878	3.04e-06	0.0001	1.18	1.18861
2025-05-22 11:23:54	1879	3.05e-06	0.0001	1.18	1.18861
2025-05-22 11:23:55	1880	3.04e-06	0.0001	1.18	1.20612
2025-05-22 11:23:56	1881	3.04e-06	0.0001	1.18	1.19299
2025-05-22 11:23:57	1882	3.04e-06	0.0001	1.18	1.18861
2025-05-22 11:23:58	1883	3.04e-06	0.0001	1.18	1.17986
2025-05-22 11:23:59	1884	3.04e-06	0.0001	1.18	1.18861
2025-05-22 11:24:00	1885	3.04e-06	0.0001	1.18	1.16673
2025-05-22 11:24:01	1886	3.04e-06	0.0001	1.18	1.17111
2025-05-22 11:24:02	1887	3.04e-06	0.0001	1.18	1.17986
2025-05-22 11:24:03	1888	3.04e-06	0.0001	1.18	1.17548
2025-05-22 11:24:04	1889	3.04e-06	0.0001	1.17	1.18861
2025-05-22 11:24:05	1890	3.04e-06	0.0001	1.17	1.17111
2025-05-22 11:24:06	1891	3.04e-06	0.0001	1.17	1.18861
2025-05-22 11:24:07	1892	3.05e-06	0.0001	1.17	1.17548
2025-05-22 11:24:08	1893	3.04e-06	0.0001	1.17	1.18424
2025-05-22 11:24:09	1894	3.04e-06	0.0001	1.17	1.17548
2025-05-22 11:24:10	1895	3.04e-06	0.0001	1.17	1.16235
2025-05-22 11:24:11	1896	3.04e-06	0.0001	1.17	1.19299
2025-05-22 11:24:12	1897	3.04e-06	0.0001	1.17	1.18861
2025-05-22 11:24:13	1898	3.04e-06	0.0001	1.17	1.16673
2025-05-22 11:24:14	1899	3.04e-06	0.0001	1.17	1.18424
2025-05-22 11:24:14	1899	3.05e-06	0.0001	1.17	1.17986
2025-05-22 11:24:15	1900	3.04e-06	0.0001	1.17	1.18424
2025-05-22 11:24:16	1901	3.05e-06	0.0001	1.17	1.16673
2025-05-22 11:24:17	1902	3.04e-06	0.0001	1.17	1.17548
2025-05-22 11:24:18	1903	3.04e-06	0.0001	1.17	1.16673
2025-05-22 11:24:19	1904	3.04e-06	0.0001	1.17	1.17111
2025-05-22 11:24:20	1905	3.04e-06	0.0001	1.17	1.16235
2025-05-22 11:24:21	1906	3.04e-06	0.0001	1.16	1.17111
2025-05-22 11:24:22	1907	3.04e-06	0.0001	1.16	1.17111
2025-05-22 11:24:23	1908	3.03e-06	0.0001	1.16	1.17548
2025-05-22 11:24:24	1909	3.04e-06	0.0001	1.16	1.17111
2025-05-22 11:24:25	1910	3.04e-06	0.0001	1.16	1.17548
2025-05-22 11:24:26	1911	3.04e-06	0.0001	1.16	1.17111
2025-05-22 11:24:27	1912	3.04e-06	0.0001	1.16	1.16235
2025-05-22 11:24:28	1913	3.04e-06	0.0001	1.16	1.14922
2025-05-22 11:24:29	1914	3.04e-06	0.0001	1.16	1.17111
2025-05-22 11:24:30	1915	3.04e-06	0.0001	1.16	1.16235
2025-05-22 11:24:31	1916	3.04e-06	0.0001	1.16	1.17111
2025-05-22 11:24:32	1917	3.04e-06	0.0001	1.16	1.1536
2025-05-22 11:24:33	1918	3.04e-06	0.0001	1.16	1.16235
2025-05-22 11:24:34	1919	3.04e-06	0.0001	1.16	1.16235
2025-05-22 11:24:35	1920	3.04e-06	0.0001	1.16	1.15798
2025-05-22 11:24:36	1921	3.04e-06	0.0001	1.16	1.16235
2025-05-22 11:24:37	1922	3.04e-06	0.0001	1.16	1.15798
2025-05-22 11:24:38	1923	3.05e-06	0.0001	1.16	1.16235
2025-05-22 11:24:39	1924	3.04e-06	0.0001	1.16	1.14922
2025-05-22 11:24:39	1924	3.05e-06	0.0001	1.16	1.14922
2025-05-22 11:24:40	1925	3.04e-06	0.0001	1.15	1.15798
2025-05-22 11:24:41	1926	3.04e-06	0.0001	1.15	1.16235
2025-05-22 11:24:42	1927	3.04e-06	0.0001	1.15	1.15798
2025-05-22 11:24:43	1928	3.04e-06	0.0001	1.15	1.14485
2025-05-22 11:24:44	1929	3.04e-06	0.0001	1.15	1.16235
2025-05-22 11:24:45	1930	3.04e-06	0.0001	1.15	1.1536
2025-05-22 11:24:46	1931	3.04e-06	0.0001	1.15	1.14047
2025-05-22 11:24:47	1932	3.05e-06	0.0001	1.15	1.1536
2025-05-22 11:24:48	1933	3.04e-06	0.0001	1.15	1.14922
2025-05-22 11:24:49	1934	3.04e-06	0.0001	1.14	1.14922
2025-05-22 11:24:50	1935	3.04e-06	0.0001	1.14	1.1536
2025-05-22 11:24:51	1936	3.04e-06	0.0001	1.15	1.14485
2025-05-22 11:24:52	1937	3.04e-06	0.0001	1.15	1.14922
2025-05-22 11:24:53	1938	3.04e-06	0.0001	1.15	1.1536
2025-05-22 11:24:54	1939	3.04e-06	0.0001	1.14	1.14047
2025-05-22 11:24:55	1940	3.04e-06	0.0001	1.14	1.14485
2025-05-22 11:24:56	1941	3.04e-06	0.0001	1.15	1.14485
2025-05-22 11:24:57	1942	3.04e-06	0.0001	1.14	1.14922
2025-05-22 11:24:58	1943	3.04e-06	0.0001	1.14	1.14485
2025-05-22 11:24:59	1944	3.04e-06	0.0001	1.14	1.14922
2025-05-22 11:25:00	1945	3.04e-06	0.0001	1.14	1.14047
2025-05-22 11:25:01	1946	3.04e-06	0.0001	1.14	1.14485
2025-05-22 11:25:02	1947	3.04e-06	0.0001	1.14	1.13609
2025-05-22 11:25:03	1948	3.04e-06	0.0001	1.14	1.13172
2025-05-22 11:25:04	1949	3.05e-06	0.0001	1.14	1.13172
2025-05-22 11:25:05	1950	3.04e-06	0.0001	1.14	1.14047
2025-05-22 11:25:06	1951	3.04e-06	0.0001	1.14	1.12734
2025-05-22 11:25:07	1952	3.05e-06	0.0001	1.14	1.12296
2025-05-22 11:25:08	1953	3.04e-06	0.0001	1.13	1.13172
2025-05-22 11:25:09	1954	3.04e-06	0.0001	1.13	1.13172
2025-05-22 11:25:10	1955	3.04e-06	0.0001	1.13	1.12734
2025-05-22 11:25:11	1956	3.04e-06	0.0001	1.13	1.13609
2025-05-22 11:25:12	1957	3.05e-06	0.0001	1.13	1.13172
2025-05-22 11:25:13	1958	3.04e-06	0.0001	1.13	1.13172
2025-05-22 11:25:14	1959	3.04e-06	0.0001	1.13	1.13172
2025-05-22 11:25:15	1960	3.04e-06	0.0001	1.13	1.11858
2025-05-22 11:25:16	1961	3.04e-06	0.0001	1.13	1.13172
2025-05-22 11:25:17	1962	3.04e-06	0.0001	1.13	1.12734
2025-05-22 11:25:18	1963	3.04e-06	0.0001	1.13	1.12734
2025-05-22 11:25:19	1964	3.04e-06	0.0001	1.13	1.13172
2025-05-22 11:25:20	1965	3.04e-06	0.0001	1.13	1.10983
[truncated: 3,719 more rows]
