# Supplementary material for: A Unified Method for Triple Oxygen Isotope Analysis of Sulfate, Water, and Organics
Source: Anal Chem. 2026 Mar 6;98(11):8111–20. doi: 10.1021/acs.analchem.5c06406 (PMC13019427; doi:10.1021/acs.analchem.5c06406)
Supplement: Supplementary file 3 [file ac5c06406_si_003.zip › Zahnow_TORCH_Supplementary_Sample_Log_Files/2025-06-02_IAEA-SO-5_E4_evaluation_results.xlsx]

## Sheet: Summary
DateTime	Sample name	Sample Type	Sample mass	Instrument	d18O raw	d18O GD scaled	d18O VSMOW	d18O SD	Dp17O raw	Dp17O GD scaled	Dp17O VSMOW	Dp17O SD	d13C raw	d13C VPDB	d13C SD	TCD Peak area pos	TCD Peak area std	TCD Peak area neg	TCD Peak area neg std	TCD Peak ratio	TC/EA yield (%)	CO input pressure (mbar)	CO input pressure LN2 T (mbar)	CO residual pressure (mbar)	CO converted (mbar)	Discharge yield (%)	CO2 final pressure (mbar)	CO2/CO ratio	Residual gas pressure (mbar)	Comments
2025-06-02 16:19:28	IAEA-SO-5_E4	BaSO4	2.503	TILDAS	10.1787	12.403	12.403	0.019	-341.406	-334.858	-334.858	18.8	N/A	N/A	N/A	15.2479	0.150497	0.316486	0.00798169	48.1786	104.517	3.09695	2.38351	0.0368	2.34671	98.4561	1.31992	0.562456	0.00503

## Sheet: Isotope Data
ID	dateTimeMeasured	SampleName	d17O	d17OError	d18O	d18OError	Dp17O	Dp17OError	nSamCycles	nSamPoints	nRefPoints	pCO2Ref	pCO2Ref_error	pCO2Sam	pCO2Sam_error	pCO2Mismatch	pCO2Mismatch_error	PCellRef	PCellRef_error	PCellSam	PCellSam_error	PCellMismatch	PCellMismatch_error	TCellSam	TCellSam_error	TCellRef	TCellRef_error	TCellMismatch	TCellMismatch_error	measurementPeriod	d18O_scaled	d17O_scaled	Dp17O_scaled
19241	2025-06-03 14:22:32	GD_IAEA-SO-5_E4	5.293	0.028	10.913	0.019	-451.3	18.8	10	1977	2152	420.143	0.70982	420.853	0.93442	0.70028	0.2505	41.3341	0.00105	41.334	0.00128	-0.0002	0.00108	24.4894	0.00393	24.4894	0.00393	-0.0003	0.00035	2025-06-01 to 2027-06-21	10.1787	5.01831	-341.406

## Sheet: Log Data
Sample name	Sample mass	TC/EA (°C)	Datetime	Trap 5 (°C)	Trap 6 (°C)	Trap 7 (°C)	Reactor (°C)	TCD (°C)	p G2 (mbar)	p G4 (mbar)	p G5 (mbar)	Datetime	Trap 5 (°C)	Trap 6 (°C)	Trap 7 (°C)	Reactor (°C)	TCD (°C)	p G2 (mbar)	p G4 (mbar)	p G5 (mbar)	Datetime	Trap 5 (°C)	Trap 6 (°C)	Trap 7 (°C)	Reactor (°C)	TCD (°C)	p G2 (mbar)	p G4 (mbar)	p G5 (mbar)	Datetime	Trap 5 (°C)	Trap 6 (°C)	Trap 7 (°C)	Reactor (°C)	TCD (°C)	p G2 (mbar)	p G4 (mbar)	p G5 (mbar)	Datetime	Trap 5 (°C)	Trap 6 (°C)	Trap 7 (°C)	Reactor (°C)	TCD (°C)	p G2 (mbar)	p G4 (mbar)	p G5 (mbar)	Datetime	Trap 5 (°C)
IAEA-SO-5_E4	2.503	1450.000000	2025-06-02 16:19:28	25.223701	34.188002	30.045619	23.825952	31.976318	0.000100	0.000100	-0.032543	2025-06-02 16:38:51	31.490532	63.497396	24.003223	11.022675	32.195239	0.000100	2.990000	3.096948	2025-06-02 16:40:19	27.417022	66.595385	-175.880150	-175.773313	32.174928	0.000100	2.280000	2.383512	2025-06-02 17:22:42	25.123986	63.771793	-176.675651	-175.968584	32.419532	0.000100	0.036800	0.002472	2025-06-02 17:33:05	25.593448	34.446056	24.063976	22.261866	32.094240	0.000100	0.840000	1.319922	2025-06-02 17:43:46	24.664861
[truncated: 7 more columns]

## Sheet: TCD Data
dateTime	Relative time	Signal
2025-06-02 16:21:34	0	0.011585
2025-06-02 16:21:35	1	0.014868
2025-06-02 16:21:37	3	0.009944
2025-06-02 16:21:38	4	0.014868
2025-06-02 16:21:38	4	0.006989
2025-06-02 16:21:39	5	0.00863
2025-06-02 16:21:41	7	0.015196
2025-06-02 16:21:41	7	0.010929
2025-06-02 16:21:43	9	0.015196
2025-06-02 16:21:43	9	0.011585
2025-06-02 16:21:44	10	0.0106
2025-06-02 16:21:45	11	0.017495
2025-06-02 16:21:46	12	0.0106
2025-06-02 16:21:47	13	0.00863
2025-06-02 16:21:48	14	0.014868
2025-06-02 16:21:49	15	0.00863
2025-06-02 16:21:50	16	0.011585
2025-06-02 16:21:51	17	0.014212
2025-06-02 16:21:52	18	0.016181
2025-06-02 16:21:53	19	0.006989
2025-06-02 16:21:54	20	0.009944
2025-06-02 16:21:55	21	0.011585
2025-06-02 16:21:56	22	0.013555
2025-06-02 16:21:57	23	0.007646
2025-06-02 16:21:58	24	0.014212
2025-06-02 16:21:59	25	0.011913
2025-06-02 16:22:00	26	0.013227
2025-06-02 16:22:02	28	0.011257
2025-06-02 16:22:02	28	0.010929
2025-06-02 16:22:03	29	0.010272
2025-06-02 16:22:05	31	0.0106
2025-06-02 16:22:05	31	0.011913
2025-06-02 16:22:06	32	0.010929
2025-06-02 16:22:07	33	0.013227
2025-06-02 16:22:08	34	0.012242
2025-06-02 16:22:09	35	0.0106
2025-06-02 16:22:10	36	0.018479
2025-06-02 16:22:11	37	0.012242
2025-06-02 16:22:12	38	0.019464
2025-06-02 16:22:13	39	0.008959
2025-06-02 16:22:14	40	0.006004
2025-06-02 16:22:15	41	0.01257
2025-06-02 16:22:17	43	0.013555
2025-06-02 16:22:17	43	0.010272
2025-06-02 16:22:18	44	0.006661
2025-06-02 16:22:19	45	0.00863
2025-06-02 16:22:20	46	0.014868
2025-06-02 16:22:21	47	0.012242
2025-06-02 16:22:22	48	0.0106
2025-06-02 16:22:23	49	0.013555
2025-06-02 16:22:24	50	0.011913
2025-06-02 16:22:25	51	0.012242
2025-06-02 16:22:26	52	0.01651
2025-06-02 16:22:27	53	0.017495
2025-06-02 16:22:28	54	0.014868
2025-06-02 16:22:29	55	0.014212
2025-06-02 16:22:30	56	0.010929
2025-06-02 16:22:30	56	0.016181
2025-06-02 16:22:32	58	0.009944
2025-06-02 16:22:32	58	0.011257
2025-06-02 16:22:33	59	0.013227
2025-06-02 16:22:35	61	0.010272
2025-06-02 16:22:36	62	0.012242
2025-06-02 16:22:37	63	0.014212
2025-06-02 16:22:37	63	0.010929
2025-06-02 16:22:38	64	0.012242
2025-06-02 16:22:39	65	0.010929
2025-06-02 16:22:40	66	0.012242
2025-06-02 16:22:41	67	0.013883
2025-06-02 16:22:42	68	0.015525
2025-06-02 16:22:43	69	0.011585
2025-06-02 16:22:44	70	0.01651
2025-06-02 16:22:45	71	0.009944
2025-06-02 16:22:46	72	0.012898
2025-06-02 16:22:47	73	0.009944
2025-06-02 16:22:48	74	0.017495
2025-06-02 16:22:49	75	0.012898
2025-06-02 16:22:50	76	0.01454
2025-06-02 16:22:51	77	0.019136
2025-06-02 16:22:52	78	0.013227
2025-06-02 16:22:53	79	0.015853
2025-06-02 16:22:54	80	0.013227
2025-06-02 16:22:55	81	0.011257
2025-06-02 16:22:56	82	0.009944
2025-06-02 16:22:57	83	0.012242
2025-06-02 16:22:58	84	0.01651
2025-06-02 16:22:59	85	0.01257
2025-06-02 16:23:00	86	0.01454
2025-06-02 16:23:00	86	0.014212
2025-06-02 16:23:02	88	0.018808
2025-06-02 16:23:03	89	0.016838
2025-06-02 16:23:03	89	0.012242
2025-06-02 16:23:04	90	0.014212
2025-06-02 16:23:05	91	0.011257
2025-06-02 16:23:06	92	0.011913
2025-06-02 16:23:07	93	0.009615
2025-06-02 16:23:08	94	0.006332
2025-06-02 16:23:09	95	0.010929
2025-06-02 16:23:10	96	0.004691
2025-06-02 16:23:11	97	0.015196
2025-06-02 16:23:12	98	0.009944
2025-06-02 16:23:13	99	0.006661
2025-06-02 16:23:14	100	0.009615
2025-06-02 16:23:15	101	0.012898
2025-06-02 16:23:16	102	0.0106
2025-06-02 16:23:17	103	0.013227
2025-06-02 16:23:18	104	0.013883
2025-06-02 16:23:19	105	0.01257
2025-06-02 16:23:20	106	0.012242
2025-06-02 16:23:21	107	0.017823
2025-06-02 16:23:22	108	0.01651
2025-06-02 16:23:23	109	0.011585
2025-06-02 16:23:24	110	0.013555
2025-06-02 16:23:25	111	0.011257
2025-06-02 16:23:26	112	0.0106
2025-06-02 16:23:27	113	0.016838
2025-06-02 16:23:28	114	0.01257
2025-06-02 16:23:29	115	0.013555
2025-06-02 16:23:30	116	0.007317
2025-06-02 16:23:31	117	0.018479
2025-06-02 16:23:32	118	0.011913
2025-06-02 16:23:33	119	0.008959
2025-06-02 16:23:34	120	0.015853
2025-06-02 16:23:35	121	0.013883
2025-06-02 16:23:36	122	0.009944
2025-06-02 16:23:37	123	0.016181
2025-06-02 16:23:37	123	0.009287
2025-06-02 16:23:39	125	0.006004
2025-06-02 16:23:39	125	0.011257
2025-06-02 16:23:40	126	0.013227
2025-06-02 16:23:41	127	0.011913
2025-06-02 16:23:42	128	0.012898
2025-06-02 16:23:43	129	0.006989
2025-06-02 16:23:44	130	0.008302
2025-06-02 16:23:45	131	0.013227
2025-06-02 16:23:46	132	0.013227
2025-06-02 16:23:47	133	0.01651
2025-06-02 16:23:48	134	0.014868
2025-06-02 16:23:49	135	0.009944
2025-06-02 16:23:50	136	0.008302
2025-06-02 16:23:51	137	0.0106
2025-06-02 16:23:52	138	0.00863
2025-06-02 16:23:53	139	0.012242
2025-06-02 16:23:54	140	0.018808
2025-06-02 16:23:55	141	0.009944
2025-06-02 16:23:56	142	0.014868
2025-06-02 16:23:57	143	0.010929
2025-06-02 16:23:58	144	0.011585
2025-06-02 16:23:59	145	0.010929
2025-06-02 16:24:00	146	0.012242
2025-06-02 16:24:00	146	0.012242
2025-06-02 16:24:01	147	0.013227
2025-06-02 16:24:03	149	0.012242
2025-06-02 16:24:04	150	0.008302
2025-06-02 16:24:04	150	0.010272
2025-06-02 16:24:06	152	0.009287
2025-06-02 16:24:06	152	0.013883
2025-06-02 16:24:07	153	0.011257
2025-06-02 16:24:08	154	0.018479
2025-06-02 16:24:09	155	0.018479
2025-06-02 16:24:10	156	0.017495
2025-06-02 16:24:11	157	0.008959
2025-06-02 16:24:12	158	0.011913
2025-06-02 16:24:13	159	0.014868
2025-06-02 16:24:14	160	0.011585
2025-06-02 16:24:15	161	0.011585
2025-06-02 16:24:16	162	0.012242
2025-06-02 16:24:17	163	0.018808
2025-06-02 16:24:18	164	0.013883
2025-06-02 16:24:19	165	0.012898
2025-06-02 16:24:20	166	0.016181
2025-06-02 16:24:21	167	0.0106
2025-06-02 16:24:22	168	0.011913
2025-06-02 16:24:23	169	0.012898
2025-06-02 16:24:24	170	0.013555
2025-06-02 16:24:25	171	0.009944
2025-06-02 16:24:26	172	0.017166
2025-06-02 16:24:27	173	0.011585
2025-06-02 16:24:27	173	0.0106
2025-06-02 16:24:28	174	0.012242
2025-06-02 16:24:29	175	0.018151
2025-06-02 16:24:31	177	0.014868
2025-06-02 16:24:31	177	0.0106
2025-06-02 16:24:32	178	0.00863
2025-06-02 16:24:33	179	0.013883
2025-06-02 16:24:34	180	0.012242
2025-06-02 16:24:35	181	0.016838
2025-06-02 16:24:36	182	0.01257
2025-06-02 16:24:37	183	0.017823
2025-06-02 16:24:38	184	0.018151
2025-06-02 16:24:39	185	0.016838
2025-06-02 16:24:40	186	0.011257
2025-06-02 16:24:41	187	0.014212
2025-06-02 16:24:42	188	0.013883
2025-06-02 16:24:43	189	0.011913
2025-06-02 16:24:44	190	0.013227
2025-06-02 16:24:45	191	0.011913
2025-06-02 16:24:46	192	0.014868
2025-06-02 16:24:47	193	0.014212
2025-06-02 16:24:48	194	0.017495
2025-06-02 16:24:49	195	0.013555
2025-06-02 16:24:50	196	0.01651
2025-06-02 16:24:51	197	0.014212
2025-06-02 16:24:52	198	0.008959
2025-06-02 16:24:52	198	0.0106
2025-06-02 16:24:53	199	0.014868
2025-06-02 16:24:54	200	0.007317
2025-06-02 16:24:55	201	0.010272
2025-06-02 16:24:56	202	0.012898
2025-06-02 16:24:57	203	0.013883
2025-06-02 16:24:58	204	0.016181
2025-06-02 16:24:59	205	0.011913
2025-06-02 16:25:00	206	0.013227
2025-06-02 16:25:01	207	0.009944
2025-06-02 16:25:02	208	0.013227
2025-06-02 16:25:03	209	0.014212
2025-06-02 16:25:04	210	0.018808
2025-06-02 16:25:05	211	0.016181
2025-06-02 16:25:06	212	0.01454
2025-06-02 16:25:07	213	0.015525
2025-06-02 16:25:09	215	0.016838
2025-06-02 16:25:10	216	0.01651
2025-06-02 16:25:11	217	0.0106
2025-06-02 16:25:12	218	0.018808
2025-06-02 16:25:13	219	0.015525
2025-06-02 16:25:14	220	0.01651
2025-06-02 16:25:15	221	0.013883
2025-06-02 16:25:16	222	0.010272
2025-06-02 16:25:16	222	0.015525
2025-06-02 16:25:18	224	0.011585
2025-06-02 16:25:19	225	0.010929
2025-06-02 16:25:20	226	0.014212
2025-06-02 16:25:21	227	0.011585
2025-06-02 16:25:22	228	0.01454
2025-06-02 16:25:23	229	0.009287
2025-06-02 16:25:24	230	0.010929
2025-06-02 16:25:25	231	0.015525
2025-06-02 16:25:26	232	0.011257
2025-06-02 16:25:27	233	0.0106
2025-06-02 16:25:28	234	0.011585
2025-06-02 16:25:29	235	0.011585
2025-06-02 16:25:30	236	0.012242
2025-06-02 16:25:31	237	0.015525
2025-06-02 16:25:32	238	0.011257
2025-06-02 16:25:33	239	0.014212
2025-06-02 16:25:34	240	0.01257
2025-06-02 16:25:35	241	0.012242
2025-06-02 16:25:36	242	0.014868
2025-06-02 16:25:37	243	0.015525
2025-06-02 16:25:38	244	0.015196
2025-06-02 16:25:39	245	0.01257
2025-06-02 16:25:40	246	0.011257
2025-06-02 16:25:41	247	0.017166
2025-06-02 16:25:43	249	0.013883
2025-06-02 16:25:44	250	0.01454
2025-06-02 16:25:44	250	0.013227
2025-06-02 16:25:45	251	0.019464
2025-06-02 16:25:46	252	0.01454
2025-06-02 16:25:47	253	0.011585
2025-06-02 16:25:48	254	0.01454
2025-06-02 16:25:49	255	0.01651
2025-06-02 16:25:51	257	0.013555
2025-06-02 16:25:52	258	0.01454
2025-06-02 16:25:52	258	0.012242
2025-06-02 16:25:53	259	0.008959
2025-06-02 16:25:55	261	0.021434
2025-06-02 16:25:55	261	0.011257
2025-06-02 16:25:56	262	0.009944
2025-06-02 16:25:57	263	0.013883
2025-06-02 16:25:59	265	0.0106
2025-06-02 16:26:00	266	0.011585
2025-06-02 16:26:01	267	0.012242
2025-06-02 16:26:01	267	0.009615
2025-06-02 16:26:03	269	0.013555
2025-06-02 16:26:04	270	0.008959
2025-06-02 16:26:05	271	0.012242
2025-06-02 16:26:06	272	0.011257
2025-06-02 16:26:07	273	0.013555
2025-06-02 16:26:08	274	0.0106
2025-06-02 16:26:09	275	0.018479
2025-06-02 16:26:10	276	0.015853
2025-06-02 16:26:11	277	0.009615
2025-06-02 16:26:12	278	0.015196
2025-06-02 16:26:13	279	0.013883
2025-06-02 16:26:14	280	0.011585
2025-06-02 16:26:15	281	0.012242
2025-06-02 16:26:16	282	0.013227
2025-06-02 16:26:17	283	0.01454
2025-06-02 16:26:17	283	0.01651
2025-06-02 16:26:19	285	0.0106
2025-06-02 16:26:19	285	0.010272
2025-06-02 16:26:20	286	0.014212
2025-06-02 16:26:21	287	0.011913
2025-06-02 16:26:22	288	0.0106
2025-06-02 16:26:23	289	0.012898
2025-06-02 16:26:25	291	0.01257
2025-06-02 16:26:25	291	0.014868
2025-06-02 16:26:26	292	0.012242
2025-06-02 16:26:27	293	0.011257
2025-06-02 16:26:28	294	0.012898
2025-06-02 16:26:29	295	0.010929
2025-06-02 16:26:30	296	0.012242
2025-06-02 16:26:31	297	0.013883
2025-06-02 16:26:32	298	0.009287
2025-06-02 16:26:33	299	0.013227
2025-06-02 16:26:34	300	0.016181
2025-06-02 16:26:35	301	0.01257
2025-06-02 16:26:36	302	0.011913
2025-06-02 16:26:37	303	0.015525
2025-06-02 16:26:38	304	0.010929
2025-06-02 16:26:39	305	0.012242
2025-06-02 16:26:40	306	0.00863
2025-06-02 16:26:41	307	0.01257
2025-06-02 16:26:42	308	0.01454
2025-06-02 16:26:43	309	0.017166
2025-06-02 16:26:44	310	0.015525
2025-06-02 16:26:44	310	0.01454
2025-06-02 16:26:45	311	0.011585
2025-06-02 16:26:46	312	0.013555
2025-06-02 16:26:47	313	0.015196
2025-06-02 16:26:48	314	0.010272
2025-06-02 16:26:49	315	0.019136
2025-06-02 16:26:50	316	0.018151
2025-06-02 16:26:51	317	0.012242
2025-06-02 16:26:52	318	0.009287
2025-06-02 16:26:53	319	0.013227
2025-06-02 16:26:54	320	0.012898
2025-06-02 16:26:55	321	0.011585
2025-06-02 16:26:56	322	0.013883
2025-06-02 16:26:57	323	0.013883
2025-06-02 16:26:58	324	0.013227
2025-06-02 16:26:59	325	0.01257
2025-06-02 16:27:00	326	0.018151
2025-06-02 16:27:01	327	0.01454
2025-06-02 16:27:02	328	0.009944
2025-06-02 16:27:03	329	0.019136
2025-06-02 16:27:04	330	0.011913
2025-06-02 16:27:05	331	0.0106
2025-06-02 16:27:06	332	0.013883
2025-06-02 16:27:07	333	0.012242
2025-06-02 16:27:08	334	0.01454
2025-06-02 16:27:09	335	0.009944
2025-06-02 16:27:10	336	0.015853
2025-06-02 16:27:11	337	0.009287
2025-06-02 16:27:12	338	0.013555
2025-06-02 16:27:12	338	0.01454
2025-06-02 16:27:14	340	0.011257
2025-06-02 16:27:15	341	0.010272
2025-06-02 16:27:16	342	0.015525
2025-06-02 16:27:17	343	0.01257
2025-06-02 16:27:18	344	0.007317
2025-06-02 16:27:18	344	0.016838
2025-06-02 16:27:19	345	0.00863
2025-06-02 16:27:21	347	0.014212
2025-06-02 16:27:22	348	0.011913
2025-06-02 16:27:22	348	0.01651
2025-06-02 16:27:23	349	0.013883
2025-06-02 16:27:24	350	0.010929
2025-06-02 16:27:25	351	0.015196
2025-06-02 16:27:26	352	0.017166
2025-06-02 16:27:27	353	0.426556
2025-06-02 16:27:28	354	-0.015007
2025-06-02 16:27:29	355	0.013555
2025-06-02 16:27:30	356	0.013227
2025-06-02 16:27:31	357	0.015196
2025-06-02 16:27:32	358	0.009615
2025-06-02 16:27:33	359	0.011585
2025-06-02 16:27:34	360	0.010272
2025-06-02 16:27:35	361	0.011585
2025-06-02 16:27:36	362	0.013883
2025-06-02 16:27:37	363	0.017166
2025-06-02 16:27:38	364	0.021434
2025-06-02 16:27:39	365	0.023076
2025-06-02 16:27:40	366	0.025374
2025-06-02 16:27:40	366	0.038177
2025-06-02 16:27:42	368	0.046385
2025-06-02 16:27:42	368	0.069038
2025-06-02 16:27:44	370	0.09957
2025-06-02 16:27:44	370	0.13043
2025-06-02 16:27:45	371	0.169169
2025-06-02 16:27:46	372	0.213161
2025-06-02 16:27:47	373	0.260765
2025-06-02 16:27:48	374	0.315591
2025-06-02 16:27:49	375	0.347764
2025-06-02 16:27:50	376	0.385847
2025-06-02 16:27:51	377	0.4085
2025-06-02 16:27:52	378	0.427213
2025-06-02 16:27:53	379	0.436734
2025-06-02 16:27:54	380	0.44527
2025-06-02 16:27:55	381	0.450522
2025-06-02 16:27:56	382	0.443628
2025-06-02 16:27:57	383	0.440345
2025-06-02 16:27:58	384	0.436734
2025-06-02 16:27:59	385	0.433451
2025-06-02 16:28:00	386	0.42196
2025-06-02 16:28:01	387	0.410798
2025-06-02 16:28:02	388	0.399308
2025-06-02 16:28:03	389	0.393398
2025-06-02 16:28:04	390	0.386176
2025-06-02 16:28:05	391	0.373044
2025-06-02 16:28:06	392	0.364836
2025-06-02 16:28:07	393	0.357942
2025-06-02 16:28:07	393	0.34481
2025-06-02 16:28:08	394	0.336274
2025-06-02 16:28:09	395	0.320516
2025-06-02 16:28:11	397	0.311323
2025-06-02 16:28:12	398	0.298191
2025-06-02 16:28:12	398	0.287029
2025-06-02 16:28:13	399	0.27718
2025-06-02 16:28:14	400	0.267331
2025-06-02 16:28:15	401	0.252886
2025-06-02 16:28:16	402	0.235814
2025-06-02 16:28:17	403	0.233188
2025-06-02 16:28:18	404	0.219071
2025-06-02 16:28:19	405	0.209222
2025-06-02 16:28:20	406	0.205282
2025-06-02 16:28:21	407	0.193463
2025-06-02 16:28:22	408	0.171796
2025-06-02 16:28:23	409	0.173109
2025-06-02 16:28:24	410	0.166543
2025-06-02 16:28:25	411	0.153082
2025-06-02 16:28:26	412	0.142905
2025-06-02 16:28:27	413	0.141264
2025-06-02 16:28:28	414	0.129773
2025-06-02 16:28:29	415	0.123207
2025-06-02 16:28:30	416	0.121566
2025-06-02 16:28:31	417	0.109419
2025-06-02 16:28:32	418	0.105151
2025-06-02 16:28:32	418	0.093988
2025-06-02 16:28:34	420	0.088407
2025-06-02 16:28:35	421	0.07823
2025-06-02 16:28:35	421	0.07823
2025-06-02 16:28:36	422	0.074619
2025-06-02 16:28:37	423	0.068709
2025-06-02 16:28:38	424	0.065755
2025-06-02 16:28:39	425	0.057875
2025-06-02 16:28:40	426	0.055906
2025-06-02 16:28:41	427	0.053279
2025-06-02 16:28:42	428	0.050653
2025-06-02 16:28:43	429	0.039491
2025-06-02 16:28:44	430	0.037193
2025-06-02 16:28:45	431	0.03391
2025-06-02 16:28:46	432	0.032268
2025-06-02 16:28:47	433	0.032596
2025-06-02 16:28:49	435	0.028985
2025-06-02 16:28:50	436	0.030627
2025-06-02 16:28:51	437	0.027015
2025-06-02 16:28:52	438	0.025045
2025-06-02 16:28:53	439	0.030955
2025-06-02 16:28:54	440	0.02603
2025-06-02 16:28:55	441	0.023404
2025-06-02 16:28:56	442	0.025702
2025-06-02 16:28:57	443	0.019464
2025-06-02 16:28:58	444	0.021762
2025-06-02 16:28:59	445	0.020121
2025-06-02 16:29:00	446	0.018151
2025-06-02 16:29:01	447	0.017823
2025-06-02 16:29:02	448	0.014868
2025-06-02 16:29:03	449	0.018808
2025-06-02 16:29:04	450	0.016181
2025-06-02 16:29:05	451	0.021762
2025-06-02 16:29:06	452	0.01454
2025-06-02 16:29:07	453	0.015853
2025-06-02 16:29:08	454	0.01651
2025-06-02 16:29:09	455	0.018479
2025-06-02 16:29:10	456	0.017823
2025-06-02 16:29:11	457	0.015196
2025-06-02 16:29:12	458	0.017823
2025-06-02 16:29:13	459	0.015853
2025-06-02 16:29:14	460	0.011913
2025-06-02 16:29:15	461	0.014868
2025-06-02 16:29:16	462	0.020121
2025-06-02 16:29:17	463	0.013883
2025-06-02 16:29:18	464	0.015525
2025-06-02 16:29:19	465	0.01651
2025-06-02 16:29:20	466	0.014212
2025-06-02 16:29:21	467	0.013555
2025-06-02 16:29:23	469	0.011585
2025-06-02 16:29:23	469	0.016181
2025-06-02 16:29:24	470	0.014868
2025-06-02 16:29:25	471	0.01651
2025-06-02 16:29:26	472	0.019136
2025-06-02 16:29:28	474	0.014868
2025-06-02 16:29:28	474	0.016181
2025-06-02 16:29:29	475	0.019464
2025-06-02 16:29:31	477	0.015525
2025-06-02 16:29:31	477	0.019136
2025-06-02 16:29:32	478	0.016838
2025-06-02 16:29:33	479	0.017495
2025-06-02 16:29:35	481	0.013883
2025-06-02 16:29:35	481	0.011913
2025-06-02 16:29:36	482	0.014212
2025-06-02 16:29:37	483	0.017495
2025-06-02 16:29:39	485	0.013555
2025-06-02 16:29:40	486	0.015525
2025-06-02 16:29:41	487	0.013883
2025-06-02 16:29:41	487	0.009287
2025-06-02 16:29:43	489	0.008959
2025-06-02 16:29:43	489	0.010272
2025-06-02 16:29:44	490	0.018151
2025-06-02 16:29:45	491	0.012898
2025-06-02 16:29:46	492	0.014868
2025-06-02 16:29:47	493	0.011585
2025-06-02 16:29:48	494	0.016181
2025-06-02 16:29:49	495	0.010929
2025-06-02 16:29:50	496	0.008959
2025-06-02 16:29:51	497	0.015525
2025-06-02 16:29:52	498	0.012242
2025-06-02 16:29:53	499	0.012242
2025-06-02 16:29:54	500	0.01454
2025-06-02 16:29:55	501	0.006004
2025-06-02 16:29:56	502	0.011257
2025-06-02 16:29:57	503	0.01454
2025-06-02 16:29:58	504	0.018151
2025-06-02 16:29:59	505	0.010929
2025-06-02 16:30:00	506	0.015853
2025-06-02 16:30:01	507	0.01651
2025-06-02 16:30:02	508	0.015525
2025-06-02 16:30:03	509	0.01257
2025-06-02 16:30:05	511	0.015853
2025-06-02 16:30:06	512	0.013227
2025-06-02 16:30:07	513	0.014868
2025-06-02 16:30:07	513	0.015525
2025-06-02 16:30:08	514	0.015525
2025-06-02 16:30:09	515	0.009287
2025-06-02 16:30:10	516	0.014868
2025-06-02 16:30:11	517	0.010929
2025-06-02 16:30:13	519	0.00863
2025-06-02 16:30:14	520	0.01257
2025-06-02 16:30:14	520	0.018479
2025-06-02 16:30:16	522	0.014868
2025-06-02 16:30:17	523	0.014212
2025-06-02 16:30:17	523	0.01454
2025-06-02 16:30:18	524	0.012898
2025-06-02 16:30:19	525	0.012898
2025-06-02 16:30:20	526	0.011257
2025-06-02 16:30:21	527	0.017823
2025-06-02 16:30:22	528	0.009615
2025-06-02 16:30:23	529	0.015525
2025-06-02 16:30:24	530	0.018151
2025-06-02 16:30:25	531	0.014868
2025-06-02 16:30:27	533	0.015196
2025-06-02 16:30:27	533	0.017166
2025-06-02 16:30:28	534	0.01257
2025-06-02 16:30:29	535	0.01454
2025-06-02 16:30:30	536	0.011257
2025-06-02 16:30:31	537	0.011913
2025-06-02 16:30:32	538	0.017495
2025-06-02 16:30:33	539	0.010272
2025-06-02 16:30:34	540	0.011257
2025-06-02 16:30:35	541	0.006332
2025-06-02 16:30:36	542	0.013555
2025-06-02 16:30:37	543	0.009615
2025-06-02 16:30:38	544	0.017495
2025-06-02 16:30:39	545	0.016181
2025-06-02 16:30:40	546	0.013555
2025-06-02 16:30:41	547	0.009615
2025-06-02 16:30:42	548	0.014212
2025-06-02 16:30:43	549	0.0106
2025-06-02 16:30:44	550	0.015525
2025-06-02 16:30:45	551	0.009287
2025-06-02 16:30:46	552	0.013883
2025-06-02 16:30:47	553	0.01651
2025-06-02 16:30:48	554	0.010272
2025-06-02 16:30:48	554	0.010929
2025-06-02 16:30:50	556	0.007317
2025-06-02 16:30:50	556	0.021434
2025-06-02 16:30:51	557	0.012242
2025-06-02 16:30:53	559	0.018151
2025-06-02 16:30:53	559	0.007317
2025-06-02 16:30:54	560	0.01651
2025-06-02 16:30:55	561	0.010272
2025-06-02 16:30:56	562	0.008302
2025-06-02 16:30:57	563	0.013555
2025-06-02 16:30:58	564	0.008959
2025-06-02 16:30:59	565	0.010929
2025-06-02 16:31:00	566	0.012898
2025-06-02 16:31:01	567	0.015853
2025-06-02 16:31:02	568	0.011913
2025-06-02 16:31:03	569	0.009287
2025-06-02 16:31:04	570	0.013883
2025-06-02 16:31:05	571	0.010929
2025-06-02 16:31:06	572	0.01257
2025-06-02 16:31:07	573	0.011913
2025-06-02 16:31:08	574	0.013883
2025-06-02 16:31:09	575	0.015196
2025-06-02 16:31:10	576	0.011913
2025-06-02 16:31:11	577	0.010272
2025-06-02 16:31:12	578	0.012242
2025-06-02 16:31:13	579	0.009615
2025-06-02 16:31:13	579	0.014868
2025-06-02 16:31:14	580	0.011257
2025-06-02 16:31:16	582	0.010929
2025-06-02 16:31:16	582	0.010929
2025-06-02 16:31:17	583	0.0106
2025-06-02 16:31:18	584	0.015196
2025-06-02 16:31:19	585	0.0106
2025-06-02 16:31:20	586	0.012242
2025-06-02 16:31:21	587	0.012242
2025-06-02 16:31:22	588	0.01454
2025-06-02 16:31:23	589	0.007317
2025-06-02 16:31:24	590	0.015853
2025-06-02 16:31:25	591	0.01454
2025-06-02 16:31:26	592	0.016838
2025-06-02 16:31:27	593	0.013883
2025-06-02 16:31:28	594	0.013883
2025-06-02 16:31:29	595	0.0106
2025-06-02 16:31:30	596	0.017166
2025-06-02 16:31:31	597	0.015525
2025-06-02 16:31:32	598	0.013555
2025-06-02 16:31:33	599	0.013883
2025-06-02 16:31:34	600	0.014868
2025-06-02 16:31:35	601	0.008302
2025-06-02 16:31:36	602	0.009615
2025-06-02 16:31:37	603	0.019793
2025-06-02 16:31:37	603	0.018808
2025-06-02 16:31:38	604	0.012898
2025-06-02 16:31:39	605	0.012898
2025-06-02 16:31:40	606	0.019136
2025-06-02 16:31:41	607	0.011913
2025-06-02 16:31:42	608	0.011913
2025-06-02 16:31:43	609	0.015525
2025-06-02 16:31:44	610	0.013227
2025-06-02 16:31:45	611	0.015196
2025-06-02 16:31:46	612	0.019793
2025-06-02 16:31:47	613	0.013883
2025-06-02 16:31:48	614	0.012898
2025-06-02 16:31:49	615	0.009287
2025-06-02 16:31:50	616	0.013227
2025-06-02 16:31:51	617	0.009944
2025-06-02 16:31:52	618	0.013555
2025-06-02 16:31:53	619	0.012242
2025-06-02 16:31:54	620	0.013555
2025-06-02 16:31:55	621	0.015853
2025-06-02 16:31:56	622	0.013555
2025-06-02 16:31:57	623	0.0106
2025-06-02 16:31:58	624	0.015853
2025-06-02 16:31:59	625	0.019793
2025-06-02 16:32:00	626	0.017495
2025-06-02 16:32:01	627	0.015525
2025-06-02 16:32:02	628	0.012898
2025-06-02 16:32:03	629	0.011913
2025-06-02 16:32:04	630	0.016838
2025-06-02 16:32:04	630	0.015853
2025-06-02 16:32:06	632	0.015196
2025-06-02 16:32:07	633	0.008959
2025-06-02 16:32:07	633	0.008302
2025-06-02 16:32:08	634	0.011257
2025-06-02 16:32:09	635	0.014868
2025-06-02 16:32:10	636	0.011913
2025-06-02 16:32:11	637	0.009615
2025-06-02 16:32:12	638	0.015525
2025-06-02 16:32:13	639	0.015525
2025-06-02 16:32:14	640	0.013883
2025-06-02 16:32:15	641	0.018808
2025-06-02 16:32:16	642	0.017166
2025-06-02 16:32:17	643	0.006989
2025-06-02 16:32:18	644	0.011913
2025-06-02 16:32:19	645	0.011257
2025-06-02 16:32:20	646	0.010929
2025-06-02 16:32:21	647	0.013227
2025-06-02 16:32:22	648	0.010272
2025-06-02 16:32:23	649	0.014212
2025-06-02 16:32:24	650	0.015196
2025-06-02 16:32:25	651	0.011257
2025-06-02 16:32:26	652	0.013227
2025-06-02 16:32:27	653	0.014868
2025-06-02 16:32:28	654	0.010929
2025-06-02 16:32:29	655	0.013555
2025-06-02 16:32:30	656	0.0106
2025-06-02 16:32:31	657	0.0106
2025-06-02 16:32:32	658	0.012898
2025-06-02 16:32:33	659	0.012242
2025-06-02 16:32:34	660	0.013883
2025-06-02 16:32:35	661	0.011585
2025-06-02 16:32:35	661	0.012898
2025-06-02 16:32:36	662	0.01257
2025-06-02 16:32:38	664	0.013555
2025-06-02 16:32:39	665	0.013227
2025-06-02 16:32:39	665	0.010272
2025-06-02 16:32:40	666	0.012242
2025-06-02 16:32:41	667	0.010272
2025-06-02 16:32:42	668	0.01454
2025-06-02 16:32:43	669	0.015853
2025-06-02 16:32:44	670	0.010929
2025-06-02 16:32:45	671	0.017823
2025-06-02 16:32:46	672	0.015853
2025-06-02 16:32:47	673	0.012898
2025-06-02 16:32:48	674	0.008959
2025-06-02 16:32:49	675	0.008302
2025-06-02 16:32:50	676	0.017166
2025-06-02 16:32:51	677	0.017166
2025-06-02 16:32:52	678	0.009944
2025-06-02 16:32:53	679	0.015525
2025-06-02 16:32:54	680	0.013555
2025-06-02 16:32:55	681	0.012898
2025-06-02 16:32:56	682	0.01257
2025-06-02 16:32:57	683	0.015196
2025-06-02 16:32:58	684	0.013555
2025-06-02 16:32:59	685	0.018479
2025-06-02 16:33:00	686	0.016181
2025-06-02 16:33:01	687	0.019464
2025-06-02 16:33:03	689	0.012242
2025-06-02 16:33:04	690	0.013883
2025-06-02 16:33:05	691	0.011257
2025-06-02 16:33:06	692	0.010929
2025-06-02 16:33:07	693	0.019464
2025-06-02 16:33:08	694	0.012242
2025-06-02 16:33:09	695	0.013227
2025-06-02 16:33:10	696	0.002064
2025-06-02 16:33:11	697	0.011913
2025-06-02 16:33:12	698	0.014212
2025-06-02 16:33:13	699	0.013555
2025-06-02 16:33:14	700	0.013227
2025-06-02 16:33:15	701	0.014868
2025-06-02 16:33:16	702	0.013227
2025-06-02 16:33:17	703	0.014212
2025-06-02 16:33:18	704	0.013555
2025-06-02 16:33:19	705	0.015196
2025-06-02 16:33:20	706	0.012898
2025-06-02 16:33:22	708	0.016838
2025-06-02 16:33:23	709	0.007646
2025-06-02 16:33:23	709	0.01454
2025-06-02 16:33:24	710	0.011585
2025-06-02 16:33:25	711	0.012242
2025-06-02 16:33:26	712	0.017166
2025-06-02 16:33:27	713	0.009615
2025-06-02 16:33:29	715	0.010929
2025-06-02 16:33:30	716	0.01257
2025-06-02 16:33:31	717	0.010272
2025-06-02 16:33:31	717	0.014868
2025-06-02 16:33:32	718	0.013555
2025-06-02 16:33:33	719	0.012242
2025-06-02 16:33:34	720	0.01257
2025-06-02 16:33:35	721	0.013555
2025-06-02 16:33:37	723	0.010929
2025-06-02 16:33:38	724	0.007317
2025-06-02 16:33:39	725	0.018479
2025-06-02 16:33:39	725	0.007646
2025-06-02 16:33:40	726	0.013227
2025-06-02 16:33:42	728	0.009287
2025-06-02 16:33:43	729	0.015196
2025-06-02 16:33:44	730	0.013227
2025-06-02 16:33:45	731	0.011585
2025-06-02 16:33:46	732	0.012242
2025-06-02 16:33:47	733	0.013227
2025-06-02 16:33:48	734	0.013227
2025-06-02 16:33:50	736	0.014212
2025-06-02 16:33:50	736	0.01454
2025-06-02 16:33:51	737	0.015196
2025-06-02 16:33:53	739	0.012898
2025-06-02 16:33:53	739	0.010929
2025-06-02 16:33:54	740	0.020121
2025-06-02 16:33:55	741	0.011913
2025-06-02 16:33:57	743	0.016181
2025-06-02 16:33:57	743	0.015525
2025-06-02 16:33:58	744	0.013227
2025-06-02 16:33:59	745	0.017495
2025-06-02 16:34:00	746	0.01257
2025-06-02 16:34:02	748	0.010272
2025-06-02 16:34:02	748	0.014212
2025-06-02 16:34:04	750	0.009615
2025-06-02 16:34:05	751	0.011257
2025-06-02 16:34:05	751	0.012242
2025-06-02 16:34:06	752	0.011257
2025-06-02 16:34:07	753	0.015525
2025-06-02 16:34:08	754	0.012242
2025-06-02 16:34:09	755	0.011585
2025-06-02 16:34:10	756	0.011913
2025-06-02 16:34:11	757	0.009287
2025-06-02 16:34:12	758	0.013883
2025-06-02 16:34:13	759	0.009944
2025-06-02 16:34:14	760	0.015196
2025-06-02 16:34:15	761	0.009287
2025-06-02 16:34:16	762	0.013555
2025-06-02 16:34:17	763	0.009944
2025-06-02 16:34:18	764	0.015196
2025-06-02 16:34:19	765	0.010272
2025-06-02 16:34:20	766	0.021106
2025-06-02 16:34:21	767	0.010929
2025-06-02 16:34:22	768	0.012898
2025-06-02 16:34:23	769	0.007974
2025-06-02 16:34:24	770	0.014868
2025-06-02 16:34:25	771	0.008959
2025-06-02 16:34:26	772	0.011585
2025-06-02 16:34:27	773	0.008302
2025-06-02 16:34:28	774	0.011913
2025-06-02 16:34:29	775	0.010929
2025-06-02 16:34:30	776	0.020778
2025-06-02 16:34:31	777	0.018479
2025-06-02 16:34:32	778	0.015196
2025-06-02 16:34:33	779	0.015196
2025-06-02 16:34:34	780	0.013883
2025-06-02 16:34:35	781	0.011585
2025-06-02 16:34:36	782	0.015196
2025-06-02 16:34:37	783	0.00863
2025-06-02 16:34:38	784	0.013555
2025-06-02 16:34:39	785	0.015525
2025-06-02 16:34:40	786	0.015196
2025-06-02 16:34:41	787	0.011913
2025-06-02 16:34:42	788	0.011585
2025-06-02 16:34:43	789	0.011585
2025-06-02 16:34:43	789	0.012242
2025-06-02 16:34:45	791	0.008959
2025-06-02 16:34:46	792	0.013555
2025-06-02 16:34:47	793	0.013883
2025-06-02 16:34:48	794	0.012242
2025-06-02 16:34:49	795	0.013555
2025-06-02 16:34:50	796	0.017495
2025-06-02 16:34:51	797	0.010929
2025-06-02 16:34:52	798	0.014212
2025-06-02 16:34:53	799	0.011257
2025-06-02 16:34:53	799	0.0106
2025-06-02 16:34:55	801	0.011257
2025-06-02 16:34:55	801	0.016181
2025-06-02 16:34:56	802	0.015853
2025-06-02 16:34:57	803	0.00863
2025-06-02 16:34:58	804	0.01257
2025-06-02 16:34:59	805	0.012242
2025-06-02 16:35:00	806	0.007317
2025-06-02 16:35:01	807	0.017495
2025-06-02 16:35:02	808	0.011257
2025-06-02 16:35:03	809	0.01454
2025-06-02 16:35:04	810	0.013227
2025-06-02 16:35:05	811	0.008302
2025-06-02 16:35:06	812	0.017166
2025-06-02 16:35:07	813	0.013883
2025-06-02 16:35:08	814	0.015196
2025-06-02 16:35:09	815	0.013227
2025-06-02 16:35:10	816	0.015525
2025-06-02 16:35:11	817	0.008302
2025-06-02 16:35:12	818	0.010272
2025-06-02 16:35:13	819	0.01651
2025-06-02 16:35:14	820	0.015196
2025-06-02 16:35:15	821	0.015196
2025-06-02 16:35:16	822	0.008959
2025-06-02 16:35:17	823	0.009944
2025-06-02 16:35:17	823	0.013227
2025-06-02 16:35:18	824	0.012242
2025-06-02 16:35:20	826	0.012898
2025-06-02 16:35:20	826	0.013227
2025-06-02 16:35:21	827	0.016181
2025-06-02 16:35:22	828	0.01257
2025-06-02 16:35:23	829	0.012242
2025-06-02 16:35:24	830	0.012242
2025-06-02 16:35:25	831	0.01257
2025-06-02 16:35:26	832	0.012898
2025-06-02 16:35:27	833	0.009287
2025-06-02 16:35:28	834	0.010272
2025-06-02 16:35:29	835	0.013227
2025-06-02 16:35:30	836	0.012898
2025-06-02 16:35:31	837	0.015196
2025-06-02 16:35:32	838	0.015525
2025-06-02 16:35:33	839	0.012898
2025-06-02 16:35:34	840	0.015196
2025-06-02 16:35:35	841	0.010929
2025-06-02 16:35:36	842	0.019793
2025-06-02 16:35:37	843	0.014868
2025-06-02 16:35:38	844	0.016181
2025-06-02 16:35:39	845	0.014868
2025-06-02 16:35:40	846	0.011913
2025-06-02 16:35:41	847	0.010929
2025-06-02 16:35:41	847	0.010929
2025-06-02 16:35:42	848	0.014868
2025-06-02 16:35:44	850	0.015525
2025-06-02 16:35:44	850	0.011913
2025-06-02 16:35:46	852	0.017495
2025-06-02 16:35:46	852	0.013227
2025-06-02 16:35:47	853	0.014212
2025-06-02 16:35:48	854	0.014868
2025-06-02 16:35:49	855	0.01454
2025-06-02 16:35:50	856	0.014212
2025-06-02 16:35:51	857	0.012242
2025-06-02 16:35:52	858	0.014212
2025-06-02 16:35:53	859	0.016181
2025-06-02 16:35:54	860	0.01257
2025-06-02 16:35:55	861	0.017495
2025-06-02 16:35:56	862	0.021106
2025-06-02 16:35:57	863	0.014868
2025-06-02 16:35:58	864	0.010272
2025-06-02 16:35:59	865	0.009615
2025-06-02 16:36:00	866	0.016838
2025-06-02 16:36:01	867	0.007646
2025-06-02 16:36:02	868	0.014868
2025-06-02 16:36:03	869	0.01651
2025-06-02 16:36:04	870	0.009944
2025-06-02 16:36:05	871	0.012242
2025-06-02 16:36:06	872	0.01257
2025-06-02 16:36:07	873	0.007646
2025-06-02 16:36:08	874	0.013883
2025-06-02 16:36:08	874	0.010272
2025-06-02 16:36:10	876	0.018808
2025-06-02 16:36:10	876	0.009944
2025-06-02 16:36:11	877	0.016181
2025-06-02 16:36:12	878	0.013883
2025-06-02 16:36:13	879	0.010272
2025-06-02 16:36:14	880	0.0106
2025-06-02 16:36:15	881	0.009615
2025-06-02 16:36:16	882	0.012242
2025-06-02 16:36:17	883	0.010929
2025-06-02 16:36:18	884	0.011257
2025-06-02 16:36:19	885	0.006332
2025-06-02 16:36:20	886	0.01454
2025-06-02 16:36:21	887	0.010929
2025-06-02 16:36:22	888	0.013883
2025-06-02 16:36:23	889	0.015853
2025-06-02 16:36:24	890	0.01651
2025-06-02 16:36:25	891	0.012898
2025-06-02 16:36:26	892	0.011913
2025-06-02 16:36:27	893	0.013555
2025-06-02 16:36:28	894	0.018479
2025-06-02 16:36:29	895	0.011585
2025-06-02 16:36:30	896	0.009615
2025-06-02 16:36:31	897	0.008959
2025-06-02 16:36:32	898	0.013555
2025-06-02 16:36:33	899	0.01257
2025-06-02 16:36:34	900	0.013555
2025-06-02 16:36:35	901	0.01454
2025-06-02 16:36:36	902	0.011257
2025-06-02 16:36:36	902	0.014868
2025-06-02 16:36:37	903	0.012242
2025-06-02 16:36:38	904	0.009944
2025-06-02 16:36:39	905	0.012898
2025-06-02 16:36:40	906	0.01651
2025-06-02 16:36:41	907	0.016838
2025-06-02 16:36:43	909	0.017823
2025-06-02 16:36:43	909	0.013883
2025-06-02 16:36:44	910	0.01257
2025-06-02 16:36:45	911	0.013555
2025-06-02 16:36:46	912	0.018479
2025-06-02 16:36:47	913	0.007646
2025-06-02 16:36:48	914	0.011913
2025-06-02 16:36:49	915	0.013883
2025-06-02 16:36:50	916	0.015525
2025-06-02 16:36:51	917	0.013227
2025-06-02 16:36:52	918	0.015853
2025-06-02 16:36:53	919	0.013883
2025-06-02 16:36:54	920	0.009287
2025-06-02 16:36:55	921	0.01454
2025-06-02 16:36:56	922	0.013555
2025-06-02 16:36:57	923	0.015196
2025-06-02 16:36:58	924	0.017823
2025-06-02 16:36:59	925	0.010929
2025-06-02 16:37:00	926	0.015196
2025-06-02 16:37:01	927	0.017823
2025-06-02 16:37:03	929	0.010929
2025-06-02 16:37:04	930	0.021106
2025-06-02 16:37:05	931	0.01257
2025-06-02 16:37:05	931	0.016181
2025-06-02 16:37:06	932	0.016181
2025-06-02 16:37:07	933	0.013555
2025-06-02 16:37:09	935	0.007974
2025-06-02 16:37:10	936	0.009944
2025-06-02 16:37:11	937	0.006004
2025-06-02 16:37:12	938	0.01257
2025-06-02 16:37:13	939	0.01257
2025-06-02 16:37:14	940	0.011257
2025-06-02 16:37:15	941	0.011913
2025-06-02 16:37:16	942	0.011585
2025-06-02 16:37:17	943	0.01257
2025-06-02 16:37:18	944	0.013883
2025-06-02 16:37:19	945	0.014212
2025-06-02 16:37:20	946	0.014868
2025-06-02 16:37:21	947	0.013555
2025-06-02 16:37:22	948	0.007317
2025-06-02 16:37:23	949	0.01257
2025-06-02 16:37:25	951	0.019464
2025-06-02 16:37:26	952	0.010929
2025-06-02 16:37:27	953	0.005676
2025-06-02 16:37:27	953	0.012898
2025-06-02 16:37:28	954	0.017823
2025-06-02 16:37:29	955	0.009615
2025-06-02 16:37:30	956	0.008302
2025-06-02 16:37:31	957	0.013883
2025-06-02 16:37:33	959	0.013883
2025-06-02 16:37:34	960	0.013555
2025-06-02 16:37:35	961	0.012242
2025-06-02 16:37:35	961	0.010272
2025-06-02 16:37:36	962	0.016181
2025-06-02 16:37:37	963	0.017495
2025-06-02 16:37:38	964	0.010272
2025-06-02 16:37:39	965	0.011585
2025-06-02 16:37:40	966	0.011257
2025-06-02 16:37:41	967	0.013555
2025-06-02 16:37:42	968	0.013227
2025-06-02 16:37:43	969	0.008959
2025-06-02 16:37:45	971	0.012242
2025-06-02 16:37:45	971	0.013227
2025-06-02 16:37:46	972	0.012242
2025-06-02 16:37:47	973	0.01257
2025-06-02 16:37:48	974	0.012898
2025-06-02 16:37:49	975	0.013227
2025-06-02 16:37:51	977	0.014868
2025-06-02 16:37:52	978	0.018479
2025-06-02 16:37:52	978	0.011913
2025-06-02 16:37:53	979	0.010272
2025-06-02 16:37:54	980	0.009615
2025-06-02 16:37:55	981	0.010272
2025-06-02 16:37:56	982	0.013227
2025-06-02 16:37:57	983	0.01257
2025-06-02 16:37:59	985	0.011257
2025-06-02 16:37:59	985	0.019136
2025-06-02 16:38:01	987	0.011257
2025-06-02 16:38:01	987	0.003049
2025-06-02 16:38:02	988	0.014868
2025-06-02 16:38:03	989	0.008959
2025-06-02 16:38:04	990	0.011585
2025-06-02 16:38:05	991	0.019136
2025-06-02 16:38:06	992	0.00863
2025-06-02 16:38:07	993	0.007974
2025-06-02 16:38:08	994	0.016838
2025-06-02 16:38:09	995	0.007317
2025-06-02 16:38:10	996	0.015196
2025-06-02 16:38:11	997	0.013555
2025-06-02 16:38:12	998	0.011585
2025-06-02 16:38:13	999	0.017166
2025-06-02 16:38:14	1000	0.016838
2025-06-02 16:38:15	1001	0.01257
2025-06-02 16:38:16	1002	0.011585
2025-06-02 16:38:17	1003	0.006989
2025-06-02 16:38:18	1004	0.013227
2025-06-02 16:38:19	1005	0.01651
2025-06-02 16:38:20	1006	0.008959
2025-06-02 16:38:21	1007	0.014212
2025-06-02 16:38:22	1008	0.016838
2025-06-02 16:38:23	1009	0.008302
2025-06-02 16:38:24	1010	0.0106
2025-06-02 16:38:25	1011	0.01257
2025-06-02 16:38:26	1012	0.006989
2025-06-02 16:38:27	1013	0.00863
2025-06-02 16:38:28	1014	0.014212
2025-06-02 16:38:29	1015	0.010929
2025-06-02 16:38:30	1016	0.007317
2025-06-02 16:38:31	1017	0.01651
2025-06-02 16:38:32	1018	0.0106
2025-06-02 16:38:33	1019	0.007974
2025-06-02 16:38:34	1020	0.006661
2025-06-02 16:38:35	1021	0.005347
2025-06-02 16:38:36	1022	0.005676
2025-06-02 16:38:37	1023	0.009944
2025-06-02 16:38:38	1024	0.003378
2025-06-02 16:38:39	1025	-0.002532
2025-06-02 16:38:40	1026	-0.001875
2025-06-02 16:38:41	1027	-0.001875
2025-06-02 16:38:42	1028	-0.012052
2025-06-02 16:38:43	1029	-0.013366
2025-06-02 16:38:44	1030	-0.011068
2025-06-02 16:38:45	1031	-0.015335
2025-06-02 16:38:46	1032	-0.015335
2025-06-02 16:38:47	1033	-0.012709
2025-06-02 16:38:48	1034	-0.00286
2025-06-02 16:38:49	1035	0.003378
2025-06-02 16:38:50	1036	0.009944
2025-06-02 16:38:51	1037	0.008959
2025-06-02 16:38:52	1038	0.009944
2025-06-02 16:38:53	1039	0.007974
2025-06-02 16:38:54	1040	0.007317
2025-06-02 16:38:55	1041	0.008959
2025-06-02 16:38:56	1042	0.014212
2025-06-02 16:38:57	1043	0.011585
2025-06-02 16:38:58	1044	0.010929
2025-06-02 16:38:59	1045	0.013227
2025-06-02 16:39:00	1046	0.011585
2025-06-02 16:39:01	1047	0.019793
2025-06-02 16:39:02	1048	0.015853
2025-06-02 16:39:03	1049	0.010272
2025-06-02 16:39:04	1050	0.013555
2025-06-02 16:39:05	1051	0.012898
2025-06-02 16:39:06	1052	0.0106
2025-06-02 16:39:06	1052	0.011257
2025-06-02 16:39:08	1054	0.017495
2025-06-02 16:39:08	1054	0.017166
2025-06-02 16:39:09	1055	0.011585
2025-06-02 16:39:10	1056	0.013555
2025-06-02 16:39:11	1057	0.01454
2025-06-02 16:39:12	1058	0.010929
2025-06-02 16:39:13	1059	0.009944
2025-06-02 16:39:14	1060	0.013227
2025-06-02 16:39:15	1061	0.013555
2025-06-02 16:39:16	1062	0.0106
2025-06-02 16:39:17	1063	0.017495
2025-06-02 16:39:18	1064	0.011585
2025-06-02 16:39:19	1065	0.009944
2025-06-02 16:39:20	1066	0.012898
2025-06-02 16:39:21	1067	0.009944
2025-06-02 16:39:22	1068	0.015525
2025-06-02 16:39:23	1069	0.015196
2025-06-02 16:39:24	1070	0.010272
2025-06-02 16:39:25	1071	0.01651
2025-06-02 16:39:26	1072	0.015525
2025-06-02 16:39:27	1073	0.0106
2025-06-02 16:39:28	1074	0.010929
2025-06-02 16:39:29	1075	0.01454
2025-06-02 16:39:30	1076	0.005347
2025-06-02 16:39:31	1077	0.013883
2025-06-02 16:39:32	1078	0.0106
2025-06-02 16:39:33	1079	0.010929
2025-06-02 16:39:34	1080	0.012242
2025-06-02 16:39:35	1081	0.011257
2025-06-02 16:39:35	1081	0.013227
2025-06-02 16:39:37	1083	0.01257
2025-06-02 16:39:38	1084	0.014868
2025-06-02 16:39:39	1085	0.011257
2025-06-02 16:39:40	1086	0.01257
2025-06-02 16:39:41	1087	0.011257
2025-06-02 16:39:42	1088	0.015853
2025-06-02 16:39:42	1088	0.015853
2025-06-02 16:39:43	1089	0.0106
2025-06-02 16:39:44	1090	0.014212
2025-06-02 16:39:45	1091	0.012242
2025-06-02 16:39:46	1092	0.01454
2025-06-02 16:39:47	1093	0.01454
2025-06-02 16:39:49	1095	0.012898
2025-06-02 16:39:49	1095	0.005347
2025-06-02 16:39:50	1096	0.012898
2025-06-02 16:39:51	1097	0.014868
2025-06-02 16:39:52	1098	0.015196
2025-06-02 16:39:53	1099	0.012898
2025-06-02 16:39:54	1100	0.011585
2025-06-02 16:39:55	1101	0.009287
2025-06-02 16:39:56	1102	0.010929
2025-06-02 16:39:57	1103	0.013555
2025-06-02 16:39:58	1104	0.014212
2025-06-02 16:39:59	1105	0.013227
2025-06-02 16:40:00	1106	0.007646
2025-06-02 16:40:01	1107	0.016181
2025-06-02 16:40:02	1108	0.014212
2025-06-02 16:40:03	1109	0.010272
2025-06-02 16:40:03	1109	0.015525
2025-06-02 16:40:05	1111	0.016838
2025-06-02 16:40:06	1112	0.008302
2025-06-02 16:40:07	1113	0.01454
2025-06-02 16:40:07	1113	0.011257
2025-06-02 16:40:08	1114	0.009287
2025-06-02 16:40:09	1115	0.01454
2025-06-02 16:40:10	1116	0.014212
2025-06-02 16:40:11	1117	0.012242
2025-06-02 16:40:12	1118	0.009615
2025-06-02 16:40:13	1119	0.016181
2025-06-02 16:40:14	1120	0.011913
2025-06-02 16:40:15	1121	0.013883
2025-06-02 16:40:16	1122	0.017166
2025-06-02 16:40:17	1123	0.008959
2025-06-02 16:40:18	1124	0.015196
2025-06-02 16:40:19	1125	0.0106
2025-06-02 16:40:20	1126	0.014212
2025-06-02 16:40:21	1127	0.008959
2025-06-02 16:40:22	1128	0.019136
2025-06-02 16:40:23	1129	0.008959
2025-06-02 16:40:24	1130	0.011913
2025-06-02 16:40:25	1131	0.016181
2025-06-02 16:40:26	1132	0.015196
2025-06-02 16:40:27	1133	0.017495
2025-06-02 16:40:28	1134	0.015525
2025-06-02 16:40:29	1135	0.008959
2025-06-02 16:40:30	1136	0.012898
2025-06-02 16:40:31	1137	0.0106
2025-06-02 16:40:32	1138	0.0106
2025-06-02 16:40:32	1138	0.009287
2025-06-02 16:40:33	1139	0.007974
2025-06-02 16:40:34	1140	0.014868
2025-06-02 16:40:35	1141	0.009615
2025-06-02 16:40:36	1142	0.01651
2025-06-02 16:40:37	1143	0.011913
2025-06-02 16:40:38	1144	0.013883
2025-06-02 16:40:39	1145	0.011585
2025-06-02 16:40:40	1146	0.009287
2025-06-02 16:40:41	1147	0.008302
2025-06-02 16:40:42	1148	0.018151
2025-06-02 16:40:43	1149	0.012242
2025-06-02 16:40:44	1150	0.013883
2025-06-02 16:40:45	1151	0.011913
2025-06-02 16:40:46	1152	0.006004
2025-06-02 16:40:47	1153	0.004691
2025-06-02 16:40:48	1154	0.012898
2025-06-02 16:40:49	1155	0.014212
2025-06-02 16:40:50	1156	0.011585
2025-06-02 16:40:51	1157	0.012898
2025-06-02 16:40:52	1158	0.011913
2025-06-02 16:40:53	1159	0.00863
2025-06-02 16:40:54	1160	0.010929
2025-06-02 16:40:55	1161	0.013227
2025-06-02 16:40:56	1162	0.013227
2025-06-02 16:40:57	1163	0.012242
2025-06-02 16:40:58	1164	0.011913
2025-06-02 16:40:59	1165	0.007974
2025-06-02 16:41:00	1166	0.015196
2025-06-02 16:41:01	1167	0.011585
2025-06-02 16:41:02	1168	0.018808
2025-06-02 16:41:03	1169	0.009287
2025-06-02 16:41:03	1169	0.012242
2025-06-02 16:41:05	1171	0.007317
2025-06-02 16:41:06	1172	0.013555
2025-06-02 16:41:06	1172	0.011585
2025-06-02 16:41:07	1173	0.010272
2025-06-02 16:41:08	1174	0.011585
2025-06-02 16:41:09	1175	0.008302
2025-06-02 16:41:10	1176	0.011913
2025-06-02 16:41:11	1177	0.010929
2025-06-02 16:41:12	1178	0.014212
2025-06-02 16:41:13	1179	0.016181
2025-06-02 16:41:15	1181	0.009944
2025-06-02 16:41:16	1182	0.010929
2025-06-02 16:41:17	1183	0.006332
2025-06-02 16:41:18	1184	0.018151
2025-06-02 16:41:18	1184	0.010272
2025-06-02 16:41:19	1185	0.015853
2025-06-02 16:41:20	1186	0.013227
2025-06-02 16:41:21	1187	0.011257
2025-06-02 16:41:23	1189	0.015196
2025-06-02 16:41:24	1190	0.011257
2025-06-02 16:41:25	1191	0.018151
2025-06-02 16:41:26	1192	0.014868
2025-06-02 16:41:27	1193	0.014868
2025-06-02 16:41:29	1195	0.011585
2025-06-02 16:41:29	1195	0.011585
2025-06-02 16:41:31	1197	0.016838
2025-06-02 16:41:32	1198	0.011585
2025-06-02 16:41:33	1199	0.01454
2025-06-02 16:41:34	1200	0.015853
2025-06-02 16:41:34	1200	0.011913
2025-06-02 16:41:35	1201	0.013555
2025-06-02 16:41:36	1202	0.017166
2025-06-02 16:41:37	1203	0.011585
2025-06-02 16:41:38	1204	0.015525
2025-06-02 16:41:39	1205	0.009287
2025-06-02 16:41:40	1206	0.014868
2025-06-02 16:41:41	1207	0.015853
2025-06-02 16:41:42	1208	0.011585
2025-06-02 16:41:43	1209	0.010272
2025-06-02 16:41:44	1210	0.014212
2025-06-02 16:41:46	1212	0.013227
2025-06-02 16:41:46	1212	0.009287
2025-06-02 16:41:47	1213	0.014868
2025-06-02 16:41:49	1215	0.015196
2025-06-02 16:41:50	1216	0.009944
2025-06-02 16:41:50	1216	0.006332
2025-06-02 16:41:52	1218	0.007646
2025-06-02 16:41:53	1219	0.012242
2025-06-02 16:41:53	1219	0.013555
2025-06-02 16:41:54	1220	0.011585
2025-06-02 16:41:55	1221	0.015196
2025-06-02 16:41:56	1222	0.017495
2025-06-02 16:41:57	1223	0.019464
2025-06-02 16:41:58	1224	0.0106
2025-06-02 16:41:59	1225	0.013883
2025-06-02 16:42:00	1226	0.011913
2025-06-02 16:42:01	1227	0.011585
2025-06-02 16:42:02	1228	0.015525
2025-06-02 16:42:03	1229	0.00863
2025-06-02 16:42:05	1231	0.017495
2025-06-02 16:42:06	1232	0.01257
2025-06-02 16:42:07	1233	0.016181
2025-06-02 16:42:08	1234	0.010929
2025-06-02 16:42:08	1234	0.01257
2025-06-02 16:42:09	1235	0.010929
2025-06-02 16:42:10	1236	0.004363
2025-06-02 16:42:11	1237	0.011913
2025-06-02 16:42:12	1238	0.013227
2025-06-02 16:42:13	1239	0.014868
2025-06-02 16:42:14	1240	0.014868
2025-06-02 16:42:15	1241	0.014212
2025-06-02 16:42:16	1242	0.014868
2025-06-02 16:42:17	1243	0.010272
2025-06-02 16:42:19	1245	0.018479
2025-06-02 16:42:19	1245	0.008302
2025-06-02 16:42:20	1246	0.011257
2025-06-02 16:42:21	1247	0.009287
2025-06-02 16:42:22	1248	0.011585
2025-06-02 16:42:23	1249	0.011585
2025-06-02 16:42:24	1250	0.009615
2025-06-02 16:42:25	1251	0.014868
2025-06-02 16:42:27	1253	0.013883
2025-06-02 16:42:27	1253	0.015196
2025-06-02 16:42:28	1254	0.014212
2025-06-02 16:42:29	1255	0.009287
2025-06-02 16:42:30	1256	0.01651
2025-06-02 16:42:31	1257	0.01651
2025-06-02 16:42:32	1258	0.014868
2025-06-02 16:42:33	1259	0.014212
2025-06-02 16:42:34	1260	0.00863
2025-06-02 16:42:35	1261	0.020121
2025-06-02 16:42:36	1262	0.009944
2025-06-02 16:42:37	1263	0.01257
2025-06-02 16:42:38	1264	0.009944
2025-06-02 16:42:39	1265	0.013227
2025-06-02 16:42:40	1266	0.015525
2025-06-02 16:42:41	1267	0.014868
2025-06-02 16:42:42	1268	0.009944
2025-06-02 16:42:43	1269	0.011585
2025-06-02 16:42:44	1270	0.016838
2025-06-02 16:42:45	1271	0.007974
2025-06-02 16:42:46	1272	0.013883
2025-06-02 16:42:47	1273	0.015853
2025-06-02 16:42:48	1274	0.011585
2025-06-02 16:42:49	1275	0.014868
2025-06-02 16:42:50	1276	0.021762
2025-06-02 16:42:51	1277	0.011913
2025-06-02 16:42:52	1278	0.015525
2025-06-02 16:42:53	1279	0.020121
2025-06-02 16:42:54	1280	0.015525
2025-06-02 16:42:55	1281	0.0106
2025-06-02 16:42:56	1282	0.012898
2025-06-02 16:42:57	1283	0.010272
2025-06-02 16:42:58	1284	0.014868
2025-06-02 16:42:59	1285	0.015525
2025-06-02 16:43:00	1286	0.009944
2025-06-02 16:43:01	1287	0.01257
2025-06-02 16:43:02	1288	0.00863
2025-06-02 16:43:03	1289	0.015853
2025-06-02 16:43:04	1290	0.014868
2025-06-02 16:43:05	1291	0.011257
2025-06-02 16:43:06	1292	0.013883
2025-06-02 16:43:07	1293	0.019136

## Sheet: Pressure Data
dateTime	Relative time	G1	G2	G4	G5
2025-06-02 16:19:28	0	4.58e-06	0.0001	0.0001	-0.032543
2025-06-02 16:19:28	0	4.58e-06	0.0001	0.0001	-0.032543
2025-06-02 16:19:29	1	4.58e-06	0.0001	0.0001	-0.045674
2025-06-02 16:19:30	2	4.56e-06	0.0001	0.0001	-0.032543
2025-06-02 16:19:31	3	4.58e-06	0.0001	0.0001	-0.032543
2025-06-02 16:19:32	4	4.54e-06	0.0001	0.0001	-0.032543
2025-06-02 16:19:33	5	4.52e-06	0.0001	0.0001	-0.019412
2025-06-02 16:19:34	6	4.52e-06	0.0001	0.0001	-0.03692
2025-06-02 16:19:35	7	4.48e-06	0.0001	0.0001	-0.023789
2025-06-02 16:19:36	8	4.5e-06	0.0001	0.0001	-0.028166
2025-06-02 16:19:37	9	4.47e-06	0.0001	0.0001	-0.028166
2025-06-02 16:19:38	10	4.47e-06	0.0001	0.0001	-0.023789
2025-06-02 16:19:39	11	4.48e-06	0.0001	0.0001	-0.019412
2025-06-02 16:19:40	12	4.47e-06	0.0001	0.0001	-0.03692
2025-06-02 16:19:41	13	4.48e-06	0.0001	0.0001	-0.032543
2025-06-02 16:19:42	14	4.47e-06	0.0001	0.0001	-0.028166
2025-06-02 16:19:43	15	4.47e-06	0.0001	0.0001	-0.023789
2025-06-02 16:19:44	16	4.48e-06	0.0001	0.0001	-0.028166
2025-06-02 16:19:45	17	4.47e-06	0.0001	0.0001	-0.028166
2025-06-02 16:19:46	18	4.47e-06	0.0001	0.0001	-0.028166
2025-06-02 16:19:47	19	4.48e-06	0.0001	0.0001	-0.032543
2025-06-02 16:19:48	20	4.48e-06	0.0001	0.0001	-0.03692
2025-06-02 16:19:49	21	4.48e-06	0.0001	0.0001	-0.03692
2025-06-02 16:19:50	22	4.48e-06	0.0001	0.0001	-0.028166
2025-06-02 16:19:51	23	4.48e-06	0.0001	0.0001	-0.028166
2025-06-02 16:19:52	24	4.48e-06	0.0001	0.0001	-0.041297
2025-06-02 16:19:53	25	4.47e-06	0.0001	0.0001	-0.028166
2025-06-02 16:19:54	26	4.47e-06	0.0001	0.0001	-0.03692
2025-06-02 16:19:54	26	4.48e-06	0.0001	0.0001	-0.015035
2025-06-02 16:19:55	27	4.48e-06	0.0001	0.0001	-0.023789
2025-06-02 16:19:56	28	4.47e-06	0.0001	0.0001	-0.028166
2025-06-02 16:19:57	29	4.48e-06	0.0001	0.0001	-0.023789
2025-06-02 16:19:58	30	4.47e-06	0.0001	0.0001	-0.023789
2025-06-02 16:19:59	31	4.47e-06	0.0001	0.0001	-0.032543
2025-06-02 16:20:00	32	4.48e-06	0.0001	0.0001	-0.041297
2025-06-02 16:20:01	33	4.47e-06	0.0001	0.0001	-0.023789
2025-06-02 16:20:02	34	4.47e-06	0.0001	0.0001	-0.032543
2025-06-02 16:20:03	35	4.47e-06	0.0001	0.0001	-0.023789
2025-06-02 16:20:04	36	4.47e-06	0.0001	0.0001	-0.015035
2025-06-02 16:20:05	37	4.47e-06	0.0001	0.0001	-0.028166
2025-06-02 16:20:06	38	4.47e-06	0.0001	0.0001	-0.023789
2025-06-02 16:20:07	39	4.48e-06	0.0001	0.0001	-0.023789
2025-06-02 16:20:08	40	4.47e-06	0.0001	0.0001	-0.023789
2025-06-02 16:20:09	41	4.48e-06	0.0001	0.0001	-0.041297
2025-06-02 16:20:10	42	4.47e-06	0.0001	0.0001	-0.023789
2025-06-02 16:20:11	43	4.48e-06	0.0001	0.0001	-0.028166
2025-06-02 16:20:12	44	4.48e-06	0.0001	0.0001	-0.03692
2025-06-02 16:20:13	45	4.48e-06	0.0001	0.0001	-0.045674
2025-06-02 16:20:14	46	4.48e-06	0.0001	0.0001	-0.006281
2025-06-02 16:20:15	47	4.47e-06	0.0001	0.0001	-0.023789
2025-06-02 16:20:16	48	4.47e-06	0.0001	0.0001	-0.028166
2025-06-02 16:20:17	49	4.48e-06	0.0001	0.0001	-0.028166
2025-06-02 16:20:18	50	4.48e-06	0.0001	0.0001	-0.023789
2025-06-02 16:20:19	51	4.47e-06	0.0001	0.0001	-0.023789
2025-06-02 16:20:20	52	4.47e-06	0.0001	0.0001	-0.03692
2025-06-02 16:20:20	52	4.47e-06	0.0001	0.0001	-0.028166
2025-06-02 16:20:21	53	4.47e-06	0.0001	0.0001	-0.03692
2025-06-02 16:20:22	54	4.47e-06	0.0001	0.0001	-0.03692
2025-06-02 16:20:23	55	4.47e-06	0.0001	0.0001	-0.023789
2025-06-02 16:20:24	56	4.47e-06	0.0001	0.0001	-0.028166
2025-06-02 16:20:25	57	4.48e-06	0.0001	0.0001	-0.023789
2025-06-02 16:20:26	58	4.48e-06	0.0001	0.0001	-0.032543
2025-06-02 16:20:27	59	4.47e-06	0.0001	0.0001	-0.028166
2025-06-02 16:20:28	60	4.48e-06	0.0001	0.0001	-0.032543
2025-06-02 16:20:29	61	4.48e-06	0.0001	0.0001	-0.028166
2025-06-02 16:20:30	62	4.48e-06	0.0001	0.0001	-0.028166
2025-06-02 16:20:31	63	4.47e-06	0.0001	0.0001	-0.028166
2025-06-02 16:20:32	64	4.48e-06	0.0001	0.0001	-0.028166
2025-06-02 16:20:33	65	4.48e-06	0.0001	0.0001	-0.028166
2025-06-02 16:20:34	66	4.47e-06	0.0001	0.0001	-0.032543
2025-06-02 16:20:35	67	4.48e-06	0.0001	0.0001	-0.028166
2025-06-02 16:20:36	68	4.47e-06	0.0001	0.0001	-0.019412
2025-06-02 16:20:37	69	4.48e-06	0.0001	0.0001	-0.019412
2025-06-02 16:20:38	70	4.47e-06	0.0001	0.0001	-0.028166
2025-06-02 16:20:39	71	4.47e-06	0.0001	0.0001	-0.03692
2025-06-02 16:20:40	72	4.47e-06	0.0001	0.0001	-0.028166
2025-06-02 16:20:41	73	4.47e-06	0.0001	0.0001	-0.010658
2025-06-02 16:20:42	74	4.48e-06	0.0001	0.0001	-0.041297
2025-06-02 16:20:43	75	4.47e-06	0.0001	0.0001	-0.028166
2025-06-02 16:20:44	76	4.48e-06	0.0001	0.0001	-0.032543
2025-06-02 16:20:45	77	4.47e-06	0.0001	0.0001	-0.032543
2025-06-02 16:20:46	78	4.47e-06	0.0001	0.0001	-0.045674
2025-06-02 16:20:47	79	4.47e-06	0.0001	0.0001	-0.023789
2025-06-02 16:20:48	80	4.47e-06	0.0001	0.0001	-0.019412
2025-06-02 16:20:49	81	4.47e-06	0.0001	0.0001	-0.023789
2025-06-02 16:20:50	82	4.48e-06	0.0001	0.0001	-0.028166
2025-06-02 16:20:51	83	4.47e-06	0.0001	0.0001	-0.03692
2025-06-02 16:20:52	84	4.48e-06	0.0001	0.0001	-0.023789
2025-06-02 16:20:53	85	4.48e-06	0.0001	0.0001	-0.015035
2025-06-02 16:20:54	86	4.48e-06	0.0001	0.0001	-0.041297
2025-06-02 16:20:55	87	4.47e-06	0.0001	0.0001	-0.001904
2025-06-02 16:20:56	88	4.47e-06	0.0001	0.0001	-0.041297
2025-06-02 16:20:57	89	4.47e-06	0.0001	0.0001	-0.032543
2025-06-02 16:20:58	90	4.48e-06	0.0001	0.0001	-0.03692
2025-06-02 16:20:59	91	4.47e-06	0.0001	0.0001	-0.028166
2025-06-02 16:21:00	92	4.48e-06	0.0001	0.0001	-0.023789
2025-06-02 16:21:01	93	4.47e-06	0.0001	0.0001	-0.03692
2025-06-02 16:21:02	94	4.47e-06	0.0001	0.0001	-0.03692
2025-06-02 16:21:03	95	4.47e-06	0.0001	0.0001	-0.03692
2025-06-02 16:21:04	96	4.47e-06	0.0001	0.0001	-0.028166
2025-06-02 16:21:05	97	4.47e-06	0.0001	0.0001	-0.03692
2025-06-02 16:21:06	98	4.47e-06	0.0001	0.0001	-0.028166
2025-06-02 16:21:07	99	4.47e-06	0.0001	0.0001	-0.032543
2025-06-02 16:21:08	100	4.47e-06	0.0001	0.0001	-0.03692
2025-06-02 16:21:10	102	4.47e-06	0.0001	0.0001	-0.019412
2025-06-02 16:21:10	102	4.47e-06	0.0001	0.0001	-0.019412
2025-06-02 16:21:12	104	4.48e-06	0.0001	0.0001	-0.032543
2025-06-02 16:21:13	105	4.47e-06	0.0001	0.0001	-0.023789
2025-06-02 16:21:14	106	4.47e-06	0.0001	0.0001	-0.023789
2025-06-02 16:21:15	107	4.47e-06	0.0001	0.0001	-0.03692
2025-06-02 16:21:16	108	4.47e-06	0.0001	0.0001	-0.028166
2025-06-02 16:21:17	109	4.48e-06	0.0001	0.0001	-0.032543
2025-06-02 16:21:18	110	4.47e-06	0.0001	0.0001	-0.045674
2025-06-02 16:21:19	111	4.48e-06	0.0001	0.0001	-0.03692
2025-06-02 16:21:20	112	4.48e-06	0.0001	0.0001	-0.032543
2025-06-02 16:21:21	113	4.47e-06	0.0001	0.0001	-0.03692
2025-06-02 16:21:22	114	4.47e-06	0.0001	0.0001	-0.023789
2025-06-02 16:21:23	115	4.47e-06	0.0001	0.0001	-0.023789
2025-06-02 16:21:24	116	4.47e-06	0.0001	0.0001	-0.032543
2025-06-02 16:21:25	117	4.47e-06	0.0001	0.0001	-0.032543
2025-06-02 16:21:26	118	4.47e-06	0.0001	0.0001	-0.028166
2025-06-02 16:21:27	119	4.47e-06	0.0001	0.0001	-0.015035
2025-06-02 16:21:28	120	4.47e-06	0.0001	0.0001	-0.028166
2025-06-02 16:21:29	121	4.47e-06	0.0001	0.0001	-0.028166
2025-06-02 16:21:30	122	4.47e-06	0.0001	0.0001	-0.03692
2025-06-02 16:21:31	123	4.47e-06	0.0001	0.0001	-0.041297
2025-06-02 16:21:32	124	4.48e-06	0.0001	0.0001	-0.032543
2025-06-02 16:21:33	125	4.48e-06	0.0001	0.0001	-0.032543
2025-06-02 16:21:34	126	4.48e-06	0.0001	0.0001	-0.032543
2025-06-02 16:21:35	127	4.48e-06	0.0001	0.0001	-0.019412
2025-06-02 16:21:36	128	4.47e-06	0.0001	0.0001	-0.023789
2025-06-02 16:21:37	129	4.47e-06	0.0001	0.0001	-0.03692
2025-06-02 16:21:38	130	4.47e-06	0.0001	0.0001	-0.03692
2025-06-02 16:21:39	131	4.47e-06	0.0001	0.0001	-0.032543
2025-06-02 16:21:40	132	4.47e-06	0.0001	0.0001	-0.032543
2025-06-02 16:21:41	133	4.47e-06	0.0001	0.0001	-0.03692
2025-06-02 16:21:42	134	4.45e-06	0.0001	0.0001	-0.045674
2025-06-02 16:21:43	135	4.4e-06	0.0001	0.0001	-0.032543
2025-06-02 16:21:44	136	4.4e-06	0.0001	0.0001	-0.041297
2025-06-02 16:21:44	136	4.4e-06	0.0001	0.0001	-0.03692
2025-06-02 16:21:45	137	4.4e-06	0.0001	0.0001	-0.028166
2025-06-02 16:21:46	138	4.4e-06	0.0001	0.0001	-0.03692
2025-06-02 16:21:47	139	4.4e-06	0.0001	0.0001	-0.032543
2025-06-02 16:21:48	140	4.4e-06	0.0001	0.0001	-0.032543
2025-06-02 16:21:49	141	4.4e-06	0.0001	0.0001	-0.032543
2025-06-02 16:21:50	142	4.4e-06	0.0001	0.0001	-0.03692
2025-06-02 16:21:52	144	4.4e-06	0.0001	0.0001	-0.023789
2025-06-02 16:21:53	145	4.38e-06	0.0001	0.0001	-0.028166
2025-06-02 16:21:53	145	4.41e-06	0.0001	0.0001	-0.03692
2025-06-02 16:21:54	146	4.4e-06	0.0001	0.0001	-0.028166
2025-06-02 16:21:55	147	4.4e-06	0.0001	0.0001	-0.019412
2025-06-02 16:21:56	148	4.4e-06	0.0001	0.0001	-0.023789
2025-06-02 16:21:58	150	4.38e-06	0.0001	0.0001	-0.023789
2025-06-02 16:21:59	151	4.4e-06	0.0001	0.0001	-0.03692
2025-06-02 16:22:00	152	4.4e-06	0.0001	0.0001	-0.019412
2025-06-02 16:22:01	153	4.4e-06	0.0001	0.0001	-0.041297
2025-06-02 16:22:02	154	4.4e-06	0.0001	0.0001	-0.032543
2025-06-02 16:22:03	155	4.4e-06	0.0001	0.0001	-0.041297
2025-06-02 16:22:04	156	4.4e-06	0.0001	0.0001	-0.03692
2025-06-02 16:22:05	157	4.4e-06	0.0001	0.0001	-0.028166
2025-06-02 16:22:06	158	4.4e-06	0.0001	0.0001	-0.028166
2025-06-02 16:22:07	159	4.4e-06	0.0001	0.0001	-0.03692
2025-06-02 16:22:08	160	4.4e-06	0.0001	0.0001	-0.028166
2025-06-02 16:22:09	161	4.4e-06	0.0001	0.0001	-0.028166
2025-06-02 16:22:10	162	4.4e-06	0.0001	0.0001	-0.023789
2025-06-02 16:22:10	162	4.4e-06	0.0001	0.0001	-0.028166
2025-06-02 16:22:11	163	4.41e-06	0.0001	0.0001	-0.023789
2025-06-02 16:22:12	164	4.4e-06	0.0001	0.0001	-0.03692
2025-06-02 16:22:13	165	4.4e-06	0.0001	0.0001	-0.032543
2025-06-02 16:22:14	166	4.4e-06	0.0001	0.0001	-0.028166
2025-06-02 16:22:16	168	4.4e-06	0.0001	0.0001	-0.041297
2025-06-02 16:22:17	169	4.4e-06	0.0001	0.0001	-0.032543
2025-06-02 16:22:18	170	4.4e-06	0.0001	0.0001	-0.032543
2025-06-02 16:22:18	170	4.4e-06	0.0001	0.0001	-0.023789
2025-06-02 16:22:19	171	4.4e-06	0.0001	0.0001	-0.03692
2025-06-02 16:22:20	172	4.4e-06	0.0001	0.0001	-0.03692
2025-06-02 16:22:21	173	4.4e-06	0.0001	0.0001	-0.023789
2025-06-02 16:22:22	174	4.4e-06	0.0001	0.0001	-0.019412
2025-06-02 16:22:23	175	4.4e-06	0.0001	0.0001	-0.023789
2025-06-02 16:22:24	176	4.4e-06	0.0001	0.0001	-0.028166
2025-06-02 16:22:25	177	4.4e-06	0.0001	0.0001	-0.028166
2025-06-02 16:22:26	178	4.4e-06	0.0001	0.0001	-0.032543
2025-06-02 16:22:27	179	4.4e-06	0.0001	0.0001	-0.028166
2025-06-02 16:22:28	180	4.4e-06	0.0001	0.0001	-0.019412
2025-06-02 16:22:29	181	4.4e-06	0.0001	0.0001	-0.019412
2025-06-02 16:22:30	182	4.4e-06	0.0001	0.0001	-0.032543
2025-06-02 16:22:31	183	4.4e-06	0.0001	0.0001	-0.023789
2025-06-02 16:22:32	184	4.38e-06	0.0001	0.0001	-0.032543
2025-06-02 16:22:33	185	4.4e-06	0.0001	0.0001	-0.032543
2025-06-02 16:22:34	186	4.4e-06	0.0001	0.0001	-0.028166
2025-06-02 16:22:35	187	4.4e-06	0.0001	0.0001	-0.023789
2025-06-02 16:22:36	188	4.4e-06	0.0001	0.0001	-0.028166
2025-06-02 16:22:37	189	4.4e-06	0.0001	0.0001	-0.028166
2025-06-02 16:22:38	190	4.4e-06	0.0001	0.0001	-0.028166
2025-06-02 16:22:39	191	4.4e-06	0.0001	0.0001	-0.028166
2025-06-02 16:22:40	192	4.4e-06	0.0001	0.0001	-0.045674
2025-06-02 16:22:41	193	4.4e-06	0.0001	0.0001	-0.041297
2025-06-02 16:22:42	194	4.4e-06	0.0001	0.0001	-0.015035
2025-06-02 16:22:43	195	4.4e-06	0.0001	0.0001	-0.023789
2025-06-02 16:22:44	196	4.45e-06	0.0001	0.0001	-0.032543
2025-06-02 16:22:44	196	4.45e-06	0.0001	0.0001	-0.019412
2025-06-02 16:22:45	197	4.45e-06	0.0001	0.0001	-0.019412
2025-06-02 16:22:46	198	4.45e-06	0.0001	0.0001	-0.03692
2025-06-02 16:22:47	199	4.48e-06	0.0001	0.0001	-0.023789
2025-06-02 16:22:48	200	4.47e-06	0.0001	0.0001	-0.032543
2025-06-02 16:22:49	201	4.47e-06	0.0001	0.0001	-0.028166
2025-06-02 16:22:50	202	4.47e-06	0.0001	0.0001	-0.032543
2025-06-02 16:22:51	203	4.47e-06	0.0001	0.0001	-0.023789
2025-06-02 16:22:52	204	4.47e-06	0.0001	0.0001	-0.05005
2025-06-02 16:22:53	205	4.48e-06	0.0001	0.0001	-0.028166
2025-06-02 16:22:54	206	4.47e-06	0.0001	0.0001	-0.028166
2025-06-02 16:22:55	207	4.48e-06	0.0001	0.0001	-0.032543
2025-06-02 16:22:56	208	4.48e-06	0.0001	0.0001	-0.03692
2025-06-02 16:22:57	209	4.47e-06	0.0001	0.0001	-0.019412
2025-06-02 16:22:58	210	4.48e-06	0.0001	0.0001	-0.032543
2025-06-02 16:22:59	211	4.47e-06	0.0001	0.0001	-0.028166
2025-06-02 16:23:00	212	4.47e-06	0.0001	0.0001	-0.032543
2025-06-02 16:23:01	213	4.47e-06	0.0001	0.0001	-0.032543
2025-06-02 16:23:02	214	4.42e-06	0.0001	0.0001	-0.023789
2025-06-02 16:23:03	215	4.4e-06	0.0001	0.0001	-0.032543
2025-06-02 16:23:04	216	4.4e-06	0.0001	0.0001	-0.032543
2025-06-02 16:23:05	217	4.4e-06	0.0001	0.0001	-0.03692
2025-06-02 16:23:06	218	4.4e-06	0.0001	0.0001	-0.019412
2025-06-02 16:23:07	219	4.4e-06	0.0001	0.0001	-0.032543
2025-06-02 16:23:08	220	4.4e-06	0.0001	0.0001	-0.028166
2025-06-02 16:23:09	221	4.4e-06	0.0001	0.0001	-0.023789
2025-06-02 16:23:10	222	4.4e-06	0.0001	0.0001	-0.032543
2025-06-02 16:23:10	222	4.4e-06	0.0001	0.0001	-0.03692
2025-06-02 16:23:11	223	4.4e-06	0.0001	0.0001	-0.028166
2025-06-02 16:23:12	224	4.4e-06	0.0001	0.0001	-0.03692
2025-06-02 16:23:14	226	4.4e-06	0.0001	0.0001	-0.032543
2025-06-02 16:23:15	227	4.41e-06	0.0001	0.0001	-0.041297
2025-06-02 16:23:16	228	4.4e-06	0.0001	0.0001	-0.028166
2025-06-02 16:23:17	229	4.4e-06	0.0001	0.0001	-0.028166
2025-06-02 16:23:18	230	4.4e-06	0.0001	0.0001	-0.032543
2025-06-02 16:23:18	230	4.4e-06	0.0001	0.0001	-0.023789
2025-06-02 16:23:19	231	4.4e-06	0.0001	0.0001	-0.03692
2025-06-02 16:23:20	232	4.4e-06	0.0001	0.0001	-0.023789
2025-06-02 16:23:21	233	4.4e-06	0.0001	0.0001	-0.041297
2025-06-02 16:23:22	234	4.4e-06	0.0001	0.0001	-0.032543
2025-06-02 16:23:23	235	4.4e-06	0.0001	0.0001	-0.032543
2025-06-02 16:23:24	236	4.4e-06	0.0001	0.0001	-0.028166
2025-06-02 16:23:25	237	4.4e-06	0.0001	0.0001	-0.032543
2025-06-02 16:23:26	238	4.4e-06	0.0001	0.0001	-0.032543
2025-06-02 16:23:27	239	4.4e-06	0.0001	0.0001	-0.03692
2025-06-02 16:23:28	240	4.4e-06	0.0001	0.0001	-0.032543
2025-06-02 16:23:29	241	4.4e-06	0.0001	0.0001	-0.032543
2025-06-02 16:23:30	242	4.4e-06	0.0001	0.0001	-0.032543
2025-06-02 16:23:31	243	4.4e-06	0.0001	0.0001	-0.023789
2025-06-02 16:23:32	244	4.4e-06	0.0001	0.0001	-0.010658
2025-06-02 16:23:33	245	4.4e-06	0.0001	0.0001	-0.028166
2025-06-02 16:23:34	246	4.4e-06	0.0001	0.0001	-0.041297
2025-06-02 16:23:35	247	4.4e-06	0.0001	0.0001	-0.028166
2025-06-02 16:23:36	248	4.4e-06	0.0001	0.0001	-0.03692
2025-06-02 16:23:37	249	4.4e-06	0.0001	0.0001	-0.023789
2025-06-02 16:23:38	250	4.4e-06	0.0001	0.0001	-0.028166
2025-06-02 16:23:39	251	4.4e-06	0.0001	0.0001	-0.03692
2025-06-02 16:23:40	252	4.4e-06	0.0001	0.0001	-0.03692
2025-06-02 16:23:41	253	4.4e-06	0.0001	0.0001	-0.028166
2025-06-02 16:23:42	254	4.4e-06	0.0001	0.0001	-0.028166
2025-06-02 16:23:43	255	4.41e-06	0.0001	0.0001	-0.023789
2025-06-02 16:23:43	255	4.4e-06	0.0001	0.0001	-0.03692
2025-06-02 16:23:44	256	4.4e-06	0.0001	0.0001	-0.041297
2025-06-02 16:23:45	257	4.4e-06	0.0001	0.0001	-0.032543
2025-06-02 16:23:46	258	4.4e-06	0.0001	0.0001	-0.03692
2025-06-02 16:23:47	259	4.4e-06	0.0001	0.0001	-0.023789
2025-06-02 16:23:48	260	4.4e-06	0.0001	0.0001	-0.028166
2025-06-02 16:23:49	261	4.4e-06	0.0001	0.0001	-0.03692
2025-06-02 16:23:50	262	4.38e-06	0.0001	0.0001	-0.019412
2025-06-02 16:23:51	263	4.4e-06	0.0001	0.0001	-0.028166
2025-06-02 16:23:52	264	4.4e-06	0.0001	0.0001	-0.019412
2025-06-02 16:23:53	265	4.4e-06	0.0001	0.0001	-0.032543
2025-06-02 16:23:54	266	4.43e-06	0.0001	0.0001	-0.028166
2025-06-02 16:23:55	267	4.41e-06	0.0001	0.0001	-0.023789
2025-06-02 16:23:56	268	4.42e-06	0.0001	0.0001	-0.023789
2025-06-02 16:23:57	269	4.41e-06	0.0001	0.0001	-0.032543
2025-06-02 16:23:58	270	4.41e-06	0.0001	0.0001	-0.045674
2025-06-02 16:23:59	271	4.4e-06	0.0001	0.0001	-0.019412
2025-06-02 16:24:00	272	4.43e-06	0.0001	0.0001	-0.028166
2025-06-02 16:24:01	273	4.4e-06	0.0001	0.0001	-0.03692
2025-06-02 16:24:02	274	4.43e-06	0.0001	0.0001	-0.032543
2025-06-02 16:24:03	275	4.43e-06	0.0001	0.0001	-0.023789
2025-06-02 16:24:04	276	4.47e-06	0.0001	0.0001	-0.041297
2025-06-02 16:24:05	277	4.48e-06	0.0001	0.0001	-0.028166
2025-06-02 16:24:06	278	4.48e-06	0.0001	0.0001	-0.028166
2025-06-02 16:24:07	279	4.48e-06	0.0001	0.0001	-0.028166
2025-06-02 16:24:08	280	4.48e-06	0.0001	0.0001	-0.028166
2025-06-02 16:24:09	281	4.48e-06	0.0001	0.0001	-0.028166
2025-06-02 16:24:09	281	4.48e-06	0.0001	0.0001	-0.032543
2025-06-02 16:24:10	282	4.47e-06	0.0001	0.0001	-0.028166
2025-06-02 16:24:11	283	4.47e-06	0.0001	0.0001	-0.023789
2025-06-02 16:24:12	284	4.48e-06	0.0001	0.0001	-0.05005
2025-06-02 16:24:13	285	4.48e-06	0.0001	0.0001	-0.045674
2025-06-02 16:24:14	286	4.47e-06	0.0001	0.0001	-0.03692
2025-06-02 16:24:15	287	4.48e-06	0.0001	0.0001	-0.03692
2025-06-02 16:24:16	288	4.47e-06	0.0001	0.0001	-0.010658
2025-06-02 16:24:17	289	4.47e-06	0.0001	0.0001	0.002472
2025-06-02 16:24:18	290	4.48e-06	0.0001	0.0001	-0.032543
2025-06-02 16:24:19	291	4.47e-06	0.0001	0.0001	-0.03692
2025-06-02 16:24:20	292	4.47e-06	0.0001	0.0001	-0.028166
2025-06-02 16:24:21	293	4.48e-06	0.0001	0.0001	-0.032543
2025-06-02 16:24:22	294	4.48e-06	0.0001	0.0001	-0.03692
2025-06-02 16:24:23	295	4.47e-06	0.0001	0.0001	-0.028166
2025-06-02 16:24:24	296	4.48e-06	0.0001	0.0001	-0.03692
2025-06-02 16:24:25	297	4.47e-06	0.0001	0.0001	-0.023789
2025-06-02 16:24:26	298	4.47e-06	0.0001	0.0001	-0.032543
2025-06-02 16:24:27	299	4.48e-06	0.0001	0.0001	-0.032543
2025-06-02 16:24:28	300	4.47e-06	0.0001	0.0001	-0.032543
2025-06-02 16:24:29	301	4.47e-06	0.0001	0.0001	-0.041297
2025-06-02 16:24:30	302	4.47e-06	0.0001	0.0001	-0.032543
2025-06-02 16:24:31	303	4.48e-06	0.0001	0.0001	-0.03692
2025-06-02 16:24:32	304	4.48e-06	0.0001	0.0001	-0.019412
2025-06-02 16:24:33	305	4.47e-06	0.0001	0.0001	-0.028166
2025-06-02 16:24:34	306	4.47e-06	0.0001	0.0001	-0.03692
2025-06-02 16:24:34	306	4.47e-06	0.0001	0.0001	-0.041297
2025-06-02 16:24:35	307	4.48e-06	0.0001	0.0001	-0.032543
2025-06-02 16:24:36	308	4.47e-06	0.0001	0.0001	-0.019412
2025-06-02 16:24:37	309	4.47e-06	0.0001	0.0001	-0.019412
2025-06-02 16:24:38	310	4.47e-06	0.0001	0.0001	-0.023789
2025-06-02 16:24:39	311	4.48e-06	0.0001	0.0001	-0.023789
2025-06-02 16:24:40	312	4.48e-06	0.0001	0.0001	-0.023789
2025-06-02 16:24:41	313	4.47e-06	0.0001	0.0001	-0.023789
2025-06-02 16:24:42	314	4.47e-06	0.0001	0.0001	-0.019412
2025-06-02 16:24:43	315	4.47e-06	0.0001	0.0001	-0.041297
2025-06-02 16:24:44	316	4.48e-06	0.0001	0.0001	-0.028166
2025-06-02 16:24:45	317	4.47e-06	0.0001	0.0001	-0.028166
2025-06-02 16:24:46	318	4.47e-06	0.0001	0.0001	-0.028166
2025-06-02 16:24:47	319	4.47e-06	0.0001	0.0001	-0.041297
2025-06-02 16:24:48	320	4.48e-06	0.0001	0.0001	-0.041297
2025-06-02 16:24:49	321	4.48e-06	0.0001	0.0001	-0.023789
2025-06-02 16:24:50	322	4.47e-06	0.0001	0.0001	-0.032543
2025-06-02 16:24:51	323	4.47e-06	0.0001	0.0001	-0.041297
2025-06-02 16:24:52	324	4.47e-06	0.0001	0.0001	-0.023789
2025-06-02 16:24:53	325	4.47e-06	0.0001	0.0001	-0.019412
2025-06-02 16:24:54	326	4.48e-06	0.0001	0.0001	-0.028166
2025-06-02 16:24:55	327	4.47e-06	0.0001	0.0001	-0.028166
2025-06-02 16:24:56	328	4.48e-06	0.0001	0.0001	-0.028166
2025-06-02 16:24:57	329	4.47e-06	0.0001	0.0001	-0.023789
2025-06-02 16:24:58	330	4.47e-06	0.0001	0.0001	-0.03692
2025-06-02 16:24:59	331	4.47e-06	0.0001	0.0001	-0.015035
2025-06-02 16:25:00	332	4.48e-06	0.0001	0.0001	-0.023789
2025-06-02 16:25:01	333	4.48e-06	0.0001	0.0001	-0.03692
2025-06-02 16:25:02	334	4.47e-06	0.0001	0.0001	-0.023789
2025-06-02 16:25:03	335	4.47e-06	0.0001	0.0001	-0.023789
2025-06-02 16:25:04	336	4.48e-06	0.0001	0.0001	-0.028166
2025-06-02 16:25:05	337	4.47e-06	0.0001	0.0001	-0.028166
2025-06-02 16:25:06	338	4.47e-06	0.0001	0.0001	-0.03692
2025-06-02 16:25:07	339	4.47e-06	0.0001	0.0001	-0.028166
2025-06-02 16:25:08	340	4.47e-06	0.0001	0.0001	-0.028166
2025-06-02 16:25:09	341	4.47e-06	0.0001	0.0001	-0.019412
2025-06-02 16:25:10	342	4.47e-06	0.0001	0.0001	-0.028166
2025-06-02 16:25:11	343	4.47e-06	0.0001	0.0001	-0.023789
2025-06-02 16:25:12	344	4.48e-06	0.0001	0.0001	-0.041297
2025-06-02 16:25:13	345	4.47e-06	0.0001	0.0001	-0.032543
2025-06-02 16:25:14	346	4.47e-06	0.0001	0.0001	-0.023789
2025-06-02 16:25:15	347	4.47e-06	0.0001	0.0001	-0.019412
2025-06-02 16:25:16	348	4.48e-06	0.0001	0.0001	-0.028166
2025-06-02 16:25:17	349	4.47e-06	0.0001	0.0001	-0.032543
2025-06-02 16:25:18	350	4.48e-06	0.0001	0.0001	-0.023789
2025-06-02 16:25:19	351	4.48e-06	0.0001	0.0001	-0.03692
2025-06-02 16:25:20	352	4.48e-06	0.0001	0.0001	-0.045674
2025-06-02 16:25:21	353	4.48e-06	0.0001	0.0001	-0.03692
2025-06-02 16:25:22	354	4.47e-06	0.0001	0.0001	-0.028166
2025-06-02 16:25:23	355	4.47e-06	0.0001	0.0001	-0.019412
2025-06-02 16:25:25	357	4.47e-06	0.0001	0.0001	-0.028166
2025-06-02 16:25:25	357	4.48e-06	0.0001	0.0001	-0.03692
2025-06-02 16:25:26	358	4.48e-06	0.0001	0.0001	-0.03692
2025-06-02 16:25:27	359	4.48e-06	0.0001	0.0001	-0.032543
2025-06-02 16:25:28	360	4.48e-06	0.0001	0.0001	-0.03692
2025-06-02 16:25:29	361	4.47e-06	0.0001	0.0001	-0.032543
2025-06-02 16:25:30	362	4.47e-06	0.0001	0.0001	-0.023789
2025-06-02 16:25:32	364	4.48e-06	0.0001	0.0001	-0.028166
2025-06-02 16:25:33	365	4.48e-06	0.0001	0.0001	-0.023789
2025-06-02 16:25:34	366	4.47e-06	0.0001	0.0001	-0.041297
2025-06-02 16:25:34	366	4.47e-06	0.0001	0.0001	-0.019412
2025-06-02 16:25:35	367	4.47e-06	0.0001	0.0001	-0.028166
2025-06-02 16:25:36	368	4.47e-06	0.0001	0.0001	-0.03692
2025-06-02 16:25:37	369	4.47e-06	0.0001	0.0001	-0.023789
2025-06-02 16:25:38	370	4.47e-06	0.0001	0.0001	-0.028166
2025-06-02 16:25:40	372	4.47e-06	0.0001	0.0001	-0.023789
2025-06-02 16:25:41	373	4.48e-06	0.0001	0.0001	-0.032543
2025-06-02 16:25:42	374	4.47e-06	0.0001	0.0001	-0.028166
2025-06-02 16:25:43	375	4.47e-06	0.0001	0.0001	-0.023789
2025-06-02 16:25:44	376	4.48e-06	0.0001	0.0001	-0.03692
2025-06-02 16:25:45	377	4.48e-06	0.0001	0.0001	-0.032543
2025-06-02 16:25:46	378	4.48e-06	0.0001	0.0001	-0.028166
2025-06-02 16:25:47	379	4.48e-06	0.0001	0.0001	-0.032543
2025-06-02 16:25:48	380	4.47e-06	0.0001	0.0001	-0.032543
2025-06-02 16:25:49	381	4.47e-06	0.0001	0.0001	-0.028166
2025-06-02 16:25:50	382	4.47e-06	0.0001	0.0001	-0.028166
2025-06-02 16:25:51	383	4.48e-06	0.0001	0.0001	-0.03692
2025-06-02 16:25:52	384	4.47e-06	0.0001	0.0001	-0.041297
2025-06-02 16:25:53	385	4.47e-06	0.0001	0.0001	-0.032543
2025-06-02 16:25:54	386	4.47e-06	0.0001	0.0001	-0.032543
2025-06-02 16:25:55	387	4.48e-06	0.0001	0.0001	-0.019412
2025-06-02 16:25:56	388	4.48e-06	0.0001	0.0001	-0.03692
2025-06-02 16:25:57	389	4.48e-06	0.0001	0.0001	-0.028166
2025-06-02 16:25:58	390	4.47e-06	0.0001	0.0001	-0.05005
2025-06-02 16:25:59	391	4.47e-06	0.0001	0.0001	-0.041297
2025-06-02 16:26:00	392	4.47e-06	0.0001	0.0001	-0.041297
2025-06-02 16:26:01	393	4.47e-06	0.0001	0.0001	-0.019412
2025-06-02 16:26:02	394	4.47e-06	0.0001	0.0001	-0.032543
2025-06-02 16:26:03	395	4.47e-06	0.0001	0.0001	-0.023789
2025-06-02 16:26:04	396	4.47e-06	0.0001	0.0001	-0.028166
2025-06-02 16:26:05	397	4.47e-06	0.0001	0.0001	-0.028166
2025-06-02 16:26:06	398	4.47e-06	0.0001	0.0001	-0.023789
2025-06-02 16:26:07	399	4.47e-06	0.0001	0.0001	-0.041297
2025-06-02 16:26:08	400	4.48e-06	0.0001	0.0001	-0.032543
2025-06-02 16:26:09	401	4.47e-06	0.0001	0.0001	-0.032543
2025-06-02 16:26:10	402	4.48e-06	0.0001	0.0001	-0.023789
2025-06-02 16:26:11	403	4.48e-06	0.0001	0.0001	-0.023789
2025-06-02 16:26:12	404	4.48e-06	0.0001	0.0001	-0.028166
2025-06-02 16:26:13	405	4.48e-06	0.0001	0.0001	-0.041297
2025-06-02 16:26:14	406	4.48e-06	0.0001	0.0001	-0.023789
2025-06-02 16:26:15	407	4.47e-06	0.0001	0.0001	-0.03692
2025-06-02 16:26:16	408	4.47e-06	0.0001	0.0001	-0.03692
2025-06-02 16:26:17	409	4.47e-06	0.0001	0.0001	-0.028166
2025-06-02 16:26:18	410	4.47e-06	0.0001	0.0001	-0.03692
2025-06-02 16:26:19	411	4.48e-06	0.0001	0.0001	-0.032543
2025-06-02 16:26:20	412	4.47e-06	0.0001	0.0001	-0.023789
2025-06-02 16:26:21	413	4.47e-06	0.0001	0.0001	-0.041297
2025-06-02 16:26:22	414	4.47e-06	0.0001	0.0001	-0.019412
2025-06-02 16:26:23	415	4.47e-06	0.0001	0.0001	-0.032543
2025-06-02 16:26:24	416	4.48e-06	0.0001	0.0001	-0.03692
2025-06-02 16:26:25	417	4.48e-06	0.0001	0.0001	-0.023789
2025-06-02 16:26:25	417	4.47e-06	0.0001	0.0001	-0.023789
2025-06-02 16:26:26	418	4.47e-06	0.0001	0.0001	-0.028166
2025-06-02 16:26:27	419	4.47e-06	0.0001	0.0001	-0.028166
2025-06-02 16:26:28	420	4.47e-06	0.0001	0.0001	-0.03692
2025-06-02 16:26:29	421	4.47e-06	0.0001	0.0001	-0.032543
2025-06-02 16:26:30	422	4.47e-06	0.0001	0.0001	-0.028166
2025-06-02 16:26:31	423	4.47e-06	0.0001	0.0001	-0.028166
2025-06-02 16:26:32	424	4.48e-06	0.0001	0.0001	-0.041297
2025-06-02 16:26:33	425	4.47e-06	0.0001	0.0001	-0.028166
2025-06-02 16:26:34	426	4.47e-06	0.0001	0.0001	-0.045674
2025-06-02 16:26:35	427	4.47e-06	0.0001	0.0001	-0.03692
2025-06-02 16:26:36	428	4.47e-06	0.0001	0.0001	-0.023789
2025-06-02 16:26:37	429	4.47e-06	0.0001	0.0001	-0.028166
2025-06-02 16:26:38	430	4.48e-06	0.0001	0.0001	-0.032543
2025-06-02 16:26:39	431	4.48e-06	0.0001	0.0001	-0.028166
2025-06-02 16:26:40	432	4.47e-06	0.0001	0.0001	-0.03692
2025-06-02 16:26:41	433	4.47e-06	0.0001	0.0001	-0.019412
2025-06-02 16:26:42	434	4.47e-06	0.0001	0.0001	-0.03692
2025-06-02 16:26:43	435	4.48e-06	0.0001	0.0001	-0.03692
2025-06-02 16:26:44	436	4.48e-06	0.0001	0.0001	-0.041297
2025-06-02 16:26:45	437	4.47e-06	0.0001	0.0001	-0.041297
2025-06-02 16:26:46	438	4.48e-06	0.0001	0.0001	-0.015035
2025-06-02 16:26:47	439	4.47e-06	0.0001	0.0001	-0.010658
2025-06-02 16:26:48	440	4.47e-06	0.0001	0.0001	-0.03692
2025-06-02 16:26:49	441	4.47e-06	0.0001	0.0001	-0.032543
2025-06-02 16:26:50	442	4.48e-06	0.0001	0.0001	-0.041297
2025-06-02 16:26:50	442	4.47e-06	0.0001	0.0001	-0.032543
2025-06-02 16:26:51	443	4.47e-06	0.0001	0.0001	-0.03692
2025-06-02 16:26:52	444	4.48e-06	0.0001	0.0001	-0.028166
2025-06-02 16:26:53	445	4.48e-06	0.0001	0.0001	-0.028166
2025-06-02 16:26:54	446	4.47e-06	0.0001	0.0001	-0.019412
2025-06-02 16:26:55	447	4.47e-06	0.0001	0.0001	-0.019412
2025-06-02 16:26:56	448	4.47e-06	0.0001	0.0001	-0.028166
2025-06-02 16:26:57	449	4.48e-06	0.0001	0.0001	-0.032543
2025-06-02 16:26:58	450	4.47e-06	0.0001	0.0001	-0.028166
2025-06-02 16:26:59	451	4.47e-06	0.0001	0.0001	-0.03692
2025-06-02 16:27:00	452	4.48e-06	0.0001	0.0001	-0.023789
2025-06-02 16:27:01	453	4.48e-06	0.0001	0.0001	-0.028166
2025-06-02 16:27:02	454	4.47e-06	0.0001	0.0001	-0.032543
2025-06-02 16:27:03	455	4.47e-06	0.0001	0.0001	-0.028166
2025-06-02 16:27:04	456	4.48e-06	0.0001	0.0001	-0.032543
2025-06-02 16:27:05	457	4.48e-06	0.0001	0.0001	-0.03692
2025-06-02 16:27:06	458	4.47e-06	0.0001	0.0001	-0.019412
2025-06-02 16:27:07	459	4.47e-06	0.0001	0.0001	-0.028166
2025-06-02 16:27:08	460	4.47e-06	0.0001	0.0001	-0.03692
2025-06-02 16:27:09	461	4.47e-06	0.0001	0.0001	-0.041297
2025-06-02 16:27:10	462	4.47e-06	0.0001	0.0001	-0.023789
2025-06-02 16:27:11	463	4.48e-06	0.0001	0.0001	-0.028166
2025-06-02 16:27:12	464	4.47e-06	0.0001	0.0001	-0.023789
2025-06-02 16:27:13	465	4.47e-06	0.0001	0.0001	-0.03692
2025-06-02 16:27:14	466	4.47e-06	0.0001	0.0001	-0.045674
2025-06-02 16:27:15	467	4.47e-06	0.0001	0.0001	-0.019412
2025-06-02 16:27:16	468	4.47e-06	0.0001	0.0001	-0.041297
2025-06-02 16:27:17	469	4.47e-06	0.0001	0.0001	-0.03692
2025-06-02 16:27:18	470	4.47e-06	0.0001	0.0001	-0.03692
2025-06-02 16:27:19	471	4.47e-06	0.0001	0.0001	-0.019412
2025-06-02 16:27:20	472	4.48e-06	0.0001	0.0001	-0.041297
2025-06-02 16:27:21	473	4.47e-06	0.0001	0.0001	-0.023789
2025-06-02 16:27:22	474	4.47e-06	0.0001	0.0001	-0.03692
2025-06-02 16:27:23	475	4.48e-06	0.0001	0.0001	-0.019412
2025-06-02 16:27:24	476	4.47e-06	0.0001	0.0001	-0.032543
2025-06-02 16:27:24	476	4.47e-06	0.0001	0.0001	-0.023789
2025-06-02 16:27:25	477	4.47e-06	0.0001	0.0001	-0.028166
2025-06-02 16:27:26	478	4.48e-06	0.0001	0.0001	-0.032543
2025-06-02 16:27:27	479	4.48e-06	0.0001	0.0001	-0.023789
2025-06-02 16:27:28	480	4.48e-06	0.0001	0.0001	-0.032543
2025-06-02 16:27:29	481	4.47e-06	0.0001	0.0001	-0.028166
2025-06-02 16:27:30	482	4.47e-06	0.0001	0.0001	-0.028166
2025-06-02 16:27:31	483	4.47e-06	0.0001	0.0001	-0.03692
2025-06-02 16:27:32	484	4.47e-06	0.0001	0.0001	-0.023789
2025-06-02 16:27:33	485	4.47e-06	0.0001	0.0001	-0.028166
2025-06-02 16:27:34	486	4.48e-06	0.0001	0.0001	-0.041297
2025-06-02 16:27:35	487	4.48e-06	0.0001	0.0001	-0.032543
2025-06-02 16:27:36	488	4.47e-06	0.0001	0.0001	-0.032543
2025-06-02 16:27:37	489	4.47e-06	0.0001	0.0001	-0.045674
2025-06-02 16:27:38	490	4.47e-06	0.0001	0.0001	-0.028166
2025-06-02 16:27:39	491	4.47e-06	0.0001	0.0001	-0.045674
2025-06-02 16:27:40	492	4.48e-06	0.0001	0.0001	-0.03692
2025-06-02 16:27:41	493	4.47e-06	0.0001	0.0001	-0.041297
2025-06-02 16:27:42	494	4.47e-06	0.0001	0.0001	-0.023789
2025-06-02 16:27:43	495	4.47e-06	0.0001	0.0001	-0.032543
2025-06-02 16:27:44	496	4.47e-06	0.0001	0.0001	-0.019412
2025-06-02 16:27:45	497	4.47e-06	0.0001	0.0001	-0.045674
2025-06-02 16:27:46	498	4.47e-06	0.0001	0.0001	-0.023789
2025-06-02 16:27:47	499	4.48e-06	0.0001	0.0001	-0.028166
2025-06-02 16:27:48	500	4.48e-06	0.0001	0.0001	-0.032543
2025-06-02 16:27:49	501	4.47e-06	0.0001	0.0001	-0.028166
2025-06-02 16:27:50	502	4.48e-06	0.0001	0.0001	-0.041297
2025-06-02 16:27:50	502	4.47e-06	0.0001	0.0001	-0.045674
2025-06-02 16:27:51	503	4.47e-06	0.0001	0.0001	-0.03692
2025-06-02 16:27:52	504	4.48e-06	0.0001	0.0001	-0.028166
2025-06-02 16:27:53	505	4.48e-06	0.0001	0.0001	-0.028166
2025-06-02 16:27:54	506	4.47e-06	0.0001	0.0001	-0.028166
2025-06-02 16:27:55	507	4.47e-06	0.0001	0.0001	-0.032543
2025-06-02 16:27:56	508	4.47e-06	0.0001	0.0001	-0.023789
2025-06-02 16:27:57	509	4.47e-06	0.0001	0.0001	-0.028166
2025-06-02 16:27:58	510	4.48e-06	0.0001	0.0001	-0.019412
2025-06-02 16:27:59	511	4.47e-06	0.0001	0.0001	-0.032543
2025-06-02 16:28:00	512	4.47e-06	0.0001	0.0001	-0.028166
2025-06-02 16:28:01	513	4.47e-06	0.0001	0.0001	-0.028166
2025-06-02 16:28:02	514	4.47e-06	0.0001	0.0001	-0.032543
2025-06-02 16:28:03	515	4.47e-06	0.0001	0.0001	-0.006281
2025-06-02 16:28:04	516	4.47e-06	0.0001	0.0001	-0.015035
2025-06-02 16:28:05	517	4.47e-06	0.0001	0.0001	-0.023789
2025-06-02 16:28:06	518	4.43e-06	0.0001	0.0001	-0.023789
2025-06-02 16:28:07	519	4.4e-06	0.0001	0.0001	-0.019412
2025-06-02 16:28:08	520	4.41e-06	0.0001	0.0001	-0.03692
2025-06-02 16:28:09	521	4.4e-06	0.0001	0.0001	-0.028166
2025-06-02 16:28:10	522	4.4e-06	0.0001	0.0001	-0.028166
2025-06-02 16:28:11	523	4.41e-06	0.0001	0.0001	-0.045674
2025-06-02 16:28:12	524	4.4e-06	0.0001	0.0001	-0.032543
2025-06-02 16:28:13	525	4.4e-06	0.0001	0.0001	-0.03692
2025-06-02 16:28:14	526	4.38e-06	0.0001	0.0001	-0.032543
2025-06-02 16:28:15	527	4.4e-06	0.0001	0.0001	-0.019412
2025-06-02 16:28:16	528	4.4e-06	0.0001	0.0001	-0.010658
2025-06-02 16:28:16	528	4.4e-06	0.0001	0.0001	-0.028166
2025-06-02 16:28:17	529	4.4e-06	0.0001	0.0001	-0.023789
2025-06-02 16:28:18	530	4.4e-06	0.0001	0.0001	-0.032543
2025-06-02 16:28:19	531	4.4e-06	0.0001	0.0001	-0.028166
2025-06-02 16:28:20	532	4.4e-06	0.0001	0.0001	-0.041297
2025-06-02 16:28:21	533	4.4e-06	0.0001	0.0001	-0.03692
2025-06-02 16:28:22	534	4.4e-06	0.0001	0.0001	-0.019412
2025-06-02 16:28:23	535	4.4e-06	0.0001	0.0001	-0.019412
2025-06-02 16:28:24	536	4.4e-06	0.0001	0.0001	-0.032543
2025-06-02 16:28:25	537	4.4e-06	0.0001	0.0001	-0.028166
2025-06-02 16:28:26	538	4.4e-06	0.0001	0.0001	-0.028166
2025-06-02 16:28:27	539	4.4e-06	0.0001	0.0001	-0.023789
2025-06-02 16:28:28	540	4.4e-06	0.0001	0.0001	-0.028166
2025-06-02 16:28:29	541	4.4e-06	0.0001	0.0001	-0.03692
2025-06-02 16:28:30	542	4.41e-06	0.0001	0.0001	-0.03692
2025-06-02 16:28:31	543	4.4e-06	0.0001	0.0001	-0.015035
2025-06-02 16:28:32	544	4.4e-06	0.0001	0.0001	-0.015035
2025-06-02 16:28:33	545	4.4e-06	0.0001	0.0001	-0.028166
2025-06-02 16:28:34	546	4.38e-06	0.0001	0.0001	-0.019412
2025-06-02 16:28:35	547	4.4e-06	0.0001	0.0001	-0.028166
2025-06-02 16:28:36	548	4.4e-06	0.0001	0.0001	-0.023789
2025-06-02 16:28:37	549	4.4e-06	0.0001	0.0001	-0.028166
2025-06-02 16:28:38	550	4.4e-06	0.0001	0.0001	-0.03692
2025-06-02 16:28:39	551	4.4e-06	0.0001	0.0001	-0.019412
2025-06-02 16:28:40	552	4.4e-06	0.0001	0.0001	-0.041297
2025-06-02 16:28:41	553	4.4e-06	0.0001	0.0001	-0.028166
2025-06-02 16:28:41	553	4.4e-06	0.0001	0.0001	-0.023789
2025-06-02 16:28:42	554	4.4e-06	0.0001	0.0001	-0.03692
2025-06-02 16:28:43	555	4.4e-06	0.0001	0.0001	-0.028166
2025-06-02 16:28:44	556	4.4e-06	0.0001	0.0001	-0.03692
2025-06-02 16:28:46	558	4.4e-06	0.0001	0.0001	-0.023789
2025-06-02 16:28:47	559	4.4e-06	0.0001	0.0001	-0.019412
2025-06-02 16:28:48	560	4.4e-06	0.0001	0.0001	-0.032543
2025-06-02 16:28:49	561	4.4e-06	0.0001	0.0001	-0.032543
2025-06-02 16:28:50	562	4.4e-06	0.0001	0.0001	-0.041297
2025-06-02 16:28:51	563	4.4e-06	0.0001	0.0001	-0.028166
2025-06-02 16:28:52	564	4.38e-06	0.0001	0.0001	-0.032543
2025-06-02 16:28:53	565	4.4e-06	0.0001	0.0001	-0.03692
2025-06-02 16:28:54	566	4.4e-06	0.0001	0.0001	-0.028166
2025-06-02 16:28:55	567	4.4e-06	0.0001	0.0001	-0.032543
2025-06-02 16:28:57	569	4.4e-06	0.0001	0.0001	-0.03692
2025-06-02 16:28:58	570	4.4e-06	0.0001	0.0001	-0.019412
2025-06-02 16:28:58	570	4.4e-06	0.0001	0.0001	-0.028166
2025-06-02 16:28:59	571	4.4e-06	0.0001	0.0001	-0.032543
2025-06-02 16:29:00	572	4.41e-06	0.0001	0.0001	-0.023789
2025-06-02 16:29:01	573	4.4e-06	0.0001	0.0001	-0.032543
2025-06-02 16:29:02	574	4.4e-06	0.0001	0.0001	-0.032543
2025-06-02 16:29:03	575	4.4e-06	0.0001	0.0001	-0.032543
2025-06-02 16:29:05	577	4.4e-06	0.0001	0.0001	-0.032543
2025-06-02 16:29:06	578	4.4e-06	0.0001	0.0001	-0.023789
2025-06-02 16:29:06	578	4.4e-06	0.0001	0.0001	-0.03692
2025-06-02 16:29:07	579	4.4e-06	0.0001	0.0001	-0.032543
2025-06-02 16:29:08	580	4.4e-06	0.0001	0.0001	-0.03692
2025-06-02 16:29:09	581	4.4e-06	0.0001	0.0001	-0.028166
2025-06-02 16:29:10	582	4.4e-06	0.0001	0.0001	-0.015035
2025-06-02 16:29:12	584	4.4e-06	0.0001	0.0001	-0.023789
2025-06-02 16:29:13	585	4.4e-06	0.0001	0.0001	-0.041297
2025-06-02 16:29:14	586	4.4e-06	0.0001	0.0001	-0.032543
2025-06-02 16:29:15	587	4.4e-06	0.0001	0.0001	-0.03692
2025-06-02 16:29:15	587	4.4e-06	0.0001	0.0001	-0.041297
2025-06-02 16:29:16	588	4.4e-06	0.0001	0.0001	-0.023789
2025-06-02 16:29:17	589	4.4e-06	0.0001	0.0001	-0.028166
2025-06-02 16:29:18	590	4.4e-06	0.0001	0.0001	-0.028166
2025-06-02 16:29:20	592	4.4e-06	0.0001	0.0001	-0.023789
2025-06-02 16:29:21	593	4.4e-06	0.0001	0.0001	-0.028166
2025-06-02 16:29:22	594	4.4e-06	0.0001	0.0001	-0.041297
2025-06-02 16:29:23	595	4.4e-06	0.0001	0.0001	-0.041297
2025-06-02 16:29:24	596	4.4e-06	0.0001	0.0001	-0.032543
2025-06-02 16:29:25	597	4.4e-06	0.0001	0.0001	-0.03692
2025-06-02 16:29:26	598	4.4e-06	0.0001	0.0001	-0.03692
2025-06-02 16:29:27	599	4.4e-06	0.0001	0.0001	-0.019412
2025-06-02 16:29:28	600	4.38e-06	0.0001	0.0001	-0.023789
2025-06-02 16:29:29	601	4.4e-06	0.0001	0.0001	-0.028166
2025-06-02 16:29:30	602	4.4e-06	0.0001	0.0001	-0.028166
2025-06-02 16:29:31	603	4.4e-06	0.0001	0.0001	-0.023789
2025-06-02 16:29:32	604	4.41e-06	0.0001	0.0001	-0.032543
2025-06-02 16:29:33	605	4.4e-06	0.0001	0.0001	0.006849
2025-06-02 16:29:34	606	4.42e-06	0.0001	0.0001	-0.010658
2025-06-02 16:29:35	607	4.42e-06	0.0001	0.0001	-0.023789
2025-06-02 16:29:36	608	4.42e-06	0.0001	0.0001	-0.03692
2025-06-02 16:29:37	609	4.45e-06	0.0001	0.0001	-0.041297
2025-06-02 16:29:38	610	4.4e-06	0.0001	0.0001	-0.019412
2025-06-02 16:29:39	611	4.41e-06	0.0001	0.0001	-0.028166
2025-06-02 16:29:40	612	4.4e-06	0.0001	0.0001	-0.032543
2025-06-02 16:29:41	613	4.4e-06	0.0001	0.0001	-0.032543
2025-06-02 16:29:42	614	4.41e-06	0.0001	0.0001	-0.028166
2025-06-02 16:29:43	615	4.4e-06	0.0001	0.0001	-0.032543
2025-06-02 16:29:44	616	4.4e-06	0.0001	0.0001	-0.03692
2025-06-02 16:29:45	617	4.4e-06	0.0001	0.0001	-0.019412
2025-06-02 16:29:46	618	4.43e-06	0.0001	0.0001	-0.045674
2025-06-02 16:29:47	619	4.41e-06	0.0001	0.0001	-0.028166
2025-06-02 16:29:48	620	4.43e-06	0.0001	0.0001	-0.019412
2025-06-02 16:29:49	621	4.4e-06	0.0001	0.0001	-0.028166
2025-06-02 16:29:49	621	4.4e-06	0.0001	0.0001	-0.028166
2025-06-02 16:29:50	622	4.41e-06	0.0001	0.0001	-0.032543
2025-06-02 16:29:51	623	4.42e-06	0.0001	0.0001	-0.032543
2025-06-02 16:29:52	624	4.45e-06	0.0001	0.0001	-0.023789
2025-06-02 16:29:54	626	4.45e-06	0.0001	0.0001	-0.019412
2025-06-02 16:29:55	627	4.47e-06	0.0001	0.0001	-0.032543
2025-06-02 16:29:56	628	4.47e-06	0.0001	0.0001	-0.023789
2025-06-02 16:29:57	629	4.45e-06	0.0001	0.0001	-0.041297
2025-06-02 16:29:58	630	4.48e-06	0.0001	0.0001	-0.032543
2025-06-02 16:29:58	630	4.47e-06	0.0001	0.0001	-0.019412
2025-06-02 16:30:00	632	4.48e-06	0.0001	0.0001	-0.041297
2025-06-02 16:30:01	633	4.47e-06	0.0001	0.0001	-0.023789
2025-06-02 16:30:02	634	4.48e-06	0.0001	0.0001	-0.03692
2025-06-02 16:30:03	635	4.48e-06	0.0001	0.0001	-0.028166
2025-06-02 16:30:04	636	4.47e-06	0.0001	0.0001	-0.03692
2025-06-02 16:30:05	637	4.48e-06	0.0001	0.0001	-0.03692
2025-06-02 16:30:06	638	4.47e-06	0.0001	0.0001	-0.019412
2025-06-02 16:30:07	639	4.47e-06	0.0001	0.0001	-0.03692
2025-06-02 16:30:08	640	4.48e-06	0.0001	0.0001	-0.03692
2025-06-02 16:30:09	641	4.47e-06	0.0001	0.0001	-0.028166
2025-06-02 16:30:10	642	4.47e-06	0.0001	0.0001	-0.032543
2025-06-02 16:30:11	643	4.47e-06	0.0001	0.0001	-0.019412
2025-06-02 16:30:12	644	4.47e-06	0.0001	0.0001	-0.03692
2025-06-02 16:30:13	645	4.47e-06	0.0001	0.0001	-0.028166
2025-06-02 16:30:14	646	4.48e-06	0.0001	0.0001	-0.028166
2025-06-02 16:30:15	647	4.47e-06	0.0001	0.0001	-0.032543
2025-06-02 16:30:16	648	4.47e-06	0.0001	0.0001	-0.041297
2025-06-02 16:30:17	649	4.47e-06	0.0001	0.0001	-0.019412
2025-06-02 16:30:18	650	4.47e-06	0.0001	0.0001	-0.015035
2025-06-02 16:30:19	651	4.47e-06	0.0001	0.0001	-0.028166
2025-06-02 16:30:20	652	4.47e-06	0.0001	0.0001	-0.03692
2025-06-02 16:30:21	653	4.48e-06	0.0001	0.0001	-0.028166
2025-06-02 16:30:22	654	4.48e-06	0.0001	0.0001	-0.03692
2025-06-02 16:30:23	655	4.48e-06	0.0001	0.0001	-0.006281
2025-06-02 16:30:23	655	4.47e-06	0.0001	0.0001	-0.023789
2025-06-02 16:30:24	656	4.48e-06	0.0001	0.0001	-0.032543
2025-06-02 16:30:26	658	4.48e-06	0.0001	0.0001	-0.032543
2025-06-02 16:30:27	659	4.48e-06	0.0001	0.0001	-0.041297
2025-06-02 16:30:28	660	4.48e-06	0.0001	0.0001	-0.03692
2025-06-02 16:30:29	661	4.47e-06	0.0001	0.0001	-0.023789
2025-06-02 16:30:30	662	4.47e-06	0.0001	0.0001	-0.028166
2025-06-02 16:30:31	663	4.47e-06	0.0001	0.0001	-0.03692
2025-06-02 16:30:32	664	4.48e-06	0.0001	0.0001	-0.019412
2025-06-02 16:30:32	664	4.48e-06	0.0001	0.0001	-0.028166
2025-06-02 16:30:33	665	4.47e-06	0.0001	0.0001	-0.028166
2025-06-02 16:30:34	666	4.47e-06	0.0001	0.0001	-0.032543
2025-06-02 16:30:35	667	4.48e-06	0.0001	0.0001	-0.03692
2025-06-02 16:30:36	668	4.48e-06	0.0001	0.0001	-0.023789
2025-06-02 16:30:37	669	4.47e-06	0.0001	0.0001	-0.028166
2025-06-02 16:30:38	670	4.48e-06	0.0001	0.0001	-0.028166
2025-06-02 16:30:39	671	4.48e-06	0.0001	0.0001	-0.041297
2025-06-02 16:30:40	672	4.47e-06	0.0001	0.0001	-0.023789
2025-06-02 16:30:41	673	4.48e-06	0.0001	0.0001	-0.028166
2025-06-02 16:30:42	674	4.48e-06	0.0001	0.0001	-0.041297
2025-06-02 16:30:43	675	4.47e-06	0.0001	0.0001	-0.05005
2025-06-02 16:30:44	676	4.48e-06	0.0001	0.0001	-0.019412
2025-06-02 16:30:45	677	4.48e-06	0.0001	0.0001	-0.015035
2025-06-02 16:30:46	678	4.48e-06	0.0001	0.0001	-0.023789
2025-06-02 16:30:47	679	4.47e-06	0.0001	0.0001	-0.032543
2025-06-02 16:30:48	680	4.47e-06	0.0001	0.0001	-0.028166
2025-06-02 16:30:49	681	4.48e-06	0.0001	0.0001	-0.03692
2025-06-02 16:30:50	682	4.47e-06	0.0001	0.0001	-0.032543
2025-06-02 16:30:51	683	4.47e-06	0.0001	0.0001	-0.023789
2025-06-02 16:30:52	684	4.47e-06	0.0001	0.0001	-0.032543
2025-06-02 16:30:53	685	4.47e-06	0.0001	0.0001	-0.028166
2025-06-02 16:30:54	686	4.47e-06	0.0001	0.0001	-0.032543
2025-06-02 16:30:55	687	4.48e-06	0.0001	0.0001	-0.028166
2025-06-02 16:30:56	688	4.47e-06	0.0001	0.0001	-0.032543
2025-06-02 16:30:57	689	4.47e-06	0.0001	0.0001	-0.03692
2025-06-02 16:30:57	689	4.47e-06	0.0001	0.0001	-0.015035
2025-06-02 16:30:58	690	4.48e-06	0.0001	0.0001	-0.028166
2025-06-02 16:30:59	691	4.47e-06	0.0001	0.0001	-0.03692
2025-06-02 16:31:00	692	4.47e-06	0.0001	0.0001	-0.03692
2025-06-02 16:31:01	693	4.47e-06	0.0001	0.0001	-0.03692
2025-06-02 16:31:02	694	4.47e-06	0.0001	0.0001	-0.028166
2025-06-02 16:31:03	695	4.47e-06	0.0001	0.0001	-0.03692
2025-06-02 16:31:04	696	4.47e-06	0.0001	0.0001	-0.045674
2025-06-02 16:31:05	697	4.48e-06	0.0001	0.0001	-0.041297
2025-06-02 16:31:06	698	4.47e-06	0.0001	0.0001	-0.032543
2025-06-02 16:31:07	699	4.48e-06	0.0001	0.0001	-0.015035
2025-06-02 16:31:08	700	4.47e-06	0.0001	0.0001	-0.023789
2025-06-02 16:31:09	701	4.48e-06	0.0001	0.0001	-0.028166
2025-06-02 16:31:10	702	4.48e-06	0.0001	0.0001	-0.028166
2025-06-02 16:31:11	703	4.47e-06	0.0001	0.0001	-0.032543
2025-06-02 16:31:12	704	4.47e-06	0.0001	0.0001	-0.032543
2025-06-02 16:31:13	705	4.47e-06	0.0001	0.0001	-0.028166
2025-06-02 16:31:14	706	4.47e-06	0.0001	0.0001	-0.028166
2025-06-02 16:31:15	707	4.47e-06	0.0001	0.0001	-0.03692
2025-06-02 16:31:16	708	4.47e-06	0.0001	0.0001	-0.028166
2025-06-02 16:31:17	709	4.48e-06	0.0001	0.0001	-0.032543
2025-06-02 16:31:18	710	4.48e-06	0.0001	0.0001	-0.028166
2025-06-02 16:31:19	711	4.47e-06	0.0001	0.0001	-0.041297
2025-06-02 16:31:20	712	4.48e-06	0.0001	0.0001	-0.028166
2025-06-02 16:31:21	713	4.47e-06	0.0001	0.0001	-0.03692
2025-06-02 16:31:22	714	4.47e-06	0.0001	0.0001	-0.023789
2025-06-02 16:31:23	715	4.48e-06	0.0001	0.0001	-0.023789
2025-06-02 16:31:23	715	4.47e-06	0.0001	0.0001	-0.03692
2025-06-02 16:31:24	716	4.47e-06	0.0001	0.0001	-0.028166
2025-06-02 16:31:25	717	4.47e-06	0.0001	0.0001	-0.045674
2025-06-02 16:31:26	718	4.48e-06	0.0001	0.0001	-0.028166
2025-06-02 16:31:27	719	4.48e-06	0.0001	0.0001	-0.028166
2025-06-02 16:31:28	720	4.47e-06	0.0001	0.0001	-0.028166
2025-06-02 16:31:29	721	4.48e-06	0.0001	0.0001	-0.023789
2025-06-02 16:31:30	722	4.48e-06	0.0001	0.0001	-0.028166
2025-06-02 16:31:31	723	4.48e-06	0.0001	0.0001	-0.03692
2025-06-02 16:31:32	724	4.47e-06	0.0001	0.0001	-0.028166
2025-06-02 16:31:33	725	4.47e-06	0.0001	0.0001	-0.041297
2025-06-02 16:31:34	726	4.47e-06	0.0001	0.0001	-0.019412
2025-06-02 16:31:35	727	4.47e-06	0.0001	0.0001	-0.019412
2025-06-02 16:31:36	728	4.48e-06	0.0001	0.0001	-0.015035
2025-06-02 16:31:37	729	4.5e-06	0.0001	0.0001	-0.03692
2025-06-02 16:31:38	730	4.48e-06	0.0001	0.0001	-0.041297
2025-06-02 16:31:39	731	4.48e-06	0.0001	0.0001	-0.028166
2025-06-02 16:31:40	732	4.47e-06	0.0001	0.0001	-0.028166
2025-06-02 16:31:41	733	4.47e-06	0.0001	0.0001	-0.03692
2025-06-02 16:31:42	734	4.48e-06	0.0001	0.0001	-0.028166
2025-06-02 16:31:43	735	4.47e-06	0.0001	0.0001	-0.015035
2025-06-02 16:31:44	736	4.47e-06	0.0001	0.0001	-0.028166
2025-06-02 16:31:45	737	4.47e-06	0.0001	0.0001	-0.028166
2025-06-02 16:31:46	738	4.47e-06	0.0001	0.0001	-0.019412
2025-06-02 16:31:47	739	4.47e-06	0.0001	0.0001	-0.032543
2025-06-02 16:31:48	740	4.48e-06	0.0001	0.0001	-0.032543
2025-06-02 16:31:48	740	4.47e-06	0.0001	0.0001	-0.023789
2025-06-02 16:31:49	741	4.47e-06	0.0001	0.0001	-0.032543
2025-06-02 16:31:50	742	4.48e-06	0.0001	0.0001	-0.041297
2025-06-02 16:31:51	743	4.47e-06	0.0001	0.0001	-0.032543
2025-06-02 16:31:52	744	4.47e-06	0.0001	0.0001	-0.028166
2025-06-02 16:31:53	745	4.48e-06	0.0001	0.0001	-0.028166
2025-06-02 16:31:54	746	4.47e-06	0.0001	0.0001	-0.023789
2025-06-02 16:31:55	747	4.47e-06	0.0001	0.0001	-0.032543
2025-06-02 16:31:56	748	4.48e-06	0.0001	0.0001	-0.041297
2025-06-02 16:31:57	749	4.47e-06	0.0001	0.0001	-0.028166
2025-06-02 16:31:58	750	4.48e-06	0.0001	0.0001	-0.028166
2025-06-02 16:31:59	751	4.47e-06	0.0001	0.0001	-0.019412
2025-06-02 16:32:00	752	4.48e-06	0.0001	0.0001	-0.023789
2025-06-02 16:32:01	753	4.47e-06	0.0001	0.0001	-0.019412
2025-06-02 16:32:02	754	4.47e-06	0.0001	0.0001	-0.023789
2025-06-02 16:32:03	755	4.47e-06	0.0001	0.0001	-0.023789
2025-06-02 16:32:04	756	4.47e-06	0.0001	0.0001	-0.028166
2025-06-02 16:32:05	757	4.47e-06	0.0001	0.0001	-0.032543
2025-06-02 16:32:06	758	4.47e-06	0.0001	0.0001	-0.032543
2025-06-02 16:32:07	759	4.47e-06	0.0001	0.0001	-0.028166
2025-06-02 16:32:08	760	4.47e-06	0.0001	0.0001	-0.023789
2025-06-02 16:32:09	761	4.48e-06	0.0001	0.0001	-0.028166
2025-06-02 16:32:10	762	4.47e-06	0.0001	0.0001	-0.028166
2025-06-02 16:32:11	763	4.47e-06	0.0001	0.0001	-0.03692
2025-06-02 16:32:12	764	4.48e-06	0.0001	0.0001	-0.03692
2025-06-02 16:32:13	765	4.47e-06	0.0001	0.0001	-0.019412
2025-06-02 16:32:13	765	4.47e-06	0.0001	0.0001	-0.028166
2025-06-02 16:32:14	766	4.48e-06	0.0001	0.0001	-0.015035
2025-06-02 16:32:15	767	4.47e-06	0.0001	0.0001	-0.023789
2025-06-02 16:32:16	768	4.47e-06	0.0001	0.0001	-0.041297
2025-06-02 16:32:17	769	4.48e-06	0.0001	0.0001	-0.028166
2025-06-02 16:32:18	770	4.48e-06	0.0001	0.0001	-0.032543
2025-06-02 16:32:19	771	4.47e-06	0.0001	0.0001	-0.028166
2025-06-02 16:32:21	773	4.47e-06	0.0001	0.0001	-0.028166
2025-06-02 16:32:22	774	4.47e-06	0.0001	0.0001	-0.041297
2025-06-02 16:32:22	774	4.48e-06	0.0001	0.0001	-0.032543
2025-06-02 16:32:23	775	4.47e-06	0.0001	0.0001	-0.010658
2025-06-02 16:32:24	776	4.47e-06	0.0001	0.0001	-0.028166
2025-06-02 16:32:25	777	4.47e-06	0.0001	0.0001	-0.019412
2025-06-02 16:32:26	778	4.48e-06	0.0001	0.0001	-0.041297
2025-06-02 16:32:27	779	4.47e-06	0.0001	0.0001	-0.041297
2025-06-02 16:32:28	780	4.47e-06	0.0001	0.0001	-0.028166
2025-06-02 16:32:29	781	4.48e-06	0.0001	0.0001	-0.032543
2025-06-02 16:32:30	782	4.47e-06	0.0001	0.0001	-0.03692
2025-06-02 16:32:31	783	4.47e-06	0.0001	0.0001	-0.023789
2025-06-02 16:32:32	784	4.47e-06	0.0001	0.0001	-0.032543
2025-06-02 16:32:33	785	4.48e-06	0.0001	0.0001	-0.023789
2025-06-02 16:32:34	786	4.47e-06	0.0001	0.0001	-0.041297
2025-06-02 16:32:35	787	4.48e-06	0.0001	0.0001	-0.032543
2025-06-02 16:32:36	788	4.47e-06	0.0001	0.0001	-0.023789
2025-06-02 16:32:37	789	4.48e-06	0.0001	0.0001	-0.03692
2025-06-02 16:32:38	790	4.47e-06	0.0001	0.0001	-0.023789
2025-06-02 16:32:39	791	4.47e-06	0.0001	0.0001	-0.045674
2025-06-02 16:32:40	792	4.48e-06	0.0001	0.0001	-0.019412
2025-06-02 16:32:41	793	4.48e-06	0.0001	0.0001	-0.015035
2025-06-02 16:32:42	794	4.47e-06	0.0001	0.0001	-0.023789
2025-06-02 16:32:43	795	4.47e-06	0.0001	0.0001	-0.028166
2025-06-02 16:32:44	796	4.47e-06	0.0001	0.0001	-0.041297
2025-06-02 16:32:45	797	4.48e-06	0.0001	0.0001	-0.010658
2025-06-02 16:32:46	798	4.48e-06	0.0001	0.0001	-0.032543
2025-06-02 16:32:47	799	4.47e-06	0.0001	0.0001	-0.015035
2025-06-02 16:32:48	800	4.47e-06	0.0001	0.0001	-0.032543
2025-06-02 16:32:48	800	4.47e-06	0.0001	0.0001	-0.03692
2025-06-02 16:32:49	801	4.47e-06	0.0001	0.0001	-0.032543
2025-06-02 16:32:50	802	4.47e-06	0.0001	0.0001	-0.03692
2025-06-02 16:32:52	804	4.48e-06	0.0001	0.0001	-0.023789
2025-06-02 16:32:53	805	4.48e-06	0.0001	0.0001	-0.023789
2025-06-02 16:32:54	806	4.48e-06	0.0001	0.0001	-0.028166
2025-06-02 16:32:55	807	4.48e-06	0.0001	0.0001	-0.023789
2025-06-02 16:32:56	808	4.48e-06	0.0001	0.0001	-0.019412
2025-06-02 16:32:56	808	4.48e-06	0.0001	0.0001	-0.028166
2025-06-02 16:32:57	809	4.47e-06	0.0001	0.0001	-0.032543
2025-06-02 16:32:58	810	4.47e-06	0.0001	0.0001	-0.019412
2025-06-02 16:33:00	812	4.48e-06	0.0001	0.0001	-0.032543
2025-06-02 16:33:01	813	4.47e-06	0.0001	0.0001	-0.032543
2025-06-02 16:33:02	814	4.47e-06	0.0001	0.0001	-0.045674
2025-06-02 16:33:03	815	4.47e-06	0.0001	0.0001	-0.028166
2025-06-02 16:33:04	816	4.47e-06	0.0001	0.0001	-0.028166
2025-06-02 16:33:05	817	4.47e-06	0.0001	0.0001	-0.041297
2025-06-02 16:33:06	818	4.47e-06	0.0001	0.0001	-0.023789
2025-06-02 16:33:07	819	4.47e-06	0.0001	0.0001	-0.045674
2025-06-02 16:33:08	820	4.48e-06	0.0001	0.0001	-0.023789
2025-06-02 16:33:09	821	4.47e-06	0.0001	0.0001	-0.041297
2025-06-02 16:33:10	822	4.47e-06	0.0001	0.0001	-0.028166
2025-06-02 16:33:11	823	4.47e-06	0.0001	0.0001	-0.041297
2025-06-02 16:33:13	825	4.43e-06	0.0001	0.0001	-0.032543
2025-06-02 16:33:13	825	4.33e-06	0.0001	0.0001	-0.041297
2025-06-02 16:33:14	826	4.33e-06	0.0001	0.0001	-0.028166
2025-06-02 16:33:15	827	4.3e-06	0.0001	0.0001	-0.023789
2025-06-02 16:33:16	828	4.21e-06	0.0001	0.0001	-0.023789
2025-06-02 16:33:18	830	4.15e-06	0.0001	0.0001	-0.015035
2025-06-02 16:33:19	831	4.02e-06	0.0001	0.0001	-0.032543
2025-06-02 16:33:20	832	3.95e-06	31.3	0.0001	-0.032543
2025-06-02 16:33:21	833	3.92e-06	1000	0.0001	-0.032543
2025-06-02 16:33:22	834	3.9e-06	1000	0.0001	-0.023789
2025-06-02 16:33:23	835	3.9e-06	1000	0.0001	-0.03692
2025-06-02 16:33:24	836	3.85e-06	1000	0.0001	-0.03692
2025-06-02 16:33:25	837	3.84e-06	1000	0.0001	-0.041297
2025-06-02 16:33:26	838	3.84e-06	1000	0.0001	-0.032543
2025-06-02 16:33:27	839	3.84e-06	3.72	0.0001	-0.032543
2025-06-02 16:33:28	840	3.81e-06	0.559	0.0001	-0.028166
2025-06-02 16:33:29	841	3.78e-06	0.265	0.0001	-0.032543
2025-06-02 16:33:30	842	3.78e-06	0.143	0.0001	-0.045674
2025-06-02 16:33:31	843	3.76e-06	0.0831	0.0001	-0.028166
2025-06-02 16:33:32	844	3.78e-06	0.0508	0.0001	-0.028166
2025-06-02 16:33:33	845	3.78e-06	0.0333	0.0001	-0.032543
2025-06-02 16:33:34	846	3.76e-06	0.0216	0.0001	-0.028166
2025-06-02 16:33:35	847	3.73e-06	0.0148	0.0001	-0.045674
2025-06-02 16:33:36	848	3.69e-06	0.00987	0.0001	-0.028166
2025-06-02 16:33:37	849	3.69e-06	0.00727	0.0001	-0.041297
2025-06-02 16:33:38	850	3.69e-06	0.00548	0.0001	-0.023789
2025-06-02 16:33:39	851	3.68e-06	0.00425	0.0001	-0.028166
2025-06-02 16:33:40	852	3.69e-06	0.0034	0.0001	-0.03692
2025-06-02 16:33:41	853	3.69e-06	0.00284	0.0001	-0.032543
2025-06-02 16:33:42	854	3.69e-06	0.00221	0.0001	-0.032543
2025-06-02 16:33:43	855	3.68e-06	0.00193	0.0001	-0.023789
2025-06-02 16:33:45	857	3.64e-06	0.0017	0.0001	-0.028166
2025-06-02 16:33:46	858	3.61e-06	0.00155	0.0001	-0.028166
2025-06-02 16:33:47	859	3.61e-06	0.00144	0.0001	-0.015035
2025-06-02 16:33:48	860	3.61e-06	0.00137	0.0001	-0.041297
2025-06-02 16:33:49	861	3.61e-06	0.00133	0.0001	-0.023789
2025-06-02 16:33:50	862	3.61e-06	0.00128	0.0001	-0.032543
2025-06-02 16:33:51	863	3.61e-06	0.00125	0.0001	-0.028166
2025-06-02 16:33:52	864	3.61e-06	0.00121	0.0001	-0.032543
2025-06-02 16:33:53	865	3.61e-06	0.00119	0.0001	-0.045674
2025-06-02 16:33:54	866	3.61e-06	0.00116	0.0001	-0.045674
2025-06-02 16:33:55	867	3.61e-06	0.00115	0.0001	-0.019412
2025-06-02 16:33:56	868	3.63e-06	0.00113	0.0001	-0.03692
2025-06-02 16:33:57	869	3.61e-06	0.00112	0.0001	-0.028166
2025-06-02 16:33:58	870	3.61e-06	0.00111	0.0001	-0.023789
2025-06-02 16:33:59	871	3.63e-06	0.0011	0.0001	-0.019412
2025-06-02 16:34:00	872	3.59e-06	0.0011	0.0001	-0.032543
2025-06-02 16:34:01	873	3.55e-06	0.00108	0.0001	-0.03692
2025-06-02 16:34:02	874	3.55e-06	0.00107	0.0001	-0.028166
2025-06-02 16:34:03	875	3.55e-06	0.00106	0.0001	-0.023789
2025-06-02 16:34:04	876	3.54e-06	0.00107	0.0001	-0.03692
2025-06-02 16:34:05	877	3.55e-06	0.00106	0.0001	-0.032543
2025-06-02 16:34:06	878	3.55e-06	0.00106	0.0001	-0.03692
2025-06-02 16:34:07	879	3.55e-06	0.00108	0.0001	-0.019412
2025-06-02 16:34:08	880	3.55e-06	0.00113	0.0001	-0.028166
2025-06-02 16:34:09	881	1.6e-05	0.001	0.0001	-0.03692
2025-06-02 16:34:10	882	1.1e-05	0.000769	0.0001	-0.028166
2025-06-02 16:34:11	883	9.16e-06	0.000574	0.0001	-0.032543
2025-06-02 16:34:12	884	8.31e-06	0.000439	0.0001	-0.019412
2025-06-02 16:34:13	885	7.83e-06	0.000343	0.0001	-0.028166
2025-06-02 16:34:13	885	7.49e-06	0.000263	0.0001	-0.03692
2025-06-02 16:34:14	886	7.25e-06	0.000205	0.0001	-0.028166
2025-06-02 16:34:16	888	7.1e-06	0.000156	0.0001	-0.028166
2025-06-02 16:34:17	889	6.92e-06	0.000127	0.0001	-0.03692
2025-06-02 16:34:18	890	6.82e-06	0.00011	0.0001	-0.03692
2025-06-02 16:34:19	891	6.72e-06	0.0001	0.0001	-0.028166
2025-06-02 16:34:20	892	6.65e-06	0.0001	0.0001	-0.032543
2025-06-02 16:34:21	893	6.61e-06	0.0001	0.0001	-0.03692
2025-06-02 16:34:21	893	6.59e-06	0.0001	0.0001	-0.023789
2025-06-02 16:34:22	894	6.51e-06	0.0001	0.0001	-0.028166
2025-06-02 16:34:24	896	6.51e-06	0.0001	0.0001	-0.032543
2025-06-02 16:34:25	897	6.41e-06	0.0001	0.0001	-0.023789
2025-06-02 16:34:26	898	6.39e-06	0.0001	0.0001	-0.041297
2025-06-02 16:34:27	899	6.34e-06	0.0001	0.0001	-0.019412
2025-06-02 16:34:28	900	6.3e-06	0.0001	0.0001	-0.028166
2025-06-02 16:34:29	901	6.3e-06	0.0001	0.0001	-0.028166
2025-06-02 16:34:29	901	6.24e-06	0.0001	0.0001	-0.03692
2025-06-02 16:34:30	902	6.7e-06	0.0001	0.0001	-0.019412
2025-06-02 16:34:31	903	6.8e-06	0.0001	0.0001	-0.015035
2025-06-02 16:34:32	904	6.82e-06	0.0001	0.0001	-0.023789
2025-06-02 16:34:33	905	6.82e-06	0.0001	0.0001	-0.028166
2025-06-02 16:34:34	906	6.82e-06	0.0001	0.0001	-0.028166
2025-06-02 16:34:35	907	6.82e-06	0.0001	0.0001	-0.041297
2025-06-02 16:34:36	908	6.82e-06	0.0001	0.0001	-0.028166
2025-06-02 16:34:37	909	6.82e-06	0.0001	0.0001	-0.028166
2025-06-02 16:34:38	910	6.8e-06	0.0001	0.0001	-0.03692
2025-06-02 16:34:39	911	6.8e-06	0.0001	0.0001	-0.032543
2025-06-02 16:34:40	912	6.82e-06	0.0001	0.0001	-0.032543
2025-06-02 16:34:41	913	6.74e-06	0.0001	0.0001	-0.03692
2025-06-02 16:34:42	914	6.72e-06	0.0001	0.0001	-0.015035
2025-06-02 16:34:43	915	6.7e-06	0.0001	0.0001	-0.041297
2025-06-02 16:34:44	916	6.61e-06	0.0001	0.0001	-0.023789
2025-06-02 16:34:45	917	6.61e-06	0.0001	0.0001	-0.032543
2025-06-02 16:34:46	918	6.61e-06	0.0001	0.0001	-0.019412
2025-06-02 16:34:47	919	6.61e-06	0.0001	0.0001	-0.028166
2025-06-02 16:34:48	920	6.61e-06	0.0001	0.0001	-0.015035
2025-06-02 16:34:49	921	6.53e-06	0.0001	0.0001	-0.023789
2025-06-02 16:34:50	922	6.51e-06	0.0001	0.0001	-0.028166
2025-06-02 16:34:51	923	6.51e-06	0.0001	0.0001	-0.023789
2025-06-02 16:34:52	924	6.51e-06	0.0001	0.0001	-0.028166
2025-06-02 16:34:53	925	6.51e-06	0.0001	0.0001	-0.032543
2025-06-02 16:34:54	926	6.49e-06	0.0001	0.0001	-0.023789
2025-06-02 16:34:55	927	6.39e-06	0.0001	0.0001	-0.028166
2025-06-02 16:34:56	928	6.39e-06	0.0001	0.0001	-0.028166
2025-06-02 16:34:57	929	6.39e-06	0.0001	0.0001	-0.019412
2025-06-02 16:34:58	930	6.39e-06	0.0001	0.0001	-0.032543
2025-06-02 16:34:59	931	6.39e-06	0.0001	0.0001	-0.019412
2025-06-02 16:35:00	932	6.39e-06	0.0001	0.0001	-0.041297
2025-06-02 16:35:01	933	6.41e-06	0.0001	0.0001	-0.03692
2025-06-02 16:35:02	934	6.34e-06	0.0001	0.0001	-0.032543
2025-06-02 16:35:03	935	6.3e-06	0.0001	0.0001	-0.045674
2025-06-02 16:35:04	936	6.24e-06	0.0001	0.0001	-0.028166
2025-06-02 16:35:04	936	5.82e-06	0.0001	0.0001	-0.023789
2025-06-02 16:35:05	937	5.8e-06	0.0001	0.000102	-0.03692
2025-06-02 16:35:06	938	5.49e-06	0.0001	0.000104	-0.03692
2025-06-02 16:35:07	939	4.47e-06	0.0001	0.000108	-0.023789
2025-06-02 16:35:08	940	4.33e-06	0.0001	0.00012	-0.032543
2025-06-02 16:35:09	941	4.32e-06	0.0001	0.000134	-0.032543
2025-06-02 16:35:10	942	4.26e-06	0.0001	0.000156	-0.032543
2025-06-02 16:35:11	943	4.26e-06	0.0001	0.000168	-0.03692
2025-06-02 16:35:12	944	4.26e-06	0.0001	0.000198	-0.028166
2025-06-02 16:35:13	945	4.26e-06	0.0001	0.000208	-0.023789
2025-06-02 16:35:14	946	4.26e-06	0.0001	0.000233	-0.03692
2025-06-02 16:35:15	947	4.26e-06	0.0001	0.000247	-0.032543
2025-06-02 16:35:16	948	4.27e-06	0.0001	0.000271	-0.032543
2025-06-02 16:35:17	949	4.22e-06	0.0001	0.000293	-0.023789
2025-06-02 16:35:18	950	4.2e-06	0.0001	0.000315	-0.023789
2025-06-02 16:35:19	951	4.21e-06	0.0001	0.000323	-0.028166
2025-06-02 16:35:20	952	4.2e-06	0.0001	0.000346	-0.041297
2025-06-02 16:35:21	953	4.2e-06	0.0001	0.000353	-0.032543
2025-06-02 16:35:22	954	4.2e-06	0.0001	0.000367	-0.032543
2025-06-02 16:35:23	955	4.2e-06	0.0001	0.000372	-0.03692
2025-06-02 16:35:24	956	4.2e-06	0.0001	0.000387	-0.032543
2025-06-02 16:35:25	957	4.2e-06	0.0001	0.000404	-0.032543
2025-06-02 16:35:26	958	4.19e-06	0.0001	0.000416	-0.023789
2025-06-02 16:35:27	959	4.15e-06	0.0001	0.000429	-0.032543
2025-06-02 16:35:28	960	4.15e-06	0.0001	0.00044	-0.032543
2025-06-02 16:35:29	961	4.15e-06	0.0001	0.000458	-0.032543
2025-06-02 16:35:29	961	4.15e-06	0.0001	0.000468	-0.023789
2025-06-02 16:35:30	962	4.15e-06	0.0001	0.000484	-0.028166
2025-06-02 16:35:31	963	4.15e-06	0.0001	0.000498	-0.032543
2025-06-02 16:35:32	964	4.14e-06	0.0001	0.00051	-0.03692
2025-06-02 16:35:33	965	4.15e-06	0.0001	0.000524	-0.032543
2025-06-02 16:35:34	966	4.15e-06	0.0001	0.000536	-0.028166
2025-06-02 16:35:35	967	4.14e-06	0.0001	0.000551	-0.03692
2025-06-02 16:35:36	968	4.14e-06	0.0001	0.000562	-0.023789
2025-06-02 16:35:37	969	4.14e-06	0.0001	0.000574	-0.023789
2025-06-02 16:35:38	970	4.15e-06	0.0001	0.000586	-0.028166
2025-06-02 16:35:39	971	4.15e-06	0.0001	0.000603	-0.023789
2025-06-02 16:35:40	972	4.11e-06	0.0001	0.000619	-0.032543
2025-06-02 16:35:41	973	4.07e-06	0.0001	0.000639	-0.03692
2025-06-02 16:35:42	974	4.07e-06	0.0001	0.000655	-0.023789
2025-06-02 16:35:43	975	4.07e-06	0.0001	0.000674	-0.028166
2025-06-02 16:35:44	976	4.07e-06	0.0001	0.0007	-0.028166
2025-06-02 16:35:45	977	4.09e-06	0.0001	0.000728	-0.028166
2025-06-02 16:35:46	978	4.07e-06	0.0001	0.000755	-0.028166
2025-06-02 16:35:47	979	4.07e-06	0.0001	0.000783	-0.032543
2025-06-02 16:35:48	980	4.07e-06	0.0001	0.000823	-0.023789
2025-06-02 16:35:49	981	4.09e-06	0.0001	0.000874	-0.019412
2025-06-02 16:35:50	982	4.07e-06	0.0001	0.000934	-0.032543
2025-06-02 16:35:51	983	4.09e-06	0.0001	0.001	-0.028166
2025-06-02 16:35:52	984	4.07e-06	0.0001	0.00109	-0.019412
2025-06-02 16:35:53	985	4.09e-06	0.0001	0.00121	-0.028166
2025-06-02 16:35:54	986	4.07e-06	0.0001	0.00135	-0.015035
2025-06-02 16:35:55	987	4.07e-06	0.0001	0.00156	-0.028166
2025-06-02 16:35:55	987	4.07e-06	0.0001	0.00183	-0.023789
2025-06-02 16:35:56	988	4.07e-06	0.0001	0.0022	-0.028166
2025-06-02 16:35:57	989	4.07e-06	0.0001	0.00265	-0.023789
2025-06-02 16:35:58	990	4.07e-06	0.0001	0.00326	-0.023789
2025-06-02 16:35:59	991	4.07e-06	0.0001	0.00408	-0.015035
2025-06-02 16:36:00	992	4.07e-06	0.0001	0.00509	-0.019412
2025-06-02 16:36:01	993	4.07e-06	0.0001	0.00637	-0.019412
2025-06-02 16:36:02	994	4.07e-06	0.0001	0.00805	-0.019412
2025-06-02 16:36:03	995	4.09e-06	0.0001	0.0101	-0.023789
2025-06-02 16:36:04	996	4.07e-06	0.0001	0.0125	-0.023789
2025-06-02 16:36:05	997	4.07e-06	0.0001	0.0148	-0.010658
2025-06-02 16:36:06	998	4.04e-06	0.0001	0.0173	-0.010658
2025-06-02 16:36:07	999	4.02e-06	0.0001	0.0189	-0.015035
2025-06-02 16:36:08	1000	4.01e-06	0.0001	0.0199	-0.015035
2025-06-02 16:36:09	1001	4.01e-06	0.0001	0.0207	-0.023789
2025-06-02 16:36:10	1002	4.01e-06	0.0001	0.0211	-0.010658
2025-06-02 16:36:11	1003	4.01e-06	0.0001	0.0212	-0.006281
2025-06-02 16:36:12	1004	4.01e-06	0.0001	0.0214	-0.015035
2025-06-02 16:36:13	1005	4.01e-06	0.0001	0.0215	-0.019412
2025-06-02 16:36:14	1006	4.01e-06	0.0001	0.0217	-0.015035
2025-06-02 16:36:15	1007	4.01e-06	0.0001	0.0219	-0.006281
2025-06-02 16:36:16	1008	4.01e-06	0.0001	0.0221	0.01998
2025-06-02 16:36:17	1009	4.01e-06	0.0001	0.0223	-0.015035
2025-06-02 16:36:18	1010	4.01e-06	0.0001	0.0224	-0.001904
2025-06-02 16:36:19	1011	4.02e-06	0.0001	0.0226	-0.001904
2025-06-02 16:36:20	1012	4.01e-06	0.0001	0.0228	-0.010658
2025-06-02 16:36:20	1012	4.01e-06	0.0001	0.0231	-0.010658
2025-06-02 16:36:21	1013	4.01e-06	0.0001	0.0234	0.002472
2025-06-02 16:36:22	1014	4.01e-06	0.0001	0.0237	-0.028166
2025-06-02 16:36:23	1015	4.01e-06	0.0001	0.024	-0.015035
2025-06-02 16:36:24	1016	4e-06	0.0001	0.0245	-0.001904
2025-06-02 16:36:25	1017	4.01e-06	0.0001	0.0252	-0.015035
2025-06-02 16:36:26	1018	4.01e-06	0.0001	0.0263	-0.010658
2025-06-02 16:36:27	1019	4.01e-06	0.0001	0.0283	-0.010658
2025-06-02 16:36:28	1020	4.01e-06	0.0001	0.0323	0.011226
2025-06-02 16:36:29	1021	4.01e-06	0.0001	0.0392	0.011226
2025-06-02 16:36:30	1022	4.01e-06	0.0001	0.0537	0.011226
2025-06-02 16:36:31	1023	4.02e-06	0.0001	0.0742	0.024357
2025-06-02 16:36:32	1024	4.01e-06	0.0001	0.102	0.059372
2025-06-02 16:36:33	1025	4.01e-06	0.0001	0.136	0.090011
2025-06-02 16:36:34	1026	4.01e-06	0.0001	0.177	0.129403
2025-06-02 16:36:35	1027	4.01e-06	0.0001	0.214	0.177549
2025-06-02 16:36:36	1028	4.01e-06	0.0001	0.26	0.216941
2025-06-02 16:36:37	1029	4.01e-06	0.0001	0.302	0.251956
2025-06-02 16:36:38	1030	4.01e-06	0.0001	0.348	0.31761
2025-06-02 16:36:39	1031	4.01e-06	0.0001	0.395	0.352625
2025-06-02 16:36:40	1032	4.01e-06	0.0001	0.45	0.400771
2025-06-02 16:36:41	1033	4.01e-06	0.0001	0.499	0.457671
2025-06-02 16:36:42	1034	4.01e-06	0.0001	0.559	0.518948
2025-06-02 16:36:43	1035	4.01e-06	0.0001	0.642	0.619617
2025-06-02 16:36:44	1036	4e-06	0.0001	0.701	0.667763
2025-06-02 16:36:45	1037	4e-06	0.0001	0.773	0.733416
2025-06-02 16:36:46	1038	4e-06	0.0001	0.836	0.794693
2025-06-02 16:36:47	1039	3.97e-06	0.0001	0.899	0.85597
2025-06-02 16:36:48	1040	3.95e-06	0.0001	0.971	0.943508
2025-06-02 16:36:49	1041	3.96e-06	0.0001	1.05	1.00916
2025-06-02 16:36:50	1042	3.95e-06	0.0001	1.13	1.08795
2025-06-02 16:36:51	1043	3.95e-06	0.0001	1.2	1.17548
2025-06-02 16:36:52	1044	3.94e-06	0.0001	1.27	1.24114
2025-06-02 16:36:53	1045	3.95e-06	0.0001	1.35	1.30679
2025-06-02 16:36:54	1046	3.95e-06	0.0001	1.43	1.40746
2025-06-02 16:36:54	1046	3.94e-06	0.0001	1.51	1.45561
2025-06-02 16:36:55	1047	3.95e-06	0.0001	1.57	1.53439
2025-06-02 16:36:56	1048	3.95e-06	0.0001	1.64	1.60442
2025-06-02 16:36:58	1050	3.95e-06	0.0001	1.71	1.67883
2025-06-02 16:36:59	1051	3.95e-06	0.0001	1.81	1.78388
2025-06-02 16:37:00	1052	3.95e-06	0.0001	1.89	1.85828
2025-06-02 16:37:01	1053	3.95e-06	0.0001	1.99	1.95457
2025-06-02 16:37:02	1054	3.95e-06	0.0001	2.06	2.01147
2025-06-02 16:37:03	1055	3.95e-06	0.0001	2.12	2.07713
2025-06-02 16:37:04	1056	3.95e-06	0.0001	2.17	2.13841
2025-06-02 16:37:05	1057	3.94e-06	0.0001	2.22	2.20844
2025-06-02 16:37:06	1058	3.94e-06	0.0001	2.28	2.27409
2025-06-02 16:37:07	1059	3.95e-06	0.0001	2.34	2.32661
2025-06-02 16:37:08	1060	3.95e-06	0.0001	2.39	2.37476
2025-06-02 16:37:09	1061	3.94e-06	0.0001	2.46	2.45354
2025-06-02 16:37:10	1062	3.95e-06	0.0001	2.52	2.49293
2025-06-02 16:37:11	1063	3.95e-06	0.0001	2.57	2.54546
2025-06-02 16:37:12	1064	3.94e-06	0.0001	2.61	2.58047
2025-06-02 16:37:13	1065	3.95e-06	0.0001	2.65	2.633
2025-06-02 16:37:14	1066	3.95e-06	0.0001	2.69	2.65488
2025-06-02 16:37:15	1067	3.95e-06	0.0001	2.72	2.68114
2025-06-02 16:37:16	1068	3.95e-06	0.0001	2.74	2.72053
2025-06-02 16:37:17	1069	3.95e-06	0.0001	2.77	2.74242
2025-06-02 16:37:18	1070	3.94e-06	0.0001	2.8	2.78181
2025-06-02 16:37:19	1071	3.94e-06	0.0001	2.82	2.80807
2025-06-02 16:37:20	1072	3.95e-06	0.0001	2.84	2.82558
2025-06-02 16:37:22	1074	3.95e-06	0.0001	2.86	2.86497
2025-06-02 16:37:23	1075	3.95e-06	0.0001	2.88	2.87373
2025-06-02 16:37:24	1076	3.95e-06	0.0001	2.89	2.88686
2025-06-02 16:37:25	1077	3.95e-06	0.0001	2.91	2.91312
2025-06-02 16:37:26	1078	3.95e-06	0.0001	2.93	2.92625
2025-06-02 16:37:27	1079	3.95e-06	0.0001	2.94	2.94813
2025-06-02 16:37:28	1080	3.95e-06	0.0001	2.94	2.94813
2025-06-02 16:37:29	1081	3.94e-06	0.0001	2.95	3.00503
2025-06-02 16:37:30	1082	3.95e-06	0.0001	2.96	2.98315
2025-06-02 16:37:31	1083	3.95e-06	0.0001	2.97	2.98315
2025-06-02 16:37:32	1084	3.94e-06	0.0001	2.97	2.98753
2025-06-02 16:37:33	1085	3.95e-06	0.0001	2.99	3.00941
2025-06-02 16:37:34	1086	3.95e-06	0.0001	2.99	3.01379
2025-06-02 16:37:35	1087	3.95e-06	0.0001	2.99	3.0313
2025-06-02 16:37:36	1088	3.94e-06	0.0001	3	3.03567
2025-06-02 16:37:37	1089	3.95e-06	0.0001	3	3.04005
2025-06-02 16:37:38	1090	3.95e-06	0.0001	3	3.0313
2025-06-02 16:37:39	1091	3.95e-06	0.0001	3	3.05318
2025-06-02 16:37:40	1092	3.94e-06	0.0001	3.02	3.06193
2025-06-02 16:37:41	1093	3.95e-06	0.0001	3.01	3.05756
2025-06-02 16:37:42	1094	3.95e-06	0.0001	3.02	3.05318
2025-06-02 16:37:43	1095	3.95e-06	0.0001	3.02	3.05756
2025-06-02 16:37:44	1096	3.94e-06	0.0001	3.01	3.06631
2025-06-02 16:37:45	1097	3.94e-06	0.0001	3.02	3.06631
2025-06-02 16:37:46	1098	3.94e-06	0.0001	3.02	3.07944
2025-06-02 16:37:47	1099	3.95e-06	0.0001	3.02	3.08819
2025-06-02 16:37:48	1100	3.95e-06	0.0001	3.03	3.07069
2025-06-02 16:37:49	1101	3.95e-06	0.0001	3.03	3.08819
2025-06-02 16:37:50	1102	3.95e-06	0.0001	3.03	3.08819
2025-06-02 16:37:51	1103	3.95e-06	0.0001	3.03	3.09257
2025-06-02 16:37:52	1104	3.95e-06	0.0001	3.03	3.09695
2025-06-02 16:37:53	1105	3.95e-06	0.0001	3.03	3.06631
2025-06-02 16:37:54	1106	3.95e-06	0.0001	3.03	3.09257
2025-06-02 16:37:55	1107	3.95e-06	0.0001	3.03	3.1057
2025-06-02 16:37:56	1108	3.95e-06	0.0001	3.03	3.09257
2025-06-02 16:37:57	1109	3.95e-06	0.0001	3.03	3.11446
2025-06-02 16:37:58	1110	3.94e-06	0.0001	3.03	3.11008
2025-06-02 16:37:59	1111	3.95e-06	0.0001	3.03	3.1057
2025-06-02 16:38:00	1112	3.95e-06	0.0001	3.03	3.11446
2025-06-02 16:38:01	1113	3.95e-06	0.0001	3.03	3.11446
2025-06-02 16:38:02	1114	3.95e-06	0.0001	3.02	3.10133
2025-06-02 16:38:03	1115	3.94e-06	0.0001	3.03	3.10133
2025-06-02 16:38:04	1116	3.95e-06	0.0001	3.03	3.12759
2025-06-02 16:38:05	1117	3.94e-06	0.0001	3.03	3.09695
2025-06-02 16:38:06	1118	3.95e-06	0.0001	3.03	3.12321
2025-06-02 16:38:07	1119	3.95e-06	0.0001	3.03	3.11008
2025-06-02 16:38:08	1120	3.95e-06	0.0001	3.03	3.11883
2025-06-02 16:38:09	1121	3.94e-06	0.0001	3.03	3.11008
2025-06-02 16:38:10	1122	3.95e-06	0.0001	3.03	3.11008
2025-06-02 16:38:11	1123	3.95e-06	0.0001	3.03	3.11008
2025-06-02 16:38:11	1123	3.94e-06	0.0001	3.03	3.09695
2025-06-02 16:38:12	1124	3.94e-06	0.0001	3.03	3.11446
2025-06-02 16:38:13	1125	3.94e-06	0.0001	3.03	3.09695
2025-06-02 16:38:14	1126	3.95e-06	0.0001	3.03	3.11008
2025-06-02 16:38:15	1127	3.92e-06	0.0001	3.03	3.11008
2025-06-02 16:38:16	1128	3.94e-06	0.0001	3.02	3.1057
2025-06-02 16:38:17	1129	3.92e-06	0.0001	3.02	3.1057
2025-06-02 16:38:19	1131	3.92e-06	0.0001	3.02	3.09257
2025-06-02 16:38:19	1131	3.91e-06	0.0001	3.02	3.09257
2025-06-02 16:38:20	1132	3.92e-06	0.0001	3.02	3.11883
2025-06-02 16:38:21	1133	3.94e-06	0.0001	3.01	3.09695
2025-06-02 16:38:22	1134	3.91e-06	0.0001	3.01	3.11008
2025-06-02 16:38:23	1135	3.9e-06	0.0001	3.01	3.08819
2025-06-02 16:38:24	1136	3.89e-06	0.0001	3.01	3.08819
2025-06-02 16:38:25	1137	3.89e-06	0.0001	3.02	3.09257
2025-06-02 16:38:26	1138	3.9e-06	0.0001	3	3.1057
2025-06-02 16:38:27	1139	3.89e-06	0.0001	3	3.1057
2025-06-02 16:38:28	1140	3.87e-06	0.0001	3	3.1057
2025-06-02 16:38:29	1141	3.89e-06	0.0001	3	3.11008
2025-06-02 16:38:30	1142	3.89e-06	0.0001	3	3.1057
2025-06-02 16:38:31	1143	3.87e-06	0.0001	3	3.1057
2025-06-02 16:38:32	1144	3.87e-06	0.0001	3	3.09257
2025-06-02 16:38:33	1145	3.89e-06	0.0001	3	3.09695
2025-06-02 16:38:34	1146	3.89e-06	0.0001	3	3.09257
2025-06-02 16:38:35	1147	3.87e-06	0.0001	3	3.11446
2025-06-02 16:38:36	1148	3.87e-06	0.0001	3	3.09257
2025-06-02 16:38:37	1149	3.89e-06	0.0001	3	3.1057
2025-06-02 16:38:38	1150	3.87e-06	0.0001	3	3.09695
2025-06-02 16:38:39	1151	3.87e-06	0.0001	3	3.11883
2025-06-02 16:38:40	1152	3.87e-06	0.0001	3	3.08819
2025-06-02 16:38:41	1153	3.87e-06	0.0001	3	3.10133
2025-06-02 16:38:42	1154	3.87e-06	0.0001	3	3.09695
2025-06-02 16:38:43	1155	3.87e-06	0.0001	3	3.1057
2025-06-02 16:38:44	1156	3.89e-06	0.0001	3	3.09695
2025-06-02 16:38:45	1157	3.89e-06	0.0001	2.99	3.11446
2025-06-02 16:38:46	1158	3.89e-06	0.0001	2.99	3.10133
2025-06-02 16:38:47	1159	3.87e-06	0.0001	2.99	3.1057
2025-06-02 16:38:48	1160	3.89e-06	0.0001	2.99	3.11008
2025-06-02 16:38:49	1161	3.89e-06	0.0001	2.99	3.09257
2025-06-02 16:38:50	1162	3.89e-06	0.0001	2.99	3.09695
2025-06-02 16:38:51	1163	3.87e-06	0.0001	2.99	3.09695
2025-06-02 16:38:52	1164	3.87e-06	0.0001	2.99	3.1057
2025-06-02 16:38:53	1165	3.89e-06	0.0001	2.99	3.09695
2025-06-02 16:38:54	1166	3.87e-06	0.0001	2.99	3.09695
2025-06-02 16:38:55	1167	3.89e-06	0.0001	2.99	3.09695
2025-06-02 16:38:56	1168	3.89e-06	0.0001	2.99	3.08819
2025-06-02 16:38:57	1169	3.89e-06	0.0001	2.97	3.08819
2025-06-02 16:38:58	1170	3.87e-06	0.0001	2.97	3.09257
2025-06-02 16:38:59	1171	3.87e-06	0.0001	2.97	3.08819
2025-06-02 16:39:00	1172	3.87e-06	0.0001	2.97	3.09257
2025-06-02 16:39:01	1173	3.87e-06	0.0001	2.96	3.09695
2025-06-02 16:39:02	1174	3.87e-06	0.0001	2.97	3.09257
2025-06-02 16:39:03	1175	3.87e-06	0.0001	2.97	3.08819
2025-06-02 16:39:04	1176	3.87e-06	0.0001	2.96	3.09257
2025-06-02 16:39:05	1177	3.87e-06	0.0001	2.95	3.07944
2025-06-02 16:39:06	1178	3.87e-06	0.0001	2.96	3.08382
2025-06-02 16:39:07	1179	3.89e-06	0.0001	2.96	3.07944
2025-06-02 16:39:08	1180	3.89e-06	0.0001	2.96	3.06631
2025-06-02 16:39:09	1181	3.87e-06	0.0001	2.96	3.06631
2025-06-02 16:39:10	1182	3.87e-06	0.0001	2.95	3.07069
2025-06-02 16:39:11	1183	3.89e-06	0.0001	2.94	3.06631
2025-06-02 16:39:12	1184	3.89e-06	0.0001	2.94	3.07069
2025-06-02 16:39:13	1185	3.87e-06	0.0001	2.94	3.06193
2025-06-02 16:39:14	1186	3.87e-06	0.0001	2.94	3.06631
2025-06-02 16:39:15	1187	3.89e-06	0.0001	2.94	3.06193
2025-06-02 16:39:16	1188	3.89e-06	0.0001	2.94	3.06193
2025-06-02 16:39:17	1189	3.89e-06	0.0001	2.94	3.05756
2025-06-02 16:39:18	1190	3.87e-06	0.0001	2.93	3.06631
2025-06-02 16:39:19	1191	3.87e-06	0.0001	2.93	3.04442
2025-06-02 16:39:19	1191	3.87e-06	0.0001	2.92	3.0488
2025-06-02 16:39:20	1192	3.87e-06	0.0001	2.92	3.04442
2025-06-02 16:39:21	1193	3.89e-06	0.0001	2.92	3.05318
2025-06-02 16:39:22	1194	3.89e-06	0.0001	2.93	3.04005
2025-06-02 16:39:23	1195	3.89e-06	0.0001	2.91	3.04442
2025-06-02 16:39:24	1196	3.87e-06	0.0001	2.91	3.04005
2025-06-02 16:39:25	1197	3.89e-06	0.0001	2.91	3.0313
2025-06-02 16:39:26	1198	3.87e-06	0.0001	2.89	3.00941
2025-06-02 16:39:27	1199	3.89e-06	0.0001	2.89	3.01379
2025-06-02 16:39:28	1200	3.87e-06	0.0001	2.88	2.9919
2025-06-02 16:39:29	1201	3.89e-06	0.0001	2.87	3.00066
2025-06-02 16:39:30	1202	3.89e-06	0.0001	2.87	2.98753
2025-06-02 16:39:31	1203	3.87e-06	0.0001	2.85	2.96564
2025-06-02 16:39:32	1204	3.87e-06	0.0001	2.85	2.94376
2025-06-02 16:39:33	1205	3.87e-06	0.0001	2.84	2.94813
2025-06-02 16:39:34	1206	3.87e-06	0.0001	2.82	2.93938
2025-06-02 16:39:35	1207	3.87e-06	0.0001	2.81	2.9175
2025-06-02 16:39:36	1208	3.87e-06	0.0001	2.79	2.89999
2025-06-02 16:39:37	1209	3.89e-06	0.0001	2.78	2.87373
2025-06-02 16:39:38	1210	3.87e-06	0.0001	2.76	2.85622
2025-06-02 16:39:39	1211	3.87e-06	0.0001	2.73	2.84309
2025-06-02 16:39:40	1212	3.89e-06	0.0001	2.72	2.81245
2025-06-02 16:39:41	1213	3.89e-06	0.0001	2.69	2.77306
2025-06-02 16:39:42	1214	3.87e-06	0.0001	2.67	2.76868
2025-06-02 16:39:43	1215	3.87e-06	0.0001	2.64	2.73366
2025-06-02 16:39:44	1216	3.89e-06	0.0001	2.61	2.68989
2025-06-02 16:39:45	1217	3.87e-06	0.0001	2.58	2.66801
2025-06-02 16:39:46	1218	3.89e-06	0.0001	2.55	2.65488
2025-06-02 16:39:47	1219	3.87e-06	0.0001	2.52	2.61111
2025-06-02 16:39:48	1220	3.87e-06	0.0001	2.5	2.60236
2025-06-02 16:39:49	1221	3.87e-06	0.0001	2.48	2.56734
2025-06-02 16:39:50	1222	3.87e-06	0.0001	2.45	2.54546
2025-06-02 16:39:51	1223	3.87e-06	0.0001	2.43	2.52795
2025-06-02 16:39:52	1224	3.87e-06	0.0001	2.41	2.51482
2025-06-02 16:39:53	1225	3.89e-06	0.0001	2.4	2.48418
2025-06-02 16:39:53	1225	3.89e-06	0.0001	2.38	2.47105
2025-06-02 16:39:54	1226	3.87e-06	0.0001	2.37	2.46667
2025-06-02 16:39:55	1227	3.87e-06	0.0001	2.37	2.45792
2025-06-02 16:39:56	1228	3.89e-06	0.0001	2.35	2.44479
2025-06-02 16:39:57	1229	3.89e-06	0.0001	2.35	2.43603
2025-06-02 16:39:58	1230	3.89e-06	0.0001	2.34	2.42728
2025-06-02 16:39:59	1231	3.87e-06	0.0001	2.34	2.4229
2025-06-02 16:40:00	1232	3.89e-06	0.0001	2.32	2.42728
2025-06-02 16:40:01	1233	3.87e-06	0.0001	2.32	2.4229
2025-06-02 16:40:02	1234	3.89e-06	0.0001	2.32	2.4229
2025-06-02 16:40:03	1235	3.89e-06	0.0001	2.31	2.4229
2025-06-02 16:40:04	1236	3.87e-06	0.0001	2.31	2.4054
2025-06-02 16:40:05	1237	3.87e-06	0.0001	2.31	2.41415
2025-06-02 16:40:06	1238	3.87e-06	0.0001	2.31	2.39227
2025-06-02 16:40:07	1239	3.87e-06	0.0001	2.31	2.39664
2025-06-02 16:40:08	1240	3.87e-06	0.0001	2.29	2.39664
2025-06-02 16:40:09	1241	3.89e-06	0.0001	2.29	2.39227
2025-06-02 16:40:10	1242	3.87e-06	0.0001	2.29	2.38789
2025-06-02 16:40:11	1243	3.87e-06	0.0001	2.29	2.38789
2025-06-02 16:40:12	1244	3.89e-06	0.0001	2.29	2.37914
2025-06-02 16:40:13	1245	3.87e-06	0.0001	2.29	2.38789
2025-06-02 16:40:14	1246	3.87e-06	0.0001	2.29	2.39227
2025-06-02 16:40:15	1247	3.87e-06	0.0001	2.29	2.39227
2025-06-02 16:40:16	1248	3.87e-06	0.0001	2.29	2.38789
2025-06-02 16:40:17	1249	3.87e-06	0.0001	2.29	2.38351
2025-06-02 16:40:18	1250	3.89e-06	0.0001	2.29	2.38789
2025-06-02 16:40:19	1251	3.89e-06	0.0001	2.28	2.37914
2025-06-02 16:40:19	1251	3.89e-06	0.0001	2.28	2.38351
2025-06-02 16:40:20	1252	3.89e-06	0.0001	2.28	2.39227
2025-06-02 16:40:21	1253	3.89e-06	0.0001	2.28	2.37038
2025-06-02 16:40:22	1254	3.89e-06	0.0001	2.28	2.39227
2025-06-02 16:40:23	1255	3.89e-06	0.0001	2.28	2.37914
2025-06-02 16:40:24	1256	3.87e-06	0.0001	2.28	2.37476
2025-06-02 16:40:25	1257	3.89e-06	0.0001	2.28	2.38789
2025-06-02 16:40:26	1258	3.87e-06	0.0001	2.28	2.37914
2025-06-02 16:40:27	1259	3.87e-06	0.0001	2.28	2.37476
2025-06-02 16:40:28	1260	3.89e-06	0.0001	2.26	2.35725
2025-06-02 16:40:29	1261	3.87e-06	0.0001	2.26	2.37038
2025-06-02 16:40:30	1262	3.87e-06	0.0001	2.26	2.37038
2025-06-02 16:40:31	1263	3.89e-06	0.0001	2.26	2.35725
2025-06-02 16:40:32	1264	3.87e-06	0.0001	2.26	2.36163
2025-06-02 16:40:33	1265	3.87e-06	0.0001	2.25	2.36163
2025-06-02 16:40:34	1266	3.87e-06	0.0001	2.25	2.35287
2025-06-02 16:40:35	1267	3.87e-06	0.0001	2.25	2.35287
2025-06-02 16:40:36	1268	3.87e-06	0.0001	2.25	2.34412
2025-06-02 16:40:37	1269	3.87e-06	0.0001	2.24	2.33974
2025-06-02 16:40:38	1270	3.87e-06	0.0001	2.24	2.34412
2025-06-02 16:40:39	1271	3.89e-06	0.0001	2.24	2.3485
2025-06-02 16:40:40	1272	3.87e-06	0.0001	2.24	2.33974
2025-06-02 16:40:41	1273	3.87e-06	0.0001	2.24	2.32661
2025-06-02 16:40:42	1274	3.87e-06	0.0001	2.23	2.33537
2025-06-02 16:40:43	1275	3.89e-06	0.0001	2.22	2.33974
2025-06-02 16:40:44	1276	3.89e-06	0.0001	2.23	2.33099
2025-06-02 16:40:44	1276	3.89e-06	0.0001	2.23	2.33099
2025-06-02 16:40:45	1277	3.89e-06	0.0001	2.23	2.33537
2025-06-02 16:40:46	1278	3.89e-06	0.0001	2.22	2.32661
2025-06-02 16:40:47	1279	3.87e-06	0.0001	2.21	2.32661
2025-06-02 16:40:48	1280	3.87e-06	0.0001	2.21	2.32661
2025-06-02 16:40:49	1281	3.87e-06	0.0001	2.21	2.32661
2025-06-02 16:40:51	1283	3.87e-06	0.0001	2.21	2.31786
2025-06-02 16:40:52	1284	3.89e-06	0.0001	2.21	2.3091
2025-06-02 16:40:53	1285	3.87e-06	0.0001	2.21	2.32224
2025-06-02 16:40:53	1285	3.89e-06	0.0001	2.22	2.31348
2025-06-02 16:40:54	1286	3.89e-06	0.0001	2.21	2.31348
2025-06-02 16:40:55	1287	3.87e-06	0.0001	2.21	2.3091
2025-06-02 16:40:56	1288	3.87e-06	0.0001	2.21	2.31348
2025-06-02 16:40:57	1289	3.87e-06	0.0001	2.21	2.30035
2025-06-02 16:40:58	1290	3.87e-06	0.0001	2.2	2.30473
2025-06-02 16:40:59	1291	3.89e-06	0.0001	2.19	2.31786
2025-06-02 16:41:00	1292	3.87e-06	0.0001	2.19	2.32661
2025-06-02 16:41:01	1293	3.89e-06	0.0001	2.19	2.30473
2025-06-02 16:41:02	1294	3.87e-06	0.0001	2.2	2.3091
2025-06-02 16:41:03	1295	3.87e-06	0.0001	2.19	2.30473
2025-06-02 16:41:04	1296	3.89e-06	0.0001	2.18	2.28722
2025-06-02 16:41:05	1297	3.89e-06	0.0001	2.18	2.2916
2025-06-02 16:41:06	1298	3.87e-06	0.0001	2.18	2.2916
2025-06-02 16:41:07	1299	3.87e-06	0.0001	2.18	2.29597
2025-06-02 16:41:08	1300	3.87e-06	0.0001	2.18	2.2916
2025-06-02 16:41:09	1301	3.89e-06	0.0001	2.18	2.2916
2025-06-02 16:41:10	1302	3.89e-06	0.0001	2.17	2.28722
2025-06-02 16:41:11	1303	3.87e-06	0.0001	2.17	2.2916
2025-06-02 16:41:12	1304	3.87e-06	0.0001	2.17	2.28284
2025-06-02 16:41:13	1305	3.89e-06	0.0001	2.17	2.28284
2025-06-02 16:41:14	1306	3.87e-06	0.0001	2.17	2.27847
2025-06-02 16:41:15	1307	3.87e-06	0.0001	2.17	2.27847
2025-06-02 16:41:16	1308	3.87e-06	0.0001	2.17	2.26971
2025-06-02 16:41:17	1309	3.89e-06	0.0001	2.16	2.27847
2025-06-02 16:41:18	1310	3.87e-06	0.0001	2.16	2.27409
2025-06-02 16:41:19	1311	3.87e-06	0.0001	2.16	2.26971
2025-06-02 16:41:20	1312	3.87e-06	0.0001	2.16	2.27409
2025-06-02 16:41:21	1313	3.87e-06	0.0001	2.16	2.28284
2025-06-02 16:41:22	1314	3.87e-06	0.0001	2.16	2.26533
2025-06-02 16:41:23	1315	3.89e-06	0.0001	2.15	2.25658
2025-06-02 16:41:25	1317	3.89e-06	0.0001	2.15	2.2522
2025-06-02 16:41:26	1318	3.87e-06	0.0001	2.15	2.26971
2025-06-02 16:41:27	1319	3.87e-06	0.0001	2.15	2.26096
2025-06-02 16:41:28	1320	3.87e-06	0.0001	2.15	2.26096
2025-06-02 16:41:29	1321	3.89e-06	0.0001	2.15	2.2522
2025-06-02 16:41:30	1322	3.87e-06	0.0001	2.15	2.2522
2025-06-02 16:41:31	1323	3.89e-06	0.0001	2.14	2.25658
2025-06-02 16:41:32	1324	3.89e-06	0.0001	2.14	2.26533
2025-06-02 16:41:33	1325	3.87e-06	0.0001	2.14	2.24345
2025-06-02 16:41:34	1326	3.89e-06	0.0001	2.14	2.24345
2025-06-02 16:41:35	1327	3.89e-06	0.0001	2.14	2.24783
2025-06-02 16:41:36	1328	3.87e-06	0.0001	2.14	2.25658
2025-06-02 16:41:37	1329	3.87e-06	0.0001	2.14	2.23907
2025-06-02 16:41:38	1330	3.87e-06	0.0001	2.13	2.26971
2025-06-02 16:41:39	1331	3.87e-06	0.0001	2.12	2.2522
2025-06-02 16:41:40	1332	3.87e-06	0.0001	2.12	2.2347
2025-06-02 16:41:41	1333	3.87e-06	0.0001	2.12	2.23907
2025-06-02 16:41:42	1334	3.87e-06	0.0001	2.12	2.24783
2025-06-02 16:41:43	1335	3.87e-06	0.0001	2.12	2.23032
2025-06-02 16:41:44	1336	3.87e-06	0.0001	2.13	2.23032
2025-06-02 16:41:45	1337	3.87e-06	0.0001	2.12	2.23032
2025-06-02 16:41:46	1338	3.87e-06	0.0001	2.11	2.22157
2025-06-02 16:41:47	1339	3.87e-06	0.0001	2.11	2.24783
2025-06-02 16:41:48	1340	3.87e-06	0.0001	2.11	2.23032
2025-06-02 16:41:49	1341	3.87e-06	0.0001	2.11	2.22594
2025-06-02 16:41:50	1342	3.87e-06	0.0001	2.11	2.21281
2025-06-02 16:41:51	1343	3.87e-06	0.0001	2.11	2.22157
2025-06-02 16:41:52	1344	3.89e-06	0.0001	2.11	2.22594
2025-06-02 16:41:53	1345	3.89e-06	0.0001	2.11	2.23032
2025-06-02 16:41:54	1346	3.87e-06	0.0001	2.11	2.21719
2025-06-02 16:41:55	1347	3.89e-06	0.0001	2.11	2.21719
2025-06-02 16:41:56	1348	3.89e-06	0.0001	2.11	2.21281
2025-06-02 16:41:57	1349	3.89e-06	0.0001	2.11	2.22157
2025-06-02 16:41:58	1350	3.87e-06	0.0001	2.11	2.22594
2025-06-02 16:41:59	1351	3.87e-06	0.0001	2.11	2.21719
2025-06-02 16:42:00	1352	3.87e-06	0.0001	2.1	2.19968
2025-06-02 16:42:01	1353	3.89e-06	0.0001	2.11	2.20844
2025-06-02 16:42:02	1354	3.89e-06	0.0001	2.11	2.21281
2025-06-02 16:42:03	1355	3.87e-06	0.0001	2.1	2.20406
2025-06-02 16:42:04	1356	3.87e-06	0.0001	2.09	2.20844
2025-06-02 16:42:05	1357	3.89e-06	0.0001	2.09	2.20406
2025-06-02 16:42:06	1358	3.87e-06	0.0001	2.09	2.19968
2025-06-02 16:42:07	1359	3.87e-06	0.0001	2.09	2.19968
2025-06-02 16:42:08	1360	3.87e-06	0.0001	2.09	2.19968
2025-06-02 16:42:09	1361	3.89e-06	0.0001	2.09	2.1953
2025-06-02 16:42:10	1362	3.89e-06	0.0001	2.08	2.18217
2025-06-02 16:42:11	1363	3.87e-06	0.0001	2.08	2.20844
2025-06-02 16:42:12	1364	3.89e-06	0.0001	2.08	2.19093
2025-06-02 16:42:13	1365	3.87e-06	0.0001	2.08	2.18655
2025-06-02 16:42:14	1366	3.89e-06	0.0001	2.08	2.20406
2025-06-02 16:42:15	1367	3.87e-06	0.0001	2.08	2.18655
2025-06-02 16:42:16	1368	3.87e-06	0.0001	2.08	2.18655
2025-06-02 16:42:17	1369	3.87e-06	0.0001	2.08	2.18655
2025-06-02 16:42:18	1370	3.89e-06	0.0001	2.08	2.18217
2025-06-02 16:42:19	1371	3.87e-06	0.0001	2.08	2.19968
2025-06-02 16:42:20	1372	3.87e-06	0.0001	2.08	2.19093
2025-06-02 16:42:21	1373	3.89e-06	0.0001	2.07	2.1953
2025-06-02 16:42:22	1374	3.87e-06	0.0001	2.07	2.19093
2025-06-02 16:42:23	1375	3.89e-06	0.0001	2.07	2.1953
2025-06-02 16:42:24	1376	3.87e-06	0.0001	2.07	2.16904
2025-06-02 16:42:25	1377	3.89e-06	0.0001	2.07	2.1778
2025-06-02 16:42:26	1378	3.87e-06	0.0001	2.07	2.18655
2025-06-02 16:42:27	1379	3.87e-06	0.0001	2.07	2.18217
2025-06-02 16:42:28	1380	3.87e-06	0.0001	2.07	2.1778
2025-06-02 16:42:29	1381	3.87e-06	0.0001	2.07	2.17342
2025-06-02 16:42:30	1382	3.89e-06	0.0001	2.06	2.15591
2025-06-02 16:42:31	1383	3.89e-06	0.0001	2.06	2.16029
2025-06-02 16:42:32	1384	3.89e-06	0.0001	2.06	2.16904
2025-06-02 16:42:33	1385	3.87e-06	0.0001	2.06	2.1778
2025-06-02 16:42:34	1386	3.87e-06	0.0001	2.06	2.16904
2025-06-02 16:42:35	1387	3.87e-06	0.0001	2.06	2.17342
2025-06-02 16:42:35	1387	3.87e-06	0.0001	2.06	2.16029
2025-06-02 16:42:36	1388	3.87e-06	0.0001	2.06	2.16029
2025-06-02 16:42:37	1389	3.87e-06	0.0001	2.05	2.14716
2025-06-02 16:42:38	1390	3.87e-06	0.0001	2.05	2.16904
2025-06-02 16:42:39	1391	3.87e-06	0.0001	2.05	2.16904
2025-06-02 16:42:40	1392	3.87e-06	0.0001	2.05	2.15153
2025-06-02 16:42:41	1393	3.87e-06	0.0001	2.05	2.14716
2025-06-02 16:42:42	1394	3.89e-06	0.0001	2.05	2.15591
2025-06-02 16:42:43	1395	3.87e-06	0.0001	2.05	2.16467
2025-06-02 16:42:44	1396	3.87e-06	0.0001	2.04	2.14716
2025-06-02 16:42:45	1397	3.87e-06	0.0001	2.05	2.16029
2025-06-02 16:42:46	1398	3.87e-06	0.0001	2.05	2.16029
2025-06-02 16:42:47	1399	3.87e-06	0.0001	2.05	2.14278
2025-06-02 16:42:48	1400	3.87e-06	0.0001	2.05	2.14716
2025-06-02 16:42:49	1401	3.87e-06	0.0001	2.05	2.14716
2025-06-02 16:42:50	1402	3.87e-06	0.0001	2.05	2.14716
2025-06-02 16:42:51	1403	3.84e-06	0.0001	2.05	2.14278
2025-06-02 16:42:52	1404	3.85e-06	0.0001	2.04	2.14278
2025-06-02 16:42:53	1405	3.86e-06	0.0001	2.03	2.12965
2025-06-02 16:42:54	1406	3.86e-06	0.0001	2.04	2.14278
2025-06-02 16:42:55	1407	3.84e-06	0.0001	2.03	2.14278
2025-06-02 16:42:56	1408	3.86e-06	0.0001	2.04	2.12965
2025-06-02 16:42:57	1409	3.85e-06	0.0001	2.04	2.12965
2025-06-02 16:42:58	1410	3.87e-06	0.0001	2.04	2.12527
2025-06-02 16:42:59	1411	3.87e-06	0.0001	2.03	2.12965
2025-06-02 16:43:00	1412	3.84e-06	0.0001	2.03	2.13403
2025-06-02 16:43:01	1413	3.85e-06	0.0001	2.02	2.12527
2025-06-02 16:43:02	1414	3.86e-06	0.0001	2.02	2.12527
2025-06-02 16:43:03	1415	3.84e-06	0.0001	2.02	2.12527
2025-06-02 16:43:04	1416	3.86e-06	0.0001	2.02	2.12527
2025-06-02 16:43:05	1417	3.85e-06	0.0001	2.02	2.13403
2025-06-02 16:43:06	1418	3.86e-06	0.0001	2.02	2.13403
2025-06-02 16:43:07	1419	3.84e-06	0.0001	2.02	2.12527
2025-06-02 16:43:08	1420	3.85e-06	0.0001	2.02	2.12965
2025-06-02 16:43:09	1421	3.86e-06	0.0001	2.02	2.13841
2025-06-02 16:43:10	1422	3.85e-06	0.0001	2.02	2.12527
2025-06-02 16:43:11	1423	3.85e-06	0.0001	2.02	2.13403
2025-06-02 16:43:12	1424	3.85e-06	0.0001	2.02	2.13403
2025-06-02 16:43:13	1425	3.87e-06	0.0001	2.01	2.11652
2025-06-02 16:43:14	1426	3.84e-06	0.0001	2.01	2.12527
2025-06-02 16:43:15	1427	3.76e-06	0.0001	2.01	2.12965
2025-06-02 16:43:16	1428	3.75e-06	0.0001	2.01	2.1209
2025-06-02 16:43:17	1429	3.69e-06	0.0001	2.01	2.11214
2025-06-02 16:43:17	1429	3.69e-06	0.000131	2.01	2.11214
2025-06-02 16:43:18	1430	3.68e-06	0.000282	2.01	2.10777
2025-06-02 16:43:19	1431	3.69e-06	0.000442	2.01	2.11214
2025-06-02 16:43:20	1432	3.66e-06	0.000569	2.01	2.10339
2025-06-02 16:43:21	1433	3.61e-06	0.000681	2.01	2.11652
2025-06-02 16:43:22	1434	3.61e-06	0.000766	2	2.11214
2025-06-02 16:43:23	1435	3.61e-06	0.000836	2	2.10339
2025-06-02 16:43:24	1436	3.61e-06	0.000904	2	2.10777
2025-06-02 16:43:25	1437	3.61e-06	0.000959	2	2.09901
2025-06-02 16:43:26	1438	3.61e-06	0.00101	2	2.11214
2025-06-02 16:43:27	1439	3.61e-06	0.00104	2	2.10777
2025-06-02 16:43:28	1440	3.61e-06	0.00108	2	2.09026
2025-06-02 16:43:29	1441	3.61e-06	0.00112	2	2.09464
2025-06-02 16:43:30	1442	3.61e-06	0.00115	1.99	2.09901
2025-06-02 16:43:31	1443	3.61e-06	0.00119	1.99	2.09901
2025-06-02 16:43:32	1444	3.58e-06	0.00121	1.99	2.0815
2025-06-02 16:43:33	1445	3.54e-06	0.00123	1.99	2.09464
2025-06-02 16:43:34	1446	3.54e-06	0.00124	1.99	2.09901
2025-06-02 16:43:35	1447	3.55e-06	0.00126	1.99	2.10777
2025-06-02 16:43:36	1448	3.55e-06	0.00128	1.99	2.10777
2025-06-02 16:43:37	1449	3.55e-06	0.0013	1.99	2.09026
2025-06-02 16:43:38	1450	3.55e-06	0.00131	1.99	2.09026
2025-06-02 16:43:39	1451	3.55e-06	0.00132	1.99	2.0815
2025-06-02 16:43:40	1452	3.55e-06	0.00133	1.99	2.0815
2025-06-02 16:43:41	1453	3.54e-06	0.00134	1.99	2.09026
2025-06-02 16:43:42	1454	3.55e-06	0.00134	1.98	2.07713
2025-06-02 16:43:43	1455	3.55e-06	0.00135	1.98	2.07275
2025-06-02 16:43:43	1455	3.55e-06	0.00136	1.98	2.09026
2025-06-02 16:43:44	1456	3.55e-06	0.00136	1.98	2.07713
2025-06-02 16:43:45	1457	3.55e-06	0.00137	1.98	2.0815
2025-06-02 16:43:46	1458	3.54e-06	0.00138	1.98	2.0815
2025-06-02 16:43:47	1459	3.55e-06	0.00139	1.98	2.0815
2025-06-02 16:43:48	1460	3.55e-06	0.00139	1.98	2.0815
2025-06-02 16:43:49	1461	3.55e-06	0.00139	1.98	2.07713
2025-06-02 16:43:50	1462	3.55e-06	0.0014	1.97	2.07713
2025-06-02 16:43:51	1463	3.55e-06	0.0014	1.97	2.0815
2025-06-02 16:43:52	1464	3.55e-06	0.0014	1.97	2.0815
2025-06-02 16:43:53	1465	3.55e-06	0.0014	1.97	2.07275
2025-06-02 16:43:54	1466	3.49e-06	0.0014	1.97	2.07713
2025-06-02 16:43:55	1467	3.48e-06	0.0014	1.97	2.064
2025-06-02 16:43:56	1468	3.48e-06	0.00141	1.97	2.06837
2025-06-02 16:43:57	1469	3.48e-06	0.00142	1.97	2.064
2025-06-02 16:43:58	1470	3.48e-06	0.00142	1.97	2.05962
2025-06-02 16:43:59	1471	3.48e-06	0.00142	1.97	2.05962
2025-06-02 16:44:00	1472	3.49e-06	0.00142	1.97	2.05962
2025-06-02 16:44:01	1473	3.49e-06	0.00144	1.97	2.06837
2025-06-02 16:44:02	1474	3.48e-06	0.00144	1.97	2.064
2025-06-02 16:44:03	1475	3.48e-06	0.00145	1.97	2.05524
2025-06-02 16:44:04	1476	3.48e-06	0.00145	1.96	2.05524
2025-06-02 16:44:05	1477	3.49e-06	0.00146	1.96	2.064
2025-06-02 16:44:06	1478	3.49e-06	0.00146	1.96	2.05524
2025-06-02 16:44:07	1479	3.48e-06	0.00146	1.96	2.05524
2025-06-02 16:44:08	1480	3.48e-06	0.00147	1.96	2.05524
2025-06-02 16:44:09	1481	3.48e-06	0.00147	1.96	2.05962
2025-06-02 16:44:09	1481	3.48e-06	0.00147	1.96	2.05962
2025-06-02 16:44:10	1482	3.49e-06	0.00147	1.96	2.04211
2025-06-02 16:44:11	1483	3.49e-06	0.00148	1.96	2.04649
2025-06-02 16:44:12	1484	3.49e-06	0.00148	1.96	2.05087
2025-06-02 16:44:13	1485	3.49e-06	0.00147	1.95	2.04649
2025-06-02 16:44:14	1486	3.49e-06	0.00148	1.95	2.04211
2025-06-02 16:44:15	1487	3.49e-06	0.00148	1.95	2.02023
2025-06-02 16:44:16	1488	3.49e-06	0.00148	1.95	2.04211
2025-06-02 16:44:17	1489	3.48e-06	0.00148	1.95	2.03774
2025-06-02 16:44:18	1490	3.48e-06	0.00148	1.95	2.04649
2025-06-02 16:44:19	1491	3.48e-06	0.00148	1.95	2.04649
2025-06-02 16:44:20	1492	3.49e-06	0.00149	1.95	2.03336
2025-06-02 16:44:21	1493	3.48e-06	0.00148	1.95	2.03336
2025-06-02 16:44:22	1494	3.48e-06	0.00149	1.95	2.02023
2025-06-02 16:44:23	1495	3.49e-06	0.00148	1.95	2.03336
2025-06-02 16:44:24	1496	3.48e-06	0.00148	1.95	2.03774
2025-06-02 16:44:25	1497	3.48e-06	0.00148	1.94	2.02898
2025-06-02 16:44:26	1498	3.48e-06	0.00148	1.95	2.02898
2025-06-02 16:44:27	1499	3.49e-06	0.00149	1.95	2.03774
2025-06-02 16:44:28	1500	3.49e-06	0.0015	1.94	2.02461
2025-06-02 16:44:29	1501	3.49e-06	0.00149	1.93	2.02461
2025-06-02 16:44:30	1502	3.49e-06	0.00149	1.93	2.02898
2025-06-02 16:44:31	1503	3.49e-06	0.00148	1.93	2.01585
2025-06-02 16:44:32	1504	3.46e-06	0.00148	1.93	2.03774
2025-06-02 16:44:33	1505	3.46e-06	0.0015	1.93	2.02023
2025-06-02 16:44:34	1506	3.45e-06	0.00149	1.93	2.02898
2025-06-02 16:44:34	1506	3.44e-06	0.00148	1.93	2.02023
2025-06-02 16:44:35	1507	2.96e-05	0.0014	1.92	2.01147
2025-06-02 16:44:36	1508	2.5e-05	0.00114	1.92	2.01585
2025-06-02 16:44:37	1509	1.82e-05	0.000883	1.92	2.02023
2025-06-02 16:44:38	1510	1.48e-05	0.000688	1.92	2.02461
2025-06-02 16:44:39	1511	1.3e-05	0.000547	1.92	2.01147
2025-06-02 16:44:41	1513	1.16e-05	0.00042	1.92	2.02461
2025-06-02 16:44:42	1514	1.05e-05	0.000346	1.92	2.01585
2025-06-02 16:44:43	1515	9.98e-06	0.000287	1.92	2.0071
2025-06-02 16:44:44	1516	9.55e-06	0.000221	1.91	2.00272
2025-06-02 16:44:45	1517	9.07e-06	0.000184	1.91	2.01585
2025-06-02 16:44:46	1518	8.73e-06	0.000157	1.91	2.01585
2025-06-02 16:44:47	1519	8.37e-06	0.000134	1.91	2.01585
2025-06-02 16:44:48	1520	8.13e-06	0.000123	1.91	2.03336
2025-06-02 16:44:49	1521	7.89e-06	0.000113	1.91	2.01147
2025-06-02 16:44:50	1522	7.7e-06	0.0001	1.91	2.01585
2025-06-02 16:44:51	1523	7.55e-06	0.0001	1.9	2.00272
2025-06-02 16:44:52	1524	7.4e-06	0.0001	1.9	2.0071
2025-06-02 16:44:53	1525	7.19e-06	0.0001	1.9	1.99397
2025-06-02 16:44:54	1526	7.07e-06	0.0001	1.9	1.99834
2025-06-02 16:44:55	1527	6.88e-06	0.0001	1.9	1.99397
2025-06-02 16:44:56	1528	6.82e-06	0.0001	1.9	1.99397
2025-06-02 16:44:57	1529	6.72e-06	0.0001	1.9	2.0071
2025-06-02 16:44:58	1530	6.63e-06	0.0001	1.9	1.99834
2025-06-02 16:44:59	1531	6.59e-06	0.0001	1.9	1.98959
2025-06-02 16:45:00	1532	6.51e-06	0.0001	1.9	1.99834
2025-06-02 16:45:01	1533	6.41e-06	0.0001	1.9	1.98521
2025-06-02 16:45:02	1534	6.39e-06	0.0001	1.9	1.99834
2025-06-02 16:45:03	1535	6.3e-06	0.0001	1.89	1.98521
2025-06-02 16:45:04	1536	6.22e-06	0.0001	1.89	1.98959
2025-06-02 16:45:05	1537	6.2e-06	0.0001	1.89	1.98959
2025-06-02 16:45:06	1538	6.12e-06	0.0001	1.89	1.97646
2025-06-02 16:45:07	1539	6.11e-06	0.0001	1.89	1.98959
2025-06-02 16:45:08	1540	6.03e-06	0.0001	1.89	1.98959
2025-06-02 16:45:09	1541	5.99e-06	0.0001	1.89	1.98959
2025-06-02 16:45:10	1542	5.99e-06	0.0001	1.89	1.98521
2025-06-02 16:45:11	1543	5.89e-06	0.0001	1.89	1.96771
2025-06-02 16:45:12	1544	5.89e-06	0.0001	1.89	1.98521
2025-06-02 16:45:13	1545	5.82e-06	0.0001	1.89	1.96771
2025-06-02 16:45:14	1546	5.8e-06	0.0001	1.88	1.97208
2025-06-02 16:45:15	1547	5.8e-06	0.0001	1.88	1.97646
2025-06-02 16:45:16	1548	5.8e-06	0.0001	1.88	1.96333
2025-06-02 16:45:17	1549	5.7e-06	0.0001	1.88	1.98521
2025-06-02 16:45:18	1550	5.68e-06	0.0001	1.88	1.97208
2025-06-02 16:45:19	1551	5.68e-06	0.0001	1.88	1.97208
2025-06-02 16:45:20	1552	5.62e-06	0.0001	1.88	1.95895
2025-06-02 16:45:21	1553	5.58e-06	0.0001	1.87	1.95895
2025-06-02 16:45:22	1554	5.6e-06	0.0001	1.87	1.96333
2025-06-02 16:45:23	1555	5.6e-06	0.0001	1.88	1.96771
2025-06-02 16:45:24	1556	5.51e-06	0.0001	1.87	1.96771
2025-06-02 16:45:25	1557	5.49e-06	0.0001	1.88	1.97208
2025-06-02 16:45:26	1558	5.51e-06	0.0001	1.87	1.96333
2025-06-02 16:45:27	1559	5.49e-06	0.0001	1.87	1.97208
2025-06-02 16:45:28	1560	5.49e-06	0.0001	1.87	1.97208
2025-06-02 16:45:29	1561	5.39e-06	0.0001	1.87	1.96333
2025-06-02 16:45:30	1562	5.39e-06	0.0001	1.87	1.95457
2025-06-02 16:45:31	1563	5.39e-06	0.0001	1.87	1.95895
2025-06-02 16:45:32	1564	5.41e-06	0.0001	1.87	1.96771
2025-06-02 16:45:33	1565	5.31e-06	0.0001	1.87	1.95895
2025-06-02 16:45:34	1566	5.3e-06	0.0001	1.87	1.9502
2025-06-02 16:45:35	1567	5.3e-06	0.0001	1.87	1.9502
2025-06-02 16:45:36	1568	5.3e-06	0.0001	1.87	1.95895
2025-06-02 16:45:37	1569	5.3e-06	0.0001	1.87	1.94582
2025-06-02 16:45:38	1570	5.28e-06	0.0001	1.86	1.95457
2025-06-02 16:45:39	1571	5.2e-06	0.0001	1.86	1.95457
2025-06-02 16:45:40	1572	5.18e-06	0.0001	1.86	1.94582
2025-06-02 16:45:41	1573	5.18e-06	0.0001	1.86	1.95895
2025-06-02 16:45:42	1574	5.18e-06	0.0001	1.86	1.94582
2025-06-02 16:45:43	1575	5.18e-06	0.0001	1.86	1.94144
2025-06-02 16:45:44	1576	5.18e-06	0.0001	1.86	1.94582
2025-06-02 16:45:45	1577	5.08e-06	0.0001	1.85	1.94582
2025-06-02 16:45:46	1578	5.08e-06	0.0001	1.86	1.9502
2025-06-02 16:45:47	1579	5.08e-06	0.0001	1.85	1.94144
2025-06-02 16:45:48	1580	5.08e-06	0.0001	1.84	1.93269
2025-06-02 16:45:49	1581	5.08e-06	0.0001	1.84	1.94144
2025-06-02 16:45:50	1582	5.04e-06	0.0001	1.84	1.94144
2025-06-02 16:45:51	1583	4.99e-06	0.0001	1.84	1.9502
2025-06-02 16:45:52	1584	4.99e-06	0.0001	1.84	1.92831
2025-06-02 16:45:53	1585	4.99e-06	0.0001	1.84	1.93707
2025-06-02 16:45:54	1586	4.99e-06	0.0001	1.84	1.93707
2025-06-02 16:45:55	1587	4.99e-06	0.0001	1.84	1.92831
2025-06-02 16:45:56	1588	4.99e-06	0.0001	1.84	1.94144
2025-06-02 16:45:57	1589	4.97e-06	0.0001	1.84	1.93269
2025-06-02 16:45:58	1590	4.93e-06	0.0001	1.84	1.93269
2025-06-02 16:45:59	1591	4.89e-06	0.0001	1.84	1.92394
2025-06-02 16:46:00	1592	4.89e-06	0.0001	1.84	1.93707
2025-06-02 16:46:01	1593	4.89e-06	0.0001	1.84	1.92394
2025-06-02 16:46:02	1594	4.89e-06	0.0001	1.83	1.92394
2025-06-02 16:46:03	1595	4.87e-06	0.0001	1.83	1.93269
2025-06-02 16:46:04	1596	4.89e-06	0.0001	1.83	1.92394
2025-06-02 16:46:05	1597	4.87e-06	0.0001	1.83	1.91518
2025-06-02 16:46:06	1598	4.87e-06	0.0001	1.83	1.92394
2025-06-02 16:46:07	1599	4.87e-06	0.0001	1.83	1.92831
2025-06-02 16:46:08	1600	4.89e-06	0.0001	1.83	1.92831
2025-06-02 16:46:09	1601	4.87e-06	0.0001	1.83	1.91518
2025-06-02 16:46:10	1602	4.79e-06	0.0001	1.83	1.91518
2025-06-02 16:46:11	1603	4.77e-06	0.0001	1.83	1.91956
2025-06-02 16:46:12	1604	4.77e-06	0.0001	1.82	1.91081
2025-06-02 16:46:13	1605	4.79e-06	0.0001	1.82	1.91081
2025-06-02 16:46:14	1606	4.79e-06	0.0001	1.82	1.91081
2025-06-02 16:46:15	1607	4.77e-06	0.0001	1.82	1.91081
2025-06-02 16:46:16	1608	4.77e-06	0.0001	1.82	1.90643
2025-06-02 16:46:17	1609	4.77e-06	0.0001	1.82	1.90643
2025-06-02 16:46:18	1610	4.77e-06	0.0001	1.82	1.91956
2025-06-02 16:46:19	1611	4.77e-06	0.0001	1.82	1.91081
2025-06-02 16:46:20	1612	4.72e-06	0.0001	1.82	1.91518
2025-06-02 16:46:21	1613	4.68e-06	0.0001	1.82	1.88017
2025-06-02 16:46:22	1614	4.68e-06	0.0001	1.82	1.91081
2025-06-02 16:46:23	1615	4.68e-06	0.0001	1.82	1.91081
2025-06-02 16:46:24	1616	4.68e-06	0.0001	1.81	1.89768
2025-06-02 16:46:25	1617	4.68e-06	0.0001	1.81	1.89768
2025-06-02 16:46:26	1618	4.68e-06	0.0001	1.81	1.89768
2025-06-02 16:46:27	1619	4.68e-06	0.0001	1.81	1.90205
2025-06-02 16:46:28	1620	4.68e-06	0.0001	1.81	1.90643
2025-06-02 16:46:29	1621	4.68e-06	0.0001	1.81	1.89768
2025-06-02 16:46:30	1622	4.68e-06	0.0001	1.81	1.90205
2025-06-02 16:46:31	1623	4.68e-06	0.0001	1.81	1.89768
2025-06-02 16:46:32	1624	4.68e-06	0.0001	1.81	1.89768
2025-06-02 16:46:33	1625	4.62e-06	0.0001	1.81	1.8933
2025-06-02 16:46:34	1626	4.6e-06	0.0001	1.81	1.87579
2025-06-02 16:46:35	1627	4.58e-06	0.0001	1.81	1.88892
2025-06-02 16:46:36	1628	4.58e-06	0.0001	1.81	1.8933
2025-06-02 16:46:37	1629	4.58e-06	0.0001	1.81	1.88892
2025-06-02 16:46:38	1630	4.58e-06	0.0001	1.8	1.87579
2025-06-02 16:46:39	1631	4.58e-06	0.0001	1.8	1.87141
2025-06-02 16:46:40	1632	4.58e-06	0.0001	1.8	1.88454
2025-06-02 16:46:41	1633	4.58e-06	0.0001	1.8	1.87141
2025-06-02 16:46:42	1634	4.58e-06	0.0001	1.8	1.88454
2025-06-02 16:46:43	1635	4.58e-06	0.0001	1.8	1.87141
2025-06-02 16:46:44	1636	4.58e-06	0.0001	1.8	1.88017
2025-06-02 16:46:45	1637	4.58e-06	0.0001	1.8	1.88454
2025-06-02 16:46:46	1638	4.58e-06	0.0001	1.8	1.87579
2025-06-02 16:46:47	1639	4.58e-06	0.0001	1.8	1.88892
2025-06-02 16:46:48	1640	4.58e-06	0.0001	1.8	1.87141
2025-06-02 16:46:49	1641	4.56e-06	0.0001	1.8	1.86266
2025-06-02 16:46:50	1642	4.52e-06	0.0001	1.8	1.87141
2025-06-02 16:46:50	1642	4.48e-06	0.0001	1.8	1.88017
2025-06-02 16:46:51	1643	4.47e-06	0.0001	1.8	1.88892
2025-06-02 16:46:52	1644	4.47e-06	0.0001	1.8	1.87141
2025-06-02 16:46:53	1645	4.47e-06	0.0001	1.79	1.87141
2025-06-02 16:46:54	1646	4.47e-06	0.0001	1.78	1.86266
2025-06-02 16:46:55	1647	4.48e-06	0.0001	1.79	1.86704
2025-06-02 16:46:56	1648	4.47e-06	0.0001	1.79	1.86266
2025-06-02 16:46:57	1649	4.47e-06	0.0001	1.78	1.86266
2025-06-02 16:46:58	1650	4.47e-06	0.0001	1.78	1.86266
2025-06-02 16:46:59	1651	4.47e-06	0.0001	1.78	1.86266
2025-06-02 16:47:00	1652	4.47e-06	0.0001	1.78	1.87579
2025-06-02 16:47:01	1653	4.48e-06	0.0001	1.79	1.86266
2025-06-02 16:47:02	1654	4.47e-06	0.0001	1.78	1.8539
2025-06-02 16:47:03	1655	4.47e-06	0.0001	1.78	1.88017
2025-06-02 16:47:04	1656	4.47e-06	0.0001	1.77	1.84078
2025-06-02 16:47:05	1657	4.47e-06	0.0001	1.77	1.8539
2025-06-02 16:47:06	1658	4.47e-06	0.0001	1.77	1.84953
2025-06-02 16:47:07	1659	4.48e-06	0.0001	1.77	1.84953
2025-06-02 16:47:08	1660	4.47e-06	0.0001	1.77	1.84953
2025-06-02 16:47:09	1661	4.45e-06	0.0001	1.77	1.8539
2025-06-02 16:47:10	1662	4.41e-06	0.0001	1.77	1.85828
2025-06-02 16:47:11	1663	4.4e-06	0.0001	1.77	1.85828
2025-06-02 16:47:12	1664	4.4e-06	0.0001	1.77	1.8539
2025-06-02 16:47:13	1665	4.4e-06	0.0001	1.77	1.84078
2025-06-02 16:47:14	1666	4.4e-06	0.0001	1.78	1.8539
2025-06-02 16:47:15	1667	4.4e-06	0.0001	1.77	1.84515
2025-06-02 16:47:16	1668	4.4e-06	0.0001	1.77	1.84515
2025-06-02 16:47:17	1669	4.4e-06	0.0001	1.76	1.8364
2025-06-02 16:47:18	1670	4.4e-06	0.0001	1.77	1.84953
2025-06-02 16:47:19	1671	4.41e-06	0.0001	1.77	1.84078
2025-06-02 16:47:20	1672	4.4e-06	0.0001	1.77	1.84078
2025-06-02 16:47:21	1673	4.4e-06	0.0001	1.77	1.84953
2025-06-02 16:47:22	1674	4.4e-06	0.0001	1.77	1.8364
2025-06-02 16:47:23	1675	4.4e-06	0.0001	1.77	1.84078
2025-06-02 16:47:24	1676	4.4e-06	0.0001	1.77	1.84078
2025-06-02 16:47:25	1677	4.4e-06	0.0001	1.76	1.84078
2025-06-02 16:47:26	1678	4.4e-06	0.0001	1.76	1.83202
2025-06-02 16:47:27	1679	4.4e-06	0.0001	1.75	1.82327
2025-06-02 16:47:28	1680	4.4e-06	0.0001	1.75	1.83202
2025-06-02 16:47:29	1681	4.4e-06	0.0001	1.75	1.82764
2025-06-02 16:47:30	1682	4.4e-06	0.0001	1.75	1.8364
2025-06-02 16:47:31	1683	4.4e-06	0.0001	1.75	1.82764
2025-06-02 16:47:32	1684	4.4e-06	0.0001	1.75	1.81451
2025-06-02 16:47:33	1685	4.4e-06	0.0001	1.75	1.81889
2025-06-02 16:47:33	1685	4.4e-06	0.0001	1.75	1.81889
2025-06-02 16:47:34	1686	4.4e-06	0.0001	1.75	1.83202
2025-06-02 16:47:35	1687	4.4e-06	0.0001	1.75	1.81451
2025-06-02 16:47:36	1688	4.4e-06	0.0001	1.75	1.82764
2025-06-02 16:47:37	1689	4.4e-06	0.0001	1.74	1.81451
2025-06-02 16:47:38	1690	4.4e-06	0.0001	1.74	1.82327
2025-06-02 16:47:39	1691	4.4e-06	0.0001	1.74	1.81889
2025-06-02 16:47:40	1692	4.4e-06	0.0001	1.74	1.81889
2025-06-02 16:47:41	1693	4.33e-06	0.0001	1.74	1.81451
2025-06-02 16:47:42	1694	4.33e-06	0.0001	1.74	1.82764
2025-06-02 16:47:43	1695	4.33e-06	0.0001	1.74	1.81451
2025-06-02 16:47:44	1696	4.33e-06	0.0001	1.74	1.81014
2025-06-02 16:47:45	1697	4.33e-06	0.0001	1.74	1.82764
2025-06-02 16:47:46	1698	4.32e-06	0.0001	1.74	1.82327
2025-06-02 16:47:47	1699	4.32e-06	0.0001	1.74	1.81889
2025-06-02 16:47:48	1700	4.32e-06	0.0001	1.74	1.81014
2025-06-02 16:47:49	1701	4.32e-06	0.0001	1.74	1.82327
2025-06-02 16:47:50	1702	4.32e-06	0.0001	1.74	1.80138
2025-06-02 16:47:51	1703	4.33e-06	0.0001	1.73	1.81889
2025-06-02 16:47:52	1704	4.32e-06	0.0001	1.73	1.81451
2025-06-02 16:47:53	1705	4.33e-06	0.0001	1.73	1.81451
2025-06-02 16:47:54	1706	4.33e-06	0.0001	1.73	1.81889
2025-06-02 16:47:55	1707	4.33e-06	0.0001	1.73	1.80576
2025-06-02 16:47:56	1708	4.33e-06	0.0001	1.73	1.81014
2025-06-02 16:47:57	1709	4.33e-06	0.0001	1.73	1.81014
2025-06-02 16:47:58	1710	4.33e-06	0.0001	1.73	1.79263
2025-06-02 16:47:58	1710	4.32e-06	0.0001	1.73	1.79263
2025-06-02 16:47:59	1711	4.32e-06	0.0001	1.73	1.80576
2025-06-02 16:48:00	1712	4.33e-06	0.0001	1.73	1.78825
2025-06-02 16:48:01	1713	4.33e-06	0.0001	1.73	1.82764
2025-06-02 16:48:02	1714	4.33e-06	0.0001	1.72	1.79701
2025-06-02 16:48:03	1715	4.33e-06	0.0001	1.72	1.79263
2025-06-02 16:48:04	1716	4.33e-06	0.0001	1.72	1.79263
2025-06-02 16:48:05	1717	4.33e-06	0.0001	1.72	1.78825
2025-06-02 16:48:06	1718	4.32e-06	0.0001	1.72	1.78388
2025-06-02 16:48:07	1719	4.33e-06	0.0001	1.72	1.78825
2025-06-02 16:48:08	1720	4.33e-06	0.0001	1.72	1.79263
2025-06-02 16:48:09	1721	4.32e-06	0.0001	1.72	1.77512
2025-06-02 16:48:10	1722	4.33e-06	0.0001	1.72	1.78388
2025-06-02 16:48:11	1723	4.33e-06	0.0001	1.72	1.78388
2025-06-02 16:48:12	1724	4.33e-06	0.0001	1.72	1.79263
2025-06-02 16:48:13	1725	4.33e-06	0.0001	1.72	1.79263
2025-06-02 16:48:14	1726	4.33e-06	0.0001	1.72	1.77512
2025-06-02 16:48:15	1727	4.33e-06	0.0001	1.72	1.78388
2025-06-02 16:48:16	1728	4.32e-06	0.0001	1.71	1.79263
2025-06-02 16:48:17	1729	4.31e-06	0.0001	1.71	1.79263
2025-06-02 16:48:18	1730	4.31e-06	0.0001	1.71	1.77512
2025-06-02 16:48:19	1731	4.26e-06	0.0001	1.71	1.78388
2025-06-02 16:48:20	1732	4.26e-06	0.0001	1.71	1.78825
2025-06-02 16:48:21	1733	4.27e-06	0.0001	1.71	1.77512
2025-06-02 16:48:22	1734	4.26e-06	0.0001	1.71	1.7795
2025-06-02 16:48:23	1735	4.26e-06	0.0001	1.71	1.77074
2025-06-02 16:48:24	1736	4.26e-06	0.0001	1.71	1.78388
2025-06-02 16:48:24	1736	4.26e-06	0.0001	1.71	1.78388
2025-06-02 16:48:26	1738	4.27e-06	0.0001	1.71	1.77512
2025-06-02 16:48:26	1738	4.26e-06	0.0001	1.7	1.77074
2025-06-02 16:48:27	1739	4.26e-06	0.0001	1.7	1.77512
2025-06-02 16:48:28	1740	4.26e-06	0.0001	1.7	1.76637
2025-06-02 16:48:29	1741	4.27e-06	0.0001	1.69	1.76637
2025-06-02 16:48:30	1742	4.27e-06	0.0001	1.7	1.77074
2025-06-02 16:48:31	1743	4.27e-06	0.0001	1.69	1.75324
2025-06-02 16:48:32	1744	4.27e-06	0.0001	1.7	1.76199
2025-06-02 16:48:33	1745	4.27e-06	0.0001	1.7	1.77512
2025-06-02 16:48:34	1746	4.27e-06	0.0001	1.69	1.76199
2025-06-02 16:48:35	1747	4.26e-06	0.0001	1.7	1.77074
2025-06-02 16:48:36	1748	4.27e-06	0.0001	1.69	1.77512
2025-06-02 16:48:37	1749	4.26e-06	0.0001	1.68	1.77074
2025-06-02 16:48:38	1750	4.26e-06	0.0001	1.68	1.7795
2025-06-02 16:48:39	1751	4.27e-06	0.0001	1.68	1.76637
2025-06-02 16:48:40	1752	4.27e-06	0.0001	1.68	1.77074
2025-06-02 16:48:41	1753	4.26e-06	0.0001	1.68	1.76199
2025-06-02 16:48:42	1754	4.26e-06	0.0001	1.68	1.74886
2025-06-02 16:48:43	1755	4.26e-06	0.0001	1.68	1.75761
2025-06-02 16:48:44	1756	4.27e-06	0.0001	1.68	1.76637
2025-06-02 16:48:45	1757	4.26e-06	0.0001	1.68	1.74886
2025-06-02 16:48:46	1758	4.26e-06	0.0001	1.68	1.75761
2025-06-02 16:48:47	1759	4.26e-06	0.0001	1.68	1.74886
2025-06-02 16:48:48	1760	4.27e-06	0.0001	1.68	1.74886
2025-06-02 16:48:49	1761	4.27e-06	0.0001	1.68	1.74886
2025-06-02 16:48:49	1761	4.27e-06	0.0001	1.66	1.73135
2025-06-02 16:48:50	1762	4.27e-06	0.0001	1.66	1.71384
2025-06-02 16:48:52	1764	4.26e-06	0.0001	1.66	1.72697
2025-06-02 16:48:52	1764	4.27e-06	0.0001	1.65	1.7226
2025-06-02 16:48:53	1765	4.26e-06	0.0001	1.64	1.72697
2025-06-02 16:48:55	1767	4.26e-06	0.0001	1.64	1.70947
2025-06-02 16:48:56	1768	4.26e-06	0.0001	1.63	1.68758
2025-06-02 16:48:57	1769	4.26e-06	0.0001	1.62	1.68758
2025-06-02 16:48:58	1770	4.26e-06	0.0001	1.62	1.6657
2025-06-02 16:48:59	1771	4.27e-06	0.0001	1.62	1.67445
2025-06-02 16:49:00	1772	4.27e-06	0.0001	1.62	1.67007
2025-06-02 16:49:01	1773	4.26e-06	0.0001	1.61	1.67445
2025-06-02 16:49:02	1774	4.26e-06	0.0001	1.61	1.64819
2025-06-02 16:49:03	1775	4.25e-06	0.0001	1.61	1.6657
2025-06-02 16:49:04	1776	4.22e-06	0.0001	1.61	1.67007
2025-06-02 16:49:05	1777	4.21e-06	0.0001	1.6	1.6657
2025-06-02 16:49:06	1778	4.2e-06	0.0001	1.6	1.67007
2025-06-02 16:49:06	1778	4.2e-06	0.0001	1.61	1.6657
2025-06-02 16:49:08	1780	4.2e-06	0.0001	1.61	1.65694
2025-06-02 16:49:09	1781	4.2e-06	0.0001	1.61	1.6657
2025-06-02 16:49:10	1782	4.2e-06	0.0001	1.61	1.66132
2025-06-02 16:49:11	1783	4.2e-06	0.0001	1.6	1.65694
2025-06-02 16:49:12	1784	4.2e-06	0.0001	1.61	1.65694
2025-06-02 16:49:13	1785	4.2e-06	0.0001	1.61	1.67007
2025-06-02 16:49:14	1786	4.2e-06	0.0001	1.61	1.67445
2025-06-02 16:49:15	1787	4.2e-06	0.0001	1.61	1.64819
2025-06-02 16:49:16	1788	4.2e-06	0.0001	1.6	1.65694
2025-06-02 16:49:17	1789	4.2e-06	0.0001	1.6	1.6657
2025-06-02 16:49:18	1790	4.2e-06	0.0001	1.6	1.6657
2025-06-02 16:49:19	1791	4.2e-06	0.0001	1.61	1.65694
2025-06-02 16:49:21	1793	4.2e-06	0.0001	1.6	1.65694
2025-06-02 16:49:22	1794	4.2e-06	0.0001	1.6	1.65694
2025-06-02 16:49:23	1795	4.2e-06	0.0001	1.61	1.65694
2025-06-02 16:49:24	1796	4.2e-06	0.0001	1.6	1.65257
2025-06-02 16:49:25	1797	4.2e-06	0.0001	1.6	1.64819
2025-06-02 16:49:26	1798	4.2e-06	0.0001	1.6	1.66132
2025-06-02 16:49:27	1799	4.2e-06	0.0001	1.6	1.66132
2025-06-02 16:49:28	1800	4.2e-06	0.0001	1.6	1.66132
2025-06-02 16:49:29	1801	4.2e-06	0.0001	1.6	1.66132
2025-06-02 16:49:30	1802	4.2e-06	0.0001	1.6	1.63944
2025-06-02 16:49:31	1803	4.2e-06	0.0001	1.6	1.64381
2025-06-02 16:49:32	1804	4.2e-06	0.0001	1.6	1.65257
2025-06-02 16:49:33	1805	4.21e-06	0.0001	1.6	1.64819
2025-06-02 16:49:34	1806	4.2e-06	0.0001	1.6	1.65694
2025-06-02 16:49:35	1807	4.2e-06	0.0001	1.6	1.64819
2025-06-02 16:49:36	1808	4.19e-06	0.0001	1.6	1.6657
2025-06-02 16:49:37	1809	4.2e-06	0.0001	1.6	1.63944
2025-06-02 16:49:38	1810	4.2e-06	0.0001	1.6	1.65257
2025-06-02 16:49:39	1811	4.2e-06	0.0001	1.6	1.64381
2025-06-02 16:49:40	1812	4.2e-06	0.0001	1.6	1.65257
2025-06-02 16:49:41	1813	4.2e-06	0.0001	1.6	1.65257
2025-06-02 16:49:42	1814	4.2e-06	0.0001	1.6	1.65257
2025-06-02 16:49:43	1815	4.2e-06	0.0001	1.6	1.64381
2025-06-02 16:49:44	1816	4.2e-06	0.0001	1.6	1.64381
2025-06-02 16:49:45	1817	4.2e-06	0.0001	1.6	1.64381
2025-06-02 16:49:46	1818	4.2e-06	0.0001	1.6	1.65257
2025-06-02 16:49:47	1819	4.2e-06	0.0001	1.6	1.65257
2025-06-02 16:49:48	1820	4.2e-06	0.0001	1.6	1.63506
2025-06-02 16:49:49	1821	4.2e-06	0.0001	1.6	1.63068
2025-06-02 16:49:50	1822	4.2e-06	0.0001	1.6	1.63944
2025-06-02 16:49:51	1823	4.2e-06	0.0001	1.6	1.63506
2025-06-02 16:49:52	1824	4.2e-06	0.0001	1.6	1.67883
2025-06-02 16:49:53	1825	4.2e-06	0.0001	1.6	1.64819
2025-06-02 16:49:54	1826	4.2e-06	0.0001	1.59	1.63506
2025-06-02 16:49:55	1827	4.2e-06	0.0001	1.59	1.64381
2025-06-02 16:49:56	1828	4.2e-06	0.0001	1.59	1.63068
2025-06-02 16:49:57	1829	4.2e-06	0.0001	1.59	1.64381
2025-06-02 16:49:58	1830	4.19e-06	0.0001	1.59	1.64819
2025-06-02 16:49:59	1831	4.2e-06	0.0001	1.59	1.64819
2025-06-02 16:50:00	1832	4.2e-06	0.0001	1.59	1.64819
2025-06-02 16:50:01	1833	4.2e-06	0.0001	1.59	1.63506
2025-06-02 16:50:02	1834	4.16e-06	0.0001	1.59	1.63944
2025-06-02 16:50:03	1835	4.15e-06	0.0001	1.59	1.64381
2025-06-02 16:50:04	1836	4.15e-06	0.0001	1.59	1.63506
2025-06-02 16:50:05	1837	4.15e-06	0.0001	1.59	1.63944
2025-06-02 16:50:06	1838	4.15e-06	0.0001	1.59	1.64381
2025-06-02 16:50:07	1839	4.15e-06	0.0001	1.59	1.64381
2025-06-02 16:50:08	1840	4.15e-06	0.0001	1.59	1.63944
2025-06-02 16:50:09	1841	4.15e-06	0.0001	1.59	1.64381
2025-06-02 16:50:10	1842	4.15e-06	0.0001	1.59	1.63944
2025-06-02 16:50:11	1843	4.15e-06	0.0001	1.59	1.64819
2025-06-02 16:50:12	1844	4.15e-06	0.0001	1.59	1.64819
2025-06-02 16:50:13	1845	4.15e-06	0.0001	1.59	1.63068
2025-06-02 16:50:14	1846	4.15e-06	0.0001	1.59	1.63068
2025-06-02 16:50:15	1847	4.15e-06	0.0001	1.59	1.62631
2025-06-02 16:50:16	1848	4.15e-06	0.0001	1.59	1.63944
2025-06-02 16:50:17	1849	4.15e-06	0.0001	1.58	1.64381
2025-06-02 16:50:19	1851	4.15e-06	0.0001	1.58	1.63068
2025-06-02 16:50:20	1852	4.15e-06	0.0001	1.58	1.63944
2025-06-02 16:50:21	1853	4.15e-06	0.0001	1.58	1.63068
2025-06-02 16:50:22	1854	4.15e-06	0.0001	1.58	1.62631
2025-06-02 16:50:23	1855	4.15e-06	0.0001	1.58	1.63068
2025-06-02 16:50:24	1856	4.15e-06	0.0001	1.58	1.63068
2025-06-02 16:50:25	1857	4.14e-06	0.0001	1.58	1.62631
2025-06-02 16:50:26	1858	4.15e-06	0.0001	1.58	1.62631
2025-06-02 16:50:27	1859	4.15e-06	0.0001	1.58	1.62631
2025-06-02 16:50:28	1860	4.15e-06	0.0001	1.58	1.62631
2025-06-02 16:50:29	1861	4.14e-06	0.0001	1.58	1.63068
2025-06-02 16:50:30	1862	4.15e-06	0.0001	1.58	1.61318
2025-06-02 16:50:31	1863	4.15e-06	0.0001	1.58	1.62631
2025-06-02 16:50:32	1864	4.14e-06	0.0001	1.58	1.63506
2025-06-02 16:50:33	1865	4.15e-06	0.0001	1.58	1.63068
2025-06-02 16:50:34	1866	4.14e-06	0.0001	1.58	1.61755
2025-06-02 16:50:35	1867	4.15e-06	0.0001	1.58	1.63068
2025-06-02 16:50:36	1868	4.14e-06	0.0001	1.58	1.62631
2025-06-02 16:50:37	1869	4.16e-06	0.0001	1.58	1.63068
2025-06-02 16:50:38	1870	4.15e-06	0.0001	1.58	1.63506
2025-06-02 16:50:39	1871	4.15e-06	0.0001	1.58	1.62631
2025-06-02 16:50:40	1872	4.15e-06	0.0001	1.58	1.62631
2025-06-02 16:50:41	1873	4.15e-06	0.0001	1.58	1.62193
2025-06-02 16:50:42	1874	4.15e-06	0.0001	1.57	1.63506
2025-06-02 16:50:43	1875	4.15e-06	0.0001	1.57	1.61755
2025-06-02 16:50:44	1876	4.15e-06	0.0001	1.57	1.61318
2025-06-02 16:50:45	1877	4.15e-06	0.0001	1.57	1.62193
2025-06-02 16:50:46	1878	4.15e-06	0.0001	1.57	1.63068
2025-06-02 16:50:47	1879	4.14e-06	0.0001	1.57	1.62631
2025-06-02 16:50:48	1880	4.14e-06	0.0001	1.57	1.61318
2025-06-02 16:50:49	1881	4.15e-06	0.0001	1.57	1.61318
2025-06-02 16:50:49	1881	4.15e-06	0.0001	1.57	1.60442
2025-06-02 16:50:50	1882	4.15e-06	0.0001	1.57	1.61318
2025-06-02 16:50:51	1883	4.15e-06	0.0001	1.57	1.6088
2025-06-02 16:50:52	1884	4.14e-06	0.0001	1.57	1.62193
2025-06-02 16:50:53	1885	4.15e-06	0.0001	1.57	1.61755
2025-06-02 16:50:54	1886	4.16e-06	0.0001	1.57	1.62193
2025-06-02 16:50:55	1887	4.15e-06	0.0001	1.57	1.61318
2025-06-02 16:50:56	1888	4.15e-06	0.0001	1.57	1.61755
2025-06-02 16:50:57	1889	4.14e-06	0.0001	1.57	1.62631
2025-06-02 16:50:58	1890	4.15e-06	0.0001	1.57	1.6088
2025-06-02 16:50:59	1891	4.15e-06	0.0001	1.57	1.60004
2025-06-02 16:51:00	1892	4.15e-06	0.0001	1.57	1.61755
2025-06-02 16:51:01	1893	4.14e-06	0.0001	1.56	1.60442
2025-06-02 16:51:02	1894	4.15e-06	0.0001	1.56	1.61755
2025-06-02 16:51:03	1895	4.15e-06	0.0001	1.57	1.61318
2025-06-02 16:51:04	1896	4.15e-06	0.0001	1.56	1.61318
2025-06-02 16:51:05	1897	4.15e-06	0.0001	1.56	1.61755
2025-06-02 16:51:06	1898	4.15e-06	0.0001	1.56	1.60004
2025-06-02 16:51:07	1899	4.15e-06	0.0001	1.56	1.6088
2025-06-02 16:51:08	1900	4.15e-06	0.0001	1.56	1.60442
2025-06-02 16:51:09	1901	4.15e-06	0.0001	1.56	1.60004
2025-06-02 16:51:10	1902	4.14e-06	0.0001	1.56	1.62193
2025-06-02 16:51:11	1903	4.15e-06	0.0001	1.56	1.60442
2025-06-02 16:51:12	1904	4.15e-06	0.0001	1.56	1.6088
2025-06-02 16:51:13	1905	4.15e-06	0.0001	1.56	1.60004
2025-06-02 16:51:14	1906	4.15e-06	0.0001	1.56	1.60004
2025-06-02 16:51:15	1907	4.15e-06	0.0001	1.56	1.6088
2025-06-02 16:51:16	1908	4.15e-06	0.0001	1.56	1.59129
2025-06-02 16:51:17	1909	4.15e-06	0.0001	1.56	1.59567
2025-06-02 16:51:18	1910	4.14e-06	0.0001	1.56	1.59129
2025-06-02 16:51:19	1911	4.15e-06	0.0001	1.56	1.60442
2025-06-02 16:51:20	1912	4.15e-06	0.0001	1.56	1.60442
2025-06-02 16:51:21	1913	4.15e-06	0.0001	1.56	1.58691
2025-06-02 16:51:22	1914	4.14e-06	0.0001	1.56	1.60442
2025-06-02 16:51:22	1914	4.15e-06	0.0001	1.56	1.6088
2025-06-02 16:51:23	1915	4.14e-06	0.0001	1.56	1.59567
2025-06-02 16:51:24	1916	4.15e-06	0.0001	1.56	1.58254
2025-06-02 16:51:25	1917	4.15e-06	0.0001	1.56	1.60004
2025-06-02 16:51:26	1918	4.15e-06	0.0001	1.56	1.58691
2025-06-02 16:51:27	1919	4.15e-06	0.0001	1.56	1.59567
2025-06-02 16:51:28	1920	4.15e-06	0.0001	1.55	1.58691
2025-06-02 16:51:29	1921	4.15e-06	0.0001	1.55	1.59129
2025-06-02 16:51:30	1922	4.14e-06	0.0001	1.54	1.57816
2025-06-02 16:51:31	1923	4.14e-06	0.0001	1.53	1.57816
2025-06-02 16:51:32	1924	4.15e-06	0.0001	1.53	1.56065
2025-06-02 16:51:33	1925	4.14e-06	0.0001	1.52	1.5519
2025-06-02 16:51:34	1926	4.15e-06	0.0001	1.52	1.54752
2025-06-02 16:51:35	1927	4.15e-06	0.0001	1.52	1.52564
2025-06-02 16:51:36	1928	4.15e-06	0.0001	1.51	1.54752
2025-06-02 16:51:37	1929	4.14e-06	0.0001	1.51	1.53001
2025-06-02 16:51:38	1930	4.14e-06	0.0001	1.51	1.52564
2025-06-02 16:51:39	1931	4.15e-06	0.0001	1.5	1.51688
2025-06-02 16:51:40	1932	4.15e-06	0.0001	1.5	1.54314
2025-06-02 16:51:41	1933	4.15e-06	0.0001	1.5	1.53877
2025-06-02 16:51:42	1934	4.14e-06	0.0001	1.5	1.52126
2025-06-02 16:51:43	1935	4.15e-06	0.0001	1.5	1.52564
2025-06-02 16:51:44	1936	4.14e-06	0.0001	1.5	1.52564
2025-06-02 16:51:45	1937	4.14e-06	0.0001	1.5	1.51688
2025-06-02 16:51:46	1938	4.15e-06	0.0001	1.5	1.53001
2025-06-02 16:51:47	1939	4.15e-06	0.0001	1.5	1.52126
2025-06-02 16:51:48	1940	4.15e-06	0.0001	1.49	1.51688
2025-06-02 16:51:48	1940	4.15e-06	0.0001	1.49	1.51688
2025-06-02 16:51:50	1942	4.15e-06	0.0001	1.49	1.52126
2025-06-02 16:51:50	1942	4.15e-06	0.0001	1.49	1.51688
2025-06-02 16:51:51	1943	4.15e-06	0.0001	1.49	1.51688
2025-06-02 16:51:52	1944	4.15e-06	0.0001	1.49	1.51688
2025-06-02 16:51:53	1945	4.15e-06	0.0001	1.49	1.52564
2025-06-02 16:51:54	1946	4.15e-06	0.0001	1.49	1.52126
2025-06-02 16:51:55	1947	4.14e-06	0.0001	1.49	1.51688
2025-06-02 16:51:56	1948	4.15e-06	0.0001	1.49	1.52126
2025-06-02 16:51:57	1949	4.15e-06	0.0001	1.49	1.52126
2025-06-02 16:51:58	1950	4.14e-06	0.0001	1.49	1.51251
2025-06-02 16:51:59	1951	4.14e-06	0.0001	1.49	1.51688
2025-06-02 16:52:00	1952	4.14e-06	0.0001	1.49	1.51251
2025-06-02 16:52:01	1953	4.15e-06	0.0001	1.49	1.53001
2025-06-02 16:52:02	1954	4.15e-06	0.0001	1.49	1.52564
2025-06-02 16:52:03	1955	4.14e-06	0.0001	1.49	1.51251
2025-06-02 16:52:04	1956	4.12e-06	0.0001	1.49	1.51688
2025-06-02 16:52:05	1957	4.11e-06	0.0001	1.49	1.50375
2025-06-02 16:52:06	1958	4.11e-06	0.0001	1.49	1.50813
2025-06-02 16:52:07	1959	4.14e-06	0.0001	1.49	1.50813
2025-06-02 16:52:08	1960	4.14e-06	0.0001	1.49	1.50375
2025-06-02 16:52:09	1961	4.14e-06	0.0001	1.49	1.50813
2025-06-02 16:52:10	1962	4.12e-06	0.0001	1.49	1.52126
2025-06-02 16:52:11	1963	4.12e-06	0.0001	1.48	1.49938
2025-06-02 16:52:12	1964	4.12e-06	0.0001	1.48	1.50813
2025-06-02 16:52:13	1965	4.12e-06	0.0001	1.48	1.51251
2025-06-02 16:52:13	1965	4.12e-06	0.0001	1.48	1.50813
2025-06-02 16:52:14	1966	4.12e-06	0.0001	1.49	1.50813
[truncated: 4,166 more rows]
