# Supplementary material for: A Unified Method for Triple Oxygen Isotope Analysis of Sulfate, Water, and Organics
Source: Anal Chem. 2026 Mar 6;98(11):8111–20. doi: 10.1021/acs.analchem.5c06406 (PMC13019427; doi:10.1021/acs.analchem.5c06406)
Supplement: Supplementary file 3 [file ac5c06406_si_003.zip › Zahnow_TORCH_Supplementary_Sample_Log_Files/2025-06-02_IAEA-SO-5_E5_evaluation_results.xlsx]

## Sheet: Summary
DateTime	Sample name	Sample Type	Sample mass	Instrument	d18O raw	d18O GD scaled	d18O VSMOW	d18O SD	Dp17O raw	Dp17O GD scaled	Dp17O VSMOW	Dp17O SD	d13C raw	d13C VPDB	d13C SD	TCD Peak area pos	TCD Peak area std	TCD Peak area neg	TCD Peak area neg std	TCD Peak ratio	TC/EA yield (%)	CO input pressure (mbar)	CO input pressure LN2 T (mbar)	CO residual pressure (mbar)	CO converted (mbar)	Discharge yield (%)	CO2 final pressure (mbar)	CO2/CO ratio	Residual gas pressure (mbar)	Comments
2025-06-02 18:00:44	IAEA-SO-5_E5	BaSO4	2.489	TILDAS	10.7505	12.9893	12.9893	0.017	-343.465	-336.873	-336.873	13.7	N/A	N/A	N/A	15.1421	0.146034	0.320756	0.0200885	47.2077	104.808	3.08819	2.3485	0.0365	2.312	98.4458	1.29804	0.561436	0.0054

## Sheet: Isotope Data
ID	dateTimeMeasured	SampleName	d17O	d17OError	d18O	d18OError	Dp17O	Dp17OError	nSamCycles	nSamPoints	nRefPoints	pCO2Ref	pCO2Ref_error	pCO2Sam	pCO2Sam_error	pCO2Mismatch	pCO2Mismatch_error	PCellRef	PCellRef_error	PCellSam	PCellSam_error	PCellMismatch	PCellMismatch_error	TCellSam	TCellSam_error	TCellRef	TCellRef_error	TCellMismatch	TCellMismatch_error	measurementPeriod	d18O_scaled	d17O_scaled	Dp17O_scaled
19242	2025-06-03 16:35:51	GD_IAEA-SO-5_E5	5.589	0.02	11.474	0.017	-450	13.7	10	2003	2128	419.858	0.7116	420.126	0.95926	0.22514	0.35472	41.3338	0.00093	41.334	0.00135	0.00024	0.00116	24.4914	0.00407	24.4914	0.00407	-0.00012	0.00037	2025-06-01 to 2027-06-21	10.7505	5.31658	-343.465

## Sheet: Log Data
Sample name	Sample mass	TC/EA (°C)	Datetime	Trap 5 (°C)	Trap 6 (°C)	Trap 7 (°C)	Reactor (°C)	TCD (°C)	p G2 (mbar)	p G4 (mbar)	p G5 (mbar)	Datetime	Trap 5 (°C)	Trap 6 (°C)	Trap 7 (°C)	Reactor (°C)	TCD (°C)	p G2 (mbar)	p G4 (mbar)	p G5 (mbar)	Datetime	Trap 5 (°C)	Trap 6 (°C)	Trap 7 (°C)	Reactor (°C)	TCD (°C)	p G2 (mbar)	p G4 (mbar)	p G5 (mbar)	Datetime	Trap 5 (°C)	Trap 6 (°C)	Trap 7 (°C)	Reactor (°C)	TCD (°C)	p G2 (mbar)	p G4 (mbar)	p G5 (mbar)	Datetime	Trap 5 (°C)	Trap 6 (°C)	Trap 7 (°C)	Reactor (°C)	TCD (°C)	p G2 (mbar)	p G4 (mbar)	p G5 (mbar)	Datetime	Trap 5 (°C)
IAEA-SO-5_E5	2.489	1450.000000	2025-06-02 18:00:44	25.570043	34.286810	29.620179	23.983295	32.225396	0.000100	0.000100	-0.036920	2025-06-02 18:20:09	31.041240	63.861325	24.860220	7.452775	32.335570	0.000100	2.970000	3.088194	2025-06-02 18:21:37	27.353414	63.938289	-176.068120	-175.886487	32.316643	0.000100	2.250000	2.348496	2025-06-02 19:03:15	25.533710	63.715957	-176.190885	-175.870911	32.495779	0.000100	0.036500	0.024357	2025-06-02 19:13:19	25.878628	36.283504	24.483639	22.821934	32.495864	0.000100	0.840000	1.298038	2025-06-02 19:24:00	25.282384
[truncated: 7 more columns]

## Sheet: TCD Data
dateTime	Relative time	Signal
2025-06-02 18:02:50	0	0.008302
2025-06-02 18:02:51	1	0.016838
2025-06-02 18:02:52	2	0.013555
2025-06-02 18:02:53	3	0.015853
2025-06-02 18:02:54	4	0.011585
2025-06-02 18:02:55	5	0.009287
2025-06-02 18:02:57	7	0.011257
2025-06-02 18:02:58	8	0.017823
2025-06-02 18:02:59	9	0.017823
2025-06-02 18:03:00	10	0.019793
2025-06-02 18:03:02	12	0.015525
2025-06-02 18:03:02	12	0.007974
2025-06-02 18:03:04	14	0.011913
2025-06-02 18:03:04	14	0.015525
2025-06-02 18:03:05	15	0.011585
2025-06-02 18:03:07	17	0.008959
2025-06-02 18:03:07	17	0.0106
2025-06-02 18:03:08	18	0.007317
2025-06-02 18:03:09	19	0.01257
2025-06-02 18:03:10	20	0.01257
2025-06-02 18:03:12	22	0.007974
2025-06-02 18:03:13	23	0.012898
2025-06-02 18:03:13	23	0.013555
2025-06-02 18:03:15	25	0.014212
2025-06-02 18:03:15	25	0.014868
2025-06-02 18:03:16	26	0.009287
2025-06-02 18:03:17	27	0.008959
2025-06-02 18:03:18	28	0.016838
2025-06-02 18:03:19	29	0.014868
2025-06-02 18:03:20	30	0.011257
2025-06-02 18:03:22	32	0.015853
2025-06-02 18:03:23	33	0.016181
2025-06-02 18:03:23	33	0.012242
2025-06-02 18:03:24	34	0.012898
2025-06-02 18:03:25	35	0.01454
2025-06-02 18:03:26	36	0.008302
2025-06-02 18:03:27	37	0.013555
2025-06-02 18:03:28	38	0.0106
2025-06-02 18:03:30	40	0.012898
2025-06-02 18:03:30	40	0.011913
2025-06-02 18:03:31	41	0.008959
2025-06-02 18:03:32	42	0.008959
2025-06-02 18:03:33	43	0.011585
2025-06-02 18:03:34	44	0.01257
2025-06-02 18:03:35	45	0.012898
2025-06-02 18:03:36	46	0.008959
2025-06-02 18:03:37	47	0.015525
2025-06-02 18:03:38	48	0.013555
2025-06-02 18:03:39	49	0.017823
2025-06-02 18:03:40	50	0.010929
2025-06-02 18:03:41	51	0.011257
2025-06-02 18:03:42	52	0.015853
2025-06-02 18:03:43	53	0.01257
2025-06-02 18:03:44	54	0.015196
2025-06-02 18:03:45	55	0.011913
2025-06-02 18:03:46	56	0.015525
2025-06-02 18:03:47	57	0.010272
2025-06-02 18:03:48	58	0.009615
2025-06-02 18:03:49	59	0.008302
2025-06-02 18:03:50	60	0.009944
2025-06-02 18:03:51	61	0.015853
2025-06-02 18:03:52	62	0.01454
2025-06-02 18:03:53	63	0.013883
2025-06-02 18:03:54	64	0.010272
2025-06-02 18:03:55	65	0.012898
2025-06-02 18:03:56	66	0.009287
2025-06-02 18:03:57	67	0.009944
2025-06-02 18:03:58	68	0.011585
2025-06-02 18:03:59	69	0.013227
2025-06-02 18:04:00	70	0.01454
2025-06-02 18:04:01	71	0.018151
2025-06-02 18:04:02	72	0.011913
2025-06-02 18:04:03	73	0.009615
2025-06-02 18:04:04	74	0.013883
2025-06-02 18:04:05	75	0.020121
2025-06-02 18:04:06	76	0.014212
2025-06-02 18:04:07	77	0.004363
2025-06-02 18:04:08	78	0.010929
2025-06-02 18:04:09	79	0.01454
2025-06-02 18:04:10	80	0.01257
2025-06-02 18:04:11	81	0.009944
2025-06-02 18:04:12	82	0.011585
2025-06-02 18:04:13	83	0.012242
2025-06-02 18:04:13	83	0.01257
2025-06-02 18:04:14	84	0.014212
2025-06-02 18:04:15	85	0.011257
2025-06-02 18:04:16	86	0.017495
2025-06-02 18:04:17	87	0.018479
2025-06-02 18:04:18	88	0.015196
2025-06-02 18:04:19	89	0.017495
2025-06-02 18:04:20	90	0.016838
2025-06-02 18:04:21	91	0.016838
2025-06-02 18:04:22	92	0.008959
2025-06-02 18:04:23	93	0.010272
2025-06-02 18:04:24	94	0.012898
2025-06-02 18:04:25	95	0.01257
2025-06-02 18:04:26	96	0.015525
2025-06-02 18:04:27	97	0.015525
2025-06-02 18:04:28	98	0.014868
2025-06-02 18:04:29	99	0.012898
2025-06-02 18:04:30	100	0.014212
2025-06-02 18:04:31	101	0.014212
2025-06-02 18:04:32	102	0.015525
2025-06-02 18:04:33	103	0.013555
2025-06-02 18:04:34	104	0.013227
2025-06-02 18:04:35	105	0.011257
2025-06-02 18:04:36	106	0.0106
2025-06-02 18:04:37	107	0.0106
2025-06-02 18:04:38	108	0.016181
2025-06-02 18:04:39	109	0.0106
2025-06-02 18:04:40	110	0.014868
2025-06-02 18:04:41	111	0.014868
2025-06-02 18:04:42	112	0.008959
2025-06-02 18:04:43	113	0.017495
2025-06-02 18:04:44	114	0.017495
2025-06-02 18:04:45	115	0.015853
2025-06-02 18:04:46	116	0.016181
2025-06-02 18:04:47	117	0.016838
2025-06-02 18:04:47	117	0.011585
2025-06-02 18:04:48	118	0.009615
2025-06-02 18:04:49	119	0.00863
2025-06-02 18:04:50	120	0.01454
2025-06-02 18:04:51	121	0.014868
2025-06-02 18:04:52	122	0.014212
2025-06-02 18:04:53	123	0.016838
2025-06-02 18:04:54	124	0.016838
2025-06-02 18:04:55	125	0.012898
2025-06-02 18:04:56	126	0.018808
2025-06-02 18:04:57	127	0.011913
2025-06-02 18:04:58	128	0.013555
2025-06-02 18:04:59	129	0.009287
2025-06-02 18:05:00	130	0.0106
2025-06-02 18:05:01	131	0.01257
2025-06-02 18:05:02	132	0.017495
2025-06-02 18:05:03	133	0.015525
2025-06-02 18:05:04	134	0.011913
2025-06-02 18:05:05	135	0.014212
2025-06-02 18:05:06	136	0.013227
2025-06-02 18:05:07	137	0.009615
2025-06-02 18:05:08	138	0.013555
2025-06-02 18:05:09	139	0.01257
2025-06-02 18:05:10	140	0.013227
2025-06-02 18:05:11	141	0.013227
2025-06-02 18:05:12	142	0.018151
2025-06-02 18:05:13	143	0.013883
2025-06-02 18:05:14	144	0.015853
2025-06-02 18:05:14	144	0.009944
2025-06-02 18:05:15	145	0.012242
2025-06-02 18:05:16	146	0.016181
2025-06-02 18:05:17	147	0.009287
2025-06-02 18:05:18	148	0.013227
2025-06-02 18:05:19	149	0.012898
2025-06-02 18:05:20	150	0.016181
2025-06-02 18:05:21	151	0.020121
2025-06-02 18:05:22	152	0.009287
2025-06-02 18:05:23	153	0.015853
2025-06-02 18:05:24	154	0.014868
2025-06-02 18:05:25	155	0.008959
2025-06-02 18:05:26	156	0.011913
2025-06-02 18:05:27	157	0.014212
2025-06-02 18:05:28	158	0.013555
2025-06-02 18:05:29	159	0.013227
2025-06-02 18:05:30	160	0.010272
2025-06-02 18:05:31	161	0.01651
2025-06-02 18:05:32	162	0.012898
2025-06-02 18:05:33	163	0.01257
2025-06-02 18:05:34	164	0.018808
2025-06-02 18:05:35	165	0.014212
2025-06-02 18:05:36	166	0.018479
2025-06-02 18:05:37	167	0.019136
2025-06-02 18:05:37	167	0.018479
2025-06-02 18:05:39	169	0.01257
2025-06-02 18:05:40	170	0.012242
2025-06-02 18:05:40	170	0.012898
2025-06-02 18:05:41	171	0.018479
2025-06-02 18:05:42	172	0.012242
2025-06-02 18:05:43	173	0.016181
2025-06-02 18:05:44	174	0.011257
2025-06-02 18:05:45	175	0.010929
2025-06-02 18:05:46	176	0.015853
2025-06-02 18:05:47	177	0.011585
2025-06-02 18:05:48	178	0.018808
2025-06-02 18:05:49	179	0.012898
2025-06-02 18:05:50	180	0.012242
2025-06-02 18:05:51	181	0.015525
2025-06-02 18:05:52	182	0.016181
2025-06-02 18:05:53	183	0.020121
2025-06-02 18:05:54	184	0.00863
2025-06-02 18:05:55	185	0.013883
2025-06-02 18:05:56	186	0.011585
2025-06-02 18:05:57	187	0.014868
2025-06-02 18:05:58	188	0.020778
2025-06-02 18:05:59	189	0.01454
2025-06-02 18:06:00	190	0.011913
2025-06-02 18:06:01	191	0.012898
2025-06-02 18:06:02	192	0.017495
2025-06-02 18:06:03	193	0.012242
2025-06-02 18:06:04	194	0.007646
2025-06-02 18:06:04	194	0.012898
2025-06-02 18:06:05	195	0.011257
2025-06-02 18:06:06	196	0.010929
2025-06-02 18:06:07	197	0.014212
2025-06-02 18:06:08	198	0.0106
2025-06-02 18:06:09	199	0.011257
2025-06-02 18:06:10	200	0.017823
2025-06-02 18:06:11	201	0.012898
2025-06-02 18:06:12	202	0.010929
2025-06-02 18:06:13	203	0.012242
2025-06-02 18:06:14	204	0.009287
2025-06-02 18:06:15	205	0.016181
2025-06-02 18:06:16	206	0.014212
2025-06-02 18:06:17	207	0.011257
2025-06-02 18:06:18	208	0.016838
2025-06-02 18:06:19	209	0.009944
2025-06-02 18:06:20	210	0.012898
2025-06-02 18:06:21	211	0.019793
2025-06-02 18:06:22	212	0.016838
2025-06-02 18:06:23	213	0.009615
2025-06-02 18:06:24	214	0.011257
2025-06-02 18:06:25	215	0.01257
2025-06-02 18:06:26	216	0.020121
2025-06-02 18:06:27	217	0.018151
2025-06-02 18:06:28	218	0.018479
2025-06-02 18:06:29	219	0.012242
2025-06-02 18:06:30	220	0.013555
2025-06-02 18:06:31	221	0.016181
2025-06-02 18:06:32	222	0.013555
2025-06-02 18:06:33	223	0.021434
2025-06-02 18:06:34	224	0.016181
2025-06-02 18:06:34	224	0.016181
2025-06-02 18:06:35	225	0.012242
2025-06-02 18:06:37	227	0.015196
2025-06-02 18:06:38	228	0.015196
2025-06-02 18:06:39	229	0.013227
2025-06-02 18:06:40	230	0.017166
2025-06-02 18:06:41	231	0.011913
2025-06-02 18:06:42	232	0.012242
2025-06-02 18:06:42	232	0.011585
2025-06-02 18:06:43	233	0.00863
2025-06-02 18:06:45	235	0.01257
2025-06-02 18:06:45	235	0.017823
2025-06-02 18:06:47	237	0.016181
2025-06-02 18:06:47	237	0.0106
2025-06-02 18:06:48	238	0.008959
2025-06-02 18:06:49	239	0.014212
2025-06-02 18:06:50	240	0.014868
2025-06-02 18:06:51	241	0.019464
2025-06-02 18:06:52	242	0.014212
2025-06-02 18:06:53	243	0.01454
2025-06-02 18:06:54	244	0.009944
2025-06-02 18:06:55	245	0.015196
2025-06-02 18:06:56	246	0.016838
2025-06-02 18:06:57	247	0.013883
2025-06-02 18:06:58	248	0.00863
2025-06-02 18:06:59	249	0.013883
2025-06-02 18:07:00	250	0.019464
2025-06-02 18:07:01	251	0.012898
2025-06-02 18:07:02	252	0.018808
2025-06-02 18:07:04	254	0.022419
2025-06-02 18:07:05	255	0.01454
2025-06-02 18:07:05	255	0.009944
2025-06-02 18:07:06	256	0.013883
2025-06-02 18:07:07	257	0.008959
2025-06-02 18:07:08	258	0.017495
2025-06-02 18:07:10	260	0.010929
2025-06-02 18:07:11	261	0.017166
2025-06-02 18:07:12	262	0.01257
2025-06-02 18:07:12	262	0.010929
2025-06-02 18:07:13	263	0.014212
2025-06-02 18:07:14	264	0.014212
2025-06-02 18:07:15	265	0.015196
2025-06-02 18:07:16	266	0.015853
2025-06-02 18:07:18	268	0.009944
2025-06-02 18:07:19	269	0.009944
2025-06-02 18:07:20	270	0.014868
2025-06-02 18:07:20	270	0.01257
2025-06-02 18:07:21	271	0.012898
2025-06-02 18:07:22	272	0.015525
2025-06-02 18:07:23	273	0.013555
2025-06-02 18:07:24	274	0.009944
2025-06-02 18:07:25	275	0.00863
2025-06-02 18:07:26	276	0.011913
2025-06-02 18:07:28	278	0.012242
2025-06-02 18:07:28	278	0.011257
2025-06-02 18:07:29	279	0.015853
2025-06-02 18:07:30	280	0.016181
2025-06-02 18:07:31	281	0.015525
2025-06-02 18:07:32	282	0.017166
2025-06-02 18:07:33	283	0.014212
2025-06-02 18:07:34	284	0.015196
2025-06-02 18:07:35	285	0.0106
2025-06-02 18:07:36	286	0.014868
2025-06-02 18:07:37	287	0.01651
2025-06-02 18:07:38	288	0.011913
2025-06-02 18:07:39	289	0.013227
2025-06-02 18:07:40	290	0.016838
2025-06-02 18:07:41	291	0.016181
2025-06-02 18:07:42	292	0.01651
2025-06-02 18:07:44	294	0.015853
2025-06-02 18:07:45	295	0.017495
2025-06-02 18:07:45	295	0.017823
2025-06-02 18:07:46	296	0.010929
2025-06-02 18:07:47	297	0.018808
2025-06-02 18:07:48	298	0.015853
2025-06-02 18:07:49	299	0.015853
2025-06-02 18:07:50	300	0.012242
2025-06-02 18:07:52	302	0.013227
2025-06-02 18:07:53	303	0.014868
2025-06-02 18:07:53	303	0.011585
2025-06-02 18:07:54	304	0.012242
2025-06-02 18:07:55	305	0.019136
2025-06-02 18:07:56	306	0.017823
2025-06-02 18:07:58	308	0.009944
2025-06-02 18:07:58	308	0.015525
2025-06-02 18:07:59	309	0.010272
2025-06-02 18:08:00	310	0.0106
2025-06-02 18:08:01	311	0.015196
2025-06-02 18:08:02	312	0.013555
2025-06-02 18:08:03	313	0.009615
2025-06-02 18:08:04	314	0.011913
2025-06-02 18:08:05	315	0.008302
2025-06-02 18:08:06	316	0.0106
2025-06-02 18:08:07	317	0.014868
2025-06-02 18:08:08	318	0.009615
2025-06-02 18:08:09	319	0.011913
2025-06-02 18:08:10	320	0.01257
2025-06-02 18:08:11	321	0.017166
2025-06-02 18:08:12	322	0.015525
2025-06-02 18:08:13	323	0.011585
2025-06-02 18:08:14	324	0.015525
2025-06-02 18:08:15	325	0.013227
2025-06-02 18:08:16	326	0.01454
2025-06-02 18:08:17	327	0.009944
2025-06-02 18:08:17	327	0.016838
2025-06-02 18:08:19	329	0.01257
2025-06-02 18:08:20	330	0.014868
2025-06-02 18:08:21	331	0.017495
2025-06-02 18:08:21	331	0.015853
2025-06-02 18:08:22	332	0.015853
2025-06-02 18:08:23	333	0.013555
2025-06-02 18:08:24	334	0.015853
2025-06-02 18:08:25	335	0.013227
2025-06-02 18:08:26	336	0.019136
2025-06-02 18:08:27	337	0.011913
2025-06-02 18:08:28	338	0.010272
2025-06-02 18:08:29	339	0.013227
2025-06-02 18:08:30	340	0.008959
2025-06-02 18:08:31	341	0.007317
2025-06-02 18:08:32	342	0.014868
2025-06-02 18:08:33	343	0.015525
2025-06-02 18:08:34	344	0.007317
2025-06-02 18:08:35	345	0.012242
2025-06-02 18:08:36	346	0.01454
2025-06-02 18:08:37	347	0.011913
2025-06-02 18:08:38	348	0.010929
2025-06-02 18:08:39	349	0.019136
2025-06-02 18:08:40	350	0.015853
2025-06-02 18:08:41	351	0.013555
2025-06-02 18:08:42	352	0.013883
2025-06-02 18:08:43	353	0.010929
2025-06-02 18:08:44	354	-0.076071
2025-06-02 18:08:45	355	0.008302
2025-06-02 18:08:46	356	0.014212
2025-06-02 18:08:47	357	0.00863
2025-06-02 18:08:48	358	0.013555
2025-06-02 18:08:49	359	0.018479
2025-06-02 18:08:49	359	0.013883
2025-06-02 18:08:51	361	0.017823
2025-06-02 18:08:51	361	0.011257
2025-06-02 18:08:52	362	0.01454
2025-06-02 18:08:53	363	0.019464
2025-06-02 18:08:54	364	0.021762
2025-06-02 18:08:55	365	0.030298
2025-06-02 18:08:56	366	0.034566
2025-06-02 18:08:57	367	0.04737
2025-06-02 18:08:58	368	0.064113
2025-06-02 18:08:59	369	0.088079
2025-06-02 18:09:00	370	0.122879
2025-06-02 18:09:01	371	0.154724
2025-06-02 18:09:02	372	0.209222
2025-06-02 18:09:03	373	0.254199
2025-06-02 18:09:04	374	0.29655
2025-06-02 18:09:05	375	0.329708
2025-06-02 18:09:06	376	0.368776
2025-06-02 18:09:07	377	0.399636
2025-06-02 18:09:08	378	0.414738
2025-06-02 18:09:09	379	0.430496
2025-06-02 18:09:10	380	0.441987
2025-06-02 18:09:11	381	0.444613
2025-06-02 18:09:12	382	0.440345
2025-06-02 18:09:13	383	0.438375
2025-06-02 18:09:14	384	0.435092
2025-06-02 18:09:15	385	0.433779
2025-06-02 18:09:16	386	0.425572
2025-06-02 18:09:17	387	0.411455
2025-06-02 18:09:17	387	0.405217
2025-06-02 18:09:18	388	0.395696
2025-06-02 18:09:19	389	0.389459
2025-06-02 18:09:20	390	0.375342
2025-06-02 18:09:21	391	0.362866
2025-06-02 18:09:22	392	0.359583
2025-06-02 18:09:23	393	0.347108
2025-06-02 18:09:24	394	0.335617
2025-06-02 18:09:25	395	0.32938
2025-06-02 18:09:26	396	0.317561
2025-06-02 18:09:27	397	0.303444
2025-06-02 18:09:28	398	0.293595
2025-06-02 18:09:29	399	0.286044
2025-06-02 18:09:30	400	0.274225
2025-06-02 18:09:31	401	0.261093
2025-06-02 18:09:32	402	0.254199
2025-06-02 18:09:33	403	0.249274
2025-06-02 18:09:34	404	0.226293
2025-06-02 18:09:35	405	0.223995
2025-06-02 18:09:36	406	0.215788
2025-06-02 18:09:37	407	0.201999
2025-06-02 18:09:38	408	0.193792
2025-06-02 18:09:38	408	0.187226
2025-06-02 18:09:40	410	0.179018
2025-06-02 18:09:41	411	0.169497
2025-06-02 18:09:42	412	0.16523
2025-06-02 18:09:43	413	0.155052
2025-06-02 18:09:44	414	0.146845
2025-06-02 18:09:44	414	0.139294
2025-06-02 18:09:45	415	0.132071
2025-06-02 18:09:46	416	0.131415
2025-06-02 18:09:47	417	0.117954
2025-06-02 18:09:48	418	0.114671
2025-06-02 18:09:49	419	0.099241
2025-06-02 18:09:50	420	0.096943
2025-06-02 18:09:51	421	0.085781
2025-06-02 18:09:52	422	0.084796
2025-06-02 18:09:53	423	0.072977
2025-06-02 18:09:54	424	0.075932
2025-06-02 18:09:55	425	0.069366
2025-06-02 18:09:56	426	0.064113
2025-06-02 18:09:57	427	0.063457
2025-06-02 18:09:58	428	0.055577
2025-06-02 18:09:59	429	0.047042
2025-06-02 18:10:00	430	0.04934
2025-06-02 18:10:01	431	0.0454
2025-06-02 18:10:02	432	0.046713
2025-06-02 18:10:03	433	0.039162
2025-06-02 18:10:04	434	0.034566
2025-06-02 18:10:05	435	0.033581
2025-06-02 18:10:06	436	0.029642
2025-06-02 18:10:06	436	0.036536
2025-06-02 18:10:07	437	0.034566
2025-06-02 18:10:08	438	0.023404
2025-06-02 18:10:10	440	0.028985
2025-06-02 18:10:10	440	0.024389
2025-06-02 18:10:11	441	0.014868
2025-06-02 18:10:12	442	0.026687
2025-06-02 18:10:13	443	0.018808
2025-06-02 18:10:14	444	0.023732
2025-06-02 18:10:15	445	0.024389
2025-06-02 18:10:16	446	0.017823
2025-06-02 18:10:17	447	0.017495
2025-06-02 18:10:18	448	0.017166
2025-06-02 18:10:19	449	0.021434
2025-06-02 18:10:20	450	0.01651
2025-06-02 18:10:21	451	0.015525
2025-06-02 18:10:22	452	0.01651
2025-06-02 18:10:23	453	0.016838
2025-06-02 18:10:24	454	0.01651
2025-06-02 18:10:25	455	0.019136
2025-06-02 18:10:26	456	0.015525
2025-06-02 18:10:27	457	0.017166
2025-06-02 18:10:28	458	0.018479
2025-06-02 18:10:29	459	0.015853
2025-06-02 18:10:30	460	0.019464
2025-06-02 18:10:30	460	0.016838
2025-06-02 18:10:32	462	0.012898
2025-06-02 18:10:33	463	0.01651
2025-06-02 18:10:34	464	0.022091
2025-06-02 18:10:34	464	0.014868
2025-06-02 18:10:35	465	0.0106
2025-06-02 18:10:36	466	0.014212
2025-06-02 18:10:37	467	0.017495
2025-06-02 18:10:38	468	0.015853
2025-06-02 18:10:39	469	0.013227
2025-06-02 18:10:40	470	0.020121
2025-06-02 18:10:41	471	0.014868
2025-06-02 18:10:42	472	0.011913
2025-06-02 18:10:43	473	0.010929
2025-06-02 18:10:44	474	0.014212
2025-06-02 18:10:45	475	0.013883
2025-06-02 18:10:46	476	0.017166
2025-06-02 18:10:47	477	0.017495
2025-06-02 18:10:48	478	0.01651
2025-06-02 18:10:49	479	0.020449
2025-06-02 18:10:50	480	0.013227
2025-06-02 18:10:51	481	0.015853
2025-06-02 18:10:52	482	0.017823
2025-06-02 18:10:53	483	0.012242
2025-06-02 18:10:54	484	0.018808
2025-06-02 18:10:55	485	0.019136
2025-06-02 18:10:56	486	0.021106
2025-06-02 18:10:57	487	0.007646
2025-06-02 18:10:59	489	0.015196
2025-06-02 18:11:00	490	0.015853
2025-06-02 18:11:01	491	0.022091
2025-06-02 18:11:02	492	0.013227
2025-06-02 18:11:03	493	0.009615
2025-06-02 18:11:04	494	0.011913
2025-06-02 18:11:05	495	0.016838
2025-06-02 18:11:06	496	0.015853
2025-06-02 18:11:07	497	0.011913
2025-06-02 18:11:08	498	0.013883
2025-06-02 18:11:09	499	0.017166
2025-06-02 18:11:10	500	0.013555
2025-06-02 18:11:11	501	0.018151
2025-06-02 18:11:12	502	0.01454
2025-06-02 18:11:13	503	0.013227
2025-06-02 18:11:13	503	0.008302
2025-06-02 18:11:15	505	0.016181
2025-06-02 18:11:16	506	0.014212
2025-06-02 18:11:17	507	0.009287
2025-06-02 18:11:18	508	0.01454
2025-06-02 18:11:19	509	0.013555
2025-06-02 18:11:20	510	0.013883
2025-06-02 18:11:21	511	0.013555
2025-06-02 18:11:22	512	0.012898
2025-06-02 18:11:23	513	0.017166
2025-06-02 18:11:24	514	0.013883
2025-06-02 18:11:25	515	0.012898
2025-06-02 18:11:26	516	0.017166
2025-06-02 18:11:28	518	0.013555
2025-06-02 18:11:28	518	0.013227
2025-06-02 18:11:29	519	0.009615
2025-06-02 18:11:30	520	0.014212
2025-06-02 18:11:32	522	0.013227
2025-06-02 18:11:33	523	0.013555
2025-06-02 18:11:34	524	0.019136
2025-06-02 18:11:35	525	0.01651
2025-06-02 18:11:36	526	0.015853
2025-06-02 18:11:36	526	0.010929
2025-06-02 18:11:37	527	0.017495
2025-06-02 18:11:38	528	0.012242
2025-06-02 18:11:40	530	0.015196
2025-06-02 18:11:40	530	0.013227
2025-06-02 18:11:41	531	0.017166
2025-06-02 18:11:42	532	0.018479
2025-06-02 18:11:44	534	0.015196
2025-06-02 18:11:44	534	0.008302
2025-06-02 18:11:45	535	0.019464
2025-06-02 18:11:46	536	0.016181
2025-06-02 18:11:47	537	0.019136
2025-06-02 18:11:49	539	0.012898
2025-06-02 18:11:50	540	0.017823
2025-06-02 18:11:51	541	0.012242
2025-06-02 18:11:51	541	0.01651
2025-06-02 18:11:52	542	0.011257
2025-06-02 18:11:53	543	0.011913
2025-06-02 18:11:54	544	0.010272
2025-06-02 18:11:55	545	0.017823
2025-06-02 18:11:56	546	0.018479
2025-06-02 18:11:57	547	0.016838
2025-06-02 18:11:58	548	0.013883
2025-06-02 18:11:59	549	0.014212
2025-06-02 18:12:00	550	0.014212
2025-06-02 18:12:01	551	0.01257
2025-06-02 18:12:02	552	0.01257
2025-06-02 18:12:03	553	0.018808
2025-06-02 18:12:05	555	0.007317
2025-06-02 18:12:06	556	0.018479
2025-06-02 18:12:07	557	0.009615
2025-06-02 18:12:08	558	0.017823
2025-06-02 18:12:09	559	0.0106
2025-06-02 18:12:10	560	0.013555
2025-06-02 18:12:11	561	0.013883
2025-06-02 18:12:12	562	0.01257
2025-06-02 18:12:13	563	0.013227
2025-06-02 18:12:14	564	0.017166
2025-06-02 18:12:15	565	0.015525
2025-06-02 18:12:16	566	0.017823
2025-06-02 18:12:17	567	0.021434
2025-06-02 18:12:18	568	0.015853
2025-06-02 18:12:19	569	0.015853
2025-06-02 18:12:20	570	0.010272
2025-06-02 18:12:21	571	0.01651
2025-06-02 18:12:22	572	0.0106
2025-06-02 18:12:23	573	0.008959
2025-06-02 18:12:24	574	0.013227
2025-06-02 18:12:25	575	0.010272
2025-06-02 18:12:26	576	0.007974
2025-06-02 18:12:27	577	0.018151
2025-06-02 18:12:28	578	0.01651
2025-06-02 18:12:29	579	0.011585
2025-06-02 18:12:30	580	0.019464
2025-06-02 18:12:31	581	0.017166
2025-06-02 18:12:32	582	0.014212
2025-06-02 18:12:33	583	0.011913
2025-06-02 18:12:34	584	0.016838
2025-06-02 18:12:35	585	0.011585
2025-06-02 18:12:36	586	0.010929
2025-06-02 18:12:37	587	0.01454
2025-06-02 18:12:38	588	0.014212
2025-06-02 18:12:39	589	0.017166
2025-06-02 18:12:40	590	0.019136
2025-06-02 18:12:41	591	0.012898
2025-06-02 18:12:42	592	0.016838
2025-06-02 18:12:43	593	0.006661
2025-06-02 18:12:44	594	0.014868
2025-06-02 18:12:45	595	0.013883
2025-06-02 18:12:46	596	0.016181
2025-06-02 18:12:47	597	0.009944
2025-06-02 18:12:48	598	0.018151
2025-06-02 18:12:49	599	0.011257
2025-06-02 18:12:50	600	0.017166
2025-06-02 18:12:51	601	0.009615
2025-06-02 18:12:52	602	0.012898
2025-06-02 18:12:53	603	0.016838
2025-06-02 18:12:54	604	0.014868
2025-06-02 18:12:55	605	0.015196
2025-06-02 18:12:56	606	0.018151
2025-06-02 18:12:57	607	0.010929
2025-06-02 18:12:58	608	0.013227
2025-06-02 18:12:59	609	0.01454
2025-06-02 18:13:00	610	0.013555
2025-06-02 18:13:01	611	0.01257
2025-06-02 18:13:02	612	0.012898
2025-06-02 18:13:03	613	0.011257
2025-06-02 18:13:04	614	0.01257
2025-06-02 18:13:05	615	0.013555
2025-06-02 18:13:06	616	0.012242
2025-06-02 18:13:07	617	0.010272
2025-06-02 18:13:07	617	0.01651
2025-06-02 18:13:08	618	0.022091
2025-06-02 18:13:10	620	0.019793
2025-06-02 18:13:10	620	0.014212
2025-06-02 18:13:11	621	0.020121
2025-06-02 18:13:12	622	0.022091
2025-06-02 18:13:13	623	0.013227
2025-06-02 18:13:14	624	0.014868
2025-06-02 18:13:15	625	0.013883
2025-06-02 18:13:16	626	0.015853
2025-06-02 18:13:17	627	0.011257
2025-06-02 18:13:18	628	0.008302
2025-06-02 18:13:19	629	0.013227
2025-06-02 18:13:20	630	0.013555
2025-06-02 18:13:21	631	0.006004
2025-06-02 18:13:22	632	0.01257
2025-06-02 18:13:23	633	0.013883
2025-06-02 18:13:24	634	0.014868
2025-06-02 18:13:25	635	0.009615
2025-06-02 18:13:26	636	0.015525
2025-06-02 18:13:27	637	0.014868
2025-06-02 18:13:28	638	0.015196
2025-06-02 18:13:29	639	0.00863
2025-06-02 18:13:30	640	0.015196
2025-06-02 18:13:31	641	0.015196
2025-06-02 18:13:32	642	0.020121
2025-06-02 18:13:33	643	0.013883
2025-06-02 18:13:33	643	0.015853
2025-06-02 18:13:34	644	0.014212
2025-06-02 18:13:35	645	0.012242
2025-06-02 18:13:36	646	0.013555
2025-06-02 18:13:37	647	0.013555
2025-06-02 18:13:38	648	0.009287
2025-06-02 18:13:39	649	0.016838
2025-06-02 18:13:40	650	0.013227
2025-06-02 18:13:41	651	0.018479
2025-06-02 18:13:42	652	0.014212
2025-06-02 18:13:43	653	0.011913
2025-06-02 18:13:44	654	0.012242
2025-06-02 18:13:45	655	0.011257
2025-06-02 18:13:46	656	0.016181
2025-06-02 18:13:47	657	0.0106
2025-06-02 18:13:48	658	0.014868
2025-06-02 18:13:49	659	0.01257
2025-06-02 18:13:50	660	0.017495
2025-06-02 18:13:51	661	0.018479
2025-06-02 18:13:52	662	0.016838
2025-06-02 18:13:53	663	0.01454
2025-06-02 18:13:53	663	0.009615
2025-06-02 18:13:55	665	0.009287
2025-06-02 18:13:56	666	0.009287
2025-06-02 18:13:57	667	0.019136
2025-06-02 18:13:58	668	0.009615
2025-06-02 18:13:58	668	0.017495
2025-06-02 18:13:59	669	0.01454
2025-06-02 18:14:00	670	0.015525
2025-06-02 18:14:01	671	0.018151
2025-06-02 18:14:02	672	0.009287
2025-06-02 18:14:03	673	0.015196
2025-06-02 18:14:04	674	0.020778
2025-06-02 18:14:05	675	0.012242
2025-06-02 18:14:06	676	0.013555
2025-06-02 18:14:07	677	0.018151
2025-06-02 18:14:08	678	0.0106
2025-06-02 18:14:09	679	0.009615
2025-06-02 18:14:10	680	0.015853
2025-06-02 18:14:11	681	0.01454
2025-06-02 18:14:12	682	0.011585
2025-06-02 18:14:13	683	0.012242
2025-06-02 18:14:14	684	0.015853
2025-06-02 18:14:15	685	0.013227
2025-06-02 18:14:16	686	0.015196
2025-06-02 18:14:17	687	0.015196
2025-06-02 18:14:18	688	0.012242
2025-06-02 18:14:19	689	0.015853
2025-06-02 18:14:19	689	0.01257
2025-06-02 18:14:21	691	0.01257
2025-06-02 18:14:22	692	0.014212
2025-06-02 18:14:23	693	0.013883
2025-06-02 18:14:24	694	0.010272
2025-06-02 18:14:25	695	0.012242
2025-06-02 18:14:26	696	0.0106
2025-06-02 18:14:27	697	0.014212
2025-06-02 18:14:28	698	0.01257
2025-06-02 18:14:29	699	0.012242
2025-06-02 18:14:30	700	0.011257
2025-06-02 18:14:31	701	0.011257
2025-06-02 18:14:32	702	0.015853
2025-06-02 18:14:33	703	0.01454
2025-06-02 18:14:34	704	0.01651
2025-06-02 18:14:34	704	0.015196
2025-06-02 18:14:35	705	0.01454
2025-06-02 18:14:36	706	0.015525
2025-06-02 18:14:37	707	0.01651
2025-06-02 18:14:38	708	0.008959
2025-06-02 18:14:39	709	0.017823
2025-06-02 18:14:40	710	0.010272
2025-06-02 18:14:41	711	0.014868
2025-06-02 18:14:42	712	0.018808
2025-06-02 18:14:43	713	0.0106
2025-06-02 18:14:44	714	0.018479
2025-06-02 18:14:45	715	0.01651
2025-06-02 18:14:46	716	0.009287
2025-06-02 18:14:48	718	0.013227
2025-06-02 18:14:49	719	0.018808
2025-06-02 18:14:50	720	0.011257
2025-06-02 18:14:51	721	0.016181
2025-06-02 18:14:52	722	0.014212
2025-06-02 18:14:53	723	0.01454
2025-06-02 18:14:54	724	0.014212
2025-06-02 18:14:55	725	0.016181
2025-06-02 18:14:56	726	0.018808
2025-06-02 18:14:57	727	0.018479
2025-06-02 18:14:58	728	0.011257
2025-06-02 18:14:59	729	0.011585
2025-06-02 18:15:00	730	0.015196
2025-06-02 18:15:01	731	0.015853
2025-06-02 18:15:02	732	0.012898
2025-06-02 18:15:03	733	0.014868
2025-06-02 18:15:04	734	0.016181
2025-06-02 18:15:05	735	0.015196
2025-06-02 18:15:06	736	0.012242
2025-06-02 18:15:07	737	0.011913
2025-06-02 18:15:08	738	0.017823
2025-06-02 18:15:09	739	0.011913
2025-06-02 18:15:10	740	0.015525
2025-06-02 18:15:10	740	0.014868
2025-06-02 18:15:12	742	0.013227
2025-06-02 18:15:13	743	0.007974
2025-06-02 18:15:14	744	0.020121
2025-06-02 18:15:15	745	0.011257
2025-06-02 18:15:16	746	0.015196
2025-06-02 18:15:16	746	0.012898
2025-06-02 18:15:17	747	0.014212
2025-06-02 18:15:18	748	0.018479
2025-06-02 18:15:19	749	0.016838
2025-06-02 18:15:20	750	0.012242
2025-06-02 18:15:21	751	0.01454
2025-06-02 18:15:22	752	0.011257
2025-06-02 18:15:23	753	0.011585
2025-06-02 18:15:24	754	0.010929
2025-06-02 18:15:25	755	0.013227
2025-06-02 18:15:26	756	0.011257
2025-06-02 18:15:27	757	0.011257
2025-06-02 18:15:28	758	0.01257
2025-06-02 18:15:29	759	0.011913
2025-06-02 18:15:31	761	0.012242
2025-06-02 18:15:32	762	0.012898
2025-06-02 18:15:32	762	0.013555
2025-06-02 18:15:33	763	0.017495
2025-06-02 18:15:34	764	0.010272
2025-06-02 18:15:35	765	0.014868
2025-06-02 18:15:36	766	0.015525
2025-06-02 18:15:38	768	0.01257
2025-06-02 18:15:39	769	0.007974
2025-06-02 18:15:39	769	0.012898
2025-06-02 18:15:40	770	0.014868
2025-06-02 18:15:41	771	0.019136
2025-06-02 18:15:42	772	0.018808
2025-06-02 18:15:43	773	0.015196
2025-06-02 18:15:44	774	0.008959
2025-06-02 18:15:45	775	0.013227
2025-06-02 18:15:46	776	0.008959
2025-06-02 18:15:47	777	0.012242
2025-06-02 18:15:48	778	0.018151
2025-06-02 18:15:49	779	0.01651
2025-06-02 18:15:50	780	0.014212
2025-06-02 18:15:51	781	0.019464
2025-06-02 18:15:52	782	0.011585
2025-06-02 18:15:53	783	0.018479
2025-06-02 18:15:54	784	0.011913
2025-06-02 18:15:55	785	0.011913
2025-06-02 18:15:56	786	0.01257
2025-06-02 18:15:57	787	0.019136
2025-06-02 18:15:58	788	0.015525
2025-06-02 18:15:59	789	0.016838
2025-06-02 18:16:00	790	0.010929
2025-06-02 18:16:01	791	0.017495
2025-06-02 18:16:02	792	0.01454
2025-06-02 18:16:03	793	0.016838
2025-06-02 18:16:04	794	0.011913
2025-06-02 18:16:04	794	0.009615
2025-06-02 18:16:05	795	0.011585
2025-06-02 18:16:06	796	0.019136
2025-06-02 18:16:08	798	0.014212
2025-06-02 18:16:08	798	0.018808
2025-06-02 18:16:10	800	0.010929
2025-06-02 18:16:11	801	0.013883
2025-06-02 18:16:12	802	0.016838
2025-06-02 18:16:13	803	0.011257
2025-06-02 18:16:14	804	0.011585
2025-06-02 18:16:15	805	0.014868
2025-06-02 18:16:16	806	0.015853
2025-06-02 18:16:17	807	0.018151
2025-06-02 18:16:18	808	0.011585
2025-06-02 18:16:19	809	0.009615
2025-06-02 18:16:20	810	0.014868
2025-06-02 18:16:21	811	0.01454
2025-06-02 18:16:22	812	0.017823
2025-06-02 18:16:23	813	0.017166
2025-06-02 18:16:24	814	0.016181
2025-06-02 18:16:25	815	0.015525
2025-06-02 18:16:26	816	0.021762
2025-06-02 18:16:27	817	0.017495
2025-06-02 18:16:28	818	0.0106
2025-06-02 18:16:29	819	0.013555
2025-06-02 18:16:30	820	0.012898
2025-06-02 18:16:31	821	0.00863
2025-06-02 18:16:32	822	0.016838
2025-06-02 18:16:33	823	0.01257
2025-06-02 18:16:34	824	0.015525
2025-06-02 18:16:35	825	0.01454
2025-06-02 18:16:36	826	0.01651
2025-06-02 18:16:37	827	0.013883
2025-06-02 18:16:38	828	0.013227
2025-06-02 18:16:39	829	0.015525
2025-06-02 18:16:40	830	0.009944
2025-06-02 18:16:41	831	0.006661
2025-06-02 18:16:42	832	0.016181
2025-06-02 18:16:43	833	0.011257
2025-06-02 18:16:44	834	0.012242
2025-06-02 18:16:45	835	0.011257
2025-06-02 18:16:46	836	0.011585
2025-06-02 18:16:47	837	0.012898
2025-06-02 18:16:48	838	0.019464
2025-06-02 18:16:48	838	0.017495
2025-06-02 18:16:49	839	0.019793
2025-06-02 18:16:50	840	0.011913
2025-06-02 18:16:51	841	0.012242
2025-06-02 18:16:52	842	0.016838
2025-06-02 18:16:53	843	0.01257
2025-06-02 18:16:54	844	0.017166
2025-06-02 18:16:55	845	0.013227
2025-06-02 18:16:56	846	0.015853
2025-06-02 18:16:57	847	0.011585
2025-06-02 18:16:58	848	0.01454
2025-06-02 18:16:59	849	0.014212
2025-06-02 18:17:00	850	0.016838
2025-06-02 18:17:01	851	0.018151
2025-06-02 18:17:02	852	0.01257
2025-06-02 18:17:03	853	0.014212
2025-06-02 18:17:04	854	0.015196
2025-06-02 18:17:05	855	0.012242
2025-06-02 18:17:06	856	0.015196
2025-06-02 18:17:07	857	0.011257
2025-06-02 18:17:08	858	0.015196
2025-06-02 18:17:09	859	0.012242
2025-06-02 18:17:10	860	0.01257
2025-06-02 18:17:11	861	0.014868
2025-06-02 18:17:11	861	0.012898
2025-06-02 18:17:13	863	0.016181
2025-06-02 18:17:13	863	0.007646
2025-06-02 18:17:14	864	0.011585
2025-06-02 18:17:16	866	0.015853
2025-06-02 18:17:16	866	0.015525
2025-06-02 18:17:17	867	0.011257
2025-06-02 18:17:18	868	0.011257
2025-06-02 18:17:19	869	0.013555
2025-06-02 18:17:20	870	0.016838
2025-06-02 18:17:21	871	0.018151
2025-06-02 18:17:22	872	0.017495
2025-06-02 18:17:23	873	0.018151
2025-06-02 18:17:24	874	0.016181
2025-06-02 18:17:25	875	0.012242
2025-06-02 18:17:26	876	0.009944
2025-06-02 18:17:27	877	0.013227
2025-06-02 18:17:28	878	0.01651
2025-06-02 18:17:29	879	0.014212
2025-06-02 18:17:30	880	0.010272
2025-06-02 18:17:31	881	0.011585
2025-06-02 18:17:32	882	0.013883
2025-06-02 18:17:33	883	0.020449
2025-06-02 18:17:34	884	0.01651
2025-06-02 18:17:35	885	0.020121
2025-06-02 18:17:36	886	0.015196
2025-06-02 18:17:37	887	0.015525
2025-06-02 18:17:37	887	0.016838
2025-06-02 18:17:39	889	0.015196
2025-06-02 18:17:39	889	0.012242
2025-06-02 18:17:40	890	0.013883
2025-06-02 18:17:42	892	0.017166
2025-06-02 18:17:42	892	0.009944
2025-06-02 18:17:43	893	0.011585
2025-06-02 18:17:44	894	0.013883
2025-06-02 18:17:45	895	0.013227
2025-06-02 18:17:46	896	0.013227
2025-06-02 18:17:47	897	0.018151
2025-06-02 18:17:48	898	0.017495
2025-06-02 18:17:49	899	0.009944
2025-06-02 18:17:50	900	0.008959
2025-06-02 18:17:51	901	0.010272
2025-06-02 18:17:52	902	0.011585
2025-06-02 18:17:53	903	0.009287
2025-06-02 18:17:54	904	0.008959
2025-06-02 18:17:55	905	0.015853
2025-06-02 18:17:56	906	0.016181
2025-06-02 18:17:57	907	0.011257
2025-06-02 18:17:58	908	0.012242
2025-06-02 18:17:59	909	0.017166
2025-06-02 18:18:00	910	0.013555
2025-06-02 18:18:01	911	0.020121
2025-06-02 18:18:02	912	0.011257
2025-06-02 18:18:03	913	0.012242
2025-06-02 18:18:04	914	0.01651
2025-06-02 18:18:04	914	0.015525
2025-06-02 18:18:05	915	0.011257
2025-06-02 18:18:06	916	0.013883
2025-06-02 18:18:07	917	0.020121
2025-06-02 18:18:08	918	0.010929
2025-06-02 18:18:09	919	0.015196
2025-06-02 18:18:10	920	0.012898
2025-06-02 18:18:11	921	0.017166
2025-06-02 18:18:12	922	0.011257
2025-06-02 18:18:13	923	0.017166
2025-06-02 18:18:14	924	0.015525
2025-06-02 18:18:15	925	0.015525
2025-06-02 18:18:16	926	0.014868
2025-06-02 18:18:17	927	0.016838
2025-06-02 18:18:18	928	0.015853
2025-06-02 18:18:19	929	0.015525
2025-06-02 18:18:20	930	0.013555
2025-06-02 18:18:21	931	0.01257
2025-06-02 18:18:22	932	0.017166
2025-06-02 18:18:23	933	0.016838
2025-06-02 18:18:24	934	0.01454
2025-06-02 18:18:25	935	0.014212
2025-06-02 18:18:26	936	0.011913
2025-06-02 18:18:27	937	0.009944
2025-06-02 18:18:28	938	0.015853
2025-06-02 18:18:28	938	0.015853
2025-06-02 18:18:29	939	0.019136
2025-06-02 18:18:30	940	0.006004
2025-06-02 18:18:32	942	0.010929
2025-06-02 18:18:32	942	0.01454
2025-06-02 18:18:33	943	0.011257
2025-06-02 18:18:34	944	0.016838
2025-06-02 18:18:35	945	0.017495
2025-06-02 18:18:36	946	0.011585
2025-06-02 18:18:38	948	0.011913
2025-06-02 18:18:39	949	0.016181
2025-06-02 18:18:39	949	0.011585
2025-06-02 18:18:40	950	0.018151
2025-06-02 18:18:41	951	0.00863
2025-06-02 18:18:42	952	0.011585
2025-06-02 18:18:43	953	0.014212
2025-06-02 18:18:44	954	0.013883
2025-06-02 18:18:45	955	0.017823
2025-06-02 18:18:46	956	0.011913
2025-06-02 18:18:47	957	0.01651
2025-06-02 18:18:48	958	0.017823
2025-06-02 18:18:49	959	0.022747
2025-06-02 18:18:50	960	0.016838
2025-06-02 18:18:51	961	0.018151
2025-06-02 18:18:52	962	0.013555
2025-06-02 18:18:54	964	0.013555
2025-06-02 18:18:55	965	0.017823
2025-06-02 18:18:56	966	0.016838
2025-06-02 18:18:56	966	0.018151
2025-06-02 18:18:57	967	0.014868
2025-06-02 18:18:58	968	0.015196
2025-06-02 18:18:59	969	0.017495
2025-06-02 18:19:00	970	0.010929
2025-06-02 18:19:02	972	0.012242
2025-06-02 18:19:03	973	0.013555
2025-06-02 18:19:04	974	0.018479
2025-06-02 18:19:05	975	0.023076
2025-06-02 18:19:06	976	0.009944
2025-06-02 18:19:07	977	0.010272
2025-06-02 18:19:08	978	0.01454
2025-06-02 18:19:09	979	0.012898
2025-06-02 18:19:10	980	0.013555
2025-06-02 18:19:11	981	0.013555
2025-06-02 18:19:12	982	0.013555
2025-06-02 18:19:13	983	0.016181
2025-06-02 18:19:14	984	0.015525
2025-06-02 18:19:15	985	0.017495
2025-06-02 18:19:16	986	0.011585
2025-06-02 18:19:17	987	0.018479
2025-06-02 18:19:18	988	0.012898
2025-06-02 18:19:19	989	0.010929
2025-06-02 18:19:20	990	0.012898
2025-06-02 18:19:21	991	0.017166
2025-06-02 18:19:22	992	0.009944
2025-06-02 18:19:23	993	0.010272
2025-06-02 18:19:24	994	0.015525
2025-06-02 18:19:25	995	0.017495
2025-06-02 18:19:26	996	0.01651
2025-06-02 18:19:28	998	0.016838
2025-06-02 18:19:28	998	0.011585
2025-06-02 18:19:29	999	0.017495
2025-06-02 18:19:30	1000	0.01454
2025-06-02 18:19:31	1001	0.015525
2025-06-02 18:19:32	1002	0.013555
2025-06-02 18:19:33	1003	0.011913
2025-06-02 18:19:34	1004	0.015853
2025-06-02 18:19:36	1006	0.016181
2025-06-02 18:19:36	1006	0.014212
2025-06-02 18:19:37	1007	0.0106
2025-06-02 18:19:38	1008	0.013555
2025-06-02 18:19:39	1009	0.015853
2025-06-02 18:19:40	1010	0.017823
2025-06-02 18:19:41	1011	0.011257
2025-06-02 18:19:42	1012	0.018808
2025-06-02 18:19:43	1013	0.01454
2025-06-02 18:19:44	1014	0.014868
2025-06-02 18:19:45	1015	0.016181
2025-06-02 18:19:47	1017	0.009615
2025-06-02 18:19:47	1017	0.01651
2025-06-02 18:19:48	1018	0.015196
2025-06-02 18:19:49	1019	0.014868
2025-06-02 18:19:50	1020	0.011257
2025-06-02 18:19:52	1022	0.010929
2025-06-02 18:19:53	1023	0.006332
2025-06-02 18:19:53	1023	0.007317
2025-06-02 18:19:55	1025	0.002393
2025-06-02 18:19:55	1025	0.006989
2025-06-02 18:19:57	1027	0.00108
2025-06-02 18:19:58	1028	-0.000562
2025-06-02 18:19:58	1028	-0.001219
2025-06-02 18:19:59	1029	-0.009098
2025-06-02 18:20:00	1030	-0.010411
2025-06-02 18:20:01	1031	-0.006471
2025-06-02 18:20:02	1032	-0.011068
2025-06-02 18:20:03	1033	-0.012709
2025-06-02 18:20:04	1034	-0.00286
2025-06-02 18:20:05	1035	0.003049
2025-06-02 18:20:06	1036	0.008959
2025-06-02 18:20:07	1037	0.009615
2025-06-02 18:20:08	1038	0.006661
2025-06-02 18:20:09	1039	0.015196
2025-06-02 18:20:10	1040	0.009944
2025-06-02 18:20:11	1041	0.011585
2025-06-02 18:20:12	1042	0.010272
2025-06-02 18:20:13	1043	0.01454
2025-06-02 18:20:14	1044	0.010272
2025-06-02 18:20:15	1045	0.007317
2025-06-02 18:20:16	1046	0.009944
2025-06-02 18:20:17	1047	0.015196
2025-06-02 18:20:18	1048	0.013883
2025-06-02 18:20:19	1049	0.014212
2025-06-02 18:20:20	1050	0.017823
2025-06-02 18:20:21	1051	0.017166
2025-06-02 18:20:22	1052	0.009944
2025-06-02 18:20:23	1053	0.013227
2025-06-02 18:20:24	1054	0.018151
2025-06-02 18:20:25	1055	0.010929
2025-06-02 18:20:26	1056	0.013883
2025-06-02 18:20:27	1057	0.009944
2025-06-02 18:20:28	1058	0.013227
2025-06-02 18:20:29	1059	0.013555
2025-06-02 18:20:30	1060	0.011913
2025-06-02 18:20:31	1061	0.010929
2025-06-02 18:20:32	1062	0.017823
2025-06-02 18:20:33	1063	0.01454
2025-06-02 18:20:34	1064	0.01257
2025-06-02 18:20:35	1065	0.012242
2025-06-02 18:20:36	1066	0.009944
2025-06-02 18:20:37	1067	0.020121
2025-06-02 18:20:38	1068	0.016181
2025-06-02 18:20:39	1069	0.013883
2025-06-02 18:20:40	1070	0.017823
2025-06-02 18:20:41	1071	0.01257
2025-06-02 18:20:42	1072	0.009615
2025-06-02 18:20:43	1073	0.012242
2025-06-02 18:20:44	1074	0.018479
2025-06-02 18:20:45	1075	0.01257
2025-06-02 18:20:46	1076	0.013227
2025-06-02 18:20:47	1077	0.018151
2025-06-02 18:20:48	1078	0.013883
2025-06-02 18:20:49	1079	0.01651
2025-06-02 18:20:50	1080	0.016181
2025-06-02 18:20:51	1081	0.009615
2025-06-02 18:20:52	1082	0.014868
2025-06-02 18:20:53	1083	0.011257
2025-06-02 18:20:54	1084	0.010929
2025-06-02 18:20:54	1084	0.013555
2025-06-02 18:20:55	1085	0.007317
2025-06-02 18:20:56	1086	0.009615
2025-06-02 18:20:57	1087	0.013883
2025-06-02 18:20:58	1088	0.019136
2025-06-02 18:20:59	1089	0.006989
2025-06-02 18:21:00	1090	0.020121
2025-06-02 18:21:01	1091	0.011257
2025-06-02 18:21:02	1092	0.014868
2025-06-02 18:21:03	1093	0.011913
2025-06-02 18:21:04	1094	0.017823
2025-06-02 18:21:05	1095	0.008302
2025-06-02 18:21:06	1096	0.009287
2025-06-02 18:21:07	1097	0.012242
2025-06-02 18:21:08	1098	0.011913
2025-06-02 18:21:09	1099	0.01454
2025-06-02 18:21:10	1100	0.01651
2025-06-02 18:21:11	1101	0.021434
2025-06-02 18:21:12	1102	0.0106
2025-06-02 18:21:13	1103	0.014212
2025-06-02 18:21:14	1104	0.014868
2025-06-02 18:21:15	1105	0.017166
2025-06-02 18:21:16	1106	0.009615
2025-06-02 18:21:17	1107	0.011913
2025-06-02 18:21:18	1108	0.017823
2025-06-02 18:21:19	1109	0.010929
2025-06-02 18:21:20	1110	0.015525
2025-06-02 18:21:21	1111	0.016181
2025-06-02 18:21:21	1111	0.010272
2025-06-02 18:21:22	1112	0.023404
2025-06-02 18:21:23	1113	0.016838
2025-06-02 18:21:24	1114	0.014868
2025-06-02 18:21:25	1115	0.015525
2025-06-02 18:21:26	1116	0.01651
2025-06-02 18:21:27	1117	0.015525
2025-06-02 18:21:28	1118	0.008302
2025-06-02 18:21:29	1119	0.016838
2025-06-02 18:21:30	1120	0.014868
2025-06-02 18:21:31	1121	0.015525
2025-06-02 18:21:32	1122	0.017823
2025-06-02 18:21:33	1123	0.013555
2025-06-02 18:21:34	1124	0.015196
2025-06-02 18:21:35	1125	0.013227
2025-06-02 18:21:36	1126	0.016838
2025-06-02 18:21:37	1127	0.015853
2025-06-02 18:21:38	1128	0.010929
2025-06-02 18:21:39	1129	0.013883
2025-06-02 18:21:40	1130	0.011585
2025-06-02 18:21:41	1131	0.013227
2025-06-02 18:21:41	1131	0.014212
2025-06-02 18:21:43	1133	0.013555
2025-06-02 18:21:43	1133	0.013555
2025-06-02 18:21:44	1134	0.01454
2025-06-02 18:21:45	1135	0.015196
2025-06-02 18:21:47	1137	0.011257
2025-06-02 18:21:48	1138	0.015525
2025-06-02 18:21:48	1138	0.020121
2025-06-02 18:21:50	1140	0.017166
2025-06-02 18:21:50	1140	0.015196
2025-06-02 18:21:51	1141	0.010929
2025-06-02 18:21:52	1142	0.013555
2025-06-02 18:21:53	1143	0.011913
2025-06-02 18:21:54	1144	0.018479
2025-06-02 18:21:55	1145	0.013555
2025-06-02 18:21:56	1146	0.016181
2025-06-02 18:21:57	1147	0.009944
2025-06-02 18:21:58	1148	0.01651
2025-06-02 18:21:59	1149	0.017495
2025-06-02 18:22:00	1150	0.015525
2025-06-02 18:22:01	1151	0.013883
2025-06-02 18:22:02	1152	0.013883
2025-06-02 18:22:03	1153	0.011913
2025-06-02 18:22:04	1154	0.014868
2025-06-02 18:22:05	1155	0.014212
2025-06-02 18:22:06	1156	0.017823
2025-06-02 18:22:07	1157	0.013555
2025-06-02 18:22:08	1158	0.0106
2025-06-02 18:22:09	1159	0.014868
2025-06-02 18:22:10	1160	0.019793
2025-06-02 18:22:10	1160	0.010272
2025-06-02 18:22:11	1161	0.010272
2025-06-02 18:22:12	1162	0.014212
2025-06-02 18:22:13	1163	0.013883
2025-06-02 18:22:15	1165	0.014868
2025-06-02 18:22:15	1165	0.014868
2025-06-02 18:22:16	1166	0.011585
2025-06-02 18:22:17	1167	0.010929
2025-06-02 18:22:18	1168	0.01257
2025-06-02 18:22:19	1169	0.011585
2025-06-02 18:22:20	1170	0.017823
2025-06-02 18:22:21	1171	0.0106
2025-06-02 18:22:22	1172	0.013883
2025-06-02 18:22:23	1173	0.01454
2025-06-02 18:22:24	1174	0.015525
2025-06-02 18:22:25	1175	0.014868
2025-06-02 18:22:26	1176	0.012242
2025-06-02 18:22:27	1177	0.013227
2025-06-02 18:22:28	1178	0.011585
2025-06-02 18:22:29	1179	0.013883
2025-06-02 18:22:30	1180	0.013227
2025-06-02 18:22:31	1181	0.01454
2025-06-02 18:22:32	1182	0.014212
2025-06-02 18:22:33	1183	0.01257
2025-06-02 18:22:34	1184	0.011585
2025-06-02 18:22:35	1185	0.012242
2025-06-02 18:22:36	1186	0.016181
2025-06-02 18:22:37	1187	0.017166
2025-06-02 18:22:38	1188	0.015525
2025-06-02 18:22:39	1189	0.011913
2025-06-02 18:22:40	1190	0.015525
2025-06-02 18:22:41	1191	0.007974
2025-06-02 18:22:42	1192	0.01651
2025-06-02 18:22:43	1193	0.016838
2025-06-02 18:22:44	1194	0.018151
2025-06-02 18:22:45	1195	0.014212
2025-06-02 18:22:46	1196	0.01454
2025-06-02 18:22:47	1197	0.017823
2025-06-02 18:22:48	1198	0.01454
2025-06-02 18:22:49	1199	0.0106
2025-06-02 18:22:50	1200	0.015853
2025-06-02 18:22:51	1201	0.018808
2025-06-02 18:22:52	1202	0.018151
2025-06-02 18:22:53	1203	0.014868
2025-06-02 18:22:54	1204	0.016181
2025-06-02 18:22:55	1205	0.013883
2025-06-02 18:22:56	1206	0.012242
2025-06-02 18:22:57	1207	0.015525
2025-06-02 18:22:58	1208	0.013227
2025-06-02 18:23:00	1210	0.011913
2025-06-02 18:23:01	1211	0.018151
2025-06-02 18:23:02	1212	0.016181
2025-06-02 18:23:02	1212	0.01454
2025-06-02 18:23:04	1214	0.011913
2025-06-02 18:23:04	1214	0.015196
2025-06-02 18:23:05	1215	0.011585
2025-06-02 18:23:06	1216	0.009287
2025-06-02 18:23:08	1218	0.014212
2025-06-02 18:23:09	1219	0.018808
2025-06-02 18:23:10	1220	0.014212
2025-06-02 18:23:11	1221	0.019136
2025-06-02 18:23:12	1222	0.013555
2025-06-02 18:23:13	1223	0.015853
2025-06-02 18:23:15	1225	0.014868
2025-06-02 18:23:16	1226	0.015853
2025-06-02 18:23:17	1227	0.017166
2025-06-02 18:23:18	1228	0.015196
2025-06-02 18:23:19	1229	0.014868
2025-06-02 18:23:20	1230	0.014212
2025-06-02 18:23:20	1230	0.01454
2025-06-02 18:23:21	1231	0.017495
2025-06-02 18:23:23	1233	0.014868
2025-06-02 18:23:24	1234	0.018808
2025-06-02 18:23:25	1235	0.015525
2025-06-02 18:23:26	1236	0.013227
2025-06-02 18:23:27	1237	0.013883
2025-06-02 18:23:28	1238	0.012242
2025-06-02 18:23:28	1238	0.015525
2025-06-02 18:23:30	1240	0.018479
2025-06-02 18:23:30	1240	0.01651
2025-06-02 18:23:31	1241	0.018151
2025-06-02 18:23:32	1242	0.017166
2025-06-02 18:23:33	1243	0.014212
2025-06-02 18:23:34	1244	0.013883
2025-06-02 18:23:35	1245	0.015853
2025-06-02 18:23:36	1246	0.015196
2025-06-02 18:23:37	1247	0.014868
2025-06-02 18:23:38	1248	0.018151
2025-06-02 18:23:40	1250	0.013555
2025-06-02 18:23:40	1250	0.010929
2025-06-02 18:23:42	1252	0.009944
2025-06-02 18:23:43	1253	0.017166
2025-06-02 18:23:44	1254	0.013883
2025-06-02 18:23:44	1254	0.015853
2025-06-02 18:23:45	1255	0.01257
2025-06-02 18:23:46	1256	0.013883
2025-06-02 18:23:48	1258	0.01257
2025-06-02 18:23:48	1258	0.009615
2025-06-02 18:23:50	1260	0.015853
2025-06-02 18:23:51	1261	0.009287
2025-06-02 18:23:52	1262	0.016838
2025-06-02 18:23:52	1262	0.016838
2025-06-02 18:23:53	1263	0.013883
2025-06-02 18:23:55	1265	0.01257
2025-06-02 18:23:55	1265	0.011913
2025-06-02 18:23:57	1267	0.014212
2025-06-02 18:23:57	1267	0.009944
2025-06-02 18:23:58	1268	0.016181
2025-06-02 18:23:59	1269	0.013227
2025-06-02 18:24:00	1270	0.011913
2025-06-02 18:24:01	1271	0.014212
2025-06-02 18:24:02	1272	0.013555
2025-06-02 18:24:03	1273	0.015196
2025-06-02 18:24:05	1275	0.008959
2025-06-02 18:24:06	1276	0.015196
2025-06-02 18:24:06	1276	0.009944
2025-06-02 18:24:07	1277	0.011257
2025-06-02 18:24:08	1278	0.018151
2025-06-02 18:24:10	1280	0.013883
2025-06-02 18:24:10	1280	0.018151
2025-06-02 18:24:11	1281	0.01257
2025-06-02 18:24:12	1282	0.019793
2025-06-02 18:24:13	1283	0.016838
2025-06-02 18:24:14	1284	0.013555
2025-06-02 18:24:15	1285	0.013555
2025-06-02 18:24:16	1286	0.018479
2025-06-02 18:24:17	1287	0.020449
2025-06-02 18:24:18	1288	0.012898
2025-06-02 18:24:19	1289	0.01257
2025-06-02 18:24:20	1290	0.015525
2025-06-02 18:24:21	1291	0.014868
2025-06-02 18:24:22	1292	0.014212
2025-06-02 18:24:23	1293	0.009944
2025-06-02 18:24:24	1294	0.017166

## Sheet: Pressure Data
dateTime	Relative time	G1	G2	G4	G5
2025-06-02 18:00:44	0	4.68e-06	0.0001	0.0001	-0.03692
2025-06-02 18:00:45	1	4.68e-06	0.0001	0.0001	-0.032543
2025-06-02 18:00:46	2	4.68e-06	0.0001	0.0001	-0.032543
2025-06-02 18:00:47	3	4.68e-06	0.0001	0.0001	-0.032543
2025-06-02 18:00:48	4	4.68e-06	0.0001	0.0001	-0.023789
2025-06-02 18:00:49	5	4.68e-06	0.0001	0.0001	-0.028166
2025-06-02 18:00:50	6	4.66e-06	0.0001	0.0001	-0.041297
2025-06-02 18:00:51	7	4.66e-06	0.0001	0.0001	-0.041297
2025-06-02 18:00:52	8	4.68e-06	0.0001	0.0001	-0.032543
2025-06-02 18:00:53	9	4.68e-06	0.0001	0.0001	-0.028166
2025-06-02 18:00:54	10	4.68e-06	0.0001	0.0001	-0.032543
2025-06-02 18:00:55	11	4.68e-06	0.0001	0.0001	-0.045674
2025-06-02 18:00:56	12	4.66e-06	0.0001	0.0001	-0.019412
2025-06-02 18:00:57	13	4.68e-06	0.0001	0.0001	-0.032543
2025-06-02 18:00:58	14	4.68e-06	0.0001	0.0001	-0.041297
2025-06-02 18:00:59	15	4.68e-06	0.0001	0.0001	-0.028166
2025-06-02 18:01:00	16	4.68e-06	0.0001	0.0001	-0.028166
2025-06-02 18:01:01	17	4.68e-06	0.0001	0.0001	-0.032543
2025-06-02 18:01:02	18	4.68e-06	0.0001	0.0001	-0.028166
2025-06-02 18:01:03	19	4.68e-06	0.0001	0.0001	-0.028166
2025-06-02 18:01:04	20	4.68e-06	0.0001	0.0001	-0.023789
2025-06-02 18:01:04	20	4.68e-06	0.0001	0.0001	-0.028166
2025-06-02 18:01:05	21	4.68e-06	0.0001	0.0001	-0.028166
2025-06-02 18:01:06	22	4.68e-06	0.0001	0.0001	-0.028166
2025-06-02 18:01:07	23	4.68e-06	0.0001	0.0001	-0.023789
2025-06-02 18:01:08	24	4.68e-06	0.0001	0.0001	-0.05005
2025-06-02 18:01:09	25	4.68e-06	0.0001	0.0001	-0.032543
2025-06-02 18:01:10	26	4.68e-06	0.0001	0.0001	-0.032543
2025-06-02 18:01:11	27	4.68e-06	0.0001	0.0001	-0.045674
2025-06-02 18:01:12	28	4.68e-06	0.0001	0.0001	-0.041297
2025-06-02 18:01:13	29	4.68e-06	0.0001	0.0001	-0.03692
2025-06-02 18:01:14	30	4.68e-06	0.0001	0.0001	-0.032543
2025-06-02 18:01:15	31	4.68e-06	0.0001	0.0001	-0.032543
2025-06-02 18:01:16	32	4.68e-06	0.0001	0.0001	-0.032543
2025-06-02 18:01:17	33	4.68e-06	0.0001	0.0001	-0.015035
2025-06-02 18:01:18	34	4.68e-06	0.0001	0.0001	-0.03692
2025-06-02 18:01:19	35	4.68e-06	0.0001	0.0001	-0.041297
2025-06-02 18:01:20	36	4.68e-06	0.0001	0.0001	-0.028166
2025-06-02 18:01:21	37	4.68e-06	0.0001	0.0001	-0.032543
2025-06-02 18:01:22	38	4.68e-06	0.0001	0.0001	-0.041297
2025-06-02 18:01:23	39	4.68e-06	0.0001	0.0001	-0.023789
2025-06-02 18:01:24	40	4.68e-06	0.0001	0.0001	-0.05005
2025-06-02 18:01:25	41	4.68e-06	0.0001	0.0001	-0.03692
2025-06-02 18:01:26	42	4.68e-06	0.0001	0.0001	-0.023789
2025-06-02 18:01:27	43	4.68e-06	0.0001	0.0001	-0.015035
2025-06-02 18:01:28	44	4.7e-06	0.0001	0.0001	-0.023789
2025-06-02 18:01:29	45	4.68e-06	0.0001	0.0001	-0.041297
2025-06-02 18:01:30	46	4.68e-06	0.0001	0.0001	-0.03692
2025-06-02 18:01:30	46	4.68e-06	0.0001	0.0001	-0.032543
2025-06-02 18:01:31	47	4.64e-06	0.0001	0.0001	-0.019412
2025-06-02 18:01:32	48	4.64e-06	0.0001	0.0001	-0.032543
2025-06-02 18:01:33	49	4.62e-06	0.0001	0.0001	-0.03692
2025-06-02 18:01:34	50	4.64e-06	0.0001	0.0001	-0.023789
2025-06-02 18:01:35	51	4.64e-06	0.0001	0.0001	-0.028166
2025-06-02 18:01:36	52	4.64e-06	0.0001	0.0001	-0.028166
2025-06-02 18:01:37	53	4.64e-06	0.0001	0.0001	-0.019412
2025-06-02 18:01:38	54	4.66e-06	0.0001	0.0001	-0.019412
2025-06-02 18:01:39	55	4.66e-06	0.0001	0.0001	-0.032543
2025-06-02 18:01:40	56	4.66e-06	0.0001	0.0001	-0.041297
2025-06-02 18:01:41	57	4.62e-06	0.0001	0.0001	-0.032543
2025-06-02 18:01:42	58	4.62e-06	0.0001	0.0001	-0.032543
2025-06-02 18:01:43	59	4.64e-06	0.0001	0.0001	-0.023789
2025-06-02 18:01:44	60	4.64e-06	0.0001	0.0001	-0.032543
2025-06-02 18:01:45	61	4.62e-06	0.0001	0.0001	-0.023789
2025-06-02 18:01:46	62	4.64e-06	0.0001	0.0001	-0.019412
2025-06-02 18:01:47	63	4.6e-06	0.0001	0.0001	-0.041297
2025-06-02 18:01:48	64	4.62e-06	0.0001	0.0001	-0.03692
2025-06-02 18:01:49	65	4.62e-06	0.0001	0.0001	-0.032543
2025-06-02 18:01:50	66	4.6e-06	0.0001	0.0001	-0.023789
2025-06-02 18:01:51	67	4.62e-06	0.0001	0.0001	-0.028166
2025-06-02 18:01:52	68	4.58e-06	0.0001	0.0001	-0.03692
2025-06-02 18:01:53	69	4.58e-06	0.0001	0.0001	-0.019412
2025-06-02 18:01:54	70	4.6e-06	0.0001	0.0001	-0.032543
2025-06-02 18:01:55	71	4.6e-06	0.0001	0.0001	-0.032543
2025-06-02 18:01:55	71	4.6e-06	0.0001	0.0001	-0.028166
2025-06-02 18:01:56	72	4.6e-06	0.0001	0.0001	-0.023789
2025-06-02 18:01:57	73	4.58e-06	0.0001	0.0001	-0.032543
2025-06-02 18:01:58	74	4.6e-06	0.0001	0.0001	-0.032543
2025-06-02 18:01:59	75	4.6e-06	0.0001	0.0001	-0.032543
2025-06-02 18:02:00	76	4.58e-06	0.0001	0.0001	-0.028166
2025-06-02 18:02:01	77	4.58e-06	0.0001	0.0001	-0.023789
2025-06-02 18:02:02	78	4.58e-06	0.0001	0.0001	-0.03692
2025-06-02 18:02:03	79	4.58e-06	0.0001	0.0001	-0.028166
2025-06-02 18:02:04	80	4.6e-06	0.0001	0.0001	-0.03692
2025-06-02 18:02:05	81	4.58e-06	0.0001	0.0001	-0.019412
2025-06-02 18:02:06	82	4.56e-06	0.0001	0.0001	-0.028166
2025-06-02 18:02:07	83	4.58e-06	0.0001	0.0001	-0.023789
2025-06-02 18:02:08	84	4.56e-06	0.0001	0.0001	-0.023789
2025-06-02 18:02:09	85	4.58e-06	0.0001	0.0001	-0.045674
2025-06-02 18:02:10	86	4.58e-06	0.0001	0.0001	-0.041297
2025-06-02 18:02:11	87	4.56e-06	0.0001	0.0001	-0.028166
2025-06-02 18:02:12	88	4.56e-06	0.0001	0.0001	-0.023789
2025-06-02 18:02:13	89	4.58e-06	0.0001	0.0001	-0.028166
2025-06-02 18:02:14	90	4.58e-06	0.0001	0.0001	-0.028166
2025-06-02 18:02:15	91	4.58e-06	0.0001	0.0001	-0.03692
2025-06-02 18:02:16	92	4.58e-06	0.0001	0.0001	-0.032543
2025-06-02 18:02:17	93	4.58e-06	0.0001	0.0001	-0.041297
2025-06-02 18:02:18	94	4.58e-06	0.0001	0.0001	-0.028166
2025-06-02 18:02:19	95	4.58e-06	0.0001	0.0001	-0.023789
2025-06-02 18:02:20	96	4.58e-06	0.0001	0.0001	-0.028166
2025-06-02 18:02:21	97	4.56e-06	0.0001	0.0001	-0.028166
2025-06-02 18:02:22	98	4.56e-06	0.0001	0.0001	-0.023789
2025-06-02 18:02:23	99	4.58e-06	0.0001	0.0001	-0.03692
2025-06-02 18:02:24	100	4.56e-06	0.0001	0.0001	-0.03692
2025-06-02 18:02:25	101	4.56e-06	0.0001	0.0001	-0.032543
2025-06-02 18:02:26	102	4.58e-06	0.0001	0.0001	-0.032543
2025-06-02 18:02:27	103	4.58e-06	0.0001	0.0001	-0.03692
2025-06-02 18:02:28	104	4.58e-06	0.0001	0.0001	-0.045674
2025-06-02 18:02:29	105	4.58e-06	0.0001	0.0001	-0.03692
2025-06-02 18:02:30	106	4.56e-06	0.0001	0.0001	-0.028166
2025-06-02 18:02:31	107	4.58e-06	0.0001	0.0001	-0.041297
2025-06-02 18:02:32	108	4.58e-06	0.0001	0.0001	-0.032543
2025-06-02 18:02:33	109	4.56e-06	0.0001	0.0001	-0.023789
2025-06-02 18:02:34	110	4.56e-06	0.0001	0.0001	-0.045674
2025-06-02 18:02:35	111	4.58e-06	0.0001	0.0001	-0.03692
2025-06-02 18:02:36	112	4.58e-06	0.0001	0.0001	-0.045674
2025-06-02 18:02:37	113	4.58e-06	0.0001	0.0001	-0.028166
2025-06-02 18:02:38	114	4.58e-06	0.0001	0.0001	-0.023789
2025-06-02 18:02:38	114	4.58e-06	0.0001	0.0001	-0.032543
2025-06-02 18:02:39	115	4.58e-06	0.0001	0.0001	-0.023789
2025-06-02 18:02:40	116	4.56e-06	0.0001	0.0001	-0.028166
2025-06-02 18:02:41	117	4.56e-06	0.0001	0.0001	-0.03692
2025-06-02 18:02:42	118	4.56e-06	0.0001	0.0001	-0.03692
2025-06-02 18:02:43	119	4.58e-06	0.0001	0.0001	-0.03692
2025-06-02 18:02:45	121	4.58e-06	0.0001	0.0001	-0.028166
2025-06-02 18:02:46	122	4.56e-06	0.0001	0.0001	-0.028166
2025-06-02 18:02:47	123	4.56e-06	0.0001	0.0001	-0.032543
2025-06-02 18:02:48	124	4.58e-06	0.0001	0.0001	-0.032543
2025-06-02 18:02:49	125	4.58e-06	0.0001	0.0001	-0.023789
2025-06-02 18:02:50	126	4.58e-06	0.0001	0.0001	-0.032543
2025-06-02 18:02:51	127	4.58e-06	0.0001	0.0001	-0.045674
2025-06-02 18:02:52	128	4.58e-06	0.0001	0.0001	-0.028166
2025-06-02 18:02:53	129	4.58e-06	0.0001	0.0001	-0.03692
2025-06-02 18:02:54	130	4.58e-06	0.0001	0.0001	-0.03692
2025-06-02 18:02:55	131	4.58e-06	0.0001	0.0001	-0.032543
2025-06-02 18:02:56	132	4.58e-06	0.0001	0.0001	-0.010658
2025-06-02 18:02:57	133	4.52e-06	0.0001	0.0001	-0.023789
2025-06-02 18:02:58	134	4.47e-06	0.0001	0.0001	-0.032543
2025-06-02 18:02:59	135	4.47e-06	0.0001	0.0001	-0.023789
2025-06-02 18:03:01	137	4.47e-06	0.0001	0.0001	-0.023789
2025-06-02 18:03:02	138	4.48e-06	0.0001	0.0001	-0.023789
2025-06-02 18:03:03	139	4.48e-06	0.0001	0.0001	-0.019412
2025-06-02 18:03:04	140	4.47e-06	0.0001	0.0001	-0.028166
2025-06-02 18:03:05	141	4.47e-06	0.0001	0.0001	-0.028166
2025-06-02 18:03:06	142	4.47e-06	0.0001	0.0001	-0.028166
2025-06-02 18:03:07	143	4.47e-06	0.0001	0.0001	-0.019412
2025-06-02 18:03:08	144	4.47e-06	0.0001	0.0001	-0.023789
2025-06-02 18:03:09	145	4.47e-06	0.0001	0.0001	-0.03692
2025-06-02 18:03:10	146	4.48e-06	0.0001	0.0001	-0.019412
2025-06-02 18:03:11	147	4.47e-06	0.0001	0.0001	-0.045674
2025-06-02 18:03:12	148	4.48e-06	0.0001	0.0001	-0.032543
2025-06-02 18:03:13	149	4.47e-06	0.0001	0.0001	-0.03692
2025-06-02 18:03:14	150	4.47e-06	0.0001	0.0001	-0.028166
2025-06-02 18:03:15	151	4.48e-06	0.0001	0.0001	-0.028166
2025-06-02 18:03:16	152	4.47e-06	0.0001	0.0001	-0.019412
2025-06-02 18:03:17	153	4.47e-06	0.0001	0.0001	-0.028166
2025-06-02 18:03:18	154	4.48e-06	0.0001	0.0001	-0.032543
2025-06-02 18:03:19	155	4.48e-06	0.0001	0.0001	-0.041297
2025-06-02 18:03:20	156	4.48e-06	0.0001	0.0001	-0.028166
2025-06-02 18:03:21	157	4.48e-06	0.0001	0.0001	-0.023789
2025-06-02 18:03:22	158	4.48e-06	0.0001	0.0001	-0.028166
2025-06-02 18:03:23	159	4.47e-06	0.0001	0.0001	-0.028166
2025-06-02 18:03:24	160	4.47e-06	0.0001	0.0001	-0.032543
2025-06-02 18:03:25	161	4.47e-06	0.0001	0.0001	-0.028166
2025-06-02 18:03:26	162	4.47e-06	0.0001	0.0001	-0.028166
2025-06-02 18:03:27	163	4.47e-06	0.0001	0.0001	-0.028166
2025-06-02 18:03:28	164	4.47e-06	0.0001	0.0001	-0.028166
2025-06-02 18:03:29	165	4.48e-06	0.0001	0.0001	-0.028166
2025-06-02 18:03:30	166	4.47e-06	0.0001	0.0001	-0.023789
2025-06-02 18:03:31	167	4.47e-06	0.0001	0.0001	-0.023789
2025-06-02 18:03:32	168	4.47e-06	0.0001	0.0001	-0.028166
2025-06-02 18:03:33	169	4.47e-06	0.0001	0.0001	-0.028166
2025-06-02 18:03:34	170	4.48e-06	0.0001	0.0001	-0.023789
2025-06-02 18:03:35	171	4.48e-06	0.0001	0.0001	-0.028166
2025-06-02 18:03:36	172	4.48e-06	0.0001	0.0001	-0.03692
2025-06-02 18:03:37	173	4.48e-06	0.0001	0.0001	-0.023789
2025-06-02 18:03:38	174	4.47e-06	0.0001	0.0001	-0.041297
2025-06-02 18:03:38	174	4.47e-06	0.0001	0.0001	-0.028166
2025-06-02 18:03:39	175	4.47e-06	0.0001	0.0001	-0.045674
2025-06-02 18:03:40	176	4.47e-06	0.0001	0.0001	-0.03692
2025-06-02 18:03:41	177	4.47e-06	0.0001	0.0001	-0.028166
2025-06-02 18:03:43	179	4.47e-06	0.0001	0.0001	-0.054427
2025-06-02 18:03:44	180	4.47e-06	0.0001	0.0001	-0.032543
2025-06-02 18:03:45	181	4.47e-06	0.0001	0.0001	-0.028166
2025-06-02 18:03:46	182	4.48e-06	0.0001	0.0001	-0.028166
2025-06-02 18:03:46	182	4.47e-06	0.0001	0.0001	-0.045674
2025-06-02 18:03:47	183	4.48e-06	0.0001	0.0001	-0.028166
2025-06-02 18:03:48	184	4.47e-06	0.0001	0.0001	-0.023789
2025-06-02 18:03:49	185	4.47e-06	0.0001	0.0001	-0.019412
2025-06-02 18:03:51	187	4.47e-06	0.0001	0.0001	-0.023789
2025-06-02 18:03:52	188	4.47e-06	0.0001	0.0001	-0.032543
2025-06-02 18:03:53	189	4.47e-06	0.0001	0.0001	-0.023789
2025-06-02 18:03:54	190	4.47e-06	0.0001	0.0001	-0.032543
2025-06-02 18:03:55	191	4.47e-06	0.0001	0.0001	-0.032543
2025-06-02 18:03:55	191	4.48e-06	0.0001	0.0001	-0.019412
2025-06-02 18:03:56	192	4.47e-06	0.0001	0.0001	-0.028166
2025-06-02 18:03:57	193	4.48e-06	0.0001	0.0001	-0.032543
2025-06-02 18:03:58	194	4.47e-06	0.0001	0.0001	-0.028166
2025-06-02 18:03:59	195	4.48e-06	0.0001	0.0001	-0.03692
2025-06-02 18:04:00	196	4.47e-06	0.0001	0.0001	-0.028166
2025-06-02 18:04:01	197	4.47e-06	0.0001	0.0001	-0.028166
2025-06-02 18:04:02	198	4.47e-06	0.0001	0.0001	-0.03692
2025-06-02 18:04:03	199	4.48e-06	0.0001	0.0001	-0.023789
2025-06-02 18:04:04	200	4.47e-06	0.0001	0.0001	-0.010658
2025-06-02 18:04:05	201	4.47e-06	0.0001	0.0001	-0.03692
2025-06-02 18:04:06	202	4.47e-06	0.0001	0.0001	-0.03692
2025-06-02 18:04:07	203	4.47e-06	0.0001	0.0001	-0.023789
2025-06-02 18:04:08	204	4.47e-06	0.0001	0.0001	-0.028166
2025-06-02 18:04:09	205	4.47e-06	0.0001	0.0001	-0.019412
2025-06-02 18:04:10	206	4.48e-06	0.0001	0.0001	-0.032543
2025-06-02 18:04:11	207	4.47e-06	0.0001	0.0001	-0.023789
2025-06-02 18:04:12	208	4.47e-06	0.0001	0.0001	-0.032543
2025-06-02 18:04:13	209	4.47e-06	0.0001	0.0001	-0.028166
2025-06-02 18:04:14	210	4.47e-06	0.0001	0.0001	-0.019412
2025-06-02 18:04:15	211	4.47e-06	0.0001	0.0001	-0.023789
2025-06-02 18:04:16	212	4.47e-06	0.0001	0.0001	-0.03692
2025-06-02 18:04:17	213	4.47e-06	0.0001	0.0001	-0.032543
2025-06-02 18:04:18	214	4.48e-06	0.0001	0.0001	-0.023789
2025-06-02 18:04:19	215	4.47e-06	0.0001	0.0001	-0.03692
2025-06-02 18:04:20	216	4.47e-06	0.0001	0.0001	-0.03692
2025-06-02 18:04:20	216	4.47e-06	0.0001	0.0001	-0.03692
2025-06-02 18:04:21	217	4.47e-06	0.0001	0.0001	-0.03692
2025-06-02 18:04:22	218	4.47e-06	0.0001	0.0001	-0.023789
2025-06-02 18:04:23	219	4.47e-06	0.0001	0.0001	-0.041297
2025-06-02 18:04:24	220	4.48e-06	0.0001	0.0001	-0.03692
2025-06-02 18:04:25	221	4.48e-06	0.0001	0.0001	-0.03692
2025-06-02 18:04:26	222	4.47e-06	0.0001	0.0001	-0.023789
2025-06-02 18:04:27	223	4.47e-06	0.0001	0.0001	-0.023789
2025-06-02 18:04:28	224	4.47e-06	0.0001	0.0001	-0.023789
2025-06-02 18:04:29	225	4.47e-06	0.0001	0.0001	-0.041297
2025-06-02 18:04:30	226	4.48e-06	0.0001	0.0001	-0.010658
2025-06-02 18:04:31	227	4.48e-06	0.0001	0.0001	-0.028166
2025-06-02 18:04:32	228	4.47e-06	0.0001	0.0001	-0.045674
2025-06-02 18:04:33	229	4.47e-06	0.0001	0.0001	-0.023789
2025-06-02 18:04:34	230	4.47e-06	0.0001	0.0001	-0.041297
2025-06-02 18:04:35	231	4.48e-06	0.0001	0.0001	-0.028166
2025-06-02 18:04:36	232	4.47e-06	0.0001	0.0001	-0.041297
2025-06-02 18:04:37	233	4.47e-06	0.0001	0.0001	-0.023789
2025-06-02 18:04:38	234	4.47e-06	0.0001	0.0001	-0.028166
2025-06-02 18:04:39	235	4.47e-06	0.0001	0.0001	-0.032543
2025-06-02 18:04:40	236	4.47e-06	0.0001	0.0001	-0.015035
2025-06-02 18:04:41	237	4.48e-06	0.0001	0.0001	-0.023789
2025-06-02 18:04:42	238	4.47e-06	0.0001	0.0001	-0.028166
2025-06-02 18:04:43	239	4.47e-06	0.0001	0.0001	-0.028166
2025-06-02 18:04:44	240	4.48e-06	0.0001	0.0001	-0.054427
2025-06-02 18:04:45	241	4.48e-06	0.0001	0.0001	-0.023789
2025-06-02 18:04:46	242	4.47e-06	0.0001	0.0001	-0.032543
2025-06-02 18:04:47	243	4.48e-06	0.0001	0.0001	-0.023789
2025-06-02 18:04:48	244	4.48e-06	0.0001	0.0001	-0.028166
2025-06-02 18:04:49	245	4.47e-06	0.0001	0.0001	-0.032543
2025-06-02 18:04:50	246	4.47e-06	0.0001	0.0001	-0.03692
2025-06-02 18:04:51	247	4.47e-06	0.0001	0.0001	-0.023789
2025-06-02 18:04:52	248	4.47e-06	0.0001	0.0001	-0.028166
2025-06-02 18:04:53	249	4.47e-06	0.0001	0.0001	-0.023789
2025-06-02 18:04:54	250	4.48e-06	0.0001	0.0001	-0.041297
2025-06-02 18:04:55	251	4.47e-06	0.0001	0.0001	-0.045674
2025-06-02 18:04:55	251	4.47e-06	0.0001	0.0001	-0.023789
2025-06-02 18:04:56	252	4.47e-06	0.0001	0.0001	-0.028166
2025-06-02 18:04:57	253	4.47e-06	0.0001	0.0001	-0.010658
2025-06-02 18:04:58	254	4.47e-06	0.0001	0.0001	-0.03692
2025-06-02 18:04:59	255	4.47e-06	0.0001	0.0001	-0.028166
2025-06-02 18:05:00	256	4.48e-06	0.0001	0.0001	-0.028166
2025-06-02 18:05:01	257	4.47e-06	0.0001	0.0001	-0.032543
2025-06-02 18:05:02	258	4.47e-06	0.0001	0.0001	-0.028166
2025-06-02 18:05:03	259	4.47e-06	0.0001	0.0001	-0.041297
2025-06-02 18:05:04	260	4.47e-06	0.0001	0.0001	-0.03692
2025-06-02 18:05:05	261	4.48e-06	0.0001	0.0001	-0.041297
2025-06-02 18:05:06	262	4.47e-06	0.0001	0.0001	-0.032543
2025-06-02 18:05:07	263	4.47e-06	0.0001	0.0001	-0.032543
2025-06-02 18:05:08	264	4.47e-06	0.0001	0.0001	-0.032543
2025-06-02 18:05:09	265	4.47e-06	0.0001	0.0001	-0.028166
2025-06-02 18:05:10	266	4.48e-06	0.0001	0.0001	-0.045674
2025-06-02 18:05:11	267	4.47e-06	0.0001	0.0001	-0.023789
2025-06-02 18:05:12	268	4.47e-06	0.0001	0.0001	-0.028166
2025-06-02 18:05:13	269	4.48e-06	0.0001	0.0001	-0.019412
2025-06-02 18:05:14	270	4.47e-06	0.0001	0.0001	-0.03692
2025-06-02 18:05:15	271	4.48e-06	0.0001	0.0001	-0.032543
2025-06-02 18:05:16	272	4.48e-06	0.0001	0.0001	-0.023789
2025-06-02 18:05:17	273	4.47e-06	0.0001	0.0001	-0.041297
2025-06-02 18:05:18	274	4.48e-06	0.0001	0.0001	-0.032543
2025-06-02 18:05:19	275	4.48e-06	0.0001	0.0001	-0.045674
2025-06-02 18:05:20	276	4.47e-06	0.0001	0.0001	-0.03692
2025-06-02 18:05:20	276	4.47e-06	0.0001	0.0001	-0.023789
2025-06-02 18:05:21	277	4.48e-06	0.0001	0.0001	-0.023789
2025-06-02 18:05:22	278	4.47e-06	0.0001	0.0001	-0.028166
2025-06-02 18:05:23	279	4.47e-06	0.0001	0.0001	-0.03692
2025-06-02 18:05:24	280	4.47e-06	0.0001	0.0001	-0.054427
2025-06-02 18:05:25	281	4.47e-06	0.0001	0.0001	-0.028166
2025-06-02 18:05:26	282	4.47e-06	0.0001	0.0001	-0.03692
2025-06-02 18:05:27	283	4.47e-06	0.0001	0.0001	-0.03692
2025-06-02 18:05:28	284	4.47e-06	0.0001	0.0001	-0.032543
2025-06-02 18:05:29	285	4.47e-06	0.0001	0.0001	-0.032543
2025-06-02 18:05:30	286	4.47e-06	0.0001	0.0001	-0.032543
2025-06-02 18:05:31	287	4.47e-06	0.0001	0.0001	-0.023789
2025-06-02 18:05:32	288	4.48e-06	0.0001	0.0001	-0.032543
2025-06-02 18:05:33	289	4.48e-06	0.0001	0.0001	-0.03692
2025-06-02 18:05:34	290	4.47e-06	0.0001	0.0001	-0.032543
2025-06-02 18:05:35	291	4.47e-06	0.0001	0.0001	-0.015035
2025-06-02 18:05:36	292	4.47e-06	0.0001	0.0001	-0.023789
2025-06-02 18:05:37	293	4.48e-06	0.0001	0.0001	-0.032543
2025-06-02 18:05:38	294	4.47e-06	0.0001	0.0001	-0.041297
2025-06-02 18:05:39	295	4.48e-06	0.0001	0.0001	-0.03692
2025-06-02 18:05:40	296	4.48e-06	0.0001	0.0001	-0.019412
2025-06-02 18:05:41	297	4.48e-06	0.0001	0.0001	-0.03692
2025-06-02 18:05:42	298	4.47e-06	0.0001	0.0001	-0.028166
2025-06-02 18:05:43	299	4.47e-06	0.0001	0.0001	-0.045674
2025-06-02 18:05:44	300	4.47e-06	0.0001	0.0001	-0.019412
2025-06-02 18:05:45	301	4.47e-06	0.0001	0.0001	-0.028166
2025-06-02 18:05:45	301	4.47e-06	0.0001	0.0001	-0.032543
2025-06-02 18:05:46	302	4.48e-06	0.0001	0.0001	-0.03692
2025-06-02 18:05:47	303	4.47e-06	0.0001	0.0001	-0.023789
2025-06-02 18:05:48	304	4.47e-06	0.0001	0.0001	-0.023789
2025-06-02 18:05:49	305	4.48e-06	0.0001	0.0001	-0.028166
2025-06-02 18:05:50	306	4.48e-06	0.0001	0.0001	-0.032543
2025-06-02 18:05:51	307	4.47e-06	0.0001	0.0001	-0.032543
2025-06-02 18:05:52	308	4.47e-06	0.0001	0.0001	-0.03692
2025-06-02 18:05:53	309	4.47e-06	0.0001	0.0001	-0.028166
2025-06-02 18:05:54	310	4.47e-06	0.0001	0.0001	-0.032543
2025-06-02 18:05:55	311	4.47e-06	0.0001	0.0001	-0.041297
2025-06-02 18:05:56	312	4.47e-06	0.0001	0.0001	-0.03692
2025-06-02 18:05:57	313	4.47e-06	0.0001	0.0001	-0.03692
2025-06-02 18:05:58	314	4.48e-06	0.0001	0.0001	-0.032543
2025-06-02 18:05:59	315	4.47e-06	0.0001	0.0001	-0.045674
2025-06-02 18:06:00	316	4.47e-06	0.0001	0.0001	-0.028166
2025-06-02 18:06:01	317	4.47e-06	0.0001	0.0001	-0.041297
2025-06-02 18:06:02	318	4.47e-06	0.0001	0.0001	-0.045674
2025-06-02 18:06:03	319	4.47e-06	0.0001	0.0001	-0.041297
2025-06-02 18:06:04	320	4.48e-06	0.0001	0.0001	-0.028166
2025-06-02 18:06:05	321	4.47e-06	0.0001	0.0001	-0.045674
2025-06-02 18:06:06	322	4.47e-06	0.0001	0.0001	-0.019412
2025-06-02 18:06:07	323	4.47e-06	0.0001	0.0001	-0.023789
2025-06-02 18:06:08	324	4.47e-06	0.0001	0.0001	-0.041297
2025-06-02 18:06:09	325	4.47e-06	0.0001	0.0001	-0.041297
2025-06-02 18:06:10	326	4.47e-06	0.0001	0.0001	-0.023789
2025-06-02 18:06:11	327	4.48e-06	0.0001	0.0001	-0.032543
2025-06-02 18:06:11	327	4.47e-06	0.0001	0.0001	-0.032543
2025-06-02 18:06:12	328	4.48e-06	0.0001	0.0001	-0.032543
2025-06-02 18:06:13	329	4.47e-06	0.0001	0.0001	-0.032543
2025-06-02 18:06:14	330	4.47e-06	0.0001	0.0001	-0.028166
2025-06-02 18:06:15	331	4.47e-06	0.0001	0.0001	-0.032543
2025-06-02 18:06:16	332	4.48e-06	0.0001	0.0001	-0.03692
2025-06-02 18:06:17	333	4.48e-06	0.0001	0.0001	-0.041297
2025-06-02 18:06:18	334	4.47e-06	0.0001	0.0001	-0.015035
2025-06-02 18:06:19	335	4.47e-06	0.0001	0.0001	-0.023789
2025-06-02 18:06:20	336	4.47e-06	0.0001	0.0001	-0.028166
2025-06-02 18:06:21	337	4.47e-06	0.0001	0.0001	-0.019412
2025-06-02 18:06:22	338	4.47e-06	0.0001	0.0001	-0.03692
2025-06-02 18:06:23	339	4.48e-06	0.0001	0.0001	-0.032543
2025-06-02 18:06:24	340	4.47e-06	0.0001	0.0001	-0.023789
2025-06-02 18:06:25	341	4.47e-06	0.0001	0.0001	-0.028166
2025-06-02 18:06:26	342	4.48e-06	0.0001	0.0001	-0.028166
2025-06-02 18:06:27	343	4.48e-06	0.0001	0.0001	-0.028166
2025-06-02 18:06:28	344	4.48e-06	0.0001	0.0001	-0.028166
2025-06-02 18:06:29	345	4.47e-06	0.0001	0.0001	-0.019412
2025-06-02 18:06:30	346	4.47e-06	0.0001	0.0001	-0.041297
2025-06-02 18:06:31	347	4.47e-06	0.0001	0.0001	-0.023789
2025-06-02 18:06:32	348	4.47e-06	0.0001	0.0001	-0.041297
2025-06-02 18:06:33	349	4.47e-06	0.0001	0.0001	-0.023789
2025-06-02 18:06:34	350	4.47e-06	0.0001	0.0001	-0.03692
2025-06-02 18:06:35	351	4.47e-06	0.0001	0.0001	-0.041297
2025-06-02 18:06:36	352	4.47e-06	0.0001	0.0001	-0.03692
2025-06-02 18:06:37	353	4.47e-06	0.0001	0.0001	-0.03692
2025-06-02 18:06:38	354	4.48e-06	0.0001	0.0001	-0.015035
2025-06-02 18:06:39	355	4.47e-06	0.0001	0.0001	-0.023789
2025-06-02 18:06:40	356	4.47e-06	0.0001	0.0001	-0.041297
2025-06-02 18:06:41	357	4.47e-06	0.0001	0.0001	-0.019412
2025-06-02 18:06:42	358	4.48e-06	0.0001	0.0001	-0.028166
2025-06-02 18:06:43	359	4.48e-06	0.0001	0.0001	-0.019412
2025-06-02 18:06:44	360	4.48e-06	0.0001	0.0001	-0.028166
2025-06-02 18:06:45	361	4.47e-06	0.0001	0.0001	-0.032543
2025-06-02 18:06:46	362	4.47e-06	0.0001	0.0001	-0.023789
2025-06-02 18:06:47	363	4.47e-06	0.0001	0.0001	-0.032543
2025-06-02 18:06:48	364	4.47e-06	0.0001	0.0001	-0.028166
2025-06-02 18:06:49	365	4.47e-06	0.0001	0.0001	-0.023789
2025-06-02 18:06:50	366	4.47e-06	0.0001	0.0001	-0.028166
2025-06-02 18:06:51	367	4.47e-06	0.0001	0.0001	-0.028166
2025-06-02 18:06:52	368	4.47e-06	0.0001	0.0001	-0.028166
2025-06-02 18:06:53	369	4.47e-06	0.0001	0.0001	-0.032543
2025-06-02 18:06:53	369	4.47e-06	0.0001	0.0001	-0.03692
2025-06-02 18:06:54	370	4.47e-06	0.0001	0.0001	-0.019412
2025-06-02 18:06:55	371	4.48e-06	0.0001	0.0001	-0.023789
2025-06-02 18:06:56	372	4.48e-06	0.0001	0.0001	-0.032543
2025-06-02 18:06:57	373	4.48e-06	0.0001	0.0001	-0.028166
2025-06-02 18:06:59	375	4.47e-06	0.0001	0.0001	-0.028166
2025-06-02 18:07:00	376	4.47e-06	0.0001	0.0001	-0.023789
2025-06-02 18:07:01	377	4.47e-06	0.0001	0.0001	-0.028166
2025-06-02 18:07:02	378	4.47e-06	0.0001	0.0001	-0.032543
2025-06-02 18:07:03	379	4.47e-06	0.0001	0.0001	-0.019412
2025-06-02 18:07:04	380	4.47e-06	0.0001	0.0001	-0.028166
2025-06-02 18:07:05	381	4.48e-06	0.0001	0.0001	-0.023789
2025-06-02 18:07:06	382	4.47e-06	0.0001	0.0001	-0.03692
2025-06-02 18:07:07	383	4.47e-06	0.0001	0.0001	-0.019412
2025-06-02 18:07:08	384	4.47e-06	0.0001	0.0001	-0.03692
2025-06-02 18:07:09	385	4.47e-06	0.0001	0.0001	-0.03692
2025-06-02 18:07:10	386	4.48e-06	0.0001	0.0001	-0.028166
2025-06-02 18:07:11	387	4.48e-06	0.0001	0.0001	-0.041297
2025-06-02 18:07:12	388	4.47e-06	0.0001	0.0001	-0.041297
2025-06-02 18:07:13	389	4.47e-06	0.0001	0.0001	-0.041297
2025-06-02 18:07:14	390	4.47e-06	0.0001	0.0001	-0.032543
2025-06-02 18:07:15	391	4.47e-06	0.0001	0.0001	-0.028166
2025-06-02 18:07:16	392	4.47e-06	0.0001	0.0001	-0.03692
2025-06-02 18:07:17	393	4.47e-06	0.0001	0.0001	-0.001904
2025-06-02 18:07:18	394	4.47e-06	0.0001	0.0001	-0.032543
2025-06-02 18:07:19	395	4.48e-06	0.0001	0.0001	-0.03692
2025-06-02 18:07:20	396	4.47e-06	0.0001	0.0001	-0.03692
2025-06-02 18:07:21	397	4.48e-06	0.0001	0.0001	-0.028166
2025-06-02 18:07:22	398	4.48e-06	0.0001	0.0001	-0.019412
2025-06-02 18:07:23	399	4.47e-06	0.0001	0.0001	0.006849
2025-06-02 18:07:24	400	4.48e-06	0.0001	0.0001	-0.028166
2025-06-02 18:07:25	401	4.47e-06	0.0001	0.0001	-0.032543
2025-06-02 18:07:26	402	4.47e-06	0.0001	0.0001	-0.032543
2025-06-02 18:07:27	403	4.47e-06	0.0001	0.0001	-0.03692
2025-06-02 18:07:28	404	4.47e-06	0.0001	0.0001	-0.028166
2025-06-02 18:07:29	405	4.47e-06	0.0001	0.0001	-0.028166
2025-06-02 18:07:30	406	4.48e-06	0.0001	0.0001	-0.03692
2025-06-02 18:07:31	407	4.48e-06	0.0001	0.0001	-0.023789
2025-06-02 18:07:32	408	4.47e-06	0.0001	0.0001	-0.028166
2025-06-02 18:07:33	409	4.47e-06	0.0001	0.0001	-0.032543
2025-06-02 18:07:34	410	4.47e-06	0.0001	0.0001	-0.032543
2025-06-02 18:07:35	411	4.47e-06	0.0001	0.0001	-0.023789
2025-06-02 18:07:36	412	4.48e-06	0.0001	0.0001	-0.03692
2025-06-02 18:07:37	413	4.48e-06	0.0001	0.0001	-0.023789
2025-06-02 18:07:38	414	4.47e-06	0.0001	0.0001	-0.032543
2025-06-02 18:07:39	415	4.47e-06	0.0001	0.0001	-0.032543
2025-06-02 18:07:40	416	4.47e-06	0.0001	0.0001	-0.028166
2025-06-02 18:07:41	417	4.47e-06	0.0001	0.0001	-0.028166
2025-06-02 18:07:42	418	4.47e-06	0.0001	0.0001	-0.028166
2025-06-02 18:07:43	419	4.47e-06	0.0001	0.0001	-0.028166
2025-06-02 18:07:44	420	4.47e-06	0.0001	0.0001	-0.028166
2025-06-02 18:07:45	421	4.47e-06	0.0001	0.0001	-0.041297
2025-06-02 18:07:46	422	4.47e-06	0.0001	0.0001	-0.019412
2025-06-02 18:07:47	423	4.47e-06	0.0001	0.0001	-0.010658
2025-06-02 18:07:48	424	4.47e-06	0.0001	0.0001	-0.015035
2025-06-02 18:07:49	425	4.47e-06	0.0001	0.0001	-0.023789
2025-06-02 18:07:50	426	4.48e-06	0.0001	0.0001	-0.023789
2025-06-02 18:07:51	427	4.48e-06	0.0001	0.0001	-0.028166
2025-06-02 18:07:52	428	4.47e-06	0.0001	0.0001	-0.028166
2025-06-02 18:07:53	429	4.48e-06	0.0001	0.0001	-0.032543
2025-06-02 18:07:54	430	4.47e-06	0.0001	0.0001	-0.045674
2025-06-02 18:07:55	431	4.47e-06	0.0001	0.0001	-0.023789
2025-06-02 18:07:56	432	4.47e-06	0.0001	0.0001	-0.028166
2025-06-02 18:07:57	433	4.48e-06	0.0001	0.0001	-0.023789
2025-06-02 18:07:58	434	4.47e-06	0.0001	0.0001	-0.03692
2025-06-02 18:07:59	435	4.47e-06	0.0001	0.0001	-0.023789
2025-06-02 18:08:00	436	4.47e-06	0.0001	0.0001	-0.028166
2025-06-02 18:08:01	437	4.47e-06	0.0001	0.0001	-0.010658
2025-06-02 18:08:02	438	4.48e-06	0.0001	0.0001	-0.041297
2025-06-02 18:08:02	438	4.48e-06	0.0001	0.0001	-0.03692
2025-06-02 18:08:03	439	4.47e-06	0.0001	0.0001	-0.023789
2025-06-02 18:08:04	440	4.47e-06	0.0001	0.0001	-0.010658
2025-06-02 18:08:05	441	4.47e-06	0.0001	0.0001	-0.03692
2025-06-02 18:08:06	442	4.45e-06	0.0001	0.0001	-0.028166
2025-06-02 18:08:07	443	4.4e-06	0.0001	0.0001	-0.032543
2025-06-02 18:08:08	444	4.4e-06	0.0001	0.0001	-0.03692
2025-06-02 18:08:09	445	4.4e-06	0.0001	0.0001	-0.023789
2025-06-02 18:08:10	446	4.4e-06	0.0001	0.0001	-0.019412
2025-06-02 18:08:11	447	4.4e-06	0.0001	0.0001	-0.041297
2025-06-02 18:08:12	448	4.4e-06	0.0001	0.0001	-0.028166
2025-06-02 18:08:13	449	4.4e-06	0.0001	0.0001	-0.03692
2025-06-02 18:08:14	450	4.4e-06	0.0001	0.0001	-0.041297
2025-06-02 18:08:15	451	4.4e-06	0.0001	0.0001	-0.028166
2025-06-02 18:08:16	452	4.4e-06	0.0001	0.0001	-0.041297
2025-06-02 18:08:17	453	4.4e-06	0.0001	0.0001	-0.03692
2025-06-02 18:08:18	454	4.4e-06	0.0001	0.0001	-0.032543
2025-06-02 18:08:19	455	4.4e-06	0.0001	0.0001	-0.03692
2025-06-02 18:08:20	456	4.4e-06	0.0001	0.0001	-0.015035
2025-06-02 18:08:21	457	4.4e-06	0.0001	0.0001	-0.03692
2025-06-02 18:08:22	458	4.4e-06	0.0001	0.0001	-0.023789
2025-06-02 18:08:23	459	4.4e-06	0.0001	0.0001	-0.041297
2025-06-02 18:08:24	460	4.4e-06	0.0001	0.0001	-0.032543
2025-06-02 18:08:25	461	4.4e-06	0.0001	0.0001	-0.019412
2025-06-02 18:08:26	462	4.4e-06	0.0001	0.0001	-0.032543
2025-06-02 18:08:27	463	4.4e-06	0.0001	0.0001	-0.03692
2025-06-02 18:08:27	463	4.38e-06	0.0001	0.0001	-0.03692
2025-06-02 18:08:28	464	4.4e-06	0.0001	0.0001	-0.028166
2025-06-02 18:08:29	465	4.4e-06	0.0001	0.0001	-0.03692
2025-06-02 18:08:30	466	4.4e-06	0.0001	0.0001	-0.03692
2025-06-02 18:08:31	467	4.4e-06	0.0001	0.0001	-0.03692
2025-06-02 18:08:32	468	4.4e-06	0.0001	0.0001	-0.03692
2025-06-02 18:08:33	469	4.4e-06	0.0001	0.0001	-0.019412
2025-06-02 18:08:34	470	4.4e-06	0.0001	0.0001	-0.019412
2025-06-02 18:08:35	471	4.4e-06	0.0001	0.0001	-0.028166
2025-06-02 18:08:36	472	4.4e-06	0.0001	0.0001	-0.032543
2025-06-02 18:08:37	473	4.43e-06	0.0001	0.0001	-0.032543
2025-06-02 18:08:38	474	4.45e-06	0.0001	0.0001	-0.023789
2025-06-02 18:08:39	475	4.47e-06	0.0001	0.0001	-0.028166
2025-06-02 18:08:40	476	4.48e-06	0.0001	0.0001	-0.03692
2025-06-02 18:08:41	477	4.48e-06	0.0001	0.0001	-0.015035
2025-06-02 18:08:42	478	4.47e-06	0.0001	0.0001	-0.028166
2025-06-02 18:08:43	479	4.47e-06	0.0001	0.0001	-0.028166
2025-06-02 18:08:44	480	4.47e-06	0.0001	0.0001	-0.03692
2025-06-02 18:08:45	481	4.47e-06	0.0001	0.0001	-0.032543
2025-06-02 18:08:46	482	4.47e-06	0.0001	0.0001	-0.041297
2025-06-02 18:08:47	483	4.47e-06	0.0001	0.0001	-0.028166
2025-06-02 18:08:48	484	4.47e-06	0.0001	0.0001	-0.028166
2025-06-02 18:08:49	485	4.47e-06	0.0001	0.0001	-0.028166
2025-06-02 18:08:50	486	4.47e-06	0.0001	0.0001	-0.03692
2025-06-02 18:08:51	487	4.47e-06	0.0001	0.0001	-0.045674
2025-06-02 18:08:52	488	4.48e-06	0.0001	0.0001	-0.032543
2025-06-02 18:08:53	489	4.47e-06	0.0001	0.0001	-0.03692
2025-06-02 18:08:54	490	4.47e-06	0.0001	0.0001	-0.03692
2025-06-02 18:08:55	491	4.48e-06	0.0001	0.0001	-0.03692
2025-06-02 18:08:56	492	4.47e-06	0.0001	0.0001	-0.03692
2025-06-02 18:08:57	493	4.47e-06	0.0001	0.0001	-0.03692
2025-06-02 18:08:58	494	4.47e-06	0.0001	0.0001	-0.03692
2025-06-02 18:08:59	495	4.47e-06	0.0001	0.0001	-0.032543
2025-06-02 18:09:00	496	4.47e-06	0.0001	0.0001	-0.03692
2025-06-02 18:09:01	497	4.47e-06	0.0001	0.0001	-0.032543
2025-06-02 18:09:01	497	4.48e-06	0.0001	0.0001	-0.041297
2025-06-02 18:09:02	498	4.47e-06	0.0001	0.0001	-0.032543
2025-06-02 18:09:03	499	4.47e-06	0.0001	0.0001	-0.028166
2025-06-02 18:09:04	500	4.47e-06	0.0001	0.0001	-0.028166
2025-06-02 18:09:05	501	4.47e-06	0.0001	0.0001	-0.028166
2025-06-02 18:09:06	502	4.47e-06	0.0001	0.0001	-0.028166
2025-06-02 18:09:07	503	4.48e-06	0.0001	0.0001	-0.023789
2025-06-02 18:09:08	504	4.48e-06	0.0001	0.0001	-0.028166
2025-06-02 18:09:09	505	4.47e-06	0.0001	0.0001	-0.03692
2025-06-02 18:09:10	506	4.47e-06	0.0001	0.0001	-0.019412
2025-06-02 18:09:11	507	4.47e-06	0.0001	0.0001	-0.032543
2025-06-02 18:09:12	508	4.48e-06	0.0001	0.0001	-0.019412
2025-06-02 18:09:13	509	4.48e-06	0.0001	0.0001	-0.032543
2025-06-02 18:09:14	510	4.47e-06	0.0001	0.0001	-0.032543
2025-06-02 18:09:15	511	4.47e-06	0.0001	0.0001	-0.023789
2025-06-02 18:09:16	512	4.47e-06	0.0001	0.0001	-0.023789
2025-06-02 18:09:17	513	4.47e-06	0.0001	0.0001	-0.03692
2025-06-02 18:09:18	514	4.48e-06	0.0001	0.0001	-0.03692
2025-06-02 18:09:19	515	4.48e-06	0.0001	0.0001	-0.023789
2025-06-02 18:09:20	516	4.48e-06	0.0001	0.0001	-0.032543
2025-06-02 18:09:21	517	4.48e-06	0.0001	0.0001	-0.023789
2025-06-02 18:09:22	518	4.47e-06	0.0001	0.0001	-0.023789
2025-06-02 18:09:23	519	4.48e-06	0.0001	0.0001	-0.03692
2025-06-02 18:09:24	520	4.48e-06	0.0001	0.0001	-0.041297
2025-06-02 18:09:25	521	4.48e-06	0.0001	0.0001	-0.041297
2025-06-02 18:09:26	522	4.47e-06	0.0001	0.0001	-0.03692
2025-06-02 18:09:27	523	4.47e-06	0.0001	0.0001	-0.03692
2025-06-02 18:09:27	523	4.48e-06	0.0001	0.0001	-0.03692
2025-06-02 18:09:28	524	4.47e-06	0.0001	0.0001	-0.032543
2025-06-02 18:09:29	525	4.47e-06	0.0001	0.0001	-0.03692
2025-06-02 18:09:30	526	4.47e-06	0.0001	0.0001	-0.023789
2025-06-02 18:09:31	527	4.47e-06	0.0001	0.0001	-0.028166
2025-06-02 18:09:32	528	4.47e-06	0.0001	0.0001	-0.028166
2025-06-02 18:09:33	529	4.47e-06	0.0001	0.0001	-0.023789
2025-06-02 18:09:34	530	4.48e-06	0.0001	0.0001	-0.028166
2025-06-02 18:09:35	531	4.48e-06	0.0001	0.0001	-0.041297
2025-06-02 18:09:36	532	4.47e-06	0.0001	0.0001	-0.032543
2025-06-02 18:09:37	533	4.48e-06	0.0001	0.0001	-0.03692
2025-06-02 18:09:38	534	4.47e-06	0.0001	0.0001	-0.03692
2025-06-02 18:09:39	535	4.48e-06	0.0001	0.0001	-0.03692
2025-06-02 18:09:40	536	4.47e-06	0.0001	0.0001	-0.023789
2025-06-02 18:09:41	537	4.47e-06	0.0001	0.0001	-0.023789
2025-06-02 18:09:42	538	4.47e-06	0.0001	0.0001	-0.023789
2025-06-02 18:09:43	539	4.48e-06	0.0001	0.0001	-0.028166
2025-06-02 18:09:44	540	4.48e-06	0.0001	0.0001	-0.03692
2025-06-02 18:09:45	541	4.48e-06	0.0001	0.0001	-0.03692
2025-06-02 18:09:46	542	4.48e-06	0.0001	0.0001	-0.03692
2025-06-02 18:09:47	543	4.47e-06	0.0001	0.0001	-0.032543
2025-06-02 18:09:48	544	4.48e-06	0.0001	0.0001	-0.032543
2025-06-02 18:09:49	545	4.47e-06	0.0001	0.0001	-0.010658
2025-06-02 18:09:50	546	4.47e-06	0.0001	0.0001	-0.028166
2025-06-02 18:09:51	547	4.47e-06	0.0001	0.0001	-0.023789
2025-06-02 18:09:52	548	4.47e-06	0.0001	0.0001	-0.023789
2025-06-02 18:09:52	548	4.48e-06	0.0001	0.0001	-0.028166
2025-06-02 18:09:53	549	4.47e-06	0.0001	0.0001	-0.03692
2025-06-02 18:09:54	550	4.47e-06	0.0001	0.0001	-0.041297
2025-06-02 18:09:55	551	4.47e-06	0.0001	0.0001	-0.045674
2025-06-02 18:09:56	552	4.47e-06	0.0001	0.0001	-0.032543
2025-06-02 18:09:57	553	4.48e-06	0.0001	0.0001	-0.028166
2025-06-02 18:09:58	554	4.47e-06	0.0001	0.0001	-0.023789
2025-06-02 18:09:59	555	4.47e-06	0.0001	0.0001	-0.032543
2025-06-02 18:10:00	556	4.47e-06	0.0001	0.0001	-0.032543
2025-06-02 18:10:01	557	4.47e-06	0.0001	0.0001	-0.03692
2025-06-02 18:10:02	558	4.47e-06	0.0001	0.0001	-0.028166
2025-06-02 18:10:03	559	4.47e-06	0.0001	0.0001	-0.023789
2025-06-02 18:10:04	560	4.47e-06	0.0001	0.0001	-0.028166
2025-06-02 18:10:05	561	4.48e-06	0.0001	0.0001	-0.032543
2025-06-02 18:10:06	562	4.48e-06	0.0001	0.0001	-0.03692
2025-06-02 18:10:07	563	4.47e-06	0.0001	0.0001	-0.032543
2025-06-02 18:10:08	564	4.47e-06	0.0001	0.0001	-0.023789
2025-06-02 18:10:09	565	4.47e-06	0.0001	0.0001	-0.03692
2025-06-02 18:10:10	566	4.47e-06	0.0001	0.0001	-0.041297
2025-06-02 18:10:11	567	4.47e-06	0.0001	0.0001	-0.032543
2025-06-02 18:10:12	568	4.48e-06	0.0001	0.0001	-0.045674
2025-06-02 18:10:13	569	4.48e-06	0.0001	0.0001	-0.03692
2025-06-02 18:10:14	570	4.47e-06	0.0001	0.0001	-0.028166
2025-06-02 18:10:15	571	4.48e-06	0.0001	0.0001	-0.032543
2025-06-02 18:10:16	572	4.47e-06	0.0001	0.0001	-0.028166
2025-06-02 18:10:17	573	4.47e-06	0.0001	0.0001	-0.041297
2025-06-02 18:10:18	574	4.48e-06	0.0001	0.0001	-0.023789
2025-06-02 18:10:18	574	4.48e-06	0.0001	0.0001	-0.041297
2025-06-02 18:10:19	575	4.47e-06	0.0001	0.0001	-0.028166
2025-06-02 18:10:20	576	4.47e-06	0.0001	0.0001	-0.028166
2025-06-02 18:10:21	577	4.48e-06	0.0001	0.0001	-0.019412
2025-06-02 18:10:22	578	4.47e-06	0.0001	0.0001	-0.03692
2025-06-02 18:10:23	579	4.47e-06	0.0001	0.0001	-0.03692
2025-06-02 18:10:24	580	4.47e-06	0.0001	0.0001	-0.023789
2025-06-02 18:10:25	581	4.47e-06	0.0001	0.0001	-0.03692
2025-06-02 18:10:26	582	4.47e-06	0.0001	0.0001	-0.023789
2025-06-02 18:10:27	583	4.48e-06	0.0001	0.0001	-0.028166
2025-06-02 18:10:28	584	4.47e-06	0.0001	0.0001	-0.03692
2025-06-02 18:10:29	585	4.47e-06	0.0001	0.0001	-0.041297
2025-06-02 18:10:30	586	4.47e-06	0.0001	0.0001	-0.032543
2025-06-02 18:10:31	587	4.47e-06	0.0001	0.0001	-0.028166
2025-06-02 18:10:32	588	4.47e-06	0.0001	0.0001	-0.03692
2025-06-02 18:10:33	589	4.48e-06	0.0001	0.0001	-0.028166
2025-06-02 18:10:34	590	4.48e-06	0.0001	0.0001	-0.032543
2025-06-02 18:10:35	591	4.48e-06	0.0001	0.0001	-0.03692
2025-06-02 18:10:36	592	4.48e-06	0.0001	0.0001	-0.032543
2025-06-02 18:10:37	593	4.47e-06	0.0001	0.0001	-0.03692
2025-06-02 18:10:38	594	4.47e-06	0.0001	0.0001	-0.032543
2025-06-02 18:10:39	595	4.47e-06	0.0001	0.0001	-0.019412
2025-06-02 18:10:40	596	4.47e-06	0.0001	0.0001	-0.032543
2025-06-02 18:10:41	597	4.47e-06	0.0001	0.0001	-0.023789
2025-06-02 18:10:42	598	4.47e-06	0.0001	0.0001	-0.041297
2025-06-02 18:10:43	599	4.45e-06	0.0001	0.0001	-0.03692
2025-06-02 18:10:44	600	4.47e-06	0.0001	0.0001	-0.023789
2025-06-02 18:10:45	601	4.47e-06	0.0001	0.0001	-0.019412
2025-06-02 18:10:46	602	4.47e-06	0.0001	0.0001	-0.041297
2025-06-02 18:10:47	603	4.48e-06	0.0001	0.0001	-0.028166
2025-06-02 18:10:48	604	4.47e-06	0.0001	0.0001	-0.032543
2025-06-02 18:10:49	605	4.47e-06	0.0001	0.0001	-0.028166
2025-06-02 18:10:50	606	4.47e-06	0.0001	0.0001	-0.03692
2025-06-02 18:10:51	607	4.47e-06	0.0001	0.0001	-0.023789
2025-06-02 18:10:52	608	4.47e-06	0.0001	0.0001	-0.023789
2025-06-02 18:10:52	608	4.48e-06	0.0001	0.0001	-0.032543
2025-06-02 18:10:53	609	4.48e-06	0.0001	0.0001	-0.028166
2025-06-02 18:10:55	611	4.47e-06	0.0001	0.0001	-0.032543
2025-06-02 18:10:56	612	4.48e-06	0.0001	0.0001	-0.054427
2025-06-02 18:10:57	613	4.47e-06	0.0001	0.0001	-0.032543
2025-06-02 18:10:58	614	4.48e-06	0.0001	0.0001	-0.028166
2025-06-02 18:10:59	615	4.48e-06	0.0001	0.0001	-0.032543
2025-06-02 18:11:00	616	4.47e-06	0.0001	0.0001	-0.03692
2025-06-02 18:11:01	617	4.48e-06	0.0001	0.0001	-0.028166
2025-06-02 18:11:02	618	4.48e-06	0.0001	0.0001	-0.019412
2025-06-02 18:11:03	619	4.48e-06	0.0001	0.0001	-0.045674
2025-06-02 18:11:04	620	4.47e-06	0.0001	0.0001	-0.028166
2025-06-02 18:11:05	621	4.47e-06	0.0001	0.0001	-0.03692
2025-06-02 18:11:06	622	4.47e-06	0.0001	0.0001	-0.03692
2025-06-02 18:11:07	623	4.47e-06	0.0001	0.0001	-0.03692
2025-06-02 18:11:08	624	4.47e-06	0.0001	0.0001	-0.041297
2025-06-02 18:11:09	625	4.48e-06	0.0001	0.0001	-0.03692
2025-06-02 18:11:10	626	4.47e-06	0.0001	0.0001	-0.023789
2025-06-02 18:11:11	627	4.47e-06	0.0001	0.0001	-0.03692
2025-06-02 18:11:12	628	4.47e-06	0.0001	0.0001	-0.023789
2025-06-02 18:11:13	629	4.47e-06	0.0001	0.0001	-0.023789
2025-06-02 18:11:14	630	4.48e-06	0.0001	0.0001	-0.015035
2025-06-02 18:11:16	632	4.48e-06	0.0001	0.0001	-0.028166
2025-06-02 18:11:17	633	4.47e-06	0.0001	0.0001	-0.023789
2025-06-02 18:11:17	633	4.47e-06	0.0001	0.0001	-0.041297
2025-06-02 18:11:18	634	4.47e-06	0.0001	0.0001	-0.028166
2025-06-02 18:11:19	635	4.48e-06	0.0001	0.0001	-0.03692
2025-06-02 18:11:21	637	4.48e-06	0.0001	0.0001	-0.028166
2025-06-02 18:11:22	638	4.47e-06	0.0001	0.0001	-0.032543
2025-06-02 18:11:23	639	4.47e-06	0.0001	0.0001	-0.028166
2025-06-02 18:11:24	640	4.48e-06	0.0001	0.0001	-0.032543
2025-06-02 18:11:25	641	4.48e-06	0.0001	0.0001	-0.032543
2025-06-02 18:11:26	642	4.47e-06	0.0001	0.0001	-0.03692
2025-06-02 18:11:27	643	4.48e-06	0.0001	0.0001	-0.023789
2025-06-02 18:11:28	644	4.47e-06	0.0001	0.0001	-0.032543
2025-06-02 18:11:29	645	4.47e-06	0.0001	0.0001	-0.032543
2025-06-02 18:11:30	646	4.47e-06	0.0001	0.0001	-0.041297
2025-06-02 18:11:31	647	4.48e-06	0.0001	0.0001	-0.032543
2025-06-02 18:11:32	648	4.48e-06	0.0001	0.0001	-0.03692
2025-06-02 18:11:33	649	4.48e-06	0.0001	0.0001	-0.019412
2025-06-02 18:11:34	650	4.48e-06	0.0001	0.0001	-0.041297
2025-06-02 18:11:35	651	4.47e-06	0.0001	0.0001	-0.041297
2025-06-02 18:11:36	652	4.48e-06	0.0001	0.0001	-0.03692
2025-06-02 18:11:37	653	4.48e-06	0.0001	0.0001	-0.019412
2025-06-02 18:11:38	654	4.47e-06	0.0001	0.0001	-0.028166
2025-06-02 18:11:39	655	4.47e-06	0.0001	0.0001	-0.028166
2025-06-02 18:11:40	656	4.47e-06	0.0001	0.0001	-0.028166
2025-06-02 18:11:41	657	4.47e-06	0.0001	0.0001	-0.03692
2025-06-02 18:11:42	658	4.47e-06	0.0001	0.0001	-0.041297
2025-06-02 18:11:43	659	4.47e-06	0.0001	0.0001	-0.03692
2025-06-02 18:11:44	660	4.48e-06	0.0001	0.0001	-0.028166
2025-06-02 18:11:45	661	4.47e-06	0.0001	0.0001	-0.03692
2025-06-02 18:11:46	662	4.48e-06	0.0001	0.0001	-0.023789
2025-06-02 18:11:47	663	4.48e-06	0.0001	0.0001	-0.028166
2025-06-02 18:11:48	664	4.48e-06	0.0001	0.0001	-0.028166
2025-06-02 18:11:49	665	4.47e-06	0.0001	0.0001	-0.019412
2025-06-02 18:11:50	666	4.47e-06	0.0001	0.0001	-0.023789
2025-06-02 18:11:51	667	4.47e-06	0.0001	0.0001	-0.03692
2025-06-02 18:11:52	668	4.47e-06	0.0001	0.0001	-0.041297
2025-06-02 18:11:53	669	4.47e-06	0.0001	0.0001	-0.028166
2025-06-02 18:11:54	670	4.48e-06	0.0001	0.0001	-0.019412
2025-06-02 18:11:55	671	4.48e-06	0.0001	0.0001	-0.03692
2025-06-02 18:11:56	672	4.47e-06	0.0001	0.0001	-0.028166
2025-06-02 18:11:57	673	4.47e-06	0.0001	0.0001	-0.032543
2025-06-02 18:11:58	674	4.48e-06	0.0001	0.0001	-0.023789
2025-06-02 18:11:59	675	4.48e-06	0.0001	0.0001	-0.03692
2025-06-02 18:12:00	676	4.48e-06	0.0001	0.0001	-0.028166
2025-06-02 18:12:00	676	4.47e-06	0.0001	0.0001	-0.032543
2025-06-02 18:12:01	677	4.48e-06	0.0001	0.0001	-0.023789
2025-06-02 18:12:03	679	4.47e-06	0.0001	0.0001	-0.032543
2025-06-02 18:12:04	680	4.47e-06	0.0001	0.0001	-0.03692
2025-06-02 18:12:05	681	4.48e-06	0.0001	0.0001	-0.032543
2025-06-02 18:12:06	682	4.48e-06	0.0001	0.0001	-0.032543
2025-06-02 18:12:08	684	4.47e-06	0.0001	0.0001	-0.032543
2025-06-02 18:12:08	684	4.47e-06	0.0001	0.0001	-0.032543
2025-06-02 18:12:09	685	4.48e-06	0.0001	0.0001	-0.023789
2025-06-02 18:12:10	686	4.47e-06	0.0001	0.0001	-0.023789
2025-06-02 18:12:11	687	4.47e-06	0.0001	0.0001	-0.03692
2025-06-02 18:12:12	688	4.47e-06	0.0001	0.0001	-0.028166
2025-06-02 18:12:13	689	4.48e-06	0.0001	0.0001	-0.023789
2025-06-02 18:12:14	690	4.48e-06	0.0001	0.0001	-0.032543
2025-06-02 18:12:16	692	4.48e-06	0.0001	0.0001	-0.015035
2025-06-02 18:12:17	693	4.48e-06	0.0001	0.0001	-0.032543
2025-06-02 18:12:17	693	4.48e-06	0.0001	0.0001	-0.023789
2025-06-02 18:12:18	694	4.47e-06	0.0001	0.0001	-0.019412
2025-06-02 18:12:19	695	4.47e-06	0.0001	0.0001	-0.05005
2025-06-02 18:12:20	696	4.47e-06	0.0001	0.0001	-0.03692
2025-06-02 18:12:21	697	4.48e-06	0.0001	0.0001	-0.032543
2025-06-02 18:12:22	698	4.48e-06	0.0001	0.0001	-0.028166
2025-06-02 18:12:23	699	4.47e-06	0.0001	0.0001	-0.028166
2025-06-02 18:12:24	700	4.48e-06	0.0001	0.0001	-0.019412
2025-06-02 18:12:25	701	4.47e-06	0.0001	0.0001	-0.028166
2025-06-02 18:12:26	702	4.47e-06	0.0001	0.0001	-0.028166
2025-06-02 18:12:27	703	4.48e-06	0.0001	0.0001	-0.028166
2025-06-02 18:12:28	704	4.47e-06	0.0001	0.0001	-0.032543
2025-06-02 18:12:29	705	4.48e-06	0.0001	0.0001	-0.041297
2025-06-02 18:12:30	706	4.47e-06	0.0001	0.0001	-0.03692
2025-06-02 18:12:31	707	4.47e-06	0.0001	0.0001	-0.032543
2025-06-02 18:12:32	708	4.48e-06	0.0001	0.0001	-0.023789
2025-06-02 18:12:33	709	4.47e-06	0.0001	0.0001	-0.015035
2025-06-02 18:12:34	710	4.48e-06	0.0001	0.0001	-0.041297
2025-06-02 18:12:35	711	4.48e-06	0.0001	0.0001	-0.032543
2025-06-02 18:12:36	712	4.48e-06	0.0001	0.0001	-0.032543
2025-06-02 18:12:37	713	4.47e-06	0.0001	0.0001	-0.032543
2025-06-02 18:12:38	714	4.47e-06	0.0001	0.0001	-0.054427
2025-06-02 18:12:39	715	4.47e-06	0.0001	0.0001	-0.03692
2025-06-02 18:12:40	716	4.48e-06	0.0001	0.0001	-0.032543
2025-06-02 18:12:41	717	4.47e-06	0.0001	0.0001	-0.045674
2025-06-02 18:12:42	718	4.47e-06	0.0001	0.0001	-0.03692
2025-06-02 18:12:43	719	4.47e-06	0.0001	0.0001	-0.03692
2025-06-02 18:12:44	720	4.48e-06	0.0001	0.0001	-0.03692
2025-06-02 18:12:45	721	4.48e-06	0.0001	0.0001	-0.03692
2025-06-02 18:12:46	722	4.47e-06	0.0001	0.0001	-0.03692
2025-06-02 18:12:47	723	4.47e-06	0.0001	0.0001	-0.032543
2025-06-02 18:12:48	724	4.47e-06	0.0001	0.0001	-0.023789
2025-06-02 18:12:49	725	4.47e-06	0.0001	0.0001	-0.03692
2025-06-02 18:12:50	726	4.47e-06	0.0001	0.0001	-0.028166
2025-06-02 18:12:51	727	4.48e-06	0.0001	0.0001	-0.032543
2025-06-02 18:12:52	728	4.47e-06	0.0001	0.0001	-0.041297
2025-06-02 18:12:53	729	4.47e-06	0.0001	0.0001	-0.03692
2025-06-02 18:12:54	730	4.47e-06	0.0001	0.0001	-0.028166
2025-06-02 18:12:55	731	4.48e-06	0.0001	0.0001	-0.03692
2025-06-02 18:12:56	732	4.48e-06	0.0001	0.0001	-0.023789
2025-06-02 18:12:57	733	4.48e-06	0.0001	0.0001	-0.032543
2025-06-02 18:12:58	734	4.48e-06	0.0001	0.0001	-0.028166
2025-06-02 18:12:59	735	4.47e-06	0.0001	0.0001	-0.041297
2025-06-02 18:13:00	736	4.48e-06	0.0001	0.0001	-0.032543
2025-06-02 18:13:01	737	4.47e-06	0.0001	0.0001	-0.028166
2025-06-02 18:13:02	738	4.47e-06	0.0001	0.0001	-0.023789
2025-06-02 18:13:03	739	4.48e-06	0.0001	0.0001	-0.019412
2025-06-02 18:13:04	740	4.48e-06	0.0001	0.0001	-0.03692
2025-06-02 18:13:05	741	4.48e-06	0.0001	0.0001	-0.032543
2025-06-02 18:13:06	742	4.47e-06	0.0001	0.0001	-0.019412
2025-06-02 18:13:07	743	4.47e-06	0.0001	0.0001	-0.028166
2025-06-02 18:13:08	744	4.48e-06	0.0001	0.0001	-0.023789
2025-06-02 18:13:09	745	4.47e-06	0.0001	0.0001	-0.041297
2025-06-02 18:13:10	746	4.47e-06	0.0001	0.0001	-0.041297
2025-06-02 18:13:11	747	4.48e-06	0.0001	0.0001	-0.032543
2025-06-02 18:13:12	748	4.48e-06	0.0001	0.0001	-0.032543
2025-06-02 18:13:13	749	4.47e-06	0.0001	0.0001	-0.010658
2025-06-02 18:13:14	750	4.48e-06	0.0001	0.0001	-0.019412
2025-06-02 18:13:15	751	4.47e-06	0.0001	0.0001	-0.045674
2025-06-02 18:13:16	752	4.47e-06	0.0001	0.0001	-0.03692
2025-06-02 18:13:17	753	4.48e-06	0.0001	0.0001	-0.03692
2025-06-02 18:13:17	753	4.48e-06	0.0001	0.0001	-0.041297
2025-06-02 18:13:18	754	4.47e-06	0.0001	0.0001	-0.028166
2025-06-02 18:13:19	755	4.48e-06	0.0001	0.0001	-0.028166
2025-06-02 18:13:20	756	4.48e-06	0.0001	0.0001	-0.028166
2025-06-02 18:13:21	757	4.47e-06	0.0001	0.0001	-0.032543
2025-06-02 18:13:22	758	4.47e-06	0.0001	0.0001	-0.041297
2025-06-02 18:13:23	759	4.47e-06	0.0001	0.0001	-0.03692
2025-06-02 18:13:24	760	4.47e-06	0.0001	0.0001	-0.045674
2025-06-02 18:13:25	761	4.48e-06	0.0001	0.0001	-0.03692
2025-06-02 18:13:26	762	4.47e-06	0.0001	0.0001	-0.019412
2025-06-02 18:13:27	763	4.47e-06	0.0001	0.0001	-0.019412
2025-06-02 18:13:28	764	4.48e-06	0.0001	0.0001	-0.019412
2025-06-02 18:13:29	765	4.48e-06	0.0001	0.0001	-0.019412
2025-06-02 18:13:30	766	4.47e-06	0.0001	0.0001	-0.041297
2025-06-02 18:13:31	767	4.47e-06	0.0001	0.0001	-0.032543
2025-06-02 18:13:32	768	4.47e-06	0.0001	0.0001	-0.032543
2025-06-02 18:13:33	769	4.47e-06	0.0001	0.0001	-0.028166
2025-06-02 18:13:34	770	4.47e-06	0.0001	0.0001	-0.015035
2025-06-02 18:13:35	771	4.47e-06	0.0001	0.0001	-0.023789
2025-06-02 18:13:36	772	4.48e-06	0.0001	0.0001	-0.03692
2025-06-02 18:13:37	773	4.48e-06	0.0001	0.0001	-0.015035
2025-06-02 18:13:38	774	4.48e-06	0.0001	0.0001	-0.032543
2025-06-02 18:13:39	775	4.47e-06	0.0001	0.0001	-0.023789
2025-06-02 18:13:40	776	4.47e-06	0.0001	0.0001	-0.03692
2025-06-02 18:13:41	777	4.48e-06	0.0001	0.0001	-0.03692
2025-06-02 18:13:42	778	4.47e-06	0.0001	0.0001	-0.032543
2025-06-02 18:13:42	778	4.47e-06	0.0001	0.0001	-0.03692
2025-06-02 18:13:43	779	4.48e-06	0.0001	0.0001	-0.023789
2025-06-02 18:13:44	780	4.47e-06	0.0001	0.0001	-0.023789
2025-06-02 18:13:45	781	4.47e-06	0.0001	0.0001	-0.045674
2025-06-02 18:13:46	782	4.48e-06	0.0001	0.0001	-0.023789
2025-06-02 18:13:47	783	4.47e-06	0.0001	0.0001	-0.019412
2025-06-02 18:13:48	784	4.47e-06	0.0001	0.0001	-0.019412
2025-06-02 18:13:49	785	4.47e-06	0.0001	0.0001	-0.03692
2025-06-02 18:13:50	786	4.47e-06	0.0001	0.0001	-0.03692
2025-06-02 18:13:51	787	4.47e-06	0.0001	0.0001	-0.032543
2025-06-02 18:13:52	788	4.47e-06	0.0001	0.0001	-0.028166
2025-06-02 18:13:53	789	4.47e-06	0.0001	0.0001	-0.032543
2025-06-02 18:13:54	790	4.47e-06	0.0001	0.0001	-0.015035
2025-06-02 18:13:55	791	4.47e-06	0.0001	0.0001	-0.032543
2025-06-02 18:13:56	792	4.47e-06	0.0001	0.0001	-0.03692
2025-06-02 18:13:57	793	4.48e-06	0.0001	0.0001	-0.032543
2025-06-02 18:13:58	794	4.47e-06	0.0001	0.0001	-0.028166
2025-06-02 18:13:59	795	4.47e-06	0.0001	0.0001	-0.03692
2025-06-02 18:14:00	796	4.48e-06	0.0001	0.0001	-0.028166
2025-06-02 18:14:01	797	4.47e-06	0.0001	0.0001	-0.028166
2025-06-02 18:14:02	798	4.47e-06	0.0001	0.0001	-0.019412
2025-06-02 18:14:03	799	4.48e-06	0.0001	0.0001	-0.028166
2025-06-02 18:14:04	800	4.47e-06	0.0001	0.0001	-0.028166
2025-06-02 18:14:05	801	4.47e-06	0.0001	0.0001	-0.023789
2025-06-02 18:14:06	802	4.47e-06	0.0001	0.0001	-0.023789
2025-06-02 18:14:07	803	4.47e-06	0.0001	0.0001	-0.032543
2025-06-02 18:14:08	804	4.47e-06	0.0001	0.0001	-0.032543
2025-06-02 18:14:08	804	4.47e-06	0.0001	0.0001	-0.03692
2025-06-02 18:14:09	805	4.47e-06	0.0001	0.0001	-0.028166
2025-06-02 18:14:10	806	4.47e-06	0.0001	0.0001	-0.032543
2025-06-02 18:14:11	807	4.47e-06	0.0001	0.0001	-0.03692
2025-06-02 18:14:12	808	4.48e-06	0.0001	0.0001	-0.028166
2025-06-02 18:14:13	809	4.47e-06	0.0001	0.0001	-0.041297
2025-06-02 18:14:14	810	4.47e-06	0.0001	0.0001	-0.028166
2025-06-02 18:14:15	811	4.47e-06	0.0001	0.0001	-0.032543
2025-06-02 18:14:16	812	4.48e-06	0.0001	0.0001	-0.023789
2025-06-02 18:14:17	813	4.48e-06	0.0001	0.0001	-0.023789
2025-06-02 18:14:18	814	4.47e-06	0.0001	0.0001	-0.023789
2025-06-02 18:14:19	815	4.47e-06	0.0001	0.0001	-0.023789
2025-06-02 18:14:20	816	4.48e-06	0.0001	0.0001	-0.028166
2025-06-02 18:14:21	817	4.47e-06	0.0001	0.0001	-0.03692
2025-06-02 18:14:22	818	4.47e-06	0.0001	0.0001	-0.03692
2025-06-02 18:14:23	819	4.48e-06	0.0001	0.0001	-0.028166
2025-06-02 18:14:24	820	4.47e-06	0.0001	0.0001	-0.028166
2025-06-02 18:14:25	821	4.48e-06	0.0001	0.0001	-0.03692
2025-06-02 18:14:26	822	4.47e-06	0.0001	0.0001	-0.03692
2025-06-02 18:14:27	823	4.47e-06	0.0001	0.0001	-0.023789
2025-06-02 18:14:28	824	4.45e-06	0.0001	0.0001	-0.028166
2025-06-02 18:14:29	825	4.33e-06	0.0001	0.0001	-0.028166
2025-06-02 18:14:30	826	4.32e-06	0.0001	0.0001	-0.028166
2025-06-02 18:14:31	827	4.27e-06	0.0001	0.0001	-0.03692
2025-06-02 18:14:32	828	4.16e-06	0.0001	0.0001	-0.028166
2025-06-02 18:14:33	829	4.1e-06	0.0001	0.0001	-0.023789
2025-06-02 18:14:34	830	4.04e-06	0.0001	0.0001	-0.028166
2025-06-02 18:14:35	831	3.91e-06	0.0001	0.0001	-0.028166
2025-06-02 18:14:36	832	3.87e-06	0.0386	0.0001	-0.032543
2025-06-02 18:14:37	833	3.84e-06	1000	0.0001	-0.032543
2025-06-02 18:14:38	834	3.84e-06	1000	0.0001	-0.03692
2025-06-02 18:14:39	835	3.79e-06	1000	0.0001	-0.023789
2025-06-02 18:14:40	836	3.78e-06	1000	0.0001	-0.028166
2025-06-02 18:14:41	837	3.78e-06	1000	0.0001	-0.03692
2025-06-02 18:14:41	837	3.78e-06	1000	0.0001	-0.05005
2025-06-02 18:14:42	838	3.78e-06	9.6	0.0001	-0.03692
2025-06-02 18:14:43	839	3.78e-06	1.02	0.0001	-0.028166
2025-06-02 18:14:45	841	3.73e-06	0.315	0.0001	-0.032543
2025-06-02 18:14:46	842	3.7e-06	0.168	0.0001	-0.028166
2025-06-02 18:14:47	843	3.7e-06	0.0819	0.0001	-0.03692
2025-06-02 18:14:48	844	3.7e-06	0.0438	0.0001	-0.041297
2025-06-02 18:14:49	845	3.7e-06	0.0278	0.0001	-0.023789
2025-06-02 18:14:50	846	3.69e-06	0.0187	0.0001	-0.028166
2025-06-02 18:14:51	847	3.69e-06	0.0136	0.0001	-0.023789
2025-06-02 18:14:52	848	3.68e-06	0.00982	0.0001	-0.028166
2025-06-02 18:14:53	849	3.66e-06	0.00717	0.0001	-0.023789
2025-06-02 18:14:54	850	3.63e-06	0.0054	0.0001	-0.023789
2025-06-02 18:14:55	851	3.61e-06	0.00423	0.0001	-0.015035
2025-06-02 18:14:56	852	3.61e-06	0.00318	0.0001	-0.023789
2025-06-02 18:14:57	853	3.61e-06	0.00265	0.0001	-0.041297
2025-06-02 18:14:58	854	3.61e-06	0.0023	0.0001	-0.041297
2025-06-02 18:14:59	855	3.63e-06	0.00198	0.0001	-0.03692
2025-06-02 18:15:00	856	3.63e-06	0.00178	0.0001	-0.032543
2025-06-02 18:15:01	857	3.61e-06	0.00161	0.0001	-0.028166
2025-06-02 18:15:02	858	3.61e-06	0.00148	0.0001	-0.028166
2025-06-02 18:15:03	859	3.61e-06	0.0014	0.0001	-0.041297
2025-06-02 18:15:04	860	3.61e-06	0.00133	0.0001	-0.03692
2025-06-02 18:15:05	861	3.61e-06	0.00128	0.0001	-0.032543
2025-06-02 18:15:06	862	3.63e-06	0.00124	0.0001	-0.032543
2025-06-02 18:15:07	863	3.61e-06	0.0012	0.0001	-0.010658
2025-06-02 18:15:08	864	3.61e-06	0.00118	0.0001	-0.03692
2025-06-02 18:15:09	865	3.61e-06	0.00115	0.0001	-0.019412
2025-06-02 18:15:10	866	3.61e-06	0.00113	0.0001	-0.03692
2025-06-02 18:15:11	867	3.61e-06	0.00112	0.0001	-0.028166
2025-06-02 18:15:12	868	3.59e-06	0.0011	0.0001	-0.019412
2025-06-02 18:15:13	869	3.58e-06	0.00109	0.0001	-0.041297
2025-06-02 18:15:14	870	3.56e-06	0.00108	0.0001	-0.023789
2025-06-02 18:15:15	871	3.55e-06	0.00107	0.0001	-0.03692
2025-06-02 18:15:16	872	3.55e-06	0.00107	0.0001	-0.019412
2025-06-02 18:15:17	873	3.55e-06	0.00106	0.0001	-0.032543
2025-06-02 18:15:18	874	3.54e-06	0.00105	0.0001	-0.023789
2025-06-02 18:15:19	875	3.55e-06	0.00105	0.0001	-0.023789
2025-06-02 18:15:20	876	3.55e-06	0.00105	0.0001	-0.03692
2025-06-02 18:15:21	877	3.54e-06	0.00105	0.0001	-0.028166
2025-06-02 18:15:22	878	3.55e-06	0.00105	0.0001	-0.028166
2025-06-02 18:15:23	879	3.54e-06	0.00107	0.0001	-0.015035
2025-06-02 18:15:24	880	3.55e-06	0.00111	0.0001	-0.019412
2025-06-02 18:15:25	881	1.59e-05	0.000981	0.0001	-0.023789
2025-06-02 18:15:26	882	1.08e-05	0.000736	0.0001	-0.03692
2025-06-02 18:15:27	883	9.01e-06	0.000553	0.0001	-0.028166
2025-06-02 18:15:28	884	8.22e-06	0.000427	0.0001	-0.023789
2025-06-02 18:15:29	885	7.73e-06	0.000301	0.0001	-0.03692
2025-06-02 18:15:30	886	7.31e-06	0.000227	0.0001	-0.03692
2025-06-02 18:15:31	887	7.1e-06	0.000171	0.0001	-0.03692
2025-06-02 18:15:32	888	6.92e-06	0.00014	0.0001	-0.028166
2025-06-02 18:15:33	889	6.82e-06	0.000116	0.0001	-0.041297
2025-06-02 18:15:34	890	6.76e-06	0.0001	0.0001	-0.028166
2025-06-02 18:15:35	891	6.68e-06	0.0001	0.0001	-0.03692
2025-06-02 18:15:36	892	6.61e-06	0.0001	0.0001	-0.023789
2025-06-02 18:15:37	893	6.61e-06	0.0001	0.0001	-0.023789
2025-06-02 18:15:38	894	6.51e-06	0.0001	0.0001	-0.045674
2025-06-02 18:15:39	895	6.51e-06	0.0001	0.0001	-0.019412
2025-06-02 18:15:40	896	6.41e-06	0.0001	0.0001	-0.028166
2025-06-02 18:15:41	897	6.41e-06	0.0001	0.0001	-0.03692
2025-06-02 18:15:42	898	6.36e-06	0.0001	0.0001	-0.028166
2025-06-02 18:15:43	899	6.3e-06	0.0001	0.0001	-0.03692
2025-06-02 18:15:44	900	6.3e-06	0.0001	0.0001	-0.03692
2025-06-02 18:15:45	901	6.28e-06	0.0001	0.0001	-0.03692
2025-06-02 18:15:46	902	6.2e-06	0.0001	0.0001	-0.028166
2025-06-02 18:15:47	903	6.88e-06	0.0001	0.0001	-0.023789
2025-06-02 18:15:48	904	6.95e-06	0.0001	0.0001	-0.028166
2025-06-02 18:15:49	905	6.92e-06	0.0001	0.0001	-0.019412
2025-06-02 18:15:50	906	6.92e-06	0.0001	0.0001	-0.023789
2025-06-02 18:15:50	906	6.92e-06	0.0001	0.0001	-0.032543
2025-06-02 18:15:51	907	6.92e-06	0.0001	0.0001	-0.019412
2025-06-02 18:15:52	908	6.92e-06	0.0001	0.0001	-0.032543
2025-06-02 18:15:53	909	6.92e-06	0.0001	0.0001	-0.028166
2025-06-02 18:15:54	910	6.92e-06	0.0001	0.0001	-0.015035
2025-06-02 18:15:55	911	6.92e-06	0.0001	0.0001	-0.03692
2025-06-02 18:15:56	912	6.9e-06	0.0001	0.0001	-0.028166
2025-06-02 18:15:57	913	6.84e-06	0.0001	0.0001	-0.023789
2025-06-02 18:15:58	914	6.82e-06	0.0001	0.0001	-0.028166
2025-06-02 18:15:59	915	6.8e-06	0.0001	0.0001	-0.023789
2025-06-02 18:16:00	916	6.8e-06	0.0001	0.0001	-0.032543
2025-06-02 18:16:01	917	6.72e-06	0.0001	0.0001	-0.032543
2025-06-02 18:16:02	918	6.7e-06	0.0001	0.0001	-0.028166
2025-06-02 18:16:03	919	6.72e-06	0.0001	0.0001	-0.03692
2025-06-02 18:16:04	920	6.7e-06	0.0001	0.0001	-0.03692
2025-06-02 18:16:05	921	6.7e-06	0.0001	0.0001	-0.03692
2025-06-02 18:16:06	922	6.7e-06	0.0001	0.0001	-0.028166
2025-06-02 18:16:07	923	6.7e-06	0.0001	0.0001	-0.028166
2025-06-02 18:16:08	924	6.61e-06	0.0001	0.0001	-0.028166
2025-06-02 18:16:09	925	6.61e-06	0.0001	0.0001	-0.015035
2025-06-02 18:16:10	926	6.61e-06	0.0001	0.0001	-0.023789
2025-06-02 18:16:11	927	6.61e-06	0.0001	0.0001	-0.019412
2025-06-02 18:16:12	928	6.61e-06	0.0001	0.0001	-0.03692
2025-06-02 18:16:13	929	6.61e-06	0.0001	0.0001	-0.03692
2025-06-02 18:16:14	930	6.61e-06	0.0001	0.0001	-0.03692
2025-06-02 18:16:15	931	6.61e-06	0.0001	0.0001	-0.028166
2025-06-02 18:16:16	932	6.53e-06	0.0001	0.0001	-0.03692
2025-06-02 18:16:17	933	6.51e-06	0.0001	0.0001	-0.03692
2025-06-02 18:16:18	934	6.51e-06	0.0001	0.0001	-0.032543
2025-06-02 18:16:19	935	6.51e-06	0.0001	0.0001	-0.028166
2025-06-02 18:16:20	936	6.49e-06	0.0001	0.0001	-0.032543
2025-06-02 18:16:21	937	6.03e-06	0.0001	0.0001	-0.032543
2025-06-02 18:16:22	938	5.91e-06	0.0001	0.0001	-0.041297
2025-06-02 18:16:23	939	4.77e-06	0.0001	0.0001	-0.041297
2025-06-02 18:16:24	940	4.48e-06	0.0001	0.000107	-0.03692
2025-06-02 18:16:25	941	4.4e-06	0.0001	0.000125	-0.028166
2025-06-02 18:16:26	942	4.4e-06	0.0001	0.000133	-0.019412
2025-06-02 18:16:27	943	4.41e-06	0.0001	0.000151	-0.028166
2025-06-02 18:16:28	944	4.35e-06	0.0001	0.000174	-0.03692
2025-06-02 18:16:29	945	4.33e-06	0.0001	0.000194	-0.03692
2025-06-02 18:16:30	946	4.33e-06	0.0001	0.000213	-0.028166
2025-06-02 18:16:31	947	4.32e-06	0.0001	0.000231	-0.041297
2025-06-02 18:16:32	948	4.33e-06	0.0001	0.000252	-0.019412
2025-06-02 18:16:33	949	4.28e-06	0.0001	0.000277	-0.041297
2025-06-02 18:16:34	950	4.26e-06	0.0001	0.000288	-0.028166
2025-06-02 18:16:35	951	4.26e-06	0.0001	0.000308	-0.023789
2025-06-02 18:16:36	952	4.26e-06	0.0001	0.000326	-0.03692
2025-06-02 18:16:37	953	4.26e-06	0.0001	0.000341	-0.028166
2025-06-02 18:16:38	954	4.26e-06	0.0001	0.000353	-0.032543
2025-06-02 18:16:39	955	4.26e-06	0.0001	0.000371	-0.03692
2025-06-02 18:16:40	956	4.26e-06	0.0001	0.000377	-0.041297
2025-06-02 18:16:41	957	4.27e-06	0.0001	0.000397	-0.032543
2025-06-02 18:16:42	958	4.26e-06	0.0001	0.000406	-0.028166
2025-06-02 18:16:43	959	4.27e-06	0.0001	0.000418	-0.041297
2025-06-02 18:16:44	960	4.26e-06	0.0001	0.000435	-0.028166
2025-06-02 18:16:45	961	4.2e-06	0.0001	0.000446	-0.028166
2025-06-02 18:16:46	962	4.2e-06	0.0001	0.000467	-0.023789
2025-06-02 18:16:47	963	4.2e-06	0.0001	0.000479	-0.023789
2025-06-02 18:16:48	964	4.2e-06	0.0001	0.000481	-0.028166
2025-06-02 18:16:49	965	4.2e-06	0.0001	0.000502	-0.023789
2025-06-02 18:16:50	966	4.2e-06	0.0001	0.00051	-0.032543
2025-06-02 18:16:51	967	4.2e-06	0.0001	0.000527	-0.028166
2025-06-02 18:16:52	968	4.2e-06	0.0001	0.00054	-0.028166
2025-06-02 18:16:53	969	4.2e-06	0.0001	0.000556	-0.028166
2025-06-02 18:16:54	970	4.19e-06	0.0001	0.000572	-0.045674
2025-06-02 18:16:55	971	4.2e-06	0.0001	0.000582	-0.019412
2025-06-02 18:16:56	972	4.2e-06	0.0001	0.0006	-0.023789
2025-06-02 18:16:57	973	4.2e-06	0.0001	0.000609	-0.028166
2025-06-02 18:16:58	974	4.15e-06	0.0001	0.000628	-0.028166
2025-06-02 18:16:58	974	4.15e-06	0.0001	0.000647	-0.019412
2025-06-02 18:16:59	975	4.12e-06	0.0001	0.000672	-0.032543
2025-06-02 18:17:00	976	4.15e-06	0.0001	0.000696	-0.032543
2025-06-02 18:17:01	977	4.14e-06	0.0001	0.000727	-0.032543
2025-06-02 18:17:02	978	4.14e-06	0.0001	0.000758	-0.032543
2025-06-02 18:17:03	979	4.14e-06	0.0001	0.000793	-0.023789
2025-06-02 18:17:04	980	4.15e-06	0.0001	0.000825	-0.032543
2025-06-02 18:17:05	981	4.15e-06	0.0001	0.000893	-0.023789
2025-06-02 18:17:06	982	4.14e-06	0.0001	0.000957	-0.032543
2025-06-02 18:17:07	983	4.15e-06	0.0001	0.00103	-0.028166
2025-06-02 18:17:08	984	4.15e-06	0.0001	0.0011	-0.015035
2025-06-02 18:17:09	985	4.15e-06	0.0001	0.00122	-0.032543
2025-06-02 18:17:10	986	4.14e-06	0.0001	0.00142	-0.028166
2025-06-02 18:17:11	987	4.12e-06	0.0001	0.00167	-0.023789
2025-06-02 18:17:12	988	4.14e-06	0.0001	0.00195	-0.023789
2025-06-02 18:17:13	989	4.14e-06	0.0001	0.00236	-0.028166
2025-06-02 18:17:14	990	4.15e-06	0.0001	0.00265	-0.03692
2025-06-02 18:17:15	991	4.15e-06	0.0001	0.00346	-0.028166
2025-06-02 18:17:16	992	4.15e-06	0.0001	0.00432	-0.028166
2025-06-02 18:17:17	993	4.14e-06	0.0001	0.00538	-0.032543
2025-06-02 18:17:18	994	4.11e-06	0.0001	0.00667	-0.019412
2025-06-02 18:17:19	995	4.09e-06	0.0001	0.00825	-0.028166
2025-06-02 18:17:20	996	4.09e-06	0.0001	0.0102	-0.019412
2025-06-02 18:17:21	997	4.09e-06	0.0001	0.0124	-0.03692
2025-06-02 18:17:22	998	4.09e-06	0.0001	0.0145	-0.028166
2025-06-02 18:17:23	999	4.09e-06	0.0001	0.0167	-0.006281
2025-06-02 18:17:24	1000	4.09e-06	0.0001	0.0183	-0.023789
2025-06-02 18:17:24	1000	4.07e-06	0.0001	0.0193	-0.010658
2025-06-02 18:17:25	1001	4.07e-06	0.0001	0.0199	-0.006281
2025-06-02 18:17:26	1002	4.09e-06	0.0001	0.0202	-0.010658
2025-06-02 18:17:27	1003	4.09e-06	0.0001	0.0205	-0.006281
2025-06-02 18:17:28	1004	4.09e-06	0.0001	0.0206	-0.019412
2025-06-02 18:17:29	1005	4.07e-06	0.0001	0.0208	-0.028166
2025-06-02 18:17:30	1006	4.07e-06	0.0001	0.0209	-0.015035
2025-06-02 18:17:31	1007	4.07e-06	0.0001	0.0211	-0.015035
2025-06-02 18:17:32	1008	4.07e-06	0.0001	0.0214	-0.028166
2025-06-02 18:17:33	1009	4.07e-06	0.0001	0.0215	-0.015035
2025-06-02 18:17:34	1010	4.07e-06	0.0001	0.0216	-0.015035
2025-06-02 18:17:35	1011	4.09e-06	0.0001	0.0218	-0.015035
2025-06-02 18:17:36	1012	4.09e-06	0.0001	0.022	0.002472
2025-06-02 18:17:37	1013	4.07e-06	0.0001	0.0222	0.011226
2025-06-02 18:17:38	1014	4.07e-06	0.0001	0.0224	-0.010658
2025-06-02 18:17:39	1015	4.07e-06	0.0001	0.0228	-0.015035
2025-06-02 18:17:40	1016	4.07e-06	0.0001	0.023	-0.015035
2025-06-02 18:17:41	1017	4.09e-06	0.0001	0.0235	-0.019412
2025-06-02 18:17:42	1018	4.07e-06	0.0001	0.024	0.006849
2025-06-02 18:17:43	1019	4.07e-06	0.0001	0.0247	-0.010658
2025-06-02 18:17:44	1020	4.07e-06	0.0001	0.0258	-0.001904
2025-06-02 18:17:45	1021	4.07e-06	0.0001	0.0279	-0.015035
2025-06-02 18:17:46	1022	4.07e-06	0.0001	0.0319	0.002472
2025-06-02 18:17:47	1023	4.07e-06	0.0001	0.0395	0.01998
2025-06-02 18:17:48	1024	4.07e-06	0.0001	0.0515	0.011226
2025-06-02 18:17:49	1025	4.07e-06	0.0001	0.0709	0.028734
2025-06-02 18:17:49	1025	4.09e-06	0.0001	0.0975	0.081257
2025-06-02 18:17:50	1026	4.07e-06	0.0001	0.129	0.081257
2025-06-02 18:17:51	1027	4.07e-06	0.0001	0.164	0.129403
2025-06-02 18:17:52	1028	4.09e-06	0.0001	0.204	0.155664
2025-06-02 18:17:53	1029	4.05e-06	0.0001	0.245	0.195056
2025-06-02 18:17:54	1030	4.07e-06	0.0001	0.284	0.243202
2025-06-02 18:17:55	1031	4.07e-06	0.0001	0.332	0.282595
2025-06-02 18:17:56	1032	4.07e-06	0.0001	0.375	0.339494
2025-06-02 18:17:57	1033	4.07e-06	0.0001	0.428	0.378887
2025-06-02 18:17:58	1034	4.02e-06	0.0001	0.479	0.440163
2025-06-02 18:17:59	1035	4.01e-06	0.0001	0.533	0.497063
2025-06-02 18:18:00	1036	4e-06	0.0001	0.591	0.549586
2025-06-02 18:18:01	1037	4.01e-06	0.0001	0.654	0.610863
2025-06-02 18:18:02	1038	4.01e-06	0.0001	0.714	0.67214
2025-06-02 18:18:03	1039	4.01e-06	0.0001	0.784	0.750924
2025-06-02 18:18:04	1040	4.01e-06	0.0001	0.847	0.816578
2025-06-02 18:18:05	1041	4.01e-06	0.0001	0.916	0.877854
2025-06-02 18:18:06	1042	4.01e-06	0.0001	0.989	0.947885
2025-06-02 18:18:07	1043	4.01e-06	0.0001	1.07	1.03105
2025-06-02 18:18:08	1044	4.01e-06	0.0001	1.14	1.11858
2025-06-02 18:18:09	1045	4.01e-06	0.0001	1.21	1.17111
2025-06-02 18:18:10	1046	4.01e-06	0.0001	1.29	1.24551
2025-06-02 18:18:11	1047	4.01e-06	0.0001	1.37	1.33305
2025-06-02 18:18:12	1048	4.01e-06	0.0001	1.44	1.41184
2025-06-02 18:18:13	1049	4.01e-06	0.0001	1.52	1.495
2025-06-02 18:18:14	1050	4.01e-06	0.0001	1.59	1.55628
2025-06-02 18:18:15	1051	4.01e-06	0.0001	1.65	1.63944
2025-06-02 18:18:15	1051	4.02e-06	0.0001	1.72	1.68758
2025-06-02 18:18:16	1052	4.01e-06	0.0001	1.8	1.7795
2025-06-02 18:18:17	1053	4.01e-06	0.0001	1.88	1.84953
2025-06-02 18:18:18	1054	4.01e-06	0.0001	1.95	1.90205
2025-06-02 18:18:19	1055	4.01e-06	0.0001	2.02	1.99397
2025-06-02 18:18:20	1056	4.01e-06	0.0001	2.08	2.05087
2025-06-02 18:18:21	1057	4.01e-06	0.0001	2.14	2.11214
2025-06-02 18:18:22	1058	4.01e-06	0.0001	2.19	2.16467
2025-06-02 18:18:23	1059	4.01e-06	0.0001	2.24	2.22157
2025-06-02 18:18:24	1060	4.01e-06	0.0001	2.29	2.30035
2025-06-02 18:18:25	1061	4.01e-06	0.0001	2.35	2.33537
2025-06-02 18:18:26	1062	4.01e-06	0.0001	2.4	2.38789
2025-06-02 18:18:27	1063	4.01e-06	0.0001	2.46	2.43603
2025-06-02 18:18:28	1064	4.01e-06	0.0001	2.5	2.4798
2025-06-02 18:18:29	1065	4.02e-06	0.0001	2.55	2.51482
2025-06-02 18:18:30	1066	4.01e-06	0.0001	2.58	2.56297
2025-06-02 18:18:31	1067	4.01e-06	0.0001	2.62	2.60673
2025-06-02 18:18:32	1068	4.01e-06	0.0001	2.66	2.6505
2025-06-02 18:18:33	1069	4.01e-06	0.0001	2.69	2.67239
2025-06-02 18:18:34	1070	4.01e-06	0.0001	2.72	2.69865
2025-06-02 18:18:35	1071	4.01e-06	0.0001	2.74	2.72053
2025-06-02 18:18:36	1072	4.01e-06	0.0001	2.77	2.73804
2025-06-02 18:18:37	1073	4.01e-06	0.0001	2.79	2.78181
2025-06-02 18:18:38	1074	4.01e-06	0.0001	2.82	2.80369
2025-06-02 18:18:39	1075	4.01e-06	0.0001	2.84	2.82558
2025-06-02 18:18:40	1076	4.01e-06	0.0001	2.85	2.84746
2025-06-02 18:18:41	1077	4e-06	0.0001	2.87	2.87373
2025-06-02 18:18:42	1078	4.01e-06	0.0001	2.88	2.8781
2025-06-02 18:18:43	1079	4.01e-06	0.0001	2.89	2.89561
2025-06-02 18:18:44	1080	4.01e-06	0.0001	2.9	2.90874
2025-06-02 18:18:45	1081	4.01e-06	0.0001	2.91	2.9175
2025-06-02 18:18:46	1082	4.01e-06	0.0001	2.92	2.94376
2025-06-02 18:18:47	1083	4.01e-06	0.0001	2.92	2.935
2025-06-02 18:18:48	1084	4.01e-06	0.0001	2.94	2.96126
2025-06-02 18:18:49	1085	4.01e-06	0.0001	2.94	2.97439
2025-06-02 18:18:49	1085	4.01e-06	0.0001	2.95	2.97877
2025-06-02 18:18:51	1087	4.01e-06	0.0001	2.96	2.9919
2025-06-02 18:18:52	1088	4.01e-06	0.0001	2.97	2.9919
2025-06-02 18:18:53	1089	4.01e-06	0.0001	2.97	2.9919
2025-06-02 18:18:54	1090	4.01e-06	0.0001	2.97	3.00503
2025-06-02 18:18:55	1091	4e-06	0.0001	2.98	3.00503
2025-06-02 18:18:56	1092	4.01e-06	0.0001	2.99	3.02254
2025-06-02 18:18:57	1093	4.01e-06	0.0001	2.99	3.01379
2025-06-02 18:18:58	1094	4.02e-06	0.0001	2.98	3.0313
2025-06-02 18:18:59	1095	4.02e-06	0.0001	2.99	3.02692
2025-06-02 18:19:00	1096	4.01e-06	0.0001	3	3.0313
2025-06-02 18:19:01	1097	4.01e-06	0.0001	3	3.04442
2025-06-02 18:19:02	1098	4.01e-06	0.0001	3	3.05318
2025-06-02 18:19:03	1099	4.01e-06	0.0001	3	3.06193
2025-06-02 18:19:04	1100	4.01e-06	0.0001	3	3.06193
2025-06-02 18:19:05	1101	4.01e-06	0.0001	3	3.06631
2025-06-02 18:19:06	1102	4.01e-06	0.0001	3	3.08382
2025-06-02 18:19:07	1103	4.01e-06	0.0001	3.01	3.05756
2025-06-02 18:19:08	1104	4e-06	0.0001	3.01	3.07069
2025-06-02 18:19:09	1105	4.01e-06	0.0001	3.01	3.08819
2025-06-02 18:19:10	1106	4.01e-06	0.0001	3.02	3.07069
2025-06-02 18:19:12	1108	4.01e-06	0.0001	3.01	3.08382
2025-06-02 18:19:13	1109	4e-06	0.0001	3.02	3.07069
2025-06-02 18:19:14	1110	3.99e-06	0.0001	3.02	3.07944
2025-06-02 18:19:14	1110	4.01e-06	0.0001	3.01	3.07944
2025-06-02 18:19:15	1111	3.99e-06	0.0001	3.02	3.08382
2025-06-02 18:19:16	1112	4e-06	0.0001	3.02	3.08382
2025-06-02 18:19:17	1113	4e-06	0.0001	3.01	3.08819
2025-06-02 18:19:18	1114	3.97e-06	0.0001	3.01	3.07944
2025-06-02 18:19:19	1115	3.96e-06	0.0001	3.01	3.08382
2025-06-02 18:19:20	1116	3.96e-06	0.0001	3.01	3.07944
2025-06-02 18:19:22	1118	3.96e-06	0.0001	3.02	3.07944
2025-06-02 18:19:23	1119	3.97e-06	0.0001	3.01	3.08819
2025-06-02 18:19:23	1119	3.95e-06	0.0001	3.01	3.09257
2025-06-02 18:19:25	1121	3.95e-06	0.0001	3.01	3.08382
2025-06-02 18:19:26	1122	3.94e-06	0.0001	3.02	3.08382
2025-06-02 18:19:27	1123	3.94e-06	0.0001	3.02	3.11008
2025-06-02 18:19:28	1124	3.95e-06	0.0001	3.02	3.08382
2025-06-02 18:19:29	1125	3.95e-06	0.0001	3.02	3.08819
2025-06-02 18:19:30	1126	3.95e-06	0.0001	3.01	3.08819
2025-06-02 18:19:31	1127	3.95e-06	0.0001	3.01	3.07944
2025-06-02 18:19:32	1128	3.94e-06	0.0001	3	3.07506
2025-06-02 18:19:33	1129	3.95e-06	0.0001	3	3.09257
2025-06-02 18:19:34	1130	3.95e-06	0.0001	3	3.08819
2025-06-02 18:19:35	1131	3.95e-06	0.0001	3	3.08819
2025-06-02 18:19:36	1132	3.95e-06	0.0001	3	3.08382
2025-06-02 18:19:37	1133	3.95e-06	0.0001	3	3.07944
2025-06-02 18:19:38	1134	3.95e-06	0.0001	3	3.07944
2025-06-02 18:19:39	1135	3.95e-06	0.0001	3	3.09695
2025-06-02 18:19:40	1136	3.95e-06	0.0001	3	3.08382
2025-06-02 18:19:41	1137	3.95e-06	0.0001	2.99	3.07069
2025-06-02 18:19:42	1138	3.95e-06	0.0001	2.98	3.08382
2025-06-02 18:19:43	1139	3.95e-06	0.0001	2.98	3.07944
2025-06-02 18:19:44	1140	3.94e-06	0.0001	2.98	3.07944
2025-06-02 18:19:45	1141	3.95e-06	0.0001	2.99	3.08819
2025-06-02 18:19:46	1142	3.95e-06	0.0001	2.98	3.07069
2025-06-02 18:19:47	1143	3.94e-06	0.0001	2.99	3.07069
2025-06-02 18:19:48	1144	3.94e-06	0.0001	2.99	3.08382
2025-06-02 18:19:49	1145	3.95e-06	0.0001	2.99	3.07944
2025-06-02 18:19:50	1146	3.95e-06	0.0001	2.98	3.07069
2025-06-02 18:19:51	1147	3.95e-06	0.0001	2.99	3.07944
2025-06-02 18:19:52	1148	3.95e-06	0.0001	2.98	3.07069
2025-06-02 18:19:53	1149	3.95e-06	0.0001	2.98	3.07506
2025-06-02 18:19:54	1150	3.95e-06	0.0001	2.98	3.07506
2025-06-02 18:19:55	1151	3.94e-06	0.0001	2.98	3.08382
2025-06-02 18:19:56	1152	3.94e-06	0.0001	2.98	3.08382
2025-06-02 18:19:57	1153	3.95e-06	0.0001	2.99	3.08819
2025-06-02 18:19:58	1154	3.95e-06	0.0001	2.98	3.07944
2025-06-02 18:19:59	1155	3.95e-06	0.0001	2.97	3.07944
2025-06-02 18:20:00	1156	3.95e-06	0.0001	2.97	3.07944
2025-06-02 18:20:01	1157	3.95e-06	0.0001	2.97	3.09257
2025-06-02 18:20:02	1158	3.95e-06	0.0001	2.97	3.07069
2025-06-02 18:20:03	1159	3.95e-06	0.0001	2.97	3.11008
2025-06-02 18:20:04	1160	3.95e-06	0.0001	2.97	3.07069
2025-06-02 18:20:05	1161	3.95e-06	0.0001	2.97	3.08382
2025-06-02 18:20:06	1162	3.95e-06	0.0001	2.97	3.07944
2025-06-02 18:20:06	1162	3.95e-06	0.0001	2.97	3.08382
2025-06-02 18:20:07	1163	3.95e-06	0.0001	2.97	3.07506
2025-06-02 18:20:08	1164	3.95e-06	0.0001	2.97	3.08819
2025-06-02 18:20:09	1165	3.95e-06	0.0001	2.97	3.07506
2025-06-02 18:20:10	1166	3.94e-06	0.0001	2.96	3.06631
2025-06-02 18:20:11	1167	3.95e-06	0.0001	2.95	3.05756
2025-06-02 18:20:12	1168	3.95e-06	0.0001	2.95	3.08382
2025-06-02 18:20:13	1169	3.94e-06	0.0001	2.96	3.06193
2025-06-02 18:20:14	1170	3.95e-06	0.0001	2.95	3.07506
2025-06-02 18:20:15	1171	3.95e-06	0.0001	2.95	3.07506
2025-06-02 18:20:16	1172	3.95e-06	0.0001	2.96	3.07069
2025-06-02 18:20:17	1173	3.95e-06	0.0001	2.95	3.06193
2025-06-02 18:20:18	1174	3.95e-06	0.0001	2.94	3.07069
2025-06-02 18:20:19	1175	3.95e-06	0.0001	2.94	3.07506
2025-06-02 18:20:20	1176	3.95e-06	0.0001	2.94	3.05756
2025-06-02 18:20:21	1177	3.95e-06	0.0001	2.94	3.05318
2025-06-02 18:20:22	1178	3.95e-06	0.0001	2.94	3.06631
2025-06-02 18:20:23	1179	3.95e-06	0.0001	2.94	3.06631
2025-06-02 18:20:24	1180	3.95e-06	0.0001	2.94	3.05756
2025-06-02 18:20:25	1181	3.95e-06	0.0001	2.94	3.05756
2025-06-02 18:20:26	1182	3.95e-06	0.0001	2.94	3.05318
2025-06-02 18:20:27	1183	3.95e-06	0.0001	2.93	3.05318
2025-06-02 18:20:28	1184	3.95e-06	0.0001	2.92	3.05318
2025-06-02 18:20:29	1185	3.95e-06	0.0001	2.93	3.05318
2025-06-02 18:20:30	1186	3.95e-06	0.0001	2.93	3.05756
2025-06-02 18:20:31	1187	3.95e-06	0.0001	2.93	3.05756
2025-06-02 18:20:32	1188	3.95e-06	0.0001	2.92	3.04005
2025-06-02 18:20:33	1189	3.94e-06	0.0001	2.91	3.04442
2025-06-02 18:20:34	1190	3.94e-06	0.0001	2.91	3.05318
2025-06-02 18:20:35	1191	3.95e-06	0.0001	2.9	3.0313
2025-06-02 18:20:36	1192	3.95e-06	0.0001	2.91	3.03567
2025-06-02 18:20:37	1193	3.95e-06	0.0001	2.91	3.02692
2025-06-02 18:20:38	1194	3.95e-06	0.0001	2.9	3.01379
2025-06-02 18:20:39	1195	3.95e-06	0.0001	2.9	3.02254
2025-06-02 18:20:40	1196	3.95e-06	0.0001	2.9	3.02254
2025-06-02 18:20:41	1197	3.95e-06	0.0001	2.88	3.01379
2025-06-02 18:20:42	1198	3.95e-06	0.0001	2.88	3.01816
2025-06-02 18:20:43	1199	3.95e-06	0.0001	2.87	2.98753
2025-06-02 18:20:44	1200	3.94e-06	0.0001	2.87	2.97439
2025-06-02 18:20:45	1201	3.95e-06	0.0001	2.85	2.94813
2025-06-02 18:20:46	1202	3.95e-06	0.0001	2.85	2.97002
2025-06-02 18:20:47	1203	3.94e-06	0.0001	2.84	2.935
2025-06-02 18:20:48	1204	3.95e-06	0.0001	2.83	2.93938
2025-06-02 18:20:49	1205	3.95e-06	0.0001	2.82	2.935
2025-06-02 18:20:50	1206	3.94e-06	0.0001	2.81	2.92187
2025-06-02 18:20:51	1207	3.95e-06	0.0001	2.79	2.90436
2025-06-02 18:20:52	1208	3.95e-06	0.0001	2.78	2.89561
2025-06-02 18:20:53	1209	3.95e-06	0.0001	2.77	2.86935
2025-06-02 18:20:54	1210	3.95e-06	0.0001	2.76	2.83871
2025-06-02 18:20:55	1211	3.95e-06	0.0001	2.73	2.82558
2025-06-02 18:20:56	1212	3.95e-06	0.0001	2.72	2.80369
2025-06-02 18:20:57	1213	3.95e-06	0.0001	2.69	2.79056
2025-06-02 18:20:58	1214	3.94e-06	0.0001	2.67	2.7643
2025-06-02 18:20:59	1215	3.95e-06	0.0001	2.65	2.73366
2025-06-02 18:21:00	1216	3.95e-06	0.0001	2.61	2.69865
2025-06-02 18:21:01	1217	3.95e-06	0.0001	2.58	2.68114
2025-06-02 18:21:02	1218	3.94e-06	0.0001	2.55	2.64175
2025-06-02 18:21:03	1219	3.95e-06	0.0001	2.53	2.62424
2025-06-02 18:21:04	1220	3.95e-06	0.0001	2.5	2.58923
2025-06-02 18:21:05	1221	3.95e-06	0.0001	2.46	2.56297
2025-06-02 18:21:05	1221	3.94e-06	0.0001	2.43	2.54108
2025-06-02 18:21:06	1222	3.94e-06	0.0001	2.42	2.51482
2025-06-02 18:21:07	1223	3.95e-06	0.0001	2.41	2.49293
2025-06-02 18:21:08	1224	3.95e-06	0.0001	2.38	2.46667
2025-06-02 18:21:09	1225	3.95e-06	0.0001	2.36	2.45792
2025-06-02 18:21:10	1226	3.94e-06	0.0001	2.35	2.44916
2025-06-02 18:21:11	1227	3.95e-06	0.0001	2.34	2.43166
2025-06-02 18:21:12	1228	3.94e-06	0.0001	2.32	2.43603
2025-06-02 18:21:13	1229	3.95e-06	0.0001	2.31	2.40977
2025-06-02 18:21:14	1230	3.95e-06	0.0001	2.31	2.4054
2025-06-02 18:21:15	1231	3.94e-06	0.0001	2.29	2.39227
2025-06-02 18:21:16	1232	3.94e-06	0.0001	2.29	2.38789
2025-06-02 18:21:17	1233	3.95e-06	0.0001	2.29	2.38789
2025-06-02 18:21:18	1234	3.94e-06	0.0001	2.29	2.38789
2025-06-02 18:21:19	1235	3.94e-06	0.0001	2.28	2.38789
2025-06-02 18:21:20	1236	3.95e-06	0.0001	2.28	2.366
2025-06-02 18:21:21	1237	3.94e-06	0.0001	2.28	2.37914
2025-06-02 18:21:22	1238	3.95e-06	0.0001	2.27	2.366
2025-06-02 18:21:23	1239	3.95e-06	0.0001	2.26	2.366
2025-06-02 18:21:24	1240	3.95e-06	0.0001	2.26	2.37038
2025-06-02 18:21:25	1241	3.95e-06	0.0001	2.26	2.35725
2025-06-02 18:21:26	1242	3.95e-06	0.0001	2.26	2.36163
2025-06-02 18:21:27	1243	3.95e-06	0.0001	2.26	2.35725
2025-06-02 18:21:28	1244	3.95e-06	0.0001	2.26	2.35725
2025-06-02 18:21:29	1245	3.95e-06	0.0001	2.26	2.366
2025-06-02 18:21:30	1246	3.95e-06	0.0001	2.26	2.35287
2025-06-02 18:21:31	1247	3.94e-06	0.0001	2.25	2.35725
2025-06-02 18:21:31	1247	3.94e-06	0.0001	2.25	2.3485
2025-06-02 18:21:32	1248	3.94e-06	0.0001	2.25	2.35287
2025-06-02 18:21:33	1249	3.94e-06	0.0001	2.25	2.34412
2025-06-02 18:21:34	1250	3.94e-06	0.0001	2.25	2.35725
2025-06-02 18:21:35	1251	3.95e-06	0.0001	2.25	2.33974
2025-06-02 18:21:36	1252	3.94e-06	0.0001	2.25	2.36163
2025-06-02 18:21:37	1253	3.94e-06	0.0001	2.25	2.3485
2025-06-02 18:21:38	1254	3.95e-06	0.0001	2.25	2.35287
2025-06-02 18:21:39	1255	3.95e-06	0.0001	2.24	2.33974
2025-06-02 18:21:40	1256	3.92e-06	0.0001	2.24	2.35287
2025-06-02 18:21:41	1257	3.95e-06	0.0001	2.24	2.34412
2025-06-02 18:21:42	1258	3.94e-06	0.0001	2.24	2.33974
2025-06-02 18:21:43	1259	3.94e-06	0.0001	2.24	2.366
2025-06-02 18:21:44	1260	3.94e-06	0.0001	2.24	2.33099
2025-06-02 18:21:45	1261	3.92e-06	0.0001	2.24	2.33537
2025-06-02 18:21:46	1262	3.95e-06	0.0001	2.24	2.32224
2025-06-02 18:21:47	1263	3.94e-06	0.0001	2.23	2.33099
2025-06-02 18:21:48	1264	3.94e-06	0.0001	2.23	2.33537
2025-06-02 18:21:49	1265	3.94e-06	0.0001	2.22	2.32661
2025-06-02 18:21:50	1266	3.94e-06	0.0001	2.22	2.32661
2025-06-02 18:21:51	1267	3.92e-06	0.0001	2.22	2.31786
2025-06-02 18:21:52	1268	3.94e-06	0.0001	2.22	2.31348
2025-06-02 18:21:53	1269	3.94e-06	0.0001	2.21	2.31786
2025-06-02 18:21:54	1270	3.94e-06	0.0001	2.21	2.32661
2025-06-02 18:21:55	1271	3.94e-06	0.0001	2.21	2.30473
2025-06-02 18:21:56	1272	3.92e-06	0.0001	2.21	2.32661
2025-06-02 18:21:57	1273	3.94e-06	0.0001	2.21	2.32661
2025-06-02 18:21:57	1273	3.92e-06	0.0001	2.21	2.31786
2025-06-02 18:21:58	1274	3.92e-06	0.0001	2.2	2.30473
2025-06-02 18:21:59	1275	3.92e-06	0.0001	2.2	2.31786
2025-06-02 18:22:00	1276	3.95e-06	0.0001	2.2	2.2916
2025-06-02 18:22:01	1277	3.95e-06	0.0001	2.2	2.3091
2025-06-02 18:22:02	1278	3.9e-06	0.0001	2.2	2.2916
2025-06-02 18:22:03	1279	3.94e-06	0.0001	2.19	2.28722
2025-06-02 18:22:04	1280	3.95e-06	0.0001	2.19	2.3091
2025-06-02 18:22:05	1281	3.92e-06	0.0001	2.19	2.29597
2025-06-02 18:22:06	1282	3.95e-06	0.0001	2.19	2.2916
2025-06-02 18:22:07	1283	3.95e-06	0.0001	2.18	2.2916
2025-06-02 18:22:08	1284	3.94e-06	0.0001	2.18	2.29597
2025-06-02 18:22:09	1285	3.94e-06	0.0001	2.18	2.2916
2025-06-02 18:22:10	1286	3.94e-06	0.0001	2.18	2.28284
2025-06-02 18:22:11	1287	3.94e-06	0.0001	2.18	2.28722
2025-06-02 18:22:12	1288	3.94e-06	0.0001	2.17	2.28284
2025-06-02 18:22:13	1289	3.95e-06	0.0001	2.17	2.26971
2025-06-02 18:22:14	1290	3.94e-06	0.0001	2.17	2.26533
2025-06-02 18:22:15	1291	3.95e-06	0.0001	2.17	2.28722
2025-06-02 18:22:16	1292	3.94e-06	0.0001	2.17	2.27847
2025-06-02 18:22:17	1293	3.94e-06	0.0001	2.17	2.26096
2025-06-02 18:22:18	1294	3.94e-06	0.0001	2.17	2.27847
2025-06-02 18:22:19	1295	3.9e-06	0.0001	2.17	2.26971
2025-06-02 18:22:20	1296	3.92e-06	0.0001	2.17	2.26533
2025-06-02 18:22:21	1297	3.94e-06	0.0001	2.16	2.26533
2025-06-02 18:22:22	1298	3.92e-06	0.0001	2.16	2.26096
2025-06-02 18:22:22	1298	3.9e-06	0.0001	2.16	2.26533
2025-06-02 18:22:23	1299	3.94e-06	0.0001	2.16	2.26971
2025-06-02 18:22:24	1300	3.94e-06	0.0001	2.16	2.26096
2025-06-02 18:22:26	1302	3.94e-06	0.0001	2.16	2.26096
2025-06-02 18:22:27	1303	3.94e-06	0.0001	2.15	2.24783
2025-06-02 18:22:28	1304	3.91e-06	0.0001	2.15	2.25658
2025-06-02 18:22:29	1305	3.92e-06	0.0001	2.15	2.26096
2025-06-02 18:22:30	1306	3.92e-06	0.0001	2.15	2.25658
2025-06-02 18:22:30	1306	3.89e-06	0.0001	2.15	2.26533
2025-06-02 18:22:31	1307	3.91e-06	0.0001	2.15	2.25658
2025-06-02 18:22:33	1309	3.9e-06	0.0001	2.14	2.24783
2025-06-02 18:22:34	1310	3.91e-06	0.0001	2.14	2.24345
2025-06-02 18:22:35	1311	3.87e-06	0.0001	2.13	2.24345
2025-06-02 18:22:36	1312	3.89e-06	0.0001	2.13	2.2522
2025-06-02 18:22:37	1313	3.89e-06	0.0001	2.13	2.23907
2025-06-02 18:22:38	1314	3.9e-06	0.0001	2.13	2.2522
2025-06-02 18:22:39	1315	3.89e-06	0.0001	2.12	2.26533
2025-06-02 18:22:39	1315	3.89e-06	0.0001	2.12	2.24783
2025-06-02 18:22:40	1316	3.9e-06	0.0001	2.12	2.2522
2025-06-02 18:22:42	1318	3.9e-06	0.0001	2.12	2.22594
2025-06-02 18:22:43	1319	3.89e-06	0.0001	2.12	2.23907
2025-06-02 18:22:44	1320	3.89e-06	0.0001	2.12	2.24783
2025-06-02 18:22:45	1321	3.89e-06	0.0001	2.12	2.2347
2025-06-02 18:22:46	1322	3.89e-06	0.0001	2.12	2.22594
2025-06-02 18:22:47	1323	3.87e-06	0.0001	2.12	2.23032
2025-06-02 18:22:47	1323	3.9e-06	0.0001	2.11	2.22594
2025-06-02 18:22:48	1324	3.89e-06	0.0001	2.11	2.23907
2025-06-02 18:22:49	1325	3.9e-06	0.0001	2.11	2.21719
2025-06-02 18:22:50	1326	3.89e-06	0.0001	2.11	2.22594
2025-06-02 18:22:52	1328	3.9e-06	0.0001	2.11	2.22157
2025-06-02 18:22:53	1329	3.9e-06	0.0001	2.11	2.21281
2025-06-02 18:22:54	1330	3.9e-06	0.0001	2.11	2.21719
2025-06-02 18:22:55	1331	3.91e-06	0.0001	2.11	2.21719
2025-06-02 18:22:56	1332	3.89e-06	0.0001	2.1	2.22157
2025-06-02 18:22:57	1333	3.92e-06	0.0001	2.11	2.21719
2025-06-02 18:22:58	1334	3.91e-06	0.0001	2.1	2.22594
2025-06-02 18:22:59	1335	3.87e-06	0.0001	2.1	2.20844
2025-06-02 18:23:00	1336	3.92e-06	0.0001	2.1	2.21281
2025-06-02 18:23:01	1337	3.89e-06	0.0001	2.1	2.21719
2025-06-02 18:23:02	1338	3.89e-06	0.0001	2.09	2.21719
2025-06-02 18:23:03	1339	3.87e-06	0.0001	2.09	2.19968
2025-06-02 18:23:04	1340	3.89e-06	0.0001	2.09	2.19093
2025-06-02 18:23:05	1341	3.9e-06	0.0001	2.09	2.1953
2025-06-02 18:23:06	1342	3.89e-06	0.0001	2.09	2.1953
2025-06-02 18:23:07	1343	3.9e-06	0.0001	2.09	2.20844
2025-06-02 18:23:08	1344	3.89e-06	0.0001	2.09	2.1953
2025-06-02 18:23:10	1346	3.89e-06	0.0001	2.08	2.18655
2025-06-02 18:23:11	1347	3.89e-06	0.0001	2.08	2.20406
2025-06-02 18:23:12	1348	3.9e-06	0.0001	2.08	2.19968
2025-06-02 18:23:13	1349	3.9e-06	0.0001	2.08	2.19093
2025-06-02 18:23:14	1350	3.87e-06	0.0001	2.08	2.19968
2025-06-02 18:23:15	1351	3.89e-06	0.0001	2.08	2.19093
2025-06-02 18:23:16	1352	3.87e-06	0.0001	2.08	2.18655
2025-06-02 18:23:17	1353	3.87e-06	0.0001	2.08	2.18655
2025-06-02 18:23:18	1354	3.87e-06	0.0001	2.08	2.1953
2025-06-02 18:23:19	1355	3.89e-06	0.0001	2.07	2.18655
2025-06-02 18:23:20	1356	3.87e-06	0.0001	2.07	2.16467
2025-06-02 18:23:21	1357	3.87e-06	0.0001	2.06	2.18655
2025-06-02 18:23:22	1358	3.87e-06	0.0001	2.06	2.1778
2025-06-02 18:23:23	1359	3.87e-06	0.0001	2.07	2.1778
2025-06-02 18:23:24	1360	3.87e-06	0.0001	2.07	2.19093
2025-06-02 18:23:25	1361	3.87e-06	0.0001	2.07	2.1778
2025-06-02 18:23:26	1362	3.87e-06	0.0001	2.06	2.16904
2025-06-02 18:23:27	1363	3.87e-06	0.0001	2.06	2.18655
2025-06-02 18:23:28	1364	3.87e-06	0.0001	2.06	2.17342
2025-06-02 18:23:29	1365	3.87e-06	0.0001	2.06	2.17342
2025-06-02 18:23:30	1366	3.87e-06	0.0001	2.06	2.16467
2025-06-02 18:23:31	1367	3.87e-06	0.0001	2.06	2.16029
2025-06-02 18:23:32	1368	3.89e-06	0.0001	2.06	2.16029
2025-06-02 18:23:33	1369	3.87e-06	0.0001	2.06	2.1778
2025-06-02 18:23:34	1370	3.89e-06	0.0001	2.06	2.16029
2025-06-02 18:23:35	1371	3.87e-06	0.0001	2.05	2.15591
2025-06-02 18:23:36	1372	3.89e-06	0.0001	2.05	2.17342
2025-06-02 18:23:37	1373	3.89e-06	0.0001	2.05	2.16029
2025-06-02 18:23:38	1374	3.87e-06	0.0001	2.05	2.16467
2025-06-02 18:23:39	1375	3.87e-06	0.0001	2.05	2.16029
2025-06-02 18:23:40	1376	3.87e-06	0.0001	2.05	2.16029
2025-06-02 18:23:41	1377	3.87e-06	0.0001	2.05	2.14716
2025-06-02 18:23:42	1378	3.87e-06	0.0001	2.05	2.16904
2025-06-02 18:23:43	1379	3.87e-06	0.0001	2.05	2.16029
2025-06-02 18:23:44	1380	3.87e-06	0.0001	2.05	2.14278
2025-06-02 18:23:45	1381	3.87e-06	0.0001	2.05	2.15153
2025-06-02 18:23:46	1382	3.87e-06	0.0001	2.05	2.15591
2025-06-02 18:23:47	1383	3.89e-06	0.0001	2.05	2.15153
2025-06-02 18:23:48	1384	3.89e-06	0.0001	2.03	2.15591
2025-06-02 18:23:49	1385	3.87e-06	0.0001	2.04	2.14716
2025-06-02 18:23:50	1386	3.89e-06	0.0001	2.04	2.14278
2025-06-02 18:23:51	1387	3.87e-06	0.0001	2.04	2.13403
2025-06-02 18:23:52	1388	3.89e-06	0.0001	2.04	2.14278
2025-06-02 18:23:53	1389	3.89e-06	0.0001	2.03	2.15153
2025-06-02 18:23:54	1390	3.89e-06	0.0001	2.04	2.13841
2025-06-02 18:23:55	1391	3.89e-06	0.0001	2.02	2.13403
2025-06-02 18:23:56	1392	3.87e-06	0.0001	2.02	2.13403
2025-06-02 18:23:57	1393	3.87e-06	0.0001	2.02	2.13403
2025-06-02 18:23:58	1394	3.89e-06	0.0001	2.02	2.15153
2025-06-02 18:23:59	1395	3.89e-06	0.0001	2.02	2.14278
2025-06-02 18:24:00	1396	3.89e-06	0.0001	2.02	2.14716
2025-06-02 18:24:01	1397	3.87e-06	0.0001	2.02	2.13403
2025-06-02 18:24:02	1398	3.87e-06	0.0001	2.02	2.13403
2025-06-02 18:24:03	1399	3.87e-06	0.0001	2.02	2.11214
2025-06-02 18:24:04	1400	3.87e-06	0.0001	2.02	2.1209
2025-06-02 18:24:05	1401	3.87e-06	0.0001	2.02	2.12965
2025-06-02 18:24:06	1402	3.89e-06	0.0001	2.02	2.11652
2025-06-02 18:24:07	1403	3.87e-06	0.0001	2.01	2.13841
2025-06-02 18:24:08	1404	3.87e-06	0.0001	2.01	2.13403
2025-06-02 18:24:09	1405	3.89e-06	0.0001	2.01	2.11214
2025-06-02 18:24:10	1406	3.89e-06	0.0001	2.01	2.11214
2025-06-02 18:24:11	1407	3.87e-06	0.0001	2.01	2.12965
2025-06-02 18:24:12	1408	3.89e-06	0.0001	2.01	2.12965
2025-06-02 18:24:13	1409	3.87e-06	0.0001	2.01	2.12965
2025-06-02 18:24:14	1410	3.87e-06	0.0001	2.01	2.11214
2025-06-02 18:24:15	1411	3.89e-06	0.0001	2.01	2.10777
2025-06-02 18:24:16	1412	3.87e-06	0.0001	2	2.10339
2025-06-02 18:24:17	1413	3.87e-06	0.0001	2	2.1209
2025-06-02 18:24:18	1414	3.87e-06	0.0001	2	2.11652
2025-06-02 18:24:19	1415	3.87e-06	0.0001	2	2.10339
2025-06-02 18:24:20	1416	3.87e-06	0.0001	2	2.10777
2025-06-02 18:24:21	1417	3.89e-06	0.0001	2	2.11652
2025-06-02 18:24:21	1417	3.87e-06	0.0001	2	2.09901
2025-06-02 18:24:22	1418	3.87e-06	0.0001	2	2.09901
2025-06-02 18:24:23	1419	3.87e-06	0.0001	1.99	2.11652
2025-06-02 18:24:24	1420	3.87e-06	0.0001	1.99	2.10339
2025-06-02 18:24:25	1421	3.87e-06	0.0001	1.99	2.10339
2025-06-02 18:24:26	1422	3.87e-06	0.0001	1.99	2.09901
2025-06-02 18:24:27	1423	3.89e-06	0.0001	1.99	2.09464
2025-06-02 18:24:28	1424	3.89e-06	0.0001	1.99	2.10777
2025-06-02 18:24:29	1425	3.89e-06	0.0001	1.99	2.09901
2025-06-02 18:24:30	1426	3.89e-06	0.0001	1.99	2.08588
2025-06-02 18:24:31	1427	3.89e-06	0.0001	1.99	2.10777
2025-06-02 18:24:32	1428	3.82e-06	0.0001	1.99	2.09464
2025-06-02 18:24:33	1429	3.79e-06	0.0001	1.99	2.09026
2025-06-02 18:24:34	1430	3.74e-06	0.0001	1.99	2.10339
2025-06-02 18:24:35	1431	3.75e-06	0.000113	1.99	2.11214
2025-06-02 18:24:36	1432	3.75e-06	0.000248	1.99	2.08588
2025-06-02 18:24:37	1433	3.7e-06	0.00041	1.99	2.09026
2025-06-02 18:24:38	1434	3.69e-06	0.000544	1.99	2.09901
2025-06-02 18:24:39	1435	3.69e-06	0.000652	1.99	2.09026
2025-06-02 18:24:40	1436	3.69e-06	0.000747	1.99	2.08588
2025-06-02 18:24:41	1437	3.68e-06	0.000814	1.99	2.08588
2025-06-02 18:24:42	1438	3.68e-06	0.00088	1.99	2.07713
2025-06-02 18:24:43	1439	3.69e-06	0.000949	1.99	2.06837
2025-06-02 18:24:44	1440	3.66e-06	0.000993	1.98	2.07713
2025-06-02 18:24:45	1441	3.61e-06	0.00103	1.98	2.06837
2025-06-02 18:24:46	1442	3.61e-06	0.00106	1.98	2.07275
2025-06-02 18:24:47	1443	3.61e-06	0.0011	1.97	2.07713
2025-06-02 18:24:47	1443	3.61e-06	0.00113	1.97	2.064
2025-06-02 18:24:48	1444	3.61e-06	0.00116	1.97	2.06837
2025-06-02 18:24:49	1445	3.61e-06	0.00119	1.97	2.05524
2025-06-02 18:24:50	1446	3.61e-06	0.00122	1.97	2.07713
2025-06-02 18:24:51	1447	3.61e-06	0.00123	1.97	2.05087
2025-06-02 18:24:52	1448	3.61e-06	0.00125	1.97	2.05962
2025-06-02 18:24:53	1449	3.61e-06	0.00127	1.97	2.07275
2025-06-02 18:24:54	1450	3.63e-06	0.00128	1.97	2.05962
2025-06-02 18:24:55	1451	3.61e-06	0.0013	1.96	2.08588
2025-06-02 18:24:56	1452	3.63e-06	0.00132	1.96	2.06837
2025-06-02 18:24:57	1453	3.61e-06	0.00133	1.96	2.06837
2025-06-02 18:24:58	1454	3.63e-06	0.00134	1.96	2.0815
2025-06-02 18:24:59	1455	3.61e-06	0.00135	1.96	2.08588
2025-06-02 18:25:00	1456	3.61e-06	0.00136	1.96	2.06837
2025-06-02 18:25:01	1457	3.6e-06	0.00136	1.96	2.06837
2025-06-02 18:25:02	1458	3.59e-06	0.00136	1.96	2.07275
2025-06-02 18:25:03	1459	3.55e-06	0.00136	1.96	2.05962
2025-06-02 18:25:04	1460	3.58e-06	0.00137	1.96	2.04211
2025-06-02 18:25:05	1461	3.55e-06	0.00138	1.95	2.064
2025-06-02 18:25:06	1462	3.55e-06	0.00138	1.94	2.064
2025-06-02 18:25:07	1463	3.55e-06	0.00139	1.94	2.05962
2025-06-02 18:25:08	1464	3.55e-06	0.00141	1.94	2.05524
2025-06-02 18:25:09	1465	3.55e-06	0.00202	1.94	2.05087
2025-06-02 18:25:10	1466	3.55e-06	0.00263	1.94	2.05524
2025-06-02 18:25:11	1467	3.55e-06	0.00283	1.95	2.064
2025-06-02 18:25:12	1468	3.55e-06	0.00272	1.94	2.05087
2025-06-02 18:25:13	1469	3.55e-06	0.00252	1.94	2.05524
2025-06-02 18:25:14	1470	3.55e-06	0.00233	1.93	2.04211
2025-06-02 18:25:15	1471	3.55e-06	0.00212	1.93	2.02898
2025-06-02 18:25:16	1472	3.55e-06	0.00194	1.93	2.04649
2025-06-02 18:25:17	1473	3.54e-06	0.00182	1.93	2.03774
2025-06-02 18:25:18	1474	3.54e-06	0.00173	1.93	2.03336
2025-06-02 18:25:19	1475	3.54e-06	0.00164	1.93	2.03336
2025-06-02 18:25:20	1476	3.55e-06	0.00159	1.94	2.05087
2025-06-02 18:25:21	1477	3.55e-06	0.00154	1.93	2.02023
2025-06-02 18:25:21	1477	3.55e-06	0.00151	1.92	2.02898
2025-06-02 18:25:22	1478	3.55e-06	0.00149	1.92	2.02898
2025-06-02 18:25:23	1479	3.55e-06	0.00148	1.92	2.02898
2025-06-02 18:25:24	1480	3.55e-06	0.00148	1.92	2.02023
2025-06-02 18:25:25	1481	3.55e-06	0.00147	1.92	2.02461
2025-06-02 18:25:26	1482	3.54e-06	0.00147	1.92	2.02023
2025-06-02 18:25:27	1483	3.55e-06	0.00147	1.92	2.02461
2025-06-02 18:25:28	1484	3.54e-06	0.00147	1.92	2.02023
2025-06-02 18:25:29	1485	3.55e-06	0.00147	1.92	2.03774
2025-06-02 18:25:30	1486	3.55e-06	0.00147	1.92	2.05087
2025-06-02 18:25:31	1487	3.54e-06	0.00147	1.92	2.01585
2025-06-02 18:25:32	1488	3.54e-06	0.00147	1.92	2.02898
2025-06-02 18:25:33	1489	3.55e-06	0.00147	1.92	2.00272
2025-06-02 18:25:34	1490	3.54e-06	0.00147	1.92	2.02461
2025-06-02 18:25:35	1491	3.55e-06	0.00148	1.92	2.02023
2025-06-02 18:25:36	1492	3.55e-06	0.00148	1.91	2.01147
2025-06-02 18:25:37	1493	3.55e-06	0.00149	1.91	2.01585
2025-06-02 18:25:38	1494	3.55e-06	0.00148	1.91	2.01585
2025-06-02 18:25:39	1495	3.55e-06	0.00148	1.91	2.0071
2025-06-02 18:25:40	1496	3.54e-06	0.00148	1.91	2.01147
2025-06-02 18:25:41	1497	3.54e-06	0.00148	1.91	2.01147
2025-06-02 18:25:42	1498	3.55e-06	0.00149	1.91	2.00272
2025-06-02 18:25:43	1499	3.55e-06	0.00148	1.91	2.01147
2025-06-02 18:25:44	1500	3.55e-06	0.00148	1.91	2.00272
2025-06-02 18:25:45	1501	3.55e-06	0.00149	1.9	2.01147
2025-06-02 18:25:46	1502	3.55e-06	0.00149	1.9	2.01147
2025-06-02 18:25:47	1503	3.54e-06	0.00148	1.9	2.00272
2025-06-02 18:25:47	1503	3.55e-06	0.00149	1.9	2.0071
2025-06-02 18:25:48	1504	3.55e-06	0.0015	1.9	1.98959
2025-06-02 18:25:49	1505	3.54e-06	0.0015	1.9	1.98959
2025-06-02 18:25:50	1506	3.54e-06	0.0015	1.9	2.0071
2025-06-02 18:25:51	1507	3.55e-06	0.00149	1.9	2.00272
2025-06-02 18:25:52	1508	4.4e-06	0.00147	1.9	1.99397
2025-06-02 18:25:53	1509	3.21e-05	0.00131	1.9	1.98959
2025-06-02 18:25:54	1510	2.28e-05	0.00103	1.9	2.0071
2025-06-02 18:25:55	1511	1.7e-05	0.000789	1.9	2.00272
2025-06-02 18:25:56	1512	1.44e-05	0.000622	1.9	1.98959
2025-06-02 18:25:57	1513	1.29e-05	0.00051	1.9	1.99397
2025-06-02 18:25:58	1514	1.16e-05	0.000414	1.9	1.99397
2025-06-02 18:25:59	1515	1.07e-05	0.000342	1.89	1.99397
2025-06-02 18:26:00	1516	1.02e-05	0.000282	1.89	1.98959
2025-06-02 18:26:01	1517	9.8e-06	0.000234	1.89	1.97208
2025-06-02 18:26:02	1518	9.4e-06	0.000193	1.89	1.98521
2025-06-02 18:26:03	1519	9.07e-06	0.000166	1.89	1.99397
2025-06-02 18:26:04	1520	8.73e-06	0.000146	1.89	1.98521
2025-06-02 18:26:05	1521	8.49e-06	0.000129	1.89	1.97646
2025-06-02 18:26:06	1522	8.25e-06	0.000117	1.89	1.97646
2025-06-02 18:26:07	1523	8.04e-06	0.000103	1.89	2.0071
2025-06-02 18:26:08	1524	7.83e-06	0.0001	1.89	1.97646
2025-06-02 18:26:09	1525	7.61e-06	0.0001	1.89	1.99834
2025-06-02 18:26:10	1526	7.49e-06	0.0001	1.89	1.97646
2025-06-02 18:26:11	1527	7.31e-06	0.0001	1.87	1.97208
2025-06-02 18:26:12	1528	7.16e-06	0.0001	1.87	1.98521
2025-06-02 18:26:13	1529	7.07e-06	0.0001	1.87	1.98084
2025-06-02 18:26:13	1529	6.95e-06	0.0001	1.87	1.98084
2025-06-02 18:26:14	1530	6.82e-06	0.0001	1.87	1.96771
2025-06-02 18:26:15	1531	6.72e-06	0.0001	1.87	1.96333
2025-06-02 18:26:16	1532	6.67e-06	0.0001	1.87	1.96333
2025-06-02 18:26:17	1533	6.63e-06	0.0001	1.87	1.96333
2025-06-02 18:26:18	1534	6.51e-06	0.0001	1.87	1.96333
2025-06-02 18:26:19	1535	6.51e-06	0.0001	1.87	1.96771
2025-06-02 18:26:20	1536	6.39e-06	0.0001	1.87	1.95895
2025-06-02 18:26:21	1537	6.34e-06	0.0001	1.87	1.96771
2025-06-02 18:26:22	1538	6.3e-06	0.0001	1.88	1.96333
2025-06-02 18:26:23	1539	6.22e-06	0.0001	1.87	1.98084
2025-06-02 18:26:24	1540	6.2e-06	0.0001	1.87	1.95895
2025-06-02 18:26:25	1541	6.18e-06	0.0001	1.87	1.9502
2025-06-02 18:26:26	1542	6.11e-06	0.0001	1.87	1.9502
2025-06-02 18:26:27	1543	6.11e-06	0.0001	1.87	1.96333
2025-06-02 18:26:28	1544	6.01e-06	0.0001	1.87	1.96771
2025-06-02 18:26:29	1545	5.99e-06	0.0001	1.87	1.95457
2025-06-02 18:26:30	1546	5.93e-06	0.0001	1.87	1.9502
2025-06-02 18:26:31	1547	5.89e-06	0.0001	1.87	1.94582
2025-06-02 18:26:32	1548	5.89e-06	0.0001	1.87	1.94144
2025-06-02 18:26:33	1549	5.89e-06	0.0001	1.86	1.94582
2025-06-02 18:26:34	1550	5.8e-06	0.0001	1.86	1.9502
2025-06-02 18:26:35	1551	5.78e-06	0.0001	1.85	1.94582
2025-06-02 18:26:36	1552	5.78e-06	0.0001	1.86	1.94582
2025-06-02 18:26:37	1553	5.7e-06	0.0001	1.86	1.9502
2025-06-02 18:26:38	1554	5.66e-06	0.0001	1.85	1.93707
2025-06-02 18:26:39	1555	5.68e-06	0.0001	1.86	1.93707
2025-06-02 18:26:40	1556	5.62e-06	0.0001	1.86	1.93707
2025-06-02 18:26:41	1557	5.62e-06	0.0001	1.86	1.93707
2025-06-02 18:26:42	1558	5.6e-06	0.0001	1.86	1.93269
2025-06-02 18:26:43	1559	5.6e-06	0.0001	1.86	1.94144
2025-06-02 18:26:44	1560	5.51e-06	0.0001	1.84	1.95457
2025-06-02 18:26:45	1561	5.51e-06	0.0001	1.84	1.94144
2025-06-02 18:26:46	1562	5.49e-06	0.0001	1.84	1.94144
2025-06-02 18:26:47	1563	5.51e-06	0.0001	1.84	1.93707
2025-06-02 18:26:48	1564	5.45e-06	0.0001	1.84	1.93269
2025-06-02 18:26:49	1565	5.39e-06	0.0001	1.84	1.93269
2025-06-02 18:26:50	1566	5.39e-06	0.0001	1.84	1.92831
2025-06-02 18:26:52	1568	5.39e-06	0.0001	1.84	1.95895
2025-06-02 18:26:53	1569	5.33e-06	0.0001	1.84	1.93707
2025-06-02 18:26:54	1570	5.3e-06	0.0001	1.84	1.92394
2025-06-02 18:26:55	1571	5.3e-06	0.0001	1.83	1.92394
2025-06-02 18:26:56	1572	5.3e-06	0.0001	1.83	1.91518
2025-06-02 18:26:57	1573	5.3e-06	0.0001	1.83	1.92394
2025-06-02 18:26:58	1574	5.3e-06	0.0001	1.83	1.92394
2025-06-02 18:26:59	1575	5.3e-06	0.0001	1.83	1.92831
2025-06-02 18:27:00	1576	5.2e-06	0.0001	1.83	1.91956
2025-06-02 18:27:01	1577	5.18e-06	0.0001	1.83	1.92394
2025-06-02 18:27:02	1578	5.2e-06	0.0001	1.83	1.92831
2025-06-02 18:27:03	1579	5.2e-06	0.0001	1.83	1.91956
2025-06-02 18:27:04	1580	5.18e-06	0.0001	1.83	1.91518
2025-06-02 18:27:05	1581	5.2e-06	0.0001	1.82	1.91956
2025-06-02 18:27:06	1582	5.1e-06	0.0001	1.82	1.91956
2025-06-02 18:27:07	1583	5.08e-06	0.0001	1.82	1.90205
2025-06-02 18:27:08	1584	5.08e-06	0.0001	1.82	1.90205
2025-06-02 18:27:09	1585	5.08e-06	0.0001	1.82	1.91956
2025-06-02 18:27:10	1586	5.08e-06	0.0001	1.82	1.92831
2025-06-02 18:27:11	1587	5.08e-06	0.0001	1.82	1.92394
2025-06-02 18:27:12	1588	5.1e-06	0.0001	1.82	1.90205
2025-06-02 18:27:13	1589	5.08e-06	0.0001	1.82	1.90643
2025-06-02 18:27:14	1590	5.08e-06	0.0001	1.82	1.90643
2025-06-02 18:27:15	1591	5.06e-06	0.0001	1.82	1.91518
2025-06-02 18:27:16	1592	4.99e-06	0.0001	1.82	1.91518
2025-06-02 18:27:17	1593	4.99e-06	0.0001	1.82	1.91956
2025-06-02 18:27:18	1594	4.99e-06	0.0001	1.81	1.89768
2025-06-02 18:27:19	1595	4.97e-06	0.0001	1.81	1.90643
2025-06-02 18:27:20	1596	4.97e-06	0.0001	1.81	1.90205
2025-06-02 18:27:21	1597	4.99e-06	0.0001	1.81	1.88892
2025-06-02 18:27:22	1598	4.99e-06	0.0001	1.81	1.90205
2025-06-02 18:27:23	1599	4.97e-06	0.0001	1.81	1.89768
2025-06-02 18:27:24	1600	4.95e-06	0.0001	1.81	1.90643
2025-06-02 18:27:25	1601	4.89e-06	0.0001	1.81	1.90205
2025-06-02 18:27:26	1602	4.87e-06	0.0001	1.81	1.88892
2025-06-02 18:27:27	1603	4.87e-06	0.0001	1.81	1.89768
2025-06-02 18:27:28	1604	4.89e-06	0.0001	1.81	1.88892
2025-06-02 18:27:29	1605	4.87e-06	0.0001	1.81	1.89768
2025-06-02 18:27:30	1606	4.87e-06	0.0001	1.8	1.90643
2025-06-02 18:27:31	1607	4.87e-06	0.0001	1.8	1.88017
2025-06-02 18:27:32	1608	4.87e-06	0.0001	1.8	1.90205
2025-06-02 18:27:33	1609	4.87e-06	0.0001	1.8	1.8933
2025-06-02 18:27:34	1610	4.89e-06	0.0001	1.8	1.88892
2025-06-02 18:27:35	1611	4.85e-06	0.0001	1.8	1.88017
2025-06-02 18:27:36	1612	4.77e-06	0.0001	1.8	1.88454
2025-06-02 18:27:37	1613	4.77e-06	0.0001	1.8	1.88892
2025-06-02 18:27:38	1614	4.79e-06	0.0001	1.8	1.88454
2025-06-02 18:27:39	1615	4.77e-06	0.0001	1.8	1.88017
2025-06-02 18:27:40	1616	4.77e-06	0.0001	1.8	1.88454
2025-06-02 18:27:41	1617	4.77e-06	0.0001	1.8	1.87579
2025-06-02 18:27:42	1618	4.77e-06	0.0001	1.8	1.87141
2025-06-02 18:27:43	1619	4.77e-06	0.0001	1.8	1.87141
2025-06-02 18:27:44	1620	4.79e-06	0.0001	1.79	1.87579
2025-06-02 18:27:45	1621	4.79e-06	0.0001	1.79	1.86704
2025-06-02 18:27:46	1622	4.77e-06	0.0001	1.78	1.87579
2025-06-02 18:27:47	1623	4.74e-06	0.0001	1.78	1.87141
2025-06-02 18:27:48	1624	4.68e-06	0.0001	1.78	1.87141
2025-06-02 18:27:49	1625	4.68e-06	0.0001	1.79	1.87579
2025-06-02 18:27:50	1626	4.68e-06	0.0001	1.78	1.87141
2025-06-02 18:27:51	1627	4.7e-06	0.0001	1.78	1.86704
2025-06-02 18:27:52	1628	4.68e-06	0.0001	1.78	1.86704
2025-06-02 18:27:53	1629	4.68e-06	0.0001	1.79	1.85828
2025-06-02 18:27:54	1630	4.68e-06	0.0001	1.79	1.87141
2025-06-02 18:27:55	1631	4.68e-06	0.0001	1.77	1.86266
2025-06-02 18:27:56	1632	4.68e-06	0.0001	1.77	1.86266
2025-06-02 18:27:57	1633	4.68e-06	0.0001	1.77	1.87141
2025-06-02 18:27:58	1634	4.7e-06	0.0001	1.77	1.84953
2025-06-02 18:27:59	1635	4.68e-06	0.0001	1.77	1.85828
2025-06-02 18:28:00	1636	4.68e-06	0.0001	1.77	1.85828
2025-06-02 18:28:01	1637	4.68e-06	0.0001	1.77	1.86704
2025-06-02 18:28:02	1638	4.66e-06	0.0001	1.77	1.8539
2025-06-02 18:28:03	1639	4.64e-06	0.0001	1.77	1.86266
2025-06-02 18:28:04	1640	4.6e-06	0.0001	1.77	1.84515
2025-06-02 18:28:05	1641	4.58e-06	0.0001	1.77	1.85828
2025-06-02 18:28:06	1642	4.58e-06	0.0001	1.77	1.86266
2025-06-02 18:28:07	1643	4.56e-06	0.0001	1.77	1.84078
2025-06-02 18:28:08	1644	4.58e-06	0.0001	1.77	1.84515
2025-06-02 18:28:09	1645	4.56e-06	0.0001	1.77	1.84078
2025-06-02 18:28:10	1646	4.58e-06	0.0001	1.77	1.84515
2025-06-02 18:28:11	1647	4.58e-06	0.0001	1.77	1.84953
2025-06-02 18:28:12	1648	4.58e-06	0.0001	1.76	1.84953
2025-06-02 18:28:13	1649	4.58e-06	0.0001	1.77	1.8539
2025-06-02 18:28:14	1650	4.58e-06	0.0001	1.77	1.84515
2025-06-02 18:28:15	1651	4.58e-06	0.0001	1.77	1.84515
2025-06-02 18:28:16	1652	4.58e-06	0.0001	1.77	1.84078
2025-06-02 18:28:17	1653	4.56e-06	0.0001	1.77	1.82764
2025-06-02 18:28:18	1654	4.58e-06	0.0001	1.76	1.8364
2025-06-02 18:28:19	1655	4.58e-06	0.0001	1.75	1.83202
2025-06-02 18:28:20	1656	4.58e-06	0.0001	1.75	1.84515
2025-06-02 18:28:20	1656	4.56e-06	0.0001	1.75	1.84078
2025-06-02 18:28:21	1657	4.5e-06	0.0001	1.75	1.84515
2025-06-02 18:28:22	1658	4.48e-06	0.0001	1.75	1.82327
2025-06-02 18:28:23	1659	4.47e-06	0.0001	1.75	1.83202
2025-06-02 18:28:24	1660	4.48e-06	0.0001	1.75	1.84515
2025-06-02 18:28:25	1661	4.48e-06	0.0001	1.76	1.83202
2025-06-02 18:28:26	1662	4.48e-06	0.0001	1.75	1.82327
2025-06-02 18:28:27	1663	4.47e-06	0.0001	1.75	1.82764
2025-06-02 18:28:28	1664	4.48e-06	0.0001	1.75	1.8364
2025-06-02 18:28:29	1665	4.48e-06	0.0001	1.75	1.82327
2025-06-02 18:28:30	1666	4.48e-06	0.0001	1.74	1.82764
2025-06-02 18:28:31	1667	4.47e-06	0.0001	1.74	1.82764
2025-06-02 18:28:32	1668	4.47e-06	0.0001	1.74	1.82764
2025-06-02 18:28:33	1669	4.48e-06	0.0001	1.74	1.82764
2025-06-02 18:28:34	1670	4.47e-06	0.0001	1.74	1.81889
2025-06-02 18:28:35	1671	4.47e-06	0.0001	1.74	1.82327
2025-06-02 18:28:36	1672	4.48e-06	0.0001	1.74	1.82764
2025-06-02 18:28:37	1673	4.47e-06	0.0001	1.74	1.81889
2025-06-02 18:28:38	1674	4.47e-06	0.0001	1.74	1.81014
2025-06-02 18:28:39	1675	4.47e-06	0.0001	1.73	1.80576
2025-06-02 18:28:40	1676	4.47e-06	0.0001	1.73	1.81451
2025-06-02 18:28:41	1677	4.48e-06	0.0001	1.73	1.81889
2025-06-02 18:28:42	1678	4.48e-06	0.0001	1.73	1.81451
2025-06-02 18:28:43	1679	4.48e-06	0.0001	1.73	1.81014
2025-06-02 18:28:44	1680	4.48e-06	0.0001	1.73	1.81889
2025-06-02 18:28:45	1681	4.47e-06	0.0001	1.73	1.80576
2025-06-02 18:28:45	1681	4.48e-06	0.0001	1.73	1.81451
2025-06-02 18:28:46	1682	4.48e-06	0.0001	1.73	1.81451
2025-06-02 18:28:47	1683	4.47e-06	0.0001	1.73	1.80576
2025-06-02 18:28:48	1684	4.48e-06	0.0001	1.73	1.81014
2025-06-02 18:28:49	1685	4.47e-06	0.0001	1.73	1.81014
2025-06-02 18:28:50	1686	4.47e-06	0.0001	1.73	1.81014
2025-06-02 18:28:51	1687	4.41e-06	0.0001	1.73	1.80138
2025-06-02 18:28:52	1688	4.4e-06	0.0001	1.73	1.79701
2025-06-02 18:28:54	1690	4.4e-06	0.0001	1.73	1.79701
2025-06-02 18:28:54	1690	4.4e-06	0.0001	1.73	1.80576
2025-06-02 18:28:55	1691	4.4e-06	0.0001	1.72	1.78825
2025-06-02 18:28:56	1692	4.4e-06	0.0001	1.72	1.80576
2025-06-02 18:28:57	1693	4.4e-06	0.0001	1.72	1.80576
2025-06-02 18:28:58	1694	4.4e-06	0.0001	1.72	1.79701
2025-06-02 18:28:59	1695	4.4e-06	0.0001	1.72	1.78388
2025-06-02 18:29:00	1696	4.4e-06	0.0001	1.72	1.79263
2025-06-02 18:29:01	1697	4.4e-06	0.0001	1.72	1.79263
2025-06-02 18:29:02	1698	4.41e-06	0.0001	1.72	1.79701
2025-06-02 18:29:03	1699	4.4e-06	0.0001	1.72	1.79263
2025-06-02 18:29:04	1700	4.4e-06	0.0001	1.71	1.78825
2025-06-02 18:29:05	1701	4.4e-06	0.0001	1.71	1.79701
2025-06-02 18:29:06	1702	4.4e-06	0.0001	1.71	1.79701
2025-06-02 18:29:07	1703	4.4e-06	0.0001	1.71	1.78388
2025-06-02 18:29:08	1704	4.4e-06	0.0001	1.71	1.78825
2025-06-02 18:29:09	1705	4.4e-06	0.0001	1.71	1.78825
2025-06-02 18:29:10	1706	4.38e-06	0.0001	1.71	1.79263
2025-06-02 18:29:11	1707	4.4e-06	0.0001	1.71	1.78388
2025-06-02 18:29:12	1708	4.4e-06	0.0001	1.71	1.77512
2025-06-02 18:29:13	1709	4.38e-06	0.0001	1.71	1.7795
2025-06-02 18:29:14	1710	4.4e-06	0.0001	1.71	1.77512
2025-06-02 18:29:15	1711	4.4e-06	0.0001	1.71	1.77512
2025-06-02 18:29:16	1712	4.4e-06	0.0001	1.71	1.76637
2025-06-02 18:29:17	1713	4.4e-06	0.0001	1.7	1.78388
2025-06-02 18:29:18	1714	4.4e-06	0.0001	1.7	1.7795
2025-06-02 18:29:19	1715	4.4e-06	0.0001	1.7	1.76637
2025-06-02 18:29:19	1715	4.38e-06	0.0001	1.7	1.77074
2025-06-02 18:29:20	1716	4.4e-06	0.0001	1.7	1.77074
2025-06-02 18:29:21	1717	4.36e-06	0.0001	1.7	1.78825
2025-06-02 18:29:22	1718	4.36e-06	0.0001	1.69	1.76637
2025-06-02 18:29:23	1719	4.33e-06	0.0001	1.69	1.7795
2025-06-02 18:29:24	1720	4.32e-06	0.0001	1.7	1.75761
2025-06-02 18:29:25	1721	4.33e-06	0.0001	1.7	1.76637
2025-06-02 18:29:26	1722	4.32e-06	0.0001	1.7	1.77074
2025-06-02 18:29:27	1723	4.33e-06	0.0001	1.69	1.76637
2025-06-02 18:29:28	1724	4.33e-06	0.0001	1.68	1.76637
2025-06-02 18:29:29	1725	4.32e-06	0.0001	1.68	1.76199
2025-06-02 18:29:30	1726	4.32e-06	0.0001	1.68	1.76637
2025-06-02 18:29:31	1727	4.32e-06	0.0001	1.69	1.76199
2025-06-02 18:29:32	1728	4.33e-06	0.0001	1.68	1.7795
2025-06-02 18:29:33	1729	4.32e-06	0.0001	1.68	1.76637
2025-06-02 18:29:34	1730	4.32e-06	0.0001	1.68	1.74886
2025-06-02 18:29:35	1731	4.33e-06	0.0001	1.68	1.75761
2025-06-02 18:29:36	1732	4.33e-06	0.0001	1.68	1.75324
2025-06-02 18:29:37	1733	4.33e-06	0.0001	1.68	1.74886
2025-06-02 18:29:38	1734	4.32e-06	0.0001	1.68	1.74886
2025-06-02 18:29:39	1735	4.32e-06	0.0001	1.68	1.74886
2025-06-02 18:29:40	1736	4.32e-06	0.0001	1.68	1.74886
2025-06-02 18:29:41	1737	4.33e-06	0.0001	1.68	1.74886
2025-06-02 18:29:42	1738	4.33e-06	0.0001	1.68	1.74886
2025-06-02 18:29:43	1739	4.32e-06	0.0001	1.68	1.74448
2025-06-02 18:29:44	1740	4.33e-06	0.0001	1.68	1.75761
2025-06-02 18:29:45	1741	4.33e-06	0.0001	1.68	1.75761
2025-06-02 18:29:45	1741	4.33e-06	0.0001	1.68	1.74448
2025-06-02 18:29:46	1742	4.33e-06	0.0001	1.68	1.75324
2025-06-02 18:29:47	1743	4.32e-06	0.0001	1.68	1.75324
2025-06-02 18:29:48	1744	4.33e-06	0.0001	1.67	1.73573
2025-06-02 18:29:49	1745	4.32e-06	0.0001	1.67	1.72697
2025-06-02 18:29:50	1746	4.33e-06	0.0001	1.66	1.74448
2025-06-02 18:29:51	1747	4.32e-06	0.0001	1.66	1.74011
2025-06-02 18:29:52	1748	4.32e-06	0.0001	1.66	1.74011
2025-06-02 18:29:53	1749	4.33e-06	0.0001	1.66	1.76199
2025-06-02 18:29:54	1750	4.33e-06	0.0001	1.66	1.73573
2025-06-02 18:29:55	1751	4.32e-06	0.0001	1.66	1.73573
2025-06-02 18:29:56	1752	4.32e-06	0.0001	1.66	1.73573
2025-06-02 18:29:57	1753	4.32e-06	0.0001	1.66	1.73135
2025-06-02 18:29:58	1754	4.31e-06	0.0001	1.66	1.7226
2025-06-02 18:29:59	1755	4.28e-06	0.0001	1.66	1.7226
2025-06-02 18:30:00	1756	4.28e-06	0.0001	1.66	1.73135
2025-06-02 18:30:01	1757	4.27e-06	0.0001	1.65	1.72697
2025-06-02 18:30:02	1758	4.27e-06	0.0001	1.66	1.71822
2025-06-02 18:30:03	1759	4.27e-06	0.0001	1.66	1.7226
2025-06-02 18:30:04	1760	4.27e-06	0.0001	1.66	1.73135
2025-06-02 18:30:05	1761	4.27e-06	0.0001	1.66	1.7226
2025-06-02 18:30:06	1762	4.27e-06	0.0001	1.66	1.71822
2025-06-02 18:30:07	1763	4.26e-06	0.0001	1.66	1.71822
2025-06-02 18:30:08	1764	4.26e-06	0.0001	1.66	1.7226
2025-06-02 18:30:09	1765	4.27e-06	0.0001	1.65	1.71822
2025-06-02 18:30:10	1766	4.27e-06	0.0001	1.65	1.71822
2025-06-02 18:30:11	1767	4.27e-06	0.0001	1.65	1.70947
2025-06-02 18:30:11	1767	4.26e-06	0.0001	1.65	1.7226
2025-06-02 18:30:12	1768	4.26e-06	0.0001	1.65	1.7226
2025-06-02 18:30:13	1769	4.26e-06	0.0001	1.65	1.70947
2025-06-02 18:30:14	1770	4.26e-06	0.0001	1.65	1.71384
2025-06-02 18:30:15	1771	4.26e-06	0.0001	1.65	1.70947
2025-06-02 18:30:16	1772	4.26e-06	0.0001	1.65	1.70947
2025-06-02 18:30:17	1773	4.26e-06	0.0001	1.64	1.70947
2025-06-02 18:30:18	1774	4.26e-06	0.0001	1.64	1.70947
2025-06-02 18:30:19	1775	4.27e-06	0.0001	1.64	1.71822
2025-06-02 18:30:20	1776	4.26e-06	0.0001	1.64	1.70947
2025-06-02 18:30:21	1777	4.27e-06	0.0001	1.64	1.70071
2025-06-02 18:30:22	1778	4.27e-06	0.0001	1.64	1.69634
2025-06-02 18:30:23	1779	4.26e-06	0.0001	1.64	1.70071
2025-06-02 18:30:24	1780	4.27e-06	0.0001	1.64	1.71822
2025-06-02 18:30:25	1781	4.27e-06	0.0001	1.64	1.69634
2025-06-02 18:30:26	1782	4.26e-06	0.0001	1.64	1.71822
2025-06-02 18:30:27	1783	4.26e-06	0.0001	1.64	1.69196
2025-06-02 18:30:28	1784	4.26e-06	0.0001	1.63	1.71384
2025-06-02 18:30:29	1785	4.26e-06	0.0001	1.63	1.71384
2025-06-02 18:30:30	1786	4.26e-06	0.0001	1.63	1.69196
2025-06-02 18:30:31	1787	4.26e-06	0.0001	1.63	1.70071
2025-06-02 18:30:32	1788	4.26e-06	0.0001	1.63	1.70509
2025-06-02 18:30:33	1789	4.27e-06	0.0001	1.63	1.70071
2025-06-02 18:30:34	1790	4.26e-06	0.0001	1.63	1.70947
2025-06-02 18:30:35	1791	4.26e-06	0.0001	1.63	1.69634
2025-06-02 18:30:36	1792	4.26e-06	0.0001	1.63	1.69196
2025-06-02 18:30:37	1793	4.26e-06	0.0001	1.63	1.69196
2025-06-02 18:30:38	1794	4.26e-06	0.0001	1.63	1.69196
2025-06-02 18:30:39	1795	4.27e-06	0.0001	1.63	1.69196
2025-06-02 18:30:40	1796	4.27e-06	0.0001	1.63	1.69196
2025-06-02 18:30:41	1797	4.26e-06	0.0001	1.63	1.69196
2025-06-02 18:30:42	1798	4.26e-06	0.0001	1.63	1.70509
2025-06-02 18:30:43	1799	4.26e-06	0.0001	1.63	1.68321
2025-06-02 18:30:44	1800	4.26e-06	0.0001	1.62	1.69196
2025-06-02 18:30:45	1801	4.26e-06	0.0001	1.62	1.69634
2025-06-02 18:30:46	1802	4.26e-06	0.0001	1.62	1.69634
2025-06-02 18:30:47	1803	4.27e-06	0.0001	1.62	1.68321
2025-06-02 18:30:48	1804	4.26e-06	0.0001	1.62	1.68758
2025-06-02 18:30:49	1805	4.26e-06	0.0001	1.62	1.68758
2025-06-02 18:30:50	1806	4.26e-06	0.0001	1.62	1.6657
2025-06-02 18:30:51	1807	4.26e-06	0.0001	1.62	1.67445
2025-06-02 18:30:52	1808	4.26e-06	0.0001	1.62	1.69196
2025-06-02 18:30:53	1809	4.26e-06	0.0001	1.62	1.67883
2025-06-02 18:30:54	1810	4.27e-06	0.0001	1.62	1.69196
2025-06-02 18:30:55	1811	4.27e-06	0.0001	1.62	1.67883
2025-06-02 18:30:56	1812	4.26e-06	0.0001	1.62	1.67007
2025-06-02 18:30:57	1813	4.26e-06	0.0001	1.62	1.68758
2025-06-02 18:30:58	1814	4.26e-06	0.0001	1.62	1.6657
2025-06-02 18:30:59	1815	4.26e-06	0.0001	1.61	1.67883
2025-06-02 18:31:00	1816	4.27e-06	0.0001	1.61	1.67883
2025-06-02 18:31:01	1817	4.26e-06	0.0001	1.62	1.67445
2025-06-02 18:31:02	1818	4.27e-06	0.0001	1.61	1.67445
2025-06-02 18:31:03	1819	4.27e-06	0.0001	1.61	1.67445
2025-06-02 18:31:04	1820	4.27e-06	0.0001	1.61	1.67445
2025-06-02 18:31:06	1822	4.26e-06	0.0001	1.61	1.67883
2025-06-02 18:31:07	1823	4.26e-06	0.0001	1.61	1.67445
2025-06-02 18:31:08	1824	4.26e-06	0.0001	1.61	1.68321
2025-06-02 18:31:09	1825	4.26e-06	0.0001	1.61	1.65694
2025-06-02 18:31:10	1826	4.26e-06	0.0001	1.62	1.67007
2025-06-02 18:31:11	1827	4.26e-06	0.0001	1.62	1.66132
2025-06-02 18:31:12	1828	4.26e-06	0.0001	1.61	1.65257
2025-06-02 18:31:13	1829	4.26e-06	0.0001	1.61	1.6657
2025-06-02 18:31:14	1830	4.22e-06	0.0001	1.61	1.66132
2025-06-02 18:31:15	1831	4.22e-06	0.0001	1.61	1.6657
2025-06-02 18:31:16	1832	4.21e-06	0.0001	1.61	1.65694
2025-06-02 18:31:17	1833	4.21e-06	0.0001	1.61	1.6657
2025-06-02 18:31:18	1834	4.21e-06	0.0001	1.6	1.6657
2025-06-02 18:31:19	1835	4.2e-06	0.0001	1.6	1.65257
2025-06-02 18:31:20	1836	4.2e-06	0.0001	1.61	1.64819
2025-06-02 18:31:21	1837	4.2e-06	0.0001	1.61	1.64381
2025-06-02 18:31:22	1838	4.2e-06	0.0001	1.61	1.64819
2025-06-02 18:31:23	1839	4.2e-06	0.0001	1.61	1.65257
2025-06-02 18:31:24	1840	4.2e-06	0.0001	1.61	1.65694
2025-06-02 18:31:25	1841	4.2e-06	0.0001	1.6	1.65694
2025-06-02 18:31:26	1842	4.2e-06	0.0001	1.61	1.65257
2025-06-02 18:31:27	1843	4.2e-06	0.0001	1.6	1.65694
2025-06-02 18:31:28	1844	4.2e-06	0.0001	1.6	1.66132
2025-06-02 18:31:29	1845	4.2e-06	0.0001	1.6	1.65694
2025-06-02 18:31:30	1846	4.2e-06	0.0001	1.6	1.66132
2025-06-02 18:31:31	1847	4.2e-06	0.0001	1.6	1.65694
2025-06-02 18:31:32	1848	4.2e-06	0.0001	1.6	1.63068
2025-06-02 18:31:33	1849	4.2e-06	0.0001	1.6	1.65694
2025-06-02 18:31:34	1850	4.2e-06	0.0001	1.6	1.64381
2025-06-02 18:31:35	1851	4.2e-06	0.0001	1.6	1.64381
2025-06-02 18:31:36	1852	4.2e-06	0.0001	1.6	1.63944
2025-06-02 18:31:37	1853	4.2e-06	0.0001	1.6	1.64381
2025-06-02 18:31:38	1854	4.19e-06	0.0001	1.6	1.63506
2025-06-02 18:31:39	1855	4.2e-06	0.0001	1.6	1.64381
2025-06-02 18:31:40	1856	4.2e-06	0.0001	1.6	1.64819
2025-06-02 18:31:41	1857	4.2e-06	0.0001	1.6	1.63944
2025-06-02 18:31:42	1858	4.2e-06	0.0001	1.6	1.64819
2025-06-02 18:31:43	1859	4.2e-06	0.0001	1.6	1.64381
2025-06-02 18:31:44	1860	4.2e-06	0.0001	1.59	1.63506
2025-06-02 18:31:45	1861	4.2e-06	0.0001	1.59	1.62631
2025-06-02 18:31:46	1862	4.2e-06	0.0001	1.59	1.63944
2025-06-02 18:31:47	1863	4.2e-06	0.0001	1.59	1.63506
2025-06-02 18:31:48	1864	4.2e-06	0.0001	1.59	1.63506
2025-06-02 18:31:49	1865	4.2e-06	0.0001	1.59	1.63068
2025-06-02 18:31:50	1866	4.2e-06	0.0001	1.59	1.63068
2025-06-02 18:31:51	1867	4.2e-06	0.0001	1.59	1.63944
2025-06-02 18:31:52	1868	4.2e-06	0.0001	1.59	1.61755
2025-06-02 18:31:53	1869	4.2e-06	0.0001	1.59	1.62631
2025-06-02 18:31:54	1870	4.2e-06	0.0001	1.58	1.62631
2025-06-02 18:31:55	1871	4.2e-06	0.0001	1.58	1.62631
2025-06-02 18:31:56	1872	4.2e-06	0.0001	1.58	1.61755
2025-06-02 18:31:57	1873	4.2e-06	0.0001	1.58	1.61755
2025-06-02 18:31:58	1874	4.2e-06	0.0001	1.57	1.6088
2025-06-02 18:31:59	1875	4.2e-06	0.0001	1.57	1.60004
2025-06-02 18:32:00	1876	4.2e-06	0.0001	1.56	1.59567
2025-06-02 18:32:01	1877	4.2e-06	0.0001	1.55	1.56941
2025-06-02 18:32:02	1878	4.2e-06	0.0001	1.55	1.58691
2025-06-02 18:32:04	1880	4.2e-06	0.0001	1.54	1.57816
2025-06-02 18:32:05	1881	4.2e-06	0.0001	1.53	1.56503
2025-06-02 18:32:06	1882	4.2e-06	0.0001	1.53	1.56503
2025-06-02 18:32:07	1883	4.2e-06	0.0001	1.52	1.54752
2025-06-02 18:32:08	1884	4.2e-06	0.0001	1.52	1.53877
2025-06-02 18:32:09	1885	4.2e-06	0.0001	1.52	1.54752
2025-06-02 18:32:10	1886	4.2e-06	0.0001	1.52	1.53439
2025-06-02 18:32:11	1887	4.2e-06	0.0001	1.52	1.55628
2025-06-02 18:32:12	1888	4.2e-06	0.0001	1.52	1.5519
2025-06-02 18:32:13	1889	4.2e-06	0.0001	1.52	1.53877
2025-06-02 18:32:14	1890	4.19e-06	0.0001	1.52	1.54314
2025-06-02 18:32:15	1891	4.2e-06	0.0001	1.52	1.53439
2025-06-02 18:32:16	1892	4.2e-06	0.0001	1.52	1.54314
2025-06-02 18:32:17	1893	4.2e-06	0.0001	1.52	1.54752
2025-06-02 18:32:18	1894	4.2e-06	0.0001	1.52	1.53439
2025-06-02 18:32:18	1894	4.2e-06	0.0001	1.52	1.54752
2025-06-02 18:32:19	1895	4.2e-06	0.0001	1.52	1.53877
2025-06-02 18:32:20	1896	4.2e-06	0.0001	1.52	1.53001
2025-06-02 18:32:21	1897	4.2e-06	0.0001	1.52	1.5519
2025-06-02 18:32:22	1898	4.2e-06	0.0001	1.52	1.53439
2025-06-02 18:32:23	1899	4.2e-06	0.0001	1.52	1.54314
2025-06-02 18:32:24	1900	4.2e-06	0.0001	1.51	1.53877
2025-06-02 18:32:25	1901	4.2e-06	0.0001	1.51	1.54752
2025-06-02 18:32:26	1902	4.21e-06	0.0001	1.51	1.54314
2025-06-02 18:32:27	1903	4.2e-06	0.0001	1.51	1.53439
2025-06-02 18:32:28	1904	4.2e-06	0.0001	1.51	1.55628
2025-06-02 18:32:29	1905	4.2e-06	0.0001	1.51	1.56065
2025-06-02 18:32:30	1906	4.2e-06	0.0001	1.51	1.53001
2025-06-02 18:32:31	1907	4.2e-06	0.0001	1.51	1.54314
2025-06-02 18:32:32	1908	4.2e-06	0.0001	1.51	1.53439
2025-06-02 18:32:34	1910	4.2e-06	0.0001	1.51	1.53877
2025-06-02 18:32:35	1911	4.2e-06	0.0001	1.51	1.54752
2025-06-02 18:32:35	1911	4.2e-06	0.0001	1.51	1.53439
2025-06-02 18:32:36	1912	4.2e-06	0.0001	1.51	1.54752
2025-06-02 18:32:37	1913	4.2e-06	0.0001	1.51	1.52126
2025-06-02 18:32:38	1914	4.2e-06	0.0001	1.51	1.53439
2025-06-02 18:32:39	1915	4.2e-06	0.0001	1.51	1.52564
2025-06-02 18:32:40	1916	4.2e-06	0.0001	1.51	1.5519
2025-06-02 18:32:41	1917	4.2e-06	0.0001	1.51	1.53877
2025-06-02 18:32:42	1918	4.2e-06	0.0001	1.51	1.53439
2025-06-02 18:32:43	1919	4.21e-06	0.0001	1.51	1.53001
2025-06-02 18:32:44	1920	4.2e-06	0.0001	1.51	1.52564
2025-06-02 18:32:45	1921	4.21e-06	0.0001	1.51	1.52564
2025-06-02 18:32:46	1922	4.2e-06	0.0001	1.51	1.53001
2025-06-02 18:32:47	1923	4.2e-06	0.0001	1.51	1.53001
2025-06-02 18:32:48	1924	4.2e-06	0.0001	1.51	1.53001
2025-06-02 18:32:49	1925	4.2e-06	0.0001	1.51	1.54314
2025-06-02 18:32:50	1926	4.2e-06	0.0001	1.51	1.54752
2025-06-02 18:32:51	1927	4.2e-06	0.0001	1.51	1.53877
2025-06-02 18:32:52	1928	4.2e-06	0.0001	1.5	1.52126
2025-06-02 18:32:53	1929	4.2e-06	0.0001	1.5	1.53877
2025-06-02 18:32:54	1930	4.19e-06	0.0001	1.5	1.52564
2025-06-02 18:32:55	1931	4.19e-06	0.0001	1.5	1.53001
2025-06-02 18:32:56	1932	4.19e-06	0.0001	1.5	1.52126
2025-06-02 18:32:57	1933	4.19e-06	0.0001	1.5	1.53877
2025-06-02 18:32:58	1934	4.19e-06	0.0001	1.5	1.52126
2025-06-02 18:32:59	1935	4.2e-06	0.0001	1.5	1.52126
2025-06-02 18:33:00	1936	4.2e-06	0.0001	1.5	1.51688
2025-06-02 18:33:01	1937	4.19e-06	0.0001	1.5	1.53001
2025-06-02 18:33:01	1937	4.17e-06	0.0001	1.5	1.51688
2025-06-02 18:33:02	1938	4.17e-06	0.0001	1.5	1.52564
2025-06-02 18:33:03	1939	4.19e-06	0.0001	1.5	1.51251
2025-06-02 18:33:04	1940	4.17e-06	0.0001	1.5	1.51688
2025-06-02 18:33:05	1941	4.17e-06	0.0001	1.5	1.51688
2025-06-02 18:33:06	1942	4.17e-06	0.0001	1.5	1.51688
2025-06-02 18:33:07	1943	4.17e-06	0.0001	1.5	1.51688
2025-06-02 18:33:08	1944	4.17e-06	0.0001	1.5	1.51251
2025-06-02 18:33:09	1945	4.16e-06	0.0001	1.49	1.51251
2025-06-02 18:33:10	1946	4.15e-06	0.0001	1.49	1.51251
2025-06-02 18:33:11	1947	4.16e-06	0.0001	1.49	1.50813
2025-06-02 18:33:12	1948	4.14e-06	0.0001	1.49	1.52564
2025-06-02 18:33:13	1949	4.15e-06	0.0001	1.49	1.51688
2025-06-02 18:33:14	1950	4.15e-06	0.0001	1.49	1.51251
2025-06-02 18:33:15	1951	4.15e-06	0.0001	1.49	1.51688
2025-06-02 18:33:16	1952	4.15e-06	0.0001	1.49	1.51251
2025-06-02 18:33:17	1953	4.15e-06	0.0001	1.49	1.50813
2025-06-02 18:33:18	1954	4.15e-06	0.0001	1.49	1.51688
2025-06-02 18:33:19	1955	4.15e-06	0.0001	1.49	1.50813
2025-06-02 18:33:20	1956	4.15e-06	0.0001	1.49	1.53001
2025-06-02 18:33:21	1957	4.15e-06	0.0001	1.49	1.51688
2025-06-02 18:33:22	1958	4.15e-06	0.0001	1.49	1.51688
2025-06-02 18:33:23	1959	4.15e-06	0.0001	1.49	1.49938
2025-06-02 18:33:24	1960	4.14e-06	0.0001	1.49	1.50375
2025-06-02 18:33:25	1961	4.14e-06	0.0001	1.49	1.51688
2025-06-02 18:33:26	1962	4.15e-06	0.0001	1.49	1.51251
2025-06-02 18:33:26	1962	4.15e-06	0.0001	1.49	1.51251
2025-06-02 18:33:27	1963	4.15e-06	0.0001	1.49	1.50813
2025-06-02 18:33:28	1964	4.15e-06	0.0001	1.49	1.50375
2025-06-02 18:33:29	1965	4.15e-06	0.0001	1.49	1.50375
[truncated: 4,107 more rows]
