# Supplementary material for: A Unified Method for Triple Oxygen Isotope Analysis of Sulfate, Water, and Organics
Source: Anal Chem. 2026 Mar 6;98(11):8111–20. doi: 10.1021/acs.analchem.5c06406 (PMC13019427; doi:10.1021/acs.analchem.5c06406)
Supplement: Supplementary file 3 [file ac5c06406_si_003.zip › Zahnow_TORCH_Supplementary_Sample_Log_Files/2025-06-03_IAEA-SO-6_B5_evaluation_results.xlsx]

## Sheet: Summary
DateTime	Sample name	Sample Type	Sample mass	Instrument	d18O raw	d18O GD scaled	d18O VSMOW	d18O SD	Dp17O raw	Dp17O GD scaled	Dp17O VSMOW	Dp17O SD	d13C raw	d13C VPDB	d13C SD	TCD Peak area pos	TCD Peak area std	TCD Peak area neg	TCD Peak area neg std	TCD Peak ratio	TC/EA yield (%)	CO input pressure (mbar)	CO input pressure LN2 T (mbar)	CO residual pressure (mbar)	CO converted (mbar)	Discharge yield (%)	CO2 final pressure (mbar)	CO2/CO ratio	Residual gas pressure (mbar)	Comments
2025-06-03 10:34:39	IAEA-SO-6_B5	BaSO4	2.51	TILDAS	-11.7041	-9.74164	-9.74164	0.02	-288.919	-283.157	-283.157	18.7	N/A	N/A	N/A	15.5857	0.151165	0.157914	0.0226801	98.6974	108.645	3.22826	2.54546	0.0346	2.51086	98.6407	1.37244	0.546604	0.0048

## Sheet: Isotope Data
ID	dateTimeMeasured	SampleName	d17O	d17OError	d18O	d18OError	Dp17O	Dp17OError	nSamCycles	nSamPoints	nRefPoints	pCO2Ref	pCO2Ref_error	pCO2Sam	pCO2Sam_error	pCO2Mismatch	pCO2Mismatch_error	PCellRef	PCellRef_error	PCellSam	PCellSam_error	PCellMismatch	PCellMismatch_error	TCellSam	TCellSam_error	TCellRef	TCellRef_error	TCellMismatch	TCellMismatch_error	measurementPeriod	d18O_scaled	d17O_scaled	Dp17O_scaled
19243	2025-06-03 19:17:15	GD_IAEA-SO-6_B5	-6.122	0.029	-10.556	0.02	-537.2	18.7	10	1983	2096	419.627	0.69664	420.917	0.9402	1.26093	0.15889	41.334	0.00108	41.3338	0.00125	-0.00024	0.00103	24.4915	0.00406	24.4915	0.00406	2e-05	0.00053	2025-06-01 to 2027-06-21	-11.7041	-6.48402	-288.919

## Sheet: Log Data
Sample name	Sample mass	TC/EA (°C)	Datetime	Trap 5 (°C)	Trap 6 (°C)	Trap 7 (°C)	Reactor (°C)	TCD (°C)	p G2 (mbar)	p G4 (mbar)	p G5 (mbar)	Datetime	Trap 5 (°C)	Trap 6 (°C)	Trap 7 (°C)	Reactor (°C)	TCD (°C)	p G2 (mbar)	p G4 (mbar)	p G5 (mbar)	Datetime	Trap 5 (°C)	Trap 6 (°C)	Trap 7 (°C)	Reactor (°C)	TCD (°C)	p G2 (mbar)	p G4 (mbar)	p G5 (mbar)	Datetime	Trap 5 (°C)	Trap 6 (°C)	Trap 7 (°C)	Reactor (°C)	TCD (°C)	p G2 (mbar)	p G4 (mbar)	p G5 (mbar)	Datetime	Trap 5 (°C)	Trap 6 (°C)	Trap 7 (°C)	Reactor (°C)	TCD (°C)	p G2 (mbar)	p G4 (mbar)	p G5 (mbar)	Datetime	Trap 5 (°C)
IAEA-SO-6_B5	2.51	1450.000000	2025-06-03 10:34:39	4.048353	-1.209935	17.553578	16.536882	32.103968	0.000100	0.000100	-0.028166	2025-06-03 10:54:07	31.332389	63.698068	23.641913	-4.911555	32.001457	0.000100	3.150000	3.228256	2025-06-03 10:55:35	24.534543	63.364463	-176.736946	-175.732317	32.175994	0.000100	2.470000	2.545457	2025-06-03 11:38:54	24.442295	64.788162	-176.665958	-176.318311	31.967319	0.000100	0.034600	0.011226	2025-06-03 11:48:57	24.880920	34.650681	23.186890	22.781296	31.997354	0.000100	0.858000	1.372445	2025-06-03 11:59:37	24.547503
[truncated: 7 more columns]

## Sheet: TCD Data
dateTime	Relative time	Signal
2025-06-03 10:36:46	0	0.011913
2025-06-03 10:36:47	1	0.019464
2025-06-03 10:36:48	2	0.015525
2025-06-03 10:36:49	3	0.014868
2025-06-03 10:36:50	4	0.012242
2025-06-03 10:36:51	5	0.009944
2025-06-03 10:36:52	6	0.008302
2025-06-03 10:36:53	7	0.016838
2025-06-03 10:36:54	8	0.014212
2025-06-03 10:36:55	9	0.013883
2025-06-03 10:36:56	10	0.015525
2025-06-03 10:36:57	11	0.018151
2025-06-03 10:36:58	12	0.019464
2025-06-03 10:36:59	13	0.014868
2025-06-03 10:37:00	14	0.015525
2025-06-03 10:37:01	15	0.019136
2025-06-03 10:37:02	16	0.015525
2025-06-03 10:37:03	17	0.012898
2025-06-03 10:37:03	17	0.014868
2025-06-03 10:37:04	18	0.016838
2025-06-03 10:37:05	19	0.013555
2025-06-03 10:37:07	21	0.015525
2025-06-03 10:37:08	22	0.018808
2025-06-03 10:37:08	22	0.015853
2025-06-03 10:37:10	24	0.0106
2025-06-03 10:37:11	25	0.010929
2025-06-03 10:37:12	26	0.013883
2025-06-03 10:37:12	26	0.021106
2025-06-03 10:37:13	27	0.013883
2025-06-03 10:37:14	28	0.009944
2025-06-03 10:37:15	29	0.018808
2025-06-03 10:37:16	30	0.01257
2025-06-03 10:37:18	32	0.012242
2025-06-03 10:37:19	33	0.016181
2025-06-03 10:37:19	33	0.010929
2025-06-03 10:37:20	34	0.014212
2025-06-03 10:37:21	35	0.015853
2025-06-03 10:37:23	37	0.009287
2025-06-03 10:37:23	37	0.011585
2025-06-03 10:37:24	38	0.015853
2025-06-03 10:37:26	40	0.012242
2025-06-03 10:37:26	40	0.010272
2025-06-03 10:37:28	42	0.008959
2025-06-03 10:37:29	43	0.009944
2025-06-03 10:37:29	43	0.012898
2025-06-03 10:37:30	44	0.013883
2025-06-03 10:37:31	45	0.016838
2025-06-03 10:37:33	47	0.013555
2025-06-03 10:37:33	47	0.015196
2025-06-03 10:37:34	48	0.006661
2025-06-03 10:37:35	49	0.017823
2025-06-03 10:37:36	50	0.010272
2025-06-03 10:37:37	51	0.016838
2025-06-03 10:37:38	52	0.014868
2025-06-03 10:37:39	53	0.009944
2025-06-03 10:37:40	54	0.011913
2025-06-03 10:37:41	55	0.011257
2025-06-03 10:37:42	56	0.007317
2025-06-03 10:37:43	57	0.015853
2025-06-03 10:37:44	58	0.0106
2025-06-03 10:37:45	59	0.016181
2025-06-03 10:37:46	60	0.01257
2025-06-03 10:37:47	61	0.015853
2025-06-03 10:37:48	62	0.007974
2025-06-03 10:37:49	63	0.010272
2025-06-03 10:37:50	64	0.019464
2025-06-03 10:37:52	66	0.013883
2025-06-03 10:37:53	67	0.013883
2025-06-03 10:37:53	67	0.0106
2025-06-03 10:37:54	68	0.018808
2025-06-03 10:37:56	70	0.011913
2025-06-03 10:37:56	70	0.016838
2025-06-03 10:37:57	71	0.012242
2025-06-03 10:37:58	72	0.013227
2025-06-03 10:38:00	74	0.01257
2025-06-03 10:38:01	75	0.017166
2025-06-03 10:38:02	76	0.016838
2025-06-03 10:38:02	76	0.014868
2025-06-03 10:38:03	77	0.011913
2025-06-03 10:38:04	78	0.019136
2025-06-03 10:38:05	79	0.013555
2025-06-03 10:38:07	81	0.013883
2025-06-03 10:38:08	82	0.01651
2025-06-03 10:38:09	83	0.008959
2025-06-03 10:38:10	84	0.016838
2025-06-03 10:38:10	84	0.01454
2025-06-03 10:38:11	85	0.023076
2025-06-03 10:38:13	87	0.017823
2025-06-03 10:38:13	87	0.016838
2025-06-03 10:38:14	88	0.019464
2025-06-03 10:38:15	89	0.011913
2025-06-03 10:38:16	90	0.017823
2025-06-03 10:38:17	91	0.014868
2025-06-03 10:38:18	92	0.015525
2025-06-03 10:38:19	93	0.013883
2025-06-03 10:38:20	94	0.012242
2025-06-03 10:38:21	95	0.014212
2025-06-03 10:38:23	97	0.01257
2025-06-03 10:38:23	97	0.014212
2025-06-03 10:38:24	98	0.017823
2025-06-03 10:38:25	99	0.014212
2025-06-03 10:38:26	100	0.010929
2025-06-03 10:38:28	102	0.015196
2025-06-03 10:38:29	103	0.011257
2025-06-03 10:38:30	104	0.019793
2025-06-03 10:38:30	104	0.011913
2025-06-03 10:38:32	106	0.01454
2025-06-03 10:38:32	106	0.01454
2025-06-03 10:38:33	107	0.024061
2025-06-03 10:38:34	108	0.021762
2025-06-03 10:38:35	109	0.021762
2025-06-03 10:38:36	110	0.021106
2025-06-03 10:38:37	111	0.010929
2025-06-03 10:38:39	113	0.019793
2025-06-03 10:38:39	113	0.018151
2025-06-03 10:38:40	114	0.017495
2025-06-03 10:38:41	115	0.017495
2025-06-03 10:38:42	116	0.017823
2025-06-03 10:38:43	117	0.011585
2025-06-03 10:38:44	118	0.01454
2025-06-03 10:38:45	119	0.021106
2025-06-03 10:38:46	120	0.01257
2025-06-03 10:38:47	121	0.017166
2025-06-03 10:38:48	122	0.011257
2025-06-03 10:38:49	123	0.0106
2025-06-03 10:38:50	124	0.014868
2025-06-03 10:38:51	125	0.01651
2025-06-03 10:38:52	126	0.012242
2025-06-03 10:38:53	127	0.011585
2025-06-03 10:38:54	128	0.006661
2025-06-03 10:38:55	129	0.010272
2025-06-03 10:38:56	130	0.017495
2025-06-03 10:38:57	131	0.011913
2025-06-03 10:38:58	132	0.01651
2025-06-03 10:38:59	133	0.017823
2025-06-03 10:39:00	134	0.013227
2025-06-03 10:39:01	135	0.021434
2025-06-03 10:39:02	136	0.013555
2025-06-03 10:39:02	136	0.017495
2025-06-03 10:39:04	138	0.009287
2025-06-03 10:39:05	139	0.012898
2025-06-03 10:39:06	140	0.01651
2025-06-03 10:39:06	140	0.015525
2025-06-03 10:39:07	141	0.0106
2025-06-03 10:39:08	142	0.011913
2025-06-03 10:39:09	143	0.020121
2025-06-03 10:39:10	144	0.016838
2025-06-03 10:39:11	145	0.014868
2025-06-03 10:39:12	146	0.009944
2025-06-03 10:39:13	147	0.014868
2025-06-03 10:39:14	148	0.0106
2025-06-03 10:39:15	149	0.01454
2025-06-03 10:39:16	150	0.012898
2025-06-03 10:39:17	151	0.013555
2025-06-03 10:39:18	152	0.017166
2025-06-03 10:39:19	153	0.018479
2025-06-03 10:39:20	154	0.018479
2025-06-03 10:39:21	155	0.012242
2025-06-03 10:39:22	156	0.01454
2025-06-03 10:39:23	157	0.018151
2025-06-03 10:39:24	158	0.013227
2025-06-03 10:39:25	159	0.011585
2025-06-03 10:39:26	160	0.015853
2025-06-03 10:39:27	161	0.013227
2025-06-03 10:39:28	162	0.017823
2025-06-03 10:39:29	163	0.014212
2025-06-03 10:39:30	164	0.01454
2025-06-03 10:39:31	165	0.0106
2025-06-03 10:39:31	165	0.017495
2025-06-03 10:39:33	167	0.009615
2025-06-03 10:39:34	168	0.017823
2025-06-03 10:39:35	169	0.009287
2025-06-03 10:39:36	170	0.013227
2025-06-03 10:39:36	170	0.012242
2025-06-03 10:39:38	172	0.013883
2025-06-03 10:39:38	172	0.009615
2025-06-03 10:39:40	174	0.014868
2025-06-03 10:39:40	174	0.015525
2025-06-03 10:39:41	175	0.01651
2025-06-03 10:39:42	176	0.016181
2025-06-03 10:39:43	177	0.015196
2025-06-03 10:39:44	178	0.017495
2025-06-03 10:39:45	179	0.015853
2025-06-03 10:39:46	180	0.01651
2025-06-03 10:39:47	181	0.013555
2025-06-03 10:39:48	182	0.014212
2025-06-03 10:39:49	183	0.010929
2025-06-03 10:39:50	184	0.003378
2025-06-03 10:39:51	185	0.015853
2025-06-03 10:39:52	186	0.01257
2025-06-03 10:39:53	187	0.015196
2025-06-03 10:39:54	188	0.010272
2025-06-03 10:39:55	189	0.008959
2025-06-03 10:39:56	190	0.018151
2025-06-03 10:39:57	191	0.016181
2025-06-03 10:39:58	192	0.011913
2025-06-03 10:39:59	193	0.016181
2025-06-03 10:40:00	194	0.01454
2025-06-03 10:40:01	195	0.019793
2025-06-03 10:40:02	196	0.01454
2025-06-03 10:40:03	197	0.016838
2025-06-03 10:40:04	198	0.015525
2025-06-03 10:40:04	198	0.013883
2025-06-03 10:40:05	199	0.013883
2025-06-03 10:40:06	200	0.018151
2025-06-03 10:40:08	202	0.012242
2025-06-03 10:40:08	202	0.01454
2025-06-03 10:40:09	203	0.015196
2025-06-03 10:40:10	204	0.012242
2025-06-03 10:40:11	205	0.013883
2025-06-03 10:40:12	206	0.015853
2025-06-03 10:40:13	207	0.013555
2025-06-03 10:40:14	208	0.015525
2025-06-03 10:40:15	209	0.014868
2025-06-03 10:40:16	210	0.011913
2025-06-03 10:40:17	211	0.020449
2025-06-03 10:40:18	212	0.01257
2025-06-03 10:40:19	213	0.0106
2025-06-03 10:40:20	214	0.014212
2025-06-03 10:40:21	215	0.009287
2025-06-03 10:40:22	216	0.013883
2025-06-03 10:40:23	217	0.007974
2025-06-03 10:40:24	218	0.017823
2025-06-03 10:40:25	219	0.012898
2025-06-03 10:40:26	220	0.016181
2025-06-03 10:40:27	221	0.012242
2025-06-03 10:40:28	222	0.018808
2025-06-03 10:40:29	223	0.01454
2025-06-03 10:40:29	223	0.01454
2025-06-03 10:40:30	224	0.015525
2025-06-03 10:40:31	225	0.011585
2025-06-03 10:40:32	226	0.014868
2025-06-03 10:40:33	227	0.016181
2025-06-03 10:40:34	228	0.020121
2025-06-03 10:40:35	229	0.009944
2025-06-03 10:40:36	230	0.014212
2025-06-03 10:40:37	231	0.017495
2025-06-03 10:40:38	232	0.01651
2025-06-03 10:40:39	233	0.017166
2025-06-03 10:40:40	234	0.017166
2025-06-03 10:40:41	235	0.013883
2025-06-03 10:40:42	236	0.016838
2025-06-03 10:40:43	237	0.015525
2025-06-03 10:40:44	238	0.011585
2025-06-03 10:40:45	239	0.01454
2025-06-03 10:40:46	240	0.016181
2025-06-03 10:40:47	241	0.012242
2025-06-03 10:40:48	242	0.012242
2025-06-03 10:40:50	244	0.009944
2025-06-03 10:40:51	245	0.011913
2025-06-03 10:40:52	246	0.018808
2025-06-03 10:40:52	246	0.011585
2025-06-03 10:40:53	247	0.01257
2025-06-03 10:40:55	249	0.01257
2025-06-03 10:40:56	250	0.015196
2025-06-03 10:40:56	250	0.01651
2025-06-03 10:40:58	252	0.01454
2025-06-03 10:40:59	253	0.01257
2025-06-03 10:40:59	253	0.01651
2025-06-03 10:41:01	255	0.016838
2025-06-03 10:41:02	256	0.013227
2025-06-03 10:41:02	256	0.011913
2025-06-03 10:41:03	257	0.013883
2025-06-03 10:41:04	258	0.012898
2025-06-03 10:41:06	260	0.011257
2025-06-03 10:41:07	261	0.018479
2025-06-03 10:41:08	262	0.013227
2025-06-03 10:41:09	263	0.013555
2025-06-03 10:41:10	264	0.01257
2025-06-03 10:41:11	265	0.015853
2025-06-03 10:41:12	266	0.013227
2025-06-03 10:41:13	267	0.011585
2025-06-03 10:41:14	268	0.01257
2025-06-03 10:41:15	269	0.015196
2025-06-03 10:41:16	270	0.013883
2025-06-03 10:41:17	271	0.009615
2025-06-03 10:41:18	272	0.015196
2025-06-03 10:41:19	273	0.013883
2025-06-03 10:41:20	274	0.017166
2025-06-03 10:41:21	275	0.016181
2025-06-03 10:41:22	276	0.012898
2025-06-03 10:41:23	277	0.0106
2025-06-03 10:41:24	278	0.012242
2025-06-03 10:41:25	279	0.0106
2025-06-03 10:41:26	280	0.021434
2025-06-03 10:41:26	280	0.017823
2025-06-03 10:41:27	281	0.017823
2025-06-03 10:41:28	282	0.010272
2025-06-03 10:41:29	283	0.014868
2025-06-03 10:41:30	284	0.013883
2025-06-03 10:41:32	286	0.013555
2025-06-03 10:41:33	287	0.01454
2025-06-03 10:41:34	288	0.01651
2025-06-03 10:41:35	289	0.013555
2025-06-03 10:41:36	290	0.01257
2025-06-03 10:41:36	290	0.014212
2025-06-03 10:41:37	291	0.01257
2025-06-03 10:41:38	292	0.013555
2025-06-03 10:41:40	294	0.012242
2025-06-03 10:41:41	295	0.017166
2025-06-03 10:41:42	296	0.01257
2025-06-03 10:41:43	297	0.015196
2025-06-03 10:41:44	298	0.011913
2025-06-03 10:41:45	299	0.011585
2025-06-03 10:41:45	299	0.018479
2025-06-03 10:41:46	300	0.014212
2025-06-03 10:41:47	301	0.015196
2025-06-03 10:41:48	302	0.012242
2025-06-03 10:41:49	303	0.0106
2025-06-03 10:41:50	304	0.016838
2025-06-03 10:41:51	305	0.014868
2025-06-03 10:41:52	306	0.013227
2025-06-03 10:41:54	308	0.013883
2025-06-03 10:41:54	308	0.009615
2025-06-03 10:41:56	310	0.01257
2025-06-03 10:41:57	311	0.0106
2025-06-03 10:41:58	312	0.017495
2025-06-03 10:41:59	313	0.011585
2025-06-03 10:42:00	314	0.012242
2025-06-03 10:42:01	315	0.012898
2025-06-03 10:42:02	316	0.011913
2025-06-03 10:42:03	317	0.013227
2025-06-03 10:42:03	317	0.020449
2025-06-03 10:42:04	318	0.013555
2025-06-03 10:42:05	319	0.009287
2025-06-03 10:42:07	321	0.010272
2025-06-03 10:42:07	321	0.009615
2025-06-03 10:42:08	322	0.013883
2025-06-03 10:42:09	323	0.015853
2025-06-03 10:42:10	324	0.011913
2025-06-03 10:42:11	325	0.014212
2025-06-03 10:42:13	327	0.013883
2025-06-03 10:42:14	328	0.015525
2025-06-03 10:42:15	329	0.011913
2025-06-03 10:42:16	330	0.017166
2025-06-03 10:42:17	331	0.014212
2025-06-03 10:42:18	332	0.016838
2025-06-03 10:42:18	332	0.013555
2025-06-03 10:42:19	333	0.012242
2025-06-03 10:42:20	334	0.011585
2025-06-03 10:42:21	335	0.011913
2025-06-03 10:42:22	336	0.012898
2025-06-03 10:42:23	337	0.018479
2025-06-03 10:42:24	338	0.013227
2025-06-03 10:42:25	339	0.012898
2025-06-03 10:42:26	340	0.017823
2025-06-03 10:42:27	341	0.00863
2025-06-03 10:42:28	342	0.018808
2025-06-03 10:42:29	343	0.010929
2025-06-03 10:42:30	344	0.017495
2025-06-03 10:42:31	345	0.017166
2025-06-03 10:42:32	346	0.018151
2025-06-03 10:42:34	348	0.012898
2025-06-03 10:42:34	348	0.011257
2025-06-03 10:42:36	350	0.015853
2025-06-03 10:42:36	350	0.015525
2025-06-03 10:42:38	352	0.013555
2025-06-03 10:42:39	353	-0.062939
2025-06-03 10:42:40	354	0.008959
2025-06-03 10:42:41	355	0.006004
2025-06-03 10:42:42	356	0.013883
2025-06-03 10:42:43	357	0.009944
2025-06-03 10:42:44	358	0.010272
2025-06-03 10:42:45	359	0.012898
2025-06-03 10:42:46	360	0.011257
2025-06-03 10:42:47	361	0.009615
2025-06-03 10:42:48	362	0.01454
2025-06-03 10:42:49	363	0.01651
2025-06-03 10:42:50	364	0.019793
2025-06-03 10:42:51	365	0.031283
2025-06-03 10:42:52	366	0.032596
2025-06-03 10:42:53	367	0.039491
2025-06-03 10:42:54	368	0.056891
2025-06-03 10:42:55	369	0.080528
2025-06-03 10:42:56	370	0.117626
2025-06-03 10:42:57	371	0.166214
2025-06-03 10:42:58	372	0.212833
2025-06-03 10:42:59	373	0.255512
2025-06-03 10:43:00	374	0.295565
2025-06-03 10:43:01	375	0.341198
2025-06-03 10:43:02	376	0.378296
2025-06-03 10:43:03	377	0.407515
2025-06-03 10:43:04	378	0.427541
2025-06-03 10:43:05	379	0.447896
2025-06-03 10:43:06	380	0.450522
2025-06-03 10:43:07	381	0.461685
2025-06-03 10:43:08	382	0.449209
2025-06-03 10:43:09	383	0.45873
2025-06-03 10:43:10	384	0.450194
2025-06-03 10:43:10	384	0.447896
2025-06-03 10:43:11	385	0.435749
2025-06-03 10:43:12	386	0.427213
2025-06-03 10:43:13	387	0.418021
2025-06-03 10:43:14	388	0.409485
2025-06-03 10:43:15	389	0.40456
2025-06-03 10:43:16	390	0.392413
2025-06-03 10:43:17	391	0.376983
2025-06-03 10:43:18	392	0.367791
2025-06-03 10:43:19	393	0.361553
2025-06-03 10:43:20	394	0.347436
2025-06-03 10:43:21	395	0.341527
2025-06-03 10:43:22	396	0.327738
2025-06-03 10:43:23	397	0.314934
2025-06-03 10:43:24	398	0.302131
2025-06-03 10:43:25	399	0.293923
2025-06-03 10:43:26	400	0.285716
2025-06-03 10:43:27	401	0.27915
2025-06-03 10:43:28	402	0.26175
2025-06-03 10:43:29	403	0.256169
2025-06-03 10:43:30	404	0.243037
2025-06-03 10:43:31	405	0.233844
2025-06-03 10:43:32	406	0.219399
2025-06-03 10:43:33	407	0.212177
2025-06-03 10:43:34	408	0.204954
2025-06-03 10:43:35	409	0.196746
2025-06-03 10:43:36	410	0.180331
2025-06-03 10:43:37	411	0.174422
2025-06-03 10:43:38	412	0.169826
2025-06-03 10:43:39	413	0.159648
2025-06-03 10:43:40	414	0.149143
2025-06-03 10:43:41	415	0.144218
2025-06-03 10:43:42	416	0.133384
2025-06-03 10:43:43	417	0.129773
2025-06-03 10:43:44	418	0.119924
2025-06-03 10:43:45	419	0.11303
2025-06-03 10:43:46	420	0.104166
2025-06-03 10:43:47	421	0.099241
2025-06-03 10:43:48	422	0.094973
2025-06-03 10:43:49	423	0.08217
2025-06-03 10:43:50	424	0.089392
2025-06-03 10:43:50	424	0.073306
2025-06-03 10:43:51	425	0.077902
2025-06-03 10:43:53	427	0.070351
2025-06-03 10:43:54	428	0.057219
2025-06-03 10:43:54	428	0.05886
2025-06-03 10:43:55	429	0.057547
2025-06-03 10:43:56	430	0.050653
2025-06-03 10:43:57	431	0.039491
2025-06-03 10:43:58	432	0.04343
2025-06-03 10:43:59	433	0.042117
2025-06-03 10:44:00	434	0.038834
2025-06-03 10:44:01	435	0.030955
2025-06-03 10:44:02	436	0.036864
2025-06-03 10:44:03	437	0.028985
2025-06-03 10:44:04	438	0.02997
2025-06-03 10:44:05	439	0.024061
2025-06-03 10:44:06	440	0.021762
2025-06-03 10:44:07	441	0.026359
2025-06-03 10:44:08	442	0.025374
2025-06-03 10:44:09	443	0.019793
2025-06-03 10:44:10	444	0.022091
2025-06-03 10:44:11	445	0.015853
2025-06-03 10:44:12	446	0.019793
2025-06-03 10:44:13	447	0.017823
2025-06-03 10:44:14	448	0.01651
2025-06-03 10:44:15	449	0.016181
2025-06-03 10:44:16	450	0.023404
2025-06-03 10:44:16	450	0.025045
2025-06-03 10:44:17	451	0.020778
2025-06-03 10:44:18	452	0.022419
2025-06-03 10:44:19	453	0.016181
2025-06-03 10:44:20	454	0.015196
2025-06-03 10:44:21	455	0.011257
2025-06-03 10:44:22	456	0.01651
2025-06-03 10:44:23	457	0.018151
2025-06-03 10:44:24	458	0.020778
2025-06-03 10:44:25	459	0.018151
2025-06-03 10:44:26	460	0.021434
2025-06-03 10:44:27	461	0.017495
2025-06-03 10:44:28	462	0.020449
2025-06-03 10:44:29	463	0.017495
2025-06-03 10:44:30	464	0.013227
2025-06-03 10:44:31	465	0.01454
2025-06-03 10:44:32	466	0.014868
2025-06-03 10:44:33	467	0.01257
2025-06-03 10:44:34	468	0.020778
2025-06-03 10:44:35	469	0.011257
2025-06-03 10:44:36	470	0.011913
2025-06-03 10:44:37	471	0.016838
2025-06-03 10:44:38	472	0.010929
2025-06-03 10:44:39	473	0.01651
2025-06-03 10:44:40	474	0.017495
2025-06-03 10:44:40	474	0.019136
2025-06-03 10:44:42	476	0.010272
2025-06-03 10:44:42	476	0.016181
2025-06-03 10:44:43	477	0.015196
2025-06-03 10:44:45	479	0.015525
2025-06-03 10:44:46	480	0.019136
2025-06-03 10:44:46	480	0.011585
2025-06-03 10:44:47	481	0.013883
2025-06-03 10:44:48	482	0.018151
2025-06-03 10:44:49	483	0.012242
2025-06-03 10:44:50	484	0.013883
2025-06-03 10:44:51	485	0.013555
2025-06-03 10:44:52	486	0.008959
2025-06-03 10:44:53	487	0.011257
2025-06-03 10:44:54	488	0.016181
2025-06-03 10:44:55	489	0.016181
2025-06-03 10:44:56	490	0.012898
2025-06-03 10:44:57	491	0.014212
2025-06-03 10:44:58	492	0.013883
2025-06-03 10:44:59	493	0.011585
2025-06-03 10:45:00	494	0.014868
2025-06-03 10:45:01	495	0.020121
2025-06-03 10:45:02	496	0.01651
2025-06-03 10:45:03	497	0.019793
2025-06-03 10:45:04	498	0.018808
2025-06-03 10:45:05	499	0.020121
2025-06-03 10:45:06	500	0.015525
2025-06-03 10:45:07	501	0.013555
2025-06-03 10:45:08	502	0.012242
2025-06-03 10:45:09	503	0.013883
2025-06-03 10:45:10	504	0.016181
2025-06-03 10:45:11	505	0.017823
2025-06-03 10:45:12	506	0.014212
2025-06-03 10:45:13	507	0.012242
2025-06-03 10:45:14	508	0.01257
2025-06-03 10:45:15	509	0.010929
2025-06-03 10:45:16	510	0.015196
2025-06-03 10:45:17	511	0.016838
2025-06-03 10:45:18	512	0.015853
2025-06-03 10:45:19	513	0.009615
2025-06-03 10:45:20	514	0.016181
2025-06-03 10:45:21	515	0.01454
2025-06-03 10:45:22	516	0.01651
2025-06-03 10:45:23	517	0.015525
2025-06-03 10:45:24	518	0.015525
2025-06-03 10:45:25	519	0.013227
2025-06-03 10:45:26	520	0.016181
2025-06-03 10:45:27	521	0.01651
2025-06-03 10:45:28	522	0.008959
2025-06-03 10:45:29	523	0.016181
2025-06-03 10:45:30	524	0.016181
2025-06-03 10:45:31	525	0.014212
2025-06-03 10:45:32	526	0.009287
2025-06-03 10:45:33	527	0.014212
2025-06-03 10:45:34	528	0.013227
2025-06-03 10:45:35	529	0.013555
2025-06-03 10:45:36	530	0.019464
2025-06-03 10:45:37	531	0.01257
2025-06-03 10:45:38	532	0.014212
2025-06-03 10:45:39	533	0.013883
2025-06-03 10:45:40	534	0.015853
2025-06-03 10:45:41	535	0.011257
2025-06-03 10:45:42	536	0.009944
2025-06-03 10:45:44	538	0.011913
2025-06-03 10:45:44	538	0.019464
2025-06-03 10:45:46	540	0.016838
2025-06-03 10:45:47	541	0.011585
2025-06-03 10:45:48	542	0.011913
2025-06-03 10:45:49	543	0.01257
2025-06-03 10:45:49	543	0.015853
2025-06-03 10:45:50	544	0.010272
2025-06-03 10:45:52	546	0.013555
2025-06-03 10:45:52	546	0.015853
2025-06-03 10:45:54	548	0.013555
2025-06-03 10:45:55	549	0.013227
2025-06-03 10:45:55	549	0.011585
2025-06-03 10:45:56	550	0.015525
2025-06-03 10:45:58	552	0.010929
2025-06-03 10:45:59	553	0.016181
2025-06-03 10:45:59	553	0.013883
2025-06-03 10:46:01	555	0.009615
2025-06-03 10:46:02	556	0.012898
2025-06-03 10:46:03	557	0.017823
2025-06-03 10:46:04	558	0.017166
2025-06-03 10:46:05	559	0.011257
2025-06-03 10:46:06	560	0.019464
2025-06-03 10:46:06	560	0.01257
2025-06-03 10:46:07	561	0.017495
2025-06-03 10:46:08	562	0.01454
2025-06-03 10:46:09	563	0.011913
2025-06-03 10:46:10	564	0.017823
2025-06-03 10:46:12	566	0.012242
2025-06-03 10:46:13	567	0.015525
2025-06-03 10:46:14	568	0.011585
2025-06-03 10:46:15	569	0.015853
2025-06-03 10:46:16	570	0.016838
2025-06-03 10:46:16	570	0.01651
2025-06-03 10:46:18	572	0.016181
2025-06-03 10:46:19	573	0.017166
2025-06-03 10:46:20	574	0.0106
2025-06-03 10:46:21	575	0.01257
2025-06-03 10:46:22	576	0.019464
2025-06-03 10:46:23	577	0.01651
2025-06-03 10:46:24	578	0.015525
2025-06-03 10:46:25	579	0.014212
2025-06-03 10:46:26	580	0.013227
2025-06-03 10:46:26	580	0.01257
2025-06-03 10:46:28	582	0.016181
2025-06-03 10:46:29	583	0.01454
2025-06-03 10:46:30	584	0.017823
2025-06-03 10:46:31	585	0.012242
2025-06-03 10:46:32	586	0.017166
2025-06-03 10:46:33	587	0.014868
2025-06-03 10:46:33	587	0.016181
2025-06-03 10:46:35	589	0.013555
2025-06-03 10:46:36	590	0.012898
2025-06-03 10:46:37	591	0.015853
2025-06-03 10:46:38	592	0.012898
2025-06-03 10:46:38	592	0.015525
2025-06-03 10:46:40	594	0.016181
2025-06-03 10:46:40	594	0.016838
2025-06-03 10:46:42	596	0.012242
2025-06-03 10:46:42	596	0.012898
2025-06-03 10:46:44	598	0.013555
2025-06-03 10:46:44	598	0.015196
2025-06-03 10:46:45	599	0.017166
2025-06-03 10:46:46	600	0.021762
2025-06-03 10:46:47	601	0.012898
2025-06-03 10:46:48	602	0.015196
2025-06-03 10:46:49	603	0.008959
2025-06-03 10:46:50	604	0.014212
2025-06-03 10:46:51	605	0.016181
2025-06-03 10:46:52	606	0.01257
2025-06-03 10:46:53	607	0.014868
2025-06-03 10:46:54	608	0.013555
2025-06-03 10:46:55	609	0.011913
2025-06-03 10:46:56	610	0.011257
2025-06-03 10:46:57	611	0.016181
2025-06-03 10:46:58	612	0.015196
2025-06-03 10:46:59	613	0.019136
2025-06-03 10:47:00	614	0.009287
2025-06-03 10:47:01	615	0.0106
2025-06-03 10:47:02	616	0.012242
2025-06-03 10:47:03	617	0.012242
2025-06-03 10:47:04	618	0.017166
2025-06-03 10:47:05	619	0.01651
2025-06-03 10:47:06	620	0.013227
2025-06-03 10:47:07	621	0.016838
2025-06-03 10:47:08	622	0.013883
2025-06-03 10:47:09	623	0.018479
2025-06-03 10:47:10	624	0.013227
2025-06-03 10:47:11	625	0.018151
2025-06-03 10:47:12	626	0.013227
2025-06-03 10:47:13	627	0.014212
2025-06-03 10:47:14	628	0.014868
2025-06-03 10:47:15	629	0.01454
2025-06-03 10:47:16	630	0.016181
2025-06-03 10:47:17	631	0.020778
2025-06-03 10:47:18	632	0.015853
2025-06-03 10:47:19	633	0.014868
2025-06-03 10:47:20	634	0.016838
2025-06-03 10:47:21	635	0.016838
2025-06-03 10:47:22	636	0.015853
2025-06-03 10:47:23	637	0.01651
2025-06-03 10:47:24	638	0.017166
2025-06-03 10:47:25	639	0.011585
2025-06-03 10:47:26	640	0.015196
2025-06-03 10:47:27	641	0.013227
2025-06-03 10:47:28	642	0.01651
2025-06-03 10:47:28	642	0.013555
2025-06-03 10:47:29	643	0.013227
2025-06-03 10:47:31	645	0.019793
2025-06-03 10:47:32	646	0.017495
2025-06-03 10:47:33	647	0.014212
2025-06-03 10:47:34	648	0.014868
2025-06-03 10:47:35	649	0.011585
2025-06-03 10:47:35	649	0.013555
2025-06-03 10:47:36	650	0.013555
2025-06-03 10:47:37	651	0.010929
2025-06-03 10:47:38	652	0.016181
2025-06-03 10:47:39	653	0.01651
2025-06-03 10:47:40	654	0.009287
2025-06-03 10:47:41	655	0.015525
2025-06-03 10:47:42	656	0.015853
2025-06-03 10:47:43	657	0.013555
2025-06-03 10:47:44	658	0.012242
2025-06-03 10:47:45	659	0.01454
2025-06-03 10:47:46	660	0.011913
2025-06-03 10:47:47	661	0.016181
2025-06-03 10:47:48	662	0.015196
2025-06-03 10:47:49	663	0.017495
2025-06-03 10:47:50	664	0.01651
2025-06-03 10:47:51	665	0.013227
2025-06-03 10:47:52	666	0.019464
2025-06-03 10:47:53	667	0.012242
2025-06-03 10:47:54	668	0.017823
2025-06-03 10:47:55	669	0.009287
2025-06-03 10:47:56	670	0.009944
2025-06-03 10:47:57	671	0.01454
2025-06-03 10:47:57	671	0.017166
2025-06-03 10:47:59	673	0.01651
2025-06-03 10:48:00	674	0.016181
2025-06-03 10:48:00	674	0.0106
2025-06-03 10:48:01	675	0.010929
2025-06-03 10:48:02	676	0.013555
2025-06-03 10:48:03	677	0.011257
2025-06-03 10:48:04	678	0.012898
2025-06-03 10:48:05	679	0.020121
2025-06-03 10:48:06	680	0.020778
2025-06-03 10:48:07	681	0.013555
2025-06-03 10:48:08	682	0.014868
2025-06-03 10:48:09	683	0.015196
2025-06-03 10:48:10	684	0.012898
2025-06-03 10:48:11	685	0.012898
2025-06-03 10:48:12	686	0.013883
2025-06-03 10:48:13	687	0.014212
2025-06-03 10:48:14	688	0.011913
2025-06-03 10:48:15	689	0.01257
2025-06-03 10:48:16	690	0.011585
2025-06-03 10:48:17	691	0.013883
2025-06-03 10:48:18	692	0.009944
2025-06-03 10:48:19	693	0.016181
2025-06-03 10:48:20	694	0.01454
2025-06-03 10:48:21	695	-0.003188
2025-06-03 10:48:22	696	0.018808
2025-06-03 10:48:23	697	0.0106
2025-06-03 10:48:24	698	0.010929
2025-06-03 10:48:24	698	0.010929
2025-06-03 10:48:25	699	0.011913
2025-06-03 10:48:26	700	0.015196
2025-06-03 10:48:27	701	0.014212
2025-06-03 10:48:28	702	0.016181
2025-06-03 10:48:29	703	0.014212
2025-06-03 10:48:30	704	0.011257
2025-06-03 10:48:31	705	0.014868
2025-06-03 10:48:32	706	0.013883
2025-06-03 10:48:33	707	0.011257
2025-06-03 10:48:34	708	0.014212
2025-06-03 10:48:35	709	0.013883
2025-06-03 10:48:36	710	0.017823
2025-06-03 10:48:37	711	0.01651
2025-06-03 10:48:38	712	0.015525
2025-06-03 10:48:39	713	0.012898
2025-06-03 10:48:40	714	0.010929
2025-06-03 10:48:41	715	0.013227
2025-06-03 10:48:42	716	0.019793
2025-06-03 10:48:43	717	0.017495
2025-06-03 10:48:44	718	0.015196
2025-06-03 10:48:44	718	0.013555
2025-06-03 10:48:46	720	0.018151
2025-06-03 10:48:47	721	0.01257
2025-06-03 10:48:48	722	0.013883
2025-06-03 10:48:49	723	0.016838
2025-06-03 10:48:49	723	0.010929
2025-06-03 10:48:51	725	0.019136
2025-06-03 10:48:52	726	0.015853
2025-06-03 10:48:52	726	0.007974
2025-06-03 10:48:53	727	0.015196
2025-06-03 10:48:54	728	0.01257
2025-06-03 10:48:55	729	0.011585
2025-06-03 10:48:56	730	0.016181
2025-06-03 10:48:57	731	0.010272
2025-06-03 10:48:58	732	0.017495
2025-06-03 10:48:59	733	0.016181
2025-06-03 10:49:00	734	0.014212
2025-06-03 10:49:01	735	0.012898
2025-06-03 10:49:02	736	0.015853
2025-06-03 10:49:03	737	0.014868
2025-06-03 10:49:04	738	0.015853
2025-06-03 10:49:05	739	0.013883
2025-06-03 10:49:06	740	0.009287
2025-06-03 10:49:07	741	0.014868
2025-06-03 10:49:08	742	0.010929
2025-06-03 10:49:09	743	0.013555
2025-06-03 10:49:10	744	0.015525
2025-06-03 10:49:11	745	0.015525
2025-06-03 10:49:12	746	0.018479
2025-06-03 10:49:12	746	0.014868
2025-06-03 10:49:13	747	0.010929
2025-06-03 10:49:14	748	0.013883
2025-06-03 10:49:15	749	0.011585
2025-06-03 10:49:16	750	0.014212
2025-06-03 10:49:18	752	0.012242
2025-06-03 10:49:19	753	0.01257
2025-06-03 10:49:20	754	0.019793
2025-06-03 10:49:20	754	0.014868
2025-06-03 10:49:21	755	0.010929
2025-06-03 10:49:22	756	0.014868
2025-06-03 10:49:23	757	0.011257
2025-06-03 10:49:25	759	0.012898
2025-06-03 10:49:26	760	0.018151
2025-06-03 10:49:27	761	0.015853
2025-06-03 10:49:28	762	0.007646
2025-06-03 10:49:29	763	0.011913
2025-06-03 10:49:30	764	0.013883
2025-06-03 10:49:31	765	0.01454
2025-06-03 10:49:32	766	0.013555
2025-06-03 10:49:33	767	0.013883
2025-06-03 10:49:34	768	0.014212
2025-06-03 10:49:35	769	0.021106
2025-06-03 10:49:36	770	0.014868
2025-06-03 10:49:37	771	0.017823
2025-06-03 10:49:38	772	0.010929
2025-06-03 10:49:39	773	0.015525
2025-06-03 10:49:40	774	0.016181
2025-06-03 10:49:41	775	0.01257
2025-06-03 10:49:42	776	0.008959
2025-06-03 10:49:43	777	0.013555
2025-06-03 10:49:44	778	0.013227
2025-06-03 10:49:45	779	0.013555
2025-06-03 10:49:46	780	0.018479
2025-06-03 10:49:47	781	0.011257
2025-06-03 10:49:48	782	0.01257
2025-06-03 10:49:49	783	0.0106
2025-06-03 10:49:51	785	0.011257
2025-06-03 10:49:52	786	0.011913
2025-06-03 10:49:52	786	0.011913
2025-06-03 10:49:54	788	0.018479
2025-06-03 10:49:55	789	0.015196
2025-06-03 10:49:56	790	0.013227
2025-06-03 10:49:56	790	0.013227
2025-06-03 10:49:57	791	0.010929
2025-06-03 10:49:58	792	0.012898
2025-06-03 10:50:00	794	0.013883
2025-06-03 10:50:01	795	0.015853
2025-06-03 10:50:01	795	0.014212
2025-06-03 10:50:03	797	0.009944
2025-06-03 10:50:04	798	0.010272
2025-06-03 10:50:05	799	0.011585
2025-06-03 10:50:05	799	0.015853
2025-06-03 10:50:06	800	0.016838
2025-06-03 10:50:08	802	0.008959
2025-06-03 10:50:09	803	0.014868
2025-06-03 10:50:10	804	0.00863
2025-06-03 10:50:11	805	0.015853
2025-06-03 10:50:12	806	0.007974
2025-06-03 10:50:13	807	0.01454
2025-06-03 10:50:14	808	0.009615
2025-06-03 10:50:14	808	0.010272
2025-06-03 10:50:16	810	0.013883
2025-06-03 10:50:17	811	0.015196
2025-06-03 10:50:17	811	0.014212
2025-06-03 10:50:18	812	0.017495
2025-06-03 10:50:19	813	0.018479
2025-06-03 10:50:21	815	0.017495
2025-06-03 10:50:22	816	0.017495
2025-06-03 10:50:23	817	0.012242
2025-06-03 10:50:23	817	0.011257
2025-06-03 10:50:24	818	0.006661
2025-06-03 10:50:25	819	0.014868
2025-06-03 10:50:26	820	0.014212
2025-06-03 10:50:27	821	0.007317
2025-06-03 10:50:28	822	0.015196
2025-06-03 10:50:30	824	0.010272
2025-06-03 10:50:30	824	0.014868
2025-06-03 10:50:31	825	0.011585
2025-06-03 10:50:32	826	0.011585
2025-06-03 10:50:34	828	0.012898
2025-06-03 10:50:35	829	0.014868
2025-06-03 10:50:36	830	0.011257
2025-06-03 10:50:37	831	0.006332
2025-06-03 10:50:37	831	0.012242
2025-06-03 10:50:39	833	0.018808
2025-06-03 10:50:39	833	0.01257
2025-06-03 10:50:40	834	0.013883
2025-06-03 10:50:41	835	0.020449
2025-06-03 10:50:42	836	0.013883
2025-06-03 10:50:43	837	0.016181
2025-06-03 10:50:44	838	0.018808
2025-06-03 10:50:45	839	0.018151
2025-06-03 10:50:46	840	0.016838
2025-06-03 10:50:47	841	0.015196
2025-06-03 10:50:48	842	0.017166
2025-06-03 10:50:49	843	0.017495
2025-06-03 10:50:50	844	0.013883
2025-06-03 10:50:51	845	0.014212
2025-06-03 10:50:52	846	0.014212
2025-06-03 10:50:53	847	0.017166
2025-06-03 10:50:54	848	0.010929
2025-06-03 10:50:55	849	0.015853
2025-06-03 10:50:57	851	0.016181
2025-06-03 10:50:58	852	0.015196
2025-06-03 10:50:59	853	0.013883
2025-06-03 10:51:00	854	0.015525
2025-06-03 10:51:01	855	0.015525
2025-06-03 10:51:02	856	0.012898
2025-06-03 10:51:03	857	0.010929
2025-06-03 10:51:04	858	0.017495
2025-06-03 10:51:05	859	0.011585
2025-06-03 10:51:06	860	0.018151
2025-06-03 10:51:07	861	0.013555
2025-06-03 10:51:08	862	0.023076
2025-06-03 10:51:09	863	0.020449
2025-06-03 10:51:10	864	0.018808
2025-06-03 10:51:11	865	0.012898
2025-06-03 10:51:12	866	0.015853
2025-06-03 10:51:13	867	0.01454
2025-06-03 10:51:14	868	0.020121
2025-06-03 10:51:15	869	0.013883
2025-06-03 10:51:16	870	0.016181
2025-06-03 10:51:17	871	0.009287
2025-06-03 10:51:18	872	0.016181
2025-06-03 10:51:19	873	0.021762
2025-06-03 10:51:20	874	0.014868
2025-06-03 10:51:21	875	0.018808
2025-06-03 10:51:22	876	0.016181
2025-06-03 10:51:23	877	0.01257
2025-06-03 10:51:24	878	0.021434
2025-06-03 10:51:25	879	0.01257
2025-06-03 10:51:26	880	0.015196
2025-06-03 10:51:27	881	0.018151
2025-06-03 10:51:28	882	0.015196
2025-06-03 10:51:29	883	0.01651
2025-06-03 10:51:30	884	0.013883
2025-06-03 10:51:31	885	0.017495
2025-06-03 10:51:32	886	0.014868
2025-06-03 10:51:33	887	0.014868
2025-06-03 10:51:34	888	0.014868
2025-06-03 10:51:35	889	0.01257
2025-06-03 10:51:36	890	0.014868
2025-06-03 10:51:36	890	0.01454
2025-06-03 10:51:38	892	0.013555
2025-06-03 10:51:38	892	0.014868
2025-06-03 10:51:39	893	0.013227
2025-06-03 10:51:40	894	0.020121
2025-06-03 10:51:41	895	0.022091
2025-06-03 10:51:42	896	0.013883
2025-06-03 10:51:43	897	0.012242
2025-06-03 10:51:44	898	0.017823
2025-06-03 10:51:45	899	0.013555
2025-06-03 10:51:46	900	0.019464
2025-06-03 10:51:47	901	0.021434
2025-06-03 10:51:48	902	0.015196
2025-06-03 10:51:49	903	0.014212
2025-06-03 10:51:50	904	0.013555
2025-06-03 10:51:51	905	0.01651
2025-06-03 10:51:52	906	0.01651
2025-06-03 10:51:53	907	0.01454
2025-06-03 10:51:54	908	0.01651
2025-06-03 10:51:55	909	0.017166
2025-06-03 10:51:56	910	0.012898
2025-06-03 10:51:57	911	0.018151
2025-06-03 10:51:58	912	0.012898
2025-06-03 10:51:59	913	0.011257
2025-06-03 10:52:00	914	0.015525
2025-06-03 10:52:01	915	0.012242
2025-06-03 10:52:02	916	0.016838
2025-06-03 10:52:03	917	0.012898
2025-06-03 10:52:04	918	0.012242
2025-06-03 10:52:05	919	0.014212
2025-06-03 10:52:06	920	0.0106
2025-06-03 10:52:07	921	0.013555
2025-06-03 10:52:08	922	0.019136
2025-06-03 10:52:09	923	0.017166
2025-06-03 10:52:10	924	0.023404
2025-06-03 10:52:11	925	0.013555
2025-06-03 10:52:12	926	0.020449
2025-06-03 10:52:13	927	0.015196
2025-06-03 10:52:14	928	0.020449
2025-06-03 10:52:15	929	0.016181
2025-06-03 10:52:16	930	0.017495
2025-06-03 10:52:16	930	0.010929
2025-06-03 10:52:18	932	0.014868
2025-06-03 10:52:19	933	0.014868
2025-06-03 10:52:20	934	0.019464
2025-06-03 10:52:20	934	0.013883
2025-06-03 10:52:21	935	0.011585
2025-06-03 10:52:22	936	0.014868
2025-06-03 10:52:23	937	0.011585
2025-06-03 10:52:24	938	0.013883
2025-06-03 10:52:25	939	0.01257
2025-06-03 10:52:26	940	0.013227
2025-06-03 10:52:27	941	0.01651
2025-06-03 10:52:28	942	0.009615
2025-06-03 10:52:29	943	0.014868
2025-06-03 10:52:30	944	0.014868
2025-06-03 10:52:31	945	0.015196
2025-06-03 10:52:32	946	0.014212
2025-06-03 10:52:33	947	0.015853
2025-06-03 10:52:34	948	0.014212
2025-06-03 10:52:35	949	0.014868
2025-06-03 10:52:36	950	0.014212
2025-06-03 10:52:37	951	0.020121
2025-06-03 10:52:38	952	0.013555
2025-06-03 10:52:39	953	0.01454
2025-06-03 10:52:40	954	0.014868
2025-06-03 10:52:41	955	0.012242
2025-06-03 10:52:42	956	0.018151
2025-06-03 10:52:42	956	0.017495
2025-06-03 10:52:44	958	0.0106
2025-06-03 10:52:45	959	0.011913
2025-06-03 10:52:46	960	0.017166
2025-06-03 10:52:46	960	0.012242
2025-06-03 10:52:47	961	0.019464
2025-06-03 10:52:48	962	0.012898
2025-06-03 10:52:49	963	0.018151
2025-06-03 10:52:50	964	0.017495
2025-06-03 10:52:51	965	0.012242
2025-06-03 10:52:52	966	0.013227
2025-06-03 10:52:53	967	0.015525
2025-06-03 10:52:54	968	0.0106
2025-06-03 10:52:55	969	0.017166
2025-06-03 10:52:56	970	0.012898
2025-06-03 10:52:57	971	0.012898
2025-06-03 10:52:58	972	0.011913
2025-06-03 10:52:59	973	0.011913
2025-06-03 10:53:00	974	0.01651
2025-06-03 10:53:01	975	0.011913
2025-06-03 10:53:02	976	0.011585
2025-06-03 10:53:03	977	0.012898
2025-06-03 10:53:04	978	0.015196
2025-06-03 10:53:05	979	0.017166
2025-06-03 10:53:06	980	0.020778
2025-06-03 10:53:07	981	0.017823
2025-06-03 10:53:08	982	0.017823
2025-06-03 10:53:09	983	0.01651
2025-06-03 10:53:09	983	0.015525
2025-06-03 10:53:11	985	0.013883
2025-06-03 10:53:11	985	0.017166
2025-06-03 10:53:12	986	0.012242
2025-06-03 10:53:13	987	0.012898
2025-06-03 10:53:14	988	0.015196
2025-06-03 10:53:15	989	0.013883
2025-06-03 10:53:16	990	0.012898
2025-06-03 10:53:17	991	0.011257
2025-06-03 10:53:18	992	0.0106
2025-06-03 10:53:19	993	0.012242
2025-06-03 10:53:20	994	0.013555
2025-06-03 10:53:21	995	0.018808
2025-06-03 10:53:22	996	0.014868
2025-06-03 10:53:23	997	0.011257
2025-06-03 10:53:24	998	0.015853
2025-06-03 10:53:25	999	0.017166
2025-06-03 10:53:26	1000	0.014212
2025-06-03 10:53:27	1001	0.017166
2025-06-03 10:53:28	1002	0.011257
2025-06-03 10:53:30	1004	0.015525
2025-06-03 10:53:30	1004	0.014212
2025-06-03 10:53:31	1005	0.007646
2025-06-03 10:53:32	1006	0.015853
2025-06-03 10:53:33	1007	0.017166
2025-06-03 10:53:34	1008	0.014212
2025-06-03 10:53:35	1009	0.017166
2025-06-03 10:53:36	1010	0.016838
2025-06-03 10:53:38	1012	0.008959
2025-06-03 10:53:39	1013	0.017166
2025-06-03 10:53:40	1014	0.013555
2025-06-03 10:53:41	1015	0.012242
2025-06-03 10:53:42	1016	0.014868
2025-06-03 10:53:43	1017	0.011585
2025-06-03 10:53:44	1018	0.011585
2025-06-03 10:53:44	1018	0.0106
2025-06-03 10:53:45	1019	0.014212
2025-06-03 10:53:46	1020	0.012242
2025-06-03 10:53:47	1021	0.011257
2025-06-03 10:53:48	1022	0.012242
2025-06-03 10:53:49	1023	0.013555
2025-06-03 10:53:50	1024	0.011913
2025-06-03 10:53:51	1025	0.011585
2025-06-03 10:53:52	1026	0.015525
2025-06-03 10:53:53	1027	0.00863
2025-06-03 10:53:54	1028	0.012898
2025-06-03 10:53:56	1030	0.015525
2025-06-03 10:53:57	1031	0.015196
2025-06-03 10:53:58	1032	0.010929
2025-06-03 10:53:59	1033	0.015196
2025-06-03 10:54:00	1034	0.015196
2025-06-03 10:54:01	1035	0.015853
2025-06-03 10:54:02	1036	0.017823
2025-06-03 10:54:03	1037	0.015525
2025-06-03 10:54:05	1039	0.013227
2025-06-03 10:54:06	1040	0.012898
2025-06-03 10:54:07	1041	0.012898
2025-06-03 10:54:08	1042	0.006332
2025-06-03 10:54:09	1043	0.017495
2025-06-03 10:54:09	1043	0.021762
2025-06-03 10:54:10	1044	0.019136
2025-06-03 10:54:11	1045	0.011585
2025-06-03 10:54:12	1046	0.015853
2025-06-03 10:54:14	1048	0.014868
2025-06-03 10:54:15	1049	0.007317
2025-06-03 10:54:15	1049	0.013555
2025-06-03 10:54:16	1050	0.011585
2025-06-03 10:54:18	1052	0.015196
2025-06-03 10:54:18	1052	0.014868
2025-06-03 10:54:19	1053	0.016181
2025-06-03 10:54:20	1054	0.016838
2025-06-03 10:54:22	1056	0.011257
2025-06-03 10:54:23	1057	0.009287
2025-06-03 10:54:24	1058	0.018808
2025-06-03 10:54:24	1058	0.014212
2025-06-03 10:54:25	1059	0.011913
2025-06-03 10:54:26	1060	0.015853
2025-06-03 10:54:28	1062	0.014212
2025-06-03 10:54:28	1062	0.013227
2025-06-03 10:54:30	1064	0.010272
2025-06-03 10:54:31	1065	0.01651
2025-06-03 10:54:32	1066	0.01651
2025-06-03 10:54:33	1067	0.012898
2025-06-03 10:54:34	1068	0.01454
2025-06-03 10:54:35	1069	0.009615
2025-06-03 10:54:35	1069	0.011585
2025-06-03 10:54:36	1070	0.012898
2025-06-03 10:54:38	1072	0.01454
2025-06-03 10:54:39	1073	0.006004
2025-06-03 10:54:40	1074	0.012898
2025-06-03 10:54:41	1075	0.016181
2025-06-03 10:54:42	1076	0.013227
2025-06-03 10:54:42	1076	0.020121
2025-06-03 10:54:44	1078	0.015196
2025-06-03 10:54:45	1079	0.016181
2025-06-03 10:54:46	1080	0.009615
2025-06-03 10:54:47	1081	0.018479
2025-06-03 10:54:48	1082	0.01454
2025-06-03 10:54:49	1083	0.014868
2025-06-03 10:54:50	1084	0.012898
2025-06-03 10:54:51	1085	0.015853
2025-06-03 10:54:52	1086	0.015853
2025-06-03 10:54:53	1087	0.010272
2025-06-03 10:54:54	1088	0.012898
2025-06-03 10:54:55	1089	0.013883
2025-06-03 10:54:56	1090	0.01257
2025-06-03 10:54:57	1091	0.021106
2025-06-03 10:54:58	1092	0.015196
2025-06-03 10:54:58	1092	0.009287
2025-06-03 10:55:00	1094	0.008959
2025-06-03 10:55:00	1094	0.014212
2025-06-03 10:55:02	1096	0.013883
2025-06-03 10:55:02	1096	0.009944
2025-06-03 10:55:03	1097	0.011913
2025-06-03 10:55:04	1098	0.016181
2025-06-03 10:55:05	1099	0.012898
2025-06-03 10:55:06	1100	0.011257
2025-06-03 10:55:07	1101	0.015196
2025-06-03 10:55:08	1102	0.009615
2025-06-03 10:55:09	1103	0.015196
2025-06-03 10:55:10	1104	0.018808
2025-06-03 10:55:11	1105	0.015853
2025-06-03 10:55:12	1106	0.016838
2025-06-03 10:55:13	1107	0.015196
2025-06-03 10:55:14	1108	0.016838
2025-06-03 10:55:15	1109	0.015196
2025-06-03 10:55:16	1110	0.011585
2025-06-03 10:55:17	1111	0.016838
2025-06-03 10:55:18	1112	0.012898
2025-06-03 10:55:19	1113	0.011257
2025-06-03 10:55:20	1114	0.012898
2025-06-03 10:55:21	1115	0.019464
2025-06-03 10:55:22	1116	0.011585
2025-06-03 10:55:23	1117	0.019464
2025-06-03 10:55:24	1118	0.017166
2025-06-03 10:55:25	1119	0.010929
2025-06-03 10:55:26	1120	0.015525
2025-06-03 10:55:27	1121	0.012898
2025-06-03 10:55:28	1122	0.015853
2025-06-03 10:55:29	1123	0.018808
2025-06-03 10:55:30	1124	0.016838
2025-06-03 10:55:31	1125	0.013555
2025-06-03 10:55:32	1126	0.019464
2025-06-03 10:55:33	1127	0.013227
2025-06-03 10:55:34	1128	0.016181
2025-06-03 10:55:34	1128	0.011585
2025-06-03 10:55:35	1129	0.014868
2025-06-03 10:55:36	1130	0.013227
2025-06-03 10:55:37	1131	0.010929
2025-06-03 10:55:38	1132	0.011585
2025-06-03 10:55:39	1133	0.015196
2025-06-03 10:55:40	1134	0.017823
2025-06-03 10:55:41	1135	0.014868
2025-06-03 10:55:42	1136	0.01454
2025-06-03 10:55:43	1137	0.01651
2025-06-03 10:55:44	1138	0.019793
2025-06-03 10:55:45	1139	0.015196
2025-06-03 10:55:46	1140	0.015525
2025-06-03 10:55:47	1141	0.016838
2025-06-03 10:55:48	1142	0.016181
2025-06-03 10:55:49	1143	0.017495
2025-06-03 10:55:50	1144	0.015196
2025-06-03 10:55:51	1145	0.016181
2025-06-03 10:55:52	1146	0.008302
2025-06-03 10:55:53	1147	0.013555
2025-06-03 10:55:54	1148	0.018808
2025-06-03 10:55:55	1149	0.010272
2025-06-03 10:55:56	1150	0.013227
2025-06-03 10:55:57	1151	0.00863
2025-06-03 10:55:58	1152	0.015853
2025-06-03 10:55:59	1153	0.020778
2025-06-03 10:56:00	1154	0.013227
2025-06-03 10:56:01	1155	0.011585
2025-06-03 10:56:02	1156	0.015196
2025-06-03 10:56:02	1156	0.014868
2025-06-03 10:56:04	1158	0.012898
2025-06-03 10:56:04	1158	0.012898
2025-06-03 10:56:05	1159	0.017166
2025-06-03 10:56:06	1160	0.011257
2025-06-03 10:56:07	1161	0.016838
2025-06-03 10:56:08	1162	0.015525
2025-06-03 10:56:09	1163	0.011913
2025-06-03 10:56:10	1164	0.013555
2025-06-03 10:56:11	1165	0.015196
2025-06-03 10:56:12	1166	0.011585
2025-06-03 10:56:13	1167	0.011913
2025-06-03 10:56:14	1168	0.014212
2025-06-03 10:56:15	1169	0.018151
2025-06-03 10:56:16	1170	0.018151
2025-06-03 10:56:17	1171	0.008959
2025-06-03 10:56:18	1172	0.009944
2025-06-03 10:56:19	1173	0.013883
2025-06-03 10:56:20	1174	0.012898
2025-06-03 10:56:21	1175	0.015525
2025-06-03 10:56:22	1176	0.01651
2025-06-03 10:56:23	1177	0.018151
2025-06-03 10:56:23	1177	0.013555
2025-06-03 10:56:24	1178	0.018808
2025-06-03 10:56:25	1179	0.009615
2025-06-03 10:56:27	1181	0.01651
2025-06-03 10:56:28	1182	0.009615
2025-06-03 10:56:28	1182	0.013555
2025-06-03 10:56:29	1183	0.017495
2025-06-03 10:56:30	1184	0.013883
2025-06-03 10:56:31	1185	0.016838
2025-06-03 10:56:32	1186	0.01651
2025-06-03 10:56:33	1187	0.010929
2025-06-03 10:56:34	1188	0.01257
2025-06-03 10:56:35	1189	0.018808
2025-06-03 10:56:36	1190	0.013555
2025-06-03 10:56:37	1191	0.012242
2025-06-03 10:56:38	1192	0.015196
2025-06-03 10:56:39	1193	0.013555
2025-06-03 10:56:40	1194	0.013883
2025-06-03 10:56:41	1195	0.017495
2025-06-03 10:56:42	1196	0.009615
2025-06-03 10:56:43	1197	0.007974
2025-06-03 10:56:44	1198	0.016838
2025-06-03 10:56:45	1199	0.010929
2025-06-03 10:56:46	1200	0.009944
2025-06-03 10:56:47	1201	0.020121
2025-06-03 10:56:48	1202	0.013883
2025-06-03 10:56:49	1203	0.019136
2025-06-03 10:56:50	1204	0.009944
2025-06-03 10:56:51	1205	0.017166
2025-06-03 10:56:52	1206	0.012242
2025-06-03 10:56:52	1206	0.008959
2025-06-03 10:56:53	1207	0.015196
2025-06-03 10:56:54	1208	0.016181
2025-06-03 10:56:55	1209	0.010929
2025-06-03 10:56:56	1210	0.01651
2025-06-03 10:56:57	1211	0.020778
2025-06-03 10:56:58	1212	0.011257
2025-06-03 10:56:59	1213	0.013883
2025-06-03 10:57:00	1214	0.013555
2025-06-03 10:57:01	1215	0.014868
2025-06-03 10:57:02	1216	0.020121
2025-06-03 10:57:03	1217	0.013555
2025-06-03 10:57:04	1218	0.01454
2025-06-03 10:57:05	1219	0.017166
2025-06-03 10:57:06	1220	0.018151
2025-06-03 10:57:07	1221	0.015853
2025-06-03 10:57:08	1222	0.011257
2025-06-03 10:57:09	1223	0.020778
2025-06-03 10:57:10	1224	0.010929
2025-06-03 10:57:11	1225	0.011257
2025-06-03 10:57:12	1226	0.018151
2025-06-03 10:57:13	1227	0.016181
2025-06-03 10:57:14	1228	0.011585
2025-06-03 10:57:15	1229	0.013227
2025-06-03 10:57:16	1230	0.019136
2025-06-03 10:57:16	1230	0.01257
2025-06-03 10:57:17	1231	0.018151
2025-06-03 10:57:18	1232	0.008302
2025-06-03 10:57:20	1234	0.013555
2025-06-03 10:57:20	1234	0.015196
2025-06-03 10:57:21	1235	0.019464
2025-06-03 10:57:22	1236	0.015196
2025-06-03 10:57:23	1237	0.01454
2025-06-03 10:57:24	1238	0.016181
2025-06-03 10:57:25	1239	0.018479
2025-06-03 10:57:26	1240	0.01454
2025-06-03 10:57:27	1241	0.015525
2025-06-03 10:57:28	1242	0.013883
2025-06-03 10:57:29	1243	0.017166
2025-06-03 10:57:30	1244	0.016181
2025-06-03 10:57:31	1245	0.018479
2025-06-03 10:57:32	1246	0.008959
2025-06-03 10:57:33	1247	0.016181
2025-06-03 10:57:34	1248	0.012242
2025-06-03 10:57:35	1249	0.015853
2025-06-03 10:57:36	1250	0.016181
2025-06-03 10:57:37	1251	0.014212
2025-06-03 10:57:38	1252	0.017823
2025-06-03 10:57:39	1253	0.013227
2025-06-03 10:57:40	1254	0.017495
2025-06-03 10:57:41	1255	0.015853
2025-06-03 10:57:42	1256	0.01257
2025-06-03 10:57:43	1257	0.013555
2025-06-03 10:57:44	1258	0.011257
2025-06-03 10:57:45	1259	0.010272
2025-06-03 10:57:46	1260	0.014212
2025-06-03 10:57:47	1261	0.014212
2025-06-03 10:57:48	1262	0.016181
2025-06-03 10:57:49	1263	0.014212
2025-06-03 10:57:50	1264	0.014868
2025-06-03 10:57:50	1264	0.009287
2025-06-03 10:57:51	1265	0.006004
2025-06-03 10:57:52	1266	0.013883
2025-06-03 10:57:54	1268	0.01454
2025-06-03 10:57:55	1269	0.017823
2025-06-03 10:57:56	1270	0.016181
2025-06-03 10:57:57	1271	0.017495
2025-06-03 10:57:57	1271	0.014212
2025-06-03 10:57:58	1272	0.01454
2025-06-03 10:58:00	1274	0.016838
2025-06-03 10:58:00	1274	0.012898
2025-06-03 10:58:02	1276	0.01454
2025-06-03 10:58:03	1277	0.013883
2025-06-03 10:58:04	1278	0.009944
2025-06-03 10:58:05	1279	0.015196
2025-06-03 10:58:06	1280	0.010929
2025-06-03 10:58:07	1281	0.01257
2025-06-03 10:58:07	1281	0.016181
2025-06-03 10:58:08	1282	0.020449
2025-06-03 10:58:09	1283	0.005019
2025-06-03 10:58:10	1284	0.012242
2025-06-03 10:58:12	1286	0.017166
2025-06-03 10:58:13	1287	0.018808
2025-06-03 10:58:14	1288	0.013227
2025-06-03 10:58:15	1289	0.009287
2025-06-03 10:58:15	1289	0.018808
2025-06-03 10:58:16	1290	0.014868
2025-06-03 10:58:17	1291	0.017495
2025-06-03 10:58:18	1292	0.013555
2025-06-03 10:58:20	1294	0.010272
2025-06-03 10:58:21	1295	0.013555
2025-06-03 10:58:22	1296	0.01257
2025-06-03 10:58:23	1297	0.01454

## Sheet: Pressure Data
dateTime	Relative time	G1	G2	G4	G5
2025-06-03 10:34:39	0	6.18e-06	0.0001	0.0001	-0.028166
2025-06-03 10:34:40	1	6.14e-06	0.0001	0.0001	-0.006281
2025-06-03 10:34:41	2	6.09e-06	0.0001	0.0001	-0.023789
2025-06-03 10:34:42	3	6.09e-06	0.0001	0.0001	-0.023789
2025-06-03 10:34:43	4	6.09e-06	0.0001	0.0001	-0.023789
2025-06-03 10:34:44	5	6.09e-06	0.0001	0.0001	-0.03692
2025-06-03 10:34:45	6	6.09e-06	0.0001	0.0001	-0.028166
2025-06-03 10:34:46	7	6.09e-06	0.0001	0.0001	-0.028166
2025-06-03 10:34:47	8	6.09e-06	0.0001	0.0001	-0.032543
2025-06-03 10:34:47	8	6.09e-06	0.0001	0.0001	-0.028166
2025-06-03 10:34:48	9	6.09e-06	0.0001	0.0001	-0.019412
2025-06-03 10:34:49	10	6.09e-06	0.0001	0.0001	-0.015035
2025-06-03 10:34:50	11	6.09e-06	0.0001	0.0001	-0.03692
2025-06-03 10:34:51	12	6.01e-06	0.0001	0.0001	-0.028166
2025-06-03 10:34:52	13	5.99e-06	0.0001	0.0001	-0.023789
2025-06-03 10:34:53	14	5.97e-06	0.0001	0.0001	-0.028166
2025-06-03 10:34:54	15	5.97e-06	0.0001	0.0001	-0.028166
2025-06-03 10:34:55	16	5.99e-06	0.0001	0.0001	-0.019412
2025-06-03 10:34:56	17	5.97e-06	0.0001	0.0001	-0.032543
2025-06-03 10:34:57	18	5.99e-06	0.0001	0.0001	-0.023789
2025-06-03 10:34:58	19	5.97e-06	0.0001	0.0001	-0.03692
2025-06-03 10:34:59	20	5.97e-06	0.0001	0.0001	-0.023789
2025-06-03 10:35:00	21	5.99e-06	0.0001	0.0001	-0.045674
2025-06-03 10:35:01	22	5.97e-06	0.0001	0.0001	-0.023789
2025-06-03 10:35:02	23	5.99e-06	0.0001	0.0001	-0.041297
2025-06-03 10:35:03	24	5.99e-06	0.0001	0.0001	-0.023789
2025-06-03 10:35:04	25	5.97e-06	0.0001	0.0001	-0.019412
2025-06-03 10:35:05	26	5.99e-06	0.0001	0.0001	-0.023789
2025-06-03 10:35:06	27	5.99e-06	0.0001	0.0001	-0.032543
2025-06-03 10:35:07	28	5.99e-06	0.0001	0.0001	-0.028166
2025-06-03 10:35:08	29	5.99e-06	0.0001	0.0001	-0.03692
2025-06-03 10:35:09	30	5.99e-06	0.0001	0.0001	-0.028166
2025-06-03 10:35:10	31	5.97e-06	0.0001	0.0001	-0.023789
2025-06-03 10:35:11	32	5.93e-06	0.0001	0.0001	-0.03692
2025-06-03 10:35:12	33	5.87e-06	0.0001	0.0001	-0.028166
2025-06-03 10:35:13	34	5.87e-06	0.0001	0.0001	-0.032543
2025-06-03 10:35:14	35	5.87e-06	0.0001	0.0001	-0.03692
2025-06-03 10:35:15	36	5.89e-06	0.0001	0.0001	-0.023789
2025-06-03 10:35:16	37	5.87e-06	0.0001	0.0001	-0.032543
2025-06-03 10:35:17	38	5.87e-06	0.0001	0.0001	-0.019412
2025-06-03 10:35:18	39	5.87e-06	0.0001	0.0001	-0.010658
2025-06-03 10:35:19	40	5.87e-06	0.0001	0.0001	-0.023789
2025-06-03 10:35:20	41	5.87e-06	0.0001	0.0001	-0.019412
2025-06-03 10:35:21	42	5.87e-06	0.0001	0.0001	-0.028166
2025-06-03 10:35:21	42	5.87e-06	0.0001	0.0001	-0.019412
2025-06-03 10:35:22	43	5.87e-06	0.0001	0.0001	-0.032543
2025-06-03 10:35:23	44	5.87e-06	0.0001	0.0001	-0.023789
2025-06-03 10:35:24	45	5.87e-06	0.0001	0.0001	-0.028166
2025-06-03 10:35:25	46	5.87e-06	0.0001	0.0001	-0.03692
2025-06-03 10:35:26	47	5.87e-06	0.0001	0.0001	-0.019412
2025-06-03 10:35:27	48	5.87e-06	0.0001	0.0001	-0.032543
2025-06-03 10:35:28	49	5.89e-06	0.0001	0.0001	-0.03692
2025-06-03 10:35:29	50	5.87e-06	0.0001	0.0001	-0.019412
2025-06-03 10:35:30	51	5.82e-06	0.0001	0.0001	-0.03692
2025-06-03 10:35:31	52	5.78e-06	0.0001	0.0001	-0.023789
2025-06-03 10:35:32	53	5.76e-06	0.0001	0.0001	-0.019412
2025-06-03 10:35:33	54	5.76e-06	0.0001	0.0001	-0.028166
2025-06-03 10:35:34	55	5.78e-06	0.0001	0.0001	-0.019412
2025-06-03 10:35:35	56	5.78e-06	0.0001	0.0001	-0.028166
2025-06-03 10:35:36	57	5.78e-06	0.0001	0.0001	-0.019412
2025-06-03 10:35:37	58	5.78e-06	0.0001	0.0001	-0.028166
2025-06-03 10:35:38	59	5.78e-06	0.0001	0.0001	-0.023789
2025-06-03 10:35:39	60	5.8e-06	0.0001	0.0001	-0.023789
2025-06-03 10:35:40	61	5.78e-06	0.0001	0.0001	-0.028166
2025-06-03 10:35:41	62	5.78e-06	0.0001	0.0001	-0.023789
2025-06-03 10:35:42	63	5.78e-06	0.0001	0.0001	-0.015035
2025-06-03 10:35:43	64	5.78e-06	0.0001	0.0001	-0.028166
2025-06-03 10:35:44	65	5.78e-06	0.0001	0.0001	-0.03692
2025-06-03 10:35:45	66	5.78e-06	0.0001	0.0001	-0.041297
2025-06-03 10:35:46	67	5.78e-06	0.0001	0.0001	-0.023789
2025-06-03 10:35:47	68	5.78e-06	0.0001	0.0001	-0.03692
2025-06-03 10:35:48	69	5.78e-06	0.0001	0.0001	-0.03692
2025-06-03 10:35:49	70	5.78e-06	0.0001	0.0001	-0.041297
2025-06-03 10:35:50	71	5.78e-06	0.0001	0.0001	-0.03692
2025-06-03 10:35:51	72	5.78e-06	0.0001	0.0001	-0.03692
2025-06-03 10:35:52	73	5.78e-06	0.0001	0.0001	-0.023789
2025-06-03 10:35:53	74	5.8e-06	0.0001	0.0001	-0.032543
2025-06-03 10:35:54	75	5.78e-06	0.0001	0.0001	-0.023789
2025-06-03 10:35:55	76	5.72e-06	0.0001	0.0001	-0.019412
2025-06-03 10:35:55	76	5.7e-06	0.0001	0.0001	-0.006281
2025-06-03 10:35:56	77	5.68e-06	0.0001	0.0001	-0.023789
2025-06-03 10:35:57	78	5.68e-06	0.0001	0.0001	-0.028166
2025-06-03 10:35:58	79	5.68e-06	0.0001	0.0001	-0.023789
2025-06-03 10:35:59	80	5.66e-06	0.0001	0.0001	-0.028166
2025-06-03 10:36:00	81	5.66e-06	0.0001	0.0001	-0.015035
2025-06-03 10:36:01	82	5.66e-06	0.0001	0.0001	-0.023789
2025-06-03 10:36:02	83	5.68e-06	0.0001	0.0001	-0.023789
2025-06-03 10:36:03	84	5.66e-06	0.0001	0.0001	-0.028166
2025-06-03 10:36:04	85	5.66e-06	0.0001	0.0001	-0.028166
2025-06-03 10:36:05	86	5.68e-06	0.0001	0.0001	-0.023789
2025-06-03 10:36:06	87	5.68e-06	0.0001	0.0001	-0.028166
2025-06-03 10:36:07	88	5.66e-06	0.0001	0.0001	-0.028166
2025-06-03 10:36:08	89	5.66e-06	0.0001	0.0001	-0.028166
2025-06-03 10:36:09	90	5.68e-06	0.0001	0.0001	-0.028166
2025-06-03 10:36:10	91	5.66e-06	0.0001	0.0001	-0.032543
2025-06-03 10:36:11	92	5.68e-06	0.0001	0.0001	-0.028166
2025-06-03 10:36:12	93	5.68e-06	0.0001	0.0001	-0.023789
2025-06-03 10:36:13	94	5.66e-06	0.0001	0.0001	-0.019412
2025-06-03 10:36:14	95	5.68e-06	0.0001	0.0001	-0.028166
2025-06-03 10:36:15	96	5.68e-06	0.0001	0.0001	-0.028166
2025-06-03 10:36:16	97	5.68e-06	0.0001	0.0001	-0.028166
2025-06-03 10:36:17	98	5.68e-06	0.0001	0.0001	-0.023789
2025-06-03 10:36:18	99	5.68e-06	0.0001	0.0001	-0.028166
2025-06-03 10:36:19	100	5.68e-06	0.0001	0.0001	-0.03692
2025-06-03 10:36:20	101	5.68e-06	0.0001	0.0001	-0.028166
2025-06-03 10:36:20	101	5.68e-06	0.0001	0.0001	-0.023789
2025-06-03 10:36:21	102	5.66e-06	0.0001	0.0001	-0.03692
2025-06-03 10:36:22	103	5.66e-06	0.0001	0.0001	-0.028166
2025-06-03 10:36:23	104	5.68e-06	0.0001	0.0001	-0.028166
2025-06-03 10:36:24	105	5.68e-06	0.0001	0.0001	-0.023789
2025-06-03 10:36:25	106	5.66e-06	0.0001	0.0001	-0.028166
2025-06-03 10:36:26	107	5.66e-06	0.0001	0.0001	-0.032543
2025-06-03 10:36:27	108	5.68e-06	0.0001	0.0001	-0.023789
2025-06-03 10:36:28	109	5.68e-06	0.0001	0.0001	-0.019412
2025-06-03 10:36:29	110	5.68e-06	0.0001	0.0001	-0.015035
2025-06-03 10:36:30	111	5.66e-06	0.0001	0.0001	-0.019412
2025-06-03 10:36:31	112	5.68e-06	0.0001	0.0001	-0.028166
2025-06-03 10:36:32	113	5.66e-06	0.0001	0.0001	-0.03692
2025-06-03 10:36:33	114	5.66e-06	0.0001	0.0001	-0.019412
2025-06-03 10:36:34	115	5.68e-06	0.0001	0.0001	-0.019412
2025-06-03 10:36:35	116	5.68e-06	0.0001	0.0001	-0.028166
2025-06-03 10:36:36	117	5.68e-06	0.0001	0.0001	-0.028166
2025-06-03 10:36:37	118	5.68e-06	0.0001	0.0001	-0.023789
2025-06-03 10:36:38	119	5.66e-06	0.0001	0.0001	-0.023789
2025-06-03 10:36:39	120	5.66e-06	0.0001	0.0001	-0.032543
2025-06-03 10:36:40	121	5.68e-06	0.0001	0.0001	-0.023789
2025-06-03 10:36:41	122	5.68e-06	0.0001	0.0001	-0.023789
2025-06-03 10:36:42	123	5.66e-06	0.0001	0.0001	-0.028166
2025-06-03 10:36:43	124	5.68e-06	0.0001	0.0001	-0.023789
2025-06-03 10:36:44	125	5.68e-06	0.0001	0.0001	-0.041297
2025-06-03 10:36:45	126	5.68e-06	0.0001	0.0001	-0.032543
2025-06-03 10:36:46	127	5.66e-06	0.0001	0.0001	-0.045674
2025-06-03 10:36:47	128	5.66e-06	0.0001	0.0001	-0.03692
2025-06-03 10:36:48	129	5.68e-06	0.0001	0.0001	-0.032543
2025-06-03 10:36:49	130	5.66e-06	0.0001	0.0001	-0.03692
2025-06-03 10:36:50	131	5.66e-06	0.0001	0.0001	-0.03692
2025-06-03 10:36:51	132	5.68e-06	0.0001	0.0001	-0.032543
2025-06-03 10:36:52	133	5.68e-06	0.0001	0.0001	-0.045674
2025-06-03 10:36:53	134	5.68e-06	0.0001	0.0001	-0.028166
2025-06-03 10:36:54	135	5.68e-06	0.0001	0.0001	-0.041297
2025-06-03 10:36:55	136	5.68e-06	0.0001	0.0001	-0.03692
2025-06-03 10:36:56	137	5.68e-06	0.0001	0.0001	-0.03692
2025-06-03 10:36:57	138	5.68e-06	0.0001	0.0001	-0.019412
2025-06-03 10:36:58	139	5.68e-06	0.0001	0.0001	-0.032543
2025-06-03 10:36:59	140	5.66e-06	0.0001	0.0001	-0.03692
2025-06-03 10:37:00	141	5.68e-06	0.0001	0.0001	-0.032543
2025-06-03 10:37:01	142	5.68e-06	0.0001	0.0001	-0.028166
2025-06-03 10:37:02	143	5.68e-06	0.0001	0.0001	-0.032543
2025-06-03 10:37:03	144	5.68e-06	0.0001	0.0001	-0.032543
2025-06-03 10:37:04	145	5.68e-06	0.0001	0.0001	-0.023789
2025-06-03 10:37:05	146	5.68e-06	0.0001	0.0001	-0.019412
2025-06-03 10:37:06	147	5.6e-06	0.0001	0.0001	-0.03692
2025-06-03 10:37:07	148	5.58e-06	0.0001	0.0001	-0.03692
2025-06-03 10:37:08	149	5.58e-06	0.0001	0.0001	-0.015035
2025-06-03 10:37:09	150	5.6e-06	0.0001	0.0001	-0.019412
2025-06-03 10:37:10	151	5.58e-06	0.0001	0.0001	-0.028166
2025-06-03 10:37:11	152	5.6e-06	0.0001	0.0001	-0.028166
2025-06-03 10:37:12	153	5.58e-06	0.0001	0.0001	-0.032543
2025-06-03 10:37:13	154	5.58e-06	0.0001	0.0001	-0.019412
2025-06-03 10:37:14	155	5.6e-06	0.0001	0.0001	-0.032543
2025-06-03 10:37:15	156	5.6e-06	0.0001	0.0001	-0.028166
2025-06-03 10:37:16	157	5.58e-06	0.0001	0.0001	-0.023789
2025-06-03 10:37:17	158	5.58e-06	0.0001	0.0001	-0.041297
2025-06-03 10:37:18	159	5.58e-06	0.0001	0.0001	-0.019412
2025-06-03 10:37:19	160	5.6e-06	0.0001	0.0001	-0.032543
2025-06-03 10:37:20	161	5.6e-06	0.0001	0.0001	-0.023789
2025-06-03 10:37:21	162	5.58e-06	0.0001	0.0001	-0.032543
2025-06-03 10:37:22	163	5.58e-06	0.0001	0.0001	-0.023789
2025-06-03 10:37:23	164	5.58e-06	0.0001	0.0001	-0.023789
2025-06-03 10:37:24	165	5.58e-06	0.0001	0.0001	-0.010658
2025-06-03 10:37:25	166	5.58e-06	0.0001	0.0001	-0.019412
2025-06-03 10:37:26	167	5.6e-06	0.0001	0.0001	-0.03692
2025-06-03 10:37:27	168	5.58e-06	0.0001	0.0001	-0.032543
2025-06-03 10:37:28	169	5.6e-06	0.0001	0.0001	-0.03692
2025-06-03 10:37:29	170	5.58e-06	0.0001	0.0001	-0.028166
2025-06-03 10:37:30	171	5.58e-06	0.0001	0.0001	-0.03692
2025-06-03 10:37:31	172	5.58e-06	0.0001	0.0001	-0.03692
2025-06-03 10:37:32	173	5.58e-06	0.0001	0.0001	-0.028166
2025-06-03 10:37:33	174	5.6e-06	0.0001	0.0001	-0.028166
2025-06-03 10:37:34	175	5.6e-06	0.0001	0.0001	-0.023789
2025-06-03 10:37:35	176	5.6e-06	0.0001	0.0001	-0.019412
2025-06-03 10:37:36	177	5.6e-06	0.0001	0.0001	-0.023789
2025-06-03 10:37:37	178	5.6e-06	0.0001	0.0001	-0.03692
2025-06-03 10:37:37	178	5.58e-06	0.0001	0.0001	-0.015035
2025-06-03 10:37:38	179	5.58e-06	0.0001	0.0001	-0.028166
2025-06-03 10:37:39	180	5.58e-06	0.0001	0.0001	-0.019412
2025-06-03 10:37:41	182	5.58e-06	0.0001	0.0001	-0.028166
2025-06-03 10:37:42	183	5.58e-06	0.0001	0.0001	-0.023789
2025-06-03 10:37:43	184	5.58e-06	0.0001	0.0001	-0.032543
2025-06-03 10:37:44	185	5.6e-06	0.0001	0.0001	-0.028166
2025-06-03 10:37:45	186	5.6e-06	0.0001	0.0001	-0.019412
2025-06-03 10:37:45	186	5.6e-06	0.0001	0.0001	-0.03692
2025-06-03 10:37:46	187	5.6e-06	0.0001	0.0001	-0.028166
2025-06-03 10:37:47	188	5.6e-06	0.0001	0.0001	-0.019412
2025-06-03 10:37:49	190	5.58e-06	0.0001	0.0001	-0.041297
2025-06-03 10:37:50	191	5.58e-06	0.0001	0.0001	-0.019412
2025-06-03 10:37:51	192	5.58e-06	0.0001	0.0001	-0.019412
2025-06-03 10:37:52	193	5.6e-06	0.0001	0.0001	-0.015035
2025-06-03 10:37:53	194	5.58e-06	0.0001	0.0001	-0.032543
2025-06-03 10:37:54	195	5.58e-06	0.0001	0.0001	-0.03692
2025-06-03 10:37:55	196	5.58e-06	0.0001	0.0001	-0.010658
2025-06-03 10:37:56	197	5.58e-06	0.0001	0.0001	-0.032543
2025-06-03 10:37:57	198	5.55e-06	0.0001	0.0001	-0.028166
2025-06-03 10:37:58	199	5.53e-06	0.0001	0.0001	-0.028166
2025-06-03 10:37:59	200	5.55e-06	0.0001	0.0001	-0.03692
2025-06-03 10:38:00	201	5.51e-06	0.0001	0.0001	-0.03692
2025-06-03 10:38:01	202	5.51e-06	0.0001	0.0001	-0.028166
2025-06-03 10:38:02	203	5.49e-06	0.0001	0.0001	-0.028166
2025-06-03 10:38:03	204	5.49e-06	0.0001	0.0001	-0.023789
2025-06-03 10:38:04	205	5.49e-06	0.0001	0.0001	-0.023789
2025-06-03 10:38:05	206	5.49e-06	0.0001	0.0001	-0.023789
2025-06-03 10:38:06	207	5.49e-06	0.0001	0.0001	-0.041297
2025-06-03 10:38:07	208	5.49e-06	0.0001	0.0001	-0.03692
2025-06-03 10:38:08	209	5.49e-06	0.0001	0.0001	-0.03692
2025-06-03 10:38:09	210	5.51e-06	0.0001	0.0001	-0.032543
2025-06-03 10:38:10	211	5.49e-06	0.0001	0.0001	-0.028166
2025-06-03 10:38:11	212	5.49e-06	0.0001	0.0001	-0.010658
2025-06-03 10:38:12	213	5.49e-06	0.0001	0.0001	-0.032543
2025-06-03 10:38:13	214	5.49e-06	0.0001	0.0001	-0.032543
2025-06-03 10:38:14	215	5.49e-06	0.0001	0.0001	-0.023789
2025-06-03 10:38:15	216	5.49e-06	0.0001	0.0001	-0.041297
2025-06-03 10:38:16	217	5.49e-06	0.0001	0.0001	-0.03692
2025-06-03 10:38:17	218	5.49e-06	0.0001	0.0001	-0.041297
2025-06-03 10:38:18	219	5.49e-06	0.0001	0.0001	-0.023789
2025-06-03 10:38:19	220	5.49e-06	0.0001	0.0001	-0.041297
2025-06-03 10:38:19	220	5.49e-06	0.0001	0.0001	-0.032543
2025-06-03 10:38:21	222	5.49e-06	0.0001	0.0001	-0.032543
2025-06-03 10:38:22	223	5.49e-06	0.0001	0.0001	-0.023789
2025-06-03 10:38:23	224	5.49e-06	0.0001	0.0001	-0.032543
2025-06-03 10:38:24	225	5.49e-06	0.0001	0.0001	-0.032543
2025-06-03 10:38:25	226	5.51e-06	0.0001	0.0001	-0.023789
2025-06-03 10:38:26	227	5.51e-06	0.0001	0.0001	-0.028166
2025-06-03 10:38:27	228	5.51e-06	0.0001	0.0001	-0.028166
2025-06-03 10:38:28	229	5.51e-06	0.0001	0.0001	-0.023789
2025-06-03 10:38:29	230	5.49e-06	0.0001	0.0001	-0.028166
2025-06-03 10:38:30	231	5.49e-06	0.0001	0.0001	-0.023789
2025-06-03 10:38:31	232	5.49e-06	0.0001	0.0001	-0.028166
2025-06-03 10:38:32	233	5.49e-06	0.0001	0.0001	-0.028166
2025-06-03 10:38:33	234	5.49e-06	0.0001	0.0001	-0.019412
2025-06-03 10:38:34	235	5.49e-06	0.0001	0.0001	-0.032543
2025-06-03 10:38:35	236	5.49e-06	0.0001	0.0001	-0.023789
2025-06-03 10:38:36	237	5.49e-06	0.0001	0.0001	-0.028166
2025-06-03 10:38:37	238	5.49e-06	0.0001	0.0001	-0.028166
2025-06-03 10:38:38	239	5.49e-06	0.0001	0.0001	-0.032543
2025-06-03 10:38:39	240	5.49e-06	0.0001	0.0001	-0.032543
2025-06-03 10:38:40	241	5.51e-06	0.0001	0.0001	-0.015035
2025-06-03 10:38:41	242	5.51e-06	0.0001	0.0001	-0.03692
2025-06-03 10:38:42	243	5.49e-06	0.0001	0.0001	-0.028166
2025-06-03 10:38:43	244	5.49e-06	0.0001	0.0001	-0.028166
2025-06-03 10:38:44	245	5.49e-06	0.0001	0.0001	-0.019412
2025-06-03 10:38:45	246	5.49e-06	0.0001	0.0001	-0.023789
2025-06-03 10:38:45	246	5.49e-06	0.0001	0.0001	-0.019412
2025-06-03 10:38:46	247	5.49e-06	0.0001	0.0001	-0.019412
2025-06-03 10:38:47	248	5.49e-06	0.0001	0.0001	-0.028166
2025-06-03 10:38:48	249	5.51e-06	0.0001	0.0001	-0.028166
2025-06-03 10:38:49	250	5.49e-06	0.0001	0.0001	-0.023789
2025-06-03 10:38:50	251	5.47e-06	0.0001	0.0001	-0.023789
2025-06-03 10:38:51	252	5.47e-06	0.0001	0.0001	-0.023789
2025-06-03 10:38:52	253	5.45e-06	0.0001	0.0001	-0.028166
2025-06-03 10:38:53	254	5.43e-06	0.0001	0.0001	-0.015035
2025-06-03 10:38:54	255	5.39e-06	0.0001	0.0001	-0.023789
2025-06-03 10:38:55	256	5.39e-06	0.0001	0.0001	-0.03692
2025-06-03 10:38:56	257	5.39e-06	0.0001	0.0001	-0.019412
2025-06-03 10:38:57	258	5.39e-06	0.0001	0.0001	-0.041297
2025-06-03 10:38:58	259	5.39e-06	0.0001	0.0001	-0.028166
2025-06-03 10:38:59	260	5.39e-06	0.0001	0.0001	-0.023789
2025-06-03 10:39:00	261	5.39e-06	0.0001	0.0001	-0.023789
2025-06-03 10:39:01	262	5.39e-06	0.0001	0.0001	-0.028166
2025-06-03 10:39:02	263	5.39e-06	0.0001	0.0001	-0.032543
2025-06-03 10:39:03	264	5.39e-06	0.0001	0.0001	-0.028166
2025-06-03 10:39:04	265	5.39e-06	0.0001	0.0001	-0.03692
2025-06-03 10:39:05	266	5.39e-06	0.0001	0.0001	-0.023789
2025-06-03 10:39:06	267	5.39e-06	0.0001	0.0001	-0.023789
2025-06-03 10:39:07	268	5.39e-06	0.0001	0.0001	-0.019412
2025-06-03 10:39:08	269	5.39e-06	0.0001	0.0001	-0.023789
2025-06-03 10:39:09	270	5.39e-06	0.0001	0.0001	-0.019412
2025-06-03 10:39:10	271	5.39e-06	0.0001	0.0001	-0.023789
2025-06-03 10:39:10	271	5.39e-06	0.0001	0.0001	-0.019412
2025-06-03 10:39:11	272	5.39e-06	0.0001	0.0001	-0.028166
2025-06-03 10:39:12	273	5.39e-06	0.0001	0.0001	-0.023789
2025-06-03 10:39:13	274	5.39e-06	0.0001	0.0001	-0.023789
2025-06-03 10:39:14	275	5.39e-06	0.0001	0.0001	-0.028166
2025-06-03 10:39:15	276	5.39e-06	0.0001	0.0001	-0.023789
2025-06-03 10:39:16	277	5.39e-06	0.0001	0.0001	-0.023789
2025-06-03 10:39:17	278	5.39e-06	0.0001	0.0001	-0.015035
2025-06-03 10:39:18	279	5.39e-06	0.0001	0.0001	-0.028166
2025-06-03 10:39:19	280	5.39e-06	0.0001	0.0001	-0.023789
2025-06-03 10:39:20	281	5.39e-06	0.0001	0.0001	-0.023789
2025-06-03 10:39:21	282	5.39e-06	0.0001	0.0001	-0.023789
2025-06-03 10:39:22	283	5.39e-06	0.0001	0.0001	-0.032543
2025-06-03 10:39:23	284	5.39e-06	0.0001	0.0001	-0.023789
2025-06-03 10:39:24	285	5.39e-06	0.0001	0.0001	-0.028166
2025-06-03 10:39:25	286	5.39e-06	0.0001	0.0001	-0.028166
2025-06-03 10:39:26	287	5.39e-06	0.0001	0.0001	-0.028166
2025-06-03 10:39:27	288	5.39e-06	0.0001	0.0001	-0.023789
2025-06-03 10:39:28	289	5.37e-06	0.0001	0.0001	-0.028166
2025-06-03 10:39:29	290	5.39e-06	0.0001	0.0001	-0.032543
2025-06-03 10:39:30	291	5.39e-06	0.0001	0.0001	-0.041297
2025-06-03 10:39:31	292	5.41e-06	0.0001	0.0001	-0.028166
2025-06-03 10:39:32	293	5.39e-06	0.0001	0.0001	-0.03692
2025-06-03 10:39:33	294	5.39e-06	0.0001	0.0001	-0.028166
2025-06-03 10:39:34	295	5.39e-06	0.0001	0.0001	-0.023789
2025-06-03 10:39:35	296	5.39e-06	0.0001	0.0001	-0.010658
2025-06-03 10:39:36	297	5.39e-06	0.0001	0.0001	-0.023789
2025-06-03 10:39:37	298	5.39e-06	0.0001	0.0001	-0.028166
2025-06-03 10:39:38	299	5.39e-06	0.0001	0.0001	-0.032543
2025-06-03 10:39:39	300	5.39e-06	0.0001	0.0001	-0.023789
2025-06-03 10:39:40	301	5.39e-06	0.0001	0.0001	-0.028166
2025-06-03 10:39:41	302	5.39e-06	0.0001	0.0001	-0.041297
2025-06-03 10:39:42	303	5.39e-06	0.0001	0.0001	-0.041297
2025-06-03 10:39:43	304	5.39e-06	0.0001	0.0001	-0.028166
2025-06-03 10:39:44	305	5.39e-06	0.0001	0.0001	-0.03692
2025-06-03 10:39:44	305	5.39e-06	0.0001	0.0001	-0.028166
2025-06-03 10:39:45	306	5.37e-06	0.0001	0.0001	-0.019412
2025-06-03 10:39:46	307	5.31e-06	0.0001	0.0001	-0.041297
2025-06-03 10:39:47	308	5.31e-06	0.0001	0.0001	-0.032543
2025-06-03 10:39:48	309	5.3e-06	0.0001	0.0001	-0.032543
2025-06-03 10:39:49	310	5.3e-06	0.0001	0.0001	-0.028166
2025-06-03 10:39:50	311	5.28e-06	0.0001	0.0001	-0.032543
2025-06-03 10:39:51	312	5.3e-06	0.0001	0.0001	-0.03692
2025-06-03 10:39:52	313	5.3e-06	0.0001	0.0001	-0.041297
2025-06-03 10:39:53	314	5.3e-06	0.0001	0.0001	-0.032543
2025-06-03 10:39:54	315	5.28e-06	0.0001	0.0001	-0.032543
2025-06-03 10:39:55	316	5.28e-06	0.0001	0.0001	-0.028166
2025-06-03 10:39:56	317	5.3e-06	0.0001	0.0001	-0.023789
2025-06-03 10:39:57	318	5.28e-06	0.0001	0.0001	-0.019412
2025-06-03 10:39:58	319	5.28e-06	0.0001	0.0001	-0.010658
2025-06-03 10:39:59	320	5.3e-06	0.0001	0.0001	-0.023789
2025-06-03 10:40:00	321	5.3e-06	0.0001	0.0001	-0.032543
2025-06-03 10:40:01	322	5.28e-06	0.0001	0.0001	-0.03692
2025-06-03 10:40:02	323	5.28e-06	0.0001	0.0001	-0.028166
2025-06-03 10:40:03	324	5.3e-06	0.0001	0.0001	-0.032543
2025-06-03 10:40:04	325	5.28e-06	0.0001	0.0001	-0.023789
2025-06-03 10:40:05	326	5.3e-06	0.0001	0.0001	-0.032543
2025-06-03 10:40:06	327	5.3e-06	0.0001	0.0001	-0.010658
2025-06-03 10:40:07	328	5.3e-06	0.0001	0.0001	-0.023789
2025-06-03 10:40:08	329	5.3e-06	0.0001	0.0001	-0.032543
2025-06-03 10:40:09	330	5.3e-06	0.0001	0.0001	-0.028166
2025-06-03 10:40:10	331	5.3e-06	0.0001	0.0001	-0.023789
2025-06-03 10:40:10	331	5.3e-06	0.0001	0.0001	-0.023789
2025-06-03 10:40:11	332	5.28e-06	0.0001	0.0001	-0.023789
2025-06-03 10:40:12	333	5.3e-06	0.0001	0.0001	-0.03692
2025-06-03 10:40:13	334	5.3e-06	0.0001	0.0001	-0.019412
2025-06-03 10:40:14	335	5.3e-06	0.0001	0.0001	-0.019412
2025-06-03 10:40:15	336	5.3e-06	0.0001	0.0001	-0.03692
2025-06-03 10:40:16	337	5.3e-06	0.0001	0.0001	-0.019412
2025-06-03 10:40:17	338	5.3e-06	0.0001	0.0001	-0.023789
2025-06-03 10:40:18	339	5.3e-06	0.0001	0.0001	-0.015035
2025-06-03 10:40:19	340	5.3e-06	0.0001	0.0001	-0.028166
2025-06-03 10:40:20	341	5.28e-06	0.0001	0.0001	-0.023789
2025-06-03 10:40:21	342	5.3e-06	0.0001	0.0001	-0.03692
2025-06-03 10:40:22	343	5.3e-06	0.0001	0.0001	-0.023789
2025-06-03 10:40:23	344	5.28e-06	0.0001	0.0001	-0.019412
2025-06-03 10:40:24	345	5.3e-06	0.0001	0.0001	-0.023789
2025-06-03 10:40:25	346	5.3e-06	0.0001	0.0001	-0.023789
2025-06-03 10:40:26	347	5.3e-06	0.0001	0.0001	-0.028166
2025-06-03 10:40:27	348	5.3e-06	0.0001	0.0001	-0.032543
2025-06-03 10:40:28	349	5.28e-06	0.0001	0.0001	-0.03692
2025-06-03 10:40:29	350	5.28e-06	0.0001	0.0001	-0.03692
2025-06-03 10:40:30	351	5.26e-06	0.0001	0.0001	-0.032543
2025-06-03 10:40:31	352	5.3e-06	0.0001	0.0001	-0.028166
2025-06-03 10:40:32	353	5.3e-06	0.0001	0.0001	-0.032543
2025-06-03 10:40:33	354	5.3e-06	0.0001	0.0001	-0.023789
2025-06-03 10:40:34	355	5.28e-06	0.0001	0.0001	-0.032543
2025-06-03 10:40:35	356	5.3e-06	0.0001	0.0001	-0.03692
2025-06-03 10:40:35	356	5.28e-06	0.0001	0.0001	-0.028166
2025-06-03 10:40:36	357	5.3e-06	0.0001	0.0001	-0.032543
2025-06-03 10:40:37	358	5.3e-06	0.0001	0.0001	-0.028166
2025-06-03 10:40:38	359	5.3e-06	0.0001	0.0001	-0.05005
2025-06-03 10:40:39	360	5.28e-06	0.0001	0.0001	-0.045674
2025-06-03 10:40:40	361	5.28e-06	0.0001	0.0001	-0.032543
2025-06-03 10:40:41	362	5.28e-06	0.0001	0.0001	-0.028166
2025-06-03 10:40:42	363	5.3e-06	0.0001	0.0001	-0.032543
2025-06-03 10:40:44	365	5.28e-06	0.0001	0.0001	-0.041297
2025-06-03 10:40:44	365	5.28e-06	0.0001	0.0001	-0.028166
2025-06-03 10:40:45	366	5.28e-06	0.0001	0.0001	-0.045674
2025-06-03 10:40:47	368	5.3e-06	0.0001	0.0001	-0.032543
2025-06-03 10:40:48	369	5.28e-06	0.0001	0.0001	-0.015035
2025-06-03 10:40:49	370	5.28e-06	0.0001	0.0001	-0.019412
2025-06-03 10:40:50	371	5.2e-06	0.0001	0.0001	-0.03692
2025-06-03 10:40:51	372	5.22e-06	0.0001	0.0001	-0.019412
2025-06-03 10:40:52	373	5.22e-06	0.0001	0.0001	-0.023789
2025-06-03 10:40:53	374	5.22e-06	0.0001	0.0001	-0.023789
2025-06-03 10:40:54	375	5.2e-06	0.0001	0.0001	-0.019412
2025-06-03 10:40:55	376	5.2e-06	0.0001	0.0001	-0.019412
2025-06-03 10:40:56	377	5.18e-06	0.0001	0.0001	-0.032543
2025-06-03 10:40:57	378	5.2e-06	0.0001	0.0001	-0.028166
2025-06-03 10:40:58	379	5.18e-06	0.0001	0.0001	-0.028166
2025-06-03 10:40:59	380	5.18e-06	0.0001	0.0001	-0.006281
2025-06-03 10:41:00	381	5.2e-06	0.0001	0.0001	-0.023789
2025-06-03 10:41:01	382	5.18e-06	0.0001	0.0001	-0.028166
2025-06-03 10:41:02	383	5.18e-06	0.0001	0.0001	-0.028166
2025-06-03 10:41:03	384	5.18e-06	0.0001	0.0001	-0.023789
2025-06-03 10:41:04	385	5.18e-06	0.0001	0.0001	-0.019412
2025-06-03 10:41:05	386	5.18e-06	0.0001	0.0001	-0.028166
2025-06-03 10:41:06	387	5.18e-06	0.0001	0.0001	-0.028166
2025-06-03 10:41:07	388	5.18e-06	0.0001	0.0001	-0.03692
2025-06-03 10:41:08	389	5.2e-06	0.0001	0.0001	-0.023789
2025-06-03 10:41:09	390	5.18e-06	0.0001	0.0001	-0.032543
2025-06-03 10:41:10	391	5.18e-06	0.0001	0.0001	-0.028166
2025-06-03 10:41:11	392	5.18e-06	0.0001	0.0001	-0.023789
2025-06-03 10:41:12	393	5.2e-06	0.0001	0.0001	-0.045674
2025-06-03 10:41:13	394	5.18e-06	0.0001	0.0001	-0.028166
2025-06-03 10:41:14	395	5.18e-06	0.0001	0.0001	-0.019412
2025-06-03 10:41:15	396	5.18e-06	0.0001	0.0001	-0.03692
2025-06-03 10:41:16	397	5.18e-06	0.0001	0.0001	-0.028166
2025-06-03 10:41:17	398	5.18e-06	0.0001	0.0001	-0.028166
2025-06-03 10:41:18	399	5.2e-06	0.0001	0.0001	-0.032543
2025-06-03 10:41:19	400	5.18e-06	0.0001	0.0001	-0.032543
2025-06-03 10:41:20	401	5.18e-06	0.0001	0.0001	-0.028166
2025-06-03 10:41:21	402	5.18e-06	0.0001	0.0001	-0.023789
2025-06-03 10:41:22	403	5.18e-06	0.0001	0.0001	-0.03692
2025-06-03 10:41:23	404	5.18e-06	0.0001	0.0001	-0.03692
2025-06-03 10:41:24	405	5.18e-06	0.0001	0.0001	-0.032543
2025-06-03 10:41:25	406	5.18e-06	0.0001	0.0001	-0.03692
2025-06-03 10:41:26	407	5.2e-06	0.0001	0.0001	-0.023789
2025-06-03 10:41:27	408	5.18e-06	0.0001	0.0001	-0.023789
2025-06-03 10:41:28	409	5.18e-06	0.0001	0.0001	-0.023789
2025-06-03 10:41:29	410	5.18e-06	0.0001	0.0001	-0.015035
2025-06-03 10:41:30	411	5.18e-06	0.0001	0.0001	-0.019412
2025-06-03 10:41:31	412	5.18e-06	0.0001	0.0001	-0.023789
2025-06-03 10:41:32	413	5.18e-06	0.0001	0.0001	-0.028166
2025-06-03 10:41:33	414	5.18e-06	0.0001	0.0001	-0.015035
2025-06-03 10:41:34	415	5.18e-06	0.0001	0.0001	-0.03692
2025-06-03 10:41:35	416	5.18e-06	0.0001	0.0001	-0.019412
2025-06-03 10:41:36	417	5.18e-06	0.0001	0.0001	-0.023789
2025-06-03 10:41:37	418	5.18e-06	0.0001	0.0001	-0.028166
2025-06-03 10:41:38	419	5.18e-06	0.0001	0.0001	-0.015035
2025-06-03 10:41:39	420	5.18e-06	0.0001	0.0001	-0.03692
2025-06-03 10:41:40	421	5.18e-06	0.0001	0.0001	-0.032543
2025-06-03 10:41:41	422	5.2e-06	0.0001	0.0001	-0.028166
2025-06-03 10:41:42	423	5.18e-06	0.0001	0.0001	-0.023789
2025-06-03 10:41:43	424	5.18e-06	0.0001	0.0001	-0.028166
2025-06-03 10:41:44	425	5.2e-06	0.0001	0.0001	-0.023789
2025-06-03 10:41:45	426	5.18e-06	0.0001	0.0001	-0.028166
2025-06-03 10:41:46	427	5.18e-06	0.0001	0.0001	-0.03692
2025-06-03 10:41:47	428	5.18e-06	0.0001	0.0001	-0.028166
2025-06-03 10:41:48	429	5.18e-06	0.0001	0.0001	-0.041297
2025-06-03 10:41:49	430	5.18e-06	0.0001	0.0001	-0.028166
2025-06-03 10:41:50	431	5.18e-06	0.0001	0.0001	-0.015035
2025-06-03 10:41:51	432	5.18e-06	0.0001	0.0001	-0.03692
2025-06-03 10:41:52	433	5.18e-06	0.0001	0.0001	-0.023789
2025-06-03 10:41:53	434	5.2e-06	0.0001	0.0001	-0.032543
2025-06-03 10:41:54	435	5.18e-06	0.0001	0.0001	-0.023789
2025-06-03 10:41:55	436	5.18e-06	0.0001	0.0001	-0.023789
2025-06-03 10:41:56	437	5.18e-06	0.0001	0.0001	-0.023789
2025-06-03 10:41:57	438	5.2e-06	0.0001	0.0001	-0.032543
2025-06-03 10:41:58	439	5.18e-06	0.0001	0.0001	-0.032543
2025-06-03 10:41:59	440	5.18e-06	0.0001	0.0001	-0.032543
2025-06-03 10:42:00	441	5.18e-06	0.0001	0.0001	-0.032543
2025-06-03 10:42:01	442	5.18e-06	0.0001	0.0001	-0.023789
2025-06-03 10:42:02	443	5.18e-06	0.0001	0.0001	-0.028166
2025-06-03 10:42:03	444	5.14e-06	0.0001	0.0001	-0.028166
2025-06-03 10:42:04	445	5.1e-06	0.0001	0.0001	-0.028166
2025-06-03 10:42:05	446	5.08e-06	0.0001	0.0001	-0.028166
2025-06-03 10:42:06	447	5.08e-06	0.0001	0.0001	-0.019412
2025-06-03 10:42:07	448	5.08e-06	0.0001	0.0001	-0.028166
2025-06-03 10:42:08	449	5.08e-06	0.0001	0.0001	-0.019412
2025-06-03 10:42:09	450	5.08e-06	0.0001	0.0001	-0.028166
2025-06-03 10:42:09	450	5.08e-06	0.0001	0.0001	-0.03692
2025-06-03 10:42:11	452	5.08e-06	0.0001	0.0001	-0.028166
2025-06-03 10:42:12	453	5.08e-06	0.0001	0.0001	-0.023789
2025-06-03 10:42:13	454	5.08e-06	0.0001	0.0001	-0.028166
2025-06-03 10:42:14	455	5.08e-06	0.0001	0.0001	-0.041297
2025-06-03 10:42:15	456	5.08e-06	0.0001	0.0001	-0.028166
2025-06-03 10:42:16	457	5.08e-06	0.0001	0.0001	-0.032543
2025-06-03 10:42:17	458	5.08e-06	0.0001	0.0001	-0.032543
2025-06-03 10:42:18	459	5.08e-06	0.0001	0.0001	-0.03692
2025-06-03 10:42:19	460	5.08e-06	0.0001	0.0001	-0.028166
2025-06-03 10:42:20	461	5.08e-06	0.0001	0.0001	-0.023789
2025-06-03 10:42:21	462	5.08e-06	0.0001	0.0001	-0.03692
2025-06-03 10:42:22	463	5.08e-06	0.0001	0.0001	-0.028166
2025-06-03 10:42:23	464	5.08e-06	0.0001	0.0001	-0.03692
2025-06-03 10:42:24	465	5.08e-06	0.0001	0.0001	-0.032543
2025-06-03 10:42:25	466	5.08e-06	0.0001	0.0001	-0.010658
2025-06-03 10:42:26	467	5.08e-06	0.0001	0.0001	-0.041297
2025-06-03 10:42:27	468	5.08e-06	0.0001	0.0001	-0.010658
2025-06-03 10:42:28	469	5.06e-06	0.0001	0.0001	-0.023789
2025-06-03 10:42:29	470	5.08e-06	0.0001	0.0001	-0.032543
2025-06-03 10:42:30	471	5.08e-06	0.0001	0.0001	-0.023789
2025-06-03 10:42:31	472	5.08e-06	0.0001	0.0001	-0.023789
2025-06-03 10:42:32	473	5.08e-06	0.0001	0.0001	-0.028166
2025-06-03 10:42:33	474	5.08e-06	0.0001	0.0001	-0.023789
2025-06-03 10:42:34	475	5.08e-06	0.0001	0.0001	-0.041297
2025-06-03 10:42:35	476	5.08e-06	0.0001	0.0001	-0.019412
2025-06-03 10:42:36	477	5.08e-06	0.0001	0.0001	-0.028166
2025-06-03 10:42:37	478	5.08e-06	0.0001	0.0001	-0.032543
2025-06-03 10:42:38	479	5.08e-06	0.0001	0.0001	-0.032543
2025-06-03 10:42:39	480	5.08e-06	0.0001	0.0001	-0.015035
2025-06-03 10:42:40	481	5.08e-06	0.0001	0.0001	-0.032543
2025-06-03 10:42:41	482	5.06e-06	0.0001	0.0001	-0.028166
2025-06-03 10:42:42	483	5.08e-06	0.0001	0.0001	-0.023789
2025-06-03 10:42:43	484	5.08e-06	0.0001	0.0001	-0.015035
2025-06-03 10:42:44	485	5.08e-06	0.0001	0.0001	-0.028166
2025-06-03 10:42:45	486	5.08e-06	0.0001	0.0001	-0.028166
2025-06-03 10:42:46	487	5.08e-06	0.0001	0.0001	-0.028166
2025-06-03 10:42:47	488	5.08e-06	0.0001	0.0001	-0.028166
2025-06-03 10:42:48	489	5.06e-06	0.0001	0.0001	-0.028166
2025-06-03 10:42:49	490	5.06e-06	0.0001	0.0001	-0.023789
2025-06-03 10:42:50	491	5.1e-06	0.0001	0.0001	-0.03692
2025-06-03 10:42:51	492	5.1e-06	0.0001	0.0001	-0.019412
2025-06-03 10:42:52	493	5.08e-06	0.0001	0.0001	-0.019412
2025-06-03 10:42:53	494	5.08e-06	0.0001	0.0001	-0.045674
2025-06-03 10:42:54	495	5.08e-06	0.0001	0.0001	-0.023789
2025-06-03 10:42:55	496	5.08e-06	0.0001	0.0001	-0.028166
2025-06-03 10:42:56	497	5.08e-06	0.0001	0.0001	-0.023789
2025-06-03 10:42:57	498	5.08e-06	0.0001	0.0001	-0.015035
2025-06-03 10:42:58	499	5.08e-06	0.0001	0.0001	-0.019412
2025-06-03 10:42:59	500	5.08e-06	0.0001	0.0001	-0.032543
2025-06-03 10:43:00	501	5.08e-06	0.0001	0.0001	-0.032543
2025-06-03 10:43:01	502	5.08e-06	0.0001	0.0001	-0.028166
2025-06-03 10:43:02	503	5.08e-06	0.0001	0.0001	-0.028166
2025-06-03 10:43:03	504	5.06e-06	0.0001	0.0001	-0.023789
2025-06-03 10:43:04	505	5.08e-06	0.0001	0.0001	-0.019412
2025-06-03 10:43:05	506	5.08e-06	0.0001	0.0001	-0.023789
2025-06-03 10:43:06	507	5.08e-06	0.0001	0.0001	-0.028166
2025-06-03 10:43:07	508	5.08e-06	0.0001	0.0001	-0.028166
2025-06-03 10:43:08	509	5.08e-06	0.0001	0.0001	-0.028166
2025-06-03 10:43:09	510	5.08e-06	0.0001	0.0001	-0.028166
2025-06-03 10:43:10	511	5.08e-06	0.0001	0.0001	-0.023789
2025-06-03 10:43:11	512	5.08e-06	0.0001	0.0001	-0.03692
2025-06-03 10:43:12	513	5.08e-06	0.0001	0.0001	-0.019412
2025-06-03 10:43:13	514	5.08e-06	0.0001	0.0001	-0.023789
2025-06-03 10:43:14	515	5.08e-06	0.0001	0.0001	-0.028166
2025-06-03 10:43:15	516	5.08e-06	0.0001	0.0001	-0.019412
2025-06-03 10:43:16	517	5.08e-06	0.0001	0.0001	-0.03692
2025-06-03 10:43:17	518	5.06e-06	0.0001	0.0001	-0.032543
2025-06-03 10:43:17	518	5.08e-06	0.0001	0.0001	-0.032543
2025-06-03 10:43:18	519	5.08e-06	0.0001	0.0001	-0.032543
2025-06-03 10:43:19	520	5.08e-06	0.0001	0.0001	-0.023789
2025-06-03 10:43:20	521	5.08e-06	0.0001	0.0001	-0.028166
2025-06-03 10:43:21	522	5.08e-06	0.0001	0.0001	-0.023789
2025-06-03 10:43:22	523	5.08e-06	0.0001	0.0001	-0.028166
2025-06-03 10:43:23	524	5.08e-06	0.0001	0.0001	-0.032543
2025-06-03 10:43:24	525	5.08e-06	0.0001	0.0001	-0.019412
2025-06-03 10:43:25	526	5.08e-06	0.0001	0.0001	-0.028166
2025-06-03 10:43:26	527	5.08e-06	0.0001	0.0001	-0.023789
2025-06-03 10:43:27	528	5.06e-06	0.0001	0.0001	-0.006281
2025-06-03 10:43:28	529	5.08e-06	0.0001	0.0001	-0.032543
2025-06-03 10:43:29	530	5.08e-06	0.0001	0.0001	-0.028166
2025-06-03 10:43:30	531	5.08e-06	0.0001	0.0001	-0.032543
2025-06-03 10:43:31	532	5.08e-06	0.0001	0.0001	-0.03692
2025-06-03 10:43:33	534	5.08e-06	0.0001	0.0001	-0.03692
2025-06-03 10:43:34	535	5.08e-06	0.0001	0.0001	-0.023789
2025-06-03 10:43:34	535	5.08e-06	0.0001	0.0001	-0.023789
2025-06-03 10:43:35	536	5.08e-06	0.0001	0.0001	-0.032543
2025-06-03 10:43:36	537	5.08e-06	0.0001	0.0001	-0.032543
2025-06-03 10:43:37	538	5.08e-06	0.0001	0.0001	-0.028166
2025-06-03 10:43:38	539	5.08e-06	0.0001	0.0001	-0.03692
2025-06-03 10:43:39	540	5.08e-06	0.0001	0.0001	-0.028166
2025-06-03 10:43:40	541	5.06e-06	0.0001	0.0001	-0.028166
2025-06-03 10:43:41	542	5.06e-06	0.0001	0.0001	-0.041297
2025-06-03 10:43:42	543	5.08e-06	0.0001	0.0001	-0.032543
2025-06-03 10:43:43	544	5.08e-06	0.0001	0.0001	-0.032543
2025-06-03 10:43:44	545	5.08e-06	0.0001	0.0001	-0.028166
2025-06-03 10:43:45	546	5.06e-06	0.0001	0.0001	-0.019412
2025-06-03 10:43:46	547	5.08e-06	0.0001	0.0001	-0.015035
2025-06-03 10:43:47	548	5.08e-06	0.0001	0.0001	-0.023789
2025-06-03 10:43:48	549	5.08e-06	0.0001	0.0001	-0.023789
2025-06-03 10:43:49	550	5.08e-06	0.0001	0.0001	-0.028166
2025-06-03 10:43:50	551	5.08e-06	0.0001	0.0001	-0.028166
2025-06-03 10:43:51	552	5.06e-06	0.0001	0.0001	-0.023789
2025-06-03 10:43:52	553	5.04e-06	0.0001	0.0001	-0.023789
2025-06-03 10:43:53	554	5.06e-06	0.0001	0.0001	-0.023789
2025-06-03 10:43:54	555	5.06e-06	0.0001	0.0001	-0.028166
2025-06-03 10:43:55	556	5.06e-06	0.0001	0.0001	-0.019412
2025-06-03 10:43:56	557	5.02e-06	0.0001	0.0001	-0.019412
2025-06-03 10:43:57	558	5.04e-06	0.0001	0.0001	-0.028166
2025-06-03 10:43:58	559	5.02e-06	0.0001	0.0001	-0.019412
2025-06-03 10:43:59	560	5.04e-06	0.0001	0.0001	-0.023789
2025-06-03 10:44:00	561	4.99e-06	0.0001	0.0001	-0.028166
2025-06-03 10:44:00	561	5.01e-06	0.0001	0.0001	-0.041297
2025-06-03 10:44:01	562	4.99e-06	0.0001	0.0001	-0.023789
2025-06-03 10:44:02	563	4.99e-06	0.0001	0.0001	-0.041297
2025-06-03 10:44:03	564	4.97e-06	0.0001	0.0001	-0.028166
2025-06-03 10:44:04	565	4.99e-06	0.0001	0.0001	-0.010658
2025-06-03 10:44:05	566	4.99e-06	0.0001	0.0001	-0.019412
2025-06-03 10:44:06	567	4.99e-06	0.0001	0.0001	-0.03692
2025-06-03 10:44:07	568	4.99e-06	0.0001	0.0001	-0.032543
2025-06-03 10:44:08	569	4.99e-06	0.0001	0.0001	-0.019412
2025-06-03 10:44:09	570	4.99e-06	0.0001	0.0001	-0.028166
2025-06-03 10:44:10	571	4.99e-06	0.0001	0.0001	-0.023789
2025-06-03 10:44:11	572	4.97e-06	0.0001	0.0001	-0.028166
2025-06-03 10:44:12	573	4.99e-06	0.0001	0.0001	-0.028166
2025-06-03 10:44:13	574	4.99e-06	0.0001	0.0001	-0.023789
2025-06-03 10:44:14	575	4.97e-06	0.0001	0.0001	-0.028166
2025-06-03 10:44:15	576	4.97e-06	0.0001	0.0001	-0.032543
2025-06-03 10:44:16	577	4.99e-06	0.0001	0.0001	-0.023789
2025-06-03 10:44:17	578	4.99e-06	0.0001	0.0001	-0.032543
2025-06-03 10:44:18	579	4.99e-06	0.0001	0.0001	-0.028166
2025-06-03 10:44:19	580	4.99e-06	0.0001	0.0001	-0.015035
2025-06-03 10:44:20	581	4.97e-06	0.0001	0.0001	-0.019412
2025-06-03 10:44:21	582	4.97e-06	0.0001	0.0001	-0.019412
2025-06-03 10:44:22	583	4.99e-06	0.0001	0.0001	-0.032543
2025-06-03 10:44:23	584	4.99e-06	0.0001	0.0001	-0.019412
2025-06-03 10:44:24	585	4.99e-06	0.0001	0.0001	-0.03692
2025-06-03 10:44:25	586	4.99e-06	0.0001	0.0001	-0.032543
2025-06-03 10:44:25	586	4.97e-06	0.0001	0.0001	-0.032543
2025-06-03 10:44:26	587	4.99e-06	0.0001	0.0001	-0.023789
2025-06-03 10:44:27	588	4.99e-06	0.0001	0.0001	-0.028166
2025-06-03 10:44:28	589	4.97e-06	0.0001	0.0001	-0.032543
2025-06-03 10:44:29	590	4.99e-06	0.0001	0.0001	-0.028166
2025-06-03 10:44:30	591	4.99e-06	0.0001	0.0001	-0.032543
2025-06-03 10:44:31	592	4.99e-06	0.0001	0.0001	-0.03692
2025-06-03 10:44:32	593	4.99e-06	0.0001	0.0001	-0.03692
2025-06-03 10:44:33	594	4.99e-06	0.0001	0.0001	-0.028166
2025-06-03 10:44:34	595	4.97e-06	0.0001	0.0001	-0.023789
2025-06-03 10:44:35	596	4.99e-06	0.0001	0.0001	-0.03692
2025-06-03 10:44:36	597	4.99e-06	0.0001	0.0001	-0.028166
2025-06-03 10:44:37	598	4.99e-06	0.0001	0.0001	-0.028166
2025-06-03 10:44:38	599	4.99e-06	0.0001	0.0001	-0.028166
2025-06-03 10:44:39	600	4.99e-06	0.0001	0.0001	-0.03692
2025-06-03 10:44:40	601	4.99e-06	0.0001	0.0001	-0.032543
2025-06-03 10:44:41	602	4.99e-06	0.0001	0.0001	-0.023789
2025-06-03 10:44:42	603	4.99e-06	0.0001	0.0001	-0.028166
2025-06-03 10:44:43	604	4.99e-06	0.0001	0.0001	-0.032543
2025-06-03 10:44:44	605	4.99e-06	0.0001	0.0001	-0.023789
2025-06-03 10:44:45	606	4.97e-06	0.0001	0.0001	-0.032543
2025-06-03 10:44:46	607	4.99e-06	0.0001	0.0001	-0.023789
2025-06-03 10:44:47	608	4.99e-06	0.0001	0.0001	-0.03692
2025-06-03 10:44:48	609	4.99e-06	0.0001	0.0001	-0.041297
2025-06-03 10:44:49	610	4.99e-06	0.0001	0.0001	-0.023789
2025-06-03 10:44:50	611	4.99e-06	0.0001	0.0001	-0.023789
2025-06-03 10:44:50	611	4.97e-06	0.0001	0.0001	-0.028166
2025-06-03 10:44:51	612	4.99e-06	0.0001	0.0001	-0.019412
2025-06-03 10:44:53	614	4.99e-06	0.0001	0.0001	-0.028166
2025-06-03 10:44:54	615	4.99e-06	0.0001	0.0001	-0.028166
2025-06-03 10:44:55	616	4.99e-06	0.0001	0.0001	-0.028166
2025-06-03 10:44:56	617	4.99e-06	0.0001	0.0001	-0.028166
2025-06-03 10:44:57	618	4.97e-06	0.0001	0.0001	-0.032543
2025-06-03 10:44:58	619	4.99e-06	0.0001	0.0001	-0.019412
2025-06-03 10:44:59	620	4.99e-06	0.0001	0.0001	-0.019412
2025-06-03 10:44:59	620	4.97e-06	0.0001	0.0001	-0.028166
2025-06-03 10:45:00	621	4.97e-06	0.0001	0.0001	-0.032543
2025-06-03 10:45:01	622	4.97e-06	0.0001	0.0001	-0.028166
2025-06-03 10:45:02	623	4.99e-06	0.0001	0.0001	-0.028166
2025-06-03 10:45:03	624	4.99e-06	0.0001	0.0001	-0.023789
2025-06-03 10:45:04	625	4.97e-06	0.0001	0.0001	-0.023789
2025-06-03 10:45:05	626	4.99e-06	0.0001	0.0001	-0.019412
2025-06-03 10:45:06	627	4.97e-06	0.0001	0.0001	-0.019412
2025-06-03 10:45:07	628	4.99e-06	0.0001	0.0001	-0.023789
2025-06-03 10:45:08	629	4.99e-06	0.0001	0.0001	-0.028166
2025-06-03 10:45:09	630	4.99e-06	0.0001	0.0001	-0.010658
2025-06-03 10:45:10	631	4.99e-06	0.0001	0.0001	-0.019412
2025-06-03 10:45:11	632	4.99e-06	0.0001	0.0001	-0.03692
2025-06-03 10:45:12	633	4.97e-06	0.0001	0.0001	-0.03692
2025-06-03 10:45:13	634	4.97e-06	0.0001	0.0001	-0.015035
2025-06-03 10:45:14	635	4.99e-06	0.0001	0.0001	-0.019412
2025-06-03 10:45:15	636	4.99e-06	0.0001	0.0001	-0.015035
2025-06-03 10:45:16	637	4.97e-06	0.0001	0.0001	-0.03692
2025-06-03 10:45:17	638	4.99e-06	0.0001	0.0001	-0.023789
2025-06-03 10:45:18	639	4.97e-06	0.0001	0.0001	-0.032543
2025-06-03 10:45:19	640	4.97e-06	0.0001	0.0001	-0.019412
2025-06-03 10:45:20	641	4.99e-06	0.0001	0.0001	-0.023789
2025-06-03 10:45:21	642	4.99e-06	0.0001	0.0001	-0.023789
2025-06-03 10:45:22	643	4.99e-06	0.0001	0.0001	-0.05005
2025-06-03 10:45:23	644	4.97e-06	0.0001	0.0001	-0.023789
2025-06-03 10:45:24	645	4.99e-06	0.0001	0.0001	-0.023789
2025-06-03 10:45:25	646	4.99e-06	0.0001	0.0001	-0.023789
2025-06-03 10:45:26	647	4.97e-06	0.0001	0.0001	-0.03692
2025-06-03 10:45:27	648	4.99e-06	0.0001	0.0001	-0.023789
2025-06-03 10:45:28	649	4.99e-06	0.0001	0.0001	-0.023789
2025-06-03 10:45:29	650	4.99e-06	0.0001	0.0001	-0.032543
2025-06-03 10:45:30	651	4.99e-06	0.0001	0.0001	-0.028166
2025-06-03 10:45:32	653	4.99e-06	0.0001	0.0001	-0.028166
2025-06-03 10:45:33	654	4.99e-06	0.0001	0.0001	-0.023789
2025-06-03 10:45:33	654	4.99e-06	0.0001	0.0001	-0.019412
2025-06-03 10:45:34	655	4.99e-06	0.0001	0.0001	-0.028166
2025-06-03 10:45:36	657	4.99e-06	0.0001	0.0001	-0.045674
2025-06-03 10:45:37	658	4.99e-06	0.0001	0.0001	-0.019412
2025-06-03 10:45:38	659	4.99e-06	0.0001	0.0001	-0.028166
2025-06-03 10:45:39	660	4.97e-06	0.0001	0.0001	-0.03692
2025-06-03 10:45:40	661	4.97e-06	0.0001	0.0001	-0.032543
2025-06-03 10:45:41	662	4.97e-06	0.0001	0.0001	-0.019412
2025-06-03 10:45:42	663	4.99e-06	0.0001	0.0001	-0.028166
2025-06-03 10:45:43	664	4.99e-06	0.0001	0.0001	-0.015035
2025-06-03 10:45:44	665	4.99e-06	0.0001	0.0001	-0.028166
2025-06-03 10:45:45	666	4.99e-06	0.0001	0.0001	-0.028166
2025-06-03 10:45:46	667	4.97e-06	0.0001	0.0001	-0.028166
2025-06-03 10:45:47	668	4.99e-06	0.0001	0.0001	-0.028166
2025-06-03 10:45:48	669	4.97e-06	0.0001	0.0001	-0.03692
2025-06-03 10:45:49	670	4.97e-06	0.0001	0.0001	-0.028166
2025-06-03 10:45:50	671	4.99e-06	0.0001	0.0001	-0.028166
2025-06-03 10:45:51	672	4.95e-06	0.0001	0.0001	-0.028166
2025-06-03 10:45:52	673	4.97e-06	0.0001	0.0001	-0.028166
2025-06-03 10:45:53	674	4.97e-06	0.0001	0.0001	-0.019412
2025-06-03 10:45:54	675	4.95e-06	0.0001	0.0001	-0.032543
2025-06-03 10:45:55	676	4.95e-06	0.0001	0.0001	-0.028166
2025-06-03 10:45:56	677	4.95e-06	0.0001	0.0001	-0.023789
2025-06-03 10:45:57	678	4.97e-06	0.0001	0.0001	-0.028166
2025-06-03 10:45:58	679	4.93e-06	0.0001	0.0001	-0.019412
2025-06-03 10:45:59	680	4.91e-06	0.0001	0.0001	-0.023789
2025-06-03 10:46:00	681	4.93e-06	0.0001	0.0001	-0.028166
2025-06-03 10:46:01	682	4.89e-06	0.0001	0.0001	-0.03692
2025-06-03 10:46:02	683	4.89e-06	0.0001	0.0001	-0.028166
2025-06-03 10:46:03	684	4.89e-06	0.0001	0.0001	-0.010658
2025-06-03 10:46:04	685	4.87e-06	0.0001	0.0001	-0.028166
2025-06-03 10:46:05	686	4.87e-06	0.0001	0.0001	-0.032543
2025-06-03 10:46:06	687	4.87e-06	0.0001	0.0001	-0.028166
2025-06-03 10:46:07	688	4.87e-06	0.0001	0.0001	-0.015035
2025-06-03 10:46:08	689	4.87e-06	0.0001	0.0001	-0.032543
2025-06-03 10:46:09	690	4.87e-06	0.0001	0.0001	-0.023789
2025-06-03 10:46:10	691	4.87e-06	0.0001	0.0001	-0.019412
2025-06-03 10:46:11	692	4.87e-06	0.0001	0.0001	-0.028166
2025-06-03 10:46:12	693	4.87e-06	0.0001	0.0001	-0.032543
2025-06-03 10:46:13	694	4.89e-06	0.0001	0.0001	-0.03692
2025-06-03 10:46:14	695	4.89e-06	0.0001	0.0001	-0.03692
2025-06-03 10:46:15	696	4.87e-06	0.0001	0.0001	-0.015035
2025-06-03 10:46:16	697	4.89e-06	0.0001	0.0001	-0.028166
2025-06-03 10:46:17	698	4.87e-06	0.0001	0.0001	-0.019412
2025-06-03 10:46:18	699	4.87e-06	0.0001	0.0001	-0.032543
2025-06-03 10:46:19	700	4.89e-06	0.0001	0.0001	-0.019412
2025-06-03 10:46:20	701	4.87e-06	0.0001	0.0001	-0.023789
2025-06-03 10:46:21	702	4.87e-06	0.0001	0.0001	-0.03692
2025-06-03 10:46:22	703	4.87e-06	0.0001	0.0001	-0.023789
2025-06-03 10:46:23	704	4.87e-06	0.0001	0.0001	-0.019412
2025-06-03 10:46:24	705	4.89e-06	0.0001	0.0001	-0.023789
2025-06-03 10:46:25	706	4.87e-06	0.0001	0.0001	-0.028166
2025-06-03 10:46:26	707	4.89e-06	0.0001	0.0001	-0.028166
2025-06-03 10:46:27	708	4.89e-06	0.0001	0.0001	-0.028166
2025-06-03 10:46:28	709	4.87e-06	0.0001	0.0001	-0.028166
2025-06-03 10:46:29	710	4.87e-06	0.0001	0.0001	-0.03692
2025-06-03 10:46:30	711	4.89e-06	0.0001	0.0001	-0.032543
2025-06-03 10:46:31	712	4.87e-06	0.0001	0.0001	-0.019412
2025-06-03 10:46:32	713	4.89e-06	0.0001	0.0001	-0.032543
2025-06-03 10:46:33	714	4.87e-06	0.0001	0.0001	-0.03692
2025-06-03 10:46:34	715	4.89e-06	0.0001	0.0001	-0.032543
2025-06-03 10:46:35	716	4.89e-06	0.0001	0.0001	-0.03692
2025-06-03 10:46:36	717	4.89e-06	0.0001	0.0001	-0.023789
2025-06-03 10:46:37	718	4.87e-06	0.0001	0.0001	-0.03692
2025-06-03 10:46:38	719	4.87e-06	0.0001	0.0001	-0.028166
2025-06-03 10:46:39	720	4.89e-06	0.0001	0.0001	-0.032543
2025-06-03 10:46:40	721	4.87e-06	0.0001	0.0001	-0.028166
2025-06-03 10:46:41	722	4.87e-06	0.0001	0.0001	-0.032543
2025-06-03 10:46:42	723	4.87e-06	0.0001	0.0001	-0.032543
2025-06-03 10:46:43	724	4.87e-06	0.0001	0.0001	-0.032543
2025-06-03 10:46:44	725	4.87e-06	0.0001	0.0001	-0.028166
2025-06-03 10:46:45	726	4.87e-06	0.0001	0.0001	-0.019412
2025-06-03 10:46:46	727	4.87e-06	0.0001	0.0001	-0.028166
2025-06-03 10:46:47	728	4.89e-06	0.0001	0.0001	-0.023789
2025-06-03 10:46:48	729	4.87e-06	0.0001	0.0001	-0.032543
2025-06-03 10:46:49	730	4.89e-06	0.0001	0.0001	-0.023789
2025-06-03 10:46:50	731	4.89e-06	0.0001	0.0001	-0.032543
2025-06-03 10:46:50	731	4.87e-06	0.0001	0.0001	-0.028166
2025-06-03 10:46:51	732	4.87e-06	0.0001	0.0001	-0.028166
2025-06-03 10:46:52	733	4.89e-06	0.0001	0.0001	-0.023789
2025-06-03 10:46:53	734	4.89e-06	0.0001	0.0001	-0.015035
2025-06-03 10:46:54	735	4.89e-06	0.0001	0.0001	-0.03692
2025-06-03 10:46:55	736	4.87e-06	0.0001	0.0001	-0.028166
2025-06-03 10:46:56	737	4.87e-06	0.0001	0.0001	-0.015035
2025-06-03 10:46:57	738	4.87e-06	0.0001	0.0001	-0.045674
2025-06-03 10:46:58	739	4.87e-06	0.0001	0.0001	-0.019412
2025-06-03 10:46:59	740	4.89e-06	0.0001	0.0001	-0.023789
2025-06-03 10:47:00	741	4.89e-06	0.0001	0.0001	-0.010658
2025-06-03 10:47:01	742	4.89e-06	0.0001	0.0001	-0.03692
2025-06-03 10:47:02	743	4.87e-06	0.0001	0.0001	-0.03692
2025-06-03 10:47:03	744	4.87e-06	0.0001	0.0001	-0.03692
2025-06-03 10:47:04	745	4.87e-06	0.0001	0.0001	-0.023789
2025-06-03 10:47:05	746	4.89e-06	0.0001	0.0001	-0.019412
2025-06-03 10:47:06	747	4.87e-06	0.0001	0.0001	-0.032543
2025-06-03 10:47:07	748	4.87e-06	0.0001	0.0001	-0.015035
2025-06-03 10:47:08	749	4.87e-06	0.0001	0.0001	-0.032543
2025-06-03 10:47:09	750	4.89e-06	0.0001	0.0001	-0.023789
2025-06-03 10:47:10	751	4.89e-06	0.0001	0.0001	-0.028166
2025-06-03 10:47:11	752	4.87e-06	0.0001	0.0001	-0.03692
2025-06-03 10:47:12	753	4.87e-06	0.0001	0.0001	-0.028166
2025-06-03 10:47:13	754	4.89e-06	0.0001	0.0001	-0.032543
2025-06-03 10:47:14	755	4.87e-06	0.0001	0.0001	-0.028166
2025-06-03 10:47:15	756	4.87e-06	0.0001	0.0001	-0.028166
2025-06-03 10:47:16	757	4.87e-06	0.0001	0.0001	-0.019412
2025-06-03 10:47:17	758	4.87e-06	0.0001	0.0001	-0.019412
2025-06-03 10:47:18	759	4.89e-06	0.0001	0.0001	-0.041297
2025-06-03 10:47:19	760	4.89e-06	0.0001	0.0001	-0.028166
2025-06-03 10:47:20	761	4.89e-06	0.0001	0.0001	-0.032543
2025-06-03 10:47:21	762	4.87e-06	0.0001	0.0001	-0.023789
2025-06-03 10:47:22	763	4.87e-06	0.0001	0.0001	-0.028166
2025-06-03 10:47:23	764	4.89e-06	0.0001	0.0001	-0.028166
2025-06-03 10:47:24	765	4.89e-06	0.0001	0.0001	-0.028166
2025-06-03 10:47:25	766	4.87e-06	0.0001	0.0001	-0.032543
2025-06-03 10:47:26	767	4.87e-06	0.0001	0.0001	-0.023789
2025-06-03 10:47:27	768	4.87e-06	0.0001	0.0001	-0.023789
2025-06-03 10:47:28	769	4.87e-06	0.0001	0.0001	-0.010658
2025-06-03 10:47:29	770	4.87e-06	0.0001	0.0001	-0.041297
2025-06-03 10:47:30	771	4.87e-06	0.0001	0.0001	-0.019412
2025-06-03 10:47:31	772	4.87e-06	0.0001	0.0001	-0.010658
2025-06-03 10:47:32	773	4.87e-06	0.0001	0.0001	-0.028166
2025-06-03 10:47:33	774	4.89e-06	0.0001	0.0001	-0.041297
2025-06-03 10:47:34	775	4.89e-06	0.0001	0.0001	-0.032543
2025-06-03 10:47:35	776	4.85e-06	0.0001	0.0001	-0.023789
2025-06-03 10:47:36	777	4.89e-06	0.0001	0.0001	-0.019412
2025-06-03 10:47:37	778	4.87e-06	0.0001	0.0001	-0.028166
2025-06-03 10:47:38	779	4.87e-06	0.0001	0.0001	-0.015035
2025-06-03 10:47:39	780	4.89e-06	0.0001	0.0001	-0.03692
2025-06-03 10:47:40	781	4.87e-06	0.0001	0.0001	-0.032543
2025-06-03 10:47:40	781	4.87e-06	0.0001	0.0001	0.015603
2025-06-03 10:47:41	782	4.87e-06	0.0001	0.0001	-0.03692
2025-06-03 10:47:42	783	4.87e-06	0.0001	0.0001	-0.028166
2025-06-03 10:47:43	784	4.87e-06	0.0001	0.0001	-0.023789
2025-06-03 10:47:44	785	4.87e-06	0.0001	0.0001	-0.028166
2025-06-03 10:47:45	786	4.87e-06	0.0001	0.0001	-0.028166
2025-06-03 10:47:46	787	4.89e-06	0.0001	0.0001	-0.032543
2025-06-03 10:47:47	788	4.89e-06	0.0001	0.0001	-0.023789
2025-06-03 10:47:48	789	4.89e-06	0.0001	0.0001	-0.019412
2025-06-03 10:47:49	790	4.87e-06	0.0001	0.0001	-0.028166
2025-06-03 10:47:50	791	4.87e-06	0.0001	0.0001	-0.023789
2025-06-03 10:47:51	792	4.87e-06	0.0001	0.0001	-0.03692
2025-06-03 10:47:52	793	4.87e-06	0.0001	0.0001	-0.032543
2025-06-03 10:47:53	794	4.87e-06	0.0001	0.0001	-0.023789
2025-06-03 10:47:54	795	4.87e-06	0.0001	0.0001	-0.032543
2025-06-03 10:47:55	796	4.89e-06	0.0001	0.0001	-0.028166
2025-06-03 10:47:56	797	4.87e-06	0.0001	0.0001	-0.028166
2025-06-03 10:47:57	798	4.87e-06	0.0001	0.0001	-0.028166
2025-06-03 10:47:58	799	4.87e-06	0.0001	0.0001	-0.015035
2025-06-03 10:47:59	800	4.89e-06	0.0001	0.0001	-0.019412
2025-06-03 10:48:00	801	4.87e-06	0.0001	0.0001	-0.015035
2025-06-03 10:48:01	802	4.87e-06	0.0001	0.0001	-0.03692
2025-06-03 10:48:02	803	4.87e-06	0.0001	0.0001	-0.028166
2025-06-03 10:48:03	804	4.87e-06	0.0001	0.0001	-0.023789
2025-06-03 10:48:04	805	4.89e-06	0.0001	0.0001	-0.015035
2025-06-03 10:48:05	806	4.89e-06	0.0001	0.0001	-0.03692
2025-06-03 10:48:06	807	4.89e-06	0.0001	0.0001	-0.023789
2025-06-03 10:48:06	807	4.87e-06	0.0001	0.0001	-0.032543
2025-06-03 10:48:07	808	4.89e-06	0.0001	0.0001	-0.032543
2025-06-03 10:48:08	809	4.87e-06	0.0001	0.0001	-0.028166
2025-06-03 10:48:09	810	4.87e-06	0.0001	0.0001	-0.019412
2025-06-03 10:48:10	811	4.87e-06	0.0001	0.0001	-0.028166
2025-06-03 10:48:11	812	4.89e-06	0.0001	0.0001	-0.041297
2025-06-03 10:48:12	813	4.87e-06	0.0001	0.0001	-0.032543
2025-06-03 10:48:13	814	4.87e-06	0.0001	0.0001	-0.023789
2025-06-03 10:48:14	815	4.87e-06	0.0001	0.0001	-0.028166
2025-06-03 10:48:15	816	4.87e-06	0.0001	0.0001	-0.032543
2025-06-03 10:48:16	817	4.87e-06	0.0001	0.0001	-0.03692
2025-06-03 10:48:17	818	4.87e-06	0.0001	0.0001	-0.028166
2025-06-03 10:48:18	819	4.89e-06	0.0001	0.0001	-0.019412
2025-06-03 10:48:19	820	4.87e-06	0.0001	0.0001	-0.028166
2025-06-03 10:48:20	821	4.89e-06	0.0001	0.0001	-0.028166
2025-06-03 10:48:21	822	4.85e-06	0.0001	0.0001	-0.045674
2025-06-03 10:48:22	823	4.81e-06	0.0001	0.0001	-0.019412
2025-06-03 10:48:23	824	4.85e-06	0.0001	0.0001	-0.028166
2025-06-03 10:48:24	825	4.77e-06	0.0001	0.0001	-0.019412
2025-06-03 10:48:25	826	4.79e-06	0.0001	0.0001	-0.03692
2025-06-03 10:48:26	827	4.68e-06	0.0001	0.0001	-0.03692
2025-06-03 10:48:27	828	4.68e-06	0.0001	0.0001	-0.010658
2025-06-03 10:48:28	829	4.6e-06	0.0001	0.0001	-0.028166
2025-06-03 10:48:29	830	4.58e-06	0.0001	0.0001	-0.028166
2025-06-03 10:48:30	831	4.42e-06	0.0001	0.0001	-0.015035
2025-06-03 10:48:31	832	4.33e-06	0.0001	0.0001	-0.03692
2025-06-03 10:48:32	833	4.28e-06	1000	0.0001	-0.023789
2025-06-03 10:48:32	833	4.23e-06	1000	0.0001	-0.028166
2025-06-03 10:48:33	834	4.23e-06	1000	0.0001	-0.032543
2025-06-03 10:48:34	835	4.2e-06	1000	0.0001	-0.03692
2025-06-03 10:48:35	836	4.17e-06	1000	0.0001	-0.041297
2025-06-03 10:48:36	837	4.16e-06	1000	0.0001	-0.023789
2025-06-03 10:48:37	838	4.12e-06	28.7	0.0001	-0.019412
2025-06-03 10:48:38	839	4.1e-06	1.32	0.0001	-0.028166
2025-06-03 10:48:39	840	4.1e-06	0.478	0.0001	-0.028166
2025-06-03 10:48:40	841	4.1e-06	0.231	0.0001	-0.032543
2025-06-03 10:48:41	842	4.06e-06	0.126	0.0001	-0.028166
2025-06-03 10:48:42	843	4.04e-06	0.0761	0.0001	-0.023789
2025-06-03 10:48:43	844	4.04e-06	0.047	0.0001	-0.028166
2025-06-03 10:48:44	845	4.04e-06	0.0306	0.0001	-0.015035
2025-06-03 10:48:45	846	4.01e-06	0.0199	0.0001	-0.019412
2025-06-03 10:48:46	847	4.02e-06	0.0142	0.0001	-0.023789
2025-06-03 10:48:47	848	3.96e-06	0.0104	0.0001	-0.015035
2025-06-03 10:48:48	849	3.95e-06	0.0076	0.0001	-0.041297
2025-06-03 10:48:49	850	3.95e-06	0.0057	0.0001	-0.023789
2025-06-03 10:48:50	851	3.95e-06	0.00444	0.0001	-0.032543
2025-06-03 10:48:51	852	3.95e-06	0.00356	0.0001	-0.019412
2025-06-03 10:48:52	853	3.95e-06	0.00298	0.0001	-0.023789
2025-06-03 10:48:53	854	3.94e-06	0.00251	0.0001	-0.032543
2025-06-03 10:48:54	855	3.9e-06	0.00221	0.0001	-0.032543
2025-06-03 10:48:55	856	3.87e-06	0.00194	0.0001	-0.019412
2025-06-03 10:48:56	857	3.87e-06	0.00178	0.0001	-0.03692
2025-06-03 10:48:57	858	3.87e-06	0.00163	0.0001	-0.032543
2025-06-03 10:48:57	858	3.87e-06	0.00151	0.0001	-0.03692
2025-06-03 10:48:58	859	3.87e-06	0.00144	0.0001	-0.028166
2025-06-03 10:48:59	860	3.89e-06	0.00139	0.0001	-0.028166
2025-06-03 10:49:00	861	3.87e-06	0.00136	0.0001	-0.03692
2025-06-03 10:49:01	862	3.89e-06	0.00132	0.0001	-0.032543
2025-06-03 10:49:02	863	3.87e-06	0.00129	0.0001	-0.023789
2025-06-03 10:49:03	864	3.82e-06	0.00126	0.0001	-0.032543
2025-06-03 10:49:04	865	3.81e-06	0.00124	0.0001	-0.028166
2025-06-03 10:49:05	866	3.81e-06	0.00122	0.0001	-0.028166
2025-06-03 10:49:06	867	3.81e-06	0.00121	0.0001	-0.023789
2025-06-03 10:49:07	868	3.81e-06	0.0012	0.0001	-0.03692
2025-06-03 10:49:08	869	3.81e-06	0.00119	0.0001	-0.023789
2025-06-03 10:49:09	870	3.81e-06	0.00118	0.0001	-0.023789
2025-06-03 10:49:10	871	3.81e-06	0.00117	0.0001	-0.023789
2025-06-03 10:49:11	872	3.81e-06	0.00117	0.0001	-0.028166
2025-06-03 10:49:12	873	3.81e-06	0.00116	0.0001	-0.015035
2025-06-03 10:49:13	874	3.81e-06	0.00116	0.0001	-0.028166
2025-06-03 10:49:14	875	3.81e-06	0.00116	0.0001	-0.023789
2025-06-03 10:49:15	876	3.81e-06	0.00115	0.0001	-0.028166
2025-06-03 10:49:16	877	3.81e-06	0.00114	0.0001	-0.019412
2025-06-03 10:49:17	878	3.8e-06	0.00116	0.0001	-0.023789
2025-06-03 10:49:18	879	3.75e-06	0.00121	0.0001	-0.028166
2025-06-03 10:49:19	880	4.06e-06	0.00127	0.0001	-0.045674
2025-06-03 10:49:20	881	1.56e-05	0.00107	0.0001	-0.023789
2025-06-03 10:49:21	882	1.09e-05	0.000808	0.0001	-0.03692
2025-06-03 10:49:22	883	9.64e-06	0.000612	0.0001	-0.028166
2025-06-03 10:49:23	884	9.01e-06	0.000475	0.0001	-0.019412
2025-06-03 10:49:24	885	8.67e-06	0.00037	0.0001	-0.010658
2025-06-03 10:49:25	886	8.4e-06	0.000276	0.0001	-0.019412
2025-06-03 10:49:26	887	8.19e-06	0.000202	0.0001	-0.03692
2025-06-03 10:49:27	888	8.01e-06	0.000166	0.0001	-0.032543
2025-06-03 10:49:28	889	7.89e-06	0.000142	0.0001	-0.023789
2025-06-03 10:49:29	890	7.86e-06	0.000122	0.0001	-0.023789
2025-06-03 10:49:30	891	7.67e-06	0.000109	0.0001	-0.023789
2025-06-03 10:49:31	892	7.58e-06	0.000101	0.0001	-0.023789
2025-06-03 10:49:32	893	7.52e-06	0.0001	0.0001	-0.032543
2025-06-03 10:49:33	894	7.52e-06	0.0001	0.0001	-0.028166
2025-06-03 10:49:34	895	7.46e-06	0.0001	0.0001	-0.015035
2025-06-03 10:49:35	896	7.4e-06	0.0001	0.0001	-0.032543
2025-06-03 10:49:36	897	7.34e-06	0.0001	0.0001	-0.019412
2025-06-03 10:49:38	899	7.25e-06	0.0001	0.0001	-0.03692
2025-06-03 10:49:39	900	7.25e-06	0.0001	0.0001	-0.023789
2025-06-03 10:49:39	900	7.25e-06	0.0001	0.0001	-0.023789
2025-06-03 10:49:41	902	7.1e-06	0.0001	0.0001	-0.032543
2025-06-03 10:49:41	902	7.01e-06	0.0001	0.0001	-0.028166
2025-06-03 10:49:42	903	7.07e-06	0.0001	0.0001	-0.032543
2025-06-03 10:49:44	905	7.22e-06	0.0001	0.0001	-0.015035
2025-06-03 10:49:45	906	7.22e-06	0.0001	0.0001	-0.028166
2025-06-03 10:49:46	907	7.25e-06	0.0001	0.0001	-0.015035
2025-06-03 10:49:47	908	7.34e-06	0.0001	0.0001	-0.032543
2025-06-03 10:49:48	909	7.4e-06	0.0001	0.0001	-0.032543
2025-06-03 10:49:49	910	7.4e-06	0.0001	0.000104	-0.045674
2025-06-03 10:49:50	911	7.4e-06	0.0001	0.000105	-0.015035
2025-06-03 10:49:51	912	7.4e-06	0.0001	0.000107	-0.03692
2025-06-03 10:49:52	913	7.4e-06	0.0001	0.000109	-0.019412
2025-06-03 10:49:53	914	7.43e-06	0.0001	0.000112	-0.023789
2025-06-03 10:49:54	915	7.4e-06	0.0001	0.000115	-0.03692
2025-06-03 10:49:55	916	7.4e-06	0.0001	0.000118	-0.032543
2025-06-03 10:49:56	917	7.4e-06	0.0001	0.000122	-0.015035
2025-06-03 10:49:57	918	7.4e-06	0.0001	0.000126	-0.028166
2025-06-03 10:49:58	919	7.4e-06	0.0001	0.000128	-0.023789
2025-06-03 10:49:59	920	7.4e-06	0.0001	0.000131	-0.028166
2025-06-03 10:50:00	921	7.4e-06	0.0001	0.000136	-0.019412
2025-06-03 10:50:01	922	7.43e-06	0.0001	0.000134	-0.028166
2025-06-03 10:50:02	923	7.4e-06	0.0001	0.000136	-0.028166
2025-06-03 10:50:03	924	7.4e-06	0.0001	0.000139	-0.028166
2025-06-03 10:50:04	925	7.37e-06	0.0001	0.000143	-0.028166
2025-06-03 10:50:05	926	7.4e-06	0.0001	0.000146	-0.010658
2025-06-03 10:50:06	927	7.4e-06	0.0001	0.000146	-0.03692
2025-06-03 10:50:07	928	7.4e-06	0.0001	0.000147	-0.028166
2025-06-03 10:50:08	929	7.4e-06	0.0001	0.000147	-0.028166
2025-06-03 10:50:09	930	7.4e-06	0.0001	0.000145	-0.023789
2025-06-03 10:50:10	931	7.37e-06	0.0001	0.000145	-0.032543
2025-06-03 10:50:11	932	7.25e-06	0.0001	0.000145	-0.019412
2025-06-03 10:50:12	933	7.25e-06	0.0001	0.000147	-0.019412
2025-06-03 10:50:13	934	7.22e-06	0.0001	0.000147	-0.028166
2025-06-03 10:50:14	935	7.25e-06	0.0001	0.000149	-0.028166
2025-06-03 10:50:15	936	7.16e-06	0.0001	0.000147	-0.023789
2025-06-03 10:50:16	937	6.61e-06	0.0001	0.00015	-0.028166
2025-06-03 10:50:17	938	6.63e-06	0.0001	0.000155	-0.028166
2025-06-03 10:50:18	939	5.35e-06	0.0001	0.000163	-0.028166
2025-06-03 10:50:19	940	4.83e-06	0.0001	0.000177	-0.028166
2025-06-03 10:50:20	941	4.77e-06	0.0001	0.000202	-0.023789
2025-06-03 10:50:21	942	4.77e-06	0.0001	0.000229	-0.03692
2025-06-03 10:50:22	943	4.68e-06	0.0001	0.000258	-0.028166
2025-06-03 10:50:23	944	4.68e-06	0.0001	0.000285	-0.032543
2025-06-03 10:50:24	945	4.68e-06	0.0001	0.000316	-0.015035
2025-06-03 10:50:25	946	4.68e-06	0.0001	0.000338	-0.019412
2025-06-03 10:50:26	947	4.62e-06	0.0001	0.000361	-0.023789
2025-06-03 10:50:27	948	4.58e-06	0.0001	0.000385	-0.015035
2025-06-03 10:50:28	949	4.58e-06	0.0001	0.000404	-0.019412
2025-06-03 10:50:29	950	4.58e-06	0.0001	0.000421	-0.028166
2025-06-03 10:50:30	951	4.58e-06	0.0001	0.000442	-0.019412
2025-06-03 10:50:31	952	4.58e-06	0.0001	0.000465	-0.028166
2025-06-03 10:50:32	953	4.56e-06	0.0001	0.000485	-0.032543
2025-06-03 10:50:33	954	4.54e-06	0.0001	0.000502	-0.032543
2025-06-03 10:50:34	955	4.48e-06	0.0001	0.00053	-0.023789
2025-06-03 10:50:35	956	4.48e-06	0.0001	0.000552	-0.03692
2025-06-03 10:50:36	957	4.47e-06	0.0001	0.000568	-0.023789
2025-06-03 10:50:37	958	4.47e-06	0.0001	0.000579	-0.028166
2025-06-03 10:50:38	959	4.48e-06	0.0001	0.000595	-0.03692
2025-06-03 10:50:39	960	4.47e-06	0.0001	0.000611	-0.006281
2025-06-03 10:50:40	961	4.47e-06	0.0001	0.000636	-0.010658
2025-06-03 10:50:41	962	4.45e-06	0.0001	0.000645	-0.032543
2025-06-03 10:50:42	963	4.4e-06	0.0001	0.000667	-0.010658
2025-06-03 10:50:43	964	4.4e-06	0.0001	0.00068	-0.019412
2025-06-03 10:50:44	965	4.4e-06	0.0001	0.000707	-0.028166
2025-06-03 10:50:45	966	4.4e-06	0.0001	0.000718	-0.023789
2025-06-03 10:50:46	967	4.4e-06	0.0001	0.000728	-0.019412
2025-06-03 10:50:47	968	4.4e-06	0.0001	0.000747	-0.028166
2025-06-03 10:50:48	969	4.4e-06	0.0001	0.000766	-0.023789
2025-06-03 10:50:49	970	4.4e-06	0.0001	0.00078	-0.028166
2025-06-03 10:50:50	971	4.4e-06	0.0001	0.000806	-0.028166
2025-06-03 10:50:51	972	4.4e-06	0.0001	0.000823	-0.032543
2025-06-03 10:50:52	973	4.38e-06	0.0001	0.000851	-0.028166
2025-06-03 10:50:53	974	4.32e-06	0.0001	0.000868	-0.015035
2025-06-03 10:50:54	975	4.33e-06	0.0001	0.000898	-0.010658
2025-06-03 10:50:55	976	4.32e-06	0.0001	0.000932	-0.023789
2025-06-03 10:50:56	977	4.33e-06	0.0001	0.000989	-0.019412
2025-06-03 10:50:57	978	4.32e-06	0.0001	0.00103	-0.015035
2025-06-03 10:50:58	979	4.33e-06	0.0001	0.00113	-0.015035
2025-06-03 10:50:59	980	4.33e-06	0.0001	0.00122	-0.03692
2025-06-03 10:51:00	981	4.33e-06	0.0001	0.00133	-0.032543
2025-06-03 10:51:01	982	4.32e-06	0.0001	0.0015	-0.015035
2025-06-03 10:51:02	983	4.32e-06	0.0001	0.00164	-0.028166
2025-06-03 10:51:03	984	4.32e-06	0.0001	0.00196	-0.023789
2025-06-03 10:51:04	985	4.33e-06	0.0001	0.00221	-0.023789
2025-06-03 10:51:05	986	4.33e-06	0.0001	0.00282	-0.032543
2025-06-03 10:51:06	987	4.32e-06	0.0001	0.0035	-0.028166
2025-06-03 10:51:07	988	4.33e-06	0.0001	0.00484	-0.023789
2025-06-03 10:51:08	989	4.32e-06	0.0001	0.00578	-0.006281
2025-06-03 10:51:09	990	4.27e-06	0.0001	0.00828	-0.010658
2025-06-03 10:51:10	991	4.27e-06	0.0001	0.0101	-0.015035
2025-06-03 10:51:11	992	4.27e-06	0.0001	0.0144	-0.019412
2025-06-03 10:51:12	993	4.27e-06	0.0001	0.0172	-0.006281
2025-06-03 10:51:13	994	4.27e-06	0.0001	0.0232	-0.010658
2025-06-03 10:51:14	995	4.27e-06	0.0001	0.027	-0.015035
2025-06-03 10:51:15	996	4.27e-06	0.0001	0.0305	-0.001904
2025-06-03 10:51:16	997	4.26e-06	0.0001	0.0323	-0.010658
2025-06-03 10:51:17	998	4.27e-06	0.0001	0.0331	0.002472
2025-06-03 10:51:18	999	4.27e-06	0.0001	0.0332	-0.010658
2025-06-03 10:51:19	1000	4.26e-06	0.0001	0.0334	-0.001904
2025-06-03 10:51:20	1001	4.26e-06	0.0001	0.0334	0.015603
2025-06-03 10:51:22	1003	4.27e-06	0.0001	0.0336	0.011226
2025-06-03 10:51:22	1003	4.26e-06	0.0001	0.0338	-0.006281
2025-06-03 10:51:23	1004	4.26e-06	0.0001	0.034	-0.006281
2025-06-03 10:51:24	1005	4.27e-06	0.0001	0.0342	-0.006281
2025-06-03 10:51:25	1006	4.26e-06	0.0001	0.0343	-0.001904
2025-06-03 10:51:26	1007	4.27e-06	0.0001	0.0345	-0.010658
2025-06-03 10:51:27	1008	4.26e-06	0.0001	0.0347	-0.001904
2025-06-03 10:51:28	1009	4.27e-06	0.0001	0.0349	-0.006281
2025-06-03 10:51:29	1010	4.26e-06	0.0001	0.0352	0.006849
2025-06-03 10:51:30	1011	4.25e-06	0.0001	0.0353	-0.010658
2025-06-03 10:51:31	1012	4.22e-06	0.0001	0.0358	0.006849
2025-06-03 10:51:32	1013	4.21e-06	0.0001	0.0361	0.002472
2025-06-03 10:51:33	1014	4.2e-06	0.0001	0.0373	0.006849
2025-06-03 10:51:34	1015	4.2e-06	0.0001	0.0382	-0.006281
2025-06-03 10:51:35	1016	4.2e-06	0.0001	0.0414	-0.001904
2025-06-03 10:51:36	1017	4.2e-06	0.0001	0.0436	0.006849
2025-06-03 10:51:37	1018	4.2e-06	0.0001	0.0488	0.01998
2025-06-03 10:51:38	1019	4.2e-06	0.0001	0.0647	0.024357
2025-06-03 10:51:39	1020	4.2e-06	0.0001	0.0779	0.054995
2025-06-03 10:51:40	1021	4.2e-06	0.0001	0.111	0.063749
2025-06-03 10:51:41	1022	4.2e-06	0.0001	0.133	0.098764
2025-06-03 10:51:42	1023	4.2e-06	0.0001	0.182	0.142534
2025-06-03 10:51:43	1024	4.2e-06	0.0001	0.207	0.168795
2025-06-03 10:51:44	1025	4.19e-06	0.0001	0.249	0.221318
2025-06-03 10:51:45	1026	4.2e-06	0.0001	0.292	0.26071
2025-06-03 10:51:46	1027	4.2e-06	0.0001	0.34	0.300102
2025-06-03 10:51:47	1028	4.2e-06	0.0001	0.385	0.361379
2025-06-03 10:51:47	1028	4.2e-06	0.0001	0.441	0.405148
2025-06-03 10:51:48	1029	4.2e-06	0.0001	0.509	0.479556
2025-06-03 10:51:49	1030	4.2e-06	0.0001	0.577	0.540832
2025-06-03 10:51:50	1031	4.2e-06	0.0001	0.62	0.593355
2025-06-03 10:51:51	1032	4.2e-06	0.0001	0.699	0.667763
2025-06-03 10:51:52	1033	4.2e-06	0.0001	0.771	0.720286
2025-06-03 10:51:53	1034	4.2e-06	0.0001	0.825	0.79907
2025-06-03 10:51:54	1035	4.2e-06	0.0001	0.91	0.864724
2025-06-03 10:51:55	1036	4.2e-06	0.0001	0.961	0.943508
2025-06-03 10:51:56	1037	4.2e-06	0.0001	1.04	1.02229
2025-06-03 10:51:57	1038	4.2e-06	0.0001	1.14	1.09232
2025-06-03 10:51:58	1039	4.2e-06	0.0001	1.22	1.19299
2025-06-03 10:51:59	1040	4.19e-06	0.0001	1.32	1.29366
2025-06-03 10:52:01	1042	4.19e-06	0.0001	1.4	1.33305
2025-06-03 10:52:02	1043	4.15e-06	0.0001	1.48	1.44685
2025-06-03 10:52:03	1044	4.15e-06	0.0001	1.54	1.52564
2025-06-03 10:52:04	1045	4.14e-06	0.0001	1.61	1.61755
2025-06-03 10:52:04	1045	4.15e-06	0.0001	1.7	1.68321
2025-06-03 10:52:05	1046	4.15e-06	0.0001	1.78	1.74886
2025-06-03 10:52:06	1047	4.14e-06	0.0001	1.83	1.81014
2025-06-03 10:52:07	1048	4.15e-06	0.0001	1.94	1.89768
2025-06-03 10:52:08	1049	4.15e-06	0.0001	2.01	1.9502
2025-06-03 10:52:09	1050	4.15e-06	0.0001	2.07	2.01585
2025-06-03 10:52:10	1051	4.15e-06	0.0001	2.14	2.09464
2025-06-03 10:52:11	1052	4.15e-06	0.0001	2.19	2.15591
2025-06-03 10:52:12	1053	4.14e-06	0.0001	2.25	2.22157
2025-06-03 10:52:13	1054	4.15e-06	0.0001	2.31	2.27847
2025-06-03 10:52:14	1055	4.14e-06	0.0001	2.37	2.33099
2025-06-03 10:52:15	1056	4.14e-06	0.0001	2.43	2.38789
2025-06-03 10:52:16	1057	4.15e-06	0.0001	2.49	2.4623
2025-06-03 10:52:17	1058	4.15e-06	0.0001	2.55	2.51044
2025-06-03 10:52:18	1059	4.15e-06	0.0001	2.59	2.55421
2025-06-03 10:52:19	1060	4.15e-06	0.0001	2.64	2.61111
2025-06-03 10:52:20	1061	4.15e-06	0.0001	2.69	2.64613
2025-06-03 10:52:21	1062	4.15e-06	0.0001	2.73	2.68552
2025-06-03 10:52:22	1063	4.14e-06	0.0001	2.77	2.73366
2025-06-03 10:52:23	1064	4.15e-06	0.0001	2.8	2.75117
2025-06-03 10:52:24	1065	4.15e-06	0.0001	2.83	2.79494
2025-06-03 10:52:25	1066	4.15e-06	0.0001	2.86	2.82558
2025-06-03 10:52:26	1067	4.15e-06	0.0001	2.88	2.86059
2025-06-03 10:52:27	1068	4.15e-06	0.0001	2.91	2.87373
2025-06-03 10:52:28	1069	4.15e-06	0.0001	2.92	2.89561
2025-06-03 10:52:29	1070	4.15e-06	0.0001	2.94	2.92625
2025-06-03 10:52:29	1070	4.15e-06	0.0001	2.96	2.94813
2025-06-03 10:52:30	1071	4.14e-06	0.0001	2.98	2.96126
2025-06-03 10:52:31	1072	4.15e-06	0.0001	3	2.97439
2025-06-03 10:52:32	1073	4.15e-06	0.0001	3.01	2.9919
2025-06-03 10:52:33	1074	4.15e-06	0.0001	3.02	3.01379
2025-06-03 10:52:34	1075	4.15e-06	0.0001	3.03	3.02254
2025-06-03 10:52:35	1076	4.15e-06	0.0001	3.06	3.03567
2025-06-03 10:52:36	1077	4.15e-06	0.0001	3.06	3.0488
2025-06-03 10:52:37	1078	4.15e-06	0.0001	3.07	3.06193
2025-06-03 10:52:38	1079	4.15e-06	0.0001	3.08	3.07944
2025-06-03 10:52:39	1080	4.15e-06	0.0001	3.1	3.09257
2025-06-03 10:52:40	1081	4.14e-06	0.0001	3.1	3.09257
2025-06-03 10:52:41	1082	4.14e-06	0.0001	3.11	3.1057
2025-06-03 10:52:42	1083	4.15e-06	0.0001	3.11	3.09695
2025-06-03 10:52:43	1084	4.15e-06	0.0001	3.12	3.10133
2025-06-03 10:52:44	1085	4.15e-06	0.0001	3.13	3.11883
2025-06-03 10:52:45	1086	4.15e-06	0.0001	3.14	3.11883
2025-06-03 10:52:46	1087	4.14e-06	0.0001	3.14	3.12321
2025-06-03 10:52:47	1088	4.1e-06	0.0001	3.14	3.14072
2025-06-03 10:52:48	1089	4.12e-06	0.0001	3.15	3.13634
2025-06-03 10:52:49	1090	4.1e-06	0.0001	3.15	3.14509
2025-06-03 10:52:50	1091	4.09e-06	0.0001	3.14	3.14509
2025-06-03 10:52:51	1092	4.09e-06	0.0001	3.15	3.15385
2025-06-03 10:52:52	1093	4.09e-06	0.0001	3.15	3.14509
2025-06-03 10:52:53	1094	4.07e-06	0.0001	3.15	3.16698
2025-06-03 10:52:54	1095	4.07e-06	0.0001	3.17	3.15822
2025-06-03 10:52:55	1096	4.07e-06	0.0001	3.18	3.16698
2025-06-03 10:52:55	1096	4.07e-06	0.0001	3.17	3.17136
2025-06-03 10:52:57	1098	4.07e-06	0.0001	3.17	3.15822
2025-06-03 10:52:57	1098	4.07e-06	0.0001	3.17	3.17573
2025-06-03 10:52:58	1099	4.07e-06	0.0001	3.17	3.18449
2025-06-03 10:52:59	1100	4.07e-06	0.0001	3.17	3.17573
2025-06-03 10:53:00	1101	4.07e-06	0.0001	3.17	3.17573
2025-06-03 10:53:01	1102	4.07e-06	0.0001	3.17	3.19762
2025-06-03 10:53:02	1103	4.07e-06	0.0001	3.17	3.17573
2025-06-03 10:53:03	1104	4.07e-06	0.0001	3.19	3.19324
2025-06-03 10:53:04	1105	4.07e-06	0.0001	3.19	3.18886
2025-06-03 10:53:05	1106	4.07e-06	0.0001	3.19	3.19324
2025-06-03 10:53:06	1107	4.07e-06	0.0001	3.19	3.20199
2025-06-03 10:53:07	1108	4.07e-06	0.0001	3.19	3.20199
2025-06-03 10:53:08	1109	4.07e-06	0.0001	3.19	3.20199
2025-06-03 10:53:09	1110	4.07e-06	0.0001	3.19	3.23701
2025-06-03 10:53:10	1111	4.09e-06	0.0001	3.19	3.21075
2025-06-03 10:53:11	1112	4.07e-06	0.0001	3.19	3.2195
2025-06-03 10:53:12	1113	4.07e-06	0.0001	3.19	3.23263
2025-06-03 10:53:13	1114	4.07e-06	0.0001	3.19	3.23263
2025-06-03 10:53:14	1115	4.07e-06	0.0001	3.19	3.2195
2025-06-03 10:53:15	1116	4.07e-06	0.0001	3.19	3.21513
2025-06-03 10:53:16	1117	4.07e-06	0.0001	3.19	3.23263
2025-06-03 10:53:17	1118	4.07e-06	0.0001	3.19	3.22388
2025-06-03 10:53:18	1119	4.07e-06	0.0001	3.19	3.22826
2025-06-03 10:53:19	1120	4.09e-06	0.0001	3.19	3.22826
2025-06-03 10:53:20	1121	4.07e-06	0.0001	3.19	3.22826
2025-06-03 10:53:21	1122	4.07e-06	0.0001	3.19	3.22826
2025-06-03 10:53:21	1122	4.09e-06	0.0001	3.19	3.23263
2025-06-03 10:53:23	1124	4.07e-06	0.0001	3.19	3.22826
2025-06-03 10:53:24	1125	4.07e-06	0.0001	3.19	3.22826
2025-06-03 10:53:25	1126	4.07e-06	0.0001	3.19	3.22388
2025-06-03 10:53:26	1127	4.07e-06	0.0001	3.19	3.24139
2025-06-03 10:53:27	1128	4.07e-06	0.0001	3.19	3.2195
2025-06-03 10:53:28	1129	4.07e-06	0.0001	3.19	3.23263
2025-06-03 10:53:29	1130	4.07e-06	0.0001	3.19	3.23701
2025-06-03 10:53:30	1131	4.07e-06	0.0001	3.19	3.2195
2025-06-03 10:53:31	1132	4.09e-06	0.0001	3.19	3.2195
2025-06-03 10:53:32	1133	4.07e-06	0.0001	3.19	3.22826
2025-06-03 10:53:33	1134	4.09e-06	0.0001	3.19	3.2195
2025-06-03 10:53:34	1135	4.07e-06	0.0001	3.19	3.2195
2025-06-03 10:53:35	1136	4.07e-06	0.0001	3.19	3.22388
2025-06-03 10:53:36	1137	4.07e-06	0.0001	3.19	3.22826
2025-06-03 10:53:37	1138	4.07e-06	0.0001	3.19	3.2195
2025-06-03 10:53:38	1139	4.07e-06	0.0001	3.18	3.22388
2025-06-03 10:53:39	1140	4.07e-06	0.0001	3.17	3.22826
2025-06-03 10:53:40	1141	4.09e-06	0.0001	3.18	3.2195
2025-06-03 10:53:41	1142	4.09e-06	0.0001	3.17	3.23263
2025-06-03 10:53:42	1143	4.07e-06	0.0001	3.17	3.22826
2025-06-03 10:53:43	1144	4.07e-06	0.0001	3.17	3.22826
2025-06-03 10:53:44	1145	4.07e-06	0.0001	3.17	3.22826
2025-06-03 10:53:45	1146	4.07e-06	0.0001	3.17	3.22826
2025-06-03 10:53:46	1147	4.07e-06	0.0001	3.17	3.23263
2025-06-03 10:53:47	1148	4.09e-06	0.0001	3.18	3.22826
2025-06-03 10:53:48	1149	4.07e-06	0.0001	3.18	3.2195
2025-06-03 10:53:49	1150	4.09e-06	0.0001	3.17	3.22826
2025-06-03 10:53:50	1151	4.07e-06	0.0001	3.17	3.23263
2025-06-03 10:53:51	1152	4.09e-06	0.0001	3.18	3.23701
2025-06-03 10:53:52	1153	4.07e-06	0.0001	3.18	3.23263
2025-06-03 10:53:53	1154	4.09e-06	0.0001	3.17	3.23263
2025-06-03 10:53:54	1155	4.07e-06	0.0001	3.18	3.22826
2025-06-03 10:53:55	1156	4.09e-06	0.0001	3.17	3.22826
2025-06-03 10:53:57	1158	4.07e-06	0.0001	3.17	3.21513
2025-06-03 10:53:58	1159	4.07e-06	0.0001	3.18	3.22826
2025-06-03 10:53:59	1160	4.06e-06	0.0001	3.18	3.23701
2025-06-03 10:54:00	1161	4.06e-06	0.0001	3.17	3.22826
2025-06-03 10:54:01	1162	4.06e-06	0.0001	3.18	3.22826
2025-06-03 10:54:02	1163	4.02e-06	0.0001	3.16	3.23263
2025-06-03 10:54:03	1164	4.06e-06	0.0001	3.15	3.22826
2025-06-03 10:54:04	1165	4.04e-06	0.0001	3.15	3.22388
2025-06-03 10:54:05	1166	4.02e-06	0.0001	3.15	3.23263
2025-06-03 10:54:06	1167	4.02e-06	0.0001	3.15	3.22826
2025-06-03 10:54:07	1168	4.01e-06	0.0001	3.15	3.22826
2025-06-03 10:54:08	1169	4.02e-06	0.0001	3.15	3.21513
2025-06-03 10:54:09	1170	4.02e-06	0.0001	3.15	3.23701
2025-06-03 10:54:10	1171	4.02e-06	0.0001	3.15	3.2195
2025-06-03 10:54:11	1172	4.01e-06	0.0001	3.15	3.2195
2025-06-03 10:54:12	1173	4.01e-06	0.0001	3.15	3.21075
2025-06-03 10:54:13	1174	4.01e-06	0.0001	3.15	3.2195
2025-06-03 10:54:14	1175	4.01e-06	0.0001	3.15	3.22388
2025-06-03 10:54:15	1176	4.01e-06	0.0001	3.14	3.21513
2025-06-03 10:54:16	1177	4.01e-06	0.0001	3.14	3.22826
2025-06-03 10:54:17	1178	4.01e-06	0.0001	3.13	3.21513
2025-06-03 10:54:18	1179	4.01e-06	0.0001	3.14	3.2195
2025-06-03 10:54:19	1180	4.01e-06	0.0001	3.14	3.20637
2025-06-03 10:54:20	1181	4.01e-06	0.0001	3.13	3.21075
2025-06-03 10:54:21	1182	4.01e-06	0.0001	3.14	3.20637
2025-06-03 10:54:22	1183	4.01e-06	0.0001	3.13	3.19762
2025-06-03 10:54:23	1184	4.01e-06	0.0001	3.12	3.20199
2025-06-03 10:54:24	1185	4.01e-06	0.0001	3.11	3.20637
2025-06-03 10:54:25	1186	4.01e-06	0.0001	3.11	3.20199
2025-06-03 10:54:26	1187	4.01e-06	0.0001	3.11	3.18886
2025-06-03 10:54:27	1188	4.01e-06	0.0001	3.11	3.19324
2025-06-03 10:54:28	1189	4.01e-06	0.0001	3.11	3.20199
2025-06-03 10:54:29	1190	4.02e-06	0.0001	3.11	3.20199
2025-06-03 10:54:30	1191	4.01e-06	0.0001	3.1	3.19324
2025-06-03 10:54:31	1192	4.01e-06	0.0001	3.09	3.18449
2025-06-03 10:54:32	1193	4.01e-06	0.0001	3.09	3.18011
2025-06-03 10:54:33	1194	4.01e-06	0.0001	3.09	3.18011
2025-06-03 10:54:34	1195	4.01e-06	0.0001	3.09	3.16698
2025-06-03 10:54:35	1196	4.01e-06	0.0001	3.1	3.17136
2025-06-03 10:54:36	1197	4.01e-06	0.0001	3.09	3.17573
2025-06-03 10:54:37	1198	4.01e-06	0.0001	3.1	3.15822
2025-06-03 10:54:38	1199	4.01e-06	0.0001	3.08	3.14509
2025-06-03 10:54:39	1200	4.01e-06	0.0001	3.07	3.1626
2025-06-03 10:54:40	1201	4.01e-06	0.0001	3.07	3.14947
2025-06-03 10:54:41	1202	4.01e-06	0.0001	3.07	3.14072
2025-06-03 10:54:42	1203	4.01e-06	0.0001	3.05	3.15385
2025-06-03 10:54:43	1204	4.01e-06	0.0001	3.05	3.13196
2025-06-03 10:54:44	1205	4.01e-06	0.0001	3.03	3.12321
2025-06-03 10:54:45	1206	4.01e-06	0.0001	3.03	3.12321
2025-06-03 10:54:46	1207	4.01e-06	0.0001	3.02	3.1057
2025-06-03 10:54:47	1208	4.01e-06	0.0001	3.01	3.11446
2025-06-03 10:54:48	1209	4.01e-06	0.0001	3	3.09695
2025-06-03 10:54:49	1210	4.01e-06	0.0001	3	3.05756
2025-06-03 10:54:50	1211	4.01e-06	0.0001	2.99	3.05318
2025-06-03 10:54:51	1212	4.01e-06	0.0001	2.97	3.06631
2025-06-03 10:54:52	1213	4.01e-06	0.0001	2.97	3.05318
2025-06-03 10:54:53	1214	4.01e-06	0.0001	2.96	3.0488
2025-06-03 10:54:54	1215	4.01e-06	0.0001	2.95	3.04005
2025-06-03 10:54:55	1216	4.02e-06	0.0001	2.94	3.02692
2025-06-03 10:54:56	1217	4.01e-06	0.0001	2.94	3.00941
2025-06-03 10:54:57	1218	4.02e-06	0.0001	2.93	3.01379
2025-06-03 10:54:58	1219	4.02e-06	0.0001	2.93	2.9919
2025-06-03 10:54:59	1220	4.01e-06	0.0001	2.91	2.99628
2025-06-03 10:55:00	1221	4.01e-06	0.0001	2.9	2.95251
2025-06-03 10:55:01	1222	4.01e-06	0.0001	2.88	2.93938
2025-06-03 10:55:02	1223	4.01e-06	0.0001	2.85	2.93063
2025-06-03 10:55:03	1224	4.01e-06	0.0001	2.84	2.89999
2025-06-03 10:55:04	1225	4.01e-06	0.0001	2.81	2.86935
2025-06-03 10:55:05	1226	4.01e-06	0.0001	2.79	2.82558
2025-06-03 10:55:06	1227	4.01e-06	0.0001	2.75	2.80369
2025-06-03 10:55:07	1228	4.01e-06	0.0001	2.73	2.77743
2025-06-03 10:55:08	1229	4.01e-06	0.0001	2.71	2.7643
2025-06-03 10:55:09	1230	4.01e-06	0.0001	2.69	2.72491
2025-06-03 10:55:10	1231	4.01e-06	0.0001	2.66	2.69427
2025-06-03 10:55:11	1232	4.01e-06	0.0001	2.64	2.68552
2025-06-03 10:55:11	1232	4.01e-06	0.0001	2.62	2.66363
2025-06-03 10:55:12	1233	4.01e-06	0.0001	2.61	2.65926
2025-06-03 10:55:13	1234	4.01e-06	0.0001	2.59	2.64175
2025-06-03 10:55:14	1235	4.01e-06	0.0001	2.58	2.64175
2025-06-03 10:55:15	1236	4.01e-06	0.0001	2.56	2.61111
2025-06-03 10:55:16	1237	4.02e-06	0.0001	2.56	2.60673
2025-06-03 10:55:17	1238	4.01e-06	0.0001	2.55	2.59798
2025-06-03 10:55:18	1239	4.01e-06	0.0001	2.55	2.58923
2025-06-03 10:55:20	1241	4.01e-06	0.0001	2.53	2.58923
2025-06-03 10:55:20	1241	4.01e-06	0.0001	2.53	2.58047
2025-06-03 10:55:21	1242	4.01e-06	0.0001	2.52	2.57172
2025-06-03 10:55:22	1243	4.01e-06	0.0001	2.52	2.58047
2025-06-03 10:55:23	1244	4.01e-06	0.0001	2.52	2.56734
2025-06-03 10:55:24	1245	4.01e-06	0.0001	2.5	2.57172
2025-06-03 10:55:25	1246	4.01e-06	0.0001	2.5	2.55859
2025-06-03 10:55:26	1247	4.01e-06	0.0001	2.5	2.56297
2025-06-03 10:55:27	1248	4.01e-06	0.0001	2.5	2.55421
2025-06-03 10:55:28	1249	4.02e-06	0.0001	2.5	2.56297
2025-06-03 10:55:29	1250	4.01e-06	0.0001	2.49	2.55421
2025-06-03 10:55:30	1251	3.95e-06	0.0001	2.49	2.54546
2025-06-03 10:55:31	1252	3.99e-06	0.0001	2.49	2.55421
2025-06-03 10:55:32	1253	3.97e-06	0.0001	2.49	2.5367
2025-06-03 10:55:33	1254	3.95e-06	0.0001	2.49	2.54983
2025-06-03 10:55:34	1255	3.95e-06	0.0001	2.49	2.54983
2025-06-03 10:55:35	1256	3.95e-06	0.0001	2.47	2.54546
2025-06-03 10:55:36	1257	3.95e-06	0.0001	2.47	2.52795
2025-06-03 10:55:37	1258	3.95e-06	0.0001	2.47	2.54108
2025-06-03 10:55:38	1259	3.95e-06	0.0001	2.47	2.5367
2025-06-03 10:55:39	1260	3.95e-06	0.0001	2.47	2.5367
2025-06-03 10:55:40	1261	3.95e-06	0.0001	2.47	2.54546
2025-06-03 10:55:41	1262	3.95e-06	0.0001	2.47	2.5192
2025-06-03 10:55:42	1263	3.95e-06	0.0001	2.47	2.52357
2025-06-03 10:55:43	1264	3.95e-06	0.0001	2.46	2.53233
2025-06-03 10:55:44	1265	3.95e-06	0.0001	2.46	2.53233
2025-06-03 10:55:45	1266	3.95e-06	0.0001	2.46	2.51044
2025-06-03 10:55:46	1267	3.95e-06	0.0001	2.46	2.51482
2025-06-03 10:55:46	1267	3.95e-06	0.0001	2.45	2.52357
2025-06-03 10:55:47	1268	3.95e-06	0.0001	2.44	2.51044
2025-06-03 10:55:48	1269	3.94e-06	0.0001	2.44	2.51482
2025-06-03 10:55:49	1270	3.95e-06	0.0001	2.45	2.49293
2025-06-03 10:55:50	1271	3.95e-06	0.0001	2.43	2.50169
2025-06-03 10:55:51	1272	3.95e-06	0.0001	2.43	2.50606
2025-06-03 10:55:52	1273	3.95e-06	0.0001	2.43	2.49731
2025-06-03 10:55:53	1274	3.95e-06	0.0001	2.43	2.50169
2025-06-03 10:55:54	1275	3.95e-06	0.0001	2.42	2.49731
2025-06-03 10:55:55	1276	3.95e-06	0.0001	2.41	2.49293
2025-06-03 10:55:56	1277	3.95e-06	0.0001	2.41	2.49293
2025-06-03 10:55:57	1278	3.95e-06	0.0001	2.41	2.49731
2025-06-03 10:55:58	1279	3.95e-06	0.0001	2.41	2.48418
2025-06-03 10:55:59	1280	3.95e-06	0.0001	2.4	2.4798
2025-06-03 10:56:00	1281	3.95e-06	0.0001	2.4	2.47543
2025-06-03 10:56:01	1282	3.95e-06	0.0001	2.4	2.47105
2025-06-03 10:56:02	1283	3.95e-06	0.0001	2.4	2.46667
2025-06-03 10:56:03	1284	3.95e-06	0.0001	2.38	2.47543
2025-06-03 10:56:04	1285	3.95e-06	0.0001	2.38	2.47105
2025-06-03 10:56:05	1286	3.95e-06	0.0001	2.38	2.47105
2025-06-03 10:56:06	1287	3.95e-06	0.0001	2.38	2.47543
2025-06-03 10:56:07	1288	3.95e-06	0.0001	2.38	2.47543
2025-06-03 10:56:08	1289	3.95e-06	0.0001	2.37	2.47105
2025-06-03 10:56:09	1290	3.95e-06	0.0001	2.37	2.44916
2025-06-03 10:56:10	1291	3.95e-06	0.0001	2.37	2.45792
2025-06-03 10:56:11	1292	3.95e-06	0.0001	2.37	2.45354
2025-06-03 10:56:11	1292	3.95e-06	0.0001	2.37	2.45354
2025-06-03 10:56:12	1293	3.95e-06	0.0001	2.35	2.4623
2025-06-03 10:56:13	1294	3.95e-06	0.0001	2.35	2.44916
2025-06-03 10:56:14	1295	3.95e-06	0.0001	2.35	2.45354
2025-06-03 10:56:15	1296	3.95e-06	0.0001	2.35	2.45792
2025-06-03 10:56:16	1297	3.94e-06	0.0001	2.35	2.44479
2025-06-03 10:56:17	1298	3.95e-06	0.0001	2.34	2.44041
2025-06-03 10:56:18	1299	3.95e-06	0.0001	2.34	2.44479
2025-06-03 10:56:19	1300	3.95e-06	0.0001	2.34	2.42728
2025-06-03 10:56:20	1301	3.95e-06	0.0001	2.34	2.43603
2025-06-03 10:56:21	1302	3.95e-06	0.0001	2.34	2.43166
2025-06-03 10:56:22	1303	3.95e-06	0.0001	2.33	2.44916
2025-06-03 10:56:23	1304	3.95e-06	0.0001	2.32	2.42728
2025-06-03 10:56:24	1305	3.95e-06	0.0001	2.32	2.42728
2025-06-03 10:56:25	1306	3.95e-06	0.0001	2.32	2.42728
2025-06-03 10:56:26	1307	3.95e-06	0.0001	2.32	2.41853
2025-06-03 10:56:27	1308	3.95e-06	0.0001	2.31	2.4229
2025-06-03 10:56:28	1309	3.95e-06	0.0001	2.31	2.41415
2025-06-03 10:56:29	1310	3.95e-06	0.0001	2.31	2.40977
2025-06-03 10:56:30	1311	3.95e-06	0.0001	2.31	2.42728
2025-06-03 10:56:31	1312	3.95e-06	0.0001	2.31	2.41853
2025-06-03 10:56:32	1313	3.94e-06	0.0001	2.31	2.40102
2025-06-03 10:56:33	1314	3.95e-06	0.0001	2.31	2.39664
2025-06-03 10:56:34	1315	3.95e-06	0.0001	2.29	2.4229
2025-06-03 10:56:35	1316	3.95e-06	0.0001	2.29	2.41853
2025-06-03 10:56:36	1317	3.95e-06	0.0001	2.29	2.42728
2025-06-03 10:56:37	1318	3.95e-06	0.0001	2.29	2.41853
2025-06-03 10:56:37	1318	3.95e-06	0.0001	2.29	2.40102
2025-06-03 10:56:38	1319	3.95e-06	0.0001	2.29	2.38789
2025-06-03 10:56:39	1320	3.96e-06	0.0001	2.29	2.39664
2025-06-03 10:56:40	1321	3.95e-06	0.0001	2.29	2.40977
2025-06-03 10:56:41	1322	3.95e-06	0.0001	2.28	2.39664
2025-06-03 10:56:42	1323	3.95e-06	0.0001	2.28	2.38789
2025-06-03 10:56:43	1324	3.94e-06	0.0001	2.28	2.39664
2025-06-03 10:56:44	1325	3.95e-06	0.0001	2.28	2.39227
2025-06-03 10:56:45	1326	3.94e-06	0.0001	2.28	2.39664
2025-06-03 10:56:46	1327	3.95e-06	0.0001	2.28	2.40102
2025-06-03 10:56:47	1328	3.95e-06	0.0001	2.26	2.38789
2025-06-03 10:56:48	1329	3.95e-06	0.0001	2.26	2.38351
2025-06-03 10:56:49	1330	3.95e-06	0.0001	2.26	2.38789
2025-06-03 10:56:50	1331	3.95e-06	0.0001	2.26	2.37038
2025-06-03 10:56:51	1332	3.95e-06	0.0001	2.26	2.38789
2025-06-03 10:56:52	1333	3.95e-06	0.0001	2.25	2.37476
2025-06-03 10:56:53	1334	3.95e-06	0.0001	2.25	2.37914
2025-06-03 10:56:54	1335	3.95e-06	0.0001	2.25	2.37038
2025-06-03 10:56:55	1336	3.95e-06	0.0001	2.25	2.37476
2025-06-03 10:56:56	1337	3.94e-06	0.0001	2.25	2.366
2025-06-03 10:56:57	1338	3.95e-06	0.0001	2.25	2.35725
2025-06-03 10:56:58	1339	3.95e-06	0.0001	2.24	2.37038
2025-06-03 10:56:59	1340	3.95e-06	0.0001	2.24	2.35725
2025-06-03 10:57:00	1341	3.95e-06	0.0001	2.24	2.36163
2025-06-03 10:57:01	1342	3.95e-06	0.0001	2.24	2.35725
2025-06-03 10:57:02	1343	3.95e-06	0.0001	2.24	2.3485
2025-06-03 10:57:02	1343	3.95e-06	0.0001	2.24	2.35287
2025-06-03 10:57:03	1344	3.95e-06	0.0001	2.24	2.35725
2025-06-03 10:57:04	1345	3.95e-06	0.0001	2.24	2.366
2025-06-03 10:57:05	1346	3.95e-06	0.0001	2.24	2.35725
2025-06-03 10:57:06	1347	3.95e-06	0.0001	2.24	2.36163
2025-06-03 10:57:07	1348	3.95e-06	0.0001	2.23	2.35287
2025-06-03 10:57:08	1349	3.95e-06	0.0001	2.23	2.36163
2025-06-03 10:57:09	1350	3.95e-06	0.0001	2.23	2.35287
2025-06-03 10:57:10	1351	3.95e-06	0.0001	2.23	2.3485
2025-06-03 10:57:11	1352	3.94e-06	0.0001	2.22	2.3485
2025-06-03 10:57:12	1353	3.95e-06	0.0001	2.23	2.35725
2025-06-03 10:57:13	1354	3.95e-06	0.0001	2.22	2.35287
2025-06-03 10:57:14	1355	3.95e-06	0.0001	2.23	2.34412
2025-06-03 10:57:15	1356	3.95e-06	0.0001	2.22	2.34412
2025-06-03 10:57:16	1357	3.95e-06	0.0001	2.21	2.3485
2025-06-03 10:57:17	1358	3.95e-06	0.0001	2.22	2.33974
2025-06-03 10:57:18	1359	3.95e-06	0.0001	2.21	2.3485
2025-06-03 10:57:19	1360	3.95e-06	0.0001	2.21	2.33099
2025-06-03 10:57:20	1361	3.95e-06	0.0001	2.21	2.33099
2025-06-03 10:57:21	1362	3.95e-06	0.0001	2.21	2.32224
2025-06-03 10:57:22	1363	3.94e-06	0.0001	2.21	2.33974
2025-06-03 10:57:23	1364	3.95e-06	0.0001	2.21	2.33099
2025-06-03 10:57:24	1365	3.95e-06	0.0001	2.21	2.32661
2025-06-03 10:57:25	1366	3.95e-06	0.0001	2.21	2.32661
2025-06-03 10:57:26	1367	3.95e-06	0.0001	2.21	2.32661
2025-06-03 10:57:27	1368	3.95e-06	0.0001	2.21	2.31348
2025-06-03 10:57:27	1368	3.95e-06	0.0001	2.21	2.32224
2025-06-03 10:57:29	1370	3.96e-06	0.0001	2.2	2.32224
2025-06-03 10:57:30	1371	3.95e-06	0.0001	2.2	2.32661
2025-06-03 10:57:31	1372	3.95e-06	0.0001	2.19	2.32224
2025-06-03 10:57:32	1373	3.95e-06	0.0001	2.19	2.32661
2025-06-03 10:57:33	1374	3.95e-06	0.0001	2.19	2.31786
2025-06-03 10:57:34	1375	3.95e-06	0.0001	2.19	2.31786
2025-06-03 10:57:35	1376	3.95e-06	0.0001	2.19	2.30473
2025-06-03 10:57:36	1377	3.95e-06	0.0001	2.19	2.30473
2025-06-03 10:57:37	1378	3.95e-06	0.0001	2.19	2.30473
2025-06-03 10:57:37	1378	3.95e-06	0.0001	2.19	2.30473
2025-06-03 10:57:38	1379	3.95e-06	0.0001	2.19	2.31348
2025-06-03 10:57:39	1380	3.95e-06	0.0001	2.18	2.3091
2025-06-03 10:57:40	1381	3.95e-06	0.0001	2.18	2.3091
2025-06-03 10:57:41	1382	3.95e-06	0.0001	2.18	2.31786
2025-06-03 10:57:42	1383	3.95e-06	0.0001	2.18	2.30035
2025-06-03 10:57:43	1384	3.95e-06	0.0001	2.18	2.30473
2025-06-03 10:57:44	1385	3.94e-06	0.0001	2.18	2.30035
2025-06-03 10:57:45	1386	3.95e-06	0.0001	2.18	2.30473
2025-06-03 10:57:46	1387	3.95e-06	0.0001	2.18	2.2916
2025-06-03 10:57:47	1388	3.95e-06	0.0001	2.17	2.2916
2025-06-03 10:57:48	1389	3.95e-06	0.0001	2.17	2.29597
2025-06-03 10:57:49	1390	3.95e-06	0.0001	2.17	2.2916
2025-06-03 10:57:50	1391	3.95e-06	0.0001	2.17	2.30035
2025-06-03 10:57:51	1392	3.95e-06	0.0001	2.17	2.28722
2025-06-03 10:57:52	1393	3.95e-06	0.0001	2.17	2.2916
2025-06-03 10:57:53	1394	3.95e-06	0.0001	2.17	2.28722
2025-06-03 10:57:54	1395	3.95e-06	0.0001	2.17	2.31348
2025-06-03 10:57:55	1396	3.95e-06	0.0001	2.17	2.27409
2025-06-03 10:57:56	1397	3.95e-06	0.0001	2.16	2.28722
2025-06-03 10:57:57	1398	3.95e-06	0.0001	2.16	2.2916
2025-06-03 10:57:58	1399	3.95e-06	0.0001	2.16	2.2916
2025-06-03 10:57:59	1400	3.95e-06	0.0001	2.16	2.28722
2025-06-03 10:58:00	1401	3.95e-06	0.0001	2.16	2.28722
2025-06-03 10:58:01	1402	3.95e-06	0.0001	2.16	2.27847
2025-06-03 10:58:02	1403	3.95e-06	0.0001	2.16	2.28722
2025-06-03 10:58:03	1404	3.94e-06	0.0001	2.16	2.26971
2025-06-03 10:58:04	1405	3.95e-06	0.0001	2.16	2.28284
2025-06-03 10:58:05	1406	3.95e-06	0.0001	2.16	2.28722
2025-06-03 10:58:06	1407	3.95e-06	0.0001	2.16	2.26533
2025-06-03 10:58:07	1408	3.95e-06	0.0001	2.15	2.28284
2025-06-03 10:58:08	1409	3.95e-06	0.0001	2.15	2.25658
2025-06-03 10:58:09	1410	3.96e-06	0.0001	2.15	2.27409
2025-06-03 10:58:10	1411	3.96e-06	0.0001	2.15	2.26096
2025-06-03 10:58:11	1412	3.94e-06	0.0001	2.15	2.26096
2025-06-03 10:58:12	1413	3.95e-06	0.0001	2.15	2.25658
2025-06-03 10:58:13	1414	3.95e-06	0.0001	2.15	2.26533
2025-06-03 10:58:14	1415	3.95e-06	0.0001	2.15	2.25658
2025-06-03 10:58:15	1416	3.95e-06	0.0001	2.14	2.25658
2025-06-03 10:58:16	1417	3.95e-06	0.0001	2.14	2.25658
2025-06-03 10:58:17	1418	3.95e-06	0.0001	2.14	2.25658
2025-06-03 10:58:18	1419	3.95e-06	0.0001	2.14	2.2522
2025-06-03 10:58:19	1420	3.95e-06	0.0001	2.14	2.2522
2025-06-03 10:58:20	1421	3.95e-06	0.0001	2.14	2.24345
2025-06-03 10:58:21	1422	3.95e-06	0.0001	2.13	2.26533
2025-06-03 10:58:22	1423	3.95e-06	0.0001	2.13	2.23907
2025-06-03 10:58:23	1424	3.95e-06	0.0001	2.13	2.23907
2025-06-03 10:58:24	1425	3.95e-06	0.0001	2.12	2.23907
2025-06-03 10:58:25	1426	3.95e-06	0.0001	2.12	2.24783
2025-06-03 10:58:26	1427	3.95e-06	0.0001	2.12	2.2347
2025-06-03 10:58:27	1428	3.95e-06	0.0001	2.12	2.2522
2025-06-03 10:58:28	1429	3.95e-06	0.0001	2.12	2.24345
2025-06-03 10:58:29	1430	3.95e-06	0.0001	2.12	2.2522
2025-06-03 10:58:30	1431	3.85e-06	0.0001	2.12	2.25658
2025-06-03 10:58:31	1432	3.81e-06	0.0001	2.12	2.23907
2025-06-03 10:58:32	1433	3.75e-06	0.0001	2.12	2.2347
2025-06-03 10:58:33	1434	3.75e-06	0.0001	2.12	2.2347
2025-06-03 10:58:34	1435	3.75e-06	0.000225	2.13	2.23907
2025-06-03 10:58:35	1436	3.7e-06	0.000484	2.13	2.24783
2025-06-03 10:58:36	1437	3.68e-06	0.000696	2.11	2.24345
2025-06-03 10:58:37	1438	3.68e-06	0.000878	2.11	2.24345
2025-06-03 10:58:38	1439	3.69e-06	0.00103	2.11	2.2347
2025-06-03 10:58:39	1440	3.69e-06	0.00115	2.11	2.2347
2025-06-03 10:58:40	1441	3.69e-06	0.00126	2.11	2.2347
2025-06-03 10:58:41	1442	3.68e-06	0.00134	2.11	2.21719
2025-06-03 10:58:42	1443	3.64e-06	0.00139	2.11	2.2347
2025-06-03 10:58:43	1444	3.61e-06	0.00146	2.11	2.23032
2025-06-03 10:58:44	1445	3.61e-06	0.0015	2.1	2.21281
2025-06-03 10:58:45	1446	3.61e-06	0.00155	2.11	2.21719
2025-06-03 10:58:46	1447	3.61e-06	0.00159	2.11	2.22157
2025-06-03 10:58:47	1448	3.61e-06	0.00162	2.1	2.22157
2025-06-03 10:58:48	1449	3.61e-06	0.00165	2.1	2.21281
2025-06-03 10:58:49	1450	3.63e-06	0.00168	2.1	2.22157
2025-06-03 10:58:50	1451	3.61e-06	0.0017	2.1	2.20844
2025-06-03 10:58:51	1452	3.61e-06	0.00172	2.1	2.21719
2025-06-03 10:58:52	1453	3.61e-06	0.00173	2.1	2.21281
2025-06-03 10:58:53	1454	3.61e-06	0.00174	2.1	2.19968
2025-06-03 10:58:54	1455	3.61e-06	0.00176	2.1	2.21281
2025-06-03 10:58:55	1456	3.61e-06	0.00177	2.1	2.21719
2025-06-03 10:58:56	1457	3.61e-06	0.00178	2.09	2.20406
2025-06-03 10:58:57	1458	3.61e-06	0.00178	2.09	2.20844
2025-06-03 10:58:58	1459	3.55e-06	0.00179	2.09	2.20844
2025-06-03 10:58:59	1460	3.55e-06	0.00179	2.09	2.23032
2025-06-03 10:59:00	1461	3.55e-06	0.0018	2.09	2.1953
2025-06-03 10:59:01	1462	3.54e-06	0.0018	2.09	2.20406
2025-06-03 10:59:02	1463	3.55e-06	0.00181	2.09	2.20844
2025-06-03 10:59:03	1464	3.55e-06	0.00181	2.09	2.20844
2025-06-03 10:59:04	1465	3.55e-06	0.00181	2.09	2.19093
2025-06-03 10:59:05	1466	3.55e-06	0.00182	2.08	2.1953
2025-06-03 10:59:06	1467	3.55e-06	0.00183	2.08	2.20406
2025-06-03 10:59:07	1468	3.55e-06	0.00183	2.08	2.19968
2025-06-03 10:59:08	1469	3.55e-06	0.00183	2.08	2.18655
2025-06-03 10:59:09	1470	3.55e-06	0.00183	2.08	2.1953
2025-06-03 10:59:10	1471	3.54e-06	0.00181	2.08	2.18217
2025-06-03 10:59:11	1472	3.55e-06	0.00182	2.08	2.19093
2025-06-03 10:59:12	1473	3.55e-06	0.00182	2.08	2.18655
2025-06-03 10:59:13	1474	3.55e-06	0.00183	2.07	2.1778
2025-06-03 10:59:14	1475	3.55e-06	0.00183	2.07	2.18217
2025-06-03 10:59:15	1476	3.55e-06	0.00183	2.07	2.18217
2025-06-03 10:59:16	1477	3.55e-06	0.00182	2.07	2.18217
2025-06-03 10:59:17	1478	3.55e-06	0.00183	2.07	2.16467
2025-06-03 10:59:18	1479	3.55e-06	0.00183	2.07	2.1778
2025-06-03 10:59:19	1480	3.55e-06	0.00183	2.07	2.1778
2025-06-03 10:59:19	1480	3.55e-06	0.00183	2.06	2.18655
2025-06-03 10:59:21	1482	3.55e-06	0.00183	2.07	2.16904
2025-06-03 10:59:21	1482	3.55e-06	0.00183	2.07	2.1778
2025-06-03 10:59:22	1483	3.55e-06	0.00183	2.07	2.18217
2025-06-03 10:59:23	1484	3.55e-06	0.00184	2.07	2.18655
2025-06-03 10:59:24	1485	3.55e-06	0.00185	2.06	2.16467
2025-06-03 10:59:26	1487	3.55e-06	0.00184	2.06	2.16904
2025-06-03 10:59:27	1488	3.55e-06	0.00184	2.06	2.1778
2025-06-03 10:59:27	1488	3.55e-06	0.00185	2.06	2.16467
2025-06-03 10:59:29	1490	3.55e-06	0.00184	2.06	2.16029
2025-06-03 10:59:29	1490	3.54e-06	0.00184	2.06	2.16029
2025-06-03 10:59:30	1491	3.53e-06	0.00184	2.06	2.17342
2025-06-03 10:59:31	1492	3.53e-06	0.00184	2.06	2.16029
2025-06-03 10:59:32	1493	3.51e-06	0.00185	2.06	2.1778
2025-06-03 10:59:34	1495	3.49e-06	0.00186	2.05	2.15591
2025-06-03 10:59:35	1496	3.48e-06	0.00186	2.05	2.16029
2025-06-03 10:59:35	1496	3.48e-06	0.00186	2.05	2.14716
2025-06-03 10:59:37	1498	3.49e-06	0.00186	2.05	2.16467
2025-06-03 10:59:37	1498	3.49e-06	0.00188	2.05	2.14278
2025-06-03 10:59:38	1499	3.48e-06	0.00187	2.05	2.16029
2025-06-03 10:59:39	1500	3.48e-06	0.00186	2.05	2.15153
2025-06-03 10:59:40	1501	3.49e-06	0.00187	2.05	2.16029
2025-06-03 10:59:41	1502	3.49e-06	0.00186	2.05	2.14716
2025-06-03 10:59:42	1503	3.48e-06	0.00185	2.04	2.15153
2025-06-03 10:59:44	1505	3.49e-06	0.00186	2.05	2.13841
2025-06-03 10:59:45	1506	3.48e-06	0.00186	2.05	2.13841
2025-06-03 10:59:45	1506	3.49e-06	0.00186	2.05	2.14716
2025-06-03 10:59:46	1507	3.49e-06	0.00186	2.05	2.15153
2025-06-03 10:59:47	1508	3.49e-06	0.00186	2.05	2.14716
2025-06-03 10:59:48	1509	3.49e-06	0.00186	2.05	2.14278
2025-06-03 10:59:49	1510	3.49e-06	0.00186	2.05	2.15153
2025-06-03 10:59:50	1511	3.48e-06	0.00187	2.04	2.14716
2025-06-03 10:59:51	1512	3.08e-05	0.00181	2.05	2.13841
2025-06-03 10:59:52	1513	2.8e-05	0.00148	2.05	2.14278
2025-06-03 10:59:53	1514	2.15e-05	0.00117	2.04	2.14278
2025-06-03 10:59:54	1515	1.81e-05	0.000927	2.03	2.14716
2025-06-03 10:59:55	1516	1.59e-05	0.000744	2.04	2.13841
2025-06-03 10:59:56	1517	1.5e-05	0.000615	2.03	2.12527
2025-06-03 10:59:57	1518	1.42e-05	0.000534	2.02	2.12965
2025-06-03 10:59:58	1519	1.37e-05	0.00046	2.01	2.10339
2025-06-03 10:59:59	1520	1.32e-05	0.000406	2.01	2.10777
2025-06-03 11:00:00	1521	1.29e-05	0.000365	1.99	2.09901
2025-06-03 11:00:01	1522	1.25e-05	0.000325	1.98	2.09026
2025-06-03 11:00:02	1523	1.22e-05	0.000298	1.98	2.06837
2025-06-03 11:00:03	1524	1.2e-05	0.000271	1.97	2.07713
2025-06-03 11:00:04	1525	1.18e-05	0.000251	1.96	2.05962
2025-06-03 11:00:05	1526	1.16e-05	0.00023	1.96	2.05524
2025-06-03 11:00:06	1527	1.15e-05	0.000213	1.96	2.05087
2025-06-03 11:00:07	1528	1.12e-05	0.0002	1.95	2.04211
2025-06-03 11:00:08	1529	1.1e-05	0.000187	1.95	2.04211
2025-06-03 11:00:09	1530	1.09e-05	0.000181	1.95	2.04649
2025-06-03 11:00:09	1530	1.07e-05	0.000171	1.94	2.04649
2025-06-03 11:00:11	1532	1.06e-05	0.000165	1.94	2.04649
2025-06-03 11:00:11	1532	1.05e-05	0.00016	1.95	2.04649
2025-06-03 11:00:12	1533	1.05e-05	0.000153	1.95	2.05524
2025-06-03 11:00:13	1534	1.04e-05	0.000147	1.95	2.04211
2025-06-03 11:00:14	1535	1.03e-05	0.000142	1.94	2.05087
2025-06-03 11:00:15	1536	1.02e-05	0.000138	1.94	2.05087
2025-06-03 11:00:16	1537	1.01e-05	0.000135	1.94	2.03774
2025-06-03 11:00:17	1538	1.01e-05	0.000133	1.95	2.05087
2025-06-03 11:00:18	1539	1.01e-05	0.00013	1.95	2.03774
2025-06-03 11:00:19	1540	9.98e-06	0.000128	1.94	2.04211
2025-06-03 11:00:20	1541	9.98e-06	0.000124	1.93	2.02461
2025-06-03 11:00:21	1542	9.92e-06	0.000121	1.93	2.05524
2025-06-03 11:00:22	1543	9.8e-06	0.000119	1.93	2.02461
2025-06-03 11:00:23	1544	9.8e-06	0.00012	1.93	2.02898
2025-06-03 11:00:24	1545	9.7e-06	0.000116	1.93	2.05524
2025-06-03 11:00:25	1546	9.64e-06	0.000114	1.93	2.02898
2025-06-03 11:00:26	1547	9.64e-06	0.000113	1.93	2.04649
2025-06-03 11:00:27	1548	9.49e-06	0.000113	1.93	2.01585
2025-06-03 11:00:28	1549	9.46e-06	0.000109	1.93	2.02898
2025-06-03 11:00:29	1550	9.46e-06	0.000111	1.93	2.02898
2025-06-03 11:00:30	1551	9.4e-06	0.000107	1.93	2.03774
2025-06-03 11:00:31	1552	9.34e-06	0.000103	1.93	2.03336
2025-06-03 11:00:32	1553	9.31e-06	0.000104	1.93	2.04649
2025-06-03 11:00:33	1554	9.31e-06	0.0001	1.93	2.03336
2025-06-03 11:00:34	1555	9.19e-06	0.000101	1.93	2.04649
2025-06-03 11:00:35	1556	9.16e-06	0.000101	1.93	2.02461
2025-06-03 11:00:35	1556	9.16e-06	0.0001	1.93	2.02461
2025-06-03 11:00:36	1557	9.16e-06	0.0001	1.93	2.02461
2025-06-03 11:00:37	1558	9.01e-06	0.0001	1.93	2.01147
2025-06-03 11:00:38	1559	9.01e-06	0.0001	1.93	2.02461
2025-06-03 11:00:39	1560	9.01e-06	0.0001	1.93	2.02898
2025-06-03 11:00:40	1561	8.92e-06	0.0001	1.92	2.01585
2025-06-03 11:00:41	1562	8.86e-06	0.0001	1.92	2.02023
2025-06-03 11:00:42	1563	8.83e-06	0.0001	1.92	2.03774
2025-06-03 11:00:43	1564	8.83e-06	0.0001	1.92	2.02023
2025-06-03 11:00:44	1565	8.83e-06	0.0001	1.92	2.02898
2025-06-03 11:00:45	1566	8.7e-06	0.0001	1.92	2.01147
2025-06-03 11:00:46	1567	8.67e-06	0.0001	1.92	2.01147
2025-06-03 11:00:47	1568	8.67e-06	0.0001	1.92	2.02461
2025-06-03 11:00:48	1569	8.67e-06	0.0001	1.92	2.02898
2025-06-03 11:00:49	1570	8.61e-06	0.0001	1.92	2.0071
2025-06-03 11:00:50	1571	8.49e-06	0.0001	1.92	2.01147
2025-06-03 11:00:51	1572	8.49e-06	0.0001	1.92	2.02023
2025-06-03 11:00:52	1573	8.49e-06	0.0001	1.92	2.0071
2025-06-03 11:00:53	1574	8.52e-06	0.0001	1.92	2.0071
2025-06-03 11:00:54	1575	8.49e-06	0.0001	1.92	1.99834
2025-06-03 11:00:55	1576	8.37e-06	0.0001	1.92	2.01147
2025-06-03 11:00:56	1577	8.34e-06	0.0001	1.92	2.01585
2025-06-03 11:00:57	1578	8.37e-06	0.0001	1.92	2.0071
2025-06-03 11:00:58	1579	8.37e-06	0.0001	1.92	2.00272
2025-06-03 11:00:59	1580	8.37e-06	0.0001	1.92	1.99397
2025-06-03 11:01:00	1581	8.22e-06	0.0001	1.91	2.01147
2025-06-03 11:01:00	1581	8.22e-06	0.0001	1.91	2.00272
2025-06-03 11:01:01	1582	8.19e-06	0.0001	1.91	1.99397
2025-06-03 11:01:02	1583	8.19e-06	0.0001	1.91	1.99834
2025-06-03 11:01:03	1584	8.19e-06	0.0001	1.91	2.01147
2025-06-03 11:01:04	1585	8.19e-06	0.0001	1.91	2.0071
2025-06-03 11:01:05	1586	8.01e-06	0.0001	1.91	1.98959
2025-06-03 11:01:06	1587	8.01e-06	0.0001	1.91	2.01147
2025-06-03 11:01:07	1588	8.04e-06	0.0001	1.91	2.0071
2025-06-03 11:01:08	1589	8.01e-06	0.0001	1.91	2.0071
2025-06-03 11:01:09	1590	8.01e-06	0.0001	1.91	1.99397
2025-06-03 11:01:10	1591	8.04e-06	0.0001	1.91	1.99397
2025-06-03 11:01:11	1592	7.95e-06	0.0001	1.92	1.99834
2025-06-03 11:01:12	1593	7.86e-06	0.0001	1.91	1.98521
2025-06-03 11:01:13	1594	7.86e-06	0.0001	1.91	2.00272
2025-06-03 11:01:14	1595	7.86e-06	0.0001	1.91	1.99834
2025-06-03 11:01:15	1596	7.86e-06	0.0001	1.91	2.01147
2025-06-03 11:01:16	1597	7.86e-06	0.0001	1.91	1.99397
2025-06-03 11:01:17	1598	7.86e-06	0.0001	1.91	1.99397
2025-06-03 11:01:18	1599	7.83e-06	0.0001	1.91	1.99834
2025-06-03 11:01:19	1600	7.7e-06	0.0001	1.92	1.99834
2025-06-03 11:01:20	1601	7.67e-06	0.0001	1.9	1.99397
2025-06-03 11:01:21	1602	7.7e-06	0.0001	1.9	1.97646
2025-06-03 11:01:22	1603	7.7e-06	0.0001	1.9	1.98959
2025-06-03 11:01:23	1604	7.7e-06	0.0001	1.9	1.98959
2025-06-03 11:01:24	1605	7.7e-06	0.0001	1.9	1.98521
2025-06-03 11:01:25	1606	7.55e-06	0.0001	1.9	1.98084
2025-06-03 11:01:26	1607	7.55e-06	0.0001	1.9	1.97646
2025-06-03 11:01:27	1608	7.52e-06	0.0001	1.9	2.00272
2025-06-03 11:01:28	1609	7.55e-06	0.0001	1.9	1.97646
2025-06-03 11:01:29	1610	7.52e-06	0.0001	1.9	1.98959
2025-06-03 11:01:30	1611	7.52e-06	0.0001	1.9	1.98959
2025-06-03 11:01:31	1612	7.52e-06	0.0001	1.9	1.96771
2025-06-03 11:01:32	1613	7.55e-06	0.0001	1.9	1.98084
2025-06-03 11:01:33	1614	7.52e-06	0.0001	1.9	1.97646
2025-06-03 11:01:34	1615	7.43e-06	0.0001	1.9	1.98084
2025-06-03 11:01:36	1617	7.4e-06	0.0001	1.9	1.97646
2025-06-03 11:01:37	1618	7.4e-06	0.0001	1.9	1.97208
2025-06-03 11:01:38	1619	7.4e-06	0.0001	1.9	1.97646
2025-06-03 11:01:39	1620	7.4e-06	0.0001	1.89	1.98521
2025-06-03 11:01:40	1621	7.4e-06	0.0001	1.89	1.96771
2025-06-03 11:01:41	1622	7.37e-06	0.0001	1.89	1.97646
2025-06-03 11:01:42	1623	7.25e-06	0.0001	1.89	1.97208
2025-06-03 11:01:43	1624	7.25e-06	0.0001	1.88	1.98084
2025-06-03 11:01:44	1625	7.25e-06	0.0001	1.89	1.98521
2025-06-03 11:01:45	1626	7.25e-06	0.0001	1.89	1.97208
2025-06-03 11:01:46	1627	7.25e-06	0.0001	1.89	1.97646
2025-06-03 11:01:47	1628	7.25e-06	0.0001	1.89	1.96771
2025-06-03 11:01:48	1629	7.25e-06	0.0001	1.89	1.98084
2025-06-03 11:01:49	1630	7.25e-06	0.0001	1.89	1.96771
2025-06-03 11:01:50	1631	7.25e-06	0.0001	1.89	1.96771
2025-06-03 11:01:51	1632	7.19e-06	0.0001	1.89	1.95895
2025-06-03 11:01:52	1633	7.1e-06	0.0001	1.89	1.95895
2025-06-03 11:01:53	1634	7.1e-06	0.0001	1.89	1.9502
2025-06-03 11:01:54	1635	7.1e-06	0.0001	1.88	1.96771
2025-06-03 11:01:55	1636	7.07e-06	0.0001	1.87	1.98084
2025-06-03 11:01:56	1637	7.1e-06	0.0001	1.88	1.95457
2025-06-03 11:01:57	1638	7.1e-06	0.0001	1.87	1.95895
2025-06-03 11:01:58	1639	7.07e-06	0.0001	1.88	1.95895
2025-06-03 11:01:59	1640	7.1e-06	0.0001	1.88	1.96771
2025-06-03 11:02:00	1641	7.1e-06	0.0001	1.88	1.96771
2025-06-03 11:02:01	1642	6.98e-06	0.0001	1.87	1.96333
2025-06-03 11:02:02	1643	6.95e-06	0.0001	1.88	1.95895
2025-06-03 11:02:03	1644	6.92e-06	0.0001	1.87	1.95457
2025-06-03 11:02:04	1645	6.92e-06	0.0001	1.87	1.96771
2025-06-03 11:02:05	1646	6.92e-06	0.0001	1.87	1.95895
2025-06-03 11:02:06	1647	6.92e-06	0.0001	1.88	1.9502
2025-06-03 11:02:07	1648	6.92e-06	0.0001	1.88	1.96333
2025-06-03 11:02:09	1650	6.92e-06	0.0001	1.88	1.94144
2025-06-03 11:02:10	1651	6.92e-06	0.0001	1.87	1.95895
2025-06-03 11:02:11	1652	6.92e-06	0.0001	1.87	1.95895
2025-06-03 11:02:12	1653	6.92e-06	0.0001	1.86	1.93707
2025-06-03 11:02:13	1654	6.84e-06	0.0001	1.87	1.95457
2025-06-03 11:02:14	1655	6.82e-06	0.0001	1.87	1.94582
2025-06-03 11:02:15	1656	6.82e-06	0.0001	1.87	1.9502
2025-06-03 11:02:16	1657	6.82e-06	0.0001	1.87	1.93269
2025-06-03 11:02:17	1658	6.82e-06	0.0001	1.86	1.95457
2025-06-03 11:02:18	1659	6.82e-06	0.0001	1.87	1.94144
2025-06-03 11:02:19	1660	6.82e-06	0.0001	1.87	1.9502
2025-06-03 11:02:20	1661	6.82e-06	0.0001	1.87	1.93707
2025-06-03 11:02:21	1662	6.82e-06	0.0001	1.87	1.94144
2025-06-03 11:02:22	1663	6.82e-06	0.0001	1.87	1.9502
2025-06-03 11:02:23	1664	6.82e-06	0.0001	1.86	1.93707
2025-06-03 11:02:24	1665	6.78e-06	0.0001	1.86	1.94144
2025-06-03 11:02:25	1666	6.72e-06	0.0001	1.85	1.94144
2025-06-03 11:02:26	1667	6.72e-06	0.0001	1.85	1.94144
2025-06-03 11:02:27	1668	6.72e-06	0.0001	1.85	1.94144
2025-06-03 11:02:28	1669	6.72e-06	0.0001	1.85	1.92831
2025-06-03 11:02:29	1670	6.7e-06	0.0001	1.86	1.92394
2025-06-03 11:02:30	1671	6.72e-06	0.0001	1.85	1.92394
2025-06-03 11:02:31	1672	6.72e-06	0.0001	1.86	1.93707
2025-06-03 11:02:32	1673	6.72e-06	0.0001	1.86	1.93269
2025-06-03 11:02:33	1674	6.7e-06	0.0001	1.86	1.93269
2025-06-03 11:02:34	1675	6.7e-06	0.0001	1.86	1.93269
2025-06-03 11:02:35	1676	6.7e-06	0.0001	1.85	1.93707
2025-06-03 11:02:36	1677	6.7e-06	0.0001	1.86	1.92831
2025-06-03 11:02:37	1678	6.72e-06	0.0001	1.85	1.91518
2025-06-03 11:02:38	1679	6.68e-06	0.0001	1.86	1.94144
2025-06-03 11:02:39	1680	6.63e-06	0.0001	1.84	1.91956
2025-06-03 11:02:40	1681	6.63e-06	0.0001	1.84	1.91956
2025-06-03 11:02:41	1682	6.63e-06	0.0001	1.84	1.91081
2025-06-03 11:02:42	1683	6.61e-06	0.0001	1.84	1.93269
2025-06-03 11:02:43	1684	6.61e-06	0.0001	1.84	1.90643
2025-06-03 11:02:44	1685	6.61e-06	0.0001	1.84	1.92831
2025-06-03 11:02:45	1686	6.63e-06	0.0001	1.84	1.91956
2025-06-03 11:02:46	1687	6.63e-06	0.0001	1.84	1.91956
2025-06-03 11:02:47	1688	6.63e-06	0.0001	1.84	1.91956
2025-06-03 11:02:48	1689	6.61e-06	0.0001	1.83	1.92831
2025-06-03 11:02:49	1690	6.61e-06	0.0001	1.83	1.90643
2025-06-03 11:02:50	1691	6.61e-06	0.0001	1.83	1.91518
2025-06-03 11:02:51	1692	6.61e-06	0.0001	1.83	1.91081
2025-06-03 11:02:52	1693	6.55e-06	0.0001	1.83	1.91956
2025-06-03 11:02:53	1694	6.51e-06	0.0001	1.83	1.90643
2025-06-03 11:02:54	1695	6.51e-06	0.0001	1.83	1.91956
2025-06-03 11:02:55	1696	6.51e-06	0.0001	1.83	1.91518
2025-06-03 11:02:56	1697	6.49e-06	0.0001	1.83	1.90643
2025-06-03 11:02:57	1698	6.51e-06	0.0001	1.83	1.91518
2025-06-03 11:02:58	1699	6.51e-06	0.0001	1.83	1.89768
2025-06-03 11:02:59	1700	6.51e-06	0.0001	1.83	1.91081
2025-06-03 11:03:01	1702	6.49e-06	0.0001	1.83	1.90643
2025-06-03 11:03:01	1702	6.51e-06	0.0001	1.83	1.91081
2025-06-03 11:03:02	1703	6.51e-06	0.0001	1.83	1.90205
2025-06-03 11:03:03	1704	6.51e-06	0.0001	1.83	1.90205
2025-06-03 11:03:04	1705	6.51e-06	0.0001	1.83	1.91081
2025-06-03 11:03:05	1706	6.51e-06	0.0001	1.82	1.8933
2025-06-03 11:03:06	1707	6.51e-06	0.0001	1.82	1.8933
2025-06-03 11:03:08	1709	6.51e-06	0.0001	1.82	1.88892
2025-06-03 11:03:09	1710	6.47e-06	0.0001	1.82	1.8933
2025-06-03 11:03:09	1710	6.41e-06	0.0001	1.82	1.90205
2025-06-03 11:03:10	1711	6.39e-06	0.0001	1.82	1.90643
2025-06-03 11:03:11	1712	6.41e-06	0.0001	1.81	1.88454
2025-06-03 11:03:12	1713	6.41e-06	0.0001	1.8	1.87141
2025-06-03 11:03:14	1715	6.41e-06	0.0001	1.79	1.87141
2025-06-03 11:03:15	1716	6.39e-06	0.0001	1.78	1.85828
2025-06-03 11:03:16	1717	6.41e-06	0.0001	1.77	1.84078
2025-06-03 11:03:17	1718	6.39e-06	0.0001	1.77	1.8364
2025-06-03 11:03:17	1718	6.41e-06	0.0001	1.77	1.84515
2025-06-03 11:03:18	1719	6.41e-06	0.0001	1.76	1.82764
2025-06-03 11:03:19	1720	6.41e-06	0.0001	1.75	1.82764
2025-06-03 11:03:20	1721	6.39e-06	0.0001	1.75	1.81014
2025-06-03 11:03:21	1722	6.41e-06	0.0001	1.74	1.81889
2025-06-03 11:03:22	1723	6.41e-06	0.0001	1.74	1.81889
2025-06-03 11:03:23	1724	6.41e-06	0.0001	1.74	1.80576
2025-06-03 11:03:24	1725	6.41e-06	0.0001	1.74	1.81014
2025-06-03 11:03:25	1726	6.34e-06	0.0001	1.73	1.80138
2025-06-03 11:03:26	1727	6.3e-06	0.0001	1.73	1.80138
2025-06-03 11:03:27	1728	6.3e-06	0.0001	1.73	1.79263
2025-06-03 11:03:28	1729	6.3e-06	0.0001	1.73	1.80138
2025-06-03 11:03:29	1730	6.3e-06	0.0001	1.73	1.81014
2025-06-03 11:03:30	1731	6.3e-06	0.0001	1.73	1.80138
2025-06-03 11:03:31	1732	6.3e-06	0.0001	1.73	1.82327
2025-06-03 11:03:32	1733	6.3e-06	0.0001	1.73	1.79701
2025-06-03 11:03:33	1734	6.3e-06	0.0001	1.73	1.79701
2025-06-03 11:03:34	1735	6.3e-06	0.0001	1.73	1.81014
2025-06-03 11:03:35	1736	6.3e-06	0.0001	1.73	1.78388
2025-06-03 11:03:36	1737	6.32e-06	0.0001	1.73	1.80576
2025-06-03 11:03:37	1738	6.3e-06	0.0001	1.73	1.80138
2025-06-03 11:03:38	1739	6.32e-06	0.0001	1.73	1.80138
2025-06-03 11:03:39	1740	6.32e-06	0.0001	1.73	1.79263
2025-06-03 11:03:40	1741	6.3e-06	0.0001	1.73	1.78825
2025-06-03 11:03:41	1742	6.32e-06	0.0001	1.72	1.80138
2025-06-03 11:03:42	1743	6.3e-06	0.0001	1.72	1.78825
2025-06-03 11:03:43	1744	6.32e-06	0.0001	1.72	1.79701
2025-06-03 11:03:43	1744	6.32e-06	0.0001	1.72	1.78388
2025-06-03 11:03:44	1745	6.3e-06	0.0001	1.72	1.77512
2025-06-03 11:03:45	1746	6.2e-06	0.0001	1.72	1.80138
2025-06-03 11:03:46	1747	6.22e-06	0.0001	1.72	1.79701
2025-06-03 11:03:47	1748	6.2e-06	0.0001	1.72	1.79701
2025-06-03 11:03:48	1749	6.2e-06	0.0001	1.72	1.79263
2025-06-03 11:03:50	1751	6.2e-06	0.0001	1.72	1.79701
2025-06-03 11:03:51	1752	6.2e-06	0.0001	1.72	1.7795
2025-06-03 11:03:51	1752	6.22e-06	0.0001	1.72	1.79263
2025-06-03 11:03:52	1753	6.2e-06	0.0001	1.72	1.7795
2025-06-03 11:03:53	1754	6.2e-06	0.0001	1.72	1.79701
2025-06-03 11:03:54	1755	6.2e-06	0.0001	1.72	1.7795
2025-06-03 11:03:55	1756	6.2e-06	0.0001	1.72	1.7795
2025-06-03 11:03:56	1757	6.2e-06	0.0001	1.72	1.78388
2025-06-03 11:03:58	1759	6.2e-06	0.0001	1.72	1.7795
2025-06-03 11:03:59	1760	6.2e-06	0.0001	1.71	1.77512
2025-06-03 11:03:59	1760	6.2e-06	0.0001	1.71	1.77512
2025-06-03 11:04:01	1762	6.2e-06	0.0001	1.71	1.77512
2025-06-03 11:04:02	1763	6.2e-06	0.0001	1.71	1.7795
2025-06-03 11:04:03	1764	6.2e-06	0.0001	1.71	1.76637
2025-06-03 11:04:04	1765	6.2e-06	0.0001	1.71	1.77074
2025-06-03 11:04:05	1766	6.2e-06	0.0001	1.71	1.76199
2025-06-03 11:04:06	1767	6.2e-06	0.0001	1.71	1.7795
2025-06-03 11:04:07	1768	6.2e-06	0.0001	1.71	1.76637
2025-06-03 11:04:07	1768	6.16e-06	0.0001	1.71	1.77074
2025-06-03 11:04:08	1769	6.12e-06	0.0001	1.71	1.76199
2025-06-03 11:04:09	1770	6.11e-06	0.0001	1.71	1.7795
2025-06-03 11:04:10	1771	6.11e-06	0.0001	1.71	1.80138
2025-06-03 11:04:11	1772	6.11e-06	0.0001	1.7	1.7795
2025-06-03 11:04:12	1773	6.09e-06	0.0001	1.7	1.78388
2025-06-03 11:04:13	1774	6.09e-06	0.0001	1.7	1.77074
2025-06-03 11:04:14	1775	6.09e-06	0.0001	1.69	1.77512
2025-06-03 11:04:15	1776	6.11e-06	0.0001	1.7	1.76637
2025-06-03 11:04:16	1777	6.11e-06	0.0001	1.7	1.76637
2025-06-03 11:04:17	1778	6.11e-06	0.0001	1.7	1.76199
2025-06-03 11:04:18	1779	6.09e-06	0.0001	1.7	1.76637
2025-06-03 11:04:19	1780	6.09e-06	0.0001	1.7	1.76199
2025-06-03 11:04:20	1781	6.09e-06	0.0001	1.7	1.75324
2025-06-03 11:04:21	1782	6.11e-06	0.0001	1.69	1.75324
2025-06-03 11:04:22	1783	6.11e-06	0.0001	1.7	1.75761
2025-06-03 11:04:23	1784	6.11e-06	0.0001	1.7	1.77074
2025-06-03 11:04:24	1785	6.11e-06	0.0001	1.7	1.75324
2025-06-03 11:04:25	1786	6.09e-06	0.0001	1.69	1.77074
2025-06-03 11:04:26	1787	6.09e-06	0.0001	1.69	1.75761
2025-06-03 11:04:27	1788	6.11e-06	0.0001	1.69	1.76199
2025-06-03 11:04:28	1789	6.11e-06	0.0001	1.69	1.76199
2025-06-03 11:04:29	1790	6.11e-06	0.0001	1.69	1.74448
2025-06-03 11:04:30	1791	6.11e-06	0.0001	1.69	1.74886
2025-06-03 11:04:31	1792	6.07e-06	0.0001	1.69	1.75761
2025-06-03 11:04:32	1793	6.03e-06	0.0001	1.69	1.75324
2025-06-03 11:04:33	1794	6.01e-06	0.0001	1.68	1.75761
2025-06-03 11:04:33	1794	6.01e-06	0.0001	1.68	1.75761
2025-06-03 11:04:34	1795	5.99e-06	0.0001	1.68	1.74886
2025-06-03 11:04:35	1796	5.99e-06	0.0001	1.68	1.74448
2025-06-03 11:04:36	1797	5.99e-06	0.0001	1.68	1.75761
2025-06-03 11:04:37	1798	5.99e-06	0.0001	1.68	1.75324
2025-06-03 11:04:38	1799	6.01e-06	0.0001	1.68	1.76637
2025-06-03 11:04:39	1800	5.99e-06	0.0001	1.68	1.75324
2025-06-03 11:04:40	1801	6.01e-06	0.0001	1.68	1.79263
2025-06-03 11:04:41	1802	5.99e-06	0.0001	1.68	1.74886
2025-06-03 11:04:42	1803	5.99e-06	0.0001	1.68	1.75324
2025-06-03 11:04:43	1804	5.99e-06	0.0001	1.68	1.74011
2025-06-03 11:04:44	1805	5.99e-06	0.0001	1.68	1.74886
2025-06-03 11:04:45	1806	5.99e-06	0.0001	1.68	1.75324
2025-06-03 11:04:46	1807	5.99e-06	0.0001	1.68	1.73573
2025-06-03 11:04:47	1808	6.01e-06	0.0001	1.68	1.74886
2025-06-03 11:04:48	1809	5.99e-06	0.0001	1.68	1.74886
2025-06-03 11:04:49	1810	6.01e-06	0.0001	1.68	1.75324
2025-06-03 11:04:50	1811	5.99e-06	0.0001	1.68	1.75761
2025-06-03 11:04:51	1812	5.99e-06	0.0001	1.68	1.74448
2025-06-03 11:04:52	1813	6.01e-06	0.0001	1.68	1.72697
2025-06-03 11:04:53	1814	5.99e-06	0.0001	1.68	1.74011
2025-06-03 11:04:54	1815	5.99e-06	0.0001	1.67	1.74011
2025-06-03 11:04:55	1816	5.99e-06	0.0001	1.67	1.74886
2025-06-03 11:04:56	1817	5.99e-06	0.0001	1.68	1.74886
2025-06-03 11:04:57	1818	6.01e-06	0.0001	1.68	1.74448
2025-06-03 11:04:58	1819	6.01e-06	0.0001	1.68	1.74886
2025-06-03 11:04:58	1819	5.99e-06	0.0001	1.68	1.73573
2025-06-03 11:04:59	1820	5.99e-06	0.0001	1.67	1.72697
2025-06-03 11:05:00	1821	5.91e-06	0.0001	1.66	1.74011
2025-06-03 11:05:01	1822	5.89e-06	0.0001	1.66	1.73135
2025-06-03 11:05:02	1823	5.89e-06	0.0001	1.66	1.73573
2025-06-03 11:05:03	1824	5.89e-06	0.0001	1.66	1.73573
2025-06-03 11:05:04	1825	5.89e-06	0.0001	1.66	1.73135
2025-06-03 11:05:05	1826	5.89e-06	0.0001	1.66	1.73573
2025-06-03 11:05:06	1827	5.87e-06	0.0001	1.66	1.72697
2025-06-03 11:05:07	1828	5.89e-06	0.0001	1.66	1.71822
2025-06-03 11:05:08	1829	5.87e-06	0.0001	1.66	1.73573
2025-06-03 11:05:09	1830	5.89e-06	0.0001	1.66	1.73135
2025-06-03 11:05:10	1831	5.89e-06	0.0001	1.66	1.70947
2025-06-03 11:05:11	1832	5.89e-06	0.0001	1.66	1.72697
2025-06-03 11:05:12	1833	5.89e-06	0.0001	1.66	1.70947
2025-06-03 11:05:13	1834	5.89e-06	0.0001	1.66	1.72697
2025-06-03 11:05:14	1835	5.89e-06	0.0001	1.65	1.71822
2025-06-03 11:05:15	1836	5.89e-06	0.0001	1.65	1.7226
2025-06-03 11:05:16	1837	5.89e-06	0.0001	1.66	1.74011
2025-06-03 11:05:17	1838	5.89e-06	0.0001	1.65	1.73135
2025-06-03 11:05:18	1839	5.89e-06	0.0001	1.65	1.71822
2025-06-03 11:05:19	1840	5.89e-06	0.0001	1.66	1.71384
2025-06-03 11:05:20	1841	5.89e-06	0.0001	1.66	1.72697
2025-06-03 11:05:21	1842	5.89e-06	0.0001	1.66	1.7226
2025-06-03 11:05:22	1843	5.89e-06	0.0001	1.65	1.71822
2025-06-03 11:05:23	1844	5.89e-06	0.0001	1.65	1.71822
2025-06-03 11:05:24	1845	5.89e-06	0.0001	1.65	1.71384
2025-06-03 11:05:24	1845	5.89e-06	0.0001	1.66	1.7226
2025-06-03 11:05:25	1846	5.89e-06	0.0001	1.66	1.70947
2025-06-03 11:05:26	1847	5.89e-06	0.0001	1.66	1.73135
2025-06-03 11:05:27	1848	5.89e-06	0.0001	1.66	1.71384
2025-06-03 11:05:28	1849	5.87e-06	0.0001	1.66	1.69634
2025-06-03 11:05:29	1850	5.89e-06	0.0001	1.65	1.70947
2025-06-03 11:05:30	1851	5.87e-06	0.0001	1.65	1.70509
2025-06-03 11:05:31	1852	5.85e-06	0.0001	1.65	1.70071
2025-06-03 11:05:32	1853	5.84e-06	0.0001	1.65	1.70509
2025-06-03 11:05:33	1854	5.8e-06	0.0001	1.65	1.71822
2025-06-03 11:05:34	1855	5.8e-06	0.0001	1.65	1.71384
2025-06-03 11:05:35	1856	5.8e-06	0.0001	1.65	1.70071
2025-06-03 11:05:36	1857	5.78e-06	0.0001	1.65	1.71384
2025-06-03 11:05:37	1858	5.8e-06	0.0001	1.65	1.70509
2025-06-03 11:05:38	1859	5.8e-06	0.0001	1.65	1.69634
2025-06-03 11:05:39	1860	5.78e-06	0.0001	1.65	1.70071
2025-06-03 11:05:40	1861	5.8e-06	0.0001	1.64	1.70071
2025-06-03 11:05:41	1862	5.8e-06	0.0001	1.64	1.71384
2025-06-03 11:05:42	1863	5.8e-06	0.0001	1.64	1.70071
2025-06-03 11:05:43	1864	5.8e-06	0.0001	1.64	1.69634
2025-06-03 11:05:44	1865	5.8e-06	0.0001	1.64	1.69196
2025-06-03 11:05:45	1866	5.8e-06	0.0001	1.64	1.69196
2025-06-03 11:05:46	1867	5.8e-06	0.0001	1.64	1.69196
2025-06-03 11:05:47	1868	5.8e-06	0.0001	1.64	1.68758
2025-06-03 11:05:49	1870	5.8e-06	0.0001	1.64	1.70071
2025-06-03 11:05:50	1871	5.78e-06	0.0001	1.64	1.69196
2025-06-03 11:05:50	1871	5.8e-06	0.0001	1.64	1.68758
2025-06-03 11:05:51	1872	5.8e-06	0.0001	1.64	1.68758
2025-06-03 11:05:52	1873	5.8e-06	0.0001	1.63	1.70071
2025-06-03 11:05:53	1874	5.8e-06	0.0001	1.63	1.68321
2025-06-03 11:05:54	1875	5.8e-06	0.0001	1.63	1.68758
2025-06-03 11:05:55	1876	5.8e-06	0.0001	1.63	1.67883
2025-06-03 11:05:57	1878	5.8e-06	0.0001	1.63	1.68758
2025-06-03 11:05:58	1879	5.8e-06	0.0001	1.63	1.67883
2025-06-03 11:05:58	1879	5.78e-06	0.0001	1.63	1.68758
2025-06-03 11:05:59	1880	5.8e-06	0.0001	1.63	1.68758
2025-06-03 11:06:00	1881	5.8e-06	0.0001	1.63	1.68321
2025-06-03 11:06:01	1882	5.78e-06	0.0001	1.63	1.67883
2025-06-03 11:06:02	1883	5.8e-06	0.0001	1.63	1.67883
2025-06-03 11:06:03	1884	5.78e-06	0.0001	1.63	1.67445
2025-06-03 11:06:05	1886	5.8e-06	0.0001	1.63	1.68321
2025-06-03 11:06:06	1887	5.8e-06	0.0001	1.62	1.67883
2025-06-03 11:06:07	1888	5.8e-06	0.0001	1.62	1.67445
2025-06-03 11:06:08	1889	5.78e-06	0.0001	1.62	1.67883
2025-06-03 11:06:09	1890	5.8e-06	0.0001	1.62	1.67445
2025-06-03 11:06:10	1891	5.78e-06	0.0001	1.62	1.67883
2025-06-03 11:06:11	1892	5.8e-06	0.0001	1.62	1.67445
2025-06-03 11:06:13	1894	5.78e-06	0.0001	1.62	1.67007
2025-06-03 11:06:14	1895	5.78e-06	0.0001	1.62	1.67007
2025-06-03 11:06:15	1896	5.78e-06	0.0001	1.62	1.66132
2025-06-03 11:06:16	1897	5.72e-06	0.0001	1.61	1.67007
2025-06-03 11:06:17	1898	5.68e-06	0.0001	1.61	1.67883
2025-06-03 11:06:18	1899	5.68e-06	0.0001	1.61	1.67445
2025-06-03 11:06:19	1900	5.7e-06	0.0001	1.61	1.65694
2025-06-03 11:06:20	1901	5.68e-06	0.0001	1.61	1.65694
2025-06-03 11:06:21	1902	5.7e-06	0.0001	1.61	1.66132
2025-06-03 11:06:22	1903	5.68e-06	0.0001	1.61	1.6657
2025-06-03 11:06:23	1904	5.68e-06	0.0001	1.61	1.67007
2025-06-03 11:06:24	1905	5.68e-06	0.0001	1.61	1.66132
2025-06-03 11:06:25	1906	5.68e-06	0.0001	1.61	1.6657
2025-06-03 11:06:26	1907	5.7e-06	0.0001	1.61	1.65694
2025-06-03 11:06:27	1908	5.68e-06	0.0001	1.61	1.65694
2025-06-03 11:06:28	1909	5.68e-06	0.0001	1.61	1.67007
2025-06-03 11:06:29	1910	5.68e-06	0.0001	1.61	1.66132
2025-06-03 11:06:30	1911	5.68e-06	0.0001	1.61	1.67445
2025-06-03 11:06:31	1912	5.7e-06	0.0001	1.61	1.66132
2025-06-03 11:06:32	1913	5.68e-06	0.0001	1.61	1.65257
2025-06-03 11:06:33	1914	5.68e-06	0.0001	1.61	1.65694
2025-06-03 11:06:34	1915	5.68e-06	0.0001	1.61	1.65257
2025-06-03 11:06:35	1916	5.68e-06	0.0001	1.61	1.6657
2025-06-03 11:06:36	1917	5.68e-06	0.0001	1.61	1.67007
2025-06-03 11:06:37	1918	5.7e-06	0.0001	1.6	1.64381
2025-06-03 11:06:38	1919	5.68e-06	0.0001	1.61	1.64381
2025-06-03 11:06:39	1920	5.7e-06	0.0001	1.61	1.64819
2025-06-03 11:06:40	1921	5.68e-06	0.0001	1.6	1.65694
2025-06-03 11:06:41	1922	5.68e-06	0.0001	1.61	1.66132
2025-06-03 11:06:42	1923	5.7e-06	0.0001	1.61	1.65694
2025-06-03 11:06:43	1924	5.7e-06	0.0001	1.6	1.64819
2025-06-03 11:06:44	1925	5.68e-06	0.0001	1.6	1.64381
2025-06-03 11:06:45	1926	5.68e-06	0.0001	1.6	1.63944
2025-06-03 11:06:46	1927	5.68e-06	0.0001	1.6	1.64381
2025-06-03 11:06:47	1928	5.68e-06	0.0001	1.6	1.64819
2025-06-03 11:06:48	1929	5.68e-06	0.0001	1.6	1.63944
2025-06-03 11:06:49	1930	5.6e-06	0.0001	1.6	1.65257
2025-06-03 11:06:50	1931	5.62e-06	0.0001	1.6	1.64819
2025-06-03 11:06:51	1932	5.6e-06	0.0001	1.6	1.65257
2025-06-03 11:06:52	1933	5.62e-06	0.0001	1.61	1.65257
2025-06-03 11:06:53	1934	5.6e-06	0.0001	1.61	1.63506
2025-06-03 11:06:54	1935	5.6e-06	0.0001	1.61	1.64381
2025-06-03 11:06:55	1936	5.6e-06	0.0001	1.61	1.63506
2025-06-03 11:06:56	1937	5.6e-06	0.0001	1.61	1.63506
2025-06-03 11:06:57	1938	5.6e-06	0.0001	1.6	1.64819
2025-06-03 11:06:57	1938	5.6e-06	0.0001	1.6	1.64819
2025-06-03 11:06:58	1939	5.6e-06	0.0001	1.6	1.64381
2025-06-03 11:06:59	1940	5.6e-06	0.0001	1.6	1.62193
2025-06-03 11:07:00	1941	5.6e-06	0.0001	1.59	1.63506
2025-06-03 11:07:01	1942	5.6e-06	0.0001	1.58	1.64819
2025-06-03 11:07:02	1943	5.6e-06	0.0001	1.58	1.61755
2025-06-03 11:07:04	1945	5.6e-06	0.0001	1.57	1.6088
2025-06-03 11:07:05	1946	5.6e-06	0.0001	1.56	1.60004
2025-06-03 11:07:06	1947	5.58e-06	0.0001	1.55	1.58691
2025-06-03 11:07:06	1947	5.6e-06	0.0001	1.55	1.59567
2025-06-03 11:07:07	1948	5.6e-06	0.0001	1.55	1.58691
2025-06-03 11:07:08	1949	5.58e-06	0.0001	1.55	1.59129
2025-06-03 11:07:09	1950	5.6e-06	0.0001	1.55	1.58691
2025-06-03 11:07:10	1951	5.6e-06	0.0001	1.55	1.58254
2025-06-03 11:07:12	1953	5.6e-06	0.0001	1.54	1.58254
2025-06-03 11:07:13	1954	5.6e-06	0.0001	1.54	1.58691
2025-06-03 11:07:14	1955	5.6e-06	0.0001	1.54	1.59567
2025-06-03 11:07:14	1955	5.6e-06	0.0001	1.54	1.57816
2025-06-03 11:07:15	1956	5.6e-06	0.0001	1.54	1.59129
2025-06-03 11:07:16	1957	5.6e-06	0.0001	1.54	1.58691
2025-06-03 11:07:17	1958	5.6e-06	0.0001	1.54	1.58254
2025-06-03 11:07:18	1959	5.6e-06	0.0001	1.54	1.59129
2025-06-03 11:07:19	1960	5.6e-06	0.0001	1.54	1.58691
2025-06-03 11:07:20	1961	5.6e-06	0.0001	1.54	1.57816
2025-06-03 11:07:21	1962	5.6e-06	0.0001	1.54	1.57816
2025-06-03 11:07:22	1963	5.6e-06	0.0001	1.54	1.57816
2025-06-03 11:07:23	1964	5.6e-06	0.0001	1.54	1.58691
2025-06-03 11:07:24	1965	5.6e-06	0.0001	1.54	1.58691
2025-06-03 11:07:25	1966	5.62e-06	0.0001	1.54	1.58691
2025-06-03 11:07:26	1967	5.6e-06	0.0001	1.54	1.57816
2025-06-03 11:07:27	1968	5.6e-06	0.0001	1.54	1.57816
2025-06-03 11:07:28	1969	5.58e-06	0.0001	1.54	1.57816
2025-06-03 11:07:29	1970	5.57e-06	0.0001	1.54	1.58691
[truncated: 4,191 more rows]
