# Supplementary material for: A Unified Method for Triple Oxygen Isotope Analysis of Sulfate, Water, and Organics
Source: Anal Chem. 2026 Mar 6;98(11):8111–20. doi: 10.1021/acs.analchem.5c06406 (PMC13019427; doi:10.1021/acs.analchem.5c06406)
Supplement: Supplementary file 3 [file ac5c06406_si_003.zip › Zahnow_TORCH_Supplementary_Sample_Log_Files/2025-06-03_IAEA-SO-6_B6_evaluation_results.xlsx]

## Sheet: Summary
DateTime	Sample name	Sample Type	Sample mass	Instrument	d18O raw	d18O GD scaled	d18O VSMOW	d18O SD	Dp17O raw	Dp17O GD scaled	Dp17O VSMOW	Dp17O SD	d13C raw	d13C VPDB	d13C SD	TCD Peak area pos	TCD Peak area std	TCD Peak area neg	TCD Peak area neg std	TCD Peak ratio	TC/EA yield (%)	CO input pressure (mbar)	CO input pressure LN2 T (mbar)	CO residual pressure (mbar)	CO converted (mbar)	Discharge yield (%)	CO2 final pressure (mbar)	CO2/CO ratio	Residual gas pressure (mbar)	Comments
2025-06-03 12:16:27	IAEA-SO-6_B6	BaSO4	2.526	TILDAS	-12.5583	-10.2974	-10.2974	0.015	-250.338	-243.68	-243.68	17.6	N/A	N/A	N/A	15.1743	0.151236	0.092911	0.0108371	163.321	108.835	3.25452	2.49731	0.0392	2.45811	98.4303	1.36369	0.554772	0.00452

## Sheet: Isotope Data
ID	dateTimeMeasured	SampleName	d17O	d17OError	d18O	d18OError	Dp17O	Dp17OError	nSamCycles	nSamPoints	nRefPoints	pCO2Ref	pCO2Ref_error	pCO2Sam	pCO2Sam_error	pCO2Mismatch	pCO2Mismatch_error	PCellRef	PCellRef_error	PCellSam	PCellSam_error	PCellMismatch	PCellMismatch_error	TCellSam	TCellSam_error	TCellRef	TCellRef_error	TCellMismatch	TCellMismatch_error	measurementPeriod	d18O_scaled	d17O_scaled	Dp17O_scaled
19244	2025-06-03 21:30:21	GD_IAEA-SO-6_B6	-6.534	0.025	-11.394	0.015	-504.9	17.6	10	2009	2055	419.702	0.71211	420.923	0.94487	1.17843	0.25229	41.334	0.00114	41.3347	0.00139	0.00068	0.00087	24.4914	0.00426	24.4914	0.00426	3e-05	0.00032	2025-06-01 to 2027-06-21	-12.5583	-6.89918	-250.338

## Sheet: Log Data
Sample name	Sample mass	TC/EA (°C)	Datetime	Trap 5 (°C)	Trap 6 (°C)	Trap 7 (°C)	Reactor (°C)	TCD (°C)	p G2 (mbar)	p G4 (mbar)	p G5 (mbar)	Datetime	Trap 5 (°C)	Trap 6 (°C)	Trap 7 (°C)	Reactor (°C)	TCD (°C)	p G2 (mbar)	p G4 (mbar)	p G5 (mbar)	Datetime	Trap 5 (°C)	Trap 6 (°C)	Trap 7 (°C)	Reactor (°C)	TCD (°C)	p G2 (mbar)	p G4 (mbar)	p G5 (mbar)	Datetime	Trap 5 (°C)	Trap 6 (°C)	Trap 7 (°C)	Reactor (°C)	TCD (°C)	p G2 (mbar)	p G4 (mbar)	p G5 (mbar)	Datetime	Trap 5 (°C)	Trap 6 (°C)	Trap 7 (°C)	Reactor (°C)	TCD (°C)	p G2 (mbar)	p G4 (mbar)	p G5 (mbar)	Datetime	Trap 5 (°C)
IAEA-SO-6_B6	2.526	1450.000000	2025-06-03 12:16:27	25.441350	34.334091	29.663535	24.130047	32.143789	0.000100	0.000100	-0.023789	2025-06-03 12:35:48	31.220548	63.684897	24.197700	0.809247	32.374484	0.000100	3.190000	3.254517	2025-06-03 12:37:16	27.294734	65.962759	-176.064265	-176.169088	32.175078	0.000100	2.440000	2.497311	2025-06-03 13:20:49	24.866830	66.140446	-176.580690	-175.771098	32.667585	0.000100	0.039200	0.011226	2025-06-03 13:31:13	25.641232	34.151171	23.259231	21.721611	32.508700	0.000100	0.858000	1.363691	2025-06-03 13:41:54	25.234825
[truncated: 7 more columns]

## Sheet: TCD Data
dateTime	Relative time	Signal
2025-06-03 12:18:32	0	0.013555
2025-06-03 12:18:33	1	0.007646
2025-06-03 12:18:34	2	0.014212
2025-06-03 12:18:35	3	0.017166
2025-06-03 12:18:36	4	0.01257
2025-06-03 12:18:37	5	0.01651
2025-06-03 12:18:38	6	0.011913
2025-06-03 12:18:39	7	0.016838
2025-06-03 12:18:40	8	0.010272
2025-06-03 12:18:41	9	0.020449
2025-06-03 12:18:42	10	0.013555
2025-06-03 12:18:43	11	0.016838
2025-06-03 12:18:44	12	0.016181
2025-06-03 12:18:45	13	0.008959
2025-06-03 12:18:46	14	0.017166
2025-06-03 12:18:47	15	0.012242
2025-06-03 12:18:48	16	0.012898
2025-06-03 12:18:49	17	0.018808
2025-06-03 12:18:50	18	0.012898
2025-06-03 12:18:51	19	0.012898
2025-06-03 12:18:52	20	0.010272
2025-06-03 12:18:53	21	0.016838
2025-06-03 12:18:54	22	0.011585
2025-06-03 12:18:55	23	0.017823
2025-06-03 12:18:56	24	0.010929
2025-06-03 12:18:56	24	0.018151
2025-06-03 12:18:57	25	0.013883
2025-06-03 12:18:58	26	0.010272
2025-06-03 12:18:59	27	0.012898
2025-06-03 12:19:01	29	0.013555
2025-06-03 12:19:01	29	0.015853
2025-06-03 12:19:03	31	0.015525
2025-06-03 12:19:03	31	0.01257
2025-06-03 12:19:04	32	0.016181
2025-06-03 12:19:05	33	0.014868
2025-06-03 12:19:06	34	0.016181
2025-06-03 12:19:07	35	0.01257
2025-06-03 12:19:08	36	0.017823
2025-06-03 12:19:09	37	0.012242
2025-06-03 12:19:10	38	0.017166
2025-06-03 12:19:11	39	0.019793
2025-06-03 12:19:12	40	0.011585
2025-06-03 12:19:13	41	0.012242
2025-06-03 12:19:14	42	0.01257
2025-06-03 12:19:15	43	0.016181
2025-06-03 12:19:16	44	0.01454
2025-06-03 12:19:17	45	0.01651
2025-06-03 12:19:18	46	0.007317
2025-06-03 12:19:19	47	0.015196
2025-06-03 12:19:20	48	0.016181
2025-06-03 12:19:20	48	0.009944
2025-06-03 12:19:22	50	0.017823
2025-06-03 12:19:23	51	0.015525
2025-06-03 12:19:23	51	0.01454
2025-06-03 12:19:24	52	0.013883
2025-06-03 12:19:26	54	0.01454
2025-06-03 12:19:26	54	0.015525
2025-06-03 12:19:27	55	0.014868
2025-06-03 12:19:29	57	0.015853
2025-06-03 12:19:29	57	0.012242
2025-06-03 12:19:30	58	0.018151
2025-06-03 12:19:31	59	0.013555
2025-06-03 12:19:32	60	0.0106
2025-06-03 12:19:33	61	0.013227
2025-06-03 12:19:34	62	0.01257
2025-06-03 12:19:35	63	0.014212
2025-06-03 12:19:36	64	0.009287
2025-06-03 12:19:37	65	0.00863
2025-06-03 12:19:38	66	0.01454
2025-06-03 12:19:39	67	0.013227
2025-06-03 12:19:40	68	0.009287
2025-06-03 12:19:41	69	0.012242
2025-06-03 12:19:42	70	0.013555
2025-06-03 12:19:43	71	0.013227
2025-06-03 12:19:44	72	0.018151
2025-06-03 12:19:45	73	0.01454
2025-06-03 12:19:46	74	0.011913
2025-06-03 12:19:47	75	0.013883
2025-06-03 12:19:48	76	0.018808
2025-06-03 12:19:49	77	0.012242
2025-06-03 12:19:50	78	0.012242
2025-06-03 12:19:51	79	0.012242
2025-06-03 12:19:52	80	0.012242
2025-06-03 12:19:53	81	0.006661
2025-06-03 12:19:54	82	0.01257
2025-06-03 12:19:55	83	0.014868
2025-06-03 12:19:56	84	0.009287
2025-06-03 12:19:57	85	0.013555
2025-06-03 12:19:58	86	0.016181
2025-06-03 12:19:59	87	0.014212
2025-06-03 12:20:00	88	0.01257
2025-06-03 12:20:01	89	0.009944
2025-06-03 12:20:02	90	0.012898
2025-06-03 12:20:03	91	0.011585
2025-06-03 12:20:04	92	0.0106
2025-06-03 12:20:05	93	0.009287
2025-06-03 12:20:06	94	0.015196
2025-06-03 12:20:07	95	0.019464
2025-06-03 12:20:08	96	0.013883
2025-06-03 12:20:10	98	0.012242
2025-06-03 12:20:10	98	0.018479
2025-06-03 12:20:12	100	0.014868
2025-06-03 12:20:13	101	0.014868
2025-06-03 12:20:13	101	0.018151
2025-06-03 12:20:14	102	0.007646
2025-06-03 12:20:15	103	0.01454
2025-06-03 12:20:16	104	0.015196
2025-06-03 12:20:17	105	0.01257
2025-06-03 12:20:19	107	0.013883
2025-06-03 12:20:20	108	0.017166
2025-06-03 12:20:20	108	0.016838
2025-06-03 12:20:21	109	0.018479
2025-06-03 12:20:23	111	0.020449
2025-06-03 12:20:24	112	0.019136
2025-06-03 12:20:24	112	0.018151
2025-06-03 12:20:25	113	0.021434
2025-06-03 12:20:27	115	0.01651
2025-06-03 12:20:28	116	0.013555
2025-06-03 12:20:29	117	0.015525
2025-06-03 12:20:30	118	0.018151
2025-06-03 12:20:31	119	0.016838
2025-06-03 12:20:31	119	0.020778
2025-06-03 12:20:32	120	0.012898
2025-06-03 12:20:33	121	0.01454
2025-06-03 12:20:35	123	0.009944
2025-06-03 12:20:36	124	0.010929
2025-06-03 12:20:37	125	0.01257
2025-06-03 12:20:38	126	0.010929
2025-06-03 12:20:38	126	0.012242
2025-06-03 12:20:40	128	0.006004
2025-06-03 12:20:40	128	0.003378
2025-06-03 12:20:41	129	0.010929
2025-06-03 12:20:42	130	0.006661
2025-06-03 12:20:43	131	0.013227
2025-06-03 12:20:45	133	0.009287
2025-06-03 12:20:46	134	0.010272
2025-06-03 12:20:47	135	0.013555
2025-06-03 12:20:48	136	0.014212
2025-06-03 12:20:49	137	0.013227
2025-06-03 12:20:49	137	0.015196
2025-06-03 12:20:50	138	0.020778
2025-06-03 12:20:51	139	0.007646
2025-06-03 12:20:53	141	0.014212
2025-06-03 12:20:54	142	0.012242
2025-06-03 12:20:55	143	0.01257
2025-06-03 12:20:56	144	0.011913
2025-06-03 12:20:57	145	0.009287
2025-06-03 12:20:57	145	0.012242
2025-06-03 12:20:58	146	0.009944
2025-06-03 12:20:59	147	0.015853
2025-06-03 12:21:01	149	0.016181
2025-06-03 12:21:02	150	0.012242
2025-06-03 12:21:03	151	0.008959
2025-06-03 12:21:03	151	0.013883
2025-06-03 12:21:04	152	0.018479
2025-06-03 12:21:05	153	0.016181
2025-06-03 12:21:07	155	0.015525
2025-06-03 12:21:08	156	0.01257
2025-06-03 12:21:09	157	0.013883
2025-06-03 12:21:10	158	0.013883
2025-06-03 12:21:11	159	0.012242
2025-06-03 12:21:12	160	0.010272
2025-06-03 12:21:13	161	0.012898
2025-06-03 12:21:13	161	0.013555
2025-06-03 12:21:14	162	0.014212
2025-06-03 12:21:15	163	0.017495
2025-06-03 12:21:17	165	0.01257
2025-06-03 12:21:17	165	0.013883
2025-06-03 12:21:18	166	0.014868
2025-06-03 12:21:19	167	0.01454
2025-06-03 12:21:21	169	0.016181
2025-06-03 12:21:22	170	0.016838
2025-06-03 12:21:23	171	0.008959
2025-06-03 12:21:23	171	0.013555
2025-06-03 12:21:25	173	0.018151
2025-06-03 12:21:25	173	0.010272
2025-06-03 12:21:26	174	0.011585
2025-06-03 12:21:27	175	0.01454
2025-06-03 12:21:28	176	0.010929
2025-06-03 12:21:29	177	0.015525
2025-06-03 12:21:31	179	0.013555
2025-06-03 12:21:31	179	0.01651
2025-06-03 12:21:32	180	0.013883
2025-06-03 12:21:33	181	0.017495
2025-06-03 12:21:34	182	0.017495
2025-06-03 12:21:36	184	0.010929
2025-06-03 12:21:36	184	0.012898
2025-06-03 12:21:37	185	0.013883
2025-06-03 12:21:38	186	0.013883
2025-06-03 12:21:39	187	0.013555
2025-06-03 12:21:40	188	0.018479
2025-06-03 12:21:41	189	0.00863
2025-06-03 12:21:42	190	0.013227
2025-06-03 12:21:43	191	0.008959
2025-06-03 12:21:44	192	0.011257
2025-06-03 12:21:45	193	0.008302
2025-06-03 12:21:46	194	0.007646
2025-06-03 12:21:47	195	0.014868
2025-06-03 12:21:48	196	0.017495
2025-06-03 12:21:49	197	0.01651
2025-06-03 12:21:50	198	0.01454
2025-06-03 12:21:51	199	0.016838
2025-06-03 12:21:52	200	0.014212
2025-06-03 12:21:53	201	0.01257
2025-06-03 12:21:54	202	0.015525
2025-06-03 12:21:55	203	0.015196
2025-06-03 12:21:56	204	0.016181
2025-06-03 12:21:57	205	0.008959
2025-06-03 12:21:58	206	0.01454
2025-06-03 12:21:59	207	0.01651
2025-06-03 12:22:00	208	0.015525
2025-06-03 12:22:01	209	0.010272
2025-06-03 12:22:02	210	0.015525
2025-06-03 12:22:03	211	0.009287
2025-06-03 12:22:04	212	0.011585
2025-06-03 12:22:05	213	0.012242
2025-06-03 12:22:06	214	0.013883
2025-06-03 12:22:07	215	0.012898
2025-06-03 12:22:08	216	0.011913
2025-06-03 12:22:09	217	0.015196
2025-06-03 12:22:10	218	0.015525
2025-06-03 12:22:11	219	0.012242
2025-06-03 12:22:12	220	0.01257
2025-06-03 12:22:13	221	0.0106
2025-06-03 12:22:14	222	0.015853
2025-06-03 12:22:15	223	0.016838
2025-06-03 12:22:16	224	0.015525
2025-06-03 12:22:17	225	0.013555
2025-06-03 12:22:18	226	0.012242
2025-06-03 12:22:19	227	0.014212
2025-06-03 12:22:20	228	0.01257
2025-06-03 12:22:21	229	0.013555
2025-06-03 12:22:22	230	0.011257
2025-06-03 12:22:23	231	0.009944
2025-06-03 12:22:24	232	0.014868
2025-06-03 12:22:25	233	0.015525
2025-06-03 12:22:26	234	0.018808
2025-06-03 12:22:27	235	0.015853
2025-06-03 12:22:28	236	0.018479
2025-06-03 12:22:28	236	0.01651
2025-06-03 12:22:30	238	0.013555
2025-06-03 12:22:30	238	0.011913
2025-06-03 12:22:32	240	0.015853
2025-06-03 12:22:32	240	0.017495
2025-06-03 12:22:33	241	0.018808
2025-06-03 12:22:34	242	0.015853
2025-06-03 12:22:35	243	0.012242
2025-06-03 12:22:36	244	0.014868
2025-06-03 12:22:37	245	0.014868
2025-06-03 12:22:38	246	0.013883
2025-06-03 12:22:39	247	0.019136
2025-06-03 12:22:40	248	0.014868
2025-06-03 12:22:41	249	0.013227
2025-06-03 12:22:42	250	0.011585
2025-06-03 12:22:43	251	0.01257
2025-06-03 12:22:44	252	0.013883
2025-06-03 12:22:45	253	0.008959
2025-06-03 12:22:46	254	0.015196
2025-06-03 12:22:47	255	0.013227
2025-06-03 12:22:48	256	0.013555
2025-06-03 12:22:49	257	0.014868
2025-06-03 12:22:50	258	0.014212
2025-06-03 12:22:51	259	0.0106
2025-06-03 12:22:52	260	0.01651
2025-06-03 12:22:53	261	0.015196
2025-06-03 12:22:54	262	0.0106
2025-06-03 12:22:54	262	0.014868
2025-06-03 12:22:56	264	0.018479
2025-06-03 12:22:56	264	0.016181
2025-06-03 12:22:57	265	0.01651
2025-06-03 12:22:58	266	0.009944
2025-06-03 12:22:59	267	0.019793
2025-06-03 12:23:00	268	0.018479
2025-06-03 12:23:01	269	0.01257
2025-06-03 12:23:02	270	0.0106
2025-06-03 12:23:03	271	0.019136
2025-06-03 12:23:04	272	0.015853
2025-06-03 12:23:05	273	0.015853
2025-06-03 12:23:06	274	0.007317
2025-06-03 12:23:07	275	0.016838
2025-06-03 12:23:08	276	0.01651
2025-06-03 12:23:09	277	0.013555
2025-06-03 12:23:10	278	0.01257
2025-06-03 12:23:11	279	0.015196
2025-06-03 12:23:12	280	0.011913
2025-06-03 12:23:13	281	0.016838
2025-06-03 12:23:14	282	0.019464
2025-06-03 12:23:15	283	0.01257
2025-06-03 12:23:16	284	0.015525
2025-06-03 12:23:17	285	0.015525
2025-06-03 12:23:18	286	0.014868
2025-06-03 12:23:19	287	0.010272
2025-06-03 12:23:20	288	0.013227
2025-06-03 12:23:20	288	0.017166
2025-06-03 12:23:21	289	0.011913
2025-06-03 12:23:23	291	0.012242
2025-06-03 12:23:23	291	0.01454
2025-06-03 12:23:24	292	0.011585
2025-06-03 12:23:25	293	0.017166
2025-06-03 12:23:26	294	0.014212
2025-06-03 12:23:27	295	0.008302
2025-06-03 12:23:28	296	0.018151
2025-06-03 12:23:29	297	0.00863
2025-06-03 12:23:30	298	0.01454
2025-06-03 12:23:31	299	0.015196
2025-06-03 12:23:32	300	0.012242
2025-06-03 12:23:33	301	0.015853
2025-06-03 12:23:34	302	0.021762
2025-06-03 12:23:35	303	0.015853
2025-06-03 12:23:36	304	0.01651
2025-06-03 12:23:37	305	0.019793
2025-06-03 12:23:38	306	0.017495
2025-06-03 12:23:39	307	0.009615
2025-06-03 12:23:40	308	0.01257
2025-06-03 12:23:41	309	0.015853
2025-06-03 12:23:42	310	0.01257
2025-06-03 12:23:43	311	0.013883
2025-06-03 12:23:44	312	0.022091
2025-06-03 12:23:44	312	0.011913
2025-06-03 12:23:45	313	0.017166
2025-06-03 12:23:47	315	0.019136
2025-06-03 12:23:47	315	0.013227
2025-06-03 12:23:48	316	0.017823
2025-06-03 12:23:49	317	0.013555
2025-06-03 12:23:50	318	0.011585
2025-06-03 12:23:51	319	0.012898
2025-06-03 12:23:52	320	0.015525
2025-06-03 12:23:53	321	0.011913
2025-06-03 12:23:54	322	0.010929
2025-06-03 12:23:55	323	0.01651
2025-06-03 12:23:56	324	0.013883
2025-06-03 12:23:57	325	0.011585
2025-06-03 12:23:58	326	0.013227
2025-06-03 12:23:59	327	0.018808
2025-06-03 12:24:00	328	0.01257
2025-06-03 12:24:01	329	0.014868
2025-06-03 12:24:02	330	0.014868
2025-06-03 12:24:03	331	0.01257
2025-06-03 12:24:04	332	0.018808
2025-06-03 12:24:05	333	0.013227
2025-06-03 12:24:06	334	0.01651
2025-06-03 12:24:07	335	0.013883
2025-06-03 12:24:08	336	0.01651
2025-06-03 12:24:09	337	0.011257
2025-06-03 12:24:10	338	0.006989
2025-06-03 12:24:11	339	0.016838
2025-06-03 12:24:12	340	0.010272
2025-06-03 12:24:13	341	0.015525
2025-06-03 12:24:15	343	0.011913
2025-06-03 12:24:15	343	0.015853
2025-06-03 12:24:16	344	0.011913
2025-06-03 12:24:17	345	0.016181
2025-06-03 12:24:18	346	0.009944
2025-06-03 12:24:19	347	0.0106
2025-06-03 12:24:20	348	0.01257
2025-06-03 12:24:21	349	0.017166
2025-06-03 12:24:23	351	0.016181
2025-06-03 12:24:23	351	0.011913
2025-06-03 12:24:25	353	0.012898
2025-06-03 12:24:26	354	0.007317
2025-06-03 12:24:27	355	-0.023215
2025-06-03 12:24:27	355	0.007646
2025-06-03 12:24:28	356	0.014212
2025-06-03 12:24:29	357	0.017166
2025-06-03 12:24:30	358	0.013555
2025-06-03 12:24:31	359	0.011585
2025-06-03 12:24:33	361	0.014212
2025-06-03 12:24:34	362	0.009944
2025-06-03 12:24:35	363	0.014212
2025-06-03 12:24:35	363	0.014212
2025-06-03 12:24:36	364	0.018151
2025-06-03 12:24:37	365	0.020121
2025-06-03 12:24:38	366	0.021762
2025-06-03 12:24:39	367	0.027344
2025-06-03 12:24:40	368	0.036536
2025-06-03 12:24:41	369	0.042774
2025-06-03 12:24:42	370	0.056234
2025-06-03 12:24:43	371	0.079872
2025-06-03 12:24:44	372	0.116313
2025-06-03 12:24:45	373	0.151441
2025-06-03 12:24:46	374	0.202327
2025-06-03 12:24:47	375	0.254856
2025-06-03 12:24:48	376	0.305085
2025-06-03 12:24:49	377	0.349406
2025-06-03 12:24:50	378	0.385847
2025-06-03 12:24:51	379	0.41047
2025-06-03 12:24:52	380	0.432466
2025-06-03 12:24:53	381	0.448553
2025-06-03 12:24:55	383	0.464311
2025-06-03 12:24:55	383	0.45873
2025-06-03 12:24:56	384	0.460371
2025-06-03 12:24:57	385	0.455119
2025-06-03 12:24:59	387	0.450851
2025-06-03 12:25:00	388	0.44133
2025-06-03 12:25:00	388	0.435421
2025-06-03 12:25:01	389	0.423602
2025-06-03 12:25:02	390	0.413096
2025-06-03 12:25:03	391	0.406858
2025-06-03 12:25:05	393	0.394383
2025-06-03 12:25:05	393	0.380923
2025-06-03 12:25:06	394	0.37764
2025-06-03 12:25:07	395	0.367462
2025-06-03 12:25:08	396	0.352032
2025-06-03 12:25:09	397	0.345138
2025-06-03 12:25:10	398	0.332663
2025-06-03 12:25:11	399	0.315591
2025-06-03 12:25:13	401	0.305742
2025-06-03 12:25:13	401	0.297863
2025-06-03 12:25:15	403	0.282433
2025-06-03 12:25:16	404	0.276523
2025-06-03 12:25:16	404	0.263391
2025-06-03 12:25:17	405	0.252886
2025-06-03 12:25:19	407	0.24238
2025-06-03 12:25:20	408	0.234173
2025-06-03 12:25:20	408	0.224652
2025-06-03 12:25:21	409	0.215788
2025-06-03 12:25:23	411	0.200686
2025-06-03 12:25:24	412	0.193463
2025-06-03 12:25:25	413	0.186569
2025-06-03 12:25:26	414	0.179018
2025-06-03 12:25:27	415	0.167199
2025-06-03 12:25:28	416	0.154067
2025-06-03 12:25:29	417	0.149471
2025-06-03 12:25:30	418	0.140279
2025-06-03 12:25:31	419	0.131415
2025-06-03 12:25:32	420	0.127475
2025-06-03 12:25:33	421	0.113358
2025-06-03 12:25:34	422	0.105807
2025-06-03 12:25:35	423	0.105807
2025-06-03 12:25:36	424	0.0976
2025-06-03 12:25:37	425	0.094973
2025-06-03 12:25:38	426	0.086438
2025-06-03 12:25:39	427	0.075275
2025-06-03 12:25:40	428	0.074947
2025-06-03 12:25:41	429	0.067068
2025-06-03 12:25:42	430	0.068053
2025-06-03 12:25:43	431	0.06083
2025-06-03 12:25:44	432	0.050325
2025-06-03 12:25:45	433	0.055906
2025-06-03 12:25:46	434	0.051966
2025-06-03 12:25:47	435	0.045072
2025-06-03 12:25:48	436	0.044087
2025-06-03 12:25:49	437	0.037193
2025-06-03 12:25:50	438	0.04146
2025-06-03 12:25:51	439	0.034566
2025-06-03 12:25:52	440	0.034894
2025-06-03 12:25:53	441	0.029642
2025-06-03 12:25:54	442	0.025374
2025-06-03 12:25:55	443	0.020778
2025-06-03 12:25:56	444	0.023404
2025-06-03 12:25:57	445	0.026359
2025-06-03 12:25:58	446	0.020121
2025-06-03 12:25:59	447	0.022091
2025-06-03 12:26:00	448	0.023076
2025-06-03 12:26:01	449	0.023732
2025-06-03 12:26:02	450	0.017495
2025-06-03 12:26:03	451	0.018808
2025-06-03 12:26:04	452	0.016838
2025-06-03 12:26:05	453	0.017166
2025-06-03 12:26:06	454	0.017166
2025-06-03 12:26:07	455	0.015525
2025-06-03 12:26:08	456	0.01651
2025-06-03 12:26:09	457	0.017823
2025-06-03 12:26:10	458	0.018151
2025-06-03 12:26:11	459	0.016181
2025-06-03 12:26:12	460	0.013883
2025-06-03 12:26:13	461	0.014868
2025-06-03 12:26:14	462	0.016181
2025-06-03 12:26:15	463	0.015853
2025-06-03 12:26:16	464	0.018479
2025-06-03 12:26:17	465	0.021434
2025-06-03 12:26:18	466	0.018808
2025-06-03 12:26:19	467	0.020778
2025-06-03 12:26:20	468	0.021434
2025-06-03 12:26:21	469	0.017166
2025-06-03 12:26:22	470	0.01651
2025-06-03 12:26:23	471	0.012898
2025-06-03 12:26:24	472	0.017823
2025-06-03 12:26:25	473	0.018151
2025-06-03 12:26:26	474	0.017495
2025-06-03 12:26:27	475	0.013883
2025-06-03 12:26:28	476	0.005347
2025-06-03 12:26:29	477	0.013227
2025-06-03 12:26:30	478	0.016838
2025-06-03 12:26:31	479	0.015196
2025-06-03 12:26:32	480	0.014868
2025-06-03 12:26:33	481	0.018808
2025-06-03 12:26:34	482	0.015853
2025-06-03 12:26:35	483	0.017166
2025-06-03 12:26:36	484	0.015196
2025-06-03 12:26:37	485	0.015525
2025-06-03 12:26:38	486	0.01454
2025-06-03 12:26:39	487	0.014212
2025-06-03 12:26:40	488	0.012242
2025-06-03 12:26:41	489	0.022747
2025-06-03 12:26:42	490	0.011913
2025-06-03 12:26:42	490	0.016181
2025-06-03 12:26:44	492	0.013555
2025-06-03 12:26:45	493	0.013883
2025-06-03 12:26:45	493	0.015196
2025-06-03 12:26:47	495	0.01651
2025-06-03 12:26:47	495	0.017166
2025-06-03 12:26:48	496	0.019464
2025-06-03 12:26:49	497	0.01454
2025-06-03 12:26:50	498	0.015853
2025-06-03 12:26:51	499	0.013555
2025-06-03 12:26:52	500	0.014868
2025-06-03 12:26:53	501	0.014212
2025-06-03 12:26:54	502	0.01651
2025-06-03 12:26:55	503	0.013227
2025-06-03 12:26:56	504	0.015853
2025-06-03 12:26:57	505	0.011585
2025-06-03 12:26:58	506	0.013555
2025-06-03 12:26:59	507	0.017823
2025-06-03 12:27:00	508	0.015196
2025-06-03 12:27:01	509	0.01454
2025-06-03 12:27:02	510	0.017495
2025-06-03 12:27:03	511	0.015525
2025-06-03 12:27:04	512	0.010272
2025-06-03 12:27:05	513	0.012242
2025-06-03 12:27:06	514	0.011585
2025-06-03 12:27:06	514	0.014212
2025-06-03 12:27:07	515	0.020121
2025-06-03 12:27:09	517	0.013555
2025-06-03 12:27:10	518	0.014212
2025-06-03 12:27:11	519	0.01257
2025-06-03 12:27:11	519	0.012898
2025-06-03 12:27:12	520	0.009287
2025-06-03 12:27:13	521	0.011257
2025-06-03 12:27:14	522	0.010929
2025-06-03 12:27:15	523	0.015525
2025-06-03 12:27:16	524	0.011913
2025-06-03 12:27:17	525	0.013227
2025-06-03 12:27:18	526	0.012242
2025-06-03 12:27:19	527	0.020449
2025-06-03 12:27:20	528	0.017823
2025-06-03 12:27:21	529	0.020449
2025-06-03 12:27:22	530	0.014212
2025-06-03 12:27:23	531	0.013883
2025-06-03 12:27:24	532	0.012242
2025-06-03 12:27:25	533	0.015853
2025-06-03 12:27:26	534	0.020778
2025-06-03 12:27:27	535	0.014212
2025-06-03 12:27:28	536	0.015525
2025-06-03 12:27:29	537	0.01454
2025-06-03 12:27:30	538	0.018479
2025-06-03 12:27:31	539	0.013227
2025-06-03 12:27:32	540	0.01257
2025-06-03 12:27:33	541	0.014212
2025-06-03 12:27:33	541	0.013555
2025-06-03 12:27:34	542	0.013227
2025-06-03 12:27:35	543	0.01651
2025-06-03 12:27:37	545	0.012242
2025-06-03 12:27:37	545	0.019464
2025-06-03 12:27:38	546	0.015196
2025-06-03 12:27:39	547	0.007974
2025-06-03 12:27:40	548	0.013227
2025-06-03 12:27:41	549	0.011585
2025-06-03 12:27:42	550	0.016181
2025-06-03 12:27:43	551	0.015525
2025-06-03 12:27:44	552	0.018479
2025-06-03 12:27:45	553	0.010929
2025-06-03 12:27:46	554	0.01454
2025-06-03 12:27:47	555	0.020121
2025-06-03 12:27:48	556	0.007974
2025-06-03 12:27:49	557	0.015853
2025-06-03 12:27:50	558	0.014212
2025-06-03 12:27:51	559	0.015525
2025-06-03 12:27:52	560	0.015853
2025-06-03 12:27:53	561	0.0106
2025-06-03 12:27:54	562	0.009287
2025-06-03 12:27:55	563	0.016838
2025-06-03 12:27:56	564	0.013555
2025-06-03 12:27:57	565	0.015853
2025-06-03 12:27:58	566	0.015196
2025-06-03 12:27:59	567	0.011913
2025-06-03 12:28:00	568	0.01651
2025-06-03 12:28:01	569	0.014868
2025-06-03 12:28:01	569	0.011913
2025-06-03 12:28:02	570	0.012242
2025-06-03 12:28:03	571	0.014868
2025-06-03 12:28:04	572	0.012898
2025-06-03 12:28:05	573	0.011585
2025-06-03 12:28:06	574	0.014212
2025-06-03 12:28:07	575	0.020121
2025-06-03 12:28:08	576	0.015525
2025-06-03 12:28:09	577	0.014212
2025-06-03 12:28:10	578	0.014868
2025-06-03 12:28:11	579	0.012898
2025-06-03 12:28:12	580	0.016838
2025-06-03 12:28:13	581	0.012242
2025-06-03 12:28:14	582	0.013555
2025-06-03 12:28:15	583	0.011257
2025-06-03 12:28:16	584	0.016181
2025-06-03 12:28:17	585	0.014868
2025-06-03 12:28:18	586	0.015853
2025-06-03 12:28:19	587	0.01454
2025-06-03 12:28:20	588	0.01257
2025-06-03 12:28:21	589	0.010929
2025-06-03 12:28:22	590	0.011257
2025-06-03 12:28:23	591	0.018151
2025-06-03 12:28:23	591	0.009944
2025-06-03 12:28:24	592	0.00863
2025-06-03 12:28:25	593	0.00863
2025-06-03 12:28:27	595	0.015196
2025-06-03 12:28:27	595	0.014868
2025-06-03 12:28:28	596	0.01454
2025-06-03 12:28:29	597	0.01257
2025-06-03 12:28:31	599	0.015525
2025-06-03 12:28:31	599	0.009944
2025-06-03 12:28:32	600	0.014868
2025-06-03 12:28:33	601	0.016838
2025-06-03 12:28:34	602	0.013883
2025-06-03 12:28:35	603	0.0106
2025-06-03 12:28:36	604	0.015196
2025-06-03 12:28:37	605	0.013883
2025-06-03 12:28:39	607	0.012242
2025-06-03 12:28:40	608	0.011585
2025-06-03 12:28:40	608	0.017166
2025-06-03 12:28:41	609	0.01454
2025-06-03 12:28:42	610	0.013555
2025-06-03 12:28:43	611	0.011585
2025-06-03 12:28:44	612	0.013555
2025-06-03 12:28:45	613	0.018479
2025-06-03 12:28:47	615	0.017823
2025-06-03 12:28:48	616	0.009944
2025-06-03 12:28:49	617	0.013555
2025-06-03 12:28:50	618	0.018808
2025-06-03 12:28:51	619	0.016838
2025-06-03 12:28:52	620	0.017823
2025-06-03 12:28:53	621	0.011913
2025-06-03 12:28:54	622	0.014868
2025-06-03 12:28:55	623	0.014868
2025-06-03 12:28:56	624	0.012242
2025-06-03 12:28:57	625	0.014212
2025-06-03 12:28:58	626	0.014868
2025-06-03 12:28:59	627	0.01454
2025-06-03 12:29:01	629	0.014212
2025-06-03 12:29:01	629	0.011913
2025-06-03 12:29:03	631	0.01257
2025-06-03 12:29:04	632	0.016181
2025-06-03 12:29:05	633	0.017823
2025-06-03 12:29:06	634	0.015853
2025-06-03 12:29:07	635	0.016181
2025-06-03 12:29:08	636	0.0106
2025-06-03 12:29:09	637	0.011585
2025-06-03 12:29:10	638	0.011585
2025-06-03 12:29:11	639	0.016838
2025-06-03 12:29:12	640	0.011257
2025-06-03 12:29:13	641	0.013555
2025-06-03 12:29:15	643	0.014868
2025-06-03 12:29:16	644	0.015196
2025-06-03 12:29:17	645	0.010929
2025-06-03 12:29:17	645	0.015525
2025-06-03 12:29:18	646	0.018479
2025-06-03 12:29:19	647	0.015853
2025-06-03 12:29:21	649	0.014212
2025-06-03 12:29:22	650	0.016181
2025-06-03 12:29:22	650	0.013227
2025-06-03 12:29:24	652	0.011913
2025-06-03 12:29:25	653	0.014868
2025-06-03 12:29:25	653	0.015196
2025-06-03 12:29:26	654	0.009615
2025-06-03 12:29:27	655	0.013883
2025-06-03 12:29:29	657	0.017495
2025-06-03 12:29:30	658	0.013883
2025-06-03 12:29:31	659	0.021762
2025-06-03 12:29:31	659	0.009287
2025-06-03 12:29:33	661	0.015525
2025-06-03 12:29:33	661	0.014212
2025-06-03 12:29:34	662	0.015525
2025-06-03 12:29:35	663	0.016838
2025-06-03 12:29:37	665	0.014868
2025-06-03 12:29:38	666	0.014212
2025-06-03 12:29:39	667	0.016181
2025-06-03 12:29:40	668	0.014212
2025-06-03 12:29:41	669	0.0106
2025-06-03 12:29:41	669	0.019136
2025-06-03 12:29:42	670	0.011257
2025-06-03 12:29:43	671	0.015525
2025-06-03 12:29:44	672	0.011913
2025-06-03 12:29:45	673	0.016181
2025-06-03 12:29:47	675	0.016181
2025-06-03 12:29:48	676	0.010272
2025-06-03 12:29:48	676	0.013883
2025-06-03 12:29:50	678	0.020449
2025-06-03 12:29:51	679	0.012898
2025-06-03 12:29:51	679	0.016838
2025-06-03 12:29:52	680	0.013227
2025-06-03 12:29:53	681	0.014868
2025-06-03 12:29:54	682	0.014868
2025-06-03 12:29:55	683	0.016181
2025-06-03 12:29:56	684	0.012242
2025-06-03 12:29:57	685	0.009944
2025-06-03 12:29:58	686	0.016838
2025-06-03 12:29:59	687	0.017166
2025-06-03 12:30:00	688	0.011913
2025-06-03 12:30:02	690	0.021106
2025-06-03 12:30:03	691	0.014868
2025-06-03 12:30:04	692	0.016181
2025-06-03 12:30:05	693	0.015525
2025-06-03 12:30:05	693	0.01454
2025-06-03 12:30:07	695	0.015853
2025-06-03 12:30:08	696	0.015196
2025-06-03 12:30:09	697	0.008959
2025-06-03 12:30:10	698	0.013555
2025-06-03 12:30:11	699	0.010272
2025-06-03 12:30:11	699	0.0106
2025-06-03 12:30:13	701	0.012898
2025-06-03 12:30:14	702	0.013883
2025-06-03 12:30:15	703	0.013227
2025-06-03 12:30:16	704	0.012898
2025-06-03 12:30:17	705	0.01257
2025-06-03 12:30:18	706	0.01257
2025-06-03 12:30:19	707	0.015196
2025-06-03 12:30:20	708	0.018479
2025-06-03 12:30:21	709	0.014868
2025-06-03 12:30:22	710	0.017166
2025-06-03 12:30:23	711	0.011585
2025-06-03 12:30:24	712	0.019136
2025-06-03 12:30:25	713	0.013883
2025-06-03 12:30:26	714	0.009287
2025-06-03 12:30:27	715	0.011257
2025-06-03 12:30:28	716	0.0106
2025-06-03 12:30:29	717	0.014868
2025-06-03 12:30:30	718	0.0106
2025-06-03 12:30:31	719	0.015196
2025-06-03 12:30:32	720	0.012898
2025-06-03 12:30:33	721	0.013883
2025-06-03 12:30:34	722	0.012898
2025-06-03 12:30:35	723	0.01257
2025-06-03 12:30:36	724	0.017823
2025-06-03 12:30:37	725	0.013883
2025-06-03 12:30:38	726	0.006332
2025-06-03 12:30:39	727	0.010272
2025-06-03 12:30:40	728	0.00863
2025-06-03 12:30:41	729	0.013555
2025-06-03 12:30:42	730	0.013883
2025-06-03 12:30:43	731	0.011913
2025-06-03 12:30:44	732	0.011913
2025-06-03 12:30:45	733	0.010929
2025-06-03 12:30:46	734	0.01651
2025-06-03 12:30:47	735	0.01257
2025-06-03 12:30:48	736	0.018479
2025-06-03 12:30:48	736	0.018808
2025-06-03 12:30:49	737	0.013883
2025-06-03 12:30:50	738	0.013227
2025-06-03 12:30:51	739	0.012242
2025-06-03 12:30:52	740	0.012242
2025-06-03 12:30:53	741	0.009944
2025-06-03 12:30:54	742	0.013227
2025-06-03 12:30:55	743	0.019464
2025-06-03 12:30:56	744	0.008959
2025-06-03 12:30:57	745	0.013883
2025-06-03 12:30:58	746	0.015525
2025-06-03 12:30:59	747	0.013555
2025-06-03 12:31:00	748	0.013555
2025-06-03 12:31:01	749	0.013555
2025-06-03 12:31:02	750	0.013227
2025-06-03 12:31:03	751	0.014212
2025-06-03 12:31:04	752	0.013555
2025-06-03 12:31:05	753	0.01257
2025-06-03 12:31:06	754	0.014212
2025-06-03 12:31:07	755	0.016838
2025-06-03 12:31:08	756	0.015853
2025-06-03 12:31:09	757	0.013555
2025-06-03 12:31:10	758	0.012898
2025-06-03 12:31:10	758	0.01257
2025-06-03 12:31:12	760	0.009287
2025-06-03 12:31:13	761	0.015196
2025-06-03 12:31:14	762	0.012898
2025-06-03 12:31:15	763	0.008302
2025-06-03 12:31:16	764	0.012898
2025-06-03 12:31:16	764	0.011913
2025-06-03 12:31:17	765	0.011257
2025-06-03 12:31:18	766	0.009615
2025-06-03 12:31:19	767	0.015196
2025-06-03 12:31:20	768	0.010272
2025-06-03 12:31:21	769	0.016181
2025-06-03 12:31:22	770	0.014868
2025-06-03 12:31:23	771	0.011913
2025-06-03 12:31:24	772	0.017823
2025-06-03 12:31:25	773	0.012242
2025-06-03 12:31:26	774	0.017495
2025-06-03 12:31:27	775	0.017495
2025-06-03 12:31:28	776	0.011585
2025-06-03 12:31:29	777	0.014212
2025-06-03 12:31:30	778	0.01651
2025-06-03 12:31:31	779	0.009944
2025-06-03 12:31:32	780	0.013227
2025-06-03 12:31:33	781	0.011257
2025-06-03 12:31:34	782	0.015196
2025-06-03 12:31:35	783	0.010272
2025-06-03 12:31:36	784	0.015525
2025-06-03 12:31:37	785	0.005676
2025-06-03 12:31:37	785	0.015525
2025-06-03 12:31:38	786	0.011585
2025-06-03 12:31:40	788	0.016181
2025-06-03 12:31:41	789	0.0106
2025-06-03 12:31:42	790	0.013227
2025-06-03 12:31:42	790	0.013227
2025-06-03 12:31:43	791	0.016838
2025-06-03 12:31:44	792	0.010929
2025-06-03 12:31:45	793	0.010929
2025-06-03 12:31:46	794	0.015853
2025-06-03 12:31:47	795	0.010929
2025-06-03 12:31:48	796	0.011585
2025-06-03 12:31:49	797	0.01257
2025-06-03 12:31:50	798	0.013883
2025-06-03 12:31:51	799	0.0106
2025-06-03 12:31:52	800	0.016838
2025-06-03 12:31:53	801	0.012242
2025-06-03 12:31:54	802	0.01257
2025-06-03 12:31:55	803	0.013555
2025-06-03 12:31:56	804	0.013883
2025-06-03 12:31:57	805	0.009944
2025-06-03 12:31:58	806	0.010929
2025-06-03 12:31:59	807	0.010272
2025-06-03 12:32:00	808	0.016838
2025-06-03 12:32:01	809	0.009287
2025-06-03 12:32:02	810	0.013555
2025-06-03 12:32:03	811	0.011257
2025-06-03 12:32:04	812	0.011913
2025-06-03 12:32:05	813	0.0106
2025-06-03 12:32:06	814	0.015853
2025-06-03 12:32:06	814	0.01257
2025-06-03 12:32:07	815	0.020449
2025-06-03 12:32:08	816	0.0106
2025-06-03 12:32:09	817	0.016181
2025-06-03 12:32:10	818	0.011913
2025-06-03 12:32:11	819	0.011257
2025-06-03 12:32:12	820	0.011585
2025-06-03 12:32:13	821	0.017823
2025-06-03 12:32:14	822	0.013555
2025-06-03 12:32:15	823	0.013227
2025-06-03 12:32:16	824	0.016181
2025-06-03 12:32:17	825	0.0106
2025-06-03 12:32:18	826	0.014868
2025-06-03 12:32:19	827	0.016181
2025-06-03 12:32:20	828	0.015196
2025-06-03 12:32:21	829	0.014868
2025-06-03 12:32:22	830	0.011913
2025-06-03 12:32:23	831	0.01454
2025-06-03 12:32:24	832	0.014868
2025-06-03 12:32:25	833	0.01651
2025-06-03 12:32:26	834	0.013227
2025-06-03 12:32:27	835	0.010272
2025-06-03 12:32:28	836	0.011257
2025-06-03 12:32:28	836	0.012242
2025-06-03 12:32:29	837	0.010929
2025-06-03 12:32:30	838	0.011257
2025-06-03 12:32:32	840	0.015196
2025-06-03 12:32:32	840	0.014868
2025-06-03 12:32:33	841	0.01257
2025-06-03 12:32:34	842	0.01454
2025-06-03 12:32:35	843	0.015853
2025-06-03 12:32:36	844	0.013555
2025-06-03 12:32:37	845	0.017823
2025-06-03 12:32:38	846	0.015525
2025-06-03 12:32:39	847	0.017166
2025-06-03 12:32:40	848	0.014212
2025-06-03 12:32:41	849	0.01454
2025-06-03 12:32:42	850	0.01257
2025-06-03 12:32:43	851	0.017495
2025-06-03 12:32:45	853	0.015196
2025-06-03 12:32:46	854	0.014868
2025-06-03 12:32:46	854	0.013883
2025-06-03 12:32:48	856	0.012898
2025-06-03 12:32:48	856	0.010929
2025-06-03 12:32:49	857	0.017166
2025-06-03 12:32:50	858	0.01651
2025-06-03 12:32:51	859	0.017166
2025-06-03 12:32:52	860	0.010929
2025-06-03 12:32:53	861	0.014868
2025-06-03 12:32:54	862	0.014212
2025-06-03 12:32:55	863	0.013227
2025-06-03 12:32:56	864	0.011585
2025-06-03 12:32:57	865	0.017166
2025-06-03 12:32:58	866	0.020449
2025-06-03 12:32:59	867	0.015196
2025-06-03 12:33:00	868	0.016838
2025-06-03 12:33:01	869	0.017166
2025-06-03 12:33:02	870	0.015196
2025-06-03 12:33:03	871	0.013883
2025-06-03 12:33:04	872	0.017166
2025-06-03 12:33:05	873	0.016838
2025-06-03 12:33:06	874	0.013883
2025-06-03 12:33:07	875	0.01651
2025-06-03 12:33:08	876	0.016838
2025-06-03 12:33:09	877	0.013883
2025-06-03 12:33:10	878	0.016181
2025-06-03 12:33:11	879	0.01651
2025-06-03 12:33:12	880	0.011257
2025-06-03 12:33:13	881	0.01257
2025-06-03 12:33:14	882	0.015196
2025-06-03 12:33:15	883	0.015853
2025-06-03 12:33:17	885	0.015853
2025-06-03 12:33:17	885	0.01257
2025-06-03 12:33:19	887	0.015853
2025-06-03 12:33:20	888	0.006661
2025-06-03 12:33:21	889	0.015525
2025-06-03 12:33:22	890	0.009944
2025-06-03 12:33:23	891	0.0106
2025-06-03 12:33:23	891	0.015196
2025-06-03 12:33:24	892	0.010929
2025-06-03 12:33:25	893	0.015853
2025-06-03 12:33:27	895	0.018151
2025-06-03 12:33:28	896	0.017495
2025-06-03 12:33:29	897	0.01257
2025-06-03 12:33:29	897	0.013883
2025-06-03 12:33:31	899	0.011913
2025-06-03 12:33:31	899	0.017166
2025-06-03 12:33:32	900	0.011585
2025-06-03 12:33:33	901	0.01651
2025-06-03 12:33:35	903	0.018479
2025-06-03 12:33:36	904	0.014868
2025-06-03 12:33:37	905	0.014868
2025-06-03 12:33:37	905	0.01651
2025-06-03 12:33:39	907	0.011585
2025-06-03 12:33:39	907	0.01454
2025-06-03 12:33:40	908	0.014212
2025-06-03 12:33:41	909	0.012898
2025-06-03 12:33:42	910	0.011257
2025-06-03 12:33:43	911	0.00863
2025-06-03 12:33:44	912	0.013555
2025-06-03 12:33:45	913	0.01454
2025-06-03 12:33:46	914	0.016838
2025-06-03 12:33:47	915	0.013227
2025-06-03 12:33:48	916	0.014212
2025-06-03 12:33:49	917	0.013555
2025-06-03 12:33:51	919	0.010929
2025-06-03 12:33:51	919	0.015853
2025-06-03 12:33:53	921	0.017166
2025-06-03 12:33:54	922	0.010929
2025-06-03 12:33:55	923	0.014868
2025-06-03 12:33:56	924	0.015853
2025-06-03 12:33:57	925	0.013883
2025-06-03 12:33:57	925	0.012242
2025-06-03 12:33:58	926	0.016181
2025-06-03 12:34:00	928	0.015525
2025-06-03 12:34:01	929	0.016838
2025-06-03 12:34:02	930	0.014212
2025-06-03 12:34:03	931	0.018479
2025-06-03 12:34:04	932	0.01454
2025-06-03 12:34:04	932	0.019136
2025-06-03 12:34:05	933	0.01651
2025-06-03 12:34:06	934	0.015196
2025-06-03 12:34:07	935	0.009615
2025-06-03 12:34:09	937	0.01257
2025-06-03 12:34:10	938	0.01651
2025-06-03 12:34:11	939	0.009287
2025-06-03 12:34:11	939	0.015525
2025-06-03 12:34:12	940	0.016838
2025-06-03 12:34:14	942	0.01257
2025-06-03 12:34:14	942	0.014868
2025-06-03 12:34:15	943	0.019136
2025-06-03 12:34:16	944	0.013555
2025-06-03 12:34:17	945	0.017166
2025-06-03 12:34:18	946	0.013555
2025-06-03 12:34:19	947	0.012898
2025-06-03 12:34:20	948	0.012898
2025-06-03 12:34:21	949	0.015196
2025-06-03 12:34:22	950	0.009944
2025-06-03 12:34:23	951	0.016181
2025-06-03 12:34:25	953	0.010929
2025-06-03 12:34:25	953	0.01454
2025-06-03 12:34:26	954	0.017166
2025-06-03 12:34:27	955	0.014212
2025-06-03 12:34:28	956	0.011257
2025-06-03 12:34:29	957	0.01257
2025-06-03 12:34:30	958	0.011913
2025-06-03 12:34:31	959	0.017495
2025-06-03 12:34:32	960	0.017495
2025-06-03 12:34:33	961	0.01651
2025-06-03 12:34:34	962	0.013555
2025-06-03 12:34:35	963	0.019136
2025-06-03 12:34:36	964	0.015853
2025-06-03 12:34:37	965	0.014212
2025-06-03 12:34:38	966	0.010929
2025-06-03 12:34:39	967	0.011585
2025-06-03 12:34:40	968	0.012242
2025-06-03 12:34:41	969	0.013555
2025-06-03 12:34:42	970	0.011913
2025-06-03 12:34:43	971	0.011913
2025-06-03 12:34:44	972	0.016181
2025-06-03 12:34:45	973	0.018151
2025-06-03 12:34:46	974	0.01257
2025-06-03 12:34:47	975	0.012898
2025-06-03 12:34:47	975	0.015525
2025-06-03 12:34:48	976	0.010272
2025-06-03 12:34:50	978	0.013883
2025-06-03 12:34:51	979	0.014868
2025-06-03 12:34:51	979	0.012898
2025-06-03 12:34:52	980	0.018479
2025-06-03 12:34:53	981	0.015196
2025-06-03 12:34:54	982	0.015853
2025-06-03 12:34:55	983	0.015196
2025-06-03 12:34:56	984	0.013883
2025-06-03 12:34:57	985	0.01651
2025-06-03 12:34:58	986	0.01257
2025-06-03 12:34:59	987	0.005347
2025-06-03 12:35:00	988	0.020121
2025-06-03 12:35:01	989	0.015525
2025-06-03 12:35:02	990	0.015196
2025-06-03 12:35:03	991	0.016838
2025-06-03 12:35:04	992	0.015853
2025-06-03 12:35:05	993	0.015853
2025-06-03 12:35:06	994	0.018808
2025-06-03 12:35:07	995	0.01454
2025-06-03 12:35:08	996	0.017495
2025-06-03 12:35:09	997	0.013883
2025-06-03 12:35:10	998	0.018808
2025-06-03 12:35:11	999	0.018808
2025-06-03 12:35:11	999	0.018808
2025-06-03 12:35:12	1000	0.018151
2025-06-03 12:35:13	1001	0.011913
2025-06-03 12:35:14	1002	0.015196
2025-06-03 12:35:15	1003	0.011585
2025-06-03 12:35:16	1004	0.013883
2025-06-03 12:35:17	1005	0.015196
2025-06-03 12:35:18	1006	0.015853
2025-06-03 12:35:19	1007	0.016838
2025-06-03 12:35:20	1008	0.012898
2025-06-03 12:35:21	1009	0.015853
2025-06-03 12:35:22	1010	0.012242
2025-06-03 12:35:23	1011	0.013227
2025-06-03 12:35:24	1012	0.013227
2025-06-03 12:35:25	1013	0.015196
2025-06-03 12:35:26	1014	0.013555
2025-06-03 12:35:27	1015	0.015196
2025-06-03 12:35:28	1016	0.017495
2025-06-03 12:35:29	1017	0.012898
2025-06-03 12:35:30	1018	0.016181
2025-06-03 12:35:31	1019	0.008959
2025-06-03 12:35:32	1020	0.013227
2025-06-03 12:35:33	1021	0.016181
2025-06-03 12:35:34	1022	0.014212
2025-06-03 12:35:35	1023	0.011585
2025-06-03 12:35:36	1024	0.01454
2025-06-03 12:35:37	1025	0.013555
2025-06-03 12:35:38	1026	0.015525
2025-06-03 12:35:38	1026	0.007974
2025-06-03 12:35:39	1027	0.010929
2025-06-03 12:35:40	1028	0.00863
2025-06-03 12:35:41	1029	0.013555
2025-06-03 12:35:42	1030	0.01651
2025-06-03 12:35:43	1031	0.01257
2025-06-03 12:35:44	1032	0.014868
2025-06-03 12:35:45	1033	0.012242
2025-06-03 12:35:46	1034	0.01454
2025-06-03 12:35:47	1035	0.012898
2025-06-03 12:35:48	1036	0.011585
2025-06-03 12:35:49	1037	0.016838
2025-06-03 12:35:50	1038	0.013555
2025-06-03 12:35:51	1039	0.009287
2025-06-03 12:35:52	1040	0.013555
2025-06-03 12:35:53	1041	0.007974
2025-06-03 12:35:54	1042	0.012898
2025-06-03 12:35:55	1043	0.014212
2025-06-03 12:35:56	1044	0.016838
2025-06-03 12:35:57	1045	0.017495
2025-06-03 12:35:58	1046	0.013883
2025-06-03 12:35:59	1047	0.01257
2025-06-03 12:36:00	1048	0.013227
2025-06-03 12:36:01	1049	0.01454
2025-06-03 12:36:02	1050	0.014212
2025-06-03 12:36:02	1050	0.008302
2025-06-03 12:36:03	1051	0.013883
2025-06-03 12:36:05	1053	0.01454
2025-06-03 12:36:05	1053	0.015196
2025-06-03 12:36:06	1054	0.013555
2025-06-03 12:36:07	1055	0.012898
2025-06-03 12:36:08	1056	0.016181
2025-06-03 12:36:09	1057	0.022091
2025-06-03 12:36:10	1058	0.017166
2025-06-03 12:36:11	1059	0.017166
2025-06-03 12:36:12	1060	0.013883
2025-06-03 12:36:13	1061	0.012242
2025-06-03 12:36:14	1062	0.0106
2025-06-03 12:36:15	1063	0.012242
2025-06-03 12:36:16	1064	0.011585
2025-06-03 12:36:17	1065	0.011913
2025-06-03 12:36:18	1066	0.019464
2025-06-03 12:36:19	1067	0.014868
2025-06-03 12:36:20	1068	0.017166
2025-06-03 12:36:21	1069	0.019464
2025-06-03 12:36:22	1070	0.019793
2025-06-03 12:36:23	1071	0.015525
2025-06-03 12:36:24	1072	0.019136
2025-06-03 12:36:25	1073	0.014868
2025-06-03 12:36:26	1074	0.011585
2025-06-03 12:36:27	1075	0.014868
2025-06-03 12:36:27	1075	0.017823
2025-06-03 12:36:29	1077	0.017823
2025-06-03 12:36:29	1077	0.010272
2025-06-03 12:36:30	1078	0.01651
2025-06-03 12:36:31	1079	0.012242
2025-06-03 12:36:32	1080	0.014212
2025-06-03 12:36:33	1081	0.014868
2025-06-03 12:36:34	1082	0.016181
2025-06-03 12:36:35	1083	0.01454
2025-06-03 12:36:36	1084	0.01454
2025-06-03 12:36:37	1085	0.016181
2025-06-03 12:36:38	1086	0.0106
2025-06-03 12:36:39	1087	0.0106
2025-06-03 12:36:40	1088	0.010929
2025-06-03 12:36:41	1089	0.013227
2025-06-03 12:36:43	1091	0.011585
2025-06-03 12:36:43	1091	0.014868
2025-06-03 12:36:45	1093	0.013555
2025-06-03 12:36:46	1094	0.011257
2025-06-03 12:36:47	1095	0.018479
2025-06-03 12:36:48	1096	0.014868
2025-06-03 12:36:49	1097	0.014868
2025-06-03 12:36:49	1097	0.008302
2025-06-03 12:36:51	1099	0.010272
2025-06-03 12:36:52	1100	0.00863
2025-06-03 12:36:53	1101	0.013227
2025-06-03 12:36:54	1102	0.014212
2025-06-03 12:36:55	1103	0.012242
2025-06-03 12:36:56	1104	0.015196
2025-06-03 12:36:57	1105	0.015853
2025-06-03 12:36:58	1106	0.010929
2025-06-03 12:36:59	1107	0.009944
2025-06-03 12:37:00	1108	0.016838
2025-06-03 12:37:01	1109	0.012898
2025-06-03 12:37:02	1110	0.015853
2025-06-03 12:37:03	1111	0.012898
2025-06-03 12:37:04	1112	0.013227
2025-06-03 12:37:05	1113	0.014868
2025-06-03 12:37:06	1114	0.012898
2025-06-03 12:37:07	1115	0.017823
2025-06-03 12:37:08	1116	0.015196
2025-06-03 12:37:09	1117	0.016181
2025-06-03 12:37:10	1118	0.019464
2025-06-03 12:37:11	1119	0.015196
2025-06-03 12:37:12	1120	0.017166
2025-06-03 12:37:13	1121	0.017166
2025-06-03 12:37:15	1123	0.010272
2025-06-03 12:37:15	1123	0.014212
2025-06-03 12:37:17	1125	0.014868
2025-06-03 12:37:18	1126	0.015853
2025-06-03 12:37:19	1127	0.009944
2025-06-03 12:37:20	1128	0.015525
2025-06-03 12:37:21	1129	0.015853
2025-06-03 12:37:21	1129	0.014212
2025-06-03 12:37:22	1130	0.015853
2025-06-03 12:37:23	1131	0.011585
2025-06-03 12:37:25	1133	0.013883
2025-06-03 12:37:26	1134	0.013555
2025-06-03 12:37:27	1135	0.016181
2025-06-03 12:37:27	1135	0.013555
2025-06-03 12:37:28	1136	0.012242
2025-06-03 12:37:29	1137	0.017166
2025-06-03 12:37:30	1138	0.011585
2025-06-03 12:37:31	1139	0.013227
2025-06-03 12:37:33	1141	0.015196
2025-06-03 12:37:33	1141	0.018479
2025-06-03 12:37:35	1143	0.013555
2025-06-03 12:37:35	1143	0.017823
2025-06-03 12:37:36	1144	0.013883
2025-06-03 12:37:38	1146	0.014868
2025-06-03 12:37:38	1146	0.011913
2025-06-03 12:37:39	1147	0.017495
2025-06-03 12:37:40	1148	0.013883
2025-06-03 12:37:41	1149	0.009944
2025-06-03 12:37:42	1150	0.016838
2025-06-03 12:37:43	1151	0.013883
2025-06-03 12:37:44	1152	0.01454
2025-06-03 12:37:45	1153	0.012242
2025-06-03 12:37:47	1155	0.012898
2025-06-03 12:37:47	1155	0.009615
2025-06-03 12:37:49	1157	0.016838
2025-06-03 12:37:50	1158	0.015196
2025-06-03 12:37:51	1159	0.015196
2025-06-03 12:37:52	1160	0.016181
2025-06-03 12:37:53	1161	0.017166
2025-06-03 12:37:54	1162	0.007317
2025-06-03 12:37:55	1163	0.008959
2025-06-03 12:37:56	1164	0.013555
2025-06-03 12:37:57	1165	0.013555
2025-06-03 12:37:57	1165	0.021434
2025-06-03 12:37:59	1167	0.018151
2025-06-03 12:38:00	1168	0.010272
2025-06-03 12:38:01	1169	0.013227
2025-06-03 12:38:02	1170	0.014212
2025-06-03 12:38:03	1171	0.015525
2025-06-03 12:38:04	1172	0.013227
2025-06-03 12:38:04	1172	0.016181
2025-06-03 12:38:05	1173	0.018479
2025-06-03 12:38:07	1175	0.013883
2025-06-03 12:38:08	1176	0.019793
2025-06-03 12:38:09	1177	0.015196
2025-06-03 12:38:09	1177	0.023404
2025-06-03 12:38:11	1179	0.011585
2025-06-03 12:38:11	1179	0.012898
2025-06-03 12:38:12	1180	0.014868
2025-06-03 12:38:13	1181	0.012898
2025-06-03 12:38:14	1182	0.014212
2025-06-03 12:38:15	1183	0.017495
2025-06-03 12:38:16	1184	0.019136
2025-06-03 12:38:17	1185	0.018479
2025-06-03 12:38:18	1186	0.018808
2025-06-03 12:38:19	1187	0.01651
2025-06-03 12:38:20	1188	0.014868
2025-06-03 12:38:22	1190	0.010929
2025-06-03 12:38:23	1191	0.013555
2025-06-03 12:38:23	1191	0.017166
2025-06-03 12:38:24	1192	0.015525
2025-06-03 12:38:25	1193	0.016838
2025-06-03 12:38:26	1194	0.013883
2025-06-03 12:38:27	1195	0.011257
2025-06-03 12:38:28	1196	0.013227
2025-06-03 12:38:29	1197	0.014212
2025-06-03 12:38:30	1198	0.014868
2025-06-03 12:38:31	1199	0.017823
2025-06-03 12:38:32	1200	0.012898
2025-06-03 12:38:33	1201	0.010929
2025-06-03 12:38:34	1202	0.012242
2025-06-03 12:38:35	1203	0.015525
2025-06-03 12:38:36	1204	0.014212
2025-06-03 12:38:37	1205	0.009287
2025-06-03 12:38:38	1206	0.011913
2025-06-03 12:38:39	1207	0.015853
2025-06-03 12:38:40	1208	0.014868
2025-06-03 12:38:41	1209	0.013555
2025-06-03 12:38:42	1210	0.0106
2025-06-03 12:38:43	1211	0.014212
2025-06-03 12:38:44	1212	0.013883
2025-06-03 12:38:45	1213	0.019136
2025-06-03 12:38:46	1214	0.018808
2025-06-03 12:38:47	1215	0.017166
2025-06-03 12:38:48	1216	0.01454
2025-06-03 12:38:49	1217	0.014868
2025-06-03 12:38:50	1218	0.019464
2025-06-03 12:38:51	1219	0.013883
2025-06-03 12:38:52	1220	0.017823
2025-06-03 12:38:53	1221	0.019793
2025-06-03 12:38:54	1222	0.012898
2025-06-03 12:38:55	1223	0.01257
2025-06-03 12:38:56	1224	0.016181
2025-06-03 12:38:57	1225	0.018151
2025-06-03 12:38:58	1226	0.016838
2025-06-03 12:38:59	1227	0.015525
2025-06-03 12:39:00	1228	0.01257
2025-06-03 12:39:01	1229	0.015196
2025-06-03 12:39:02	1230	0.014868
2025-06-03 12:39:03	1231	0.015525
2025-06-03 12:39:04	1232	0.014212
2025-06-03 12:39:05	1233	0.013227
2025-06-03 12:39:06	1234	0.013555
2025-06-03 12:39:07	1235	0.012898
2025-06-03 12:39:08	1236	0.012242
2025-06-03 12:39:09	1237	0.009944
2025-06-03 12:39:10	1238	0.011913
2025-06-03 12:39:11	1239	0.016838
2025-06-03 12:39:12	1240	0.016181
2025-06-03 12:39:13	1241	0.013883
2025-06-03 12:39:14	1242	0.01651
2025-06-03 12:39:15	1243	0.012242
2025-06-03 12:39:16	1244	0.012242
2025-06-03 12:39:17	1245	0.019136
2025-06-03 12:39:18	1246	0.014868
2025-06-03 12:39:19	1247	0.016181
2025-06-03 12:39:20	1248	0.015525
2025-06-03 12:39:21	1249	0.011585
2025-06-03 12:39:22	1250	0.012898
2025-06-03 12:39:23	1251	0.011257
2025-06-03 12:39:24	1252	0.016181
2025-06-03 12:39:25	1253	0.009615
2025-06-03 12:39:25	1253	0.011913
2025-06-03 12:39:27	1255	0.012898
2025-06-03 12:39:28	1256	0.022747
2025-06-03 12:39:28	1256	0.013227
2025-06-03 12:39:29	1257	0.017166
2025-06-03 12:39:30	1258	0.01651
2025-06-03 12:39:31	1259	0.017166
2025-06-03 12:39:32	1260	0.012242
2025-06-03 12:39:33	1261	0.016838
2025-06-03 12:39:34	1262	0.017823
2025-06-03 12:39:35	1263	0.018151
2025-06-03 12:39:36	1264	0.015525
2025-06-03 12:39:37	1265	0.01257
2025-06-03 12:39:38	1266	0.016181
2025-06-03 12:39:39	1267	0.015525
2025-06-03 12:39:40	1268	0.010929
2025-06-03 12:39:41	1269	0.017495
2025-06-03 12:39:42	1270	0.015525
2025-06-03 12:39:43	1271	0.015525
2025-06-03 12:39:44	1272	0.01257
2025-06-03 12:39:45	1273	0.013227
2025-06-03 12:39:46	1274	0.019136
2025-06-03 12:39:47	1275	0.013555
2025-06-03 12:39:48	1276	0.016181
2025-06-03 12:39:49	1277	0.01257
2025-06-03 12:39:50	1278	0.01454
2025-06-03 12:39:51	1279	0.012242
2025-06-03 12:39:51	1279	0.0106
2025-06-03 12:39:53	1281	0.013883
2025-06-03 12:39:53	1281	0.009944
2025-06-03 12:39:54	1282	0.014868
2025-06-03 12:39:55	1283	0.01651
2025-06-03 12:39:56	1284	0.020449
2025-06-03 12:39:57	1285	0.01454
2025-06-03 12:39:58	1286	0.012242
2025-06-03 12:40:00	1288	0.011257
2025-06-03 12:40:01	1289	0.011257
2025-06-03 12:40:01	1289	0.01257
2025-06-03 12:40:02	1290	0.017495
2025-06-03 12:40:03	1291	0.01257
2025-06-03 12:40:04	1292	0.011257

## Sheet: Pressure Data
dateTime	Relative time	G1	G2	G4	G5
2025-06-03 12:16:26	0	4.48e-06	0.0001	0.0001	-0.05005
2025-06-03 12:16:27	1	4.48e-06	0.0001	0.0001	-0.023789
2025-06-03 12:16:28	2	4.47e-06	0.0001	0.0001	-0.023789
2025-06-03 12:16:29	3	4.48e-06	0.0001	0.0001	-0.028166
2025-06-03 12:16:30	4	4.48e-06	0.0001	0.0001	-0.032543
2025-06-03 12:16:31	5	4.47e-06	0.0001	0.0001	-0.032543
2025-06-03 12:16:32	6	4.48e-06	0.0001	0.0001	-0.032543
2025-06-03 12:16:33	7	4.48e-06	0.0001	0.0001	-0.03692
2025-06-03 12:16:34	8	4.47e-06	0.0001	0.0001	-0.03692
2025-06-03 12:16:35	9	4.48e-06	0.0001	0.0001	-0.023789
2025-06-03 12:16:36	10	4.47e-06	0.0001	0.0001	-0.032543
2025-06-03 12:16:37	11	4.47e-06	0.0001	0.0001	-0.028166
2025-06-03 12:16:38	12	4.48e-06	0.0001	0.0001	-0.019412
2025-06-03 12:16:39	13	4.48e-06	0.0001	0.0001	-0.019412
2025-06-03 12:16:40	14	4.47e-06	0.0001	0.0001	-0.032543
2025-06-03 12:16:41	15	4.48e-06	0.0001	0.0001	-0.023789
2025-06-03 12:16:42	16	4.47e-06	0.0001	0.0001	-0.032543
2025-06-03 12:16:43	17	4.47e-06	0.0001	0.0001	-0.032543
2025-06-03 12:16:44	18	4.48e-06	0.0001	0.0001	-0.041297
2025-06-03 12:16:45	19	4.48e-06	0.0001	0.0001	-0.032543
2025-06-03 12:16:46	20	4.48e-06	0.0001	0.0001	-0.041297
2025-06-03 12:16:47	21	4.48e-06	0.0001	0.0001	-0.045674
2025-06-03 12:16:48	22	4.47e-06	0.0001	0.0001	-0.015035
2025-06-03 12:16:49	23	4.47e-06	0.0001	0.0001	-0.03692
2025-06-03 12:16:50	24	4.47e-06	0.0001	0.0001	-0.03692
2025-06-03 12:16:51	25	4.47e-06	0.0001	0.0001	-0.032543
2025-06-03 12:16:52	26	4.47e-06	0.0001	0.0001	-0.03692
2025-06-03 12:16:53	27	4.47e-06	0.0001	0.0001	-0.023789
2025-06-03 12:16:54	28	4.48e-06	0.0001	0.0001	-0.023789
2025-06-03 12:16:55	29	4.47e-06	0.0001	0.0001	-0.03692
2025-06-03 12:16:56	30	4.48e-06	0.0001	0.0001	-0.028166
2025-06-03 12:16:57	31	4.48e-06	0.0001	0.0001	-0.041297
2025-06-03 12:16:58	32	4.47e-06	0.0001	0.0001	-0.058804
2025-06-03 12:16:59	33	4.48e-06	0.0001	0.0001	-0.023789
2025-06-03 12:17:00	34	4.47e-06	0.0001	0.0001	-0.023789
2025-06-03 12:17:01	35	4.47e-06	0.0001	0.0001	-0.023789
2025-06-03 12:17:02	36	4.48e-06	0.0001	0.0001	-0.032543
2025-06-03 12:17:03	37	4.48e-06	0.0001	0.0001	-0.028166
2025-06-03 12:17:04	38	4.47e-06	0.0001	0.0001	-0.03692
2025-06-03 12:17:05	39	4.48e-06	0.0001	0.0001	-0.032543
2025-06-03 12:17:06	40	4.47e-06	0.0001	0.0001	-0.032543
2025-06-03 12:17:07	41	4.48e-06	0.0001	0.0001	-0.032543
2025-06-03 12:17:08	42	4.48e-06	0.0001	0.0001	-0.023789
2025-06-03 12:17:09	43	4.47e-06	0.0001	0.0001	-0.023789
2025-06-03 12:17:10	44	4.48e-06	0.0001	0.0001	-0.028166
2025-06-03 12:17:11	45	4.47e-06	0.0001	0.0001	-0.023789
2025-06-03 12:17:12	46	4.48e-06	0.0001	0.0001	-0.028166
2025-06-03 12:17:13	47	4.48e-06	0.0001	0.0001	-0.019412
2025-06-03 12:17:14	48	4.47e-06	0.0001	0.0001	-0.023789
2025-06-03 12:17:14	48	4.48e-06	0.0001	0.0001	-0.028166
2025-06-03 12:17:15	49	4.47e-06	0.0001	0.0001	-0.023789
2025-06-03 12:17:16	50	4.48e-06	0.0001	0.0001	-0.028166
2025-06-03 12:17:17	51	4.47e-06	0.0001	0.0001	-0.028166
2025-06-03 12:17:18	52	4.47e-06	0.0001	0.0001	-0.028166
2025-06-03 12:17:19	53	4.48e-06	0.0001	0.0001	-0.028166
2025-06-03 12:17:20	54	4.48e-06	0.0001	0.0001	-0.023789
2025-06-03 12:17:21	55	4.47e-06	0.0001	0.0001	-0.041297
2025-06-03 12:17:22	56	4.48e-06	0.0001	0.0001	-0.028166
2025-06-03 12:17:23	57	4.47e-06	0.0001	0.0001	-0.028166
2025-06-03 12:17:24	58	4.47e-06	0.0001	0.0001	-0.028166
2025-06-03 12:17:25	59	4.48e-06	0.0001	0.0001	-0.028166
2025-06-03 12:17:26	60	4.48e-06	0.0001	0.0001	-0.028166
2025-06-03 12:17:27	61	4.48e-06	0.0001	0.0001	-0.010658
2025-06-03 12:17:28	62	4.48e-06	0.0001	0.0001	-0.03692
2025-06-03 12:17:29	63	4.48e-06	0.0001	0.0001	-0.03692
2025-06-03 12:17:30	64	4.48e-06	0.0001	0.0001	-0.032543
2025-06-03 12:17:31	65	4.47e-06	0.0001	0.0001	-0.010658
2025-06-03 12:17:32	66	4.47e-06	0.0001	0.0001	-0.019412
2025-06-03 12:17:33	67	4.47e-06	0.0001	0.0001	-0.03692
2025-06-03 12:17:34	68	4.47e-06	0.0001	0.0001	-0.028166
2025-06-03 12:17:35	69	4.48e-06	0.0001	0.0001	-0.041297
2025-06-03 12:17:36	70	4.47e-06	0.0001	0.0001	-0.023789
2025-06-03 12:17:37	71	4.47e-06	0.0001	0.0001	-0.03692
2025-06-03 12:17:38	72	4.47e-06	0.0001	0.0001	-0.010658
2025-06-03 12:17:39	73	4.47e-06	0.0001	0.0001	-0.023789
2025-06-03 12:17:40	74	4.47e-06	0.0001	0.0001	-0.03692
2025-06-03 12:17:40	74	4.48e-06	0.0001	0.0001	-0.023789
2025-06-03 12:17:41	75	4.48e-06	0.0001	0.0001	-0.032543
2025-06-03 12:17:42	76	4.48e-06	0.0001	0.0001	-0.028166
2025-06-03 12:17:43	77	4.47e-06	0.0001	0.0001	-0.032543
2025-06-03 12:17:44	78	4.48e-06	0.0001	0.0001	-0.03692
2025-06-03 12:17:45	79	4.47e-06	0.0001	0.0001	-0.032543
2025-06-03 12:17:46	80	4.47e-06	0.0001	0.0001	-0.028166
2025-06-03 12:17:47	81	4.47e-06	0.0001	0.0001	-0.023789
2025-06-03 12:17:48	82	4.48e-06	0.0001	0.0001	-0.03692
2025-06-03 12:17:49	83	4.47e-06	0.0001	0.0001	-0.028166
2025-06-03 12:17:50	84	4.47e-06	0.0001	0.0001	-0.028166
2025-06-03 12:17:51	85	4.47e-06	0.0001	0.0001	-0.032543
2025-06-03 12:17:52	86	4.47e-06	0.0001	0.0001	-0.028166
2025-06-03 12:17:53	87	4.48e-06	0.0001	0.0001	-0.03692
2025-06-03 12:17:54	88	4.47e-06	0.0001	0.0001	-0.03692
2025-06-03 12:17:55	89	4.47e-06	0.0001	0.0001	-0.032543
2025-06-03 12:17:56	90	4.47e-06	0.0001	0.0001	-0.05005
2025-06-03 12:17:57	91	4.48e-06	0.0001	0.0001	-0.045674
2025-06-03 12:17:58	92	4.48e-06	0.0001	0.0001	-0.019412
2025-06-03 12:17:59	93	4.48e-06	0.0001	0.0001	-0.023789
2025-06-03 12:18:00	94	4.47e-06	0.0001	0.0001	-0.03692
2025-06-03 12:18:01	95	4.47e-06	0.0001	0.0001	-0.023789
2025-06-03 12:18:02	96	4.48e-06	0.0001	0.0001	-0.03692
2025-06-03 12:18:03	97	4.47e-06	0.0001	0.0001	-0.032543
2025-06-03 12:18:04	98	4.47e-06	0.0001	0.0001	-0.023789
2025-06-03 12:18:05	99	4.48e-06	0.0001	0.0001	-0.010658
2025-06-03 12:18:06	100	4.47e-06	0.0001	0.0001	-0.028166
2025-06-03 12:18:07	101	4.47e-06	0.0001	0.0001	-0.028166
2025-06-03 12:18:08	102	4.48e-06	0.0001	0.0001	-0.03692
2025-06-03 12:18:09	103	4.48e-06	0.0001	0.0001	-0.032543
2025-06-03 12:18:10	104	4.48e-06	0.0001	0.0001	-0.019412
2025-06-03 12:18:11	105	4.47e-06	0.0001	0.0001	-0.03692
2025-06-03 12:18:12	106	4.47e-06	0.0001	0.0001	-0.019412
2025-06-03 12:18:13	107	4.47e-06	0.0001	0.0001	-0.028166
2025-06-03 12:18:14	108	4.47e-06	0.0001	0.0001	-0.03692
2025-06-03 12:18:14	108	4.47e-06	0.0001	0.0001	-0.03692
2025-06-03 12:18:15	109	4.47e-06	0.0001	0.0001	-0.03692
2025-06-03 12:18:16	110	4.47e-06	0.0001	0.0001	-0.010658
2025-06-03 12:18:17	111	4.47e-06	0.0001	0.0001	-0.028166
2025-06-03 12:18:18	112	4.48e-06	0.0001	0.0001	-0.019412
2025-06-03 12:18:19	113	4.48e-06	0.0001	0.0001	-0.028166
2025-06-03 12:18:20	114	4.48e-06	0.0001	0.0001	-0.041297
2025-06-03 12:18:21	115	4.48e-06	0.0001	0.0001	-0.028166
2025-06-03 12:18:22	116	4.47e-06	0.0001	0.0001	-0.019412
2025-06-03 12:18:23	117	4.47e-06	0.0001	0.0001	-0.032543
2025-06-03 12:18:24	118	4.47e-06	0.0001	0.0001	-0.028166
2025-06-03 12:18:25	119	4.47e-06	0.0001	0.0001	-0.023789
2025-06-03 12:18:26	120	4.47e-06	0.0001	0.0001	-0.019412
2025-06-03 12:18:27	121	4.47e-06	0.0001	0.0001	-0.028166
2025-06-03 12:18:28	122	4.47e-06	0.0001	0.0001	-0.032543
2025-06-03 12:18:29	123	4.47e-06	0.0001	0.0001	-0.023789
2025-06-03 12:18:30	124	4.47e-06	0.0001	0.0001	-0.028166
2025-06-03 12:18:31	125	4.47e-06	0.0001	0.0001	-0.028166
2025-06-03 12:18:32	126	4.47e-06	0.0001	0.0001	-0.032543
2025-06-03 12:18:33	127	4.48e-06	0.0001	0.0001	-0.032543
2025-06-03 12:18:34	128	4.48e-06	0.0001	0.0001	-0.032543
2025-06-03 12:18:35	129	4.48e-06	0.0001	0.0001	-0.028166
2025-06-03 12:18:36	130	4.47e-06	0.0001	0.0001	-0.032543
2025-06-03 12:18:37	131	4.47e-06	0.0001	0.0001	-0.03692
2025-06-03 12:18:38	132	4.47e-06	0.0001	0.0001	-0.023789
2025-06-03 12:18:39	133	4.41e-06	0.0001	0.0001	-0.028166
2025-06-03 12:18:39	133	4.4e-06	0.0001	0.0001	-0.03692
2025-06-03 12:18:40	134	4.4e-06	0.0001	0.0001	-0.023789
2025-06-03 12:18:41	135	4.4e-06	0.0001	0.0001	-0.019412
2025-06-03 12:18:42	136	4.4e-06	0.0001	0.0001	-0.045674
2025-06-03 12:18:43	137	4.38e-06	0.0001	0.0001	-0.028166
2025-06-03 12:18:44	138	4.4e-06	0.0001	0.0001	-0.028166
2025-06-03 12:18:45	139	4.4e-06	0.0001	0.0001	-0.041297
2025-06-03 12:18:46	140	4.4e-06	0.0001	0.0001	-0.015035
2025-06-03 12:18:47	141	4.4e-06	0.0001	0.0001	-0.041297
2025-06-03 12:18:48	142	4.4e-06	0.0001	0.0001	-0.028166
2025-06-03 12:18:49	143	4.4e-06	0.0001	0.0001	-0.023789
2025-06-03 12:18:50	144	4.4e-06	0.0001	0.0001	-0.015035
2025-06-03 12:18:51	145	4.4e-06	0.0001	0.0001	-0.028166
2025-06-03 12:18:52	146	4.4e-06	0.0001	0.0001	-0.023789
2025-06-03 12:18:53	147	4.4e-06	0.0001	0.0001	-0.019412
2025-06-03 12:18:54	148	4.4e-06	0.0001	0.0001	-0.023789
2025-06-03 12:18:55	149	4.38e-06	0.0001	0.0001	-0.019412
2025-06-03 12:18:56	150	4.4e-06	0.0001	0.0001	-0.03692
2025-06-03 12:18:57	151	4.4e-06	0.0001	0.0001	-0.063181
2025-06-03 12:18:58	152	4.4e-06	0.0001	0.0001	-0.028166
2025-06-03 12:18:59	153	4.4e-06	0.0001	0.0001	-0.015035
2025-06-03 12:19:00	154	4.4e-06	0.0001	0.0001	-0.045674
2025-06-03 12:19:01	155	4.4e-06	0.0001	0.0001	-0.028166
2025-06-03 12:19:02	156	4.4e-06	0.0001	0.0001	-0.03692
2025-06-03 12:19:03	157	4.4e-06	0.0001	0.0001	-0.028166
2025-06-03 12:19:04	158	4.4e-06	0.0001	0.0001	-0.023789
2025-06-03 12:19:05	159	4.4e-06	0.0001	0.0001	-0.023789
2025-06-03 12:19:05	159	4.4e-06	0.0001	0.0001	-0.03692
2025-06-03 12:19:06	160	4.4e-06	0.0001	0.0001	-0.023789
2025-06-03 12:19:07	161	4.4e-06	0.0001	0.0001	-0.028166
2025-06-03 12:19:08	162	4.4e-06	0.0001	0.0001	-0.010658
2025-06-03 12:19:09	163	4.4e-06	0.0001	0.0001	-0.023789
2025-06-03 12:19:10	164	4.4e-06	0.0001	0.0001	-0.023789
2025-06-03 12:19:11	165	4.41e-06	0.0001	0.0001	-0.023789
2025-06-03 12:19:12	166	4.4e-06	0.0001	0.0001	-0.028166
2025-06-03 12:19:13	167	4.4e-06	0.0001	0.0001	-0.023789
2025-06-03 12:19:14	168	4.4e-06	0.0001	0.0001	-0.023789
2025-06-03 12:19:15	169	4.4e-06	0.0001	0.0001	-0.032543
2025-06-03 12:19:16	170	4.4e-06	0.0001	0.0001	-0.03692
2025-06-03 12:19:17	171	4.4e-06	0.0001	0.0001	-0.028166
2025-06-03 12:19:18	172	4.41e-06	0.0001	0.0001	-0.03692
2025-06-03 12:19:19	173	4.4e-06	0.0001	0.0001	-0.032543
2025-06-03 12:19:20	174	4.4e-06	0.0001	0.0001	-0.015035
2025-06-03 12:19:21	175	4.4e-06	0.0001	0.0001	-0.023789
2025-06-03 12:19:22	176	4.38e-06	0.0001	0.0001	-0.03692
2025-06-03 12:19:23	177	4.4e-06	0.0001	0.0001	-0.032543
2025-06-03 12:19:24	178	4.4e-06	0.0001	0.0001	-0.028166
2025-06-03 12:19:25	179	4.4e-06	0.0001	0.0001	-0.03692
2025-06-03 12:19:26	180	4.4e-06	0.0001	0.0001	-0.03692
2025-06-03 12:19:27	181	4.4e-06	0.0001	0.0001	-0.028166
2025-06-03 12:19:28	182	4.41e-06	0.0001	0.0001	-0.03692
2025-06-03 12:19:29	183	4.4e-06	0.0001	0.0001	-0.023789
2025-06-03 12:19:30	184	4.4e-06	0.0001	0.0001	-0.028166
2025-06-03 12:19:30	184	4.4e-06	0.0001	0.0001	-0.023789
2025-06-03 12:19:31	185	4.4e-06	0.0001	0.0001	-0.03692
2025-06-03 12:19:32	186	4.4e-06	0.0001	0.0001	-0.028166
2025-06-03 12:19:33	187	4.4e-06	0.0001	0.0001	-0.028166
2025-06-03 12:19:34	188	4.4e-06	0.0001	0.0001	-0.03692
2025-06-03 12:19:35	189	4.4e-06	0.0001	0.0001	-0.023789
2025-06-03 12:19:36	190	4.4e-06	0.0001	0.0001	-0.032543
2025-06-03 12:19:37	191	4.4e-06	0.0001	0.0001	-0.03692
2025-06-03 12:19:38	192	4.4e-06	0.0001	0.0001	-0.03692
2025-06-03 12:19:39	193	4.4e-06	0.0001	0.0001	-0.019412
2025-06-03 12:19:40	194	4.4e-06	0.0001	0.0001	-0.032543
2025-06-03 12:19:41	195	4.4e-06	0.0001	0.0001	-0.03692
2025-06-03 12:19:42	196	4.4e-06	0.0001	0.0001	-0.041297
2025-06-03 12:19:43	197	4.4e-06	0.0001	0.0001	-0.028166
2025-06-03 12:19:44	198	4.4e-06	0.0001	0.0001	-0.028166
2025-06-03 12:19:45	199	4.4e-06	0.0001	0.0001	-0.032543
2025-06-03 12:19:46	200	4.4e-06	0.0001	0.0001	-0.023789
2025-06-03 12:19:47	201	4.4e-06	0.0001	0.0001	-0.023789
2025-06-03 12:19:48	202	4.4e-06	0.0001	0.0001	-0.015035
2025-06-03 12:19:49	203	4.4e-06	0.0001	0.0001	-0.028166
2025-06-03 12:19:50	204	4.4e-06	0.0001	0.0001	-0.023789
2025-06-03 12:19:51	205	4.4e-06	0.0001	0.0001	-0.03692
2025-06-03 12:19:52	206	4.4e-06	0.0001	0.0001	-0.03692
2025-06-03 12:19:53	207	4.4e-06	0.0001	0.0001	-0.03692
2025-06-03 12:19:54	208	4.4e-06	0.0001	0.0001	-0.019412
2025-06-03 12:19:55	209	4.4e-06	0.0001	0.0001	-0.03692
2025-06-03 12:19:56	210	4.4e-06	0.0001	0.0001	-0.03692
2025-06-03 12:19:57	211	4.4e-06	0.0001	0.0001	-0.032543
2025-06-03 12:19:58	212	4.4e-06	0.0001	0.0001	-0.032543
2025-06-03 12:19:59	213	4.4e-06	0.0001	0.0001	-0.019412
2025-06-03 12:20:00	214	4.4e-06	0.0001	0.0001	-0.03692
2025-06-03 12:20:01	215	4.4e-06	0.0001	0.0001	-0.03692
2025-06-03 12:20:03	217	4.4e-06	0.0001	0.0001	-0.028166
2025-06-03 12:20:04	218	4.4e-06	0.0001	0.0001	-0.028166
2025-06-03 12:20:04	218	4.38e-06	0.0001	0.0001	-0.028166
2025-06-03 12:20:05	219	4.4e-06	0.0001	0.0001	-0.028166
2025-06-03 12:20:06	220	4.4e-06	0.0001	0.0001	-0.032543
2025-06-03 12:20:08	222	4.4e-06	0.0001	0.0001	-0.019412
2025-06-03 12:20:09	223	4.4e-06	0.0001	0.0001	-0.03692
2025-06-03 12:20:10	224	4.4e-06	0.0001	0.0001	-0.032543
2025-06-03 12:20:11	225	4.4e-06	0.0001	0.0001	-0.028166
2025-06-03 12:20:12	226	4.4e-06	0.0001	0.0001	-0.028166
2025-06-03 12:20:13	227	4.4e-06	0.0001	0.0001	-0.028166
2025-06-03 12:20:14	228	4.4e-06	0.0001	0.0001	-0.019412
2025-06-03 12:20:15	229	4.4e-06	0.0001	0.0001	-0.03692
2025-06-03 12:20:16	230	4.4e-06	0.0001	0.0001	-0.028166
2025-06-03 12:20:17	231	4.4e-06	0.0001	0.0001	-0.032543
2025-06-03 12:20:18	232	4.4e-06	0.0001	0.0001	-0.032543
2025-06-03 12:20:19	233	4.4e-06	0.0001	0.0001	-0.028166
2025-06-03 12:20:20	234	4.4e-06	0.0001	0.0001	-0.028166
2025-06-03 12:20:21	235	4.41e-06	0.0001	0.0001	-0.041297
2025-06-03 12:20:22	236	4.4e-06	0.0001	0.0001	-0.032543
2025-06-03 12:20:23	237	4.4e-06	0.0001	0.0001	-0.032543
2025-06-03 12:20:24	238	4.4e-06	0.0001	0.0001	-0.03692
2025-06-03 12:20:25	239	4.4e-06	0.0001	0.0001	-0.028166
2025-06-03 12:20:26	240	4.4e-06	0.0001	0.0001	-0.028166
2025-06-03 12:20:27	241	4.41e-06	0.0001	0.0001	-0.019412
2025-06-03 12:20:28	242	4.4e-06	0.0001	0.0001	-0.023789
2025-06-03 12:20:29	243	4.4e-06	0.0001	0.0001	-0.03692
2025-06-03 12:20:30	244	4.4e-06	0.0001	0.0001	-0.045674
2025-06-03 12:20:31	245	4.4e-06	0.0001	0.0001	-0.028166
2025-06-03 12:20:32	246	4.4e-06	0.0001	0.0001	-0.028166
2025-06-03 12:20:33	247	4.4e-06	0.0001	0.0001	-0.03692
2025-06-03 12:20:34	248	4.4e-06	0.0001	0.0001	-0.019412
2025-06-03 12:20:35	249	4.4e-06	0.0001	0.0001	-0.028166
2025-06-03 12:20:36	250	4.4e-06	0.0001	0.0001	-0.019412
2025-06-03 12:20:37	251	4.4e-06	0.0001	0.0001	-0.023789
2025-06-03 12:20:38	252	4.4e-06	0.0001	0.0001	-0.023789
2025-06-03 12:20:39	253	4.4e-06	0.0001	0.0001	-0.028166
2025-06-03 12:20:40	254	4.38e-06	0.0001	0.0001	-0.023789
2025-06-03 12:20:41	255	4.4e-06	0.0001	0.0001	-0.023789
2025-06-03 12:20:42	256	4.41e-06	0.0001	0.0001	-0.028166
2025-06-03 12:20:43	257	4.4e-06	0.0001	0.0001	-0.023789
2025-06-03 12:20:44	258	4.4e-06	0.0001	0.0001	-0.03692
2025-06-03 12:20:45	259	4.4e-06	0.0001	0.0001	-0.03692
2025-06-03 12:20:46	260	4.4e-06	0.0001	0.0001	-0.028166
2025-06-03 12:20:47	261	4.4e-06	0.0001	0.0001	-0.028166
2025-06-03 12:20:48	262	4.4e-06	0.0001	0.0001	-0.03692
2025-06-03 12:20:49	263	4.4e-06	0.0001	0.0001	-0.032543
2025-06-03 12:20:50	264	4.4e-06	0.0001	0.0001	-0.03692
2025-06-03 12:20:51	265	4.4e-06	0.0001	0.0001	-0.03692
2025-06-03 12:20:52	266	4.4e-06	0.0001	0.0001	-0.019412
2025-06-03 12:20:53	267	4.4e-06	0.0001	0.0001	-0.019412
2025-06-03 12:20:54	268	4.4e-06	0.0001	0.0001	-0.028166
2025-06-03 12:20:55	269	4.4e-06	0.0001	0.0001	-0.032543
2025-06-03 12:20:56	270	4.4e-06	0.0001	0.0001	-0.023789
2025-06-03 12:20:57	271	4.4e-06	0.0001	0.0001	-0.032543
2025-06-03 12:20:58	272	4.41e-06	0.0001	0.0001	-0.015035
2025-06-03 12:20:59	273	4.4e-06	0.0001	0.0001	-0.019412
2025-06-03 12:21:00	274	4.41e-06	0.0001	0.0001	-0.023789
2025-06-03 12:21:01	275	4.4e-06	0.0001	0.0001	-0.019412
2025-06-03 12:21:02	276	4.4e-06	0.0001	0.0001	-0.028166
2025-06-03 12:21:03	277	4.4e-06	0.0001	0.0001	-0.028166
2025-06-03 12:21:04	278	4.4e-06	0.0001	0.0001	-0.041297
2025-06-03 12:21:05	279	4.4e-06	0.0001	0.0001	-0.045674
2025-06-03 12:21:06	280	4.4e-06	0.0001	0.0001	-0.045674
2025-06-03 12:21:07	281	4.4e-06	0.0001	0.0001	-0.010658
2025-06-03 12:21:08	282	4.4e-06	0.0001	0.0001	-0.032543
2025-06-03 12:21:09	283	4.4e-06	0.0001	0.0001	-0.015035
2025-06-03 12:21:10	284	4.4e-06	0.0001	0.0001	-0.019412
2025-06-03 12:21:11	285	4.4e-06	0.0001	0.0001	-0.010658
2025-06-03 12:21:12	286	4.4e-06	0.0001	0.0001	-0.015035
2025-06-03 12:21:13	287	4.4e-06	0.0001	0.0001	-0.023789
2025-06-03 12:21:14	288	4.4e-06	0.0001	0.0001	-0.041297
2025-06-03 12:21:15	289	4.4e-06	0.0001	0.0001	-0.041297
2025-06-03 12:21:16	290	4.41e-06	0.0001	0.0001	-0.023789
2025-06-03 12:21:17	291	4.4e-06	0.0001	0.0001	-0.041297
2025-06-03 12:21:18	292	4.4e-06	0.0001	0.0001	-0.03692
2025-06-03 12:21:19	293	4.4e-06	0.0001	0.0001	-0.019412
2025-06-03 12:21:20	294	4.4e-06	0.0001	0.0001	-0.03692
2025-06-03 12:21:21	295	4.4e-06	0.0001	0.0001	-0.032543
2025-06-03 12:21:22	296	4.4e-06	0.0001	0.0001	-0.028166
2025-06-03 12:21:23	297	4.4e-06	0.0001	0.0001	-0.032543
2025-06-03 12:21:24	298	4.4e-06	0.0001	0.0001	-0.032543
2025-06-03 12:21:25	299	4.4e-06	0.0001	0.0001	-0.032543
2025-06-03 12:21:26	300	4.38e-06	0.0001	0.0001	-0.023789
2025-06-03 12:21:27	301	4.4e-06	0.0001	0.0001	-0.023789
2025-06-03 12:21:28	302	4.41e-06	0.0001	0.0001	-0.028166
2025-06-03 12:21:29	303	4.4e-06	0.0001	0.0001	-0.019412
2025-06-03 12:21:30	304	4.4e-06	0.0001	0.0001	-0.023789
2025-06-03 12:21:31	305	4.4e-06	0.0001	0.0001	-0.019412
2025-06-03 12:21:32	306	4.4e-06	0.0001	0.0001	-0.045674
2025-06-03 12:21:33	307	4.4e-06	0.0001	0.0001	-0.032543
2025-06-03 12:21:34	308	4.4e-06	0.0001	0.0001	0.002472
2025-06-03 12:21:35	309	4.4e-06	0.0001	0.0001	-0.023789
2025-06-03 12:21:36	310	4.4e-06	0.0001	0.0001	-0.028166
2025-06-03 12:21:37	311	4.4e-06	0.0001	0.0001	-0.028166
2025-06-03 12:21:38	312	4.4e-06	0.0001	0.0001	-0.028166
2025-06-03 12:21:38	312	4.4e-06	0.0001	0.0001	-0.03692
2025-06-03 12:21:39	313	4.4e-06	0.0001	0.0001	-0.023789
2025-06-03 12:21:40	314	4.4e-06	0.0001	0.0001	-0.001904
2025-06-03 12:21:41	315	4.4e-06	0.0001	0.0001	-0.028166
2025-06-03 12:21:42	316	4.4e-06	0.0001	0.0001	-0.03692
2025-06-03 12:21:43	317	4.4e-06	0.0001	0.0001	-0.032543
2025-06-03 12:21:44	318	4.4e-06	0.0001	0.0001	-0.03692
2025-06-03 12:21:45	319	4.4e-06	0.0001	0.0001	-0.03692
2025-06-03 12:21:46	320	4.4e-06	0.0001	0.0001	-0.028166
2025-06-03 12:21:47	321	4.4e-06	0.0001	0.0001	-0.023789
2025-06-03 12:21:48	322	4.4e-06	0.0001	0.0001	-0.03692
2025-06-03 12:21:49	323	4.4e-06	0.0001	0.0001	-0.03692
2025-06-03 12:21:50	324	4.4e-06	0.0001	0.0001	-0.028166
2025-06-03 12:21:51	325	4.4e-06	0.0001	0.0001	-0.032543
2025-06-03 12:21:52	326	4.4e-06	0.0001	0.0001	-0.03692
2025-06-03 12:21:53	327	4.4e-06	0.0001	0.0001	-0.041297
2025-06-03 12:21:54	328	4.4e-06	0.0001	0.0001	-0.032543
2025-06-03 12:21:55	329	4.4e-06	0.0001	0.0001	-0.028166
2025-06-03 12:21:56	330	4.4e-06	0.0001	0.0001	-0.028166
2025-06-03 12:21:57	331	4.4e-06	0.0001	0.0001	-0.03692
2025-06-03 12:21:58	332	4.4e-06	0.0001	0.0001	-0.015035
2025-06-03 12:21:59	333	4.4e-06	0.0001	0.0001	-0.032543
2025-06-03 12:22:00	334	4.4e-06	0.0001	0.0001	-0.023789
2025-06-03 12:22:01	335	4.41e-06	0.0001	0.0001	-0.028166
2025-06-03 12:22:02	336	4.4e-06	0.0001	0.0001	-0.032543
2025-06-03 12:22:03	337	4.4e-06	0.0001	0.0001	-0.015035
2025-06-03 12:22:04	338	4.4e-06	0.0001	0.0001	-0.015035
2025-06-03 12:22:05	339	4.4e-06	0.0001	0.0001	-0.03692
2025-06-03 12:22:06	340	4.4e-06	0.0001	0.0001	-0.041297
2025-06-03 12:22:07	341	4.4e-06	0.0001	0.0001	-0.028166
2025-06-03 12:22:08	342	4.4e-06	0.0001	0.0001	-0.028166
2025-06-03 12:22:09	343	4.4e-06	0.0001	0.0001	-0.041297
2025-06-03 12:22:10	344	4.4e-06	0.0001	0.0001	-0.019412
2025-06-03 12:22:11	345	4.4e-06	0.0001	0.0001	-0.028166
2025-06-03 12:22:12	346	4.4e-06	0.0001	0.0001	-0.023789
2025-06-03 12:22:13	347	4.4e-06	0.0001	0.0001	-0.03692
2025-06-03 12:22:14	348	4.4e-06	0.0001	0.0001	-0.041297
2025-06-03 12:22:15	349	4.4e-06	0.0001	0.0001	-0.032543
2025-06-03 12:22:16	350	4.4e-06	0.0001	0.0001	-0.023789
2025-06-03 12:22:17	351	4.4e-06	0.0001	0.0001	-0.032543
2025-06-03 12:22:18	352	4.4e-06	0.0001	0.0001	-0.032543
2025-06-03 12:22:19	353	4.38e-06	0.0001	0.0001	-0.023789
2025-06-03 12:22:20	354	4.38e-06	0.0001	0.0001	-0.028166
2025-06-03 12:22:21	355	4.4e-06	0.0001	0.0001	-0.03692
2025-06-03 12:22:22	356	4.4e-06	0.0001	0.0001	-0.023789
2025-06-03 12:22:23	357	4.38e-06	0.0001	0.0001	-0.010658
2025-06-03 12:22:24	358	4.4e-06	0.0001	0.0001	-0.032543
2025-06-03 12:22:25	359	4.4e-06	0.0001	0.0001	-0.028166
2025-06-03 12:22:26	360	4.4e-06	0.0001	0.0001	-0.023789
2025-06-03 12:22:27	361	4.4e-06	0.0001	0.0001	-0.019412
2025-06-03 12:22:28	362	4.4e-06	0.0001	0.0001	-0.006281
2025-06-03 12:22:29	363	4.4e-06	0.0001	0.0001	-0.032543
2025-06-03 12:22:30	364	4.4e-06	0.0001	0.0001	-0.028166
2025-06-03 12:22:31	365	4.4e-06	0.0001	0.0001	-0.028166
2025-06-03 12:22:32	366	4.4e-06	0.0001	0.0001	-0.028166
2025-06-03 12:22:33	367	4.4e-06	0.0001	0.0001	-0.019412
2025-06-03 12:22:34	368	4.4e-06	0.0001	0.0001	-0.032543
2025-06-03 12:22:35	369	4.4e-06	0.0001	0.0001	-0.032543
2025-06-03 12:22:36	370	4.4e-06	0.0001	0.0001	-0.041297
2025-06-03 12:22:37	371	4.4e-06	0.0001	0.0001	-0.032543
2025-06-03 12:22:37	371	4.41e-06	0.0001	0.0001	-0.023789
2025-06-03 12:22:38	372	4.4e-06	0.0001	0.0001	-0.032543
2025-06-03 12:22:39	373	4.4e-06	0.0001	0.0001	-0.03692
2025-06-03 12:22:40	374	4.4e-06	0.0001	0.0001	-0.023789
2025-06-03 12:22:41	375	4.41e-06	0.0001	0.0001	-0.023789
2025-06-03 12:22:42	376	4.4e-06	0.0001	0.0001	-0.03692
2025-06-03 12:22:43	377	4.41e-06	0.0001	0.0001	-0.028166
2025-06-03 12:22:44	378	4.4e-06	0.0001	0.0001	-0.03692
2025-06-03 12:22:45	379	4.38e-06	0.0001	0.0001	-0.028166
2025-06-03 12:22:46	380	4.4e-06	0.0001	0.0001	-0.028166
2025-06-03 12:22:47	381	4.4e-06	0.0001	0.0001	-0.028166
2025-06-03 12:22:48	382	4.41e-06	0.0001	0.0001	-0.028166
2025-06-03 12:22:49	383	4.4e-06	0.0001	0.0001	-0.028166
2025-06-03 12:22:50	384	4.4e-06	0.0001	0.0001	-0.041297
2025-06-03 12:22:51	385	4.4e-06	0.0001	0.0001	-0.032543
2025-06-03 12:22:52	386	4.4e-06	0.0001	0.0001	-0.015035
2025-06-03 12:22:53	387	4.4e-06	0.0001	0.0001	-0.041297
2025-06-03 12:22:54	388	4.4e-06	0.0001	0.0001	-0.023789
2025-06-03 12:22:55	389	4.4e-06	0.0001	0.0001	-0.032543
2025-06-03 12:22:56	390	4.4e-06	0.0001	0.0001	-0.032543
2025-06-03 12:22:57	391	4.4e-06	0.0001	0.0001	-0.028166
2025-06-03 12:22:58	392	4.41e-06	0.0001	0.0001	-0.028166
2025-06-03 12:22:59	393	4.4e-06	0.0001	0.0001	-0.032543
2025-06-03 12:23:00	394	4.4e-06	0.0001	0.0001	-0.03692
2025-06-03 12:23:01	395	4.4e-06	0.0001	0.0001	-0.041297
2025-06-03 12:23:02	396	4.4e-06	0.0001	0.0001	-0.03692
2025-06-03 12:23:03	397	4.4e-06	0.0001	0.0001	-0.023789
2025-06-03 12:23:03	397	4.4e-06	0.0001	0.0001	-0.03692
2025-06-03 12:23:04	398	4.4e-06	0.0001	0.0001	-0.023789
2025-06-03 12:23:05	399	4.4e-06	0.0001	0.0001	-0.023789
2025-06-03 12:23:06	400	4.4e-06	0.0001	0.0001	-0.023789
2025-06-03 12:23:07	401	4.4e-06	0.0001	0.0001	-0.028166
2025-06-03 12:23:08	402	4.41e-06	0.0001	0.0001	-0.03692
2025-06-03 12:23:09	403	4.4e-06	0.0001	0.0001	-0.028166
2025-06-03 12:23:10	404	4.4e-06	0.0001	0.0001	-0.03692
2025-06-03 12:23:11	405	4.4e-06	0.0001	0.0001	-0.03692
2025-06-03 12:23:12	406	4.4e-06	0.0001	0.0001	-0.023789
2025-06-03 12:23:13	407	4.4e-06	0.0001	0.0001	-0.032543
2025-06-03 12:23:14	408	4.4e-06	0.0001	0.0001	-0.010658
2025-06-03 12:23:15	409	4.4e-06	0.0001	0.0001	-0.032543
2025-06-03 12:23:16	410	4.4e-06	0.0001	0.0001	-0.032543
2025-06-03 12:23:17	411	4.4e-06	0.0001	0.0001	-0.028166
2025-06-03 12:23:18	412	4.4e-06	0.0001	0.0001	-0.05005
2025-06-03 12:23:19	413	4.4e-06	0.0001	0.0001	-0.041297
2025-06-03 12:23:20	414	4.4e-06	0.0001	0.0001	-0.023789
2025-06-03 12:23:21	415	4.4e-06	0.0001	0.0001	-0.032543
2025-06-03 12:23:22	416	4.4e-06	0.0001	0.0001	-0.028166
2025-06-03 12:23:23	417	4.4e-06	0.0001	0.0001	-0.028166
2025-06-03 12:23:24	418	4.4e-06	0.0001	0.0001	-0.015035
2025-06-03 12:23:25	419	4.4e-06	0.0001	0.0001	-0.028166
2025-06-03 12:23:26	420	4.4e-06	0.0001	0.0001	-0.015035
2025-06-03 12:23:27	421	4.4e-06	0.0001	0.0001	-0.019412
2025-06-03 12:23:28	422	4.4e-06	0.0001	0.0001	-0.023789
2025-06-03 12:23:29	423	4.4e-06	0.0001	0.0001	-0.028166
2025-06-03 12:23:29	423	4.4e-06	0.0001	0.0001	-0.028166
2025-06-03 12:23:30	424	4.4e-06	0.0001	0.0001	-0.045674
2025-06-03 12:23:31	425	4.4e-06	0.0001	0.0001	-0.023789
2025-06-03 12:23:32	426	4.4e-06	0.0001	0.0001	-0.019412
2025-06-03 12:23:33	427	4.4e-06	0.0001	0.0001	-0.03692
2025-06-03 12:23:34	428	4.4e-06	0.0001	0.0001	-0.023789
2025-06-03 12:23:35	429	4.4e-06	0.0001	0.0001	-0.041297
2025-06-03 12:23:36	430	4.4e-06	0.0001	0.0001	-0.041297
2025-06-03 12:23:37	431	4.4e-06	0.0001	0.0001	-0.03692
2025-06-03 12:23:38	432	4.4e-06	0.0001	0.0001	-0.03692
2025-06-03 12:23:39	433	4.4e-06	0.0001	0.0001	-0.019412
2025-06-03 12:23:40	434	4.4e-06	0.0001	0.0001	-0.023789
2025-06-03 12:23:41	435	4.4e-06	0.0001	0.0001	-0.028166
2025-06-03 12:23:42	436	4.4e-06	0.0001	0.0001	-0.023789
2025-06-03 12:23:43	437	4.4e-06	0.0001	0.0001	-0.03692
2025-06-03 12:23:44	438	4.4e-06	0.0001	0.0001	-0.023789
2025-06-03 12:23:45	439	4.4e-06	0.0001	0.0001	-0.019412
2025-06-03 12:23:46	440	4.4e-06	0.0001	0.0001	-0.03692
2025-06-03 12:23:47	441	4.4e-06	0.0001	0.0001	-0.028166
2025-06-03 12:23:48	442	4.4e-06	0.0001	0.0001	-0.023789
2025-06-03 12:23:49	443	4.38e-06	0.0001	0.0001	-0.03692
2025-06-03 12:23:50	444	4.4e-06	0.0001	0.0001	-0.028166
2025-06-03 12:23:51	445	4.41e-06	0.0001	0.0001	-0.03692
2025-06-03 12:23:52	446	4.4e-06	0.0001	0.0001	-0.028166
2025-06-03 12:23:53	447	4.4e-06	0.0001	0.0001	-0.032543
2025-06-03 12:23:54	448	4.41e-06	0.0001	0.0001	-0.023789
2025-06-03 12:23:54	448	4.4e-06	0.0001	0.0001	-0.023789
2025-06-03 12:23:55	449	4.4e-06	0.0001	0.0001	-0.028166
2025-06-03 12:23:56	450	4.4e-06	0.0001	0.0001	-0.023789
2025-06-03 12:23:57	451	4.41e-06	0.0001	0.0001	-0.045674
2025-06-03 12:23:59	453	4.4e-06	0.0001	0.0001	-0.032543
2025-06-03 12:24:00	454	4.4e-06	0.0001	0.0001	-0.028166
2025-06-03 12:24:01	455	4.38e-06	0.0001	0.0001	-0.041297
2025-06-03 12:24:02	456	4.4e-06	0.0001	0.0001	-0.03692
2025-06-03 12:24:03	457	4.4e-06	0.0001	0.0001	-0.032543
2025-06-03 12:24:03	457	4.4e-06	0.0001	0.0001	-0.023789
2025-06-03 12:24:04	458	4.4e-06	0.0001	0.0001	-0.032543
2025-06-03 12:24:05	459	4.4e-06	0.0001	0.0001	-0.03692
2025-06-03 12:24:06	460	4.4e-06	0.0001	0.0001	-0.028166
2025-06-03 12:24:07	461	4.4e-06	0.0001	0.0001	-0.03692
2025-06-03 12:24:09	463	4.4e-06	0.0001	0.0001	-0.015035
2025-06-03 12:24:10	464	4.4e-06	0.0001	0.0001	-0.023789
2025-06-03 12:24:11	465	4.41e-06	0.0001	0.0001	-0.032543
2025-06-03 12:24:11	465	4.41e-06	0.0001	0.0001	-0.028166
2025-06-03 12:24:12	466	4.4e-06	0.0001	0.0001	-0.045674
2025-06-03 12:24:14	468	4.4e-06	0.0001	0.0001	-0.028166
2025-06-03 12:24:15	469	4.4e-06	0.0001	0.0001	-0.023789
2025-06-03 12:24:16	470	4.4e-06	0.0001	0.0001	-0.023789
2025-06-03 12:24:17	471	4.4e-06	0.0001	0.0001	-0.023789
2025-06-03 12:24:18	472	4.4e-06	0.0001	0.0001	-0.032543
2025-06-03 12:24:19	473	4.4e-06	0.0001	0.0001	-0.023789
2025-06-03 12:24:19	473	4.4e-06	0.0001	0.0001	-0.019412
2025-06-03 12:24:20	474	4.4e-06	0.0001	0.0001	-0.03692
2025-06-03 12:24:22	476	4.4e-06	0.0001	0.0001	-0.023789
2025-06-03 12:24:23	477	4.4e-06	0.0001	0.0001	-0.03692
2025-06-03 12:24:24	478	4.4e-06	0.0001	0.0001	-0.032543
2025-06-03 12:24:25	479	4.4e-06	0.0001	0.0001	-0.028166
2025-06-03 12:24:26	480	4.4e-06	0.0001	0.0001	-0.028166
2025-06-03 12:24:27	481	4.4e-06	0.0001	0.0001	-0.032543
2025-06-03 12:24:28	482	4.4e-06	0.0001	0.0001	-0.028166
2025-06-03 12:24:29	483	4.4e-06	0.0001	0.0001	-0.032543
2025-06-03 12:24:30	484	4.4e-06	0.0001	0.0001	-0.015035
2025-06-03 12:24:31	485	4.4e-06	0.0001	0.0001	-0.019412
2025-06-03 12:24:32	486	4.4e-06	0.0001	0.0001	-0.032543
2025-06-03 12:24:33	487	4.4e-06	0.0001	0.0001	-0.041297
2025-06-03 12:24:34	488	4.4e-06	0.0001	0.0001	-0.023789
2025-06-03 12:24:35	489	4.4e-06	0.0001	0.0001	-0.023789
2025-06-03 12:24:36	490	4.4e-06	0.0001	0.0001	-0.03692
2025-06-03 12:24:37	491	4.4e-06	0.0001	0.0001	-0.032543
2025-06-03 12:24:38	492	4.4e-06	0.0001	0.0001	-0.028166
2025-06-03 12:24:39	493	4.4e-06	0.0001	0.0001	-0.028166
2025-06-03 12:24:40	494	4.4e-06	0.0001	0.0001	-0.028166
2025-06-03 12:24:41	495	4.4e-06	0.0001	0.0001	-0.03692
2025-06-03 12:24:42	496	4.4e-06	0.0001	0.0001	-0.032543
2025-06-03 12:24:43	497	4.4e-06	0.0001	0.0001	-0.023789
2025-06-03 12:24:44	498	4.4e-06	0.0001	0.0001	-0.023789
2025-06-03 12:24:45	499	4.4e-06	0.0001	0.0001	-0.032543
2025-06-03 12:24:45	499	4.4e-06	0.0001	0.0001	-0.028166
2025-06-03 12:24:46	500	4.4e-06	0.0001	0.0001	-0.032543
2025-06-03 12:24:48	502	4.4e-06	0.0001	0.0001	-0.028166
2025-06-03 12:24:49	503	4.4e-06	0.0001	0.0001	-0.028166
2025-06-03 12:24:50	504	4.4e-06	0.0001	0.0001	-0.041297
2025-06-03 12:24:51	505	4.4e-06	0.0001	0.0001	-0.006281
2025-06-03 12:24:52	506	4.4e-06	0.0001	0.0001	-0.03692
2025-06-03 12:24:53	507	4.4e-06	0.0001	0.0001	-0.023789
2025-06-03 12:24:54	508	4.4e-06	0.0001	0.0001	-0.028166
2025-06-03 12:24:55	509	4.4e-06	0.0001	0.0001	-0.032543
2025-06-03 12:24:56	510	4.41e-06	0.0001	0.0001	-0.023789
2025-06-03 12:24:57	511	4.4e-06	0.0001	0.0001	-0.03692
2025-06-03 12:24:58	512	4.4e-06	0.0001	0.0001	-0.041297
2025-06-03 12:24:59	513	4.4e-06	0.0001	0.0001	-0.041297
2025-06-03 12:25:00	514	4.4e-06	0.0001	0.0001	-0.032543
2025-06-03 12:25:01	515	4.4e-06	0.0001	0.0001	-0.03692
2025-06-03 12:25:02	516	4.4e-06	0.0001	0.0001	-0.015035
2025-06-03 12:25:03	517	4.4e-06	0.0001	0.0001	-0.028166
2025-06-03 12:25:04	518	4.4e-06	0.0001	0.0001	-0.023789
2025-06-03 12:25:05	519	4.4e-06	0.0001	0.0001	-0.032543
2025-06-03 12:25:06	520	4.38e-06	0.0001	0.0001	-0.028166
2025-06-03 12:25:07	521	4.4e-06	0.0001	0.0001	-0.032543
2025-06-03 12:25:08	522	4.4e-06	0.0001	0.0001	-0.032543
2025-06-03 12:25:09	523	4.4e-06	0.0001	0.0001	-0.045674
2025-06-03 12:25:10	524	4.4e-06	0.0001	0.0001	-0.023789
2025-06-03 12:25:10	524	4.4e-06	0.0001	0.0001	-0.015035
2025-06-03 12:25:12	526	4.4e-06	0.0001	0.0001	-0.032543
2025-06-03 12:25:13	527	4.4e-06	0.0001	0.0001	-0.03692
2025-06-03 12:25:14	528	4.4e-06	0.0001	0.0001	-0.03692
2025-06-03 12:25:15	529	4.4e-06	0.0001	0.0001	-0.032543
2025-06-03 12:25:16	530	4.4e-06	0.0001	0.0001	-0.041297
2025-06-03 12:25:17	531	4.4e-06	0.0001	0.0001	-0.028166
2025-06-03 12:25:18	532	4.4e-06	0.0001	0.0001	-0.03692
2025-06-03 12:25:19	533	4.4e-06	0.0001	0.0001	-0.019412
2025-06-03 12:25:20	534	4.4e-06	0.0001	0.0001	-0.019412
2025-06-03 12:25:21	535	4.4e-06	0.0001	0.0001	-0.045674
2025-06-03 12:25:22	536	4.4e-06	0.0001	0.0001	-0.028166
2025-06-03 12:25:23	537	4.4e-06	0.0001	0.0001	-0.028166
2025-06-03 12:25:24	538	4.4e-06	0.0001	0.0001	-0.023789
2025-06-03 12:25:25	539	4.4e-06	0.0001	0.0001	-0.028166
2025-06-03 12:25:26	540	4.4e-06	0.0001	0.0001	-0.023789
2025-06-03 12:25:27	541	4.4e-06	0.0001	0.0001	-0.03692
2025-06-03 12:25:28	542	4.4e-06	0.0001	0.0001	-0.015035
2025-06-03 12:25:29	543	4.4e-06	0.0001	0.0001	-0.028166
2025-06-03 12:25:30	544	4.4e-06	0.0001	0.0001	-0.032543
2025-06-03 12:25:31	545	4.4e-06	0.0001	0.0001	-0.03692
2025-06-03 12:25:32	546	4.4e-06	0.0001	0.0001	-0.010658
2025-06-03 12:25:33	547	4.4e-06	0.0001	0.0001	-0.03692
2025-06-03 12:25:34	548	4.4e-06	0.0001	0.0001	-0.023789
2025-06-03 12:25:35	549	4.4e-06	0.0001	0.0001	-0.028166
2025-06-03 12:25:36	550	4.4e-06	0.0001	0.0001	-0.019412
2025-06-03 12:25:37	551	4.4e-06	0.0001	0.0001	-0.03692
2025-06-03 12:25:38	552	4.4e-06	0.0001	0.0001	-0.028166
2025-06-03 12:25:39	553	4.4e-06	0.0001	0.0001	-0.019412
2025-06-03 12:25:40	554	4.4e-06	0.0001	0.0001	-0.019412
2025-06-03 12:25:41	555	4.4e-06	0.0001	0.0001	-0.023789
2025-06-03 12:25:42	556	4.4e-06	0.0001	0.0001	-0.045674
2025-06-03 12:25:43	557	4.4e-06	0.0001	0.0001	-0.03692
2025-06-03 12:25:44	558	4.4e-06	0.0001	0.0001	-0.019412
2025-06-03 12:25:45	559	4.4e-06	0.0001	0.0001	-0.028166
2025-06-03 12:25:46	560	4.4e-06	0.0001	0.0001	-0.03692
2025-06-03 12:25:47	561	4.4e-06	0.0001	0.0001	-0.023789
2025-06-03 12:25:48	562	4.4e-06	0.0001	0.0001	-0.03692
2025-06-03 12:25:49	563	4.4e-06	0.0001	0.0001	-0.019412
2025-06-03 12:25:50	564	4.4e-06	0.0001	0.0001	-0.023789
2025-06-03 12:25:51	565	4.4e-06	0.0001	0.0001	-0.032543
2025-06-03 12:25:52	566	4.4e-06	0.0001	0.0001	-0.03692
2025-06-03 12:25:53	567	4.4e-06	0.0001	0.0001	-0.032543
2025-06-03 12:25:54	568	4.4e-06	0.0001	0.0001	-0.028166
2025-06-03 12:25:55	569	4.4e-06	0.0001	0.0001	-0.028166
2025-06-03 12:25:56	570	4.4e-06	0.0001	0.0001	-0.032543
2025-06-03 12:25:57	571	4.4e-06	0.0001	0.0001	-0.019412
2025-06-03 12:25:59	573	4.4e-06	0.0001	0.0001	-0.028166
2025-06-03 12:26:00	574	4.4e-06	0.0001	0.0001	-0.028166
2025-06-03 12:26:01	575	4.38e-06	0.0001	0.0001	-0.023789
2025-06-03 12:26:01	575	4.4e-06	0.0001	0.0001	-0.03692
2025-06-03 12:26:02	576	4.4e-06	0.0001	0.0001	-0.023789
2025-06-03 12:26:03	577	4.4e-06	0.0001	0.0001	-0.028166
2025-06-03 12:26:04	578	4.4e-06	0.0001	0.0001	-0.028166
2025-06-03 12:26:05	579	4.41e-06	0.0001	0.0001	-0.023789
2025-06-03 12:26:06	580	4.4e-06	0.0001	0.0001	-0.032543
2025-06-03 12:26:07	581	4.4e-06	0.0001	0.0001	-0.023789
2025-06-03 12:26:08	582	4.41e-06	0.0001	0.0001	-0.023789
2025-06-03 12:26:09	583	4.4e-06	0.0001	0.0001	-0.023789
2025-06-03 12:26:10	584	4.4e-06	0.0001	0.0001	-0.019412
2025-06-03 12:26:11	585	4.4e-06	0.0001	0.0001	-0.041297
2025-06-03 12:26:12	586	4.4e-06	0.0001	0.0001	-0.032543
2025-06-03 12:26:13	587	4.4e-06	0.0001	0.0001	-0.028166
2025-06-03 12:26:14	588	4.4e-06	0.0001	0.0001	-0.03692
2025-06-03 12:26:15	589	4.4e-06	0.0001	0.0001	-0.028166
2025-06-03 12:26:16	590	4.4e-06	0.0001	0.0001	-0.032543
2025-06-03 12:26:17	591	4.4e-06	0.0001	0.0001	-0.028166
2025-06-03 12:26:18	592	4.4e-06	0.0001	0.0001	-0.028166
2025-06-03 12:26:19	593	4.4e-06	0.0001	0.0001	-0.041297
2025-06-03 12:26:20	594	4.4e-06	0.0001	0.0001	-0.028166
2025-06-03 12:26:21	595	4.4e-06	0.0001	0.0001	-0.019412
2025-06-03 12:26:22	596	4.4e-06	0.0001	0.0001	-0.023789
2025-06-03 12:26:23	597	4.4e-06	0.0001	0.0001	-0.019412
2025-06-03 12:26:24	598	4.4e-06	0.0001	0.0001	-0.028166
2025-06-03 12:26:25	599	4.4e-06	0.0001	0.0001	-0.010658
2025-06-03 12:26:26	600	4.4e-06	0.0001	0.0001	-0.023789
2025-06-03 12:26:27	601	4.4e-06	0.0001	0.0001	-0.041297
2025-06-03 12:26:28	602	4.41e-06	0.0001	0.0001	-0.010658
2025-06-03 12:26:29	603	4.4e-06	0.0001	0.0001	-0.028166
2025-06-03 12:26:30	604	4.4e-06	0.0001	0.0001	-0.03692
2025-06-03 12:26:31	605	4.4e-06	0.0001	0.0001	-0.041297
2025-06-03 12:26:32	606	4.4e-06	0.0001	0.0001	-0.032543
2025-06-03 12:26:33	607	4.4e-06	0.0001	0.0001	-0.03692
2025-06-03 12:26:34	608	4.4e-06	0.0001	0.0001	-0.028166
2025-06-03 12:26:35	609	4.4e-06	0.0001	0.0001	-0.028166
2025-06-03 12:26:36	610	4.4e-06	0.0001	0.0001	-0.03692
2025-06-03 12:26:37	611	4.4e-06	0.0001	0.0001	-0.023789
2025-06-03 12:26:38	612	4.4e-06	0.0001	0.0001	-0.028166
2025-06-03 12:26:39	613	4.4e-06	0.0001	0.0001	-0.032543
2025-06-03 12:26:40	614	4.4e-06	0.0001	0.0001	-0.023789
2025-06-03 12:26:41	615	4.4e-06	0.0001	0.0001	-0.028166
2025-06-03 12:26:42	616	4.4e-06	0.0001	0.0001	-0.019412
2025-06-03 12:26:43	617	4.4e-06	0.0001	0.0001	-0.028166
2025-06-03 12:26:44	618	4.4e-06	0.0001	0.0001	-0.041297
2025-06-03 12:26:45	619	4.4e-06	0.0001	0.0001	-0.019412
2025-06-03 12:26:46	620	4.4e-06	0.0001	0.0001	-0.032543
2025-06-03 12:26:47	621	4.4e-06	0.0001	0.0001	-0.03692
2025-06-03 12:26:48	622	4.4e-06	0.0001	0.0001	-0.023789
2025-06-03 12:26:49	623	4.4e-06	0.0001	0.0001	-0.023789
2025-06-03 12:26:50	624	4.4e-06	0.0001	0.0001	-0.019412
2025-06-03 12:26:51	625	4.4e-06	0.0001	0.0001	-0.032543
2025-06-03 12:26:52	626	4.4e-06	0.0001	0.0001	-0.019412
2025-06-03 12:26:52	626	4.4e-06	0.0001	0.0001	-0.041297
2025-06-03 12:26:53	627	4.4e-06	0.0001	0.0001	-0.023789
2025-06-03 12:26:54	628	4.4e-06	0.0001	0.0001	-0.028166
2025-06-03 12:26:55	629	4.4e-06	0.0001	0.0001	-0.028166
2025-06-03 12:26:56	630	4.4e-06	0.0001	0.0001	-0.032543
2025-06-03 12:26:57	631	4.4e-06	0.0001	0.0001	-0.028166
2025-06-03 12:26:58	632	4.4e-06	0.0001	0.0001	-0.028166
2025-06-03 12:26:59	633	4.4e-06	0.0001	0.0001	-0.028166
2025-06-03 12:27:00	634	4.38e-06	0.0001	0.0001	-0.028166
2025-06-03 12:27:01	635	4.4e-06	0.0001	0.0001	-0.03692
2025-06-03 12:27:02	636	4.41e-06	0.0001	0.0001	-0.023789
2025-06-03 12:27:03	637	4.4e-06	0.0001	0.0001	-0.028166
2025-06-03 12:27:04	638	4.4e-06	0.0001	0.0001	-0.03692
2025-06-03 12:27:05	639	4.4e-06	0.0001	0.0001	-0.028166
2025-06-03 12:27:06	640	4.4e-06	0.0001	0.0001	-0.03692
2025-06-03 12:27:07	641	4.4e-06	0.0001	0.0001	-0.028166
2025-06-03 12:27:08	642	4.4e-06	0.0001	0.0001	-0.032543
2025-06-03 12:27:09	643	4.4e-06	0.0001	0.0001	-0.03692
2025-06-03 12:27:10	644	4.4e-06	0.0001	0.0001	-0.028166
2025-06-03 12:27:11	645	4.41e-06	0.0001	0.0001	-0.03692
2025-06-03 12:27:12	646	4.4e-06	0.0001	0.0001	-0.03692
2025-06-03 12:27:13	647	4.4e-06	0.0001	0.0001	-0.041297
2025-06-03 12:27:14	648	4.4e-06	0.0001	0.0001	-0.03692
2025-06-03 12:27:15	649	4.4e-06	0.0001	0.0001	-0.028166
2025-06-03 12:27:16	650	4.4e-06	0.0001	0.0001	-0.041297
2025-06-03 12:27:17	651	4.4e-06	0.0001	0.0001	-0.028166
2025-06-03 12:27:18	652	4.4e-06	0.0001	0.0001	-0.023789
2025-06-03 12:27:18	652	4.4e-06	0.0001	0.0001	-0.032543
2025-06-03 12:27:19	653	4.41e-06	0.0001	0.0001	-0.023789
2025-06-03 12:27:20	654	4.4e-06	0.0001	0.0001	-0.023789
2025-06-03 12:27:21	655	4.4e-06	0.0001	0.0001	-0.032543
2025-06-03 12:27:22	656	4.4e-06	0.0001	0.0001	-0.03692
2025-06-03 12:27:23	657	4.4e-06	0.0001	0.0001	-0.028166
2025-06-03 12:27:24	658	4.4e-06	0.0001	0.0001	-0.028166
2025-06-03 12:27:25	659	4.4e-06	0.0001	0.0001	-0.032543
2025-06-03 12:27:26	660	4.41e-06	0.0001	0.0001	-0.032543
2025-06-03 12:27:27	661	4.4e-06	0.0001	0.0001	-0.028166
2025-06-03 12:27:28	662	4.4e-06	0.0001	0.0001	-0.03692
2025-06-03 12:27:29	663	4.4e-06	0.0001	0.0001	-0.03692
2025-06-03 12:27:30	664	4.4e-06	0.0001	0.0001	-0.028166
2025-06-03 12:27:31	665	4.4e-06	0.0001	0.0001	-0.028166
2025-06-03 12:27:32	666	4.4e-06	0.0001	0.0001	-0.032543
2025-06-03 12:27:33	667	4.4e-06	0.0001	0.0001	-0.041297
2025-06-03 12:27:34	668	4.4e-06	0.0001	0.0001	-0.028166
2025-06-03 12:27:35	669	4.4e-06	0.0001	0.0001	-0.032543
2025-06-03 12:27:36	670	4.4e-06	0.0001	0.0001	-0.023789
2025-06-03 12:27:37	671	4.4e-06	0.0001	0.0001	-0.03692
2025-06-03 12:27:38	672	4.4e-06	0.0001	0.0001	-0.028166
2025-06-03 12:27:39	673	4.38e-06	0.0001	0.0001	-0.023789
2025-06-03 12:27:40	674	4.4e-06	0.0001	0.0001	-0.032543
2025-06-03 12:27:41	675	4.41e-06	0.0001	0.0001	-0.028166
2025-06-03 12:27:42	676	4.4e-06	0.0001	0.0001	-0.03692
2025-06-03 12:27:43	677	4.4e-06	0.0001	0.0001	-0.015035
2025-06-03 12:27:43	677	4.4e-06	0.0001	0.0001	-0.028166
2025-06-03 12:27:44	678	4.4e-06	0.0001	0.0001	-0.019412
2025-06-03 12:27:45	679	4.4e-06	0.0001	0.0001	-0.023789
2025-06-03 12:27:46	680	4.4e-06	0.0001	0.0001	-0.032543
2025-06-03 12:27:47	681	4.4e-06	0.0001	0.0001	-0.023789
2025-06-03 12:27:48	682	4.4e-06	0.0001	0.0001	-0.045674
2025-06-03 12:27:49	683	4.4e-06	0.0001	0.0001	-0.023789
2025-06-03 12:27:50	684	4.35e-06	0.0001	0.0001	-0.015035
2025-06-03 12:27:51	685	4.33e-06	0.0001	0.0001	-0.028166
2025-06-03 12:27:52	686	4.32e-06	0.0001	0.0001	-0.023789
2025-06-03 12:27:53	687	4.33e-06	0.0001	0.0001	-0.032543
2025-06-03 12:27:54	688	4.32e-06	0.0001	0.0001	-0.03692
2025-06-03 12:27:55	689	4.32e-06	0.0001	0.0001	-0.028166
2025-06-03 12:27:56	690	4.33e-06	0.0001	0.0001	-0.032543
2025-06-03 12:27:57	691	4.32e-06	0.0001	0.0001	-0.032543
2025-06-03 12:27:58	692	4.32e-06	0.0001	0.0001	-0.032543
2025-06-03 12:27:59	693	4.33e-06	0.0001	0.0001	-0.032543
2025-06-03 12:28:00	694	4.33e-06	0.0001	0.0001	-0.019412
2025-06-03 12:28:01	695	4.33e-06	0.0001	0.0001	-0.032543
2025-06-03 12:28:02	696	4.33e-06	0.0001	0.0001	-0.03692
2025-06-03 12:28:03	697	4.33e-06	0.0001	0.0001	-0.023789
2025-06-03 12:28:04	698	4.33e-06	0.0001	0.0001	-0.015035
2025-06-03 12:28:05	699	4.32e-06	0.0001	0.0001	-0.03692
2025-06-03 12:28:06	700	4.32e-06	0.0001	0.0001	-0.023789
2025-06-03 12:28:07	701	4.32e-06	0.0001	0.0001	-0.023789
2025-06-03 12:28:08	702	4.33e-06	0.0001	0.0001	-0.023789
2025-06-03 12:28:09	703	4.32e-06	0.0001	0.0001	-0.023789
2025-06-03 12:28:09	703	4.33e-06	0.0001	0.0001	-0.03692
2025-06-03 12:28:10	704	4.33e-06	0.0001	0.0001	-0.028166
2025-06-03 12:28:11	705	4.32e-06	0.0001	0.0001	-0.028166
2025-06-03 12:28:12	706	4.33e-06	0.0001	0.0001	-0.032543
2025-06-03 12:28:13	707	4.32e-06	0.0001	0.0001	-0.032543
2025-06-03 12:28:14	708	4.33e-06	0.0001	0.0001	-0.032543
2025-06-03 12:28:15	709	4.33e-06	0.0001	0.0001	-0.028166
2025-06-03 12:28:16	710	4.33e-06	0.0001	0.0001	-0.032543
2025-06-03 12:28:17	711	4.33e-06	0.0001	0.0001	-0.028166
2025-06-03 12:28:18	712	4.33e-06	0.0001	0.0001	-0.028166
2025-06-03 12:28:19	713	4.33e-06	0.0001	0.0001	-0.028166
2025-06-03 12:28:20	714	4.33e-06	0.0001	0.0001	-0.03692
2025-06-03 12:28:21	715	4.33e-06	0.0001	0.0001	-0.032543
2025-06-03 12:28:22	716	4.32e-06	0.0001	0.0001	-0.03692
2025-06-03 12:28:23	717	4.33e-06	0.0001	0.0001	-0.03692
2025-06-03 12:28:24	718	4.33e-06	0.0001	0.0001	-0.028166
2025-06-03 12:28:25	719	4.33e-06	0.0001	0.0001	-0.03692
2025-06-03 12:28:26	720	4.32e-06	0.0001	0.0001	-0.041297
2025-06-03 12:28:27	721	4.33e-06	0.0001	0.0001	-0.041297
2025-06-03 12:28:28	722	4.33e-06	0.0001	0.0001	-0.032543
2025-06-03 12:28:29	723	4.33e-06	0.0001	0.0001	-0.041297
2025-06-03 12:28:30	724	4.33e-06	0.0001	0.0001	-0.03692
2025-06-03 12:28:31	725	4.33e-06	0.0001	0.0001	-0.03692
2025-06-03 12:28:32	726	4.32e-06	0.0001	0.0001	-0.03692
2025-06-03 12:28:33	727	4.33e-06	0.0001	0.0001	-0.019412
2025-06-03 12:28:34	728	4.33e-06	0.0001	0.0001	-0.028166
2025-06-03 12:28:35	729	4.33e-06	0.0001	0.0001	-0.023789
2025-06-03 12:28:36	730	4.33e-06	0.0001	0.0001	-0.03692
2025-06-03 12:28:37	731	4.33e-06	0.0001	0.0001	-0.028166
2025-06-03 12:28:38	732	4.32e-06	0.0001	0.0001	-0.045674
2025-06-03 12:28:39	733	4.33e-06	0.0001	0.0001	-0.045674
2025-06-03 12:28:40	734	4.32e-06	0.0001	0.0001	-0.03692
2025-06-03 12:28:41	735	4.33e-06	0.0001	0.0001	-0.041297
2025-06-03 12:28:42	736	4.33e-06	0.0001	0.0001	-0.028166
2025-06-03 12:28:43	737	4.32e-06	0.0001	0.0001	-0.032543
2025-06-03 12:28:44	738	4.33e-06	0.0001	0.0001	-0.023789
2025-06-03 12:28:45	739	4.33e-06	0.0001	0.0001	-0.03692
2025-06-03 12:28:46	740	4.33e-06	0.0001	0.0001	-0.028166
2025-06-03 12:28:47	741	4.33e-06	0.0001	0.0001	-0.028166
2025-06-03 12:28:48	742	4.33e-06	0.0001	0.0001	-0.032543
2025-06-03 12:28:49	743	4.32e-06	0.0001	0.0001	-0.028166
2025-06-03 12:28:50	744	4.33e-06	0.0001	0.0001	-0.028166
2025-06-03 12:28:51	745	4.33e-06	0.0001	0.0001	-0.03692
2025-06-03 12:28:52	746	4.33e-06	0.0001	0.0001	-0.028166
2025-06-03 12:28:53	747	4.33e-06	0.0001	0.0001	-0.041297
2025-06-03 12:28:55	749	4.32e-06	0.0001	0.0001	-0.015035
2025-06-03 12:28:56	750	4.33e-06	0.0001	0.0001	-0.023789
2025-06-03 12:28:57	751	4.32e-06	0.0001	0.0001	-0.041297
2025-06-03 12:28:58	752	4.35e-06	0.0001	0.0001	-0.023789
2025-06-03 12:28:59	753	4.36e-06	0.0001	0.0001	-0.03692
2025-06-03 12:29:00	754	4.33e-06	0.0001	0.0001	-0.023789
2025-06-03 12:29:01	755	4.36e-06	0.0001	0.0001	-0.028166
2025-06-03 12:29:02	756	4.37e-06	0.0001	0.0001	-0.041297
2025-06-03 12:29:03	757	4.37e-06	0.0001	0.0001	-0.023789
2025-06-03 12:29:04	758	4.38e-06	0.0001	0.0001	-0.03692
2025-06-03 12:29:05	759	4.38e-06	0.0001	0.0001	-0.028166
2025-06-03 12:29:07	761	4.38e-06	0.0001	0.0001	-0.019412
2025-06-03 12:29:08	762	4.4e-06	0.0001	0.0001	-0.032543
2025-06-03 12:29:09	763	4.38e-06	0.0001	0.0001	-0.032543
2025-06-03 12:29:10	764	4.4e-06	0.0001	0.0001	-0.041297
2025-06-03 12:29:11	765	4.4e-06	0.0001	0.0001	-0.028166
2025-06-03 12:29:12	766	4.4e-06	0.0001	0.0001	-0.028166
2025-06-03 12:29:13	767	4.4e-06	0.0001	0.0001	-0.032543
2025-06-03 12:29:14	768	4.4e-06	0.0001	0.0001	-0.028166
2025-06-03 12:29:15	769	4.4e-06	0.0001	0.0001	-0.03692
2025-06-03 12:29:16	770	4.4e-06	0.0001	0.0001	-0.028166
2025-06-03 12:29:17	771	4.4e-06	0.0001	0.0001	-0.03692
2025-06-03 12:29:18	772	4.4e-06	0.0001	0.0001	-0.032543
2025-06-03 12:29:19	773	4.4e-06	0.0001	0.0001	-0.03692
2025-06-03 12:29:20	774	4.4e-06	0.0001	0.0001	-0.03692
2025-06-03 12:29:21	775	4.4e-06	0.0001	0.0001	-0.032543
2025-06-03 12:29:22	776	4.4e-06	0.0001	0.0001	-0.041297
2025-06-03 12:29:23	777	4.4e-06	0.0001	0.0001	-0.019412
2025-06-03 12:29:24	778	4.4e-06	0.0001	0.0001	-0.032543
2025-06-03 12:29:25	779	4.4e-06	0.0001	0.0001	-0.023789
2025-06-03 12:29:26	780	4.4e-06	0.0001	0.0001	-0.03692
2025-06-03 12:29:27	781	4.4e-06	0.0001	0.0001	-0.032543
2025-06-03 12:29:28	782	4.4e-06	0.0001	0.0001	-0.028166
2025-06-03 12:29:29	783	4.4e-06	0.0001	0.0001	-0.05005
2025-06-03 12:29:30	784	4.4e-06	0.0001	0.0001	-0.028166
2025-06-03 12:29:31	785	4.4e-06	0.0001	0.0001	-0.032543
2025-06-03 12:29:32	786	4.4e-06	0.0001	0.0001	-0.028166
2025-06-03 12:29:33	787	4.4e-06	0.0001	0.0001	-0.032543
2025-06-03 12:29:34	788	4.4e-06	0.0001	0.0001	-0.03692
2025-06-03 12:29:35	789	4.38e-06	0.0001	0.0001	-0.023789
2025-06-03 12:29:36	790	4.4e-06	0.0001	0.0001	-0.028166
2025-06-03 12:29:37	791	4.4e-06	0.0001	0.0001	-0.028166
2025-06-03 12:29:38	792	4.4e-06	0.0001	0.0001	-0.03692
2025-06-03 12:29:39	793	4.4e-06	0.0001	0.0001	-0.023789
2025-06-03 12:29:40	794	4.4e-06	0.0001	0.0001	-0.019412
2025-06-03 12:29:41	795	4.4e-06	0.0001	0.0001	-0.028166
2025-06-03 12:29:42	796	4.41e-06	0.0001	0.0001	-0.032543
2025-06-03 12:29:43	797	4.4e-06	0.0001	0.0001	-0.028166
2025-06-03 12:29:44	798	4.4e-06	0.0001	0.0001	-0.019412
2025-06-03 12:29:45	799	4.4e-06	0.0001	0.0001	-0.023789
2025-06-03 12:29:46	800	4.4e-06	0.0001	0.0001	-0.028166
2025-06-03 12:29:47	801	4.4e-06	0.0001	0.0001	-0.023789
2025-06-03 12:29:48	802	4.4e-06	0.0001	0.0001	-0.015035
2025-06-03 12:29:49	803	4.4e-06	0.0001	0.0001	-0.019412
2025-06-03 12:29:50	804	4.4e-06	0.0001	0.0001	-0.023789
2025-06-03 12:29:51	805	4.37e-06	0.0001	0.0001	-0.028166
2025-06-03 12:29:52	806	4.4e-06	0.0001	0.0001	-0.023789
2025-06-03 12:29:53	807	4.4e-06	0.0001	0.0001	-0.019412
2025-06-03 12:29:54	808	4.4e-06	0.0001	0.0001	-0.023789
2025-06-03 12:29:55	809	4.4e-06	0.0001	0.0001	-0.045674
2025-06-03 12:29:56	810	4.4e-06	0.0001	0.0001	-0.03692
2025-06-03 12:29:57	811	4.4e-06	0.0001	0.0001	-0.023789
2025-06-03 12:29:58	812	4.4e-06	0.0001	0.0001	-0.019412
2025-06-03 12:29:59	813	4.4e-06	0.0001	0.0001	-0.032543
2025-06-03 12:30:00	814	4.4e-06	0.0001	0.0001	-0.041297
2025-06-03 12:30:01	815	4.4e-06	0.0001	0.0001	-0.023789
2025-06-03 12:30:02	816	4.4e-06	0.0001	0.0001	-0.023789
2025-06-03 12:30:03	817	4.4e-06	0.0001	0.0001	-0.041297
2025-06-03 12:30:04	818	4.4e-06	0.0001	0.0001	-0.032543
2025-06-03 12:30:05	819	4.4e-06	0.0001	0.0001	-0.015035
2025-06-03 12:30:06	820	4.4e-06	0.0001	0.0001	-0.032543
2025-06-03 12:30:07	821	4.4e-06	0.0001	0.0001	-0.032543
2025-06-03 12:30:08	822	4.4e-06	0.0001	0.0001	-0.015035
2025-06-03 12:30:09	823	4.4e-06	0.0001	0.0001	-0.023789
2025-06-03 12:30:10	824	4.4e-06	0.0001	0.0001	-0.019412
2025-06-03 12:30:11	825	4.36e-06	0.0001	0.0001	-0.032543
2025-06-03 12:30:12	826	4.22e-06	0.0001	0.0001	-0.041297
2025-06-03 12:30:13	827	4.26e-06	0.0001	0.0001	-0.015035
2025-06-03 12:30:14	828	4.21e-06	0.0001	0.0001	-0.041297
2025-06-03 12:30:15	829	4.06e-06	0.0001	0.0001	-0.019412
2025-06-03 12:30:16	830	4.01e-06	0.0001	0.0001	-0.032543
2025-06-03 12:30:17	831	3.89e-06	0.0001	0.0001	-0.03692
2025-06-03 12:30:18	832	3.82e-06	1.44	0.0001	-0.03692
2025-06-03 12:30:19	833	3.78e-06	1000	0.0001	-0.023789
2025-06-03 12:30:20	834	3.76e-06	1000	0.0001	-0.028166
2025-06-03 12:30:21	835	3.78e-06	1000	0.0001	-0.023789
2025-06-03 12:30:22	836	3.7e-06	1000	0.0001	-0.032543
2025-06-03 12:30:23	837	3.7e-06	1000	0.0001	-0.023789
2025-06-03 12:30:24	838	3.7e-06	1000	0.0001	-0.023789
2025-06-03 12:30:25	839	3.71e-06	79.8	0.0001	-0.03692
2025-06-03 12:30:26	840	3.64e-06	1.53	0.0001	-0.041297
2025-06-03 12:30:27	841	3.64e-06	0.519	0.0001	-0.041297
2025-06-03 12:30:28	842	3.64e-06	0.201	0.0001	-0.03692
2025-06-03 12:30:29	843	3.64e-06	0.112	0.0001	-0.023789
2025-06-03 12:30:30	844	3.64e-06	0.0667	0.0001	-0.03692
2025-06-03 12:30:31	845	3.64e-06	0.0423	0.0001	-0.041297
2025-06-03 12:30:32	846	3.64e-06	0.027	0.0001	-0.032543
2025-06-03 12:30:33	847	3.63e-06	0.0187	0.0001	-0.023789
2025-06-03 12:30:34	848	3.59e-06	0.012	0.0001	-0.028166
2025-06-03 12:30:35	849	3.55e-06	0.00856	0.0001	-0.028166
2025-06-03 12:30:36	850	3.55e-06	0.0064	0.0001	-0.032543
2025-06-03 12:30:37	851	3.55e-06	0.00491	0.0001	-0.032543
2025-06-03 12:30:38	852	3.55e-06	0.00389	0.0001	-0.019412
2025-06-03 12:30:39	853	3.55e-06	0.00321	0.0001	-0.028166
2025-06-03 12:30:40	854	3.55e-06	0.00269	0.0001	-0.028166
2025-06-03 12:30:41	855	3.54e-06	0.00234	0.0001	-0.032543
2025-06-03 12:30:42	856	3.55e-06	0.00204	0.0001	-0.028166
2025-06-03 12:30:43	857	3.54e-06	0.00184	0.0001	-0.023789
2025-06-03 12:30:44	858	3.49e-06	0.0017	0.0001	-0.023789
2025-06-03 12:30:45	859	3.49e-06	0.00157	0.0001	-0.010658
2025-06-03 12:30:46	860	3.48e-06	0.00148	0.0001	-0.041297
2025-06-03 12:30:47	861	3.49e-06	0.00141	0.0001	-0.028166
2025-06-03 12:30:48	862	3.48e-06	0.00137	0.0001	-0.019412
2025-06-03 12:30:49	863	3.49e-06	0.00134	0.0001	-0.03692
2025-06-03 12:30:50	864	3.49e-06	0.00131	0.0001	-0.03692
2025-06-03 12:30:51	865	3.48e-06	0.00128	0.0001	-0.03692
2025-06-03 12:30:52	866	3.48e-06	0.00126	0.0001	-0.032543
2025-06-03 12:30:53	867	3.48e-06	0.00124	0.0001	-0.028166
2025-06-03 12:30:54	868	3.48e-06	0.00122	0.0001	-0.032543
2025-06-03 12:30:55	869	3.49e-06	0.00121	0.0001	-0.032543
2025-06-03 12:30:56	870	3.48e-06	0.00119	0.0001	-0.03692
2025-06-03 12:30:57	871	3.48e-06	0.00118	0.0001	-0.028166
2025-06-03 12:30:58	872	3.48e-06	0.00117	0.0001	-0.006281
2025-06-03 12:30:59	873	3.48e-06	0.00117	0.0001	-0.045674
2025-06-03 12:30:59	873	3.48e-06	0.00116	0.0001	-0.023789
2025-06-03 12:31:00	874	3.46e-06	0.00116	0.0001	-0.032543
2025-06-03 12:31:01	875	3.46e-06	0.00115	0.0001	-0.023789
2025-06-03 12:31:02	876	3.43e-06	0.00115	0.0001	-0.028166
2025-06-03 12:31:03	877	3.41e-06	0.00115	0.0001	-0.041297
2025-06-03 12:31:04	878	3.41e-06	0.00115	0.0001	-0.023789
2025-06-03 12:31:05	879	3.41e-06	0.0012	0.0001	-0.023789
2025-06-03 12:31:06	880	3.41e-06	0.0013	0.0001	-0.019412
2025-06-03 12:31:07	881	1.6e-05	0.00127	0.0001	-0.041297
2025-06-03 12:31:08	882	1.36e-05	0.000983	0.0001	-0.028166
2025-06-03 12:31:09	883	1.03e-05	0.000733	0.0001	-0.03692
2025-06-03 12:31:10	884	9.4e-06	0.000555	0.0001	-0.041297
2025-06-03 12:31:11	885	8.92e-06	0.000434	0.0001	-0.032543
2025-06-03 12:31:12	886	8.55e-06	0.000349	0.0001	-0.019412
2025-06-03 12:31:13	887	8.34e-06	0.000277	0.0001	-0.019412
2025-06-03 12:31:14	888	8.19e-06	0.000224	0.0001	-0.032543
2025-06-03 12:31:15	889	8.01e-06	0.000182	0.0001	-0.041297
2025-06-03 12:31:16	890	7.89e-06	0.000153	0.0001	-0.032543
2025-06-03 12:31:17	891	7.73e-06	0.000131	0.0001	-0.028166
2025-06-03 12:31:18	892	7.67e-06	0.000117	0.0001	-0.028166
2025-06-03 12:31:19	893	7.55e-06	0.000109	0.0001	-0.032543
2025-06-03 12:31:20	894	7.52e-06	0.0001	0.0001	-0.032543
2025-06-03 12:31:21	895	7.43e-06	0.0001	0.0001	-0.028166
2025-06-03 12:31:22	896	7.43e-06	0.0001	0.0001	-0.045674
2025-06-03 12:31:23	897	7.28e-06	0.0001	0.0001	-0.03692
2025-06-03 12:31:24	898	7.25e-06	0.0001	0.0001	-0.03692
2025-06-03 12:31:24	898	7.25e-06	0.0001	0.0001	-0.032543
2025-06-03 12:31:25	899	7.13e-06	0.0001	0.0001	-0.032543
2025-06-03 12:31:26	900	7.1e-06	0.0001	0.0001	-0.041297
2025-06-03 12:31:27	901	7.07e-06	0.0001	0.0001	-0.032543
2025-06-03 12:31:28	902	7.1e-06	0.0001	0.0001	-0.041297
2025-06-03 12:31:29	903	7.67e-06	0.0001	0.0001	-0.028166
2025-06-03 12:31:30	904	7.98e-06	0.0001	0.0001	-0.041297
2025-06-03 12:31:31	905	8.01e-06	0.0001	0.0001	-0.028166
2025-06-03 12:31:32	906	8.01e-06	0.0001	0.0001	-0.023789
2025-06-03 12:31:33	907	8.04e-06	0.0001	0.0001	-0.015035
2025-06-03 12:31:34	908	8.01e-06	0.0001	0.0001	-0.03692
2025-06-03 12:31:35	909	8.01e-06	0.0001	0.0001	-0.023789
2025-06-03 12:31:36	910	8.01e-06	0.0001	0.0001	-0.019412
2025-06-03 12:31:37	911	8.01e-06	0.0001	0.0001	-0.032543
2025-06-03 12:31:38	912	8.01e-06	0.0001	0.0001	-0.041297
2025-06-03 12:31:39	913	8.01e-06	0.0001	0.0001	-0.028166
2025-06-03 12:31:40	914	7.92e-06	0.0001	0.0001	-0.019412
2025-06-03 12:31:41	915	7.98e-06	0.0001	0.0001	-0.028166
2025-06-03 12:31:42	916	7.86e-06	0.0001	0.0001	-0.023789
2025-06-03 12:31:43	917	7.86e-06	0.0001	0.0001	-0.032543
2025-06-03 12:31:44	918	7.86e-06	0.0001	0.000108	-0.041297
2025-06-03 12:31:45	919	7.86e-06	0.0001	0.000111	-0.03692
2025-06-03 12:31:46	920	7.86e-06	0.0001	0.000117	-0.023789
2025-06-03 12:31:47	921	7.86e-06	0.0001	0.000118	-0.015035
2025-06-03 12:31:48	922	7.89e-06	0.0001	0.000122	-0.023789
2025-06-03 12:31:49	923	7.8e-06	0.0001	0.000124	-0.028166
2025-06-03 12:31:50	924	7.7e-06	0.0001	0.000123	-0.023789
2025-06-03 12:31:50	924	7.7e-06	0.0001	0.000127	-0.028166
2025-06-03 12:31:51	925	7.7e-06	0.0001	0.000127	-0.03692
2025-06-03 12:31:52	926	7.7e-06	0.0001	0.000129	-0.028166
2025-06-03 12:31:53	927	7.7e-06	0.0001	0.00013	-0.032543
2025-06-03 12:31:54	928	7.7e-06	0.0001	0.000131	-0.032543
2025-06-03 12:31:55	929	7.7e-06	0.0001	0.000131	-0.032543
2025-06-03 12:31:56	930	7.7e-06	0.0001	0.000132	-0.032543
2025-06-03 12:31:57	931	7.58e-06	0.0001	0.000133	-0.023789
2025-06-03 12:31:58	932	7.52e-06	0.0001	0.000131	-0.032543
2025-06-03 12:31:59	933	7.52e-06	0.0001	0.000133	-0.028166
2025-06-03 12:32:00	934	7.55e-06	0.0001	0.000131	-0.032543
2025-06-03 12:32:01	935	7.55e-06	0.0001	0.000132	-0.03692
2025-06-03 12:32:02	936	7.52e-06	0.0001	0.000132	-0.03692
2025-06-03 12:32:03	937	6.7e-06	0.0001	0.000134	-0.028166
2025-06-03 12:32:04	938	6.63e-06	0.0001	0.000137	-0.03692
2025-06-03 12:32:05	939	6.59e-06	0.0001	0.000143	-0.03692
2025-06-03 12:32:06	940	4.75e-06	0.0001	0.000154	-0.028166
2025-06-03 12:32:07	941	4.36e-06	0.0001	0.000174	-0.028166
2025-06-03 12:32:08	942	4.33e-06	0.0001	0.000208	-0.03692
2025-06-03 12:32:09	943	4.27e-06	0.0001	0.00024	-0.019412
2025-06-03 12:32:10	944	4.26e-06	0.0001	0.000271	-0.03692
2025-06-03 12:32:11	945	4.26e-06	0.0001	0.000302	-0.023789
2025-06-03 12:32:12	946	4.26e-06	0.0001	0.000332	-0.028166
2025-06-03 12:32:13	947	4.27e-06	0.0001	0.000357	-0.028166
2025-06-03 12:32:14	948	4.23e-06	0.0001	0.00038	-0.03692
2025-06-03 12:32:15	949	4.2e-06	0.0001	0.000403	-0.028166
2025-06-03 12:32:16	950	4.2e-06	0.0001	0.000428	-0.041297
2025-06-03 12:32:16	950	4.2e-06	0.0001	0.000453	-0.028166
2025-06-03 12:32:17	951	4.2e-06	0.0001	0.000479	-0.023789
2025-06-03 12:32:18	952	4.2e-06	0.0001	0.000503	-0.03692
2025-06-03 12:32:19	953	4.2e-06	0.0001	0.000526	-0.03692
2025-06-03 12:32:20	954	4.17e-06	0.0001	0.000552	-0.03692
2025-06-03 12:32:21	955	4.15e-06	0.0001	0.000574	-0.03692
2025-06-03 12:32:22	956	4.15e-06	0.0001	0.000592	-0.028166
2025-06-03 12:32:23	957	4.15e-06	0.0001	0.000614	-0.028166
2025-06-03 12:32:24	958	4.15e-06	0.0001	0.000634	-0.028166
2025-06-03 12:32:25	959	4.15e-06	0.0001	0.000655	-0.03692
2025-06-03 12:32:26	960	4.14e-06	0.0001	0.000675	-0.023789
2025-06-03 12:32:27	961	4.15e-06	0.0001	0.000699	-0.032543
2025-06-03 12:32:28	962	4.15e-06	0.0001	0.000718	-0.03692
2025-06-03 12:32:29	963	4.15e-06	0.0001	0.000735	-0.032543
2025-06-03 12:32:30	964	4.15e-06	0.0001	0.000755	-0.032543
2025-06-03 12:32:31	965	4.15e-06	0.0001	0.000772	-0.019412
2025-06-03 12:32:32	966	4.14e-06	0.0001	0.000787	-0.03692
2025-06-03 12:32:33	967	4.11e-06	0.0001	0.000808	-0.028166
2025-06-03 12:32:34	968	4.09e-06	0.0001	0.000831	-0.023789
2025-06-03 12:32:35	969	4.07e-06	0.0001	0.000851	-0.03692
2025-06-03 12:32:36	970	4.07e-06	0.0001	0.000874	-0.023789
2025-06-03 12:32:37	971	4.07e-06	0.0001	0.000895	-0.028166
2025-06-03 12:32:38	972	4.07e-06	0.0001	0.000919	-0.028166
2025-06-03 12:32:39	973	4.07e-06	0.0001	0.000947	-0.03692
2025-06-03 12:32:40	974	4.07e-06	0.0001	0.000974	-0.028166
2025-06-03 12:32:41	975	4.09e-06	0.0001	0.001	-0.041297
2025-06-03 12:32:42	976	4.07e-06	0.0001	0.00103	-0.041297
2025-06-03 12:32:43	977	4.07e-06	0.0001	0.00108	-0.019412
2025-06-03 12:32:44	978	4.07e-06	0.0001	0.00113	-0.028166
2025-06-03 12:32:45	979	4.07e-06	0.0001	0.00121	-0.019412
2025-06-03 12:32:46	980	4.09e-06	0.0001	0.00127	-0.032543
2025-06-03 12:32:47	981	4.07e-06	0.0001	0.00134	-0.032543
2025-06-03 12:32:48	982	4.04e-06	0.0001	0.00142	-0.041297
2025-06-03 12:32:49	983	4.02e-06	0.0001	0.00154	-0.041297
2025-06-03 12:32:50	984	4.01e-06	0.0001	0.00171	-0.041297
2025-06-03 12:32:51	985	4.01e-06	0.0001	0.00188	-0.032543
2025-06-03 12:32:52	986	4.01e-06	0.0001	0.00214	-0.028166
2025-06-03 12:32:53	987	4.01e-06	0.0001	0.00244	-0.028166
2025-06-03 12:32:54	988	4.01e-06	0.0001	0.00287	-0.032543
2025-06-03 12:32:55	989	4.01e-06	0.0001	0.0034	-0.028166
2025-06-03 12:32:56	990	4.01e-06	0.0001	0.00422	-0.023789
2025-06-03 12:32:57	991	4.01e-06	0.0001	0.00528	-0.023789
2025-06-03 12:32:58	992	4.01e-06	0.0001	0.00674	-0.023789
2025-06-03 12:32:58	992	4.01e-06	0.0001	0.00872	-0.023789
2025-06-03 12:32:59	993	4.01e-06	0.0001	0.0114	-0.019412
2025-06-03 12:33:00	994	4.01e-06	0.0001	0.0148	-0.019412
2025-06-03 12:33:01	995	4.01e-06	0.0001	0.0191	-0.001904
2025-06-03 12:33:03	997	4.01e-06	0.0001	0.0243	-0.028166
2025-06-03 12:33:04	998	4.01e-06	0.0001	0.0302	-0.001904
2025-06-03 12:33:05	999	4.01e-06	0.0001	0.0336	-0.023789
2025-06-03 12:33:06	1000	4.01e-06	0.0001	0.0354	0.006849
2025-06-03 12:33:06	1000	4.01e-06	0.0001	0.0362	0.002472
2025-06-03 12:33:07	1001	4.01e-06	0.0001	0.0366	0.002472
2025-06-03 12:33:08	1002	4.01e-06	0.0001	0.0367	-0.006281
2025-06-03 12:33:09	1003	4.01e-06	0.0001	0.0369	-0.001904
2025-06-03 12:33:11	1005	4e-06	0.0001	0.037	0.006849
2025-06-03 12:33:12	1006	3.97e-06	0.0001	0.0372	-0.001904
2025-06-03 12:33:13	1007	3.99e-06	0.0001	0.0374	0.006849
2025-06-03 12:33:14	1008	3.96e-06	0.0001	0.0377	0.002472
2025-06-03 12:33:15	1009	3.95e-06	0.0001	0.0379	-0.001904
2025-06-03 12:33:16	1010	3.95e-06	0.0001	0.0381	0.006849
2025-06-03 12:33:17	1011	3.94e-06	0.0001	0.0384	0.011226
2025-06-03 12:33:18	1012	3.94e-06	0.0001	0.0386	0.002472
2025-06-03 12:33:19	1013	3.95e-06	0.0001	0.0391	-0.001904
2025-06-03 12:33:20	1014	3.95e-06	0.0001	0.0394	-0.006281
2025-06-03 12:33:21	1015	3.95e-06	0.0001	0.0397	-0.010658
2025-06-03 12:33:22	1016	3.95e-06	0.0001	0.0402	-0.001904
2025-06-03 12:33:23	1017	3.95e-06	0.0001	0.0408	-0.001904
2025-06-03 12:33:24	1018	3.94e-06	0.0001	0.0418	0.006849
2025-06-03 12:33:25	1019	3.95e-06	0.0001	0.0433	-0.001904
2025-06-03 12:33:26	1020	3.94e-06	0.0001	0.0455	0.002472
2025-06-03 12:33:27	1021	3.94e-06	0.0001	0.0514	0.015603
2025-06-03 12:33:28	1022	3.94e-06	0.0001	0.0609	0.028734
2025-06-03 12:33:29	1023	3.94e-06	0.0001	0.0767	0.037488
2025-06-03 12:33:30	1024	3.95e-06	0.0001	0.0989	0.050618
2025-06-03 12:33:31	1025	3.95e-06	0.0001	0.126	0.085634
2025-06-03 12:33:32	1026	3.95e-06	0.0001	0.158	0.120649
2025-06-03 12:33:33	1027	3.94e-06	0.0001	0.199	0.155664
2025-06-03 12:33:34	1028	3.95e-06	0.0001	0.241	0.195056
2025-06-03 12:33:35	1029	3.95e-06	0.0001	0.295	0.265087
2025-06-03 12:33:36	1030	3.95e-06	0.0001	0.344	0.308856
2025-06-03 12:33:37	1031	3.95e-06	0.0001	0.386	0.357002
2025-06-03 12:33:38	1032	3.95e-06	0.0001	0.44	0.396394
2025-06-03 12:33:39	1033	3.94e-06	0.0001	0.494	0.462048
2025-06-03 12:33:40	1034	3.94e-06	0.0001	0.553	0.505817
2025-06-03 12:33:41	1035	3.94e-06	0.0001	0.616	0.584601
2025-06-03 12:33:42	1036	3.94e-06	0.0001	0.674	0.650255
2025-06-03 12:33:43	1037	3.94e-06	0.0001	0.743	0.715909
2025-06-03 12:33:44	1038	3.95e-06	0.0001	0.818	0.785939
2025-06-03 12:33:45	1039	3.95e-06	0.0001	0.882	0.85597
2025-06-03 12:33:46	1040	3.94e-06	0.0001	0.954	0.921623
2025-06-03 12:33:47	1041	3.95e-06	0.0001	1.03	1.01792
2025-06-03 12:33:48	1042	3.95e-06	0.0001	1.11	1.08357
2025-06-03 12:33:49	1043	3.95e-06	0.0001	1.19	1.17548
2025-06-03 12:33:50	1044	3.95e-06	0.0001	1.27	1.24989
2025-06-03 12:33:51	1045	3.95e-06	0.0001	1.38	1.33305
2025-06-03 12:33:52	1046	3.95e-06	0.0001	1.46	1.40746
2025-06-03 12:33:53	1047	3.94e-06	0.0001	1.56	1.52126
2025-06-03 12:33:54	1048	3.95e-06	0.0001	1.63	1.59567
2025-06-03 12:33:55	1049	3.94e-06	0.0001	1.71	1.68321
2025-06-03 12:33:56	1050	3.9e-06	0.0001	1.79	1.75761
2025-06-03 12:33:57	1051	3.87e-06	0.0001	1.87	1.84078
2025-06-03 12:33:58	1052	3.87e-06	0.0001	1.96	1.90205
2025-06-03 12:33:59	1053	3.87e-06	0.0001	2.06	1.98084
2025-06-03 12:34:00	1054	3.87e-06	0.0001	2.12	2.0815
2025-06-03 12:34:01	1055	3.89e-06	0.0001	2.19	2.16467
2025-06-03 12:34:02	1056	3.87e-06	0.0001	2.26	2.23907
2025-06-03 12:34:03	1057	3.89e-06	0.0001	2.31	2.30473
2025-06-03 12:34:04	1058	3.86e-06	0.0001	2.37	2.35725
2025-06-03 12:34:05	1059	3.87e-06	0.0001	2.46	2.42728
2025-06-03 12:34:06	1060	3.87e-06	0.0001	2.5	2.47105
2025-06-03 12:34:07	1061	3.87e-06	0.0001	2.56	2.54108
2025-06-03 12:34:08	1062	3.87e-06	0.0001	2.61	2.58047
2025-06-03 12:34:09	1063	3.87e-06	0.0001	2.68	2.64175
2025-06-03 12:34:10	1064	3.87e-06	0.0001	2.73	2.68114
2025-06-03 12:34:11	1065	3.87e-06	0.0001	2.76	2.73366
2025-06-03 12:34:12	1066	3.89e-06	0.0001	2.79	2.7643
2025-06-03 12:34:13	1067	3.89e-06	0.0001	2.84	2.81245
2025-06-03 12:34:14	1068	3.87e-06	0.0001	2.85	2.82996
2025-06-03 12:34:15	1069	3.89e-06	0.0001	2.89	2.86059
2025-06-03 12:34:16	1070	3.89e-06	0.0001	2.91	2.88686
2025-06-03 12:34:17	1071	3.87e-06	0.0001	2.93	2.93063
2025-06-03 12:34:18	1072	3.87e-06	0.0001	2.95	2.93938
2025-06-03 12:34:19	1073	3.87e-06	0.0001	2.97	2.96126
2025-06-03 12:34:20	1074	3.87e-06	0.0001	2.99	2.98315
2025-06-03 12:34:21	1075	3.87e-06	0.0001	3	3.00941
2025-06-03 12:34:22	1076	3.87e-06	0.0001	3.01	3.01379
2025-06-03 12:34:23	1077	3.87e-06	0.0001	3.05	3.0313
2025-06-03 12:34:24	1078	3.87e-06	0.0001	3.06	3.07069
2025-06-03 12:34:25	1079	3.87e-06	0.0001	3.07	3.07069
2025-06-03 12:34:26	1080	3.87e-06	0.0001	3.09	3.07944
2025-06-03 12:34:27	1081	3.87e-06	0.0001	3.11	3.08382
2025-06-03 12:34:28	1082	3.87e-06	0.0001	3.11	3.11008
2025-06-03 12:34:29	1083	3.87e-06	0.0001	3.12	3.11446
2025-06-03 12:34:30	1084	3.89e-06	0.0001	3.13	3.13196
2025-06-03 12:34:31	1085	3.89e-06	0.0001	3.15	3.13196
2025-06-03 12:34:32	1086	3.89e-06	0.0001	3.15	3.14947
2025-06-03 12:34:32	1086	3.87e-06	0.0001	3.15	3.15385
2025-06-03 12:34:33	1087	3.87e-06	0.0001	3.17	3.14947
2025-06-03 12:34:34	1088	3.87e-06	0.0001	3.17	3.16698
2025-06-03 12:34:35	1089	3.87e-06	0.0001	3.17	3.18011
2025-06-03 12:34:36	1090	3.87e-06	0.0001	3.19	3.18886
2025-06-03 12:34:37	1091	3.87e-06	0.0001	3.19	3.19762
2025-06-03 12:34:38	1092	3.89e-06	0.0001	3.19	3.18449
2025-06-03 12:34:39	1093	3.89e-06	0.0001	3.19	3.18886
2025-06-03 12:34:40	1094	3.87e-06	0.0001	3.21	3.19762
2025-06-03 12:34:41	1095	3.89e-06	0.0001	3.21	3.21075
2025-06-03 12:34:42	1096	3.87e-06	0.0001	3.21	3.21513
2025-06-03 12:34:43	1097	3.87e-06	0.0001	3.21	3.20637
2025-06-03 12:34:44	1098	3.87e-06	0.0001	3.21	3.2195
2025-06-03 12:34:45	1099	3.89e-06	0.0001	3.23	3.22388
2025-06-03 12:34:46	1100	3.89e-06	0.0001	3.24	3.24139
2025-06-03 12:34:47	1101	3.87e-06	0.0001	3.23	3.22826
2025-06-03 12:34:48	1102	3.87e-06	0.0001	3.24	3.23701
2025-06-03 12:34:49	1103	3.87e-06	0.0001	3.24	3.24139
2025-06-03 12:34:50	1104	3.87e-06	0.0001	3.24	3.24139
2025-06-03 12:34:51	1105	3.87e-06	0.0001	3.23	3.24139
2025-06-03 12:34:52	1106	3.89e-06	0.0001	3.24	3.24139
2025-06-03 12:34:53	1107	3.89e-06	0.0001	3.23	3.24576
2025-06-03 12:34:54	1108	3.87e-06	0.0001	3.24	3.25452
2025-06-03 12:34:55	1109	3.87e-06	0.0001	3.25	3.25889
2025-06-03 12:34:56	1110	3.87e-06	0.0001	3.25	3.26765
2025-06-03 12:34:57	1111	3.89e-06	0.0001	3.25	3.25452
2025-06-03 12:34:57	1111	3.87e-06	0.0001	3.25	3.26327
2025-06-03 12:34:58	1112	3.87e-06	0.0001	3.25	3.25889
2025-06-03 12:34:59	1113	3.87e-06	0.0001	3.25	3.26327
2025-06-03 12:35:00	1114	3.87e-06	0.0001	3.26	3.25452
2025-06-03 12:35:01	1115	3.87e-06	0.0001	3.25	3.26765
2025-06-03 12:35:02	1116	3.87e-06	0.0001	3.25	3.26765
2025-06-03 12:35:03	1117	3.87e-06	0.0001	3.25	3.24576
2025-06-03 12:35:04	1118	3.87e-06	0.0001	3.25	3.25014
2025-06-03 12:35:05	1119	3.87e-06	0.0001	3.26	3.27203
2025-06-03 12:35:06	1120	3.87e-06	0.0001	3.25	3.24139
2025-06-03 12:35:07	1121	3.87e-06	0.0001	3.25	3.25452
2025-06-03 12:35:08	1122	3.87e-06	0.0001	3.25	3.25014
2025-06-03 12:35:09	1123	3.87e-06	0.0001	3.25	3.25889
2025-06-03 12:35:10	1124	3.89e-06	0.0001	3.25	3.25889
2025-06-03 12:35:11	1125	3.87e-06	0.0001	3.25	3.27203
2025-06-03 12:35:12	1126	3.87e-06	0.0001	3.25	3.25889
2025-06-03 12:35:13	1127	3.87e-06	0.0001	3.24	3.25452
2025-06-03 12:35:14	1128	3.87e-06	0.0001	3.24	3.25889
2025-06-03 12:35:15	1129	3.87e-06	0.0001	3.24	3.26765
2025-06-03 12:35:16	1130	3.87e-06	0.0001	3.24	3.25014
2025-06-03 12:35:17	1131	3.87e-06	0.0001	3.24	3.25014
2025-06-03 12:35:18	1132	3.86e-06	0.0001	3.23	3.25452
2025-06-03 12:35:19	1133	3.87e-06	0.0001	3.24	3.24576
2025-06-03 12:35:20	1134	3.87e-06	0.0001	3.24	3.25889
2025-06-03 12:35:21	1135	3.87e-06	0.0001	3.24	3.24576
2025-06-03 12:35:22	1136	3.86e-06	0.0001	3.24	3.26765
2025-06-03 12:35:23	1137	3.86e-06	0.0001	3.24	3.24576
2025-06-03 12:35:23	1137	3.87e-06	0.0001	3.23	3.25452
2025-06-03 12:35:24	1138	3.87e-06	0.0001	3.21	3.25014
2025-06-03 12:35:25	1139	3.87e-06	0.0001	3.21	3.25014
2025-06-03 12:35:26	1140	3.87e-06	0.0001	3.21	3.24576
2025-06-03 12:35:27	1141	3.87e-06	0.0001	3.21	3.25014
2025-06-03 12:35:28	1142	3.86e-06	0.0001	3.21	3.24576
2025-06-03 12:35:29	1143	3.87e-06	0.0001	3.21	3.25014
2025-06-03 12:35:30	1144	3.86e-06	0.0001	3.21	3.26327
2025-06-03 12:35:31	1145	3.86e-06	0.0001	3.21	3.25889
2025-06-03 12:35:32	1146	3.84e-06	0.0001	3.21	3.25452
2025-06-03 12:35:33	1147	3.85e-06	0.0001	3.21	3.25014
2025-06-03 12:35:34	1148	3.82e-06	0.0001	3.21	3.25014
2025-06-03 12:35:35	1149	3.84e-06	0.0001	3.21	3.25889
2025-06-03 12:35:36	1150	3.84e-06	0.0001	3.21	3.25452
2025-06-03 12:35:37	1151	3.84e-06	0.0001	3.21	3.26327
2025-06-03 12:35:38	1152	3.82e-06	0.0001	3.21	3.25452
2025-06-03 12:35:39	1153	3.82e-06	0.0001	3.21	3.25452
2025-06-03 12:35:40	1154	3.82e-06	0.0001	3.21	3.25014
2025-06-03 12:35:41	1155	3.82e-06	0.0001	3.21	3.25014
2025-06-03 12:35:42	1156	3.82e-06	0.0001	3.21	3.25452
2025-06-03 12:35:43	1157	3.81e-06	0.0001	3.21	3.25014
2025-06-03 12:35:44	1158	3.81e-06	0.0001	3.19	3.26327
2025-06-03 12:35:45	1159	3.81e-06	0.0001	3.19	3.25452
2025-06-03 12:35:46	1160	3.81e-06	0.0001	3.19	3.25889
2025-06-03 12:35:47	1161	3.81e-06	0.0001	3.19	3.24139
2025-06-03 12:35:48	1162	3.81e-06	0.0001	3.19	3.25452
2025-06-03 12:35:49	1163	3.8e-06	0.0001	3.19	3.25889
2025-06-03 12:35:49	1163	3.81e-06	0.0001	3.19	3.25014
2025-06-03 12:35:50	1164	3.81e-06	0.0001	3.19	3.25889
2025-06-03 12:35:51	1165	3.81e-06	0.0001	3.19	3.24139
2025-06-03 12:35:52	1166	3.81e-06	0.0001	3.19	3.23701
2025-06-03 12:35:53	1167	3.81e-06	0.0001	3.18	3.23263
2025-06-03 12:35:54	1168	3.81e-06	0.0001	3.17	3.23263
2025-06-03 12:35:55	1169	3.81e-06	0.0001	3.18	3.24576
2025-06-03 12:35:56	1170	3.81e-06	0.0001	3.18	3.24139
2025-06-03 12:35:57	1171	3.81e-06	0.0001	3.17	3.22388
2025-06-03 12:35:58	1172	3.81e-06	0.0001	3.17	3.23701
2025-06-03 12:35:59	1173	3.81e-06	0.0001	3.17	3.24576
2025-06-03 12:36:00	1174	3.82e-06	0.0001	3.17	3.23263
2025-06-03 12:36:01	1175	3.81e-06	0.0001	3.17	3.24139
2025-06-03 12:36:02	1176	3.81e-06	0.0001	3.17	3.24139
2025-06-03 12:36:03	1177	3.81e-06	0.0001	3.16	3.22388
2025-06-03 12:36:04	1178	3.81e-06	0.0001	3.15	3.22388
2025-06-03 12:36:05	1179	3.81e-06	0.0001	3.15	3.21513
2025-06-03 12:36:06	1180	3.81e-06	0.0001	3.15	3.21513
2025-06-03 12:36:07	1181	3.81e-06	0.0001	3.15	3.20637
2025-06-03 12:36:08	1182	3.81e-06	0.0001	3.15	3.20637
2025-06-03 12:36:09	1183	3.81e-06	0.0001	3.13	3.21075
2025-06-03 12:36:10	1184	3.81e-06	0.0001	3.13	3.2195
2025-06-03 12:36:11	1185	3.81e-06	0.0001	3.13	3.21075
2025-06-03 12:36:12	1186	3.81e-06	0.0001	3.13	3.21075
2025-06-03 12:36:13	1187	3.81e-06	0.0001	3.13	3.21075
2025-06-03 12:36:14	1188	3.81e-06	0.0001	3.13	3.19324
2025-06-03 12:36:14	1188	3.81e-06	0.0001	3.13	3.19324
2025-06-03 12:36:16	1190	3.81e-06	0.0001	3.11	3.18449
2025-06-03 12:36:16	1190	3.81e-06	0.0001	3.11	3.20637
2025-06-03 12:36:17	1191	3.81e-06	0.0001	3.11	3.2195
2025-06-03 12:36:18	1192	3.81e-06	0.0001	3.11	3.19324
2025-06-03 12:36:19	1193	3.81e-06	0.0001	3.1	3.18449
2025-06-03 12:36:20	1194	3.81e-06	0.0001	3.09	3.16698
2025-06-03 12:36:21	1195	3.81e-06	0.0001	3.09	3.1626
2025-06-03 12:36:22	1196	3.81e-06	0.0001	3.07	3.1626
2025-06-03 12:36:23	1197	3.81e-06	0.0001	3.07	3.15385
2025-06-03 12:36:24	1198	3.81e-06	0.0001	3.06	3.14947
2025-06-03 12:36:25	1199	3.81e-06	0.0001	3.05	3.13634
2025-06-03 12:36:26	1200	3.81e-06	0.0001	3.03	3.11883
2025-06-03 12:36:27	1201	3.81e-06	0.0001	3.02	3.09695
2025-06-03 12:36:28	1202	3.81e-06	0.0001	3.01	3.08819
2025-06-03 12:36:29	1203	3.82e-06	0.0001	3	3.07506
2025-06-03 12:36:30	1204	3.81e-06	0.0001	2.98	3.07069
2025-06-03 12:36:31	1205	3.81e-06	0.0001	2.97	3.04442
2025-06-03 12:36:32	1206	3.81e-06	0.0001	2.96	3.04005
2025-06-03 12:36:33	1207	3.81e-06	0.0001	2.93	3.00941
2025-06-03 12:36:34	1208	3.81e-06	0.0001	2.91	2.98315
2025-06-03 12:36:35	1209	3.81e-06	0.0001	2.9	2.935
2025-06-03 12:36:36	1210	3.81e-06	0.0001	2.87	2.90874
2025-06-03 12:36:37	1211	3.81e-06	0.0001	2.85	2.89123
2025-06-03 12:36:38	1212	3.81e-06	0.0001	2.82	2.87373
2025-06-03 12:36:39	1213	3.81e-06	0.0001	2.8	2.84309
2025-06-03 12:36:40	1214	3.8e-06	0.0001	2.77	2.80807
2025-06-03 12:36:41	1215	3.81e-06	0.0001	2.73	2.76868
2025-06-03 12:36:42	1216	3.81e-06	0.0001	2.71	2.74242
2025-06-03 12:36:43	1217	3.81e-06	0.0001	2.67	2.70303
2025-06-03 12:36:44	1218	3.81e-06	0.0001	2.65	2.68552
2025-06-03 12:36:45	1219	3.81e-06	0.0001	2.63	2.65488
2025-06-03 12:36:46	1220	3.81e-06	0.0001	2.61	2.65926
2025-06-03 12:36:47	1221	3.81e-06	0.0001	2.59	2.61111
2025-06-03 12:36:48	1222	3.81e-06	0.0001	2.58	2.61549
2025-06-03 12:36:49	1223	3.81e-06	0.0001	2.56	2.60673
2025-06-03 12:36:50	1224	3.81e-06	0.0001	2.55	2.5936
2025-06-03 12:36:51	1225	3.81e-06	0.0001	2.53	2.58485
2025-06-03 12:36:52	1226	3.81e-06	0.0001	2.52	2.56297
2025-06-03 12:36:53	1227	3.81e-06	0.0001	2.51	2.56734
2025-06-03 12:36:54	1228	3.81e-06	0.0001	2.5	2.55421
2025-06-03 12:36:55	1229	3.81e-06	0.0001	2.5	2.55421
2025-06-03 12:36:56	1230	3.81e-06	0.0001	2.49	2.54983
2025-06-03 12:36:57	1231	3.81e-06	0.0001	2.49	2.54983
2025-06-03 12:36:58	1232	3.81e-06	0.0001	2.49	2.54983
2025-06-03 12:36:59	1233	3.81e-06	0.0001	2.47	2.5367
2025-06-03 12:37:01	1235	3.81e-06	0.0001	2.47	2.52795
2025-06-03 12:37:02	1236	3.81e-06	0.0001	2.47	2.52357
2025-06-03 12:37:03	1237	3.81e-06	0.0001	2.47	2.51482
2025-06-03 12:37:04	1238	3.81e-06	0.0001	2.46	2.5192
2025-06-03 12:37:05	1239	3.81e-06	0.0001	2.46	2.52357
2025-06-03 12:37:06	1240	3.81e-06	0.0001	2.46	2.50169
2025-06-03 12:37:07	1241	3.82e-06	0.0001	2.46	2.51482
2025-06-03 12:37:08	1242	3.8e-06	0.0001	2.46	2.5192
2025-06-03 12:37:09	1243	3.81e-06	0.0001	2.46	2.50606
2025-06-03 12:37:10	1244	3.81e-06	0.0001	2.44	2.51044
2025-06-03 12:37:11	1245	3.82e-06	0.0001	2.44	2.51044
2025-06-03 12:37:12	1246	3.81e-06	0.0001	2.44	2.50169
2025-06-03 12:37:13	1247	3.81e-06	0.0001	2.44	2.51044
2025-06-03 12:37:14	1248	3.81e-06	0.0001	2.44	2.50169
2025-06-03 12:37:15	1249	3.81e-06	0.0001	2.44	2.49293
2025-06-03 12:37:16	1250	3.81e-06	0.0001	2.44	2.49731
2025-06-03 12:37:17	1251	3.81e-06	0.0001	2.44	2.49293
2025-06-03 12:37:18	1252	3.81e-06	0.0001	2.43	2.50169
2025-06-03 12:37:19	1253	3.81e-06	0.0001	2.43	2.48856
2025-06-03 12:37:20	1254	3.81e-06	0.0001	2.43	2.50606
2025-06-03 12:37:21	1255	3.81e-06	0.0001	2.43	2.49293
2025-06-03 12:37:22	1256	3.81e-06	0.0001	2.43	2.50606
2025-06-03 12:37:23	1257	3.81e-06	0.0001	2.43	2.48418
2025-06-03 12:37:24	1258	3.81e-06	0.0001	2.43	2.48856
2025-06-03 12:37:25	1259	3.81e-06	0.0001	2.41	2.48418
2025-06-03 12:37:26	1260	3.8e-06	0.0001	2.41	2.47543
2025-06-03 12:37:27	1261	3.81e-06	0.0001	2.41	2.47543
2025-06-03 12:37:28	1262	3.81e-06	0.0001	2.41	2.48856
2025-06-03 12:37:29	1263	3.81e-06	0.0001	2.4	2.48418
2025-06-03 12:37:30	1264	3.81e-06	0.0001	2.4	2.47543
2025-06-03 12:37:31	1265	3.81e-06	0.0001	2.4	2.46667
2025-06-03 12:37:32	1266	3.81e-06	0.0001	2.4	2.45792
2025-06-03 12:37:33	1267	3.81e-06	0.0001	2.4	2.45792
2025-06-03 12:37:34	1268	3.81e-06	0.0001	2.38	2.45792
2025-06-03 12:37:35	1269	3.81e-06	0.0001	2.38	2.45354
2025-06-03 12:37:36	1270	3.81e-06	0.0001	2.38	2.44916
2025-06-03 12:37:37	1271	3.81e-06	0.0001	2.38	2.4623
2025-06-03 12:37:38	1272	3.81e-06	0.0001	2.38	2.44916
2025-06-03 12:37:39	1273	3.81e-06	0.0001	2.37	2.45792
2025-06-03 12:37:40	1274	3.81e-06	0.0001	2.37	2.44479
2025-06-03 12:37:41	1275	3.81e-06	0.0001	2.37	2.44479
2025-06-03 12:37:42	1276	3.81e-06	0.0001	2.37	2.44479
2025-06-03 12:37:43	1277	3.81e-06	0.0001	2.36	2.43603
2025-06-03 12:37:44	1278	3.81e-06	0.0001	2.35	2.45354
2025-06-03 12:37:45	1279	3.81e-06	0.0001	2.35	2.43603
2025-06-03 12:37:46	1280	3.81e-06	0.0001	2.35	2.43166
2025-06-03 12:37:47	1281	3.81e-06	0.0001	2.35	2.44041
2025-06-03 12:37:48	1282	3.81e-06	0.0001	2.34	2.44041
2025-06-03 12:37:49	1283	3.81e-06	0.0001	2.34	2.43166
2025-06-03 12:37:50	1284	3.81e-06	0.0001	2.34	2.41415
2025-06-03 12:37:51	1285	3.81e-06	0.0001	2.34	2.43166
2025-06-03 12:37:52	1286	3.81e-06	0.0001	2.32	2.42728
2025-06-03 12:37:53	1287	3.82e-06	0.0001	2.32	2.40977
2025-06-03 12:37:54	1288	3.81e-06	0.0001	2.32	2.40977
2025-06-03 12:37:55	1289	3.81e-06	0.0001	2.32	2.40977
2025-06-03 12:37:56	1290	3.81e-06	0.0001	2.31	2.40977
2025-06-03 12:37:57	1291	3.81e-06	0.0001	2.31	2.40977
2025-06-03 12:37:58	1292	3.81e-06	0.0001	2.31	2.41415
2025-06-03 12:37:59	1293	3.81e-06	0.0001	2.31	2.40977
2025-06-03 12:38:00	1294	3.81e-06	0.0001	2.31	2.4054
2025-06-03 12:38:01	1295	3.81e-06	0.0001	2.29	2.40977
2025-06-03 12:38:02	1296	3.81e-06	0.0001	2.29	2.39664
2025-06-03 12:38:03	1297	3.81e-06	0.0001	2.29	2.39227
2025-06-03 12:38:04	1298	3.81e-06	0.0001	2.29	2.40977
2025-06-03 12:38:05	1299	3.81e-06	0.0001	2.29	2.39664
2025-06-03 12:38:06	1300	3.81e-06	0.0001	2.28	2.40102
2025-06-03 12:38:07	1301	3.81e-06	0.0001	2.29	2.40102
2025-06-03 12:38:08	1302	3.81e-06	0.0001	2.29	2.39664
2025-06-03 12:38:09	1303	3.81e-06	0.0001	2.28	2.39227
2025-06-03 12:38:10	1304	3.81e-06	0.0001	2.28	2.39227
2025-06-03 12:38:11	1305	3.8e-06	0.0001	2.28	2.38789
2025-06-03 12:38:12	1306	3.81e-06	0.0001	2.28	2.38789
2025-06-03 12:38:13	1307	3.81e-06	0.0001	2.28	2.38351
2025-06-03 12:38:14	1308	3.81e-06	0.0001	2.28	2.39227
2025-06-03 12:38:15	1309	3.81e-06	0.0001	2.26	2.37476
2025-06-03 12:38:16	1310	3.81e-06	0.0001	2.26	2.37914
2025-06-03 12:38:17	1311	3.81e-06	0.0001	2.26	2.38789
2025-06-03 12:38:18	1312	3.81e-06	0.0001	2.26	2.366
2025-06-03 12:38:19	1313	3.82e-06	0.0001	2.26	2.39664
2025-06-03 12:38:20	1314	3.81e-06	0.0001	2.26	2.38351
2025-06-03 12:38:21	1315	3.81e-06	0.0001	2.25	2.37038
2025-06-03 12:38:22	1316	3.81e-06	0.0001	2.25	2.366
2025-06-03 12:38:23	1317	3.81e-06	0.0001	2.25	2.37476
2025-06-03 12:38:24	1318	3.81e-06	0.0001	2.25	2.366
2025-06-03 12:38:25	1319	3.81e-06	0.0001	2.24	2.37038
2025-06-03 12:38:26	1320	3.81e-06	0.0001	2.24	2.35287
2025-06-03 12:38:27	1321	3.81e-06	0.0001	2.24	2.35725
2025-06-03 12:38:28	1322	3.81e-06	0.0001	2.24	2.36163
2025-06-03 12:38:29	1323	3.81e-06	0.0001	2.24	2.36163
2025-06-03 12:38:30	1324	3.81e-06	0.0001	2.24	2.36163
2025-06-03 12:38:31	1325	3.81e-06	0.0001	2.23	2.35287
2025-06-03 12:38:31	1325	3.81e-06	0.0001	2.22	2.36163
2025-06-03 12:38:32	1326	3.81e-06	0.0001	2.22	2.34412
2025-06-03 12:38:33	1327	3.8e-06	0.0001	2.22	2.3485
2025-06-03 12:38:35	1329	3.81e-06	0.0001	2.22	2.3485
2025-06-03 12:38:36	1330	3.81e-06	0.0001	2.22	2.35725
2025-06-03 12:38:37	1331	3.81e-06	0.0001	2.22	2.33974
2025-06-03 12:38:38	1332	3.81e-06	0.0001	2.22	2.33537
2025-06-03 12:38:39	1333	3.81e-06	0.0001	2.22	2.34412
2025-06-03 12:38:39	1333	3.81e-06	0.0001	2.21	2.33974
2025-06-03 12:38:40	1334	3.81e-06	0.0001	2.21	2.33974
2025-06-03 12:38:41	1335	3.81e-06	0.0001	2.21	2.35287
2025-06-03 12:38:42	1336	3.81e-06	0.0001	2.21	2.34412
2025-06-03 12:38:43	1337	3.81e-06	0.0001	2.21	2.33537
2025-06-03 12:38:44	1338	3.81e-06	0.0001	2.21	2.32661
2025-06-03 12:38:45	1339	3.81e-06	0.0001	2.21	2.33974
2025-06-03 12:38:46	1340	3.81e-06	0.0001	2.2	2.33974
2025-06-03 12:38:47	1341	3.81e-06	0.0001	2.21	2.31786
2025-06-03 12:38:48	1342	3.81e-06	0.0001	2.21	2.32224
2025-06-03 12:38:49	1343	3.8e-06	0.0001	2.21	2.33974
2025-06-03 12:38:50	1344	3.81e-06	0.0001	2.21	2.32661
2025-06-03 12:38:51	1345	3.81e-06	0.0001	2.21	2.32661
2025-06-03 12:38:52	1346	3.81e-06	0.0001	2.2	2.31348
2025-06-03 12:38:53	1347	3.81e-06	0.0001	2.19	2.31786
2025-06-03 12:38:54	1348	3.81e-06	0.0001	2.19	2.33537
2025-06-03 12:38:55	1349	3.81e-06	0.0001	2.19	2.32661
2025-06-03 12:38:56	1350	3.81e-06	0.0001	2.19	2.3091
2025-06-03 12:38:57	1351	3.81e-06	0.0001	2.19	2.32224
2025-06-03 12:38:58	1352	3.81e-06	0.0001	2.19	2.30473
2025-06-03 12:38:59	1353	3.81e-06	0.0001	2.19	2.32224
2025-06-03 12:39:00	1354	3.81e-06	0.0001	2.19	2.31786
2025-06-03 12:39:01	1355	3.81e-06	0.0001	2.18	2.31786
2025-06-03 12:39:02	1356	3.81e-06	0.0001	2.18	2.30473
2025-06-03 12:39:03	1357	3.81e-06	0.0001	2.18	2.30035
2025-06-03 12:39:05	1359	3.81e-06	0.0001	2.18	2.31348
2025-06-03 12:39:05	1359	3.81e-06	0.0001	2.18	2.33537
2025-06-03 12:39:06	1360	3.81e-06	0.0001	2.18	2.2916
2025-06-03 12:39:07	1361	3.81e-06	0.0001	2.18	2.32224
2025-06-03 12:39:08	1362	3.81e-06	0.0001	2.18	2.29597
2025-06-03 12:39:09	1363	3.81e-06	0.0001	2.18	2.29597
2025-06-03 12:39:10	1364	3.81e-06	0.0001	2.17	2.31786
2025-06-03 12:39:11	1365	3.81e-06	0.0001	2.17	2.3091
2025-06-03 12:39:13	1367	3.81e-06	0.0001	2.17	2.30473
2025-06-03 12:39:13	1367	3.81e-06	0.0001	2.17	2.2916
2025-06-03 12:39:14	1368	3.81e-06	0.0001	2.17	2.31348
2025-06-03 12:39:15	1369	3.81e-06	0.0001	2.17	2.30035
2025-06-03 12:39:16	1370	3.81e-06	0.0001	2.17	2.30473
2025-06-03 12:39:17	1371	3.81e-06	0.0001	2.17	2.30035
2025-06-03 12:39:18	1372	3.81e-06	0.0001	2.17	2.28722
2025-06-03 12:39:19	1373	3.81e-06	0.0001	2.17	2.29597
2025-06-03 12:39:20	1374	3.81e-06	0.0001	2.16	2.28284
2025-06-03 12:39:21	1375	3.81e-06	0.0001	2.16	2.28284
2025-06-03 12:39:22	1376	3.81e-06	0.0001	2.16	2.2916
2025-06-03 12:39:23	1377	3.81e-06	0.0001	2.16	2.2916
2025-06-03 12:39:24	1378	3.8e-06	0.0001	2.16	2.2916
2025-06-03 12:39:25	1379	3.81e-06	0.0001	2.16	2.28284
2025-06-03 12:39:26	1380	3.82e-06	0.0001	2.15	2.28284
2025-06-03 12:39:27	1381	3.81e-06	0.0001	2.15	2.27409
2025-06-03 12:39:28	1382	3.81e-06	0.0001	2.15	2.28284
2025-06-03 12:39:29	1383	3.81e-06	0.0001	2.15	2.27409
2025-06-03 12:39:30	1384	3.81e-06	0.0001	2.15	2.26533
2025-06-03 12:39:31	1385	3.81e-06	0.0001	2.15	2.26096
2025-06-03 12:39:32	1386	3.81e-06	0.0001	2.15	2.27409
2025-06-03 12:39:33	1387	3.81e-06	0.0001	2.15	2.26096
2025-06-03 12:39:34	1388	3.81e-06	0.0001	2.15	2.27409
2025-06-03 12:39:35	1389	3.81e-06	0.0001	2.15	2.27847
2025-06-03 12:39:36	1390	3.81e-06	0.0001	2.15	2.26533
2025-06-03 12:39:37	1391	3.81e-06	0.0001	2.14	2.27409
2025-06-03 12:39:38	1392	3.81e-06	0.0001	2.14	2.26096
2025-06-03 12:39:39	1393	3.81e-06	0.0001	2.14	2.26096
2025-06-03 12:39:39	1393	3.81e-06	0.0001	2.14	2.27409
2025-06-03 12:39:40	1394	3.81e-06	0.0001	2.14	2.26971
2025-06-03 12:39:41	1395	3.81e-06	0.0001	2.14	2.26096
2025-06-03 12:39:42	1396	3.82e-06	0.0001	2.14	2.26533
2025-06-03 12:39:43	1397	3.81e-06	0.0001	2.13	2.26971
2025-06-03 12:39:44	1398	3.81e-06	0.0001	2.13	2.2522
2025-06-03 12:39:45	1399	3.81e-06	0.0001	2.13	2.2522
2025-06-03 12:39:46	1400	3.81e-06	0.0001	2.12	2.26533
2025-06-03 12:39:47	1401	3.81e-06	0.0001	2.12	2.24345
2025-06-03 12:39:48	1402	3.81e-06	0.0001	2.12	2.23907
2025-06-03 12:39:49	1403	3.81e-06	0.0001	2.12	2.2522
2025-06-03 12:39:50	1404	3.81e-06	0.0001	2.12	2.23907
2025-06-03 12:39:51	1405	3.81e-06	0.0001	2.12	2.24783
2025-06-03 12:39:52	1406	3.81e-06	0.0001	2.12	2.24783
2025-06-03 12:39:53	1407	3.81e-06	0.0001	2.12	2.26533
2025-06-03 12:39:54	1408	3.81e-06	0.0001	2.12	2.23907
2025-06-03 12:39:55	1409	3.8e-06	0.0001	2.12	2.22594
2025-06-03 12:39:56	1410	3.81e-06	0.0001	2.11	2.2347
2025-06-03 12:39:57	1411	3.81e-06	0.0001	2.11	2.2347
2025-06-03 12:39:58	1412	3.81e-06	0.0001	2.11	2.26096
2025-06-03 12:39:59	1413	3.81e-06	0.0001	2.11	2.23907
2025-06-03 12:40:00	1414	3.8e-06	0.0001	2.11	2.2347
2025-06-03 12:40:01	1415	3.81e-06	0.0001	2.11	2.23032
2025-06-03 12:40:02	1416	3.81e-06	0.0001	2.11	2.2347
2025-06-03 12:40:03	1417	3.81e-06	0.0001	2.11	2.24345
2025-06-03 12:40:04	1418	3.81e-06	0.0001	2.11	2.22594
2025-06-03 12:40:04	1418	3.81e-06	0.0001	2.11	2.24783
2025-06-03 12:40:06	1420	3.8e-06	0.0001	2.11	2.2347
2025-06-03 12:40:06	1420	3.81e-06	0.0001	2.11	2.21719
2025-06-03 12:40:07	1421	3.82e-06	0.0001	2.11	2.22157
2025-06-03 12:40:08	1422	3.82e-06	0.0001	2.1	2.22157
2025-06-03 12:40:09	1423	3.81e-06	0.0001	2.1	2.22594
2025-06-03 12:40:10	1424	3.81e-06	0.0001	2.1	2.22157
2025-06-03 12:40:11	1425	3.7e-06	0.0001	2.1	2.22594
2025-06-03 12:40:12	1426	3.69e-06	0.0001	2.1	2.22157
2025-06-03 12:40:13	1427	3.63e-06	0.0001	2.1	2.23032
2025-06-03 12:40:14	1428	3.61e-06	0.000107	2.1	2.22157
2025-06-03 12:40:15	1429	3.61e-06	0.000229	2.1	2.23032
2025-06-03 12:40:16	1430	3.61e-06	0.000403	2.09	2.20406
2025-06-03 12:40:17	1431	3.61e-06	0.000556	2.09	2.20844
2025-06-03 12:40:18	1432	3.61e-06	0.000699	2.09	2.22157
2025-06-03 12:40:19	1433	3.58e-06	0.000795	2.09	2.21281
2025-06-03 12:40:20	1434	3.55e-06	0.000898	2.09	2.22157
2025-06-03 12:40:21	1435	3.54e-06	0.000972	2.09	2.21719
2025-06-03 12:40:22	1436	3.55e-06	0.00103	2.09	2.21719
2025-06-03 12:40:23	1437	3.55e-06	0.00108	2.09	2.21281
2025-06-03 12:40:24	1438	3.55e-06	0.00113	2.08	2.23032
2025-06-03 12:40:25	1439	3.55e-06	0.00117	2.08	2.19968
2025-06-03 12:40:26	1440	3.55e-06	0.00122	2.08	2.1953
2025-06-03 12:40:27	1441	3.55e-06	0.00125	2.08	2.20406
2025-06-03 12:40:28	1442	3.55e-06	0.00129	2.08	2.19968
2025-06-03 12:40:29	1443	3.49e-06	0.00131	2.08	2.1953
2025-06-03 12:40:30	1444	3.48e-06	0.00133	2.08	2.19968
2025-06-03 12:40:30	1444	3.48e-06	0.00135	2.08	2.19093
2025-06-03 12:40:31	1445	3.48e-06	0.00137	2.08	2.18655
2025-06-03 12:40:32	1446	3.48e-06	0.00138	2.08	2.19968
2025-06-03 12:40:33	1447	3.48e-06	0.0014	2.08	2.20406
2025-06-03 12:40:34	1448	3.48e-06	0.00141	2.08	2.19968
2025-06-03 12:40:35	1449	3.49e-06	0.00144	2.08	2.1953
2025-06-03 12:40:36	1450	3.49e-06	0.00145	2.07	2.19093
2025-06-03 12:40:37	1451	3.48e-06	0.00147	2.07	2.1953
2025-06-03 12:40:38	1452	3.48e-06	0.00147	2.06	2.18655
2025-06-03 12:40:39	1453	3.48e-06	0.00148	2.07	2.19093
2025-06-03 12:40:40	1454	3.48e-06	0.00149	2.06	2.18217
2025-06-03 12:40:41	1455	3.48e-06	0.0015	2.07	2.19093
2025-06-03 12:40:42	1456	3.48e-06	0.0015	2.06	2.1778
2025-06-03 12:40:43	1457	3.48e-06	0.00151	2.07	2.18655
2025-06-03 12:40:44	1458	3.48e-06	0.00152	2.07	2.1778
2025-06-03 12:40:45	1459	3.48e-06	0.00152	2.06	2.1778
2025-06-03 12:40:46	1460	3.48e-06	0.00152	2.06	2.1778
2025-06-03 12:40:47	1461	3.48e-06	0.00154	2.06	2.18217
2025-06-03 12:40:48	1462	3.48e-06	0.00156	2.06	2.19093
2025-06-03 12:40:49	1463	3.48e-06	0.00157	2.06	2.1778
2025-06-03 12:40:50	1464	3.48e-06	0.00158	2.06	2.17342
2025-06-03 12:40:51	1465	3.45e-06	0.00158	2.06	2.1778
2025-06-03 12:40:52	1466	3.46e-06	0.00159	2.06	2.17342
2025-06-03 12:40:53	1467	3.43e-06	0.00159	2.06	2.16904
2025-06-03 12:40:54	1468	3.41e-06	0.00159	2.06	2.16467
2025-06-03 12:40:55	1469	3.41e-06	0.00159	2.05	2.16904
2025-06-03 12:40:56	1470	3.41e-06	0.0016	2.05	2.1778
2025-06-03 12:40:57	1471	3.41e-06	0.0016	2.05	2.16904
2025-06-03 12:40:59	1473	3.41e-06	0.00161	2.05	2.18655
2025-06-03 12:41:00	1474	3.41e-06	0.00162	2.05	2.14716
2025-06-03 12:41:01	1475	3.41e-06	0.00163	2.04	2.15591
2025-06-03 12:41:02	1476	3.41e-06	0.00163	2.05	2.16467
2025-06-03 12:41:03	1477	3.41e-06	0.00163	2.05	2.16029
2025-06-03 12:41:04	1478	3.41e-06	0.00164	2.05	2.17342
2025-06-03 12:41:05	1479	3.41e-06	0.00164	2.05	2.16904
2025-06-03 12:41:06	1480	3.41e-06	0.00164	2.05	2.15153
2025-06-03 12:41:07	1481	3.41e-06	0.00164	2.05	2.15153
2025-06-03 12:41:08	1482	3.41e-06	0.00164	2.05	2.16029
2025-06-03 12:41:09	1483	3.41e-06	0.00164	2.04	2.16029
2025-06-03 12:41:10	1484	3.4e-06	0.00165	2.04	2.15591
2025-06-03 12:41:11	1485	3.41e-06	0.00165	2.03	2.16029
2025-06-03 12:41:12	1486	3.41e-06	0.00165	2.04	2.15153
2025-06-03 12:41:13	1487	3.41e-06	0.00165	2.03	2.15153
2025-06-03 12:41:14	1488	3.41e-06	0.00165	2.03	2.15153
2025-06-03 12:41:15	1489	3.41e-06	0.00166	2.03	2.15591
2025-06-03 12:41:16	1490	3.41e-06	0.00166	2.03	2.14716
2025-06-03 12:41:17	1491	3.41e-06	0.00167	2.03	2.13841
2025-06-03 12:41:18	1492	3.41e-06	0.00167	2.02	2.15153
2025-06-03 12:41:19	1493	3.43e-06	0.00167	2.02	2.13403
2025-06-03 12:41:20	1494	3.41e-06	0.00167	2.02	2.12965
2025-06-03 12:41:21	1495	3.41e-06	0.00167	2.02	2.13403
2025-06-03 12:41:22	1496	3.41e-06	0.00168	2.02	2.14278
2025-06-03 12:41:23	1497	3.41e-06	0.00168	2.02	2.12527
2025-06-03 12:41:24	1498	3.41e-06	0.00168	2.02	2.12965
2025-06-03 12:41:25	1499	3.41e-06	0.00169	2.02	2.12965
2025-06-03 12:41:26	1500	3.41e-06	0.00169	2.02	2.12965
2025-06-03 12:41:27	1501	3.41e-06	0.0017	2.02	2.14278
2025-06-03 12:41:28	1502	3.41e-06	0.0017	2.02	2.12965
2025-06-03 12:41:29	1503	3.43e-06	0.00171	2.02	2.13841
2025-06-03 12:41:30	1504	3.41e-06	0.00171	2.02	2.13841
2025-06-03 12:41:32	1506	3.41e-06	0.00171	2.01	2.12527
2025-06-03 12:41:32	1506	3.38e-05	0.00159	2.01	2.14278
2025-06-03 12:41:33	1507	2.7e-05	0.0013	2.01	2.13403
2025-06-03 12:41:34	1508	2.06e-05	0.001	2.01	2.12965
2025-06-03 12:41:35	1509	1.66e-05	0.000785	2.01	2.12527
2025-06-03 12:41:36	1510	1.48e-05	0.000634	2.01	2.10777
2025-06-03 12:41:37	1511	1.35e-05	0.00053	2.01	2.11214
2025-06-03 12:41:38	1512	1.27e-05	0.000448	2.01	2.11214
2025-06-03 12:41:39	1513	1.19e-05	0.000381	2.01	2.1209
2025-06-03 12:41:40	1514	1.13e-05	0.000322	2	2.11214
2025-06-03 12:41:41	1515	1.08e-05	0.000281	2	2.10777
2025-06-03 12:41:42	1516	1.05e-05	0.000248	2	2.10777
2025-06-03 12:41:43	1517	1.02e-05	0.000222	2	2.10777
2025-06-03 12:41:44	1518	1e-05	0.000192	2	2.12527
2025-06-03 12:41:45	1519	9.83e-06	0.000173	2	2.11652
2025-06-03 12:41:46	1520	9.61e-06	0.000157	2	2.11652
2025-06-03 12:41:47	1521	9.34e-06	0.000148	2	2.09901
2025-06-03 12:41:48	1522	9.16e-06	0.000135	2	2.11214
2025-06-03 12:41:49	1523	9.01e-06	0.00013	2	2.10777
2025-06-03 12:41:50	1524	8.86e-06	0.000126	2	2.10339
2025-06-03 12:41:51	1525	8.7e-06	0.000116	1.99	2.09464
2025-06-03 12:41:52	1526	8.64e-06	0.000109	1.99	2.09901
2025-06-03 12:41:53	1527	8.52e-06	0.000106	1.99	2.10339
2025-06-03 12:41:54	1528	8.37e-06	0.0001	1.99	2.10777
2025-06-03 12:41:55	1529	8.25e-06	0.0001	1.99	2.0815
2025-06-03 12:41:56	1530	8.19e-06	0.0001	1.99	2.10777
2025-06-03 12:41:57	1531	8.04e-06	0.0001	1.99	2.09026
2025-06-03 12:41:58	1532	8.01e-06	0.0001	1.99	2.09464
2025-06-03 12:41:59	1533	7.86e-06	0.0001	1.99	2.10777
2025-06-03 12:42:00	1534	7.76e-06	0.0001	1.99	2.09901
2025-06-03 12:42:01	1535	7.7e-06	0.0001	1.98	2.09464
2025-06-03 12:42:02	1536	7.61e-06	0.0001	1.98	2.09464
2025-06-03 12:42:03	1537	7.52e-06	0.0001	1.98	2.09026
2025-06-03 12:42:04	1538	7.43e-06	0.0001	1.98	2.08588
2025-06-03 12:42:05	1539	7.4e-06	0.0001	1.98	2.08588
2025-06-03 12:42:06	1540	7.28e-06	0.0001	1.98	2.07713
2025-06-03 12:42:07	1541	7.25e-06	0.0001	1.98	2.08588
2025-06-03 12:42:08	1542	7.13e-06	0.0001	1.98	2.09464
2025-06-03 12:42:09	1543	7.1e-06	0.0001	1.98	2.064
2025-06-03 12:42:10	1544	7.1e-06	0.0001	1.98	2.09026
2025-06-03 12:42:11	1545	6.92e-06	0.0001	1.97	2.09464
2025-06-03 12:42:13	1547	6.92e-06	0.0001	1.97	2.08588
2025-06-03 12:42:14	1548	6.84e-06	0.0001	1.97	2.07713
2025-06-03 12:42:15	1549	6.82e-06	0.0001	1.97	2.0815
2025-06-03 12:42:16	1550	6.8e-06	0.0001	1.97	2.0815
2025-06-03 12:42:17	1551	6.72e-06	0.0001	1.97	2.07275
2025-06-03 12:42:18	1552	6.7e-06	0.0001	1.97	2.07713
2025-06-03 12:42:19	1553	6.7e-06	0.0001	1.97	2.064
2025-06-03 12:42:20	1554	6.65e-06	0.0001	1.97	2.0815
2025-06-03 12:42:21	1555	6.61e-06	0.0001	1.97	2.07275
2025-06-03 12:42:21	1555	6.61e-06	0.0001	1.97	2.07713
2025-06-03 12:42:22	1556	6.59e-06	0.0001	1.97	2.07275
2025-06-03 12:42:23	1557	6.51e-06	0.0001	1.97	2.07713
2025-06-03 12:42:24	1558	6.51e-06	0.0001	1.97	2.06837
2025-06-03 12:42:25	1559	6.51e-06	0.0001	1.96	2.07713
2025-06-03 12:42:26	1560	6.51e-06	0.0001	1.96	2.064
2025-06-03 12:42:27	1561	6.43e-06	0.0001	1.96	2.06837
2025-06-03 12:42:29	1563	6.39e-06	0.0001	1.95	2.05962
2025-06-03 12:42:29	1563	6.39e-06	0.0001	1.96	2.05962
2025-06-03 12:42:30	1564	6.39e-06	0.0001	1.96	2.05962
2025-06-03 12:42:31	1565	6.34e-06	0.0001	1.96	2.05087
2025-06-03 12:42:32	1566	6.3e-06	0.0001	1.96	2.05962
2025-06-03 12:42:33	1567	6.3e-06	0.0001	1.95	2.05962
2025-06-03 12:42:34	1568	6.32e-06	0.0001	1.94	2.04649
2025-06-03 12:42:35	1569	6.3e-06	0.0001	1.95	2.05524
2025-06-03 12:42:36	1570	6.22e-06	0.0001	1.94	2.05962
2025-06-03 12:42:37	1571	6.2e-06	0.0001	1.94	2.05524
2025-06-03 12:42:38	1572	6.18e-06	0.0001	1.94	2.05087
2025-06-03 12:42:39	1573	6.18e-06	0.0001	1.94	2.05087
2025-06-03 12:42:40	1574	6.2e-06	0.0001	1.94	2.05087
2025-06-03 12:42:41	1575	6.12e-06	0.0001	1.94	2.04649
2025-06-03 12:42:42	1576	6.09e-06	0.0001	1.95	2.04649
2025-06-03 12:42:43	1577	6.09e-06	0.0001	1.94	2.04211
2025-06-03 12:42:44	1578	6.09e-06	0.0001	1.94	2.04649
2025-06-03 12:42:45	1579	6.09e-06	0.0001	1.94	2.03774
2025-06-03 12:42:46	1580	6.09e-06	0.0001	1.94	2.05087
2025-06-03 12:42:47	1581	6.05e-06	0.0001	1.93	2.03336
2025-06-03 12:42:48	1582	5.99e-06	0.0001	1.93	2.05962
2025-06-03 12:42:49	1583	5.99e-06	0.0001	1.93	2.04211
2025-06-03 12:42:50	1584	5.99e-06	0.0001	1.93	2.03774
2025-06-03 12:42:51	1585	5.99e-06	0.0001	1.93	2.03774
2025-06-03 12:42:52	1586	5.99e-06	0.0001	1.93	2.03336
2025-06-03 12:42:53	1587	5.99e-06	0.0001	1.93	2.02898
2025-06-03 12:42:54	1588	5.91e-06	0.0001	1.93	2.03336
2025-06-03 12:42:55	1589	5.89e-06	0.0001	1.93	2.03774
2025-06-03 12:42:55	1589	5.89e-06	0.0001	1.93	2.03774
2025-06-03 12:42:56	1590	5.87e-06	0.0001	1.92	2.03336
2025-06-03 12:42:57	1591	5.87e-06	0.0001	1.92	2.03774
2025-06-03 12:42:58	1592	5.89e-06	0.0001	1.92	2.02461
2025-06-03 12:42:59	1593	5.89e-06	0.0001	1.92	2.03774
2025-06-03 12:43:00	1594	5.82e-06	0.0001	1.92	2.02461
2025-06-03 12:43:01	1595	5.8e-06	0.0001	1.92	2.0071
2025-06-03 12:43:03	1597	5.78e-06	0.0001	1.92	2.01147
2025-06-03 12:43:03	1597	5.78e-06	0.0001	1.92	2.02461
2025-06-03 12:43:04	1598	5.78e-06	0.0001	1.92	2.02023
2025-06-03 12:43:05	1599	5.78e-06	0.0001	1.92	2.02461
2025-06-03 12:43:06	1600	5.8e-06	0.0001	1.91	2.01585
2025-06-03 12:43:07	1601	5.78e-06	0.0001	1.91	2.0071
2025-06-03 12:43:08	1602	5.78e-06	0.0001	1.91	2.02023
2025-06-03 12:43:09	1603	5.72e-06	0.0001	1.91	2.02023
2025-06-03 12:43:10	1604	5.7e-06	0.0001	1.91	2.02023
2025-06-03 12:43:11	1605	5.68e-06	0.0001	1.91	2.02023
2025-06-03 12:43:12	1606	5.68e-06	0.0001	1.91	2.01147
2025-06-03 12:43:13	1607	5.68e-06	0.0001	1.91	2.02023
2025-06-03 12:43:14	1608	5.68e-06	0.0001	1.91	2.01585
2025-06-03 12:43:15	1609	5.68e-06	0.0001	1.91	2.0071
2025-06-03 12:43:16	1610	5.68e-06	0.0001	1.91	1.99834
2025-06-03 12:43:17	1611	5.68e-06	0.0001	1.91	1.98959
2025-06-03 12:43:18	1612	5.68e-06	0.0001	1.91	2.0071
2025-06-03 12:43:19	1613	5.68e-06	0.0001	1.9	2.00272
2025-06-03 12:43:20	1614	5.66e-06	0.0001	1.9	2.00272
2025-06-03 12:43:21	1615	5.6e-06	0.0001	1.9	2.00272
2025-06-03 12:43:22	1616	5.6e-06	0.0001	1.9	1.99834
2025-06-03 12:43:23	1617	5.58e-06	0.0001	1.9	2.00272
2025-06-03 12:43:24	1618	5.6e-06	0.0001	1.9	1.98959
2025-06-03 12:43:25	1619	5.6e-06	0.0001	1.9	1.99834
2025-06-03 12:43:26	1620	5.6e-06	0.0001	1.9	2.00272
2025-06-03 12:43:27	1621	5.6e-06	0.0001	1.9	1.99397
2025-06-03 12:43:28	1622	5.6e-06	0.0001	1.89	2.00272
2025-06-03 12:43:29	1623	5.6e-06	0.0001	1.88	2.00272
2025-06-03 12:43:29	1623	5.6e-06	0.0001	1.88	1.98959
2025-06-03 12:43:30	1624	5.58e-06	0.0001	1.88	1.99834
2025-06-03 12:43:31	1625	5.6e-06	0.0001	1.89	1.99834
2025-06-03 12:43:32	1626	5.49e-06	0.0001	1.88	1.98084
2025-06-03 12:43:33	1627	5.49e-06	0.0001	1.89	1.98521
2025-06-03 12:43:34	1628	5.49e-06	0.0001	1.88	1.99397
2025-06-03 12:43:35	1629	5.49e-06	0.0001	1.89	1.98521
2025-06-03 12:43:36	1630	5.51e-06	0.0001	1.89	1.99834
2025-06-03 12:43:37	1631	5.51e-06	0.0001	1.89	1.98521
2025-06-03 12:43:38	1632	5.49e-06	0.0001	1.88	1.96771
2025-06-03 12:43:39	1633	5.49e-06	0.0001	1.87	1.97646
2025-06-03 12:43:40	1634	5.49e-06	0.0001	1.87	1.98959
2025-06-03 12:43:41	1635	5.49e-06	0.0001	1.87	1.97646
2025-06-03 12:43:42	1636	5.49e-06	0.0001	1.87	1.98084
2025-06-03 12:43:43	1637	5.47e-06	0.0001	1.87	1.97646
2025-06-03 12:43:44	1638	5.41e-06	0.0001	1.87	1.98521
2025-06-03 12:43:45	1639	5.39e-06	0.0001	1.87	1.97208
2025-06-03 12:43:46	1640	5.39e-06	0.0001	1.87	1.97646
2025-06-03 12:43:47	1641	5.39e-06	0.0001	1.87	1.97208
2025-06-03 12:43:48	1642	5.39e-06	0.0001	1.87	1.98959
2025-06-03 12:43:49	1643	5.39e-06	0.0001	1.88	1.98084
2025-06-03 12:43:50	1644	5.39e-06	0.0001	1.87	1.97646
2025-06-03 12:43:51	1645	5.39e-06	0.0001	1.87	1.97646
2025-06-03 12:43:52	1646	5.39e-06	0.0001	1.87	1.97208
2025-06-03 12:43:53	1647	5.39e-06	0.0001	1.87	1.97208
2025-06-03 12:43:54	1648	5.41e-06	0.0001	1.87	1.96333
2025-06-03 12:43:55	1649	5.39e-06	0.0001	1.86	1.96771
2025-06-03 12:43:55	1649	5.37e-06	0.0001	1.87	1.96771
2025-06-03 12:43:56	1650	5.39e-06	0.0001	1.87	1.96771
2025-06-03 12:43:57	1651	5.33e-06	0.0001	1.87	1.94144
2025-06-03 12:43:58	1652	5.3e-06	0.0001	1.87	1.95895
2025-06-03 12:43:59	1653	5.28e-06	0.0001	1.86	1.95457
2025-06-03 12:44:00	1654	5.3e-06	0.0001	1.85	1.95457
2025-06-03 12:44:01	1655	5.28e-06	0.0001	1.85	1.95895
2025-06-03 12:44:02	1656	5.3e-06	0.0001	1.85	1.9502
2025-06-03 12:44:03	1657	5.28e-06	0.0001	1.85	1.95895
2025-06-03 12:44:04	1658	5.3e-06	0.0001	1.85	1.95457
2025-06-03 12:44:05	1659	5.3e-06	0.0001	1.85	1.94582
2025-06-03 12:44:06	1660	5.28e-06	0.0001	1.85	1.94582
2025-06-03 12:44:07	1661	5.3e-06	0.0001	1.85	1.93707
2025-06-03 12:44:08	1662	5.3e-06	0.0001	1.85	1.94144
2025-06-03 12:44:09	1663	5.28e-06	0.0001	1.85	1.93707
2025-06-03 12:44:10	1664	5.28e-06	0.0001	1.85	1.94144
2025-06-03 12:44:11	1665	5.3e-06	0.0001	1.85	1.94144
2025-06-03 12:44:12	1666	5.3e-06	0.0001	1.86	1.93707
2025-06-03 12:44:13	1667	5.24e-06	0.0001	1.86	1.93269
2025-06-03 12:44:14	1668	5.2e-06	0.0001	1.85	1.94144
2025-06-03 12:44:15	1669	5.2e-06	0.0001	1.85	1.93269
2025-06-03 12:44:16	1670	5.18e-06	0.0001	1.85	1.94144
2025-06-03 12:44:17	1671	5.18e-06	0.0001	1.85	1.93707
2025-06-03 12:44:18	1672	5.18e-06	0.0001	1.85	1.94582
2025-06-03 12:44:19	1673	5.18e-06	0.0001	1.85	1.92394
2025-06-03 12:44:20	1674	5.18e-06	0.0001	1.84	1.94144
2025-06-03 12:44:20	1674	5.18e-06	0.0001	1.84	1.93707
2025-06-03 12:44:21	1675	5.2e-06	0.0001	1.84	1.94144
2025-06-03 12:44:22	1676	5.18e-06	0.0001	1.84	1.93707
2025-06-03 12:44:23	1677	5.18e-06	0.0001	1.83	1.93269
2025-06-03 12:44:24	1678	5.18e-06	0.0001	1.83	1.92831
2025-06-03 12:44:25	1679	5.18e-06	0.0001	1.83	1.93269
2025-06-03 12:44:26	1680	5.2e-06	0.0001	1.83	1.91518
2025-06-03 12:44:27	1681	5.2e-06	0.0001	1.82	1.91081
2025-06-03 12:44:28	1682	5.12e-06	0.0001	1.81	1.91081
2025-06-03 12:44:29	1683	5.08e-06	0.0001	1.81	1.90205
2025-06-03 12:44:30	1684	5.1e-06	0.0001	1.8	1.88454
2025-06-03 12:44:31	1685	5.08e-06	0.0001	1.79	1.88892
2025-06-03 12:44:32	1686	5.08e-06	0.0001	1.78	1.87141
2025-06-03 12:44:33	1687	5.08e-06	0.0001	1.77	1.87579
2025-06-03 12:44:34	1688	5.08e-06	0.0001	1.77	1.85828
2025-06-03 12:44:35	1689	5.06e-06	0.0001	1.77	1.84953
2025-06-03 12:44:36	1690	5.08e-06	0.0001	1.76	1.85828
2025-06-03 12:44:37	1691	5.08e-06	0.0001	1.75	1.8539
2025-06-03 12:44:38	1692	5.08e-06	0.0001	1.75	1.85828
2025-06-03 12:44:39	1693	5.08e-06	0.0001	1.75	1.84953
2025-06-03 12:44:40	1694	5.08e-06	0.0001	1.74	1.84515
2025-06-03 12:44:41	1695	5.06e-06	0.0001	1.74	1.8364
2025-06-03 12:44:42	1696	5.08e-06	0.0001	1.74	1.8364
2025-06-03 12:44:43	1697	5.08e-06	0.0001	1.74	1.83202
2025-06-03 12:44:44	1698	5.08e-06	0.0001	1.74	1.8364
2025-06-03 12:44:45	1699	5.06e-06	0.0001	1.74	1.84078
2025-06-03 12:44:46	1700	5.08e-06	0.0001	1.74	1.84078
2025-06-03 12:44:47	1701	5.08e-06	0.0001	1.74	1.8364
2025-06-03 12:44:48	1702	5.08e-06	0.0001	1.74	1.8364
2025-06-03 12:44:49	1703	5.08e-06	0.0001	1.74	1.84078
2025-06-03 12:44:50	1704	5.08e-06	0.0001	1.74	1.84078
2025-06-03 12:44:51	1705	5.08e-06	0.0001	1.74	1.84515
2025-06-03 12:44:52	1706	5.08e-06	0.0001	1.74	1.8364
2025-06-03 12:44:53	1707	5.08e-06	0.0001	1.74	1.84515
2025-06-03 12:44:54	1708	5.08e-06	0.0001	1.74	1.84078
2025-06-03 12:44:55	1709	5.04e-06	0.0001	1.74	1.84078
2025-06-03 12:44:56	1710	4.99e-06	0.0001	1.73	1.8364
2025-06-03 12:44:57	1711	4.99e-06	0.0001	1.73	1.83202
2025-06-03 12:44:58	1712	4.99e-06	0.0001	1.73	1.83202
2025-06-03 12:44:59	1713	4.99e-06	0.0001	1.73	1.83202
2025-06-03 12:45:00	1714	4.99e-06	0.0001	1.73	1.83202
2025-06-03 12:45:01	1715	4.97e-06	0.0001	1.73	1.8364
2025-06-03 12:45:02	1716	4.97e-06	0.0001	1.73	1.84515
2025-06-03 12:45:04	1718	4.99e-06	0.0001	1.73	1.84515
2025-06-03 12:45:04	1718	4.97e-06	0.0001	1.73	1.8364
2025-06-03 12:45:05	1719	4.99e-06	0.0001	1.73	1.8364
2025-06-03 12:45:07	1721	4.97e-06	0.0001	1.73	1.8364
2025-06-03 12:45:08	1722	4.99e-06	0.0001	1.73	1.82327
2025-06-03 12:45:09	1723	4.99e-06	0.0001	1.73	1.81889
2025-06-03 12:45:10	1724	4.99e-06	0.0001	1.73	1.82327
2025-06-03 12:45:11	1725	4.99e-06	0.0001	1.73	1.82327
2025-06-03 12:45:12	1726	4.99e-06	0.0001	1.73	1.82327
2025-06-03 12:45:13	1727	4.99e-06	0.0001	1.73	1.82764
2025-06-03 12:45:14	1728	4.99e-06	0.0001	1.73	1.81889
2025-06-03 12:45:15	1729	4.99e-06	0.0001	1.73	1.82327
2025-06-03 12:45:16	1730	4.97e-06	0.0001	1.73	1.81451
2025-06-03 12:45:17	1731	4.99e-06	0.0001	1.73	1.82327
2025-06-03 12:45:18	1732	4.97e-06	0.0001	1.73	1.81451
2025-06-03 12:45:19	1733	4.97e-06	0.0001	1.73	1.81889
2025-06-03 12:45:20	1734	4.99e-06	0.0001	1.73	1.8364
2025-06-03 12:45:21	1735	4.99e-06	0.0001	1.73	1.81014
2025-06-03 12:45:22	1736	4.99e-06	0.0001	1.73	1.81889
2025-06-03 12:45:23	1737	4.99e-06	0.0001	1.73	1.82327
2025-06-03 12:45:24	1738	4.97e-06	0.0001	1.73	1.81451
2025-06-03 12:45:25	1739	4.97e-06	0.0001	1.73	1.81451
2025-06-03 12:45:26	1740	4.91e-06	0.0001	1.72	1.82327
2025-06-03 12:45:27	1741	4.87e-06	0.0001	1.72	1.80138
2025-06-03 12:45:28	1742	4.87e-06	0.0001	1.72	1.81451
2025-06-03 12:45:29	1743	4.87e-06	0.0001	1.72	1.81451
2025-06-03 12:45:30	1744	4.87e-06	0.0001	1.72	1.81014
2025-06-03 12:45:31	1745	4.87e-06	0.0001	1.72	1.81451
2025-06-03 12:45:32	1746	4.87e-06	0.0001	1.72	1.81014
2025-06-03 12:45:33	1747	4.87e-06	0.0001	1.72	1.81451
2025-06-03 12:45:34	1748	4.87e-06	0.0001	1.72	1.81014
2025-06-03 12:45:35	1749	4.89e-06	0.0001	1.72	1.80576
2025-06-03 12:45:36	1750	4.87e-06	0.0001	1.72	1.81014
2025-06-03 12:45:37	1751	4.87e-06	0.0001	1.72	1.81451
2025-06-03 12:45:38	1752	4.89e-06	0.0001	1.72	1.81014
2025-06-03 12:45:39	1753	4.87e-06	0.0001	1.72	1.81014
2025-06-03 12:45:40	1754	4.87e-06	0.0001	1.72	1.81014
2025-06-03 12:45:41	1755	4.89e-06	0.0001	1.71	1.79701
2025-06-03 12:45:42	1756	4.87e-06	0.0001	1.72	1.81014
2025-06-03 12:45:43	1757	4.87e-06	0.0001	1.72	1.80576
2025-06-03 12:45:44	1758	4.87e-06	0.0001	1.72	1.81451
2025-06-03 12:45:45	1759	4.87e-06	0.0001	1.72	1.79701
2025-06-03 12:45:46	1760	4.87e-06	0.0001	1.72	1.81014
2025-06-03 12:45:47	1761	4.87e-06	0.0001	1.72	1.80576
2025-06-03 12:45:48	1762	4.87e-06	0.0001	1.72	1.81014
2025-06-03 12:45:49	1763	4.89e-06	0.0001	1.72	1.81014
2025-06-03 12:45:50	1764	4.87e-06	0.0001	1.71	1.80576
2025-06-03 12:45:51	1765	4.87e-06	0.0001	1.71	1.80138
2025-06-03 12:45:52	1766	4.87e-06	0.0001	1.71	1.81014
2025-06-03 12:45:53	1767	4.89e-06	0.0001	1.7	1.79701
2025-06-03 12:45:54	1768	4.87e-06	0.0001	1.71	1.78825
2025-06-03 12:45:55	1769	4.89e-06	0.0001	1.71	1.82327
2025-06-03 12:45:56	1770	4.89e-06	0.0001	1.71	1.80138
2025-06-03 12:45:57	1771	4.87e-06	0.0001	1.71	1.7795
2025-06-03 12:45:58	1772	4.89e-06	0.0001	1.71	1.80138
2025-06-03 12:45:59	1773	4.87e-06	0.0001	1.71	1.79701
2025-06-03 12:46:00	1774	4.87e-06	0.0001	1.71	1.78825
2025-06-03 12:46:01	1775	4.87e-06	0.0001	1.71	1.78825
2025-06-03 12:46:02	1776	4.87e-06	0.0001	1.71	1.80138
2025-06-03 12:46:03	1777	4.87e-06	0.0001	1.71	1.78825
2025-06-03 12:46:04	1778	4.77e-06	0.0001	1.71	1.78388
2025-06-03 12:46:05	1779	4.77e-06	0.0001	1.71	1.79701
2025-06-03 12:46:06	1780	4.79e-06	0.0001	1.71	1.79263
2025-06-03 12:46:07	1781	4.77e-06	0.0001	1.71	1.79263
2025-06-03 12:46:08	1782	4.79e-06	0.0001	1.71	1.79263
2025-06-03 12:46:09	1783	4.79e-06	0.0001	1.71	1.78388
2025-06-03 12:46:10	1784	4.79e-06	0.0001	1.71	1.7795
2025-06-03 12:46:11	1785	4.77e-06	0.0001	1.69	1.77074
2025-06-03 12:46:12	1786	4.77e-06	0.0001	1.69	1.7795
2025-06-03 12:46:13	1787	4.77e-06	0.0001	1.69	1.78825
2025-06-03 12:46:14	1788	4.77e-06	0.0001	1.69	1.79263
2025-06-03 12:46:15	1789	4.77e-06	0.0001	1.69	1.7795
2025-06-03 12:46:16	1790	4.77e-06	0.0001	1.7	1.7795
2025-06-03 12:46:17	1791	4.77e-06	0.0001	1.69	1.77074
2025-06-03 12:46:18	1792	4.77e-06	0.0001	1.69	1.7795
2025-06-03 12:46:19	1793	4.77e-06	0.0001	1.7	1.77074
2025-06-03 12:46:20	1794	4.77e-06	0.0001	1.7	1.77512
2025-06-03 12:46:21	1795	4.79e-06	0.0001	1.7	1.7795
2025-06-03 12:46:22	1796	4.79e-06	0.0001	1.7	1.7795
2025-06-03 12:46:23	1797	4.77e-06	0.0001	1.7	1.77512
2025-06-03 12:46:24	1798	4.77e-06	0.0001	1.7	1.76637
2025-06-03 12:46:25	1799	4.79e-06	0.0001	1.7	1.7795
2025-06-03 12:46:26	1800	4.77e-06	0.0001	1.7	1.79701
2025-06-03 12:46:27	1801	4.77e-06	0.0001	1.7	1.77074
2025-06-03 12:46:28	1802	4.79e-06	0.0001	1.7	1.77074
2025-06-03 12:46:30	1804	4.77e-06	0.0001	1.69	1.77074
2025-06-03 12:46:30	1804	4.77e-06	0.0001	1.69	1.75761
2025-06-03 12:46:31	1805	4.77e-06	0.0001	1.7	1.77512
2025-06-03 12:46:32	1806	4.75e-06	0.0001	1.69	1.77074
2025-06-03 12:46:33	1807	4.77e-06	0.0001	1.68	1.76199
2025-06-03 12:46:34	1808	4.77e-06	0.0001	1.69	1.76637
2025-06-03 12:46:35	1809	4.77e-06	0.0001	1.68	1.75324
2025-06-03 12:46:36	1810	4.77e-06	0.0001	1.68	1.77512
2025-06-03 12:46:38	1812	4.77e-06	0.0001	1.68	1.76199
2025-06-03 12:46:38	1812	4.77e-06	0.0001	1.68	1.76637
2025-06-03 12:46:39	1813	4.79e-06	0.0001	1.68	1.75324
2025-06-03 12:46:40	1814	4.77e-06	0.0001	1.68	1.75761
2025-06-03 12:46:41	1815	4.77e-06	0.0001	1.68	1.76199
2025-06-03 12:46:43	1817	4.77e-06	0.0001	1.68	1.76637
2025-06-03 12:46:44	1818	4.77e-06	0.0001	1.68	1.75324
2025-06-03 12:46:45	1819	4.77e-06	0.0001	1.68	1.74886
2025-06-03 12:46:46	1820	4.79e-06	0.0001	1.68	1.75761
2025-06-03 12:46:46	1820	4.77e-06	0.0001	1.67	1.75324
2025-06-03 12:46:48	1822	4.77e-06	0.0001	1.67	1.74886
2025-06-03 12:46:48	1822	4.77e-06	0.0001	1.67	1.74448
2025-06-03 12:46:49	1823	4.77e-06	0.0001	1.68	1.75761
2025-06-03 12:46:50	1824	4.79e-06	0.0001	1.67	1.74448
2025-06-03 12:46:51	1825	4.77e-06	0.0001	1.67	1.75761
2025-06-03 12:46:53	1827	4.75e-06	0.0001	1.68	1.74886
2025-06-03 12:46:54	1828	4.7e-06	0.0001	1.68	1.75324
2025-06-03 12:46:54	1828	4.7e-06	0.0001	1.67	1.76199
2025-06-03 12:46:56	1830	4.7e-06	0.0001	1.67	1.72697
2025-06-03 12:46:56	1830	4.68e-06	0.0001	1.67	1.75761
2025-06-03 12:46:57	1831	4.68e-06	0.0001	1.67	1.75761
2025-06-03 12:46:58	1832	4.68e-06	0.0001	1.67	1.76199
2025-06-03 12:46:59	1833	4.68e-06	0.0001	1.67	1.76199
2025-06-03 12:47:01	1835	4.66e-06	0.0001	1.67	1.75324
2025-06-03 12:47:02	1836	4.68e-06	0.0001	1.67	1.76199
2025-06-03 12:47:02	1836	4.68e-06	0.0001	1.67	1.74448
2025-06-03 12:47:03	1837	4.68e-06	0.0001	1.67	1.73573
2025-06-03 12:47:04	1838	4.7e-06	0.0001	1.66	1.75324
2025-06-03 12:47:05	1839	4.68e-06	0.0001	1.66	1.74011
2025-06-03 12:47:06	1840	4.68e-06	0.0001	1.66	1.74448
2025-06-03 12:47:07	1841	4.68e-06	0.0001	1.66	1.74448
2025-06-03 12:47:09	1843	4.66e-06	0.0001	1.66	1.74011
2025-06-03 12:47:10	1844	4.68e-06	0.0001	1.66	1.73573
2025-06-03 12:47:11	1845	4.68e-06	0.0001	1.66	1.73573
2025-06-03 12:47:12	1846	4.68e-06	0.0001	1.66	1.73573
2025-06-03 12:47:12	1846	4.68e-06	0.0001	1.66	1.74011
2025-06-03 12:47:13	1847	4.66e-06	0.0001	1.66	1.73135
2025-06-03 12:47:14	1848	4.68e-06	0.0001	1.66	1.74448
2025-06-03 12:47:15	1849	4.68e-06	0.0001	1.66	1.72697
2025-06-03 12:47:16	1850	4.68e-06	0.0001	1.66	1.74011
2025-06-03 12:47:17	1851	4.68e-06	0.0001	1.66	1.73135
2025-06-03 12:47:19	1853	4.68e-06	0.0001	1.65	1.74011
2025-06-03 12:47:20	1854	4.68e-06	0.0001	1.65	1.72697
2025-06-03 12:47:20	1854	4.68e-06	0.0001	1.65	1.74011
2025-06-03 12:47:21	1855	4.68e-06	0.0001	1.65	1.73573
2025-06-03 12:47:22	1856	4.68e-06	0.0001	1.65	1.74011
2025-06-03 12:47:23	1857	4.68e-06	0.0001	1.65	1.73135
2025-06-03 12:47:24	1858	4.68e-06	0.0001	1.66	1.73573
2025-06-03 12:47:25	1859	4.68e-06	0.0001	1.66	1.73135
2025-06-03 12:47:26	1860	4.68e-06	0.0001	1.65	1.72697
2025-06-03 12:47:27	1861	4.68e-06	0.0001	1.65	1.73573
2025-06-03 12:47:28	1862	4.68e-06	0.0001	1.66	1.73135
2025-06-03 12:47:29	1863	4.68e-06	0.0001	1.66	1.71384
2025-06-03 12:47:30	1864	4.66e-06	0.0001	1.65	1.73135
2025-06-03 12:47:31	1865	4.68e-06	0.0001	1.65	1.73135
2025-06-03 12:47:32	1866	4.68e-06	0.0001	1.65	1.72697
2025-06-03 12:47:33	1867	4.68e-06	0.0001	1.65	1.72697
2025-06-03 12:47:34	1868	4.68e-06	0.0001	1.65	1.74011
2025-06-03 12:47:35	1869	4.68e-06	0.0001	1.65	1.71384
2025-06-03 12:47:36	1870	4.66e-06	0.0001	1.65	1.71384
2025-06-03 12:47:37	1871	4.68e-06	0.0001	1.65	1.70947
2025-06-03 12:47:38	1872	4.68e-06	0.0001	1.65	1.73135
2025-06-03 12:47:39	1873	4.68e-06	0.0001	1.65	1.71822
2025-06-03 12:47:40	1874	4.68e-06	0.0001	1.65	1.71384
2025-06-03 12:47:41	1875	4.66e-06	0.0001	1.65	1.71384
2025-06-03 12:47:42	1876	4.68e-06	0.0001	1.65	1.70947
2025-06-03 12:47:43	1877	4.68e-06	0.0001	1.65	1.71822
2025-06-03 12:47:44	1878	4.68e-06	0.0001	1.65	1.71384
2025-06-03 12:47:45	1879	4.66e-06	0.0001	1.65	1.71384
2025-06-03 12:47:45	1879	4.68e-06	0.0001	1.65	1.70947
2025-06-03 12:47:46	1880	4.68e-06	0.0001	1.65	1.70509
2025-06-03 12:47:47	1881	4.68e-06	0.0001	1.64	1.70509
2025-06-03 12:47:48	1882	4.66e-06	0.0001	1.64	1.70947
2025-06-03 12:47:49	1883	4.68e-06	0.0001	1.64	1.71384
2025-06-03 12:47:50	1884	4.68e-06	0.0001	1.64	1.70071
2025-06-03 12:47:51	1885	4.68e-06	0.0001	1.64	1.70947
2025-06-03 12:47:52	1886	4.68e-06	0.0001	1.64	1.72697
2025-06-03 12:47:53	1887	4.68e-06	0.0001	1.64	1.7226
2025-06-03 12:47:54	1888	4.66e-06	0.0001	1.64	1.70947
2025-06-03 12:47:55	1889	4.66e-06	0.0001	1.64	1.71822
2025-06-03 12:47:56	1890	4.6e-06	0.0001	1.64	1.70947
2025-06-03 12:47:57	1891	4.58e-06	0.0001	1.64	1.70509
2025-06-03 12:47:58	1892	4.56e-06	0.0001	1.64	1.70071
2025-06-03 12:47:59	1893	4.56e-06	0.0001	1.64	1.70509
2025-06-03 12:48:00	1894	4.58e-06	0.0001	1.64	1.69196
2025-06-03 12:48:01	1895	4.56e-06	0.0001	1.64	1.70071
2025-06-03 12:48:02	1896	4.58e-06	0.0001	1.63	1.70947
2025-06-03 12:48:03	1897	4.56e-06	0.0001	1.63	1.68321
2025-06-03 12:48:04	1898	4.58e-06	0.0001	1.62	1.67445
2025-06-03 12:48:05	1899	4.58e-06	0.0001	1.62	1.68321
2025-06-03 12:48:06	1900	4.56e-06	0.0001	1.61	1.67007
2025-06-03 12:48:07	1901	4.56e-06	0.0001	1.61	1.65257
2025-06-03 12:48:08	1902	4.58e-06	0.0001	1.6	1.63506
2025-06-03 12:48:09	1903	4.56e-06	0.0001	1.6	1.63506
2025-06-03 12:48:10	1904	4.58e-06	0.0001	1.59	1.64381
2025-06-03 12:48:10	1904	4.58e-06	0.0001	1.59	1.63506
2025-06-03 12:48:11	1905	4.58e-06	0.0001	1.58	1.62631
2025-06-03 12:48:12	1906	4.56e-06	0.0001	1.58	1.62193
2025-06-03 12:48:13	1907	4.58e-06	0.0001	1.57	1.62631
2025-06-03 12:48:14	1908	4.58e-06	0.0001	1.57	1.6088
2025-06-03 12:48:15	1909	4.58e-06	0.0001	1.56	1.6088
2025-06-03 12:48:16	1910	4.58e-06	0.0001	1.56	1.61318
2025-06-03 12:48:17	1911	4.58e-06	0.0001	1.56	1.62193
2025-06-03 12:48:18	1912	4.58e-06	0.0001	1.57	1.6088
2025-06-03 12:48:19	1913	4.58e-06	0.0001	1.56	1.60004
2025-06-03 12:48:20	1914	4.58e-06	0.0001	1.56	1.59129
2025-06-03 12:48:21	1915	4.56e-06	0.0001	1.55	1.6088
2025-06-03 12:48:22	1916	4.58e-06	0.0001	1.56	1.61755
2025-06-03 12:48:23	1917	4.58e-06	0.0001	1.56	1.61318
2025-06-03 12:48:24	1918	4.56e-06	0.0001	1.56	1.61755
2025-06-03 12:48:25	1919	4.56e-06	0.0001	1.55	1.60004
2025-06-03 12:48:26	1920	4.56e-06	0.0001	1.55	1.6088
2025-06-03 12:48:27	1921	4.58e-06	0.0001	1.56	1.59567
2025-06-03 12:48:28	1922	4.58e-06	0.0001	1.56	1.60442
2025-06-03 12:48:29	1923	4.58e-06	0.0001	1.56	1.60004
2025-06-03 12:48:30	1924	4.58e-06	0.0001	1.55	1.60004
2025-06-03 12:48:31	1925	4.56e-06	0.0001	1.56	1.59567
2025-06-03 12:48:32	1926	4.56e-06	0.0001	1.56	1.59567
2025-06-03 12:48:33	1927	4.56e-06	0.0001	1.55	1.59129
2025-06-03 12:48:34	1928	4.58e-06	0.0001	1.55	1.60004
2025-06-03 12:48:35	1929	4.56e-06	0.0001	1.55	1.60442
2025-06-03 12:48:36	1930	4.58e-06	0.0001	1.55	1.59129
2025-06-03 12:48:37	1931	4.58e-06	0.0001	1.55	1.59567
2025-06-03 12:48:37	1931	4.56e-06	0.0001	1.55	1.58691
2025-06-03 12:48:38	1932	4.56e-06	0.0001	1.55	1.59129
2025-06-03 12:48:39	1933	4.56e-06	0.0001	1.55	1.60442
2025-06-03 12:48:40	1934	4.56e-06	0.0001	1.55	1.59129
2025-06-03 12:48:41	1935	4.58e-06	0.0001	1.55	1.60004
2025-06-03 12:48:42	1936	4.58e-06	0.0001	1.55	1.58691
2025-06-03 12:48:43	1937	4.58e-06	0.0001	1.55	1.58254
2025-06-03 12:48:44	1938	4.56e-06	0.0001	1.55	1.59567
2025-06-03 12:48:45	1939	4.56e-06	0.0001	1.55	1.58254
2025-06-03 12:48:46	1940	4.58e-06	0.0001	1.55	1.59129
2025-06-03 12:48:47	1941	4.58e-06	0.0001	1.55	1.59567
2025-06-03 12:48:48	1942	4.56e-06	0.0001	1.55	1.58254
2025-06-03 12:48:49	1943	4.58e-06	0.0001	1.55	1.59129
2025-06-03 12:48:50	1944	4.58e-06	0.0001	1.55	1.58691
2025-06-03 12:48:51	1945	4.56e-06	0.0001	1.55	1.58691
2025-06-03 12:48:52	1946	4.58e-06	0.0001	1.55	1.60004
2025-06-03 12:48:53	1947	4.56e-06	0.0001	1.54	1.59567
2025-06-03 12:48:54	1948	4.58e-06	0.0001	1.54	1.58691
2025-06-03 12:48:55	1949	4.58e-06	0.0001	1.54	1.58254
2025-06-03 12:48:56	1950	4.58e-06	0.0001	1.54	1.59567
2025-06-03 12:48:57	1951	4.58e-06	0.0001	1.54	1.59129
2025-06-03 12:48:58	1952	4.58e-06	0.0001	1.54	1.57378
2025-06-03 12:48:59	1953	4.58e-06	0.0001	1.54	1.59129
2025-06-03 12:49:00	1954	4.58e-06	0.0001	1.54	1.57378
2025-06-03 12:49:01	1955	4.58e-06	0.0001	1.54	1.57816
2025-06-03 12:49:02	1956	4.58e-06	0.0001	1.54	1.58691
2025-06-03 12:49:03	1957	4.58e-06	0.0001	1.54	1.58254
2025-06-03 12:49:04	1958	4.5e-06	0.0001	1.54	1.59129
2025-06-03 12:49:05	1959	4.52e-06	0.0001	1.54	1.58691
2025-06-03 12:49:06	1960	4.48e-06	0.0001	1.54	1.58254
2025-06-03 12:49:07	1961	4.47e-06	0.0001	1.54	1.57816
2025-06-03 12:49:08	1962	4.47e-06	0.0001	1.54	1.58254
2025-06-03 12:49:09	1963	4.48e-06	0.0001	1.54	1.56941
2025-06-03 12:49:10	1964	4.47e-06	0.0001	1.54	1.57816
2025-06-03 12:49:11	1965	4.47e-06	0.0001	1.54	1.57378
2025-06-03 12:49:12	1966	4.47e-06	0.0001	1.54	1.57378
2025-06-03 12:49:13	1967	4.48e-06	0.0001	1.54	1.57816
2025-06-03 12:49:14	1968	4.48e-06	0.0001	1.54	1.59129
2025-06-03 12:49:15	1969	4.47e-06	0.0001	1.54	1.57378
2025-06-03 12:49:16	1970	4.47e-06	0.0001	1.54	1.57378
[truncated: 4,303 more rows]
