# Supplementary material for: A Unified Method for Triple Oxygen Isotope Analysis of Sulfate, Water, and Organics
Source: Anal Chem. 2026 Mar 6;98(11):8111–20. doi: 10.1021/acs.analchem.5c06406 (PMC13019427; doi:10.1021/acs.analchem.5c06406)
Supplement: Supplementary file 3 [file ac5c06406_si_003.zip › Zahnow_TORCH_Supplementary_Sample_Log_Files/2025-06-03_UG-SO-1_C8_evaluation_results.xlsx]

## Sheet: Summary
DateTime	Sample name	Sample Type	Sample mass	Instrument	d18O raw	d18O GD scaled	d18O VSMOW	d18O SD	Dp17O raw	Dp17O GD scaled	Dp17O VSMOW	Dp17O SD	d13C raw	d13C VPDB	d13C SD	TCD Peak area pos	TCD Peak area std	TCD Peak area neg	TCD Peak area neg std	TCD Peak ratio	TC/EA yield (%)	CO input pressure (mbar)	CO input pressure LN2 T (mbar)	CO residual pressure (mbar)	CO converted (mbar)	Discharge yield (%)	CO2 final pressure (mbar)	CO2/CO ratio	Residual gas pressure (mbar)	Comments
2025-06-03 13:59:58	UG-SO-1_C8	BaSO4	2.537	TILDAS	4.01206	6.34955	6.34955	0.018	-198.198	-191.311	-191.311	13.7	N/A	N/A	N/A	15.1534	0.14704	0.056138	0.00530607	269.931	104.72	3.14509	2.41415	0.0392	2.37495	98.3762	1.28928	0.542868	0.0041

## Sheet: Isotope Data
ID	dateTimeMeasured	SampleName	d17O	d17OError	d18O	d18OError	Dp17O	Dp17OError	nSamCycles	nSamPoints	nRefPoints	pCO2Ref	pCO2Ref_error	pCO2Sam	pCO2Sam_error	pCO2Mismatch	pCO2Mismatch_error	PCellRef	PCellRef_error	PCellSam	PCellSam_error	PCellMismatch	PCellMismatch_error	TCellSam	TCellSam_error	TCellRef	TCellRef_error	TCellMismatch	TCellMismatch_error	measurementPeriod	d18O_scaled	d17O_scaled	Dp17O_scaled
19245	2025-06-03 23:43:40	GD_UG-SO-1_C8	2.216	0.023	4.863	0.018	-347.8	13.7	10	1987	2094	419.644	0.69047	420.881	0.97312	1.24936	0.43265	41.3339	0.00107	41.3337	0.00127	-0.00013	0.00078	24.491	0.00395	24.491	0.00395	0.00018	0.00066	2025-06-01 to 2027-06-21	4.01206	1.91777	-198.198

## Sheet: Log Data
Sample name	Sample mass	TC/EA (°C)	Datetime	Trap 5 (°C)	Trap 6 (°C)	Trap 7 (°C)	Reactor (°C)	TCD (°C)	p G2 (mbar)	p G4 (mbar)	p G5 (mbar)	Datetime	Trap 5 (°C)	Trap 6 (°C)	Trap 7 (°C)	Reactor (°C)	TCD (°C)	p G2 (mbar)	p G4 (mbar)	p G5 (mbar)	Datetime	Trap 5 (°C)	Trap 6 (°C)	Trap 7 (°C)	Reactor (°C)	TCD (°C)	p G2 (mbar)	p G4 (mbar)	p G5 (mbar)	Datetime	Trap 5 (°C)	Trap 6 (°C)	Trap 7 (°C)	Reactor (°C)	TCD (°C)	p G2 (mbar)	p G4 (mbar)	p G5 (mbar)	Datetime	Trap 5 (°C)	Trap 6 (°C)	Trap 7 (°C)	Reactor (°C)	TCD (°C)	p G2 (mbar)	p G4 (mbar)	p G5 (mbar)	Datetime	Trap 5 (°C)
UG-SO-1_C8	2.537	1450.000000	2025-06-03 13:59:58	25.969484	34.427192	30.734115	23.085732	32.666305	0.000100	0.000100	-0.036920	2025-06-03 14:19:21	31.486854	65.440777	25.001706	6.366200	32.844748	0.000100	3.090000	3.145094	2025-06-03 14:20:50	26.917050	65.720451	-175.973050	-175.828497	32.737907	0.000100	2.350000	2.414150	2025-06-03 15:03:23	25.643718	64.267139	-176.710794	-176.201858	32.979429	0.000100	0.039200	0.006849	2025-06-03 15:13:38	26.394434	34.981764	23.381803	22.575342	33.096362	0.000100	0.834000	1.289284	2025-06-03 15:24:19	25.731141
[truncated: 7 more columns]

## Sheet: TCD Data
dateTime	Relative time	Signal
2025-06-03 14:02:04	0	0.016838
2025-06-03 14:02:05	1	0.013555
2025-06-03 14:02:06	2	0.016181
2025-06-03 14:02:07	3	0.01257
2025-06-03 14:02:08	4	0.018479
2025-06-03 14:02:10	6	0.014212
2025-06-03 14:02:10	6	0.01651
2025-06-03 14:02:12	8	0.020121
2025-06-03 14:02:13	9	0.013555
2025-06-03 14:02:13	9	0.013227
2025-06-03 14:02:14	10	0.014868
2025-06-03 14:02:15	11	0.01454
2025-06-03 14:02:16	12	0.017166
2025-06-03 14:02:18	14	0.01454
2025-06-03 14:02:19	15	0.015525
2025-06-03 14:02:20	16	0.020449
2025-06-03 14:02:21	17	0.015196
2025-06-03 14:02:22	18	0.013883
2025-06-03 14:02:23	19	0.017166
2025-06-03 14:02:24	20	0.014868
2025-06-03 14:02:26	22	0.00863
2025-06-03 14:02:26	22	0.018151
2025-06-03 14:02:27	23	0.015853
2025-06-03 14:02:29	25	0.015525
2025-06-03 14:02:30	26	0.013883
2025-06-03 14:02:30	26	0.013555
2025-06-03 14:02:31	27	0.010272
2025-06-03 14:02:32	28	0.016181
2025-06-03 14:02:33	29	0.020449
2025-06-03 14:02:34	30	0.016838
2025-06-03 14:02:35	31	0.017823
2025-06-03 14:02:36	32	0.01257
2025-06-03 14:02:37	33	0.017823
2025-06-03 14:02:38	34	0.01257
2025-06-03 14:02:39	35	0.010929
2025-06-03 14:02:40	36	0.017166
2025-06-03 14:02:41	37	0.008302
2025-06-03 14:02:42	38	0.017495
2025-06-03 14:02:44	40	0.013883
2025-06-03 14:02:45	41	0.015853
2025-06-03 14:02:46	42	0.009615
2025-06-03 14:02:46	42	0.01257
2025-06-03 14:02:47	43	0.016181
2025-06-03 14:02:48	44	0.016181
2025-06-03 14:02:49	45	0.014212
2025-06-03 14:02:50	46	0.0106
2025-06-03 14:02:51	47	0.013883
2025-06-03 14:02:52	48	0.015525
2025-06-03 14:02:53	49	0.016181
2025-06-03 14:02:54	50	0.017823
2025-06-03 14:02:55	51	0.015525
2025-06-03 14:02:56	52	0.012898
2025-06-03 14:02:58	54	0.014868
2025-06-03 14:02:58	54	0.014212
2025-06-03 14:02:59	55	0.013227
2025-06-03 14:03:00	56	0.011585
2025-06-03 14:03:01	57	0.009615
2025-06-03 14:03:02	58	0.015196
2025-06-03 14:03:03	59	0.013883
2025-06-03 14:03:04	60	0.015525
2025-06-03 14:03:05	61	0.016181
2025-06-03 14:03:06	62	0.014868
2025-06-03 14:03:07	63	0.017495
2025-06-03 14:03:08	64	0.017823
2025-06-03 14:03:09	65	0.017495
2025-06-03 14:03:10	66	0.015853
2025-06-03 14:03:11	67	0.01454
2025-06-03 14:03:12	68	0.013883
2025-06-03 14:03:13	69	0.014868
2025-06-03 14:03:14	70	0.013555
2025-06-03 14:03:15	71	0.01651
2025-06-03 14:03:16	72	0.012898
2025-06-03 14:03:17	73	0.01454
2025-06-03 14:03:18	74	0.014212
2025-06-03 14:03:19	75	0.010929
2025-06-03 14:03:20	76	0.01651
2025-06-03 14:03:21	77	0.014212
2025-06-03 14:03:22	78	0.009944
2025-06-03 14:03:23	79	0.01257
2025-06-03 14:03:24	80	0.0106
2025-06-03 14:03:25	81	0.016181
2025-06-03 14:03:26	82	0.012898
2025-06-03 14:03:27	83	0.014868
2025-06-03 14:03:28	84	0.012242
2025-06-03 14:03:29	85	0.01651
2025-06-03 14:03:30	86	0.017495
2025-06-03 14:03:31	87	0.017823
2025-06-03 14:03:32	88	0.009287
2025-06-03 14:03:33	89	0.013227
2025-06-03 14:03:34	90	0.013555
2025-06-03 14:03:35	91	0.020121
2025-06-03 14:03:35	91	0.014212
2025-06-03 14:03:36	92	0.014212
2025-06-03 14:03:38	94	0.011585
2025-06-03 14:03:38	94	0.014868
2025-06-03 14:03:39	95	0.018808
2025-06-03 14:03:40	96	0.01651
2025-06-03 14:03:41	97	0.018479
2025-06-03 14:03:42	98	0.013883
2025-06-03 14:03:43	99	0.010272
2025-06-03 14:03:44	100	0.01454
2025-06-03 14:03:45	101	0.015525
2025-06-03 14:03:46	102	0.012242
2025-06-03 14:03:47	103	0.017166
2025-06-03 14:03:48	104	0.014212
2025-06-03 14:03:49	105	0.016181
2025-06-03 14:03:50	106	0.014868
2025-06-03 14:03:51	107	0.014868
2025-06-03 14:03:52	108	0.013555
2025-06-03 14:03:53	109	0.011913
2025-06-03 14:03:54	110	0.015196
2025-06-03 14:03:55	111	0.007974
2025-06-03 14:03:56	112	0.01454
2025-06-03 14:03:57	113	0.01454
2025-06-03 14:03:58	114	0.013883
2025-06-03 14:03:59	115	0.015525
2025-06-03 14:04:00	116	0.009287
2025-06-03 14:04:01	117	0.011585
2025-06-03 14:04:02	118	0.013883
2025-06-03 14:04:03	119	0.01454
2025-06-03 14:04:04	120	0.014868
2025-06-03 14:04:05	121	0.017823
2025-06-03 14:04:06	122	0.014212
2025-06-03 14:04:07	123	0.013555
2025-06-03 14:04:08	124	0.01454
2025-06-03 14:04:08	124	0.008959
2025-06-03 14:04:09	125	0.011585
2025-06-03 14:04:11	127	0.017495
2025-06-03 14:04:12	128	0.016181
2025-06-03 14:04:12	128	0.012242
2025-06-03 14:04:14	130	0.012242
2025-06-03 14:04:14	130	0.01257
2025-06-03 14:04:15	131	0.021106
2025-06-03 14:04:16	132	0.007317
2025-06-03 14:04:17	133	0.015525
2025-06-03 14:04:18	134	0.014868
2025-06-03 14:04:19	135	0.016838
2025-06-03 14:04:20	136	0.012242
2025-06-03 14:04:21	137	0.017495
2025-06-03 14:04:22	138	0.017823
2025-06-03 14:04:23	139	0.011585
2025-06-03 14:04:24	140	0.012898
2025-06-03 14:04:25	141	0.017495
2025-06-03 14:04:26	142	0.013227
2025-06-03 14:04:27	143	0.019464
2025-06-03 14:04:28	144	0.012898
2025-06-03 14:04:29	145	0.016838
2025-06-03 14:04:30	146	0.017166
2025-06-03 14:04:31	147	0.011913
2025-06-03 14:04:32	148	0.018808
2025-06-03 14:04:33	149	0.015525
2025-06-03 14:04:33	149	0.018808
2025-06-03 14:04:34	150	0.015525
2025-06-03 14:04:35	151	0.015525
2025-06-03 14:04:36	152	0.013555
2025-06-03 14:04:37	153	0.018151
2025-06-03 14:04:39	155	0.017823
2025-06-03 14:04:39	155	0.013883
2025-06-03 14:04:40	156	0.012898
2025-06-03 14:04:41	157	0.016838
2025-06-03 14:04:42	158	0.018151
2025-06-03 14:04:43	159	0.013883
2025-06-03 14:04:44	160	0.01257
2025-06-03 14:04:45	161	0.011913
2025-06-03 14:04:46	162	0.018479
2025-06-03 14:04:47	163	0.0106
2025-06-03 14:04:48	164	0.012242
2025-06-03 14:04:49	165	0.014212
2025-06-03 14:04:50	166	0.015196
2025-06-03 14:04:51	167	0.013227
2025-06-03 14:04:52	168	0.019136
2025-06-03 14:04:53	169	0.020449
2025-06-03 14:04:54	170	0.013227
2025-06-03 14:04:55	171	0.011257
2025-06-03 14:04:56	172	0.01651
2025-06-03 14:04:57	173	0.015853
2025-06-03 14:04:58	174	0.013555
2025-06-03 14:04:59	175	0.015196
2025-06-03 14:05:00	176	0.020121
2025-06-03 14:05:01	177	0.013555
2025-06-03 14:05:01	177	0.013883
2025-06-03 14:05:02	178	0.019136
2025-06-03 14:05:03	179	0.015853
2025-06-03 14:05:04	180	0.016838
2025-06-03 14:05:05	181	0.016181
2025-06-03 14:05:06	182	0.017495
2025-06-03 14:05:07	183	0.021434
2025-06-03 14:05:08	184	0.018479
2025-06-03 14:05:09	185	0.019464
2025-06-03 14:05:10	186	0.017823
2025-06-03 14:05:11	187	0.021106
2025-06-03 14:05:12	188	0.017823
2025-06-03 14:05:13	189	0.019793
2025-06-03 14:05:14	190	0.011913
2025-06-03 14:05:15	191	0.016181
2025-06-03 14:05:16	192	0.020121
2025-06-03 14:05:17	193	0.015196
2025-06-03 14:05:18	194	0.020449
2025-06-03 14:05:19	195	0.011257
2025-06-03 14:05:20	196	0.013555
2025-06-03 14:05:21	197	0.015853
2025-06-03 14:05:22	198	0.015525
2025-06-03 14:05:23	199	0.015525
2025-06-03 14:05:24	200	0.011257
2025-06-03 14:05:25	201	0.011257
2025-06-03 14:05:25	201	0.014868
2025-06-03 14:05:27	203	0.010272
2025-06-03 14:05:28	204	0.006661
2025-06-03 14:05:28	204	0.00863
2025-06-03 14:05:29	205	0.01454
2025-06-03 14:05:30	206	0.020449
2025-06-03 14:05:31	207	0.008959
2025-06-03 14:05:32	208	0.016838
2025-06-03 14:05:34	210	0.015196
2025-06-03 14:05:34	210	0.011585
2025-06-03 14:05:35	211	0.019136
2025-06-03 14:05:37	213	0.017166
2025-06-03 14:05:37	213	0.018479
2025-06-03 14:05:38	214	0.011913
2025-06-03 14:05:39	215	0.018151
2025-06-03 14:05:40	216	0.013883
2025-06-03 14:05:42	218	0.015525
2025-06-03 14:05:43	219	0.015196
2025-06-03 14:05:44	220	0.009615
2025-06-03 14:05:45	221	0.012898
2025-06-03 14:05:46	222	0.012898
2025-06-03 14:05:47	223	0.013555
2025-06-03 14:05:48	224	0.019136
2025-06-03 14:05:49	225	0.020121
2025-06-03 14:05:50	226	0.014868
2025-06-03 14:05:51	227	0.015853
2025-06-03 14:05:52	228	0.015525
2025-06-03 14:05:53	229	0.012898
2025-06-03 14:05:54	230	0.012242
2025-06-03 14:05:55	231	0.012898
2025-06-03 14:05:56	232	0.012898
2025-06-03 14:05:57	233	0.017166
2025-06-03 14:05:57	233	0.018808
2025-06-03 14:05:59	235	0.011585
2025-06-03 14:06:00	236	0.017495
2025-06-03 14:06:01	237	0.015853
2025-06-03 14:06:02	238	0.01651
2025-06-03 14:06:03	239	0.012242
2025-06-03 14:06:04	240	0.01454
2025-06-03 14:06:05	241	0.014868
2025-06-03 14:06:06	242	0.016181
2025-06-03 14:06:08	244	0.013227
2025-06-03 14:06:08	244	0.016181
2025-06-03 14:06:10	246	0.015525
2025-06-03 14:06:10	246	0.017166
2025-06-03 14:06:11	247	0.013555
2025-06-03 14:06:12	248	0.016838
2025-06-03 14:06:13	249	0.014868
2025-06-03 14:06:14	250	0.016181
2025-06-03 14:06:15	251	0.015853
2025-06-03 14:06:16	252	0.016838
2025-06-03 14:06:17	253	0.014868
2025-06-03 14:06:18	254	0.017823
2025-06-03 14:06:19	255	0.015196
2025-06-03 14:06:20	256	0.01651
2025-06-03 14:06:21	257	0.015525
2025-06-03 14:06:22	258	0.017166
2025-06-03 14:06:24	260	0.021106
2025-06-03 14:06:24	260	0.014868
2025-06-03 14:06:25	261	0.016838
2025-06-03 14:06:26	262	0.016838
2025-06-03 14:06:28	264	0.015525
2025-06-03 14:06:28	264	0.016181
2025-06-03 14:06:29	265	0.020449
2025-06-03 14:06:30	266	0.017166
2025-06-03 14:06:31	267	0.020121
2025-06-03 14:06:32	268	0.017166
2025-06-03 14:06:34	270	0.019464
2025-06-03 14:06:35	271	0.016181
2025-06-03 14:06:35	271	0.017166
2025-06-03 14:06:36	272	0.01454
2025-06-03 14:06:37	273	0.019136
2025-06-03 14:06:38	274	0.011585
2025-06-03 14:06:39	275	0.019136
2025-06-03 14:06:40	276	0.018479
2025-06-03 14:06:42	278	0.01651
2025-06-03 14:06:43	279	0.020778
2025-06-03 14:06:43	279	0.012898
2025-06-03 14:06:44	280	0.019793
2025-06-03 14:06:45	281	0.013227
2025-06-03 14:06:46	282	0.014212
2025-06-03 14:06:47	283	0.014868
2025-06-03 14:06:48	284	0.015525
2025-06-03 14:06:50	286	0.016181
2025-06-03 14:06:51	287	0.020778
2025-06-03 14:06:52	288	0.012898
2025-06-03 14:06:53	289	0.016181
2025-06-03 14:06:53	289	0.014868
2025-06-03 14:06:54	290	0.015196
2025-06-03 14:06:55	291	0.016181
2025-06-03 14:06:56	292	0.011913
2025-06-03 14:06:58	294	0.020449
2025-06-03 14:06:59	295	0.014212
2025-06-03 14:07:00	296	0.01454
2025-06-03 14:07:01	297	0.015525
2025-06-03 14:07:01	297	0.014868
2025-06-03 14:07:03	299	0.016181
2025-06-03 14:07:03	299	0.017495
2025-06-03 14:07:05	301	0.015525
2025-06-03 14:07:06	302	0.012898
2025-06-03 14:07:07	303	0.015525
2025-06-03 14:07:07	303	0.011913
2025-06-03 14:07:08	304	0.007317
2025-06-03 14:07:10	306	0.017823
2025-06-03 14:07:11	307	0.018479
2025-06-03 14:07:12	308	0.016838
2025-06-03 14:07:13	309	0.017166
2025-06-03 14:07:14	310	0.011585
2025-06-03 14:07:15	311	0.01257
2025-06-03 14:07:15	311	0.014212
2025-06-03 14:07:16	312	0.014868
2025-06-03 14:07:17	313	0.01651
2025-06-03 14:07:18	314	0.022747
2025-06-03 14:07:20	316	0.014212
2025-06-03 14:07:21	317	0.014868
2025-06-03 14:07:22	318	0.018151
2025-06-03 14:07:23	319	0.011585
2025-06-03 14:07:24	320	0.011913
2025-06-03 14:07:25	321	0.015525
2025-06-03 14:07:26	322	0.013883
2025-06-03 14:07:27	323	0.017495
2025-06-03 14:07:28	324	0.009615
2025-06-03 14:07:29	325	0.015525
2025-06-03 14:07:30	326	0.019793
2025-06-03 14:07:31	327	0.016181
2025-06-03 14:07:32	328	0.009944
2025-06-03 14:07:33	329	0.015196
2025-06-03 14:07:34	330	0.017166
2025-06-03 14:07:35	331	0.012898
2025-06-03 14:07:36	332	0.020121
2025-06-03 14:07:37	333	0.011913
2025-06-03 14:07:38	334	0.01651
2025-06-03 14:07:39	335	0.015525
2025-06-03 14:07:40	336	0.014212
2025-06-03 14:07:41	337	0.015196
2025-06-03 14:07:42	338	0.016838
2025-06-03 14:07:43	339	0.019793
2025-06-03 14:07:44	340	0.016181
2025-06-03 14:07:45	341	0.018808
2025-06-03 14:07:46	342	0.011585
2025-06-03 14:07:47	343	0.018151
2025-06-03 14:07:48	344	0.016181
2025-06-03 14:07:49	345	0.017495
2025-06-03 14:07:50	346	0.014212
2025-06-03 14:07:51	347	0.014212
2025-06-03 14:07:52	348	0.010272
2025-06-03 14:07:53	349	0.017823
2025-06-03 14:07:54	350	0.013883
2025-06-03 14:07:55	351	0.013883
2025-06-03 14:07:56	352	0.014212
2025-06-03 14:07:57	353	0.019464
2025-06-03 14:07:58	354	-0.004502
2025-06-03 14:07:59	355	0.015525
2025-06-03 14:08:00	356	0.009615
2025-06-03 14:08:01	357	0.016838
2025-06-03 14:08:02	358	0.019464
2025-06-03 14:08:03	359	0.018808
2025-06-03 14:08:04	360	0.013555
2025-06-03 14:08:05	361	0.014212
2025-06-03 14:08:06	362	0.015525
2025-06-03 14:08:07	363	0.017495
2025-06-03 14:08:08	364	0.017823
2025-06-03 14:08:09	365	0.023732
2025-06-03 14:08:10	366	0.030955
2025-06-03 14:08:11	367	0.042117
2025-06-03 14:08:12	368	0.055906
2025-06-03 14:08:13	369	0.077902
2025-06-03 14:08:14	370	0.104166
2025-06-03 14:08:15	371	0.145203
2025-06-03 14:08:15	371	0.180988
2025-06-03 14:08:16	372	0.224324
2025-06-03 14:08:17	373	0.274882
2025-06-03 14:08:19	375	0.324127
2025-06-03 14:08:20	376	0.363523
2025-06-03 14:08:20	376	0.387817
2025-06-03 14:08:21	377	0.418677
2025-06-03 14:08:22	378	0.429839
2025-06-03 14:08:23	379	0.439032
2025-06-03 14:08:24	380	0.448881
2025-06-03 14:08:25	381	0.450522
2025-06-03 14:08:26	382	0.44527
2025-06-03 14:08:27	383	0.441658
2025-06-03 14:08:28	384	0.437719
2025-06-03 14:08:29	385	0.428526
2025-06-03 14:08:30	386	0.42393
2025-06-03 14:08:31	387	0.415723
2025-06-03 14:08:32	388	0.407187
2025-06-03 14:08:33	389	0.396681
2025-06-03 14:08:34	390	0.387817
2025-06-03 14:08:35	391	0.375013
2025-06-03 14:08:36	392	0.363195
2025-06-03 14:08:37	393	0.355644
2025-06-03 14:08:38	394	0.341855
2025-06-03 14:08:39	395	0.333648
2025-06-03 14:08:40	396	0.318546
2025-06-03 14:08:41	397	0.311651
2025-06-03 14:08:42	398	0.298191
2025-06-03 14:08:43	399	0.287357
2025-06-03 14:08:43	399	0.283418
2025-06-03 14:08:44	400	0.274554
2025-06-03 14:08:45	401	0.262406
2025-06-03 14:08:46	402	0.251573
2025-06-03 14:08:47	403	0.239425
2025-06-03 14:08:48	404	0.227278
2025-06-03 14:08:49	405	0.221369
2025-06-03 14:08:50	406	0.215788
2025-06-03 14:08:51	407	0.206267
2025-06-03 14:08:52	408	0.193463
2025-06-03 14:08:53	409	0.17869
2025-06-03 14:08:54	410	0.172124
2025-06-03 14:08:55	411	0.166214
2025-06-03 14:08:56	412	0.166543
2025-06-03 14:08:57	413	0.150128
2025-06-03 14:08:58	414	0.142249
2025-06-03 14:08:59	415	0.135683
2025-06-03 14:09:00	416	0.12846
2025-06-03 14:09:01	417	0.126818
2025-06-03 14:09:02	418	0.112045
2025-06-03 14:09:03	419	0.106464
2025-06-03 14:09:04	420	0.099898
2025-06-03 14:09:05	421	0.095958
2025-06-03 14:09:06	422	0.090049
2025-06-03 14:09:07	423	0.083483
2025-06-03 14:09:08	424	0.074619
2025-06-03 14:09:08	424	0.071664
2025-06-03 14:09:09	425	0.073306
2025-06-03 14:09:10	426	0.067068
2025-06-03 14:09:11	427	0.057875
2025-06-03 14:09:12	428	0.056562
2025-06-03 14:09:13	429	0.054921
2025-06-03 14:09:14	430	0.053279
2025-06-03 14:09:15	431	0.04146
2025-06-03 14:09:16	432	0.045728
2025-06-03 14:09:17	433	0.040147
2025-06-03 14:09:18	434	0.040476
2025-06-03 14:09:19	435	0.032925
2025-06-03 14:09:20	436	0.031611
2025-06-03 14:09:21	437	0.029313
2025-06-03 14:09:22	438	0.025374
2025-06-03 14:09:23	439	0.029313
2025-06-03 14:09:24	440	0.026359
2025-06-03 14:09:25	441	0.025702
2025-06-03 14:09:26	442	0.027344
2025-06-03 14:09:27	443	0.023732
2025-06-03 14:09:28	444	0.025702
2025-06-03 14:09:29	445	0.022091
2025-06-03 14:09:30	446	0.018151
2025-06-03 14:09:31	447	0.024389
2025-06-03 14:09:32	448	0.021106
2025-06-03 14:09:33	449	0.021106
2025-06-03 14:09:34	450	0.018808
2025-06-03 14:09:35	451	0.024717
2025-06-03 14:09:35	451	0.01651
2025-06-03 14:09:36	452	0.015525
2025-06-03 14:09:37	453	0.021434
2025-06-03 14:09:38	454	0.021762
2025-06-03 14:09:39	455	0.017166
2025-06-03 14:09:40	456	0.020778
2025-06-03 14:09:41	457	0.020449
2025-06-03 14:09:42	458	0.017823
2025-06-03 14:09:43	459	0.015853
2025-06-03 14:09:44	460	0.016181
2025-06-03 14:09:45	461	0.017166
2025-06-03 14:09:46	462	0.017823
2025-06-03 14:09:47	463	0.018808
2025-06-03 14:09:48	464	0.016838
2025-06-03 14:09:49	465	0.016838
2025-06-03 14:09:50	466	0.014212
2025-06-03 14:09:51	467	0.013555
2025-06-03 14:09:52	468	0.015853
2025-06-03 14:09:53	469	0.013227
2025-06-03 14:09:54	470	0.016838
2025-06-03 14:09:55	471	0.019464
2025-06-03 14:09:56	472	0.014868
2025-06-03 14:09:58	474	0.025702
2025-06-03 14:09:58	474	0.018808
2025-06-03 14:09:59	475	0.01651
2025-06-03 14:10:00	476	0.013883
2025-06-03 14:10:01	477	0.014212
2025-06-03 14:10:02	478	0.01257
2025-06-03 14:10:03	479	0.016838
2025-06-03 14:10:04	480	0.013227
2025-06-03 14:10:06	482	0.018479
2025-06-03 14:10:07	483	0.015853
2025-06-03 14:10:08	484	0.017495
2025-06-03 14:10:09	485	0.018151
2025-06-03 14:10:10	486	0.018479
2025-06-03 14:10:11	487	0.018479
2025-06-03 14:10:12	488	0.021762
2025-06-03 14:10:14	490	0.017495
2025-06-03 14:10:15	491	0.018479
2025-06-03 14:10:16	492	0.015525
2025-06-03 14:10:17	493	0.014868
2025-06-03 14:10:18	494	0.015853
2025-06-03 14:10:19	495	0.013227
2025-06-03 14:10:20	496	0.016181
2025-06-03 14:10:21	497	0.021434
2025-06-03 14:10:22	498	0.018151
2025-06-03 14:10:23	499	0.021762
2025-06-03 14:10:24	500	0.015196
2025-06-03 14:10:25	501	0.013555
2025-06-03 14:10:26	502	0.019793
2025-06-03 14:10:27	503	0.017495
2025-06-03 14:10:28	504	0.015525
2025-06-03 14:10:29	505	0.018151
2025-06-03 14:10:30	506	0.013883
2025-06-03 14:10:31	507	0.013883
2025-06-03 14:10:33	509	0.010929
2025-06-03 14:10:34	510	0.017166
2025-06-03 14:10:34	510	0.011913
2025-06-03 14:10:35	511	0.01454
2025-06-03 14:10:36	512	0.018151
2025-06-03 14:10:37	513	0.015853
2025-06-03 14:10:38	514	0.018479
2025-06-03 14:10:40	516	0.009944
2025-06-03 14:10:41	517	0.01454
2025-06-03 14:10:41	517	0.015525
2025-06-03 14:10:42	518	0.017823
2025-06-03 14:10:43	519	0.017166
2025-06-03 14:10:44	520	0.020449
2025-06-03 14:10:45	521	0.019136
2025-06-03 14:10:46	522	0.020449
2025-06-03 14:10:47	523	0.017495
2025-06-03 14:10:48	524	0.016181
2025-06-03 14:10:50	526	0.018479
2025-06-03 14:10:51	527	0.016838
2025-06-03 14:10:51	527	0.016181
2025-06-03 14:10:52	528	0.012242
2025-06-03 14:10:53	529	0.017823
2025-06-03 14:10:54	530	0.018808
2025-06-03 14:10:55	531	0.018808
2025-06-03 14:10:56	532	0.013883
2025-06-03 14:10:57	533	0.017166
2025-06-03 14:10:58	534	0.022419
2025-06-03 14:11:00	536	0.017495
2025-06-03 14:11:00	536	0.013555
2025-06-03 14:11:01	537	0.016181
2025-06-03 14:11:02	538	0.015525
2025-06-03 14:11:03	539	0.023404
2025-06-03 14:11:04	540	0.01454
2025-06-03 14:11:05	541	0.020449
2025-06-03 14:11:06	542	0.016838
2025-06-03 14:11:08	544	0.012242
2025-06-03 14:11:08	544	0.011257
2025-06-03 14:11:09	545	0.016181
2025-06-03 14:11:10	546	0.017495
2025-06-03 14:11:11	547	0.011585
2025-06-03 14:11:12	548	0.011913
2025-06-03 14:11:13	549	0.018151
2025-06-03 14:11:14	550	0.021434
2025-06-03 14:11:15	551	0.017823
2025-06-03 14:11:16	552	0.015853
2025-06-03 14:11:17	553	0.015525
2025-06-03 14:11:18	554	0.018151
2025-06-03 14:11:19	555	0.012242
2025-06-03 14:11:20	556	0.0106
2025-06-03 14:11:21	557	0.019136
2025-06-03 14:11:22	558	0.017823
2025-06-03 14:11:23	559	0.015525
2025-06-03 14:11:24	560	0.016181
2025-06-03 14:11:25	561	0.013883
2025-06-03 14:11:26	562	0.018479
2025-06-03 14:11:27	563	0.021106
2025-06-03 14:11:28	564	0.011257
2025-06-03 14:11:29	565	0.015525
2025-06-03 14:11:29	565	0.018151
2025-06-03 14:11:31	567	0.016181
2025-06-03 14:11:32	568	0.017166
2025-06-03 14:11:33	569	0.015196
2025-06-03 14:11:34	570	0.013555
2025-06-03 14:11:35	571	0.011257
2025-06-03 14:11:36	572	0.018151
2025-06-03 14:11:37	573	0.015853
2025-06-03 14:11:38	574	0.014868
2025-06-03 14:11:39	575	0.013555
2025-06-03 14:11:40	576	0.013227
2025-06-03 14:11:41	577	0.01257
2025-06-03 14:11:42	578	0.015525
2025-06-03 14:11:43	579	0.01651
2025-06-03 14:11:44	580	0.019464
2025-06-03 14:11:45	581	0.015196
2025-06-03 14:11:46	582	0.012898
2025-06-03 14:11:47	583	0.014868
2025-06-03 14:11:47	583	0.011585
2025-06-03 14:11:49	585	0.01454
2025-06-03 14:11:50	586	0.01651
2025-06-03 14:11:50	586	0.015525
2025-06-03 14:11:51	587	0.013883
2025-06-03 14:11:52	588	0.017495
2025-06-03 14:11:53	589	0.014212
2025-06-03 14:11:54	590	0.015196
2025-06-03 14:11:55	591	0.01257
2025-06-03 14:11:56	592	0.013883
2025-06-03 14:11:57	593	0.017495
2025-06-03 14:11:58	594	0.018808
2025-06-03 14:11:59	595	0.016181
2025-06-03 14:12:00	596	0.015196
2025-06-03 14:12:01	597	0.019136
2025-06-03 14:12:02	598	0.019136
2025-06-03 14:12:03	599	0.015853
2025-06-03 14:12:04	600	0.013227
2025-06-03 14:12:05	601	0.018808
2025-06-03 14:12:06	602	0.01651
2025-06-03 14:12:07	603	0.020778
2025-06-03 14:12:08	604	0.020449
2025-06-03 14:12:09	605	0.013555
2025-06-03 14:12:10	606	0.018479
2025-06-03 14:12:11	607	0.014212
2025-06-03 14:12:12	608	0.020449
2025-06-03 14:12:13	609	0.015196
2025-06-03 14:12:13	609	0.016181
2025-06-03 14:12:15	611	0.017166
2025-06-03 14:12:16	612	0.014868
2025-06-03 14:12:16	612	0.015853
2025-06-03 14:12:17	613	0.020449
2025-06-03 14:12:18	614	0.017166
2025-06-03 14:12:19	615	0.012242
2025-06-03 14:12:20	616	0.01257
2025-06-03 14:12:21	617	0.01651
2025-06-03 14:12:22	618	0.013883
2025-06-03 14:12:23	619	0.019136
2025-06-03 14:12:24	620	0.022419
2025-06-03 14:12:25	621	0.016838
2025-06-03 14:12:26	622	0.014868
2025-06-03 14:12:27	623	0.01454
2025-06-03 14:12:28	624	0.021106
2025-06-03 14:12:29	625	0.018479
2025-06-03 14:12:30	626	0.014212
2025-06-03 14:12:31	627	0.01257
2025-06-03 14:12:32	628	0.019136
2025-06-03 14:12:33	629	0.015525
2025-06-03 14:12:34	630	0.011257
2025-06-03 14:12:35	631	0.020778
2025-06-03 14:12:36	632	0.016838
2025-06-03 14:12:37	633	0.016181
2025-06-03 14:12:38	634	0.01454
2025-06-03 14:12:39	635	0.018808
2025-06-03 14:12:39	635	0.01651
2025-06-03 14:12:40	636	0.015196
2025-06-03 14:12:42	638	0.01651
2025-06-03 14:12:43	639	0.011913
2025-06-03 14:12:43	639	0.014868
2025-06-03 14:12:44	640	0.01454
2025-06-03 14:12:45	641	0.01257
2025-06-03 14:12:46	642	0.015525
2025-06-03 14:12:47	643	0.013883
2025-06-03 14:12:48	644	0.017166
2025-06-03 14:12:49	645	0.012242
2025-06-03 14:12:50	646	0.021434
2025-06-03 14:12:51	647	0.017495
2025-06-03 14:12:52	648	0.018151
2025-06-03 14:12:53	649	0.012242
2025-06-03 14:12:54	650	0.020449
2025-06-03 14:12:55	651	0.015853
2025-06-03 14:12:56	652	0.016181
2025-06-03 14:12:57	653	0.014868
2025-06-03 14:12:58	654	0.016838
2025-06-03 14:12:59	655	0.023076
2025-06-03 14:13:00	656	0.019464
2025-06-03 14:13:01	657	0.016838
2025-06-03 14:13:02	658	0.018479
2025-06-03 14:13:03	659	0.023732
2025-06-03 14:13:04	660	0.017166
2025-06-03 14:13:04	660	0.021762
2025-06-03 14:13:05	661	0.016181
2025-06-03 14:13:06	662	0.018808
2025-06-03 14:13:07	663	0.015853
2025-06-03 14:13:09	665	0.013227
2025-06-03 14:13:09	665	0.017495
2025-06-03 14:13:10	666	0.015196
2025-06-03 14:13:11	667	0.023732
2025-06-03 14:13:12	668	0.016838
2025-06-03 14:13:13	669	0.014212
2025-06-03 14:13:14	670	0.01651
2025-06-03 14:13:15	671	0.012898
2025-06-03 14:13:16	672	0.017166
2025-06-03 14:13:17	673	0.01257
2025-06-03 14:13:18	674	0.015196
2025-06-03 14:13:19	675	0.015525
2025-06-03 14:13:20	676	0.019793
2025-06-03 14:13:21	677	0.012898
2025-06-03 14:13:22	678	0.020121
2025-06-03 14:13:23	679	0.014212
2025-06-03 14:13:24	680	0.013883
2025-06-03 14:13:25	681	0.016181
2025-06-03 14:13:26	682	0.012898
2025-06-03 14:13:27	683	0.01257
2025-06-03 14:13:28	684	0.01651
2025-06-03 14:13:29	685	0.012898
2025-06-03 14:13:29	685	0.015196
2025-06-03 14:13:31	687	0.017823
2025-06-03 14:13:32	688	0.015525
2025-06-03 14:13:32	688	0.020121
2025-06-03 14:13:33	689	0.01257
2025-06-03 14:13:34	690	0.017495
2025-06-03 14:13:35	691	0.01257
2025-06-03 14:13:36	692	0.015525
2025-06-03 14:13:38	694	0.017166
2025-06-03 14:13:39	695	0.020778
2025-06-03 14:13:40	696	0.008959
2025-06-03 14:13:41	697	0.00863
2025-06-03 14:13:42	698	0.023732
2025-06-03 14:13:43	699	0.015853
2025-06-03 14:13:44	700	0.013883
2025-06-03 14:13:45	701	0.016181
2025-06-03 14:13:46	702	0.013555
2025-06-03 14:13:47	703	0.01651
2025-06-03 14:13:48	704	0.016181
2025-06-03 14:13:49	705	0.018151
2025-06-03 14:13:50	706	0.017166
2025-06-03 14:13:51	707	0.017495
2025-06-03 14:13:52	708	0.014212
2025-06-03 14:13:53	709	0.011585
2025-06-03 14:13:54	710	0.015196
2025-06-03 14:13:55	711	0.015853
2025-06-03 14:13:56	712	0.01651
2025-06-03 14:13:58	714	0.017166
2025-06-03 14:13:58	714	0.017495
2025-06-03 14:13:59	715	0.012898
2025-06-03 14:14:00	716	0.021762
2025-06-03 14:14:01	717	0.009944
2025-06-03 14:14:02	718	0.013883
2025-06-03 14:14:03	719	0.019793
2025-06-03 14:14:04	720	0.014868
2025-06-03 14:14:05	721	0.018479
2025-06-03 14:14:07	723	0.01454
2025-06-03 14:14:07	723	0.013227
2025-06-03 14:14:09	725	0.017166
2025-06-03 14:14:10	726	0.014212
2025-06-03 14:14:10	726	0.01454
2025-06-03 14:14:12	728	0.014868
2025-06-03 14:14:13	729	0.014868
2025-06-03 14:14:14	730	0.019136
2025-06-03 14:14:15	731	0.017166
2025-06-03 14:14:16	732	0.015853
2025-06-03 14:14:17	733	0.01257
2025-06-03 14:14:18	734	0.015196
2025-06-03 14:14:20	736	0.01257
2025-06-03 14:14:21	737	0.017823
2025-06-03 14:14:22	738	0.014868
2025-06-03 14:14:23	739	0.019136
2025-06-03 14:14:23	739	0.01454
2025-06-03 14:14:25	741	0.023076
2025-06-03 14:14:25	741	0.01454
2025-06-03 14:14:26	742	0.01651
2025-06-03 14:14:28	744	0.016181
2025-06-03 14:14:29	745	0.014868
2025-06-03 14:14:29	745	0.014212
2025-06-03 14:14:30	746	0.020121
2025-06-03 14:14:31	747	0.01454
2025-06-03 14:14:32	748	0.016838
2025-06-03 14:14:33	749	0.014868
2025-06-03 14:14:34	750	0.020449
2025-06-03 14:14:35	751	0.017495
2025-06-03 14:14:36	752	0.014868
2025-06-03 14:14:37	753	0.012898
2025-06-03 14:14:38	754	0.018151
2025-06-03 14:14:39	755	0.016838
2025-06-03 14:14:40	756	0.00863
2025-06-03 14:14:41	757	0.023732
2025-06-03 14:14:42	758	0.015853
2025-06-03 14:14:43	759	0.012898
2025-06-03 14:14:44	760	0.013883
2025-06-03 14:14:46	762	0.019793
2025-06-03 14:14:46	762	0.01651
2025-06-03 14:14:47	763	0.014212
2025-06-03 14:14:48	764	0.012242
2025-06-03 14:14:49	765	0.017823
2025-06-03 14:14:50	766	0.018479
2025-06-03 14:14:51	767	0.019793
2025-06-03 14:14:52	768	0.015525
2025-06-03 14:14:54	770	0.01651
2025-06-03 14:14:55	771	0.014868
2025-06-03 14:14:55	771	0.018479
2025-06-03 14:14:56	772	0.01257
2025-06-03 14:14:57	773	0.013555
2025-06-03 14:14:58	774	0.020121
2025-06-03 14:15:00	776	0.016181
2025-06-03 14:15:00	776	0.017823
2025-06-03 14:15:02	778	0.016181
2025-06-03 14:15:03	779	0.017495
2025-06-03 14:15:04	780	0.015853
2025-06-03 14:15:04	780	0.017495
2025-06-03 14:15:06	782	0.018151
2025-06-03 14:15:07	783	0.014868
2025-06-03 14:15:08	784	0.012242
2025-06-03 14:15:09	785	0.014868
2025-06-03 14:15:09	785	0.017166
2025-06-03 14:15:11	787	0.016838
2025-06-03 14:15:12	788	0.015196
2025-06-03 14:15:13	789	0.011257
2025-06-03 14:15:14	790	0.013227
2025-06-03 14:15:15	791	0.015853
2025-06-03 14:15:16	792	0.014212
2025-06-03 14:15:17	793	0.009944
2025-06-03 14:15:18	794	0.014212
2025-06-03 14:15:19	795	0.016838
2025-06-03 14:15:20	796	0.01651
2025-06-03 14:15:21	797	0.014868
2025-06-03 14:15:22	798	0.018151
2025-06-03 14:15:23	799	0.015196
2025-06-03 14:15:24	800	0.014868
2025-06-03 14:15:25	801	0.01651
2025-06-03 14:15:26	802	0.018151
2025-06-03 14:15:27	803	0.018151
2025-06-03 14:15:28	804	0.017166
2025-06-03 14:15:29	805	0.019136
2025-06-03 14:15:30	806	0.014212
2025-06-03 14:15:31	807	0.013555
2025-06-03 14:15:32	808	0.013883
2025-06-03 14:15:33	809	0.015853
2025-06-03 14:15:34	810	0.018479
2025-06-03 14:15:35	811	0.018479
2025-06-03 14:15:36	812	0.019464
2025-06-03 14:15:37	813	0.015525
2025-06-03 14:15:38	814	0.011257
2025-06-03 14:15:39	815	0.011257
2025-06-03 14:15:40	816	0.015525
2025-06-03 14:15:41	817	0.011585
2025-06-03 14:15:42	818	0.015853
2025-06-03 14:15:43	819	0.018151
2025-06-03 14:15:44	820	0.019464
2025-06-03 14:15:45	821	0.01454
2025-06-03 14:15:46	822	0.018479
2025-06-03 14:15:47	823	0.022091
2025-06-03 14:15:48	824	0.013883
2025-06-03 14:15:48	824	0.019793
2025-06-03 14:15:49	825	0.017166
2025-06-03 14:15:50	826	0.017495
2025-06-03 14:15:51	827	0.009287
2025-06-03 14:15:52	828	0.01257
2025-06-03 14:15:53	829	0.015196
2025-06-03 14:15:54	830	0.018151
2025-06-03 14:15:55	831	0.010929
2025-06-03 14:15:56	832	0.021106
2025-06-03 14:15:57	833	0.013883
2025-06-03 14:15:58	834	0.015853
2025-06-03 14:15:59	835	0.015853
2025-06-03 14:16:00	836	0.015196
2025-06-03 14:16:01	837	0.013883
2025-06-03 14:16:02	838	0.015853
2025-06-03 14:16:03	839	0.013883
2025-06-03 14:16:04	840	0.016181
2025-06-03 14:16:05	841	0.018479
2025-06-03 14:16:06	842	0.017495
2025-06-03 14:16:07	843	0.012242
2025-06-03 14:16:08	844	0.014212
2025-06-03 14:16:09	845	0.017823
2025-06-03 14:16:10	846	0.010929
2025-06-03 14:16:11	847	0.019464
2025-06-03 14:16:12	848	0.016181
2025-06-03 14:16:13	849	0.013883
2025-06-03 14:16:14	850	0.018808
2025-06-03 14:16:15	851	0.018151
2025-06-03 14:16:16	852	0.018479
2025-06-03 14:16:17	853	0.015196
2025-06-03 14:16:18	854	0.013883
2025-06-03 14:16:19	855	0.019136
2025-06-03 14:16:20	856	0.017495
2025-06-03 14:16:21	857	0.014868
2025-06-03 14:16:22	858	0.011913
2025-06-03 14:16:23	859	0.020121
2025-06-03 14:16:24	860	0.010929
2025-06-03 14:16:25	861	0.018479
2025-06-03 14:16:26	862	0.018151
2025-06-03 14:16:27	863	0.014868
2025-06-03 14:16:28	864	0.015525
2025-06-03 14:16:29	865	0.017495
2025-06-03 14:16:30	866	0.017495
2025-06-03 14:16:30	866	0.018151
2025-06-03 14:16:32	868	0.020778
2025-06-03 14:16:32	868	0.021106
2025-06-03 14:16:33	869	0.01454
2025-06-03 14:16:34	870	0.020449
2025-06-03 14:16:35	871	0.013555
2025-06-03 14:16:36	872	0.022419
2025-06-03 14:16:37	873	0.014868
2025-06-03 14:16:38	874	0.018808
2025-06-03 14:16:39	875	0.017823
2025-06-03 14:16:40	876	0.013555
2025-06-03 14:16:41	877	0.018479
2025-06-03 14:16:42	878	0.01454
2025-06-03 14:16:43	879	0.017166
2025-06-03 14:16:44	880	0.01454
2025-06-03 14:16:45	881	0.015525
2025-06-03 14:16:46	882	0.019136
2025-06-03 14:16:47	883	0.019793
2025-06-03 14:16:48	884	0.018479
2025-06-03 14:16:49	885	0.013555
2025-06-03 14:16:50	886	0.013555
2025-06-03 14:16:51	887	0.019793
2025-06-03 14:16:52	888	0.015525
2025-06-03 14:16:53	889	0.01257
2025-06-03 14:16:54	890	0.018479
2025-06-03 14:16:55	891	0.013555
2025-06-03 14:16:56	892	0.016181
2025-06-03 14:16:57	893	0.01257
2025-06-03 14:16:57	893	0.011913
2025-06-03 14:16:58	894	0.019136
2025-06-03 14:16:59	895	0.017823
2025-06-03 14:17:00	896	0.015196
2025-06-03 14:17:01	897	0.019136
2025-06-03 14:17:02	898	0.016838
2025-06-03 14:17:03	899	0.019793
2025-06-03 14:17:04	900	0.011585
2025-06-03 14:17:05	901	0.012242
2025-06-03 14:17:06	902	0.021106
2025-06-03 14:17:07	903	0.016838
2025-06-03 14:17:08	904	0.014212
2025-06-03 14:17:09	905	0.013555
2025-06-03 14:17:10	906	0.011257
2025-06-03 14:17:11	907	0.01651
2025-06-03 14:17:12	908	0.016181
2025-06-03 14:17:13	909	0.019464
2025-06-03 14:17:14	910	0.019793
2025-06-03 14:17:15	911	0.014868
2025-06-03 14:17:16	912	0.01454
2025-06-03 14:17:17	913	0.014212
2025-06-03 14:17:18	914	0.008959
2025-06-03 14:17:19	915	0.019793
2025-06-03 14:17:20	916	0.015525
2025-06-03 14:17:20	916	0.010272
2025-06-03 14:17:22	918	0.024061
2025-06-03 14:17:22	918	0.013227
2025-06-03 14:17:23	919	0.013555
2025-06-03 14:17:24	920	0.020121
2025-06-03 14:17:25	921	0.017823
2025-06-03 14:17:26	922	0.017495
2025-06-03 14:17:27	923	0.017495
2025-06-03 14:17:29	925	0.016838
2025-06-03 14:17:29	925	0.021434
2025-06-03 14:17:30	926	0.015853
2025-06-03 14:17:31	927	0.020449
2025-06-03 14:17:32	928	0.018479
2025-06-03 14:17:33	929	0.017166
2025-06-03 14:17:34	930	0.021434
2025-06-03 14:17:35	931	0.020449
2025-06-03 14:17:36	932	0.018808
2025-06-03 14:17:37	933	0.019464
2025-06-03 14:17:38	934	0.017166
2025-06-03 14:17:39	935	0.012898
2025-06-03 14:17:40	936	0.012898
2025-06-03 14:17:41	937	0.01454
2025-06-03 14:17:42	938	0.017166
2025-06-03 14:17:43	939	0.018808
2025-06-03 14:17:44	940	0.013883
2025-06-03 14:17:45	941	0.018808
2025-06-03 14:17:46	942	0.020449
2025-06-03 14:17:46	942	0.016838
2025-06-03 14:17:47	943	0.021434
2025-06-03 14:17:48	944	0.019136
2025-06-03 14:17:49	945	0.01257
2025-06-03 14:17:50	946	0.011913
2025-06-03 14:17:51	947	0.017823
2025-06-03 14:17:53	949	0.016838
2025-06-03 14:17:53	949	0.019136
2025-06-03 14:17:54	950	0.013883
2025-06-03 14:17:55	951	0.015525
2025-06-03 14:17:56	952	0.020778
2025-06-03 14:17:57	953	0.024061
2025-06-03 14:17:58	954	0.017495
2025-06-03 14:17:59	955	0.013227
2025-06-03 14:18:00	956	0.015196
2025-06-03 14:18:01	957	0.01257
2025-06-03 14:18:02	958	0.017495
2025-06-03 14:18:03	959	0.01257
2025-06-03 14:18:04	960	0.017495
2025-06-03 14:18:05	961	0.010929
2025-06-03 14:18:06	962	0.018479
2025-06-03 14:18:07	963	0.012898
2025-06-03 14:18:08	964	0.014212
2025-06-03 14:18:09	965	0.018151
2025-06-03 14:18:10	966	0.020121
2025-06-03 14:18:11	967	0.013883
2025-06-03 14:18:12	968	0.022747
2025-06-03 14:18:12	968	0.013555
2025-06-03 14:18:13	969	0.011257
2025-06-03 14:18:14	970	0.016838
2025-06-03 14:18:15	971	0.013555
2025-06-03 14:18:16	972	0.016181
2025-06-03 14:18:18	974	0.016838
2025-06-03 14:18:19	975	0.011585
2025-06-03 14:18:20	976	0.01257
2025-06-03 14:18:20	976	0.013227
2025-06-03 14:18:22	978	0.015196
2025-06-03 14:18:22	978	0.014212
2025-06-03 14:18:24	980	0.017495
2025-06-03 14:18:24	980	0.016181
2025-06-03 14:18:26	982	0.011585
2025-06-03 14:18:27	983	0.022747
2025-06-03 14:18:28	984	0.01454
2025-06-03 14:18:29	985	0.019136
2025-06-03 14:18:30	986	0.013227
2025-06-03 14:18:31	987	0.017495
2025-06-03 14:18:32	988	0.015853
2025-06-03 14:18:33	989	0.018151
2025-06-03 14:18:33	989	0.018808
2025-06-03 14:18:35	991	0.020121
2025-06-03 14:18:36	992	0.0106
2025-06-03 14:18:37	993	0.021762
2025-06-03 14:18:38	994	0.013883
2025-06-03 14:18:39	995	0.017166
2025-06-03 14:18:40	996	0.017166
2025-06-03 14:18:41	997	0.016838
2025-06-03 14:18:42	998	0.010929
2025-06-03 14:18:43	999	0.018808
2025-06-03 14:18:44	1000	0.010929
2025-06-03 14:18:45	1001	0.022747
2025-06-03 14:18:46	1002	0.011585
2025-06-03 14:18:47	1003	0.018808
2025-06-03 14:18:48	1004	0.018151
2025-06-03 14:18:48	1004	0.013227
2025-06-03 14:18:49	1005	0.013883
2025-06-03 14:18:50	1006	0.013555
2025-06-03 14:18:52	1008	0.011257
2025-06-03 14:18:53	1009	0.015525
2025-06-03 14:18:54	1010	0.016838
2025-06-03 14:18:55	1011	0.016181
2025-06-03 14:18:55	1011	0.011257
2025-06-03 14:18:56	1012	0.017823
2025-06-03 14:18:57	1013	0.014212
2025-06-03 14:18:58	1014	0.016181
2025-06-03 14:19:00	1016	0.017823
2025-06-03 14:19:01	1017	0.019464
2025-06-03 14:19:02	1018	0.009944
2025-06-03 14:19:03	1019	0.018808
2025-06-03 14:19:03	1019	0.018151
2025-06-03 14:19:04	1020	0.01651
2025-06-03 14:19:05	1021	0.018479
2025-06-03 14:19:06	1022	0.015853
2025-06-03 14:19:08	1024	0.017166
2025-06-03 14:19:09	1025	0.016181
2025-06-03 14:19:09	1025	0.011257
2025-06-03 14:19:10	1026	0.013555
2025-06-03 14:19:11	1027	0.018808
2025-06-03 14:19:12	1028	0.020121
2025-06-03 14:19:13	1029	0.015853
2025-06-03 14:19:15	1031	0.012898
2025-06-03 14:19:16	1032	0.018151
2025-06-03 14:19:17	1033	0.016838
2025-06-03 14:19:18	1034	0.015196
2025-06-03 14:19:19	1035	0.015525
2025-06-03 14:19:20	1036	0.014212
2025-06-03 14:19:21	1037	0.020778
2025-06-03 14:19:22	1038	0.013555
2025-06-03 14:19:22	1038	0.017495
2025-06-03 14:19:23	1039	0.010929
2025-06-03 14:19:24	1040	0.015525
2025-06-03 14:19:25	1041	0.021434
2025-06-03 14:19:26	1042	0.014868
2025-06-03 14:19:27	1043	0.013227
2025-06-03 14:19:28	1044	0.017823
2025-06-03 14:19:29	1045	0.009287
2025-06-03 14:19:30	1046	0.014868
2025-06-03 14:19:31	1047	0.012242
2025-06-03 14:19:32	1048	0.011913
2025-06-03 14:19:33	1049	0.019464
2025-06-03 14:19:34	1050	0.013227
2025-06-03 14:19:35	1051	0.008959
2025-06-03 14:19:36	1052	0.016838
2025-06-03 14:19:37	1053	0.014868
2025-06-03 14:19:38	1054	0.015196
2025-06-03 14:19:39	1055	0.01454
2025-06-03 14:19:40	1056	0.01454
2025-06-03 14:19:41	1057	0.014868
2025-06-03 14:19:42	1058	0.018479
2025-06-03 14:19:43	1059	0.011257
2025-06-03 14:19:44	1060	0.010929
2025-06-03 14:19:44	1060	0.01651
2025-06-03 14:19:46	1062	0.018479
2025-06-03 14:19:46	1062	0.016181
2025-06-03 14:19:47	1063	0.017495
2025-06-03 14:19:48	1064	0.01651
2025-06-03 14:19:50	1066	0.015525
2025-06-03 14:19:50	1066	0.020449
2025-06-03 14:19:51	1067	0.018808
2025-06-03 14:19:52	1068	0.015853
2025-06-03 14:19:53	1069	0.020449
2025-06-03 14:19:54	1070	0.019136
2025-06-03 14:19:55	1071	0.01454
2025-06-03 14:19:56	1072	0.016838
2025-06-03 14:19:57	1073	0.017166
2025-06-03 14:19:58	1074	0.014212
2025-06-03 14:19:59	1075	0.017823
2025-06-03 14:20:00	1076	0.013555
2025-06-03 14:20:01	1077	0.01257
2025-06-03 14:20:02	1078	0.017495
2025-06-03 14:20:03	1079	0.018151
2025-06-03 14:20:04	1080	0.016181
2025-06-03 14:20:05	1081	0.018808
2025-06-03 14:20:06	1082	0.015853
2025-06-03 14:20:07	1083	0.013227
2025-06-03 14:20:08	1084	0.01454
2025-06-03 14:20:09	1085	0.012898
2025-06-03 14:20:10	1086	0.015853
2025-06-03 14:20:11	1087	0.015525
2025-06-03 14:20:12	1088	0.01454
2025-06-03 14:20:13	1089	0.018479
2025-06-03 14:20:14	1090	0.018479
2025-06-03 14:20:15	1091	0.017495
2025-06-03 14:20:16	1092	0.020121
2025-06-03 14:20:17	1093	0.016838
2025-06-03 14:20:18	1094	0.015853
2025-06-03 14:20:19	1095	0.011257
2025-06-03 14:20:20	1096	0.020121
2025-06-03 14:20:21	1097	0.015853
2025-06-03 14:20:22	1098	0.011585
2025-06-03 14:20:23	1099	0.013883
2025-06-03 14:20:24	1100	0.01651
2025-06-03 14:20:25	1101	0.017823
2025-06-03 14:20:26	1102	0.015525
2025-06-03 14:20:27	1103	0.012242
2025-06-03 14:20:28	1104	0.017166
2025-06-03 14:20:29	1105	0.021434
2025-06-03 14:20:30	1106	0.014212
2025-06-03 14:20:30	1106	0.01257
2025-06-03 14:20:32	1108	0.023076
2025-06-03 14:20:32	1108	0.008959
2025-06-03 14:20:33	1109	0.016181
2025-06-03 14:20:34	1110	0.020121
2025-06-03 14:20:35	1111	0.019136
2025-06-03 14:20:36	1112	0.018151
2025-06-03 14:20:38	1114	0.018479
2025-06-03 14:20:39	1115	0.013883
2025-06-03 14:20:39	1115	0.010929
2025-06-03 14:20:40	1116	0.011913
2025-06-03 14:20:41	1117	0.016838
2025-06-03 14:20:42	1118	0.013555
2025-06-03 14:20:44	1120	0.016838
2025-06-03 14:20:44	1120	0.016838
2025-06-03 14:20:45	1121	0.011585
2025-06-03 14:20:46	1122	0.012898
2025-06-03 14:20:47	1123	0.01651
2025-06-03 14:20:48	1124	0.013227
2025-06-03 14:20:49	1125	0.015196
2025-06-03 14:20:50	1126	0.01454
2025-06-03 14:20:51	1127	0.016181
2025-06-03 14:20:52	1128	0.015853
2025-06-03 14:20:53	1129	0.015525
2025-06-03 14:20:54	1130	0.016838
2025-06-03 14:20:55	1131	0.013883
2025-06-03 14:20:56	1132	0.017495
2025-06-03 14:20:57	1133	0.015525
2025-06-03 14:20:58	1134	0.021106
2025-06-03 14:20:59	1135	0.015525
2025-06-03 14:21:00	1136	0.018479
2025-06-03 14:21:01	1137	0.014868
2025-06-03 14:21:01	1137	0.013555
2025-06-03 14:21:02	1138	0.015853
2025-06-03 14:21:03	1139	0.015196
2025-06-03 14:21:05	1141	0.015196
2025-06-03 14:21:06	1142	0.013227
2025-06-03 14:21:06	1142	0.015525
2025-06-03 14:21:07	1143	0.014212
2025-06-03 14:21:08	1144	0.017495
2025-06-03 14:21:09	1145	0.015525
2025-06-03 14:21:10	1146	0.017166
2025-06-03 14:21:11	1147	0.015196
2025-06-03 14:21:12	1148	0.010929
2025-06-03 14:21:13	1149	0.01651
2025-06-03 14:21:14	1150	0.019793
2025-06-03 14:21:15	1151	0.020121
2025-06-03 14:21:16	1152	0.018151
2025-06-03 14:21:17	1153	0.010929
2025-06-03 14:21:18	1154	0.014868
2025-06-03 14:21:19	1155	0.021106
2025-06-03 14:21:20	1156	0.011585
2025-06-03 14:21:21	1157	0.015525
2025-06-03 14:21:22	1158	0.016838
2025-06-03 14:21:23	1159	0.011913
2025-06-03 14:21:24	1160	0.013555
2025-06-03 14:21:25	1161	0.01651
2025-06-03 14:21:25	1161	0.01454
2025-06-03 14:21:26	1162	0.023076
2025-06-03 14:21:28	1164	0.018808
2025-06-03 14:21:29	1165	0.018151
2025-06-03 14:21:29	1165	0.017495
2025-06-03 14:21:31	1167	0.015525
2025-06-03 14:21:32	1168	0.01651
2025-06-03 14:21:33	1169	0.018151
2025-06-03 14:21:34	1170	0.014212
2025-06-03 14:21:34	1170	0.017823
2025-06-03 14:21:35	1171	0.019464
2025-06-03 14:21:36	1172	0.022419
2025-06-03 14:21:37	1173	0.017823
2025-06-03 14:21:38	1174	0.014212
2025-06-03 14:21:39	1175	0.011585
2025-06-03 14:21:40	1176	0.01454
2025-06-03 14:21:41	1177	0.015525
2025-06-03 14:21:42	1178	0.017495
2025-06-03 14:21:43	1179	0.014868
2025-06-03 14:21:44	1180	0.012898
2025-06-03 14:21:45	1181	0.018151
2025-06-03 14:21:46	1182	0.019136
2025-06-03 14:21:47	1183	0.01454
2025-06-03 14:21:48	1184	0.01454
2025-06-03 14:21:49	1185	0.016181
2025-06-03 14:21:50	1186	0.020778
2025-06-03 14:21:51	1187	0.017823
2025-06-03 14:21:52	1188	0.019464
2025-06-03 14:21:53	1189	0.018151
2025-06-03 14:21:53	1189	0.021106
2025-06-03 14:21:55	1191	0.016838
2025-06-03 14:21:55	1191	0.020449
2025-06-03 14:21:56	1192	0.01651
2025-06-03 14:21:58	1194	0.014868
2025-06-03 14:21:58	1194	0.017495
2025-06-03 14:21:59	1195	0.017495
2025-06-03 14:22:00	1196	0.012242
2025-06-03 14:22:01	1197	0.015853
2025-06-03 14:22:02	1198	0.018479
2025-06-03 14:22:03	1199	0.015525
2025-06-03 14:22:04	1200	0.017823
2025-06-03 14:22:05	1201	0.017166
2025-06-03 14:22:06	1202	0.015196
2025-06-03 14:22:07	1203	0.01454
2025-06-03 14:22:08	1204	0.01257
2025-06-03 14:22:09	1205	0.015196
2025-06-03 14:22:10	1206	0.015196
2025-06-03 14:22:11	1207	0.015853
2025-06-03 14:22:12	1208	0.014212
2025-06-03 14:22:13	1209	0.021762
2025-06-03 14:22:14	1210	0.018808
2025-06-03 14:22:15	1211	0.017495
2025-06-03 14:22:16	1212	0.011257
2025-06-03 14:22:17	1213	0.018151
2025-06-03 14:22:18	1214	0.019136
2025-06-03 14:22:18	1214	0.013883
2025-06-03 14:22:19	1215	0.018808
2025-06-03 14:22:20	1216	0.011257
2025-06-03 14:22:21	1217	0.015853
2025-06-03 14:22:23	1219	0.016838
2025-06-03 14:22:24	1220	0.013883
2025-06-03 14:22:25	1221	0.015853
2025-06-03 14:22:26	1222	0.014868
2025-06-03 14:22:27	1223	0.018479
2025-06-03 14:22:28	1224	0.010929
2025-06-03 14:22:30	1226	0.018808
2025-06-03 14:22:30	1226	0.020778
2025-06-03 14:22:32	1228	0.015853
2025-06-03 14:22:33	1229	0.019136
2025-06-03 14:22:34	1230	0.015853
2025-06-03 14:22:35	1231	0.015525
2025-06-03 14:22:36	1232	0.01257
2025-06-03 14:22:38	1234	0.016181
2025-06-03 14:22:39	1235	0.011585
2025-06-03 14:22:40	1236	0.017166
2025-06-03 14:22:41	1237	0.016838
2025-06-03 14:22:42	1238	0.017166
2025-06-03 14:22:43	1239	0.016181
2025-06-03 14:22:44	1240	0.020778
2025-06-03 14:22:45	1241	0.021434
2025-06-03 14:22:46	1242	0.010929
2025-06-03 14:22:47	1243	0.018479
2025-06-03 14:22:47	1243	0.017166
2025-06-03 14:22:48	1244	0.012898
2025-06-03 14:22:50	1246	0.020449
2025-06-03 14:22:51	1247	0.016181
2025-06-03 14:22:52	1248	0.020121
2025-06-03 14:22:53	1249	0.015525
2025-06-03 14:22:54	1250	0.018479
2025-06-03 14:22:54	1250	0.015525
2025-06-03 14:22:56	1252	0.01454
2025-06-03 14:22:56	1252	0.01651
2025-06-03 14:22:58	1254	0.019793
2025-06-03 14:22:58	1254	0.022747
2025-06-03 14:23:00	1256	0.017166
2025-06-03 14:23:01	1257	0.021762
2025-06-03 14:23:02	1258	0.019464
2025-06-03 14:23:02	1258	0.009615
2025-06-03 14:23:03	1259	0.008959
2025-06-03 14:23:04	1260	0.019793
2025-06-03 14:23:06	1262	0.020121
2025-06-03 14:23:07	1263	0.024389
2025-06-03 14:23:08	1264	0.016838
2025-06-03 14:23:09	1265	0.018151
2025-06-03 14:23:10	1266	0.01257
2025-06-03 14:23:10	1266	0.015196
2025-06-03 14:23:11	1267	0.010272
2025-06-03 14:23:12	1268	0.014868
2025-06-03 14:23:14	1270	0.011585
2025-06-03 14:23:15	1271	0.018808
2025-06-03 14:23:16	1272	0.01454
2025-06-03 14:23:17	1273	0.009287
2025-06-03 14:23:18	1274	0.015196
2025-06-03 14:23:19	1275	0.018808
2025-06-03 14:23:20	1276	0.017495
2025-06-03 14:23:20	1276	0.018151
2025-06-03 14:23:22	1278	0.014212
2025-06-03 14:23:22	1278	0.021762
2025-06-03 14:23:23	1279	0.019793
2025-06-03 14:23:24	1280	0.01454
2025-06-03 14:23:25	1281	0.016838
2025-06-03 14:23:26	1282	0.018151
2025-06-03 14:23:27	1283	0.019136
2025-06-03 14:23:28	1284	0.010929
2025-06-03 14:23:29	1285	0.017166
2025-06-03 14:23:30	1286	0.016181
2025-06-03 14:23:31	1287	0.020449
2025-06-03 14:23:32	1288	0.018479
2025-06-03 14:23:33	1289	0.017495
2025-06-03 14:23:34	1290	0.020121
2025-06-03 14:23:35	1291	0.014868
2025-06-03 14:23:36	1292	0.015196
2025-06-03 14:23:37	1293	0.014868

## Sheet: Pressure Data
dateTime	Relative time	G1	G2	G4	G5
2025-06-03 13:59:57	0	4.68e-06	0.0001	0.0001	-0.03692
2025-06-03 13:59:58	1	4.68e-06	0.0001	0.0001	-0.028166
2025-06-03 13:59:59	2	4.68e-06	0.0001	0.0001	-0.028166
2025-06-03 14:00:00	3	4.68e-06	0.0001	0.0001	-0.032543
2025-06-03 14:00:01	4	4.66e-06	0.0001	0.0001	-0.05005
2025-06-03 14:00:02	5	4.68e-06	0.0001	0.0001	-0.041297
2025-06-03 14:00:03	6	4.68e-06	0.0001	0.0001	-0.041297
2025-06-03 14:00:04	7	4.68e-06	0.0001	0.0001	-0.028166
2025-06-03 14:00:05	8	4.66e-06	0.0001	0.0001	-0.041297
2025-06-03 14:00:06	9	4.68e-06	0.0001	0.0001	-0.032543
2025-06-03 14:00:07	10	4.68e-06	0.0001	0.0001	-0.028166
2025-06-03 14:00:08	11	4.68e-06	0.0001	0.0001	-0.041297
2025-06-03 14:00:09	12	4.68e-06	0.0001	0.0001	-0.032543
2025-06-03 14:00:10	13	4.68e-06	0.0001	0.0001	-0.023789
2025-06-03 14:00:11	14	4.68e-06	0.0001	0.0001	-0.03692
2025-06-03 14:00:12	15	4.66e-06	0.0001	0.0001	-0.041297
2025-06-03 14:00:13	16	4.68e-06	0.0001	0.0001	-0.023789
2025-06-03 14:00:14	17	4.68e-06	0.0001	0.0001	-0.028166
2025-06-03 14:00:15	18	4.66e-06	0.0001	0.0001	-0.028166
2025-06-03 14:00:16	19	4.68e-06	0.0001	0.0001	-0.028166
2025-06-03 14:00:17	20	4.68e-06	0.0001	0.0001	-0.03692
2025-06-03 14:00:18	21	4.68e-06	0.0001	0.0001	-0.03692
2025-06-03 14:00:19	22	4.66e-06	0.0001	0.0001	-0.028166
2025-06-03 14:00:20	23	4.66e-06	0.0001	0.0001	-0.023789
2025-06-03 14:00:20	23	4.66e-06	0.0001	0.0001	-0.023789
2025-06-03 14:00:21	24	4.68e-06	0.0001	0.0001	-0.028166
2025-06-03 14:00:22	25	4.68e-06	0.0001	0.0001	-0.023789
2025-06-03 14:00:23	26	4.68e-06	0.0001	0.0001	-0.041297
2025-06-03 14:00:24	27	4.68e-06	0.0001	0.0001	-0.041297
2025-06-03 14:00:25	28	4.68e-06	0.0001	0.0001	-0.041297
2025-06-03 14:00:26	29	4.68e-06	0.0001	0.0001	-0.032543
2025-06-03 14:00:27	30	4.68e-06	0.0001	0.0001	-0.028166
2025-06-03 14:00:28	31	4.68e-06	0.0001	0.0001	-0.041297
2025-06-03 14:00:29	32	4.68e-06	0.0001	0.0001	-0.023789
2025-06-03 14:00:30	33	4.68e-06	0.0001	0.0001	-0.045674
2025-06-03 14:00:31	34	4.68e-06	0.0001	0.0001	-0.041297
2025-06-03 14:00:32	35	4.66e-06	0.0001	0.0001	-0.045674
2025-06-03 14:00:33	36	4.68e-06	0.0001	0.0001	-0.019412
2025-06-03 14:00:34	37	4.68e-06	0.0001	0.0001	-0.03692
2025-06-03 14:00:35	38	4.68e-06	0.0001	0.0001	-0.041297
2025-06-03 14:00:36	39	4.66e-06	0.0001	0.0001	-0.03692
2025-06-03 14:00:37	40	4.66e-06	0.0001	0.0001	-0.03692
2025-06-03 14:00:38	41	4.66e-06	0.0001	0.0001	-0.054427
2025-06-03 14:00:39	42	4.66e-06	0.0001	0.0001	-0.032543
2025-06-03 14:00:40	43	4.68e-06	0.0001	0.0001	-0.023789
2025-06-03 14:00:41	44	4.68e-06	0.0001	0.0001	-0.045674
2025-06-03 14:00:42	45	4.68e-06	0.0001	0.0001	-0.028166
2025-06-03 14:00:43	46	4.68e-06	0.0001	0.0001	-0.045674
2025-06-03 14:00:44	47	4.66e-06	0.0001	0.0001	-0.041297
2025-06-03 14:00:45	48	4.66e-06	0.0001	0.0001	-0.032543
2025-06-03 14:00:46	49	4.66e-06	0.0001	0.0001	-0.010658
2025-06-03 14:00:46	49	4.66e-06	0.0001	0.0001	-0.032543
2025-06-03 14:00:47	50	4.68e-06	0.0001	0.0001	-0.03692
2025-06-03 14:00:48	51	4.68e-06	0.0001	0.0001	-0.041297
2025-06-03 14:00:49	52	4.68e-06	0.0001	0.0001	-0.019412
2025-06-03 14:00:50	53	4.68e-06	0.0001	0.0001	-0.023789
2025-06-03 14:00:51	54	4.66e-06	0.0001	0.0001	-0.041297
2025-06-03 14:00:52	55	4.68e-06	0.0001	0.0001	-0.032543
2025-06-03 14:00:53	56	4.68e-06	0.0001	0.0001	-0.041297
2025-06-03 14:00:54	57	4.66e-06	0.0001	0.0001	-0.028166
2025-06-03 14:00:55	58	4.66e-06	0.0001	0.0001	-0.041297
2025-06-03 14:00:56	59	4.68e-06	0.0001	0.0001	-0.028166
2025-06-03 14:00:57	60	4.68e-06	0.0001	0.0001	-0.028166
2025-06-03 14:00:58	61	4.68e-06	0.0001	0.0001	-0.045674
2025-06-03 14:00:59	62	4.66e-06	0.0001	0.0001	-0.032543
2025-06-03 14:01:00	63	4.66e-06	0.0001	0.0001	-0.032543
2025-06-03 14:01:01	64	4.66e-06	0.0001	0.0001	-0.028166
2025-06-03 14:01:02	65	4.66e-06	0.0001	0.0001	-0.041297
2025-06-03 14:01:03	66	4.66e-06	0.0001	0.0001	-0.032543
2025-06-03 14:01:04	67	4.66e-06	0.0001	0.0001	-0.032543
2025-06-03 14:01:05	68	4.68e-06	0.0001	0.0001	-0.028166
2025-06-03 14:01:06	69	4.66e-06	0.0001	0.0001	-0.028166
2025-06-03 14:01:07	70	4.66e-06	0.0001	0.0001	-0.019412
2025-06-03 14:01:08	71	4.66e-06	0.0001	0.0001	-0.023789
2025-06-03 14:01:09	72	4.66e-06	0.0001	0.0001	-0.028166
2025-06-03 14:01:10	73	4.66e-06	0.0001	0.0001	-0.041297
2025-06-03 14:01:11	74	4.68e-06	0.0001	0.0001	-0.03692
2025-06-03 14:01:11	74	4.66e-06	0.0001	0.0001	-0.019412
2025-06-03 14:01:12	75	4.66e-06	0.0001	0.0001	-0.045674
2025-06-03 14:01:13	76	4.68e-06	0.0001	0.0001	-0.032543
2025-06-03 14:01:14	77	4.66e-06	0.0001	0.0001	-0.028166
2025-06-03 14:01:15	78	4.66e-06	0.0001	0.0001	-0.03692
2025-06-03 14:01:16	79	4.66e-06	0.0001	0.0001	-0.041297
2025-06-03 14:01:18	81	4.66e-06	0.0001	0.0001	-0.032543
2025-06-03 14:01:19	82	4.66e-06	0.0001	0.0001	-0.028166
2025-06-03 14:01:20	83	4.66e-06	0.0001	0.0001	-0.03692
2025-06-03 14:01:20	83	4.68e-06	0.0001	0.0001	-0.032543
2025-06-03 14:01:21	84	4.68e-06	0.0001	0.0001	-0.032543
2025-06-03 14:01:22	85	4.66e-06	0.0001	0.0001	-0.041297
2025-06-03 14:01:23	86	4.66e-06	0.0001	0.0001	-0.032543
2025-06-03 14:01:25	88	4.66e-06	0.0001	0.0001	-0.041297
2025-06-03 14:01:26	89	4.68e-06	0.0001	0.0001	-0.041297
2025-06-03 14:01:27	90	4.68e-06	0.0001	0.0001	-0.023789
2025-06-03 14:01:28	91	4.66e-06	0.0001	0.0001	-0.041297
2025-06-03 14:01:28	91	4.66e-06	0.0001	0.0001	-0.019412
2025-06-03 14:01:29	92	4.66e-06	0.0001	0.0001	-0.023789
2025-06-03 14:01:30	93	4.66e-06	0.0001	0.0001	-0.03692
2025-06-03 14:01:31	94	4.66e-06	0.0001	0.0001	-0.028166
2025-06-03 14:01:32	95	4.66e-06	0.0001	0.0001	-0.03692
2025-06-03 14:01:33	96	4.66e-06	0.0001	0.0001	-0.03692
2025-06-03 14:01:34	97	4.68e-06	0.0001	0.0001	-0.041297
2025-06-03 14:01:36	99	4.68e-06	0.0001	0.0001	-0.028166
2025-06-03 14:01:37	100	4.66e-06	0.0001	0.0001	-0.028166
2025-06-03 14:01:37	100	4.68e-06	0.0001	0.0001	-0.03692
2025-06-03 14:01:38	101	4.66e-06	0.0001	0.0001	-0.032543
2025-06-03 14:01:39	102	4.66e-06	0.0001	0.0001	-0.023789
2025-06-03 14:01:40	103	4.66e-06	0.0001	0.0001	-0.023789
2025-06-03 14:01:41	104	4.66e-06	0.0001	0.0001	-0.032543
2025-06-03 14:01:42	105	4.66e-06	0.0001	0.0001	-0.041297
2025-06-03 14:01:44	107	4.66e-06	0.0001	0.0001	-0.041297
2025-06-03 14:01:45	108	4.66e-06	0.0001	0.0001	-0.023789
2025-06-03 14:01:46	109	4.66e-06	0.0001	0.0001	-0.03692
2025-06-03 14:01:46	109	4.66e-06	0.0001	0.0001	-0.045674
2025-06-03 14:01:47	110	4.68e-06	0.0001	0.0001	-0.028166
2025-06-03 14:01:48	111	4.66e-06	0.0001	0.0001	-0.023789
2025-06-03 14:01:49	112	4.68e-06	0.0001	0.0001	-0.032543
2025-06-03 14:01:50	113	4.66e-06	0.0001	0.0001	-0.023789
2025-06-03 14:01:51	114	4.66e-06	0.0001	0.0001	-0.032543
2025-06-03 14:01:52	115	4.66e-06	0.0001	0.0001	-0.023789
2025-06-03 14:01:53	116	4.68e-06	0.0001	0.0001	-0.045674
2025-06-03 14:01:54	117	4.68e-06	0.0001	0.0001	-0.041297
2025-06-03 14:01:55	118	4.66e-06	0.0001	0.0001	-0.03692
2025-06-03 14:01:56	119	4.68e-06	0.0001	0.0001	-0.032543
2025-06-03 14:01:57	120	4.66e-06	0.0001	0.0001	-0.023789
2025-06-03 14:01:58	121	4.66e-06	0.0001	0.0001	-0.019412
2025-06-03 14:01:59	122	4.66e-06	0.0001	0.0001	-0.041297
2025-06-03 14:02:00	123	4.68e-06	0.0001	0.0001	-0.028166
2025-06-03 14:02:02	125	4.66e-06	0.0001	0.0001	-0.032543
2025-06-03 14:02:03	126	4.68e-06	0.0001	0.0001	-0.019412
2025-06-03 14:02:03	126	4.68e-06	0.0001	0.0001	-0.028166
2025-06-03 14:02:04	127	4.68e-06	0.0001	0.0001	-0.032543
2025-06-03 14:02:05	128	4.68e-06	0.0001	0.0001	-0.03692
2025-06-03 14:02:07	130	4.68e-06	0.0001	0.0001	-0.028166
2025-06-03 14:02:08	131	4.64e-06	0.0001	0.0001	-0.032543
2025-06-03 14:02:09	132	4.56e-06	0.0001	0.0001	-0.023789
2025-06-03 14:02:10	133	4.58e-06	0.0001	0.0001	-0.019412
2025-06-03 14:02:11	134	4.56e-06	0.0001	0.0001	-0.028166
2025-06-03 14:02:12	135	4.56e-06	0.0001	0.0001	-0.03692
2025-06-03 14:02:13	136	4.58e-06	0.0001	0.0001	-0.03692
2025-06-03 14:02:14	137	4.56e-06	0.0001	0.0001	-0.032543
2025-06-03 14:02:15	138	4.56e-06	0.0001	0.0001	-0.032543
2025-06-03 14:02:16	139	4.58e-06	0.0001	0.0001	-0.032543
2025-06-03 14:02:17	140	4.58e-06	0.0001	0.0001	-0.045674
2025-06-03 14:02:18	141	4.58e-06	0.0001	0.0001	-0.045674
2025-06-03 14:02:20	143	4.58e-06	0.0001	0.0001	-0.028166
2025-06-03 14:02:20	143	4.56e-06	0.0001	0.0001	-0.028166
2025-06-03 14:02:21	144	4.56e-06	0.0001	0.0001	-0.019412
2025-06-03 14:02:23	146	4.56e-06	0.0001	0.0001	-0.041297
2025-06-03 14:02:24	147	4.56e-06	0.0001	0.0001	-0.041297
2025-06-03 14:02:25	148	4.58e-06	0.0001	0.0001	-0.028166
2025-06-03 14:02:26	149	4.56e-06	0.0001	0.0001	-0.028166
2025-06-03 14:02:27	150	4.56e-06	0.0001	0.0001	-0.03692
2025-06-03 14:02:28	151	4.56e-06	0.0001	0.0001	-0.032543
2025-06-03 14:02:29	152	4.56e-06	0.0001	0.0001	-0.03692
2025-06-03 14:02:30	153	4.56e-06	0.0001	0.0001	-0.023789
2025-06-03 14:02:31	154	4.56e-06	0.0001	0.0001	-0.045674
2025-06-03 14:02:32	155	4.58e-06	0.0001	0.0001	-0.045674
2025-06-03 14:02:33	156	4.56e-06	0.0001	0.0001	-0.028166
2025-06-03 14:02:34	157	4.56e-06	0.0001	0.0001	-0.028166
2025-06-03 14:02:35	158	4.58e-06	0.0001	0.0001	-0.028166
2025-06-03 14:02:36	159	4.56e-06	0.0001	0.0001	-0.032543
2025-06-03 14:02:37	160	4.56e-06	0.0001	0.0001	-0.03692
2025-06-03 14:02:37	160	4.56e-06	0.0001	0.0001	-0.028166
2025-06-03 14:02:38	161	4.56e-06	0.0001	0.0001	-0.028166
2025-06-03 14:02:39	162	4.56e-06	0.0001	0.0001	-0.032543
2025-06-03 14:02:41	164	4.56e-06	0.0001	0.0001	-0.045674
2025-06-03 14:02:42	165	4.56e-06	0.0001	0.0001	-0.028166
2025-06-03 14:02:43	166	4.56e-06	0.0001	0.0001	-0.03692
2025-06-03 14:02:44	167	4.58e-06	0.0001	0.0001	-0.028166
2025-06-03 14:02:45	168	4.58e-06	0.0001	0.0001	-0.028166
2025-06-03 14:02:46	169	4.56e-06	0.0001	0.0001	-0.028166
2025-06-03 14:02:47	170	4.56e-06	0.0001	0.0001	-0.03692
2025-06-03 14:02:48	171	4.56e-06	0.0001	0.0001	-0.028166
2025-06-03 14:02:49	172	4.56e-06	0.0001	0.0001	-0.028166
2025-06-03 14:02:50	173	4.56e-06	0.0001	0.0001	-0.03692
2025-06-03 14:02:51	174	4.56e-06	0.0001	0.0001	-0.03692
2025-06-03 14:02:52	175	4.56e-06	0.0001	0.0001	-0.019412
2025-06-03 14:02:53	176	4.56e-06	0.0001	0.0001	-0.032543
2025-06-03 14:02:54	177	4.58e-06	0.0001	0.0001	-0.041297
2025-06-03 14:02:54	177	4.58e-06	0.0001	0.0001	-0.03692
2025-06-03 14:02:55	178	4.56e-06	0.0001	0.0001	-0.03692
2025-06-03 14:02:57	180	4.58e-06	0.0001	0.0001	-0.032543
2025-06-03 14:02:58	181	4.56e-06	0.0001	0.0001	-0.023789
2025-06-03 14:02:59	182	4.56e-06	0.0001	0.0001	-0.03692
2025-06-03 14:03:00	183	4.56e-06	0.0001	0.0001	-0.03692
2025-06-03 14:03:01	184	4.56e-06	0.0001	0.0001	-0.03692
2025-06-03 14:03:02	185	4.56e-06	0.0001	0.0001	-0.032543
2025-06-03 14:03:02	185	4.56e-06	0.0001	0.0001	-0.028166
2025-06-03 14:03:03	186	4.56e-06	0.0001	0.0001	-0.032543
2025-06-03 14:03:05	188	4.58e-06	0.0001	0.0001	-0.032543
2025-06-03 14:03:06	189	4.56e-06	0.0001	0.0001	-0.03692
2025-06-03 14:03:07	190	4.56e-06	0.0001	0.0001	-0.028166
2025-06-03 14:03:08	191	4.56e-06	0.0001	0.0001	-0.041297
2025-06-03 14:03:09	192	4.56e-06	0.0001	0.0001	-0.045674
2025-06-03 14:03:10	193	4.56e-06	0.0001	0.0001	-0.023789
2025-06-03 14:03:11	194	4.56e-06	0.0001	0.0001	-0.03692
2025-06-03 14:03:11	194	4.56e-06	0.0001	0.0001	-0.032543
2025-06-03 14:03:13	196	4.56e-06	0.0001	0.0001	-0.028166
2025-06-03 14:03:14	197	4.56e-06	0.0001	0.0001	-0.03692
2025-06-03 14:03:15	198	4.56e-06	0.0001	0.0001	-0.045674
2025-06-03 14:03:16	199	4.56e-06	0.0001	0.0001	-0.015035
2025-06-03 14:03:17	200	4.56e-06	0.0001	0.0001	-0.028166
2025-06-03 14:03:18	201	4.56e-06	0.0001	0.0001	-0.045674
2025-06-03 14:03:19	202	4.58e-06	0.0001	0.0001	-0.03692
2025-06-03 14:03:19	202	4.56e-06	0.0001	0.0001	-0.028166
2025-06-03 14:03:20	203	4.56e-06	0.0001	0.0001	-0.032543
2025-06-03 14:03:21	204	4.56e-06	0.0001	0.0001	-0.023789
2025-06-03 14:03:22	205	4.56e-06	0.0001	0.0001	-0.032543
2025-06-03 14:03:23	206	4.58e-06	0.0001	0.0001	-0.03692
2025-06-03 14:03:24	207	4.56e-06	0.0001	0.0001	-0.03692
2025-06-03 14:03:25	208	4.56e-06	0.0001	0.0001	-0.028166
2025-06-03 14:03:26	209	4.56e-06	0.0001	0.0001	-0.023789
2025-06-03 14:03:27	210	4.56e-06	0.0001	0.0001	-0.041297
2025-06-03 14:03:28	211	4.58e-06	0.0001	0.0001	-0.028166
2025-06-03 14:03:29	212	4.56e-06	0.0001	0.0001	-0.028166
2025-06-03 14:03:30	213	4.56e-06	0.0001	0.0001	-0.05005
2025-06-03 14:03:31	214	4.58e-06	0.0001	0.0001	-0.041297
2025-06-03 14:03:32	215	4.56e-06	0.0001	0.0001	-0.023789
2025-06-03 14:03:33	216	4.54e-06	0.0001	0.0001	-0.028166
2025-06-03 14:03:34	217	4.56e-06	0.0001	0.0001	-0.032543
2025-06-03 14:03:35	218	4.56e-06	0.0001	0.0001	-0.03692
2025-06-03 14:03:36	219	4.56e-06	0.0001	0.0001	-0.03692
2025-06-03 14:03:37	220	4.56e-06	0.0001	0.0001	-0.032543
2025-06-03 14:03:38	221	4.56e-06	0.0001	0.0001	-0.041297
2025-06-03 14:03:39	222	4.56e-06	0.0001	0.0001	-0.019412
2025-06-03 14:03:40	223	4.56e-06	0.0001	0.0001	-0.023789
2025-06-03 14:03:41	224	4.56e-06	0.0001	0.0001	-0.028166
2025-06-03 14:03:42	225	4.56e-06	0.0001	0.0001	-0.03692
2025-06-03 14:03:43	226	4.56e-06	0.0001	0.0001	-0.041297
2025-06-03 14:03:44	227	4.56e-06	0.0001	0.0001	-0.032543
2025-06-03 14:03:45	228	4.56e-06	0.0001	0.0001	-0.03692
2025-06-03 14:03:45	228	4.56e-06	0.0001	0.0001	-0.03692
2025-06-03 14:03:46	229	4.56e-06	0.0001	0.0001	-0.045674
2025-06-03 14:03:47	230	4.58e-06	0.0001	0.0001	-0.041297
2025-06-03 14:03:48	231	4.56e-06	0.0001	0.0001	-0.023789
2025-06-03 14:03:49	232	4.56e-06	0.0001	0.0001	-0.032543
2025-06-03 14:03:50	233	4.58e-06	0.0001	0.0001	-0.041297
2025-06-03 14:03:51	234	4.56e-06	0.0001	0.0001	-0.041297
2025-06-03 14:03:52	235	4.56e-06	0.0001	0.0001	-0.032543
2025-06-03 14:03:53	236	4.58e-06	0.0001	0.0001	-0.028166
2025-06-03 14:03:54	237	4.56e-06	0.0001	0.0001	-0.028166
2025-06-03 14:03:55	238	4.56e-06	0.0001	0.0001	-0.03692
2025-06-03 14:03:56	239	4.56e-06	0.0001	0.0001	-0.03692
2025-06-03 14:03:57	240	4.56e-06	0.0001	0.0001	-0.032543
2025-06-03 14:03:58	241	4.56e-06	0.0001	0.0001	-0.032543
2025-06-03 14:03:59	242	4.56e-06	0.0001	0.0001	-0.03692
2025-06-03 14:04:00	243	4.56e-06	0.0001	0.0001	-0.041297
2025-06-03 14:04:01	244	4.56e-06	0.0001	0.0001	-0.028166
2025-06-03 14:04:02	245	4.56e-06	0.0001	0.0001	-0.03692
2025-06-03 14:04:03	246	4.58e-06	0.0001	0.0001	-0.041297
2025-06-03 14:04:04	247	4.56e-06	0.0001	0.0001	-0.028166
2025-06-03 14:04:05	248	4.56e-06	0.0001	0.0001	-0.023789
2025-06-03 14:04:06	249	4.56e-06	0.0001	0.0001	-0.032543
2025-06-03 14:04:07	250	4.56e-06	0.0001	0.0001	-0.028166
2025-06-03 14:04:08	251	4.56e-06	0.0001	0.0001	-0.045674
2025-06-03 14:04:09	252	4.56e-06	0.0001	0.0001	-0.03692
2025-06-03 14:04:10	253	4.56e-06	0.0001	0.0001	-0.028166
2025-06-03 14:04:11	254	4.56e-06	0.0001	0.0001	-0.023789
2025-06-03 14:04:12	255	4.56e-06	0.0001	0.0001	-0.041297
2025-06-03 14:04:13	256	4.56e-06	0.0001	0.0001	-0.032543
2025-06-03 14:04:14	257	4.56e-06	0.0001	0.0001	-0.028166
2025-06-03 14:04:15	258	4.56e-06	0.0001	0.0001	-0.019412
2025-06-03 14:04:16	259	4.56e-06	0.0001	0.0001	-0.028166
2025-06-03 14:04:17	260	4.58e-06	0.0001	0.0001	-0.023789
2025-06-03 14:04:18	261	4.58e-06	0.0001	0.0001	-0.03692
2025-06-03 14:04:19	262	4.56e-06	0.0001	0.0001	-0.03692
2025-06-03 14:04:19	262	4.56e-06	0.0001	0.0001	-0.03692
2025-06-03 14:04:20	263	4.56e-06	0.0001	0.0001	-0.041297
2025-06-03 14:04:21	264	4.56e-06	0.0001	0.0001	-0.023789
2025-06-03 14:04:22	265	4.56e-06	0.0001	0.0001	-0.03692
2025-06-03 14:04:23	266	4.56e-06	0.0001	0.0001	-0.023789
2025-06-03 14:04:24	267	4.56e-06	0.0001	0.0001	-0.001904
2025-06-03 14:04:25	268	4.56e-06	0.0001	0.0001	-0.054427
2025-06-03 14:04:26	269	4.56e-06	0.0001	0.0001	-0.023789
2025-06-03 14:04:27	270	4.56e-06	0.0001	0.0001	-0.045674
2025-06-03 14:04:28	271	4.56e-06	0.0001	0.0001	-0.03692
2025-06-03 14:04:29	272	4.58e-06	0.0001	0.0001	-0.041297
2025-06-03 14:04:30	273	4.56e-06	0.0001	0.0001	-0.03692
2025-06-03 14:04:31	274	4.56e-06	0.0001	0.0001	-0.019412
2025-06-03 14:04:32	275	4.56e-06	0.0001	0.0001	-0.045674
2025-06-03 14:04:33	276	4.56e-06	0.0001	0.0001	-0.028166
2025-06-03 14:04:34	277	4.56e-06	0.0001	0.0001	-0.041297
2025-06-03 14:04:35	278	4.56e-06	0.0001	0.0001	-0.03692
2025-06-03 14:04:36	279	4.56e-06	0.0001	0.0001	-0.041297
2025-06-03 14:04:37	280	4.56e-06	0.0001	0.0001	-0.028166
2025-06-03 14:04:38	281	4.56e-06	0.0001	0.0001	-0.028166
2025-06-03 14:04:39	282	4.56e-06	0.0001	0.0001	-0.032543
2025-06-03 14:04:40	283	4.58e-06	0.0001	0.0001	-0.03692
2025-06-03 14:04:41	284	4.56e-06	0.0001	0.0001	-0.032543
2025-06-03 14:04:42	285	4.56e-06	0.0001	0.0001	-0.032543
2025-06-03 14:04:43	286	4.56e-06	0.0001	0.0001	-0.032543
2025-06-03 14:04:44	287	4.56e-06	0.0001	0.0001	-0.03692
2025-06-03 14:04:45	288	4.56e-06	0.0001	0.0001	-0.03692
2025-06-03 14:04:45	288	4.56e-06	0.0001	0.0001	-0.03692
2025-06-03 14:04:46	289	4.56e-06	0.0001	0.0001	-0.032543
2025-06-03 14:04:47	290	4.58e-06	0.0001	0.0001	-0.032543
2025-06-03 14:04:48	291	4.56e-06	0.0001	0.0001	-0.023789
2025-06-03 14:04:49	292	4.56e-06	0.0001	0.0001	-0.032543
2025-06-03 14:04:50	293	4.58e-06	0.0001	0.0001	-0.03692
2025-06-03 14:04:51	294	4.56e-06	0.0001	0.0001	-0.028166
2025-06-03 14:04:52	295	4.56e-06	0.0001	0.0001	-0.03692
2025-06-03 14:04:53	296	4.56e-06	0.0001	0.0001	-0.023789
2025-06-03 14:04:54	297	4.56e-06	0.0001	0.0001	-0.041297
2025-06-03 14:04:55	298	4.58e-06	0.0001	0.0001	-0.03692
2025-06-03 14:04:56	299	4.56e-06	0.0001	0.0001	-0.019412
2025-06-03 14:04:57	300	4.58e-06	0.0001	0.0001	-0.041297
2025-06-03 14:04:58	301	4.58e-06	0.0001	0.0001	-0.03692
2025-06-03 14:04:59	302	4.56e-06	0.0001	0.0001	-0.032543
2025-06-03 14:05:00	303	4.56e-06	0.0001	0.0001	-0.03692
2025-06-03 14:05:01	304	4.56e-06	0.0001	0.0001	-0.041297
2025-06-03 14:05:02	305	4.56e-06	0.0001	0.0001	-0.041297
2025-06-03 14:05:03	306	4.56e-06	0.0001	0.0001	-0.032543
2025-06-03 14:05:04	307	4.56e-06	0.0001	0.0001	-0.023789
2025-06-03 14:05:05	308	4.56e-06	0.0001	0.0001	-0.028166
2025-06-03 14:05:06	309	4.56e-06	0.0001	0.0001	-0.023789
2025-06-03 14:05:07	310	4.56e-06	0.0001	0.0001	-0.023789
2025-06-03 14:05:08	311	4.56e-06	0.0001	0.0001	-0.041297
2025-06-03 14:05:09	312	4.56e-06	0.0001	0.0001	-0.03692
2025-06-03 14:05:10	313	4.56e-06	0.0001	0.0001	-0.028166
2025-06-03 14:05:10	313	4.56e-06	0.0001	0.0001	-0.023789
2025-06-03 14:05:11	314	4.56e-06	0.0001	0.0001	-0.03692
2025-06-03 14:05:12	315	4.58e-06	0.0001	0.0001	-0.032543
2025-06-03 14:05:13	316	4.56e-06	0.0001	0.0001	-0.015035
2025-06-03 14:05:14	317	4.56e-06	0.0001	0.0001	-0.028166
2025-06-03 14:05:15	318	4.56e-06	0.0001	0.0001	-0.023789
2025-06-03 14:05:16	319	4.56e-06	0.0001	0.0001	-0.023789
2025-06-03 14:05:17	320	4.54e-06	0.0001	0.0001	-0.03692
2025-06-03 14:05:18	321	4.58e-06	0.0001	0.0001	-0.023789
2025-06-03 14:05:19	322	4.56e-06	0.0001	0.0001	-0.03692
2025-06-03 14:05:20	323	4.56e-06	0.0001	0.0001	-0.028166
2025-06-03 14:05:21	324	4.56e-06	0.0001	0.0001	-0.03692
2025-06-03 14:05:22	325	4.56e-06	0.0001	0.0001	-0.03692
2025-06-03 14:05:23	326	4.56e-06	0.0001	0.0001	-0.032543
2025-06-03 14:05:24	327	4.56e-06	0.0001	0.0001	-0.03692
2025-06-03 14:05:25	328	4.56e-06	0.0001	0.0001	-0.028166
2025-06-03 14:05:26	329	4.56e-06	0.0001	0.0001	-0.03692
2025-06-03 14:05:27	330	4.56e-06	0.0001	0.0001	-0.03692
2025-06-03 14:05:28	331	4.56e-06	0.0001	0.0001	-0.03692
2025-06-03 14:05:29	332	4.58e-06	0.0001	0.0001	-0.023789
2025-06-03 14:05:30	333	4.58e-06	0.0001	0.0001	-0.028166
2025-06-03 14:05:31	334	4.56e-06	0.0001	0.0001	-0.028166
2025-06-03 14:05:32	335	4.58e-06	0.0001	0.0001	-0.041297
2025-06-03 14:05:33	336	4.56e-06	0.0001	0.0001	-0.041297
2025-06-03 14:05:34	337	4.56e-06	0.0001	0.0001	-0.032543
2025-06-03 14:05:35	338	4.56e-06	0.0001	0.0001	-0.041297
2025-06-03 14:05:36	339	4.58e-06	0.0001	0.0001	-0.03692
2025-06-03 14:05:37	340	4.56e-06	0.0001	0.0001	-0.032543
2025-06-03 14:05:38	341	4.56e-06	0.0001	0.0001	-0.041297
2025-06-03 14:05:39	342	4.56e-06	0.0001	0.0001	-0.028166
2025-06-03 14:05:40	343	4.56e-06	0.0001	0.0001	-0.03692
2025-06-03 14:05:41	344	4.58e-06	0.0001	0.0001	-0.032543
2025-06-03 14:05:42	345	4.56e-06	0.0001	0.0001	-0.03692
2025-06-03 14:05:43	346	4.56e-06	0.0001	0.0001	-0.03692
2025-06-03 14:05:44	347	4.56e-06	0.0001	0.0001	-0.028166
2025-06-03 14:05:45	348	4.58e-06	0.0001	0.0001	-0.028166
2025-06-03 14:05:46	349	4.56e-06	0.0001	0.0001	-0.032543
2025-06-03 14:05:47	350	4.56e-06	0.0001	0.0001	-0.028166
2025-06-03 14:05:48	351	4.56e-06	0.0001	0.0001	-0.03692
2025-06-03 14:05:49	352	4.56e-06	0.0001	0.0001	-0.019412
2025-06-03 14:05:50	353	4.56e-06	0.0001	0.0001	-0.03692
2025-06-03 14:05:51	354	4.58e-06	0.0001	0.0001	-0.019412
2025-06-03 14:05:52	355	4.58e-06	0.0001	0.0001	-0.023789
2025-06-03 14:05:53	356	4.56e-06	0.0001	0.0001	-0.03692
2025-06-03 14:05:54	357	4.56e-06	0.0001	0.0001	-0.032543
2025-06-03 14:05:55	358	4.56e-06	0.0001	0.0001	-0.03692
2025-06-03 14:05:56	359	4.56e-06	0.0001	0.0001	-0.019412
2025-06-03 14:05:57	360	4.56e-06	0.0001	0.0001	-0.041297
2025-06-03 14:05:58	361	4.56e-06	0.0001	0.0001	-0.028166
2025-06-03 14:05:59	362	4.56e-06	0.0001	0.0001	-0.041297
2025-06-03 14:06:00	363	4.56e-06	0.0001	0.0001	-0.045674
2025-06-03 14:06:02	365	4.56e-06	0.0001	0.0001	-0.032543
2025-06-03 14:06:02	365	4.56e-06	0.0001	0.0001	-0.032543
2025-06-03 14:06:03	366	4.56e-06	0.0001	0.0001	-0.032543
2025-06-03 14:06:05	368	4.56e-06	0.0001	0.0001	-0.032543
2025-06-03 14:06:06	369	4.56e-06	0.0001	0.0001	-0.032543
2025-06-03 14:06:07	370	4.56e-06	0.0001	0.0001	-0.023789
2025-06-03 14:06:08	371	4.56e-06	0.0001	0.0001	-0.03692
2025-06-03 14:06:09	372	4.56e-06	0.0001	0.0001	-0.028166
2025-06-03 14:06:10	373	4.56e-06	0.0001	0.0001	-0.05005
2025-06-03 14:06:11	374	4.56e-06	0.0001	0.0001	-0.03692
2025-06-03 14:06:12	375	4.56e-06	0.0001	0.0001	-0.03692
2025-06-03 14:06:13	376	4.56e-06	0.0001	0.0001	-0.041297
2025-06-03 14:06:14	377	4.56e-06	0.0001	0.0001	-0.045674
2025-06-03 14:06:15	378	4.56e-06	0.0001	0.0001	-0.032543
2025-06-03 14:06:16	379	4.56e-06	0.0001	0.0001	-0.032543
2025-06-03 14:06:17	380	4.58e-06	0.0001	0.0001	-0.019412
2025-06-03 14:06:18	381	4.58e-06	0.0001	0.0001	-0.03692
2025-06-03 14:06:19	382	4.56e-06	0.0001	0.0001	-0.028166
2025-06-03 14:06:20	383	4.56e-06	0.0001	0.0001	-0.028166
2025-06-03 14:06:21	384	4.56e-06	0.0001	0.0001	-0.041297
2025-06-03 14:06:22	385	4.56e-06	0.0001	0.0001	-0.03692
2025-06-03 14:06:23	386	4.56e-06	0.0001	0.0001	-0.023789
2025-06-03 14:06:24	387	4.56e-06	0.0001	0.0001	-0.023789
2025-06-03 14:06:25	388	4.56e-06	0.0001	0.0001	-0.041297
2025-06-03 14:06:26	389	4.56e-06	0.0001	0.0001	-0.041297
2025-06-03 14:06:27	390	4.56e-06	0.0001	0.0001	-0.03692
2025-06-03 14:06:28	391	4.56e-06	0.0001	0.0001	-0.032543
2025-06-03 14:06:29	392	4.56e-06	0.0001	0.0001	-0.032543
2025-06-03 14:06:30	393	4.58e-06	0.0001	0.0001	-0.041297
2025-06-03 14:06:31	394	4.56e-06	0.0001	0.0001	-0.03692
2025-06-03 14:06:32	395	4.58e-06	0.0001	0.0001	-0.032543
2025-06-03 14:06:33	396	4.56e-06	0.0001	0.0001	-0.045674
2025-06-03 14:06:34	397	4.56e-06	0.0001	0.0001	-0.028166
2025-06-03 14:06:35	398	4.56e-06	0.0001	0.0001	-0.019412
2025-06-03 14:06:36	399	4.56e-06	0.0001	0.0001	-0.010658
2025-06-03 14:06:37	400	4.58e-06	0.0001	0.0001	-0.023789
2025-06-03 14:06:38	401	4.56e-06	0.0001	0.0001	-0.041297
2025-06-03 14:06:39	402	4.56e-06	0.0001	0.0001	-0.028166
2025-06-03 14:06:40	403	4.56e-06	0.0001	0.0001	-0.03692
2025-06-03 14:06:41	404	4.56e-06	0.0001	0.0001	-0.041297
2025-06-03 14:06:42	405	4.58e-06	0.0001	0.0001	-0.028166
2025-06-03 14:06:43	406	4.58e-06	0.0001	0.0001	-0.032543
2025-06-03 14:06:44	407	4.56e-06	0.0001	0.0001	-0.019412
2025-06-03 14:06:45	408	4.56e-06	0.0001	0.0001	-0.041297
2025-06-03 14:06:46	409	4.56e-06	0.0001	0.0001	-0.045674
2025-06-03 14:06:47	410	4.56e-06	0.0001	0.0001	-0.019412
2025-06-03 14:06:48	411	4.56e-06	0.0001	0.0001	-0.028166
2025-06-03 14:06:49	412	4.56e-06	0.0001	0.0001	-0.028166
2025-06-03 14:06:50	413	4.56e-06	0.0001	0.0001	-0.023789
2025-06-03 14:06:51	414	4.56e-06	0.0001	0.0001	-0.041297
2025-06-03 14:06:52	415	4.56e-06	0.0001	0.0001	-0.023789
2025-06-03 14:06:53	416	4.56e-06	0.0001	0.0001	-0.03692
2025-06-03 14:06:54	417	4.56e-06	0.0001	0.0001	-0.03692
2025-06-03 14:06:55	418	4.56e-06	0.0001	0.0001	-0.045674
2025-06-03 14:06:56	419	4.56e-06	0.0001	0.0001	-0.023789
2025-06-03 14:06:57	420	4.58e-06	0.0001	0.0001	-0.032543
2025-06-03 14:06:58	421	4.56e-06	0.0001	0.0001	-0.019412
2025-06-03 14:06:59	422	4.56e-06	0.0001	0.0001	-0.028166
2025-06-03 14:07:00	423	4.56e-06	0.0001	0.0001	-0.023789
2025-06-03 14:07:01	424	4.56e-06	0.0001	0.0001	-0.041297
2025-06-03 14:07:02	425	4.58e-06	0.0001	0.0001	-0.028166
2025-06-03 14:07:03	426	4.56e-06	0.0001	0.0001	-0.045674
2025-06-03 14:07:04	427	4.58e-06	0.0001	0.0001	-0.03692
2025-06-03 14:07:05	428	4.56e-06	0.0001	0.0001	-0.032543
2025-06-03 14:07:06	429	4.56e-06	0.0001	0.0001	-0.041297
2025-06-03 14:07:07	430	4.56e-06	0.0001	0.0001	-0.045674
2025-06-03 14:07:08	431	4.56e-06	0.0001	0.0001	-0.028166
2025-06-03 14:07:09	432	4.56e-06	0.0001	0.0001	-0.032543
2025-06-03 14:07:10	433	4.56e-06	0.0001	0.0001	-0.028166
2025-06-03 14:07:11	434	4.56e-06	0.0001	0.0001	-0.023789
2025-06-03 14:07:12	435	4.58e-06	0.0001	0.0001	-0.023789
2025-06-03 14:07:13	436	4.56e-06	0.0001	0.0001	-0.023789
2025-06-03 14:07:14	437	4.58e-06	0.0001	0.0001	-0.023789
2025-06-03 14:07:15	438	4.56e-06	0.0001	0.0001	-0.023789
2025-06-03 14:07:16	439	4.56e-06	0.0001	0.0001	-0.045674
2025-06-03 14:07:17	440	4.56e-06	0.0001	0.0001	-0.041297
2025-06-03 14:07:18	441	4.56e-06	0.0001	0.0001	-0.015035
2025-06-03 14:07:19	442	4.56e-06	0.0001	0.0001	-0.019412
2025-06-03 14:07:20	443	4.56e-06	0.0001	0.0001	-0.032543
2025-06-03 14:07:21	444	4.56e-06	0.0001	0.0001	-0.028166
2025-06-03 14:07:22	445	4.56e-06	0.0001	0.0001	-0.032543
2025-06-03 14:07:23	446	4.56e-06	0.0001	0.0001	-0.041297
2025-06-03 14:07:24	447	4.58e-06	0.0001	0.0001	-0.028166
2025-06-03 14:07:25	448	4.56e-06	0.0001	0.0001	-0.03692
2025-06-03 14:07:26	449	4.56e-06	0.0001	0.0001	-0.03692
2025-06-03 14:07:27	450	4.56e-06	0.0001	0.0001	-0.023789
2025-06-03 14:07:28	451	4.56e-06	0.0001	0.0001	-0.028166
2025-06-03 14:07:29	452	4.58e-06	0.0001	0.0001	-0.045674
2025-06-03 14:07:30	453	4.56e-06	0.0001	0.0001	-0.041297
2025-06-03 14:07:31	454	4.56e-06	0.0001	0.0001	-0.028166
2025-06-03 14:07:32	455	4.56e-06	0.0001	0.0001	-0.03692
2025-06-03 14:07:33	456	4.56e-06	0.0001	0.0001	-0.03692
2025-06-03 14:07:34	457	4.56e-06	0.0001	0.0001	-0.032543
2025-06-03 14:07:35	458	4.58e-06	0.0001	0.0001	-0.045674
2025-06-03 14:07:36	459	4.56e-06	0.0001	0.0001	-0.03692
2025-06-03 14:07:37	460	4.56e-06	0.0001	0.0001	-0.032543
2025-06-03 14:07:38	461	4.56e-06	0.0001	0.0001	-0.032543
2025-06-03 14:07:39	462	4.56e-06	0.0001	0.0001	-0.03692
2025-06-03 14:07:40	463	4.56e-06	0.0001	0.0001	-0.028166
2025-06-03 14:07:41	464	4.56e-06	0.0001	0.0001	-0.028166
2025-06-03 14:07:42	465	4.56e-06	0.0001	0.0001	-0.041297
2025-06-03 14:07:43	466	4.56e-06	0.0001	0.0001	-0.032543
2025-06-03 14:07:44	467	4.56e-06	0.0001	0.0001	-0.032543
2025-06-03 14:07:45	468	4.58e-06	0.0001	0.0001	-0.028166
2025-06-03 14:07:46	469	4.56e-06	0.0001	0.0001	-0.03692
2025-06-03 14:07:47	470	4.58e-06	0.0001	0.0001	-0.015035
2025-06-03 14:07:48	471	4.58e-06	0.0001	0.0001	-0.041297
2025-06-03 14:07:49	472	4.56e-06	0.0001	0.0001	-0.032543
2025-06-03 14:07:50	473	4.56e-06	0.0001	0.0001	-0.028166
2025-06-03 14:07:51	474	4.56e-06	0.0001	0.0001	-0.028166
2025-06-03 14:07:52	475	4.56e-06	0.0001	0.0001	-0.028166
2025-06-03 14:07:53	476	4.58e-06	0.0001	0.0001	-0.032543
2025-06-03 14:07:54	477	4.56e-06	0.0001	0.0001	-0.032543
2025-06-03 14:07:55	478	4.56e-06	0.0001	0.0001	-0.028166
2025-06-03 14:07:56	479	4.56e-06	0.0001	0.0001	-0.028166
2025-06-03 14:07:57	480	4.56e-06	0.0001	0.0001	-0.041297
2025-06-03 14:07:58	481	4.56e-06	0.0001	0.0001	-0.032543
2025-06-03 14:07:59	482	4.56e-06	0.0001	0.0001	-0.028166
2025-06-03 14:08:00	483	4.56e-06	0.0001	0.0001	-0.028166
2025-06-03 14:08:01	484	4.56e-06	0.0001	0.0001	-0.03692
2025-06-03 14:08:02	485	4.56e-06	0.0001	0.0001	-0.041297
2025-06-03 14:08:03	486	4.56e-06	0.0001	0.0001	-0.03692
2025-06-03 14:08:04	487	4.56e-06	0.0001	0.0001	-0.03692
2025-06-03 14:08:05	488	4.56e-06	0.0001	0.0001	-0.03692
2025-06-03 14:08:06	489	4.56e-06	0.0001	0.0001	-0.041297
2025-06-03 14:08:07	490	4.56e-06	0.0001	0.0001	-0.041297
2025-06-03 14:08:08	491	4.56e-06	0.0001	0.0001	-0.028166
2025-06-03 14:08:09	492	4.56e-06	0.0001	0.0001	-0.041297
2025-06-03 14:08:10	493	4.56e-06	0.0001	0.0001	-0.028166
2025-06-03 14:08:11	494	4.56e-06	0.0001	0.0001	-0.023789
2025-06-03 14:08:12	495	4.56e-06	0.0001	0.0001	-0.045674
2025-06-03 14:08:13	496	4.56e-06	0.0001	0.0001	-0.023789
2025-06-03 14:08:14	497	4.56e-06	0.0001	0.0001	-0.028166
2025-06-03 14:08:15	498	4.56e-06	0.0001	0.0001	-0.032543
2025-06-03 14:08:16	499	4.56e-06	0.0001	0.0001	-0.032543
2025-06-03 14:08:17	500	4.58e-06	0.0001	0.0001	-0.041297
2025-06-03 14:08:18	501	4.56e-06	0.0001	0.0001	-0.023789
2025-06-03 14:08:19	502	4.56e-06	0.0001	0.0001	-0.03692
2025-06-03 14:08:20	503	4.56e-06	0.0001	0.0001	-0.028166
2025-06-03 14:08:21	504	4.56e-06	0.0001	0.0001	-0.03692
2025-06-03 14:08:22	505	4.56e-06	0.0001	0.0001	-0.03692
2025-06-03 14:08:23	506	4.56e-06	0.0001	0.0001	-0.03692
2025-06-03 14:08:24	507	4.56e-06	0.0001	0.0001	-0.032543
2025-06-03 14:08:25	508	4.58e-06	0.0001	0.0001	-0.03692
2025-06-03 14:08:26	509	4.56e-06	0.0001	0.0001	-0.023789
2025-06-03 14:08:27	510	4.56e-06	0.0001	0.0001	-0.032543
2025-06-03 14:08:27	510	4.56e-06	0.0001	0.0001	-0.032543
2025-06-03 14:08:28	511	4.56e-06	0.0001	0.0001	-0.019412
2025-06-03 14:08:29	512	4.56e-06	0.0001	0.0001	-0.015035
2025-06-03 14:08:30	513	4.56e-06	0.0001	0.0001	-0.023789
2025-06-03 14:08:31	514	4.58e-06	0.0001	0.0001	-0.041297
2025-06-03 14:08:32	515	4.56e-06	0.0001	0.0001	-0.028166
2025-06-03 14:08:33	516	4.56e-06	0.0001	0.0001	-0.041297
2025-06-03 14:08:34	517	4.58e-06	0.0001	0.0001	-0.041297
2025-06-03 14:08:35	518	4.58e-06	0.0001	0.0001	-0.041297
2025-06-03 14:08:36	519	4.56e-06	0.0001	0.0001	-0.028166
2025-06-03 14:08:37	520	4.56e-06	0.0001	0.0001	-0.019412
2025-06-03 14:08:38	521	4.54e-06	0.0001	0.0001	-0.041297
2025-06-03 14:08:39	522	4.56e-06	0.0001	0.0001	-0.032543
2025-06-03 14:08:40	523	4.56e-06	0.0001	0.0001	-0.041297
2025-06-03 14:08:41	524	4.56e-06	0.0001	0.0001	-0.006281
2025-06-03 14:08:42	525	4.54e-06	0.0001	0.0001	-0.03692
2025-06-03 14:08:43	526	4.56e-06	0.0001	0.0001	-0.028166
2025-06-03 14:08:44	527	4.56e-06	0.0001	0.0001	-0.03692
2025-06-03 14:08:45	528	4.56e-06	0.0001	0.0001	-0.023789
2025-06-03 14:08:46	529	4.54e-06	0.0001	0.0001	-0.041297
2025-06-03 14:08:47	530	4.54e-06	0.0001	0.0001	-0.019412
2025-06-03 14:08:48	531	4.54e-06	0.0001	0.0001	-0.019412
2025-06-03 14:08:49	532	4.56e-06	0.0001	0.0001	-0.019412
2025-06-03 14:08:50	533	4.56e-06	0.0001	0.0001	-0.032543
2025-06-03 14:08:51	534	4.52e-06	0.0001	0.0001	-0.03692
2025-06-03 14:08:52	535	4.56e-06	0.0001	0.0001	-0.032543
2025-06-03 14:08:52	535	4.56e-06	0.0001	0.0001	-0.032543
2025-06-03 14:08:53	536	4.56e-06	0.0001	0.0001	-0.041297
2025-06-03 14:08:54	537	4.54e-06	0.0001	0.0001	-0.045674
2025-06-03 14:08:55	538	4.52e-06	0.0001	0.0001	-0.041297
2025-06-03 14:08:56	539	4.54e-06	0.0001	0.0001	-0.028166
2025-06-03 14:08:57	540	4.52e-06	0.0001	0.0001	-0.032543
2025-06-03 14:08:58	541	4.5e-06	0.0001	0.0001	-0.054427
2025-06-03 14:08:59	542	4.52e-06	0.0001	0.0001	-0.028166
2025-06-03 14:09:00	543	4.52e-06	0.0001	0.0001	-0.023789
2025-06-03 14:09:01	544	4.52e-06	0.0001	0.0001	-0.032543
2025-06-03 14:09:02	545	4.52e-06	0.0001	0.0001	-0.041297
2025-06-03 14:09:03	546	4.5e-06	0.0001	0.0001	-0.019412
2025-06-03 14:09:04	547	4.5e-06	0.0001	0.0001	-0.03692
2025-06-03 14:09:05	548	4.5e-06	0.0001	0.0001	-0.032543
2025-06-03 14:09:06	549	4.52e-06	0.0001	0.0001	-0.023789
2025-06-03 14:09:07	550	4.5e-06	0.0001	0.0001	-0.045674
2025-06-03 14:09:08	551	4.48e-06	0.0001	0.0001	-0.032543
2025-06-03 14:09:09	552	4.48e-06	0.0001	0.0001	-0.041297
2025-06-03 14:09:10	553	4.48e-06	0.0001	0.0001	-0.028166
2025-06-03 14:09:11	554	4.48e-06	0.0001	0.0001	-0.028166
2025-06-03 14:09:12	555	4.48e-06	0.0001	0.0001	-0.028166
2025-06-03 14:09:13	556	4.48e-06	0.0001	0.0001	-0.045674
2025-06-03 14:09:14	557	4.48e-06	0.0001	0.0001	-0.03692
2025-06-03 14:09:15	558	4.48e-06	0.0001	0.0001	-0.032543
2025-06-03 14:09:16	559	4.47e-06	0.0001	0.0001	-0.023789
2025-06-03 14:09:17	560	4.47e-06	0.0001	0.0001	-0.045674
2025-06-03 14:09:18	561	4.48e-06	0.0001	0.0001	-0.032543
2025-06-03 14:09:18	561	4.5e-06	0.0001	0.0001	-0.041297
2025-06-03 14:09:19	562	4.47e-06	0.0001	0.0001	-0.023789
2025-06-03 14:09:20	563	4.47e-06	0.0001	0.0001	-0.032543
2025-06-03 14:09:21	564	4.47e-06	0.0001	0.0001	-0.041297
2025-06-03 14:09:22	565	4.47e-06	0.0001	0.0001	-0.028166
2025-06-03 14:09:23	566	4.47e-06	0.0001	0.0001	-0.03692
2025-06-03 14:09:24	567	4.47e-06	0.0001	0.0001	-0.032543
2025-06-03 14:09:25	568	4.47e-06	0.0001	0.0001	-0.028166
2025-06-03 14:09:26	569	4.47e-06	0.0001	0.0001	-0.028166
2025-06-03 14:09:27	570	4.47e-06	0.0001	0.0001	-0.028166
2025-06-03 14:09:28	571	4.47e-06	0.0001	0.0001	-0.041297
2025-06-03 14:09:29	572	4.47e-06	0.0001	0.0001	-0.028166
2025-06-03 14:09:30	573	4.47e-06	0.0001	0.0001	-0.028166
2025-06-03 14:09:31	574	4.47e-06	0.0001	0.0001	-0.03692
2025-06-03 14:09:32	575	4.47e-06	0.0001	0.0001	-0.041297
2025-06-03 14:09:33	576	4.47e-06	0.0001	0.0001	-0.019412
2025-06-03 14:09:34	577	4.47e-06	0.0001	0.0001	-0.041297
2025-06-03 14:09:35	578	4.47e-06	0.0001	0.0001	-0.041297
2025-06-03 14:09:36	579	4.48e-06	0.0001	0.0001	-0.032543
2025-06-03 14:09:37	580	4.47e-06	0.0001	0.0001	-0.023789
2025-06-03 14:09:38	581	4.47e-06	0.0001	0.0001	-0.001904
2025-06-03 14:09:39	582	4.47e-06	0.0001	0.0001	-0.032543
2025-06-03 14:09:40	583	4.47e-06	0.0001	0.0001	-0.03692
2025-06-03 14:09:41	584	4.47e-06	0.0001	0.0001	-0.028166
2025-06-03 14:09:42	585	4.47e-06	0.0001	0.0001	-0.03692
2025-06-03 14:09:43	586	4.47e-06	0.0001	0.0001	-0.032543
2025-06-03 14:09:43	586	4.47e-06	0.0001	0.0001	-0.032543
2025-06-03 14:09:44	587	4.47e-06	0.0001	0.0001	-0.019412
2025-06-03 14:09:45	588	4.47e-06	0.0001	0.0001	-0.03692
2025-06-03 14:09:46	589	4.47e-06	0.0001	0.0001	-0.028166
2025-06-03 14:09:47	590	4.48e-06	0.0001	0.0001	-0.032543
2025-06-03 14:09:48	591	4.47e-06	0.0001	0.0001	-0.028166
2025-06-03 14:09:49	592	4.47e-06	0.0001	0.0001	-0.032543
2025-06-03 14:09:50	593	4.47e-06	0.0001	0.0001	-0.032543
2025-06-03 14:09:52	595	4.47e-06	0.0001	0.0001	-0.032543
2025-06-03 14:09:52	595	4.47e-06	0.0001	0.0001	-0.03692
2025-06-03 14:09:53	596	4.47e-06	0.0001	0.0001	-0.03692
2025-06-03 14:09:54	597	4.47e-06	0.0001	0.0001	-0.041297
2025-06-03 14:09:56	599	4.45e-06	0.0001	0.0001	-0.03692
2025-06-03 14:09:57	600	4.47e-06	0.0001	0.0001	-0.023789
2025-06-03 14:09:58	601	4.47e-06	0.0001	0.0001	-0.028166
2025-06-03 14:09:59	602	4.47e-06	0.0001	0.0001	-0.03692
2025-06-03 14:10:00	603	4.47e-06	0.0001	0.0001	-0.023789
2025-06-03 14:10:01	604	4.47e-06	0.0001	0.0001	-0.032543
2025-06-03 14:10:02	605	4.47e-06	0.0001	0.0001	-0.023789
2025-06-03 14:10:03	606	4.48e-06	0.0001	0.0001	-0.023789
2025-06-03 14:10:04	607	4.47e-06	0.0001	0.0001	-0.023789
2025-06-03 14:10:05	608	4.47e-06	0.0001	0.0001	-0.041297
2025-06-03 14:10:06	609	4.47e-06	0.0001	0.0001	-0.03692
2025-06-03 14:10:08	611	4.48e-06	0.0001	0.0001	-0.023789
2025-06-03 14:10:09	612	4.48e-06	0.0001	0.0001	-0.032543
2025-06-03 14:10:09	612	4.47e-06	0.0001	0.0001	-0.028166
2025-06-03 14:10:11	614	4.47e-06	0.0001	0.0001	-0.028166
2025-06-03 14:10:12	615	4.47e-06	0.0001	0.0001	-0.041297
2025-06-03 14:10:13	616	4.45e-06	0.0001	0.0001	-0.03692
2025-06-03 14:10:14	617	4.45e-06	0.0001	0.0001	-0.032543
2025-06-03 14:10:15	618	4.47e-06	0.0001	0.0001	-0.023789
2025-06-03 14:10:16	619	4.47e-06	0.0001	0.0001	-0.03692
2025-06-03 14:10:18	621	4.47e-06	0.0001	0.0001	-0.03692
2025-06-03 14:10:19	622	4.47e-06	0.0001	0.0001	-0.028166
2025-06-03 14:10:20	623	4.47e-06	0.0001	0.0001	-0.041297
2025-06-03 14:10:21	624	4.48e-06	0.0001	0.0001	-0.045674
2025-06-03 14:10:22	625	4.47e-06	0.0001	0.0001	-0.028166
2025-06-03 14:10:23	626	4.47e-06	0.0001	0.0001	-0.041297
2025-06-03 14:10:24	627	4.47e-06	0.0001	0.0001	-0.032543
2025-06-03 14:10:25	628	4.47e-06	0.0001	0.0001	-0.019412
2025-06-03 14:10:26	629	4.47e-06	0.0001	0.0001	-0.028166
2025-06-03 14:10:26	629	4.47e-06	0.0001	0.0001	-0.041297
2025-06-03 14:10:27	630	4.47e-06	0.0001	0.0001	-0.041297
2025-06-03 14:10:29	632	4.45e-06	0.0001	0.0001	-0.028166
2025-06-03 14:10:30	633	4.47e-06	0.0001	0.0001	-0.023789
2025-06-03 14:10:31	634	4.47e-06	0.0001	0.0001	-0.041297
2025-06-03 14:10:32	635	4.47e-06	0.0001	0.0001	-0.045674
2025-06-03 14:10:33	636	4.47e-06	0.0001	0.0001	-0.03692
2025-06-03 14:10:34	637	4.47e-06	0.0001	0.0001	-0.028166
2025-06-03 14:10:35	638	4.47e-06	0.0001	0.0001	-0.023789
2025-06-03 14:10:36	639	4.47e-06	0.0001	0.0001	-0.023789
2025-06-03 14:10:37	640	4.47e-06	0.0001	0.0001	-0.015035
2025-06-03 14:10:38	641	4.47e-06	0.0001	0.0001	-0.045674
2025-06-03 14:10:39	642	4.45e-06	0.0001	0.0001	-0.03692
2025-06-03 14:10:40	643	4.47e-06	0.0001	0.0001	-0.015035
2025-06-03 14:10:41	644	4.47e-06	0.0001	0.0001	-0.045674
2025-06-03 14:10:42	645	4.47e-06	0.0001	0.0001	-0.023789
2025-06-03 14:10:43	646	4.47e-06	0.0001	0.0001	-0.032543
2025-06-03 14:10:44	647	4.48e-06	0.0001	0.0001	-0.045674
2025-06-03 14:10:45	648	4.47e-06	0.0001	0.0001	-0.045674
2025-06-03 14:10:46	649	4.47e-06	0.0001	0.0001	-0.045674
2025-06-03 14:10:47	650	4.47e-06	0.0001	0.0001	-0.03692
2025-06-03 14:10:48	651	4.47e-06	0.0001	0.0001	-0.03692
2025-06-03 14:10:49	652	4.47e-06	0.0001	0.0001	-0.032543
2025-06-03 14:10:50	653	4.47e-06	0.0001	0.0001	-0.045674
2025-06-03 14:10:51	654	4.47e-06	0.0001	0.0001	-0.03692
2025-06-03 14:10:52	655	4.47e-06	0.0001	0.0001	-0.03692
2025-06-03 14:10:53	656	4.47e-06	0.0001	0.0001	-0.03692
2025-06-03 14:10:54	657	4.48e-06	0.0001	0.0001	-0.03692
2025-06-03 14:10:55	658	4.47e-06	0.0001	0.0001	-0.028166
2025-06-03 14:10:56	659	4.47e-06	0.0001	0.0001	-0.032543
2025-06-03 14:10:57	660	4.48e-06	0.0001	0.0001	-0.041297
2025-06-03 14:10:58	661	4.47e-06	0.0001	0.0001	-0.041297
2025-06-03 14:10:59	662	4.47e-06	0.0001	0.0001	-0.023789
2025-06-03 14:11:00	663	4.47e-06	0.0001	0.0001	-0.041297
2025-06-03 14:11:01	664	4.47e-06	0.0001	0.0001	-0.03692
2025-06-03 14:11:02	665	4.47e-06	0.0001	0.0001	-0.041297
2025-06-03 14:11:03	666	4.47e-06	0.0001	0.0001	-0.03692
2025-06-03 14:11:04	667	4.47e-06	0.0001	0.0001	-0.023789
2025-06-03 14:11:05	668	4.47e-06	0.0001	0.0001	-0.045674
2025-06-03 14:11:06	669	4.47e-06	0.0001	0.0001	-0.03692
2025-06-03 14:11:07	670	4.47e-06	0.0001	0.0001	-0.028166
2025-06-03 14:11:08	671	4.45e-06	0.0001	0.0001	-0.032543
2025-06-03 14:11:09	672	4.38e-06	0.0001	0.0001	-0.03692
2025-06-03 14:11:10	673	4.4e-06	0.0001	0.0001	-0.03692
2025-06-03 14:11:11	674	4.4e-06	0.0001	0.0001	-0.041297
2025-06-03 14:11:12	675	4.38e-06	0.0001	0.0001	-0.032543
2025-06-03 14:11:13	676	4.4e-06	0.0001	0.0001	-0.041297
2025-06-03 14:11:14	677	4.4e-06	0.0001	0.0001	-0.045674
2025-06-03 14:11:15	678	4.4e-06	0.0001	0.0001	-0.03692
2025-06-03 14:11:16	679	4.4e-06	0.0001	0.0001	-0.023789
2025-06-03 14:11:17	680	4.4e-06	0.0001	0.0001	-0.032543
2025-06-03 14:11:17	680	4.4e-06	0.0001	0.0001	-0.028166
2025-06-03 14:11:18	681	4.4e-06	0.0001	0.0001	-0.028166
2025-06-03 14:11:19	682	4.38e-06	0.0001	0.0001	-0.019412
2025-06-03 14:11:20	683	4.38e-06	0.0001	0.0001	-0.028166
2025-06-03 14:11:21	684	4.38e-06	0.0001	0.0001	-0.041297
2025-06-03 14:11:22	685	4.4e-06	0.0001	0.0001	-0.041297
2025-06-03 14:11:23	686	4.38e-06	0.0001	0.0001	-0.032543
2025-06-03 14:11:24	687	4.4e-06	0.0001	0.0001	-0.028166
2025-06-03 14:11:25	688	4.4e-06	0.0001	0.0001	-0.045674
2025-06-03 14:11:26	689	4.4e-06	0.0001	0.0001	-0.032543
2025-06-03 14:11:27	690	4.4e-06	0.0001	0.0001	-0.05005
2025-06-03 14:11:28	691	4.41e-06	0.0001	0.0001	-0.028166
2025-06-03 14:11:29	692	4.42e-06	0.0001	0.0001	-0.023789
2025-06-03 14:11:30	693	4.45e-06	0.0001	0.0001	-0.028166
2025-06-03 14:11:31	694	4.43e-06	0.0001	0.0001	-0.032543
2025-06-03 14:11:32	695	4.47e-06	0.0001	0.0001	-0.041297
2025-06-03 14:11:33	696	4.47e-06	0.0001	0.0001	-0.03692
2025-06-03 14:11:34	697	4.47e-06	0.0001	0.0001	-0.045674
2025-06-03 14:11:35	698	4.47e-06	0.0001	0.0001	-0.03692
2025-06-03 14:11:36	699	4.47e-06	0.0001	0.0001	-0.019412
2025-06-03 14:11:37	700	4.47e-06	0.0001	0.0001	-0.032543
2025-06-03 14:11:38	701	4.47e-06	0.0001	0.0001	-0.032543
2025-06-03 14:11:39	702	4.47e-06	0.0001	0.0001	-0.03692
2025-06-03 14:11:40	703	4.47e-06	0.0001	0.0001	-0.032543
2025-06-03 14:11:41	704	4.47e-06	0.0001	0.0001	-0.032543
2025-06-03 14:11:42	705	4.47e-06	0.0001	0.0001	-0.028166
2025-06-03 14:11:43	706	4.47e-06	0.0001	0.0001	-0.028166
2025-06-03 14:11:44	707	4.47e-06	0.0001	0.0001	-0.041297
2025-06-03 14:11:45	708	4.47e-06	0.0001	0.0001	-0.03692
2025-06-03 14:11:46	709	4.47e-06	0.0001	0.0001	-0.028166
2025-06-03 14:11:47	710	4.47e-06	0.0001	0.0001	-0.045674
2025-06-03 14:11:48	711	4.47e-06	0.0001	0.0001	0.006849
2025-06-03 14:11:49	712	4.47e-06	0.0001	0.0001	-0.032543
2025-06-03 14:11:50	713	4.47e-06	0.0001	0.0001	-0.019412
2025-06-03 14:11:51	714	4.47e-06	0.0001	0.0001	-0.03692
2025-06-03 14:11:52	715	4.47e-06	0.0001	0.0001	-0.032543
2025-06-03 14:11:53	716	4.47e-06	0.0001	0.0001	-0.045674
2025-06-03 14:11:54	717	4.47e-06	0.0001	0.0001	-0.032543
2025-06-03 14:11:55	718	4.47e-06	0.0001	0.0001	-0.023789
2025-06-03 14:11:56	719	4.48e-06	0.0001	0.0001	-0.03692
2025-06-03 14:11:57	720	4.47e-06	0.0001	0.0001	-0.041297
2025-06-03 14:11:58	721	4.45e-06	0.0001	0.0001	-0.028166
2025-06-03 14:11:59	722	4.47e-06	0.0001	0.0001	-0.028166
2025-06-03 14:12:00	723	4.47e-06	0.0001	0.0001	-0.028166
2025-06-03 14:12:00	723	4.48e-06	0.0001	0.0001	-0.032543
2025-06-03 14:12:01	724	4.47e-06	0.0001	0.0001	-0.028166
2025-06-03 14:12:02	725	4.47e-06	0.0001	0.0001	-0.041297
2025-06-03 14:12:03	726	4.47e-06	0.0001	0.0001	-0.032543
2025-06-03 14:12:04	727	4.47e-06	0.0001	0.0001	-0.028166
2025-06-03 14:12:05	728	4.47e-06	0.0001	0.0001	-0.028166
2025-06-03 14:12:06	729	4.47e-06	0.0001	0.0001	-0.041297
2025-06-03 14:12:07	730	4.47e-06	0.0001	0.0001	-0.028166
2025-06-03 14:12:08	731	4.47e-06	0.0001	0.0001	-0.023789
2025-06-03 14:12:09	732	4.47e-06	0.0001	0.0001	-0.032543
2025-06-03 14:12:10	733	4.45e-06	0.0001	0.0001	-0.032543
2025-06-03 14:12:11	734	4.47e-06	0.0001	0.0001	-0.041297
2025-06-03 14:12:12	735	4.47e-06	0.0001	0.0001	-0.041297
2025-06-03 14:12:13	736	4.45e-06	0.0001	0.0001	-0.028166
2025-06-03 14:12:14	737	4.47e-06	0.0001	0.0001	-0.023789
2025-06-03 14:12:15	738	4.47e-06	0.0001	0.0001	-0.03692
2025-06-03 14:12:16	739	4.47e-06	0.0001	0.0001	-0.041297
2025-06-03 14:12:17	740	4.47e-06	0.0001	0.0001	-0.03692
2025-06-03 14:12:18	741	4.45e-06	0.0001	0.0001	-0.028166
2025-06-03 14:12:19	742	4.47e-06	0.0001	0.0001	-0.028166
2025-06-03 14:12:20	743	4.47e-06	0.0001	0.0001	-0.03692
2025-06-03 14:12:21	744	4.48e-06	0.0001	0.0001	-0.023789
2025-06-03 14:12:22	745	4.47e-06	0.0001	0.0001	-0.028166
2025-06-03 14:12:23	746	4.45e-06	0.0001	0.0001	-0.03692
2025-06-03 14:12:24	747	4.47e-06	0.0001	0.0001	-0.041297
2025-06-03 14:12:25	748	4.47e-06	0.0001	0.0001	-0.028166
2025-06-03 14:12:25	748	4.47e-06	0.0001	0.0001	-0.03692
2025-06-03 14:12:26	749	4.47e-06	0.0001	0.0001	-0.028166
2025-06-03 14:12:27	750	4.47e-06	0.0001	0.0001	-0.041297
2025-06-03 14:12:28	751	4.47e-06	0.0001	0.0001	-0.028166
2025-06-03 14:12:29	752	4.47e-06	0.0001	0.0001	-0.032543
2025-06-03 14:12:30	753	4.47e-06	0.0001	0.0001	-0.019412
2025-06-03 14:12:31	754	4.47e-06	0.0001	0.0001	-0.045674
2025-06-03 14:12:32	755	4.47e-06	0.0001	0.0001	-0.032543
2025-06-03 14:12:33	756	4.47e-06	0.0001	0.0001	-0.032543
2025-06-03 14:12:34	757	4.47e-06	0.0001	0.0001	-0.010658
2025-06-03 14:12:35	758	4.47e-06	0.0001	0.0001	-0.023789
2025-06-03 14:12:36	759	4.47e-06	0.0001	0.0001	-0.028166
2025-06-03 14:12:37	760	4.47e-06	0.0001	0.0001	-0.032543
2025-06-03 14:12:38	761	4.47e-06	0.0001	0.0001	-0.028166
2025-06-03 14:12:39	762	4.47e-06	0.0001	0.0001	-0.028166
2025-06-03 14:12:40	763	4.47e-06	0.0001	0.0001	-0.032543
2025-06-03 14:12:41	764	4.47e-06	0.0001	0.0001	-0.041297
2025-06-03 14:12:42	765	4.47e-06	0.0001	0.0001	-0.023789
2025-06-03 14:12:43	766	4.47e-06	0.0001	0.0001	-0.03692
2025-06-03 14:12:44	767	4.47e-06	0.0001	0.0001	-0.03692
2025-06-03 14:12:45	768	4.47e-06	0.0001	0.0001	-0.028166
2025-06-03 14:12:46	769	4.47e-06	0.0001	0.0001	-0.028166
2025-06-03 14:12:47	770	4.47e-06	0.0001	0.0001	-0.028166
2025-06-03 14:12:48	771	4.47e-06	0.0001	0.0001	-0.032543
2025-06-03 14:12:49	772	4.47e-06	0.0001	0.0001	-0.032543
2025-06-03 14:12:50	773	4.47e-06	0.0001	0.0001	-0.028166
2025-06-03 14:12:51	774	4.47e-06	0.0001	0.0001	-0.028166
2025-06-03 14:12:51	774	4.47e-06	0.0001	0.0001	-0.03692
2025-06-03 14:12:52	775	4.47e-06	0.0001	0.0001	-0.058804
2025-06-03 14:12:53	776	4.47e-06	0.0001	0.0001	-0.032543
2025-06-03 14:12:54	777	4.47e-06	0.0001	0.0001	-0.028166
2025-06-03 14:12:55	778	4.47e-06	0.0001	0.0001	-0.028166
2025-06-03 14:12:56	779	4.47e-06	0.0001	0.0001	-0.032543
2025-06-03 14:12:57	780	4.47e-06	0.0001	0.0001	-0.041297
2025-06-03 14:12:58	781	4.47e-06	0.0001	0.0001	-0.028166
2025-06-03 14:12:59	782	4.47e-06	0.0001	0.0001	-0.019412
2025-06-03 14:13:00	783	4.47e-06	0.0001	0.0001	-0.063181
2025-06-03 14:13:01	784	4.47e-06	0.0001	0.0001	-0.041297
2025-06-03 14:13:02	785	4.47e-06	0.0001	0.0001	-0.041297
2025-06-03 14:13:03	786	4.47e-06	0.0001	0.0001	-0.032543
2025-06-03 14:13:04	787	4.47e-06	0.0001	0.0001	-0.028166
2025-06-03 14:13:05	788	4.47e-06	0.0001	0.0001	-0.045674
2025-06-03 14:13:06	789	4.45e-06	0.0001	0.0001	-0.041297
2025-06-03 14:13:07	790	4.47e-06	0.0001	0.0001	-0.032543
2025-06-03 14:13:08	791	4.47e-06	0.0001	0.0001	-0.023789
2025-06-03 14:13:09	792	4.47e-06	0.0001	0.0001	-0.028166
2025-06-03 14:13:10	793	4.47e-06	0.0001	0.0001	-0.028166
2025-06-03 14:13:11	794	4.47e-06	0.0001	0.0001	-0.028166
2025-06-03 14:13:12	795	4.47e-06	0.0001	0.0001	-0.028166
2025-06-03 14:13:13	796	4.47e-06	0.0001	0.0001	-0.028166
2025-06-03 14:13:14	797	4.47e-06	0.0001	0.0001	-0.028166
2025-06-03 14:13:15	798	4.47e-06	0.0001	0.0001	-0.032543
2025-06-03 14:13:16	799	4.48e-06	0.0001	0.0001	-0.032543
2025-06-03 14:13:17	800	4.47e-06	0.0001	0.0001	-0.03692
2025-06-03 14:13:17	800	4.47e-06	0.0001	0.0001	-0.03692
2025-06-03 14:13:18	801	4.47e-06	0.0001	0.0001	-0.028166
2025-06-03 14:13:19	802	4.47e-06	0.0001	0.0001	-0.023789
2025-06-03 14:13:20	803	4.47e-06	0.0001	0.0001	-0.032543
2025-06-03 14:13:21	804	4.47e-06	0.0001	0.0001	-0.03692
2025-06-03 14:13:22	805	4.47e-06	0.0001	0.0001	-0.041297
2025-06-03 14:13:23	806	4.47e-06	0.0001	0.0001	-0.041297
2025-06-03 14:13:24	807	4.47e-06	0.0001	0.0001	-0.041297
2025-06-03 14:13:25	808	4.47e-06	0.0001	0.0001	-0.03692
2025-06-03 14:13:26	809	4.47e-06	0.0001	0.0001	-0.041297
2025-06-03 14:13:27	810	4.47e-06	0.0001	0.0001	-0.028166
2025-06-03 14:13:28	811	4.47e-06	0.0001	0.0001	-0.03692
2025-06-03 14:13:29	812	4.47e-06	0.0001	0.0001	-0.041297
2025-06-03 14:13:30	813	4.47e-06	0.0001	0.0001	-0.045674
2025-06-03 14:13:31	814	4.47e-06	0.0001	0.0001	-0.03692
2025-06-03 14:13:32	815	4.47e-06	0.0001	0.0001	-0.03692
2025-06-03 14:13:33	816	4.47e-06	0.0001	0.0001	-0.041297
2025-06-03 14:13:34	817	4.47e-06	0.0001	0.0001	-0.032543
2025-06-03 14:13:35	818	4.47e-06	0.0001	0.0001	-0.03692
2025-06-03 14:13:36	819	4.47e-06	0.0001	0.0001	-0.028166
2025-06-03 14:13:37	820	4.47e-06	0.0001	0.0001	-0.045674
2025-06-03 14:13:38	821	4.47e-06	0.0001	0.0001	-0.023789
2025-06-03 14:13:39	822	4.47e-06	0.0001	0.0001	-0.028166
2025-06-03 14:13:40	823	4.47e-06	0.0001	0.0001	-0.032543
2025-06-03 14:13:41	824	4.47e-06	0.0001	0.0001	-0.045674
2025-06-03 14:13:42	825	4.48e-06	0.0001	0.0001	-0.032543
2025-06-03 14:13:43	826	4.33e-06	0.0001	0.0001	-0.023789
2025-06-03 14:13:44	827	4.32e-06	0.0001	0.0001	-0.041297
2025-06-03 14:13:45	828	4.3e-06	0.0001	0.0001	-0.028166
2025-06-03 14:13:46	829	4.15e-06	0.0001	0.0001	-0.041297
2025-06-03 14:13:48	831	4.02e-06	0.0001	0.0001	-0.045674
2025-06-03 14:13:49	832	3.9e-06	0.0001	0.0001	-0.032543
2025-06-03 14:13:50	833	3.87e-06	0.281	0.0001	-0.032543
2025-06-03 14:13:51	834	3.84e-06	1000	0.0001	-0.041297
2025-06-03 14:13:51	834	3.82e-06	1000	0.0001	-0.041297
2025-06-03 14:13:53	836	3.84e-06	1000	0.0001	-0.041297
2025-06-03 14:13:54	837	3.76e-06	1000	0.0001	-0.032543
2025-06-03 14:13:55	838	3.78e-06	1000	0.0001	-0.041297
2025-06-03 14:13:56	839	3.76e-06	1000	0.0001	-0.032543
2025-06-03 14:13:57	840	3.76e-06	2.59	0.0001	-0.028166
2025-06-03 14:13:58	841	3.76e-06	0.654	0.0001	-0.019412
2025-06-03 14:13:59	842	3.71e-06	0.297	0.0001	-0.041297
2025-06-03 14:13:59	842	3.7e-06	0.156	0.0001	-0.032543
2025-06-03 14:14:01	844	3.7e-06	0.077	0.0001	-0.041297
2025-06-03 14:14:02	845	3.7e-06	0.0474	0.0001	-0.03692
2025-06-03 14:14:03	846	3.7e-06	0.0266	0.0001	-0.041297
2025-06-03 14:14:04	847	3.69e-06	0.0178	0.0001	-0.03692
2025-06-03 14:14:05	848	3.68e-06	0.0131	0.0001	-0.023789
2025-06-03 14:14:06	849	3.66e-06	0.0094	0.0001	-0.023789
2025-06-03 14:14:07	850	3.61e-06	0.00688	0.0001	-0.03692
2025-06-03 14:14:08	851	3.61e-06	0.00528	0.0001	-0.028166
2025-06-03 14:14:09	852	3.61e-06	0.00413	0.0001	-0.028166
2025-06-03 14:14:10	853	3.61e-06	0.00333	0.0001	-0.041297
2025-06-03 14:14:11	854	3.61e-06	0.00264	0.0001	-0.032543
2025-06-03 14:14:12	855	3.61e-06	0.00221	0.0001	-0.028166
2025-06-03 14:14:14	857	3.61e-06	0.00188	0.0001	-0.023789
2025-06-03 14:14:15	858	3.61e-06	0.00173	0.0001	-0.045674
2025-06-03 14:14:16	859	3.6e-06	0.0016	0.0001	-0.03692
2025-06-03 14:14:17	860	3.6e-06	0.00147	0.0001	-0.032543
2025-06-03 14:14:18	861	3.6e-06	0.0014	0.0001	-0.028166
2025-06-03 14:14:19	862	3.61e-06	0.00135	0.0001	-0.028166
2025-06-03 14:14:20	863	3.55e-06	0.00133	0.0001	-0.03692
2025-06-03 14:14:21	864	3.54e-06	0.0013	0.0001	-0.019412
2025-06-03 14:14:22	865	3.54e-06	0.00128	0.0001	-0.023789
2025-06-03 14:14:23	866	3.54e-06	0.00126	0.0001	-0.041297
2025-06-03 14:14:24	867	3.55e-06	0.00124	0.0001	-0.023789
2025-06-03 14:14:25	868	3.54e-06	0.00122	0.0001	-0.023789
2025-06-03 14:14:26	869	3.55e-06	0.00121	0.0001	-0.041297
2025-06-03 14:14:27	870	3.54e-06	0.00119	0.0001	-0.03692
2025-06-03 14:14:28	871	3.54e-06	0.00119	0.0001	-0.028166
2025-06-03 14:14:29	872	3.54e-06	0.00119	0.0001	-0.03692
2025-06-03 14:14:30	873	3.54e-06	0.00118	0.0001	-0.028166
2025-06-03 14:14:31	874	3.54e-06	0.00117	0.0001	-0.03692
2025-06-03 14:14:32	875	3.54e-06	0.00117	0.0001	-0.028166
2025-06-03 14:14:33	876	3.55e-06	0.00117	0.0001	-0.032543
2025-06-03 14:14:34	877	3.54e-06	0.00117	0.0001	-0.032543
2025-06-03 14:14:35	878	3.54e-06	0.00116	0.0001	-0.028166
2025-06-03 14:14:36	879	3.54e-06	0.00118	0.0001	-0.041297
2025-06-03 14:14:37	880	3.54e-06	0.00124	0.0001	-0.019412
2025-06-03 14:14:38	881	3.54e-06	0.00133	0.0001	-0.028166
2025-06-03 14:14:39	882	1.72e-05	0.00115	0.0001	-0.03692
2025-06-03 14:14:40	883	1.22e-05	0.000866	0.0001	-0.019412
2025-06-03 14:14:41	884	1.02e-05	0.000639	0.0001	-0.03692
2025-06-03 14:14:42	885	9.46e-06	0.000501	0.0001	-0.028166
2025-06-03 14:14:43	886	9.07e-06	0.000366	0.0001	-0.019412
2025-06-03 14:14:44	887	8.67e-06	0.00029	0.0001	-0.028166
2025-06-03 14:14:45	888	8.49e-06	0.000213	0.0001	-0.041297
2025-06-03 14:14:46	889	8.25e-06	0.000175	0.0001	-0.041297
2025-06-03 14:14:47	890	8.16e-06	0.000152	0.0001	-0.03692
2025-06-03 14:14:48	891	7.98e-06	0.000132	0.0001	-0.023789
2025-06-03 14:14:49	892	7.86e-06	0.000118	0.0001	-0.023789
2025-06-03 14:14:50	893	7.83e-06	0.000105	0.0001	-0.028166
2025-06-03 14:14:51	894	7.76e-06	0.0001	0.0001	-0.045674
2025-06-03 14:14:52	895	7.67e-06	0.0001	0.0001	-0.03692
2025-06-03 14:14:53	896	7.67e-06	0.0001	0.0001	-0.03692
2025-06-03 14:14:54	897	7.49e-06	0.0001	0.0001	-0.03692
2025-06-03 14:14:55	898	7.52e-06	0.0001	0.0001	-0.023789
2025-06-03 14:14:56	899	7.49e-06	0.0001	0.0001	-0.03692
2025-06-03 14:14:57	900	7.4e-06	0.0001	0.0001	-0.023789
2025-06-03 14:14:58	901	7.37e-06	0.0001	0.0001	-0.023789
2025-06-03 14:14:59	902	7.4e-06	0.0001	0.0001	-0.023789
2025-06-03 14:15:00	903	7.22e-06	0.0001	0.0001	-0.032543
2025-06-03 14:15:01	904	8.34e-06	0.0001	0.0001	-0.032543
2025-06-03 14:15:02	905	8.34e-06	0.0001	0.0001	-0.032543
2025-06-03 14:15:03	906	8.31e-06	0.0001	0.0001	-0.041297
2025-06-03 14:15:04	907	8.34e-06	0.0001	0.0001	-0.028166
2025-06-03 14:15:05	908	8.34e-06	0.0001	0.0001	-0.03692
2025-06-03 14:15:06	909	8.34e-06	0.0001	0.0001	-0.019412
2025-06-03 14:15:07	910	8.34e-06	0.0001	0.0001	-0.019412
2025-06-03 14:15:08	911	8.34e-06	0.0001	0.0001	-0.023789
2025-06-03 14:15:09	912	8.34e-06	0.0001	0.0001	-0.028166
2025-06-03 14:15:10	913	8.31e-06	0.0001	0.0001	-0.032543
2025-06-03 14:15:11	914	8.31e-06	0.0001	0.0001	-0.032543
2025-06-03 14:15:12	915	8.31e-06	0.0001	0.0001	-0.032543
2025-06-03 14:15:13	916	8.16e-06	0.0001	0.0001	-0.019412
2025-06-03 14:15:14	917	8.16e-06	0.0001	0.0001	-0.045674
2025-06-03 14:15:15	918	8.16e-06	0.0001	0.000107	-0.041297
2025-06-03 14:15:16	919	8.16e-06	0.0001	0.000109	-0.023789
2025-06-03 14:15:17	920	8.16e-06	0.0001	0.000108	-0.023789
2025-06-03 14:15:18	921	8.16e-06	0.0001	0.000114	-0.03692
2025-06-03 14:15:19	922	8.16e-06	0.0001	0.000117	-0.023789
2025-06-03 14:15:20	923	8.16e-06	0.0001	0.000119	-0.028166
2025-06-03 14:15:21	924	8.16e-06	0.0001	0.000123	-0.03692
2025-06-03 14:15:22	925	8.04e-06	0.0001	0.000126	-0.03692
2025-06-03 14:15:23	926	8.01e-06	0.0001	0.000124	-0.019412
2025-06-03 14:15:24	927	8.01e-06	0.0001	0.000126	-0.028166
2025-06-03 14:15:25	928	7.98e-06	0.0001	0.000126	-0.019412
2025-06-03 14:15:26	929	8.01e-06	0.0001	0.000125	-0.041297
2025-06-03 14:15:27	930	8.01e-06	0.0001	0.000125	-0.045674
2025-06-03 14:15:28	931	7.98e-06	0.0001	0.00013	-0.032543
2025-06-03 14:15:29	932	7.89e-06	0.0001	0.000129	-0.03692
2025-06-03 14:15:30	933	7.86e-06	0.0001	0.000128	-0.041297
2025-06-03 14:15:31	934	7.86e-06	0.0001	0.000131	-0.028166
2025-06-03 14:15:32	935	7.83e-06	0.0001	0.000129	-0.041297
2025-06-03 14:15:33	936	7.83e-06	0.0001	0.000129	-0.028166
2025-06-03 14:15:34	937	6.98e-06	0.0001	0.00013	-0.023789
2025-06-03 14:15:35	938	6.82e-06	0.0001	0.000133	-0.028166
2025-06-03 14:15:36	939	6.8e-06	0.0001	0.000145	-0.028166
2025-06-03 14:15:37	940	5.04e-06	0.0001	0.000152	-0.032543
2025-06-03 14:15:38	941	4.41e-06	0.0001	0.000174	-0.045674
2025-06-03 14:15:39	942	4.4e-06	0.0001	0.000218	-0.028166
2025-06-03 14:15:40	943	4.35e-06	0.0001	0.000242	-0.03692
2025-06-03 14:15:41	944	4.32e-06	0.0001	0.000284	-0.045674
2025-06-03 14:15:42	945	4.32e-06	0.0001	0.000308	-0.03692
2025-06-03 14:15:43	946	4.32e-06	0.0001	0.000329	-0.045674
2025-06-03 14:15:44	947	4.32e-06	0.0001	0.00036	-0.041297
2025-06-03 14:15:45	948	4.27e-06	0.0001	0.00039	-0.045674
2025-06-03 14:15:46	949	4.26e-06	0.0001	0.000407	-0.028166
2025-06-03 14:15:47	950	4.26e-06	0.0001	0.000442	-0.03692
2025-06-03 14:15:48	951	4.25e-06	0.0001	0.000466	-0.03692
2025-06-03 14:15:49	952	4.25e-06	0.0001	0.000499	-0.032543
2025-06-03 14:15:50	953	4.26e-06	0.0001	0.000516	-0.041297
2025-06-03 14:15:51	954	4.26e-06	0.0001	0.000539	-0.028166
2025-06-03 14:15:52	955	4.26e-06	0.0001	0.00057	-0.028166
2025-06-03 14:15:53	956	4.26e-06	0.0001	0.000582	-0.041297
2025-06-03 14:15:54	957	4.26e-06	0.0001	0.000612	-0.028166
2025-06-03 14:15:55	958	4.22e-06	0.0001	0.000628	-0.041297
2025-06-03 14:15:56	959	4.19e-06	0.0001	0.00065	-0.028166
2025-06-03 14:15:57	960	4.19e-06	0.0001	0.000674	-0.03692
2025-06-03 14:15:58	961	4.2e-06	0.0001	0.000689	-0.03692
2025-06-03 14:15:59	962	4.19e-06	0.0001	0.000716	-0.023789
2025-06-03 14:15:59	962	4.19e-06	0.0001	0.000735	-0.032543
2025-06-03 14:16:00	963	4.19e-06	0.0001	0.000754	-0.028166
2025-06-03 14:16:01	964	4.19e-06	0.0001	0.000774	-0.032543
2025-06-03 14:16:02	965	4.19e-06	0.0001	0.000787	-0.045674
2025-06-03 14:16:03	966	4.2e-06	0.0001	0.000816	-0.032543
2025-06-03 14:16:04	967	4.2e-06	0.0001	0.000831	-0.023789
2025-06-03 14:16:05	968	4.19e-06	0.0001	0.000857	-0.045674
2025-06-03 14:16:06	969	4.17e-06	0.0001	0.000872	-0.028166
2025-06-03 14:16:07	970	4.15e-06	0.0001	0.000906	-0.041297
2025-06-03 14:16:08	971	4.15e-06	0.0001	0.000919	-0.028166
2025-06-03 14:16:09	972	4.15e-06	0.0001	0.000951	-0.019412
2025-06-03 14:16:10	973	4.14e-06	0.0001	0.000979	-0.032543
2025-06-03 14:16:11	974	4.14e-06	0.0001	0.00101	-0.03692
2025-06-03 14:16:12	975	4.14e-06	0.0001	0.00103	-0.032543
2025-06-03 14:16:13	976	4.14e-06	0.0001	0.00108	-0.023789
2025-06-03 14:16:14	977	4.15e-06	0.0001	0.00111	-0.03692
2025-06-03 14:16:15	978	4.15e-06	0.0001	0.00118	-0.041297
2025-06-03 14:16:16	979	4.14e-06	0.0001	0.00122	-0.03692
2025-06-03 14:16:17	980	4.14e-06	0.0001	0.0013	-0.03692
2025-06-03 14:16:18	981	4.15e-06	0.0001	0.0014	-0.032543
2025-06-03 14:16:19	982	4.14e-06	0.0001	0.0015	-0.023789
2025-06-03 14:16:20	983	4.14e-06	0.0001	0.00165	-0.028166
2025-06-03 14:16:21	984	4.14e-06	0.0001	0.0018	-0.03692
2025-06-03 14:16:22	985	4.14e-06	0.0001	0.00193	-0.028166
2025-06-03 14:16:23	986	4.11e-06	0.0001	0.00229	-0.028166
2025-06-03 14:16:24	987	4.07e-06	0.0001	0.00249	-0.028166
2025-06-03 14:16:25	988	4.06e-06	0.0001	0.00312	-0.032543
2025-06-03 14:16:26	989	4.07e-06	0.0001	0.00346	-0.023789
2025-06-03 14:16:27	990	4.07e-06	0.0001	0.00457	-0.032543
2025-06-03 14:16:28	991	4.07e-06	0.0001	0.00585	-0.023789
2025-06-03 14:16:29	992	4.07e-06	0.0001	0.0076	-0.019412
2025-06-03 14:16:30	993	4.07e-06	0.0001	0.01	-0.023789
2025-06-03 14:16:31	994	4.07e-06	0.0001	0.0132	-0.028166
2025-06-03 14:16:32	995	4.06e-06	0.0001	0.0174	-0.023789
2025-06-03 14:16:33	996	4.07e-06	0.0001	0.0223	-0.015035
2025-06-03 14:16:34	997	4.07e-06	0.0001	0.0273	0.006849
2025-06-03 14:16:35	998	4.07e-06	0.0001	0.0323	-0.001904
2025-06-03 14:16:36	999	4.07e-06	0.0001	0.0354	0.002472
2025-06-03 14:16:37	1000	4.07e-06	0.0001	0.0373	-0.006281
2025-06-03 14:16:38	1001	4.07e-06	0.0001	0.0382	-0.001904
2025-06-03 14:16:39	1002	4.07e-06	0.0001	0.0386	0.002472
2025-06-03 14:16:40	1003	4.07e-06	0.0001	0.0387	-0.010658
2025-06-03 14:16:41	1004	4.07e-06	0.0001	0.0389	-0.006281
2025-06-03 14:16:41	1004	4.07e-06	0.0001	0.039	-0.010658
2025-06-03 14:16:42	1005	4.07e-06	0.0001	0.0391	-0.015035
2025-06-03 14:16:43	1006	4.07e-06	0.0001	0.0394	-0.015035
2025-06-03 14:16:44	1007	4.07e-06	0.0001	0.0396	-0.010658
2025-06-03 14:16:45	1008	4.07e-06	0.0001	0.0397	-0.001904
2025-06-03 14:16:46	1009	4.07e-06	0.0001	0.0399	0.006849
2025-06-03 14:16:47	1010	4.07e-06	0.0001	0.0401	0.006849
2025-06-03 14:16:48	1011	4.07e-06	0.0001	0.0404	0.006849
2025-06-03 14:16:49	1012	4.06e-06	0.0001	0.0407	-0.006281
2025-06-03 14:16:50	1013	4.07e-06	0.0001	0.0408	0.006849
2025-06-03 14:16:51	1014	4.06e-06	0.0001	0.0411	-0.010658
2025-06-03 14:16:52	1015	4.07e-06	0.0001	0.0414	-0.001904
2025-06-03 14:16:53	1016	4.07e-06	0.0001	0.0419	-0.006281
2025-06-03 14:16:54	1017	4.07e-06	0.0001	0.0424	0.015603
2025-06-03 14:16:55	1018	4.04e-06	0.0001	0.0432	0.002472
2025-06-03 14:16:56	1019	4.01e-06	0.0001	0.0443	-0.006281
2025-06-03 14:16:57	1020	4e-06	0.0001	0.0458	-0.001904
2025-06-03 14:16:58	1021	4.01e-06	0.0001	0.0484	0.006849
2025-06-03 14:16:59	1022	4.01e-06	0.0001	0.0538	0.024357
2025-06-03 14:17:00	1023	4e-06	0.0001	0.0631	0.01998
2025-06-03 14:17:01	1024	4.01e-06	0.0001	0.0782	0.033111
2025-06-03 14:17:02	1025	4.01e-06	0.0001	0.0994	0.054995
2025-06-03 14:17:03	1026	4e-06	0.0001	0.124	0.07688
2025-06-03 14:17:04	1027	4.01e-06	0.0001	0.156	0.111895
2025-06-03 14:17:05	1028	4.01e-06	0.0001	0.193	0.160041
2025-06-03 14:17:06	1029	4.01e-06	0.0001	0.23	0.19068
2025-06-03 14:17:07	1030	4.01e-06	0.0001	0.27	0.221318
2025-06-03 14:17:07	1030	4e-06	0.0001	0.312	0.251956
2025-06-03 14:17:09	1032	4e-06	0.0001	0.357	0.304479
2025-06-03 14:17:09	1032	4.01e-06	0.0001	0.404	0.370133
2025-06-03 14:17:10	1033	4.01e-06	0.0001	0.455	0.422656
2025-06-03 14:17:11	1034	4.01e-06	0.0001	0.503	0.462048
2025-06-03 14:17:12	1035	4.01e-06	0.0001	0.563	0.523325
2025-06-03 14:17:13	1036	4.01e-06	0.0001	0.625	0.580225
2025-06-03 14:17:14	1037	4.01e-06	0.0001	0.683	0.628371
2025-06-03 14:17:15	1038	4e-06	0.0001	0.751	0.711532
2025-06-03 14:17:16	1039	4.01e-06	0.0001	0.818	0.781562
2025-06-03 14:17:17	1040	4e-06	0.0001	0.882	0.851593
2025-06-03 14:17:18	1041	4e-06	0.0001	0.951	0.908493
2025-06-03 14:17:19	1042	4e-06	0.0001	1.03	0.991654
2025-06-03 14:17:20	1043	4.01e-06	0.0001	1.11	1.05293
2025-06-03 14:17:21	1044	4e-06	0.0001	1.18	1.13609
2025-06-03 14:17:22	1045	4e-06	0.0001	1.25	1.21488
2025-06-03 14:17:23	1046	4.01e-06	0.0001	1.33	1.28053
2025-06-03 14:17:24	1047	4e-06	0.0001	1.41	1.36807
2025-06-03 14:17:25	1048	4.01e-06	0.0001	1.49	1.44685
2025-06-03 14:17:26	1049	4e-06	0.0001	1.56	1.53877
2025-06-03 14:17:27	1050	4e-06	0.0001	1.62	1.6088
2025-06-03 14:17:28	1051	4.01e-06	0.0001	1.7	1.67445
2025-06-03 14:17:29	1052	4e-06	0.0001	1.77	1.76637
2025-06-03 14:17:30	1053	4.01e-06	0.0001	1.85	1.8364
2025-06-03 14:17:31	1054	4.01e-06	0.0001	1.93	1.90643
2025-06-03 14:17:32	1055	4.01e-06	0.0001	2.01	1.98521
2025-06-03 14:17:32	1055	4.01e-06	0.0001	2.07	2.02898
2025-06-03 14:17:33	1056	4.01e-06	0.0001	2.13	2.09901
2025-06-03 14:17:35	1058	4.01e-06	0.0001	2.19	2.15591
2025-06-03 14:17:35	1058	4.01e-06	0.0001	2.24	2.2522
2025-06-03 14:17:36	1059	4.01e-06	0.0001	2.31	2.30035
2025-06-03 14:17:37	1060	4.01e-06	0.0001	2.37	2.366
2025-06-03 14:17:38	1061	4.01e-06	0.0001	2.41	2.41853
2025-06-03 14:17:39	1062	4.01e-06	0.0001	2.47	2.4623
2025-06-03 14:17:40	1063	4.01e-06	0.0001	2.53	2.51044
2025-06-03 14:17:41	1064	4e-06	0.0001	2.58	2.54108
2025-06-03 14:17:42	1065	4e-06	0.0001	2.62	2.60236
2025-06-03 14:17:43	1066	4.01e-06	0.0001	2.66	2.65488
2025-06-03 14:17:44	1067	4e-06	0.0001	2.7	2.68989
2025-06-03 14:17:45	1068	4e-06	0.0001	2.73	2.70303
2025-06-03 14:17:46	1069	4e-06	0.0001	2.76	2.7468
2025-06-03 14:17:47	1070	4.01e-06	0.0001	2.79	2.76868
2025-06-03 14:17:48	1071	4e-06	0.0001	2.82	2.80369
2025-06-03 14:17:49	1072	4e-06	0.0001	2.84	2.82996
2025-06-03 14:17:50	1073	4e-06	0.0001	2.86	2.84309
2025-06-03 14:17:51	1074	4.01e-06	0.0001	2.88	2.86059
2025-06-03 14:17:52	1075	4.01e-06	0.0001	2.9	2.89123
2025-06-03 14:17:53	1076	4e-06	0.0001	2.91	2.91312
2025-06-03 14:17:54	1077	4e-06	0.0001	2.93	2.94376
2025-06-03 14:17:55	1078	4.01e-06	0.0001	2.94	2.93938
2025-06-03 14:17:56	1079	4e-06	0.0001	2.96	2.95251
2025-06-03 14:17:57	1080	3.99e-06	0.0001	2.97	2.97877
2025-06-03 14:17:58	1081	3.99e-06	0.0001	2.98	2.9919
2025-06-03 14:17:59	1082	3.97e-06	0.0001	3	3.00941
2025-06-03 14:17:59	1082	3.99e-06	0.0001	3	3.01816
2025-06-03 14:18:00	1083	3.99e-06	0.0001	3.01	3.01379
2025-06-03 14:18:01	1084	3.96e-06	0.0001	3.01	3.03567
2025-06-03 14:18:02	1085	3.94e-06	0.0001	3.03	3.0488
2025-06-03 14:18:03	1086	3.94e-06	0.0001	3.03	3.0488
2025-06-03 14:18:04	1087	3.94e-06	0.0001	3.05	3.0488
2025-06-03 14:18:05	1088	3.94e-06	0.0001	3.05	3.06631
2025-06-03 14:18:06	1089	3.95e-06	0.0001	3.06	3.09695
2025-06-03 14:18:07	1090	3.94e-06	0.0001	3.07	3.06193
2025-06-03 14:18:08	1091	3.94e-06	0.0001	3.07	3.07506
2025-06-03 14:18:09	1092	3.95e-06	0.0001	3.09	3.07506
2025-06-03 14:18:10	1093	3.94e-06	0.0001	3.09	3.1057
2025-06-03 14:18:11	1094	3.92e-06	0.0001	3.09	3.1057
2025-06-03 14:18:12	1095	3.94e-06	0.0001	3.09	3.11446
2025-06-03 14:18:13	1096	3.94e-06	0.0001	3.11	3.1057
2025-06-03 14:18:14	1097	3.94e-06	0.0001	3.11	3.11008
2025-06-03 14:18:15	1098	3.94e-06	0.0001	3.11	3.11446
2025-06-03 14:18:16	1099	3.94e-06	0.0001	3.11	3.12321
2025-06-03 14:18:17	1100	3.94e-06	0.0001	3.11	3.12759
2025-06-03 14:18:18	1101	3.95e-06	0.0001	3.11	3.12321
2025-06-03 14:18:19	1102	3.94e-06	0.0001	3.13	3.13196
2025-06-03 14:18:20	1103	3.94e-06	0.0001	3.13	3.14072
2025-06-03 14:18:21	1104	3.94e-06	0.0001	3.13	3.14509
2025-06-03 14:18:22	1105	3.94e-06	0.0001	3.13	3.14947
2025-06-03 14:18:23	1106	3.94e-06	0.0001	3.13	3.13634
2025-06-03 14:18:24	1107	3.94e-06	0.0001	3.13	3.13634
2025-06-03 14:18:25	1108	3.94e-06	0.0001	3.12	3.14509
2025-06-03 14:18:26	1109	3.94e-06	0.0001	3.13	3.14947
2025-06-03 14:18:27	1110	3.94e-06	0.0001	3.13	3.15385
2025-06-03 14:18:28	1111	3.94e-06	0.0001	3.13	3.14947
2025-06-03 14:18:29	1112	3.95e-06	0.0001	3.13	3.15822
2025-06-03 14:18:30	1113	3.94e-06	0.0001	3.13	3.15385
2025-06-03 14:18:31	1114	3.94e-06	0.0001	3.13	3.14947
2025-06-03 14:18:32	1115	3.94e-06	0.0001	3.14	3.17136
2025-06-03 14:18:33	1116	3.94e-06	0.0001	3.14	3.16698
2025-06-03 14:18:34	1117	3.94e-06	0.0001	3.13	3.15385
2025-06-03 14:18:35	1118	3.94e-06	0.0001	3.13	3.17136
2025-06-03 14:18:36	1119	3.95e-06	0.0001	3.13	3.17573
2025-06-03 14:18:37	1120	3.94e-06	0.0001	3.13	3.15385
2025-06-03 14:18:38	1121	3.94e-06	0.0001	3.13	3.15822
2025-06-03 14:18:39	1122	3.95e-06	0.0001	3.13	3.15822
2025-06-03 14:18:40	1123	3.94e-06	0.0001	3.13	3.17136
2025-06-03 14:18:41	1124	3.94e-06	0.0001	3.13	3.17136
2025-06-03 14:18:42	1125	3.94e-06	0.0001	3.13	3.15822
2025-06-03 14:18:43	1126	3.95e-06	0.0001	3.13	3.16698
2025-06-03 14:18:44	1127	3.94e-06	0.0001	3.13	3.15822
2025-06-03 14:18:45	1128	3.94e-06	0.0001	3.13	3.18449
2025-06-03 14:18:46	1129	3.94e-06	0.0001	3.13	3.1626
2025-06-03 14:18:47	1130	3.94e-06	0.0001	3.13	3.1626
2025-06-03 14:18:48	1131	3.95e-06	0.0001	3.13	3.16698
2025-06-03 14:18:49	1132	3.94e-06	0.0001	3.13	3.14947
2025-06-03 14:18:50	1133	3.94e-06	0.0001	3.13	3.18011
2025-06-03 14:18:51	1134	3.94e-06	0.0001	3.13	3.14509
2025-06-03 14:18:52	1135	3.94e-06	0.0001	3.14	3.1626
2025-06-03 14:18:53	1136	3.95e-06	0.0001	3.13	3.16698
2025-06-03 14:18:54	1137	3.94e-06	0.0001	3.13	3.14947
2025-06-03 14:18:55	1138	3.94e-06	0.0001	3.13	3.15822
2025-06-03 14:18:56	1139	3.95e-06	0.0001	3.13	3.15822
2025-06-03 14:18:57	1140	3.94e-06	0.0001	3.11	3.15385
2025-06-03 14:18:58	1141	3.94e-06	0.0001	3.11	3.15822
2025-06-03 14:18:59	1142	3.94e-06	0.0001	3.11	3.15385
2025-06-03 14:19:00	1143	3.95e-06	0.0001	3.11	3.14509
2025-06-03 14:19:01	1144	3.94e-06	0.0001	3.11	3.14947
2025-06-03 14:19:02	1145	3.94e-06	0.0001	3.11	3.15822
2025-06-03 14:19:03	1146	3.94e-06	0.0001	3.11	3.14509
2025-06-03 14:19:04	1147	3.94e-06	0.0001	3.11	3.14947
2025-06-03 14:19:05	1148	3.94e-06	0.0001	3.11	3.15822
2025-06-03 14:19:06	1149	3.94e-06	0.0001	3.11	3.1626
2025-06-03 14:19:07	1150	3.94e-06	0.0001	3.11	3.15822
2025-06-03 14:19:08	1151	3.94e-06	0.0001	3.11	3.15822
2025-06-03 14:19:09	1152	3.94e-06	0.0001	3.11	3.1626
2025-06-03 14:19:10	1153	3.94e-06	0.0001	3.11	3.15822
2025-06-03 14:19:11	1154	3.94e-06	0.0001	3.11	3.16698
2025-06-03 14:19:12	1155	3.94e-06	0.0001	3.11	3.14509
2025-06-03 14:19:13	1156	3.94e-06	0.0001	3.11	3.1626
2025-06-03 14:19:14	1157	3.94e-06	0.0001	3.11	3.15385
2025-06-03 14:19:15	1158	3.94e-06	0.0001	3.11	3.14947
2025-06-03 14:19:16	1159	3.94e-06	0.0001	3.11	3.14947
2025-06-03 14:19:17	1160	3.95e-06	0.0001	3.11	3.17136
2025-06-03 14:19:18	1161	3.94e-06	0.0001	3.11	3.14947
2025-06-03 14:19:19	1162	3.94e-06	0.0001	3.11	3.14947
2025-06-03 14:19:20	1163	3.94e-06	0.0001	3.1	3.15822
2025-06-03 14:19:21	1164	3.94e-06	0.0001	3.09	3.14509
2025-06-03 14:19:22	1165	3.94e-06	0.0001	3.09	3.16698
2025-06-03 14:19:23	1166	3.94e-06	0.0001	3.1	3.15385
2025-06-03 14:19:24	1167	3.95e-06	0.0001	3.1	3.15385
2025-06-03 14:19:25	1168	3.95e-06	0.0001	3.09	3.14947
2025-06-03 14:19:26	1169	3.95e-06	0.0001	3.09	3.15385
2025-06-03 14:19:27	1170	3.94e-06	0.0001	3.09	3.14509
2025-06-03 14:19:28	1171	3.94e-06	0.0001	3.09	3.14072
2025-06-03 14:19:29	1172	3.94e-06	0.0001	3.07	3.13634
2025-06-03 14:19:30	1173	3.94e-06	0.0001	3.07	3.14072
2025-06-03 14:19:31	1174	3.94e-06	0.0001	3.07	3.15822
2025-06-03 14:19:32	1175	3.94e-06	0.0001	3.07	3.13634
2025-06-03 14:19:32	1175	3.94e-06	0.0001	3.07	3.13196
2025-06-03 14:19:33	1176	3.94e-06	0.0001	3.07	3.12321
2025-06-03 14:19:34	1177	3.95e-06	0.0001	3.07	3.13196
2025-06-03 14:19:35	1178	3.94e-06	0.0001	3.06	3.12321
2025-06-03 14:19:36	1179	3.94e-06	0.0001	3.05	3.12759
2025-06-03 14:19:37	1180	3.94e-06	0.0001	3.05	3.11883
2025-06-03 14:19:38	1181	3.94e-06	0.0001	3.05	3.1057
2025-06-03 14:19:39	1182	3.94e-06	0.0001	3.05	3.11446
2025-06-03 14:19:40	1183	3.94e-06	0.0001	3.05	3.13196
2025-06-03 14:19:41	1184	3.92e-06	0.0001	3.05	3.11446
2025-06-03 14:19:42	1185	3.91e-06	0.0001	3.05	3.12759
2025-06-03 14:19:43	1186	3.91e-06	0.0001	3.04	3.11446
2025-06-03 14:19:44	1187	3.92e-06	0.0001	3.03	3.11446
2025-06-03 14:19:45	1188	3.91e-06	0.0001	3.03	3.1057
2025-06-03 14:19:46	1189	3.9e-06	0.0001	3.03	3.11446
2025-06-03 14:19:47	1190	3.89e-06	0.0001	3.03	3.1057
2025-06-03 14:19:48	1191	3.87e-06	0.0001	3.03	3.08819
2025-06-03 14:19:49	1192	3.87e-06	0.0001	3.03	3.09695
2025-06-03 14:19:50	1193	3.87e-06	0.0001	3.02	3.10133
2025-06-03 14:19:51	1194	3.89e-06	0.0001	3.02	3.08819
2025-06-03 14:19:52	1195	3.87e-06	0.0001	3.02	3.09695
2025-06-03 14:19:53	1196	3.87e-06	0.0001	3.01	3.08382
2025-06-03 14:19:54	1197	3.87e-06	0.0001	3	3.06631
2025-06-03 14:19:55	1198	3.87e-06	0.0001	3	3.05318
2025-06-03 14:19:56	1199	3.87e-06	0.0001	2.99	3.06631
2025-06-03 14:19:57	1200	3.87e-06	0.0001	2.98	3.04005
2025-06-03 14:19:57	1200	3.86e-06	0.0001	2.97	3.03567
2025-06-03 14:19:58	1201	3.87e-06	0.0001	2.96	3.02692
2025-06-03 14:19:59	1202	3.87e-06	0.0001	2.95	3.00941
2025-06-03 14:20:00	1203	3.87e-06	0.0001	2.94	3.00066
2025-06-03 14:20:01	1204	3.86e-06	0.0001	2.93	2.99628
2025-06-03 14:20:02	1205	3.87e-06	0.0001	2.91	2.96564
2025-06-03 14:20:03	1206	3.87e-06	0.0001	2.9	2.95689
2025-06-03 14:20:04	1207	3.87e-06	0.0001	2.88	2.93938
2025-06-03 14:20:06	1209	3.87e-06	0.0001	2.87	2.92187
2025-06-03 14:20:06	1209	3.87e-06	0.0001	2.85	2.90436
2025-06-03 14:20:07	1210	3.87e-06	0.0001	2.82	2.87373
2025-06-03 14:20:08	1211	3.87e-06	0.0001	2.81	2.85184
2025-06-03 14:20:09	1212	3.87e-06	0.0001	2.79	2.81683
2025-06-03 14:20:10	1213	3.87e-06	0.0001	2.76	2.79932
2025-06-03 14:20:11	1214	3.87e-06	0.0001	2.72	2.77306
2025-06-03 14:20:12	1215	3.87e-06	0.0001	2.71	2.7468
2025-06-03 14:20:13	1216	3.87e-06	0.0001	2.68	2.71616
2025-06-03 14:20:14	1217	3.87e-06	0.0001	2.64	2.68552
2025-06-03 14:20:15	1218	3.87e-06	0.0001	2.61	2.66801
2025-06-03 14:20:16	1219	3.87e-06	0.0001	2.59	2.61549
2025-06-03 14:20:17	1220	3.87e-06	0.0001	2.56	2.58485
2025-06-03 14:20:18	1221	3.87e-06	0.0001	2.54	2.56734
2025-06-03 14:20:19	1222	3.87e-06	0.0001	2.51	2.55421
2025-06-03 14:20:20	1223	3.87e-06	0.0001	2.5	2.54546
2025-06-03 14:20:21	1224	3.87e-06	0.0001	2.48	2.52357
2025-06-03 14:20:22	1225	3.87e-06	0.0001	2.47	2.52795
2025-06-03 14:20:23	1226	3.87e-06	0.0001	2.46	2.50606
2025-06-03 14:20:24	1227	3.87e-06	0.0001	2.44	2.50169
2025-06-03 14:20:25	1228	3.87e-06	0.0001	2.43	2.50169
2025-06-03 14:20:26	1229	3.87e-06	0.0001	2.43	2.48418
2025-06-03 14:20:27	1230	3.87e-06	0.0001	2.41	2.47105
2025-06-03 14:20:28	1231	3.87e-06	0.0001	2.41	2.47543
2025-06-03 14:20:29	1232	3.87e-06	0.0001	2.41	2.47105
2025-06-03 14:20:30	1233	3.87e-06	0.0001	2.4	2.45792
2025-06-03 14:20:31	1234	3.87e-06	0.0001	2.4	2.44479
2025-06-03 14:20:32	1235	3.87e-06	0.0001	2.4	2.45354
2025-06-03 14:20:33	1236	3.86e-06	0.0001	2.4	2.44479
2025-06-03 14:20:34	1237	3.86e-06	0.0001	2.38	2.45354
2025-06-03 14:20:35	1238	3.87e-06	0.0001	2.38	2.44479
2025-06-03 14:20:36	1239	3.86e-06	0.0001	2.38	2.44041
2025-06-03 14:20:37	1240	3.87e-06	0.0001	2.38	2.43603
2025-06-03 14:20:38	1241	3.87e-06	0.0001	2.38	2.43603
2025-06-03 14:20:39	1242	3.87e-06	0.0001	2.37	2.41853
2025-06-03 14:20:40	1243	3.87e-06	0.0001	2.37	2.41415
2025-06-03 14:20:41	1244	3.87e-06	0.0001	2.37	2.43166
2025-06-03 14:20:42	1245	3.87e-06	0.0001	2.37	2.4229
2025-06-03 14:20:43	1246	3.87e-06	0.0001	2.37	2.42728
2025-06-03 14:20:44	1247	3.87e-06	0.0001	2.37	2.4054
2025-06-03 14:20:45	1248	3.87e-06	0.0001	2.37	2.4229
2025-06-03 14:20:46	1249	3.87e-06	0.0001	2.37	2.42728
2025-06-03 14:20:47	1250	3.87e-06	0.0001	2.37	2.43166
2025-06-03 14:20:48	1251	3.87e-06	0.0001	2.35	2.40977
2025-06-03 14:20:48	1251	3.87e-06	0.0001	2.35	2.42728
2025-06-03 14:20:49	1252	3.87e-06	0.0001	2.35	2.41415
2025-06-03 14:20:50	1253	3.87e-06	0.0001	2.35	2.4229
2025-06-03 14:20:51	1254	3.87e-06	0.0001	2.35	2.37914
2025-06-03 14:20:52	1255	3.87e-06	0.0001	2.35	2.40977
2025-06-03 14:20:53	1256	3.87e-06	0.0001	2.35	2.40977
2025-06-03 14:20:54	1257	3.87e-06	0.0001	2.35	2.4054
2025-06-03 14:20:55	1258	3.87e-06	0.0001	2.35	2.4054
2025-06-03 14:20:56	1259	3.87e-06	0.0001	2.34	2.39664
2025-06-03 14:20:57	1260	3.87e-06	0.0001	2.34	2.39664
2025-06-03 14:20:58	1261	3.87e-06	0.0001	2.34	2.39227
2025-06-03 14:20:59	1262	3.87e-06	0.0001	2.34	2.40102
2025-06-03 14:21:00	1263	3.87e-06	0.0001	2.34	2.37914
2025-06-03 14:21:01	1264	3.89e-06	0.0001	2.32	2.39227
2025-06-03 14:21:02	1265	3.87e-06	0.0001	2.32	2.40102
2025-06-03 14:21:03	1266	3.87e-06	0.0001	2.32	2.38789
2025-06-03 14:21:04	1267	3.87e-06	0.0001	2.31	2.39227
2025-06-03 14:21:05	1268	3.87e-06	0.0001	2.31	2.37914
2025-06-03 14:21:06	1269	3.87e-06	0.0001	2.31	2.37476
2025-06-03 14:21:07	1270	3.89e-06	0.0001	2.31	2.37038
2025-06-03 14:21:08	1271	3.87e-06	0.0001	2.31	2.37038
2025-06-03 14:21:09	1272	3.87e-06	0.0001	2.31	2.37914
2025-06-03 14:21:10	1273	3.87e-06	0.0001	2.29	2.36163
2025-06-03 14:21:11	1274	3.87e-06	0.0001	2.29	2.37914
2025-06-03 14:21:12	1275	3.87e-06	0.0001	2.29	2.37476
2025-06-03 14:21:13	1276	3.87e-06	0.0001	2.29	2.36163
2025-06-03 14:21:14	1277	3.87e-06	0.0001	2.29	2.36163
2025-06-03 14:21:15	1278	3.87e-06	0.0001	2.28	2.36163
2025-06-03 14:21:15	1278	3.87e-06	0.0001	2.28	2.366
2025-06-03 14:21:16	1279	3.87e-06	0.0001	2.28	2.35287
2025-06-03 14:21:17	1280	3.87e-06	0.0001	2.28	2.35725
2025-06-03 14:21:18	1281	3.87e-06	0.0001	2.27	2.3485
2025-06-03 14:21:19	1282	3.87e-06	0.0001	2.26	2.33974
2025-06-03 14:21:20	1283	3.87e-06	0.0001	2.26	2.34412
2025-06-03 14:21:21	1284	3.87e-06	0.0001	2.26	2.35287
2025-06-03 14:21:22	1285	3.87e-06	0.0001	2.25	2.32661
2025-06-03 14:21:23	1286	3.87e-06	0.0001	2.25	2.33537
2025-06-03 14:21:24	1287	3.87e-06	0.0001	2.25	2.34412
2025-06-03 14:21:25	1288	3.86e-06	0.0001	2.25	2.32661
2025-06-03 14:21:26	1289	3.87e-06	0.0001	2.25	2.34412
2025-06-03 14:21:27	1290	3.87e-06	0.0001	2.24	2.32661
2025-06-03 14:21:28	1291	3.89e-06	0.0001	2.24	2.33537
2025-06-03 14:21:29	1292	3.87e-06	0.0001	2.24	2.33099
2025-06-03 14:21:30	1293	3.87e-06	0.0001	2.24	2.31786
2025-06-03 14:21:31	1294	3.87e-06	0.0001	2.24	2.33537
2025-06-03 14:21:32	1295	3.87e-06	0.0001	2.23	2.33099
2025-06-03 14:21:33	1296	3.87e-06	0.0001	2.23	2.32661
2025-06-03 14:21:34	1297	3.87e-06	0.0001	2.22	2.32661
2025-06-03 14:21:35	1298	3.87e-06	0.0001	2.22	2.31786
2025-06-03 14:21:36	1299	3.87e-06	0.0001	2.22	2.32224
2025-06-03 14:21:37	1300	3.87e-06	0.0001	2.22	2.32224
2025-06-03 14:21:38	1301	3.87e-06	0.0001	2.21	2.31348
2025-06-03 14:21:39	1302	3.87e-06	0.0001	2.21	2.31348
2025-06-03 14:21:40	1303	3.87e-06	0.0001	2.21	2.32661
2025-06-03 14:21:41	1304	3.87e-06	0.0001	2.21	2.32224
2025-06-03 14:21:41	1304	3.86e-06	0.0001	2.21	2.30473
2025-06-03 14:21:42	1305	3.87e-06	0.0001	2.2	2.30473
2025-06-03 14:21:43	1306	3.86e-06	0.0001	2.21	2.30473
2025-06-03 14:21:44	1307	3.87e-06	0.0001	2.21	2.3091
2025-06-03 14:21:45	1308	3.87e-06	0.0001	2.21	2.30035
2025-06-03 14:21:46	1309	3.87e-06	0.0001	2.21	2.30473
2025-06-03 14:21:47	1310	3.87e-06	0.0001	2.21	2.30035
2025-06-03 14:21:48	1311	3.87e-06	0.0001	2.19	2.30035
2025-06-03 14:21:49	1312	3.87e-06	0.0001	2.19	2.29597
2025-06-03 14:21:50	1313	3.87e-06	0.0001	2.19	2.2916
2025-06-03 14:21:51	1314	3.87e-06	0.0001	2.19	2.28722
2025-06-03 14:21:52	1315	3.87e-06	0.0001	2.19	2.28722
2025-06-03 14:21:53	1316	3.87e-06	0.0001	2.18	2.29597
2025-06-03 14:21:54	1317	3.87e-06	0.0001	2.18	2.29597
2025-06-03 14:21:55	1318	3.86e-06	0.0001	2.18	2.30473
2025-06-03 14:21:56	1319	3.86e-06	0.0001	2.18	2.28722
2025-06-03 14:21:57	1320	3.87e-06	0.0001	2.18	2.2916
2025-06-03 14:21:58	1321	3.87e-06	0.0001	2.18	2.28284
2025-06-03 14:21:59	1322	3.86e-06	0.0001	2.18	2.27847
2025-06-03 14:22:00	1323	3.87e-06	0.0001	2.17	2.28722
2025-06-03 14:22:01	1324	3.87e-06	0.0001	2.17	2.27409
2025-06-03 14:22:02	1325	3.87e-06	0.0001	2.17	2.27409
2025-06-03 14:22:03	1326	3.87e-06	0.0001	2.17	2.30473
2025-06-03 14:22:04	1327	3.87e-06	0.0001	2.17	2.26971
2025-06-03 14:22:05	1328	3.87e-06	0.0001	2.17	2.26971
2025-06-03 14:22:05	1328	3.87e-06	0.0001	2.17	2.28284
2025-06-03 14:22:07	1330	3.87e-06	0.0001	2.17	2.27409
2025-06-03 14:22:07	1330	3.87e-06	0.0001	2.17	2.2916
2025-06-03 14:22:08	1331	3.87e-06	0.0001	2.16	2.28284
2025-06-03 14:22:09	1332	3.87e-06	0.0001	2.16	2.26971
2025-06-03 14:22:10	1333	3.87e-06	0.0001	2.16	2.26096
2025-06-03 14:22:11	1334	3.87e-06	0.0001	2.16	2.26096
2025-06-03 14:22:12	1335	3.87e-06	0.0001	2.16	2.2522
2025-06-03 14:22:13	1336	3.87e-06	0.0001	2.16	2.26533
2025-06-03 14:22:14	1337	3.87e-06	0.0001	2.15	2.26096
2025-06-03 14:22:15	1338	3.87e-06	0.0001	2.15	2.26096
2025-06-03 14:22:16	1339	3.87e-06	0.0001	2.15	2.2522
2025-06-03 14:22:17	1340	3.87e-06	0.0001	2.15	2.25658
2025-06-03 14:22:18	1341	3.87e-06	0.0001	2.15	2.2522
2025-06-03 14:22:19	1342	3.87e-06	0.0001	2.15	2.26096
2025-06-03 14:22:20	1343	3.87e-06	0.0001	2.14	2.23907
2025-06-03 14:22:21	1344	3.86e-06	0.0001	2.14	2.2522
2025-06-03 14:22:22	1345	3.87e-06	0.0001	2.14	2.24783
2025-06-03 14:22:23	1346	3.87e-06	0.0001	2.14	2.2522
2025-06-03 14:22:25	1348	3.87e-06	0.0001	2.14	2.23032
2025-06-03 14:22:25	1348	3.87e-06	0.0001	2.13	2.23907
2025-06-03 14:22:26	1349	3.87e-06	0.0001	2.14	2.24345
2025-06-03 14:22:28	1351	3.87e-06	0.0001	2.13	2.23907
2025-06-03 14:22:29	1352	3.87e-06	0.0001	2.12	2.2347
2025-06-03 14:22:30	1353	3.87e-06	0.0001	2.12	2.23907
2025-06-03 14:22:31	1354	3.87e-06	0.0001	2.12	2.23907
2025-06-03 14:22:33	1356	3.87e-06	0.0001	2.12	2.2522
2025-06-03 14:22:34	1357	3.87e-06	0.0001	2.12	2.2347
2025-06-03 14:22:35	1358	3.87e-06	0.0001	2.12	2.2347
2025-06-03 14:22:36	1359	3.87e-06	0.0001	2.12	2.2347
2025-06-03 14:22:37	1360	3.87e-06	0.0001	2.12	2.2347
2025-06-03 14:22:38	1361	3.86e-06	0.0001	2.12	2.2347
2025-06-03 14:22:39	1362	3.87e-06	0.0001	2.11	2.2347
2025-06-03 14:22:40	1363	3.86e-06	0.0001	2.11	2.21281
2025-06-03 14:22:41	1364	3.87e-06	0.0001	2.11	2.22594
2025-06-03 14:22:42	1365	3.87e-06	0.0001	2.11	2.22157
2025-06-03 14:22:43	1366	3.87e-06	0.0001	2.11	2.23032
2025-06-03 14:22:44	1367	3.87e-06	0.0001	2.11	2.22157
2025-06-03 14:22:45	1368	3.87e-06	0.0001	2.1	2.21281
2025-06-03 14:22:46	1369	3.87e-06	0.0001	2.1	2.23032
2025-06-03 14:22:47	1370	3.87e-06	0.0001	2.1	2.21281
2025-06-03 14:22:48	1371	3.87e-06	0.0001	2.1	2.20844
2025-06-03 14:22:49	1372	3.87e-06	0.0001	2.1	2.23032
2025-06-03 14:22:50	1373	3.87e-06	0.0001	2.1	2.20844
2025-06-03 14:22:51	1374	3.87e-06	0.0001	2.1	2.20844
2025-06-03 14:22:52	1375	3.87e-06	0.0001	2.11	2.20406
2025-06-03 14:22:53	1376	3.87e-06	0.0001	2.09	2.19968
2025-06-03 14:22:54	1377	3.87e-06	0.0001	2.09	2.19968
2025-06-03 14:22:55	1378	3.87e-06	0.0001	2.09	2.1953
2025-06-03 14:22:56	1379	3.87e-06	0.0001	2.09	2.20406
2025-06-03 14:22:57	1380	3.87e-06	0.0001	2.09	2.19968
2025-06-03 14:22:58	1381	3.87e-06	0.0001	2.09	2.19968
2025-06-03 14:22:59	1382	3.87e-06	0.0001	2.09	2.21281
2025-06-03 14:23:00	1383	3.87e-06	0.0001	2.09	2.19093
2025-06-03 14:23:01	1384	3.87e-06	0.0001	2.08	2.20844
2025-06-03 14:23:02	1385	3.87e-06	0.0001	2.08	2.19968
2025-06-03 14:23:03	1386	3.87e-06	0.0001	2.08	2.18655
2025-06-03 14:23:04	1387	3.87e-06	0.0001	2.08	2.19968
2025-06-03 14:23:05	1388	3.87e-06	0.0001	2.08	2.18655
2025-06-03 14:23:06	1389	3.87e-06	0.0001	2.08	2.1953
2025-06-03 14:23:07	1390	3.87e-06	0.0001	2.08	2.19093
2025-06-03 14:23:08	1391	3.87e-06	0.0001	2.08	2.19093
2025-06-03 14:23:09	1392	3.87e-06	0.0001	2.07	2.18655
2025-06-03 14:23:10	1393	3.87e-06	0.0001	2.07	2.19093
2025-06-03 14:23:11	1394	3.87e-06	0.0001	2.06	2.1953
2025-06-03 14:23:12	1395	3.87e-06	0.0001	2.06	2.18655
2025-06-03 14:23:13	1396	3.87e-06	0.0001	2.07	2.18655
2025-06-03 14:23:14	1397	3.87e-06	0.0001	2.07	2.18655
2025-06-03 14:23:15	1398	3.87e-06	0.0001	2.06	2.16467
2025-06-03 14:23:16	1399	3.87e-06	0.0001	2.07	2.18217
2025-06-03 14:23:17	1400	3.87e-06	0.0001	2.07	2.1778
2025-06-03 14:23:18	1401	3.87e-06	0.0001	2.06	2.1953
2025-06-03 14:23:19	1402	3.86e-06	0.0001	2.06	2.16904
2025-06-03 14:23:20	1403	3.87e-06	0.0001	2.06	2.1778
2025-06-03 14:23:21	1404	3.87e-06	0.0001	2.06	2.17342
2025-06-03 14:23:22	1405	3.87e-06	0.0001	2.06	2.16904
2025-06-03 14:23:23	1406	3.87e-06	0.0001	2.06	2.17342
2025-06-03 14:23:24	1407	3.87e-06	0.0001	2.06	2.16904
2025-06-03 14:23:25	1408	3.87e-06	0.0001	2.06	2.19093
2025-06-03 14:23:26	1409	3.87e-06	0.0001	2.06	2.16904
2025-06-03 14:23:27	1410	3.87e-06	0.0001	2.06	2.16029
2025-06-03 14:23:28	1411	3.87e-06	0.0001	2.05	2.16467
2025-06-03 14:23:29	1412	3.87e-06	0.0001	2.05	2.16467
2025-06-03 14:23:30	1413	3.87e-06	0.0001	2.05	2.16467
2025-06-03 14:23:31	1414	3.87e-06	0.0001	2.05	2.16467
2025-06-03 14:23:31	1414	3.87e-06	0.0001	2.05	2.15591
2025-06-03 14:23:32	1415	3.87e-06	0.0001	2.05	2.14278
2025-06-03 14:23:33	1416	3.87e-06	0.0001	2.05	2.14278
2025-06-03 14:23:34	1417	3.87e-06	0.0001	2.04	2.16467
2025-06-03 14:23:35	1418	3.87e-06	0.0001	2.04	2.16904
2025-06-03 14:23:36	1419	3.87e-06	0.0001	2.05	2.14716
2025-06-03 14:23:37	1420	3.87e-06	0.0001	2.04	2.16904
2025-06-03 14:23:38	1421	3.87e-06	0.0001	2.05	2.14278
2025-06-03 14:23:39	1422	3.87e-06	0.0001	2.03	2.14716
2025-06-03 14:23:40	1423	3.87e-06	0.0001	2.03	2.14716
2025-06-03 14:23:41	1424	3.87e-06	0.0001	2.03	2.15591
2025-06-03 14:23:42	1425	3.87e-06	0.0001	2.03	2.14278
2025-06-03 14:23:43	1426	3.87e-06	0.0001	2.03	2.16029
2025-06-03 14:23:44	1427	3.84e-06	0.0001	2.03	2.14716
2025-06-03 14:23:45	1428	3.8e-06	0.0001	2.03	2.15591
2025-06-03 14:23:46	1429	3.74e-06	0.0001	2.03	2.12965
2025-06-03 14:23:47	1430	3.75e-06	0.0001	2.03	2.14716
2025-06-03 14:23:48	1431	3.74e-06	0.000172	2.03	2.14716
2025-06-03 14:23:49	1432	3.71e-06	0.000388	2.02	2.13403
2025-06-03 14:23:50	1433	3.68e-06	0.000531	2.02	2.14278
2025-06-03 14:23:51	1434	3.68e-06	0.000656	2.02	2.14716
2025-06-03 14:23:52	1435	3.68e-06	0.00076	2.02	2.13841
2025-06-03 14:23:53	1436	3.66e-06	0.000844	2.02	2.13841
2025-06-03 14:23:54	1437	3.68e-06	0.000921	2.02	2.13841
2025-06-03 14:23:56	1439	3.68e-06	0.001	2.02	2.12965
2025-06-03 14:23:56	1439	3.68e-06	0.00105	2.02	2.12965
2025-06-03 14:23:57	1440	3.61e-06	0.0011	2.01	2.13841
2025-06-03 14:23:58	1441	3.6e-06	0.00114	2.01	2.13403
2025-06-03 14:23:59	1442	3.6e-06	0.00119	2.01	2.12965
2025-06-03 14:24:00	1443	3.61e-06	0.00122	2.01	2.11214
2025-06-03 14:24:01	1444	3.61e-06	0.00125	2.01	2.13403
2025-06-03 14:24:02	1445	3.61e-06	0.00128	2.01	2.11214
2025-06-03 14:24:04	1447	3.61e-06	0.00131	2.01	2.12527
2025-06-03 14:24:04	1447	3.61e-06	0.00134	2.01	2.12965
2025-06-03 14:24:05	1448	3.61e-06	0.00136	2.01	2.12965
2025-06-03 14:24:06	1449	3.61e-06	0.00137	2.01	2.12527
2025-06-03 14:24:07	1450	3.6e-06	0.00139	2.01	2.1209
2025-06-03 14:24:08	1451	3.61e-06	0.0014	2.01	2.1209
2025-06-03 14:24:09	1452	3.6e-06	0.00141	2	2.11652
2025-06-03 14:24:10	1453	3.6e-06	0.00142	2	2.11652
2025-06-03 14:24:11	1454	3.6e-06	0.00142	2	2.11214
2025-06-03 14:24:12	1455	3.61e-06	0.00144	2	2.11652
2025-06-03 14:24:13	1456	3.6e-06	0.00144	2	2.11214
2025-06-03 14:24:14	1457	3.59e-06	0.00145	2	2.10339
2025-06-03 14:24:15	1458	3.56e-06	0.00147	2	2.10777
2025-06-03 14:24:16	1459	3.55e-06	0.00147	2	2.09901
2025-06-03 14:24:17	1460	3.55e-06	0.00148	1.99	2.10777
2025-06-03 14:24:18	1461	3.54e-06	0.00148	1.99	2.09901
2025-06-03 14:24:20	1463	3.54e-06	0.00149	1.99	2.09464
2025-06-03 14:24:21	1464	3.54e-06	0.0015	1.99	2.09464
2025-06-03 14:24:22	1465	3.54e-06	0.00152	1.99	2.09026
2025-06-03 14:24:22	1465	3.54e-06	0.00158	1.99	2.09901
2025-06-03 14:24:23	1466	3.54e-06	0.00162	1.99	2.10339
2025-06-03 14:24:24	1467	3.54e-06	0.00163	1.99	2.09026
2025-06-03 14:24:25	1468	3.54e-06	0.00164	1.99	2.09464
2025-06-03 14:24:26	1469	3.55e-06	0.00163	1.99	2.09901
2025-06-03 14:24:27	1470	3.54e-06	0.00161	1.99	2.09464
2025-06-03 14:24:28	1471	3.54e-06	0.0016	1.98	2.09901
2025-06-03 14:24:29	1472	3.54e-06	0.00159	1.98	2.09464
2025-06-03 14:24:30	1473	3.54e-06	0.00158	1.98	2.08588
2025-06-03 14:24:31	1474	3.54e-06	0.00157	1.98	2.09464
2025-06-03 14:24:32	1475	3.54e-06	0.00157	1.97	2.09026
2025-06-03 14:24:33	1476	3.54e-06	0.00157	1.97	2.08588
2025-06-03 14:24:34	1477	3.55e-06	0.00157	1.98	2.07713
2025-06-03 14:24:35	1478	3.54e-06	0.00156	1.98	2.08588
2025-06-03 14:24:36	1479	3.54e-06	0.00157	1.98	2.08588
2025-06-03 14:24:37	1480	3.54e-06	0.00157	1.98	2.08588
2025-06-03 14:24:38	1481	3.54e-06	0.00157	1.97	2.07713
2025-06-03 14:24:39	1482	3.54e-06	0.00157	1.97	2.08588
2025-06-03 14:24:40	1483	3.54e-06	0.00158	1.97	2.0815
2025-06-03 14:24:41	1484	3.53e-06	0.00158	1.97	2.07713
2025-06-03 14:24:42	1485	3.54e-06	0.00159	1.97	2.09026
2025-06-03 14:24:43	1486	3.54e-06	0.00159	1.97	2.05962
2025-06-03 14:24:44	1487	3.54e-06	0.00159	1.97	2.07275
2025-06-03 14:24:45	1488	3.54e-06	0.0016	1.97	2.07713
2025-06-03 14:24:46	1489	3.54e-06	0.0016	1.97	2.07275
2025-06-03 14:24:47	1490	3.54e-06	0.00161	1.97	2.064
2025-06-03 14:24:47	1490	3.54e-06	0.00161	1.97	2.06837
2025-06-03 14:24:48	1491	3.54e-06	0.00161	1.96	2.07275
2025-06-03 14:24:49	1492	3.54e-06	0.00161	1.96	2.05962
2025-06-03 14:24:50	1493	3.54e-06	0.00162	1.96	2.064
2025-06-03 14:24:51	1494	3.54e-06	0.00162	1.96	2.05962
2025-06-03 14:24:52	1495	3.49e-06	0.00163	1.96	2.04649
2025-06-03 14:24:53	1496	3.53e-06	0.00163	1.96	2.05962
2025-06-03 14:24:54	1497	3.51e-06	0.00163	1.96	2.05962
2025-06-03 14:24:55	1498	3.48e-06	0.00163	1.96	2.05524
2025-06-03 14:24:56	1499	3.48e-06	0.00164	1.96	2.064
2025-06-03 14:24:57	1500	3.48e-06	0.00164	1.96	2.05962
2025-06-03 14:24:58	1501	3.48e-06	0.00165	1.96	2.05524
2025-06-03 14:24:59	1502	3.48e-06	0.00165	1.96	2.05962
2025-06-03 14:25:00	1503	3.48e-06	0.00165	1.96	2.064
2025-06-03 14:25:01	1504	3.48e-06	0.00164	1.96	2.05962
2025-06-03 14:25:02	1505	3.48e-06	0.00164	1.95	2.05962
2025-06-03 14:25:03	1506	3.48e-06	0.00165	1.94	2.06837
2025-06-03 14:25:04	1507	3.48e-06	0.00165	1.94	2.06837
2025-06-03 14:25:05	1508	3.48e-06	0.00164	1.95	2.05524
2025-06-03 14:25:06	1509	3.22e-05	0.00156	1.95	2.05962
2025-06-03 14:25:07	1510	2.91e-05	0.00128	1.94	2.07275
2025-06-03 14:25:08	1511	2.16e-05	0.000998	1.94	2.05087
2025-06-03 14:25:09	1512	1.72e-05	0.000774	1.94	2.04211
2025-06-03 14:25:10	1513	1.51e-05	0.000617	1.94	2.04211
2025-06-03 14:25:11	1514	1.38e-05	0.000511	1.93	2.04211
2025-06-03 14:25:12	1515	1.28e-05	0.000423	1.93	2.04649
2025-06-03 14:25:13	1516	1.21e-05	0.000363	1.93	2.04211
2025-06-03 14:25:13	1516	1.14e-05	0.000304	1.93	2.05087
2025-06-03 14:25:14	1517	1.08e-05	0.000262	1.93	2.04649
2025-06-03 14:25:15	1518	1.04e-05	0.000226	1.93	2.04211
2025-06-03 14:25:16	1519	1.01e-05	0.000201	1.93	2.03774
2025-06-03 14:25:17	1520	9.95e-06	0.000172	1.93	2.02898
2025-06-03 14:25:18	1521	9.67e-06	0.000156	1.93	2.03774
2025-06-03 14:25:19	1522	9.49e-06	0.000144	1.92	2.02461
2025-06-03 14:25:20	1523	9.31e-06	0.000135	1.92	2.03774
2025-06-03 14:25:21	1524	9.13e-06	0.000125	1.92	2.03774
2025-06-03 14:25:22	1525	8.92e-06	0.000115	1.92	2.02461
2025-06-03 14:25:23	1526	8.77e-06	0.000111	1.92	2.04211
2025-06-03 14:25:24	1527	8.61e-06	0.000107	1.92	2.04211
2025-06-03 14:25:25	1528	8.49e-06	0.0001	1.92	2.02023
2025-06-03 14:25:26	1529	8.34e-06	0.0001	1.92	2.02898
2025-06-03 14:25:27	1530	8.19e-06	0.0001	1.92	2.02461
2025-06-03 14:25:28	1531	8.07e-06	0.0001	1.92	2.02461
2025-06-03 14:25:29	1532	8.01e-06	0.0001	1.92	2.02898
2025-06-03 14:25:30	1533	7.86e-06	0.0001	1.92	2.03336
2025-06-03 14:25:31	1534	7.73e-06	0.0001	1.92	2.01147
2025-06-03 14:25:32	1535	7.67e-06	0.0001	1.92	2.02898
2025-06-03 14:25:33	1536	7.52e-06	0.0001	1.92	2.02023
2025-06-03 14:25:34	1537	7.46e-06	0.0001	1.91	2.02023
2025-06-03 14:25:35	1538	7.37e-06	0.0001	1.91	2.02023
2025-06-03 14:25:36	1539	7.25e-06	0.0001	1.91	2.0071
2025-06-03 14:25:37	1540	7.25e-06	0.0001	1.91	2.01147
2025-06-03 14:25:38	1541	7.13e-06	0.0001	1.91	2.00272
2025-06-03 14:25:39	1542	7.07e-06	0.0001	1.91	2.01147
2025-06-03 14:25:39	1542	6.95e-06	0.0001	1.91	2.0071
2025-06-03 14:25:40	1543	6.92e-06	0.0001	1.91	2.02898
2025-06-03 14:25:41	1544	6.9e-06	0.0001	1.9	2.01147
2025-06-03 14:25:42	1545	6.82e-06	0.0001	1.9	2.00272
2025-06-03 14:25:43	1546	6.8e-06	0.0001	1.9	2.0071
2025-06-03 14:25:44	1547	6.7e-06	0.0001	1.9	2.00272
2025-06-03 14:25:45	1548	6.7e-06	0.0001	1.9	2.01585
2025-06-03 14:25:46	1549	6.65e-06	0.0001	1.9	2.0071
2025-06-03 14:25:47	1550	6.61e-06	0.0001	1.9	1.99397
2025-06-03 14:25:48	1551	6.61e-06	0.0001	1.9	2.00272
2025-06-03 14:25:49	1552	6.59e-06	0.0001	1.9	1.99397
2025-06-03 14:25:50	1553	6.49e-06	0.0001	1.9	2.01147
2025-06-03 14:25:51	1554	6.49e-06	0.0001	1.9	2.00272
2025-06-03 14:25:52	1555	6.49e-06	0.0001	1.89	2.0071
2025-06-03 14:25:53	1556	6.41e-06	0.0001	1.89	2.00272
2025-06-03 14:25:54	1557	6.39e-06	0.0001	1.89	1.98959
2025-06-03 14:25:55	1558	6.38e-06	0.0001	1.89	1.98521
2025-06-03 14:25:56	1559	6.36e-06	0.0001	1.89	2.00272
2025-06-03 14:25:57	1560	6.28e-06	0.0001	1.89	2.0071
2025-06-03 14:25:58	1561	6.28e-06	0.0001	1.88	2.00272
2025-06-03 14:25:59	1562	6.28e-06	0.0001	1.88	2.00272
2025-06-03 14:26:00	1563	6.22e-06	0.0001	1.89	1.99834
2025-06-03 14:26:01	1564	6.18e-06	0.0001	1.89	1.98521
2025-06-03 14:26:02	1565	6.2e-06	0.0001	1.88	1.98084
2025-06-03 14:26:03	1566	6.18e-06	0.0001	1.89	1.98521
2025-06-03 14:26:04	1567	6.18e-06	0.0001	1.89	1.98084
2025-06-03 14:26:05	1568	6.09e-06	0.0001	1.87	1.98959
2025-06-03 14:26:06	1569	6.09e-06	0.0001	1.87	1.98521
2025-06-03 14:26:07	1570	6.09e-06	0.0001	1.87	1.98521
2025-06-03 14:26:08	1571	6.07e-06	0.0001	1.87	1.97646
2025-06-03 14:26:09	1572	6.01e-06	0.0001	1.87	1.98521
2025-06-03 14:26:10	1573	5.99e-06	0.0001	1.87	1.98084
2025-06-03 14:26:11	1574	5.97e-06	0.0001	1.87	1.98521
2025-06-03 14:26:12	1575	5.99e-06	0.0001	1.87	1.98084
2025-06-03 14:26:13	1576	5.97e-06	0.0001	1.87	1.96771
2025-06-03 14:26:14	1577	5.91e-06	0.0001	1.86	1.96771
2025-06-03 14:26:15	1578	5.87e-06	0.0001	1.87	1.97208
2025-06-03 14:26:16	1579	5.87e-06	0.0001	1.86	1.96333
2025-06-03 14:26:17	1580	5.87e-06	0.0001	1.86	1.96771
2025-06-03 14:26:18	1581	5.87e-06	0.0001	1.86	1.98521
2025-06-03 14:26:19	1582	5.87e-06	0.0001	1.87	1.97646
2025-06-03 14:26:20	1583	5.78e-06	0.0001	1.86	1.98084
2025-06-03 14:26:21	1584	5.78e-06	0.0001	1.87	1.96771
2025-06-03 14:26:22	1585	5.78e-06	0.0001	1.87	1.96771
2025-06-03 14:26:23	1586	5.78e-06	0.0001	1.86	1.97208
2025-06-03 14:26:24	1587	5.78e-06	0.0001	1.86	1.95457
2025-06-03 14:26:25	1588	5.78e-06	0.0001	1.86	1.9502
2025-06-03 14:26:26	1589	5.7e-06	0.0001	1.85	1.96771
2025-06-03 14:26:27	1590	5.68e-06	0.0001	1.85	1.9502
2025-06-03 14:26:28	1591	5.68e-06	0.0001	1.85	1.9502
2025-06-03 14:26:29	1592	5.68e-06	0.0001	1.85	1.9502
2025-06-03 14:26:31	1594	5.66e-06	0.0001	1.85	1.95457
2025-06-03 14:26:31	1594	5.66e-06	0.0001	1.85	1.96333
2025-06-03 14:26:32	1595	5.68e-06	0.0001	1.85	1.9502
2025-06-03 14:26:34	1597	5.66e-06	0.0001	1.85	1.95457
2025-06-03 14:26:35	1598	5.58e-06	0.0001	1.84	1.94582
2025-06-03 14:26:36	1599	5.58e-06	0.0001	1.84	1.95457
2025-06-03 14:26:37	1600	5.58e-06	0.0001	1.84	1.94582
2025-06-03 14:26:38	1601	5.58e-06	0.0001	1.84	1.94582
2025-06-03 14:26:39	1602	5.58e-06	0.0001	1.84	1.94582
2025-06-03 14:26:40	1603	5.58e-06	0.0001	1.84	1.94582
2025-06-03 14:26:41	1604	5.58e-06	0.0001	1.84	1.94582
2025-06-03 14:26:42	1605	5.55e-06	0.0001	1.84	1.94582
2025-06-03 14:26:43	1606	5.49e-06	0.0001	1.84	1.94582
2025-06-03 14:26:44	1607	5.49e-06	0.0001	1.84	1.93269
2025-06-03 14:26:45	1608	5.49e-06	0.0001	1.84	1.9502
2025-06-03 14:26:46	1609	5.49e-06	0.0001	1.83	1.93269
2025-06-03 14:26:47	1610	5.49e-06	0.0001	1.83	1.94144
2025-06-03 14:26:48	1611	5.49e-06	0.0001	1.83	1.94144
2025-06-03 14:26:49	1612	5.49e-06	0.0001	1.83	1.93269
2025-06-03 14:26:50	1613	5.49e-06	0.0001	1.83	1.94582
2025-06-03 14:26:51	1614	5.49e-06	0.0001	1.83	1.92831
2025-06-03 14:26:52	1615	5.49e-06	0.0001	1.83	1.93269
2025-06-03 14:26:53	1616	5.49e-06	0.0001	1.83	1.92394
2025-06-03 14:26:54	1617	5.39e-06	0.0001	1.83	1.92394
2025-06-03 14:26:55	1618	5.39e-06	0.0001	1.83	1.93269
2025-06-03 14:26:57	1620	5.39e-06	0.0001	1.82	1.93269
2025-06-03 14:26:58	1621	5.39e-06	0.0001	1.82	1.91518
2025-06-03 14:26:59	1622	5.37e-06	0.0001	1.82	1.91956
2025-06-03 14:27:00	1623	5.37e-06	0.0001	1.82	1.91956
2025-06-03 14:27:01	1624	5.37e-06	0.0001	1.82	1.93269
2025-06-03 14:27:02	1625	5.37e-06	0.0001	1.82	1.92394
2025-06-03 14:27:03	1626	5.37e-06	0.0001	1.82	1.92831
2025-06-03 14:27:04	1627	5.39e-06	0.0001	1.82	1.91081
2025-06-03 14:27:05	1628	5.37e-06	0.0001	1.81	1.91518
2025-06-03 14:27:06	1629	5.31e-06	0.0001	1.81	1.90205
2025-06-03 14:27:07	1630	5.28e-06	0.0001	1.81	1.91518
2025-06-03 14:27:08	1631	5.28e-06	0.0001	1.81	1.91081
2025-06-03 14:27:09	1632	5.28e-06	0.0001	1.81	1.91956
2025-06-03 14:27:10	1633	5.28e-06	0.0001	1.81	1.91518
2025-06-03 14:27:11	1634	5.3e-06	0.0001	1.81	1.92394
2025-06-03 14:27:12	1635	5.28e-06	0.0001	1.81	1.90205
2025-06-03 14:27:13	1636	5.28e-06	0.0001	1.81	1.90643
2025-06-03 14:27:14	1637	5.28e-06	0.0001	1.81	1.90205
2025-06-03 14:27:15	1638	5.28e-06	0.0001	1.81	1.91081
2025-06-03 14:27:16	1639	5.28e-06	0.0001	1.81	1.92394
2025-06-03 14:27:17	1640	5.3e-06	0.0001	1.81	1.90643
2025-06-03 14:27:18	1641	5.3e-06	0.0001	1.81	1.89768
2025-06-03 14:27:19	1642	5.3e-06	0.0001	1.81	1.91518
2025-06-03 14:27:20	1643	5.28e-06	0.0001	1.81	1.91081
2025-06-03 14:27:21	1644	5.28e-06	0.0001	1.8	1.89768
2025-06-03 14:27:22	1645	5.16e-06	0.0001	1.8	1.89768
2025-06-03 14:27:23	1646	5.18e-06	0.0001	1.8	1.8933
2025-06-03 14:27:24	1647	5.18e-06	0.0001	1.8	1.90643
2025-06-03 14:27:25	1648	5.18e-06	0.0001	1.79	1.90205
2025-06-03 14:27:26	1649	5.18e-06	0.0001	1.8	1.89768
2025-06-03 14:27:27	1650	5.18e-06	0.0001	1.8	1.88892
2025-06-03 14:27:28	1651	5.18e-06	0.0001	1.8	1.88454
2025-06-03 14:27:29	1652	5.18e-06	0.0001	1.8	1.88017
2025-06-03 14:27:30	1653	5.18e-06	0.0001	1.8	1.89768
2025-06-03 14:27:31	1654	5.18e-06	0.0001	1.79	1.8933
2025-06-03 14:27:32	1655	5.16e-06	0.0001	1.79	1.88017
2025-06-03 14:27:33	1656	5.18e-06	0.0001	1.8	1.87579
2025-06-03 14:27:34	1657	5.18e-06	0.0001	1.8	1.87579
2025-06-03 14:27:35	1658	5.18e-06	0.0001	1.8	1.87141
2025-06-03 14:27:36	1659	5.18e-06	0.0001	1.8	1.87579
2025-06-03 14:27:37	1660	5.12e-06	0.0001	1.8	1.88454
2025-06-03 14:27:38	1661	5.08e-06	0.0001	1.8	1.87579
2025-06-03 14:27:39	1662	5.06e-06	0.0001	1.8	1.86704
2025-06-03 14:27:40	1663	5.08e-06	0.0001	1.8	1.88017
2025-06-03 14:27:41	1664	5.08e-06	0.0001	1.8	1.88017
2025-06-03 14:27:42	1665	5.08e-06	0.0001	1.79	1.87141
2025-06-03 14:27:43	1666	5.06e-06	0.0001	1.78	1.88017
2025-06-03 14:27:44	1667	5.08e-06	0.0001	1.78	1.86704
2025-06-03 14:27:45	1668	5.08e-06	0.0001	1.78	1.87579
2025-06-03 14:27:46	1669	5.08e-06	0.0001	1.78	1.87579
2025-06-03 14:27:47	1670	5.08e-06	0.0001	1.77	1.86704
2025-06-03 14:27:47	1670	5.06e-06	0.0001	1.77	1.86266
2025-06-03 14:27:49	1672	5.06e-06	0.0001	1.77	1.86704
2025-06-03 14:27:49	1672	5.08e-06	0.0001	1.77	1.88017
2025-06-03 14:27:50	1673	5.06e-06	0.0001	1.77	1.87579
2025-06-03 14:27:51	1674	5.06e-06	0.0001	1.77	1.86704
2025-06-03 14:27:52	1675	5.02e-06	0.0001	1.77	1.87141
2025-06-03 14:27:53	1676	4.99e-06	0.0001	1.76	1.86704
2025-06-03 14:27:54	1677	4.97e-06	0.0001	1.77	1.86704
2025-06-03 14:27:55	1678	4.97e-06	0.0001	1.76	1.86704
2025-06-03 14:27:56	1679	4.99e-06	0.0001	1.76	1.86266
2025-06-03 14:27:57	1680	4.97e-06	0.0001	1.76	1.86266
2025-06-03 14:27:58	1681	4.97e-06	0.0001	1.76	1.84953
2025-06-03 14:27:59	1682	4.97e-06	0.0001	1.76	1.87141
2025-06-03 14:28:00	1683	4.97e-06	0.0001	1.76	1.86704
2025-06-03 14:28:01	1684	4.97e-06	0.0001	1.76	1.8539
2025-06-03 14:28:02	1685	4.99e-06	0.0001	1.75	1.87141
2025-06-03 14:28:03	1686	4.97e-06	0.0001	1.75	1.86704
2025-06-03 14:28:04	1687	4.97e-06	0.0001	1.75	1.86266
2025-06-03 14:28:05	1688	4.97e-06	0.0001	1.75	1.8539
2025-06-03 14:28:06	1689	4.99e-06	0.0001	1.75	1.85828
2025-06-03 14:28:07	1690	4.97e-06	0.0001	1.75	1.84953
2025-06-03 14:28:08	1691	4.97e-06	0.0001	1.75	1.85828
2025-06-03 14:28:09	1692	4.97e-06	0.0001	1.75	1.86266
2025-06-03 14:28:10	1693	4.97e-06	0.0001	1.75	1.84953
2025-06-03 14:28:11	1694	4.97e-06	0.0001	1.75	1.84515
2025-06-03 14:28:12	1695	4.97e-06	0.0001	1.74	1.84515
2025-06-03 14:28:12	1695	4.97e-06	0.0001	1.74	1.84515
2025-06-03 14:28:13	1696	4.97e-06	0.0001	1.74	1.8364
2025-06-03 14:28:14	1697	4.97e-06	0.0001	1.74	1.84953
2025-06-03 14:28:15	1698	4.97e-06	0.0001	1.74	1.8364
2025-06-03 14:28:16	1699	4.93e-06	0.0001	1.74	1.84078
2025-06-03 14:28:17	1700	4.87e-06	0.0001	1.74	1.82764
2025-06-03 14:28:18	1701	4.87e-06	0.0001	1.74	1.8364
2025-06-03 14:28:19	1702	4.87e-06	0.0001	1.74	1.83202
2025-06-03 14:28:20	1703	4.87e-06	0.0001	1.74	1.8364
2025-06-03 14:28:21	1704	4.87e-06	0.0001	1.74	1.84078
2025-06-03 14:28:22	1705	4.87e-06	0.0001	1.74	1.83202
2025-06-03 14:28:23	1706	4.87e-06	0.0001	1.74	1.82764
2025-06-03 14:28:24	1707	4.87e-06	0.0001	1.74	1.8364
2025-06-03 14:28:25	1708	4.87e-06	0.0001	1.73	1.83202
2025-06-03 14:28:26	1709	4.87e-06	0.0001	1.73	1.84078
2025-06-03 14:28:27	1710	4.85e-06	0.0001	1.73	1.84078
2025-06-03 14:28:28	1711	4.87e-06	0.0001	1.73	1.8364
2025-06-03 14:28:29	1712	4.87e-06	0.0001	1.73	1.84515
2025-06-03 14:28:30	1713	4.87e-06	0.0001	1.73	1.82764
2025-06-03 14:28:31	1714	4.87e-06	0.0001	1.73	1.82764
2025-06-03 14:28:32	1715	4.87e-06	0.0001	1.73	1.81014
2025-06-03 14:28:33	1716	4.87e-06	0.0001	1.73	1.8364
2025-06-03 14:28:34	1717	4.85e-06	0.0001	1.73	1.83202
2025-06-03 14:28:35	1718	4.87e-06	0.0001	1.73	1.84515
2025-06-03 14:28:36	1719	4.85e-06	0.0001	1.73	1.82327
2025-06-03 14:28:37	1720	4.87e-06	0.0001	1.73	1.82327
2025-06-03 14:28:38	1721	4.87e-06	0.0001	1.73	1.82764
2025-06-03 14:28:38	1721	4.87e-06	0.0001	1.73	1.83202
2025-06-03 14:28:39	1722	4.87e-06	0.0001	1.72	1.81014
2025-06-03 14:28:40	1723	4.87e-06	0.0001	1.72	1.81451
2025-06-03 14:28:41	1724	4.87e-06	0.0001	1.72	1.82327
2025-06-03 14:28:42	1725	4.87e-06	0.0001	1.72	1.82764
2025-06-03 14:28:43	1726	4.87e-06	0.0001	1.72	1.81451
2025-06-03 14:28:44	1727	4.87e-06	0.0001	1.72	1.81451
2025-06-03 14:28:45	1728	4.85e-06	0.0001	1.72	1.81889
2025-06-03 14:28:46	1729	4.85e-06	0.0001	1.72	1.81451
2025-06-03 14:28:47	1730	4.87e-06	0.0001	1.72	1.80138
2025-06-03 14:28:48	1731	4.77e-06	0.0001	1.72	1.81014
2025-06-03 14:28:49	1732	4.77e-06	0.0001	1.72	1.81014
2025-06-03 14:28:50	1733	4.77e-06	0.0001	1.72	1.81451
2025-06-03 14:28:51	1734	4.77e-06	0.0001	1.72	1.81451
2025-06-03 14:28:52	1735	4.77e-06	0.0001	1.72	1.80576
2025-06-03 14:28:53	1736	4.77e-06	0.0001	1.71	1.80138
2025-06-03 14:28:54	1737	4.77e-06	0.0001	1.71	1.81014
2025-06-03 14:28:55	1738	4.75e-06	0.0001	1.71	1.79263
2025-06-03 14:28:56	1739	4.77e-06	0.0001	1.71	1.80138
2025-06-03 14:28:57	1740	4.77e-06	0.0001	1.71	1.81014
2025-06-03 14:28:58	1741	4.77e-06	0.0001	1.71	1.80138
2025-06-03 14:28:59	1742	4.75e-06	0.0001	1.71	1.80576
2025-06-03 14:29:00	1743	4.77e-06	0.0001	1.71	1.80138
2025-06-03 14:29:01	1744	4.77e-06	0.0001	1.71	1.79263
2025-06-03 14:29:02	1745	4.77e-06	0.0001	1.71	1.81014
2025-06-03 14:29:03	1746	4.77e-06	0.0001	1.71	1.79263
2025-06-03 14:29:04	1747	4.77e-06	0.0001	1.71	1.80576
2025-06-03 14:29:04	1747	4.77e-06	0.0001	1.7	1.79701
2025-06-03 14:29:05	1748	4.77e-06	0.0001	1.7	1.80138
2025-06-03 14:29:06	1749	4.77e-06	0.0001	1.7	1.79263
2025-06-03 14:29:07	1750	4.77e-06	0.0001	1.69	1.79263
2025-06-03 14:29:08	1751	4.77e-06	0.0001	1.7	1.79263
2025-06-03 14:29:09	1752	4.75e-06	0.0001	1.7	1.80576
2025-06-03 14:29:10	1753	4.77e-06	0.0001	1.69	1.78825
2025-06-03 14:29:11	1754	4.77e-06	0.0001	1.7	1.78388
2025-06-03 14:29:12	1755	4.77e-06	0.0001	1.7	1.79263
2025-06-03 14:29:13	1756	4.75e-06	0.0001	1.7	1.78388
2025-06-03 14:29:14	1757	4.77e-06	0.0001	1.7	1.77512
2025-06-03 14:29:15	1758	4.77e-06	0.0001	1.69	1.7795
2025-06-03 14:29:16	1759	4.77e-06	0.0001	1.69	1.78388
2025-06-03 14:29:17	1760	4.77e-06	0.0001	1.69	1.77512
2025-06-03 14:29:18	1761	4.77e-06	0.0001	1.69	1.7795
2025-06-03 14:29:19	1762	4.77e-06	0.0001	1.68	1.7795
2025-06-03 14:29:20	1763	4.77e-06	0.0001	1.68	1.77074
2025-06-03 14:29:21	1764	4.75e-06	0.0001	1.68	1.76199
2025-06-03 14:29:22	1765	4.77e-06	0.0001	1.67	1.76637
2025-06-03 14:29:23	1766	4.74e-06	0.0001	1.66	1.74011
2025-06-03 14:29:24	1767	4.72e-06	0.0001	1.66	1.73573
2025-06-03 14:29:25	1768	4.68e-06	0.0001	1.65	1.7226
2025-06-03 14:29:26	1769	4.66e-06	0.0001	1.65	1.7226
2025-06-03 14:29:27	1770	4.66e-06	0.0001	1.64	1.71384
2025-06-03 14:29:28	1771	4.68e-06	0.0001	1.64	1.71384
2025-06-03 14:29:29	1772	4.68e-06	0.0001	1.63	1.72697
2025-06-03 14:29:29	1772	4.68e-06	0.0001	1.63	1.70071
2025-06-03 14:29:30	1773	4.66e-06	0.0001	1.62	1.70071
2025-06-03 14:29:31	1774	4.7e-06	0.0001	1.62	1.68321
2025-06-03 14:29:32	1775	4.68e-06	0.0001	1.61	1.69634
2025-06-03 14:29:33	1776	4.66e-06	0.0001	1.61	1.70509
2025-06-03 14:29:34	1777	4.68e-06	0.0001	1.61	1.68321
2025-06-03 14:29:35	1778	4.68e-06	0.0001	1.61	1.69196
2025-06-03 14:29:36	1779	4.66e-06	0.0001	1.61	1.68758
2025-06-03 14:29:37	1780	4.68e-06	0.0001	1.61	1.69634
2025-06-03 14:29:38	1781	4.68e-06	0.0001	1.61	1.67883
2025-06-03 14:29:39	1782	4.66e-06	0.0001	1.61	1.68758
2025-06-03 14:29:40	1783	4.66e-06	0.0001	1.61	1.68758
2025-06-03 14:29:41	1784	4.66e-06	0.0001	1.61	1.67883
2025-06-03 14:29:42	1785	4.66e-06	0.0001	1.61	1.68321
2025-06-03 14:29:43	1786	4.68e-06	0.0001	1.61	1.67007
2025-06-03 14:29:44	1787	4.66e-06	0.0001	1.61	1.6657
2025-06-03 14:29:45	1788	4.68e-06	0.0001	1.61	1.68321
2025-06-03 14:29:46	1789	4.68e-06	0.0001	1.6	1.67445
2025-06-03 14:29:47	1790	4.68e-06	0.0001	1.61	1.67883
2025-06-03 14:29:48	1791	4.66e-06	0.0001	1.61	1.67007
2025-06-03 14:29:49	1792	4.66e-06	0.0001	1.6	1.67007
2025-06-03 14:29:50	1793	4.66e-06	0.0001	1.61	1.67007
2025-06-03 14:29:51	1794	4.66e-06	0.0001	1.61	1.67007
2025-06-03 14:29:52	1795	4.66e-06	0.0001	1.6	1.67007
2025-06-03 14:29:53	1796	4.66e-06	0.0001	1.61	1.67883
2025-06-03 14:29:54	1797	4.68e-06	0.0001	1.6	1.6657
2025-06-03 14:29:55	1798	4.68e-06	0.0001	1.6	1.6657
2025-06-03 14:29:56	1799	4.68e-06	0.0001	1.61	1.67445
2025-06-03 14:29:57	1800	4.68e-06	0.0001	1.61	1.67445
2025-06-03 14:29:58	1801	4.66e-06	0.0001	1.61	1.65694
2025-06-03 14:29:59	1802	4.66e-06	0.0001	1.61	1.6657
2025-06-03 14:30:00	1803	4.66e-06	0.0001	1.61	1.66132
2025-06-03 14:30:01	1804	4.66e-06	0.0001	1.6	1.65694
2025-06-03 14:30:02	1805	4.68e-06	0.0001	1.6	1.67883
2025-06-03 14:30:03	1806	4.66e-06	0.0001	1.6	1.66132
2025-06-03 14:30:04	1807	4.66e-06	0.0001	1.61	1.66132
2025-06-03 14:30:05	1808	4.68e-06	0.0001	1.61	1.67445
2025-06-03 14:30:06	1809	4.66e-06	0.0001	1.61	1.67883
2025-06-03 14:30:07	1810	4.68e-06	0.0001	1.61	1.6657
2025-06-03 14:30:08	1811	4.68e-06	0.0001	1.6	1.66132
2025-06-03 14:30:09	1812	4.66e-06	0.0001	1.61	1.67007
2025-06-03 14:30:10	1813	4.66e-06	0.0001	1.61	1.67007
2025-06-03 14:30:11	1814	4.66e-06	0.0001	1.6	1.6657
2025-06-03 14:30:12	1815	4.66e-06	0.0001	1.6	1.68758
2025-06-03 14:30:13	1816	4.68e-06	0.0001	1.61	1.66132
2025-06-03 14:30:15	1818	4.66e-06	0.0001	1.61	1.65694
2025-06-03 14:30:15	1818	4.66e-06	0.0001	1.61	1.66132
2025-06-03 14:30:16	1819	4.66e-06	0.0001	1.61	1.67445
2025-06-03 14:30:17	1820	4.66e-06	0.0001	1.6	1.66132
2025-06-03 14:30:18	1821	4.66e-06	0.0001	1.6	1.66132
2025-06-03 14:30:19	1822	4.66e-06	0.0001	1.6	1.64819
2025-06-03 14:30:20	1823	4.68e-06	0.0001	1.6	1.65694
2025-06-03 14:30:21	1824	4.64e-06	0.0001	1.6	1.65257
2025-06-03 14:30:23	1826	4.64e-06	0.0001	1.6	1.6657
2025-06-03 14:30:24	1827	4.6e-06	0.0001	1.6	1.65257
2025-06-03 14:30:25	1828	4.58e-06	0.0001	1.6	1.6657
2025-06-03 14:30:26	1829	4.6e-06	0.0001	1.6	1.66132
2025-06-03 14:30:27	1830	4.62e-06	0.0001	1.6	1.65257
2025-06-03 14:30:28	1831	4.58e-06	0.0001	1.6	1.63944
2025-06-03 14:30:29	1832	4.56e-06	0.0001	1.6	1.65694
2025-06-03 14:30:30	1833	4.56e-06	0.0001	1.6	1.65257
2025-06-03 14:30:31	1834	4.56e-06	0.0001	1.6	1.65694
2025-06-03 14:30:32	1835	4.56e-06	0.0001	1.6	1.65257
2025-06-03 14:30:33	1836	4.58e-06	0.0001	1.6	1.66132
2025-06-03 14:30:34	1837	4.56e-06	0.0001	1.6	1.65694
2025-06-03 14:30:35	1838	4.58e-06	0.0001	1.6	1.65257
2025-06-03 14:30:36	1839	4.56e-06	0.0001	1.6	1.65257
2025-06-03 14:30:37	1840	4.54e-06	0.0001	1.6	1.64819
2025-06-03 14:30:38	1841	4.58e-06	0.0001	1.6	1.65694
2025-06-03 14:30:39	1842	4.56e-06	0.0001	1.6	1.66132
2025-06-03 14:30:40	1843	4.58e-06	0.0001	1.6	1.64819
2025-06-03 14:30:41	1844	4.56e-06	0.0001	1.6	1.65694
2025-06-03 14:30:42	1845	4.56e-06	0.0001	1.6	1.66132
2025-06-03 14:30:43	1846	4.56e-06	0.0001	1.6	1.65257
2025-06-03 14:30:44	1847	4.56e-06	0.0001	1.6	1.63506
2025-06-03 14:30:45	1848	4.56e-06	0.0001	1.59	1.65257
2025-06-03 14:30:46	1849	4.56e-06	0.0001	1.59	1.65694
2025-06-03 14:30:47	1850	4.56e-06	0.0001	1.59	1.65257
2025-06-03 14:30:48	1851	4.56e-06	0.0001	1.59	1.64819
2025-06-03 14:30:49	1852	4.56e-06	0.0001	1.59	1.65257
2025-06-03 14:30:50	1853	4.56e-06	0.0001	1.59	1.64381
2025-06-03 14:30:51	1854	4.56e-06	0.0001	1.59	1.63944
2025-06-03 14:30:52	1855	4.56e-06	0.0001	1.59	1.63068
2025-06-03 14:30:53	1856	4.56e-06	0.0001	1.59	1.63944
2025-06-03 14:30:54	1857	4.58e-06	0.0001	1.59	1.64381
2025-06-03 14:30:55	1858	4.56e-06	0.0001	1.59	1.65257
2025-06-03 14:30:56	1859	4.56e-06	0.0001	1.59	1.64381
2025-06-03 14:30:57	1860	4.56e-06	0.0001	1.59	1.63506
2025-06-03 14:30:58	1861	4.56e-06	0.0001	1.59	1.65257
2025-06-03 14:30:59	1862	4.56e-06	0.0001	1.59	1.65257
2025-06-03 14:31:00	1863	4.56e-06	0.0001	1.59	1.65257
2025-06-03 14:31:01	1864	4.56e-06	0.0001	1.59	1.63506
2025-06-03 14:31:02	1865	4.56e-06	0.0001	1.59	1.64819
2025-06-03 14:31:03	1866	4.56e-06	0.0001	1.59	1.63944
2025-06-03 14:31:04	1867	4.56e-06	0.0001	1.59	1.64819
2025-06-03 14:31:05	1868	4.56e-06	0.0001	1.59	1.62193
2025-06-03 14:31:06	1869	4.56e-06	0.0001	1.59	1.62631
2025-06-03 14:31:07	1870	4.58e-06	0.0001	1.58	1.63944
2025-06-03 14:31:08	1871	4.56e-06	0.0001	1.58	1.63506
2025-06-03 14:31:09	1872	4.56e-06	0.0001	1.58	1.63068
2025-06-03 14:31:10	1873	4.56e-06	0.0001	1.58	1.62631
2025-06-03 14:31:11	1874	4.56e-06	0.0001	1.58	1.63506
2025-06-03 14:31:12	1875	4.56e-06	0.0001	1.58	1.61755
2025-06-03 14:31:13	1876	4.56e-06	0.0001	1.58	1.63506
2025-06-03 14:31:14	1877	4.56e-06	0.0001	1.58	1.62631
2025-06-03 14:31:15	1878	4.56e-06	0.0001	1.58	1.61755
2025-06-03 14:31:16	1879	4.56e-06	0.0001	1.58	1.61755
2025-06-03 14:31:17	1880	4.56e-06	0.0001	1.58	1.67007
2025-06-03 14:31:18	1881	4.56e-06	0.0001	1.58	1.63068
2025-06-03 14:31:19	1882	4.56e-06	0.0001	1.58	1.62631
2025-06-03 14:31:20	1883	4.56e-06	0.0001	1.58	1.62193
2025-06-03 14:31:21	1884	4.56e-06	0.0001	1.57	1.62193
2025-06-03 14:31:22	1885	4.58e-06	0.0001	1.57	1.61318
2025-06-03 14:31:23	1886	4.56e-06	0.0001	1.57	1.61755
2025-06-03 14:31:24	1887	4.56e-06	0.0001	1.57	1.63068
2025-06-03 14:31:25	1888	4.56e-06	0.0001	1.57	1.61755
2025-06-03 14:31:26	1889	4.58e-06	0.0001	1.57	1.61755
2025-06-03 14:31:27	1890	4.56e-06	0.0001	1.57	1.63068
2025-06-03 14:31:28	1891	4.56e-06	0.0001	1.57	1.62631
2025-06-03 14:31:29	1892	4.56e-06	0.0001	1.57	1.62631
2025-06-03 14:31:30	1893	4.56e-06	0.0001	1.57	1.62193
2025-06-03 14:31:31	1894	4.56e-06	0.0001	1.57	1.62631
2025-06-03 14:31:32	1895	4.56e-06	0.0001	1.57	1.62193
2025-06-03 14:31:33	1896	4.56e-06	0.0001	1.57	1.63506
2025-06-03 14:31:34	1897	4.56e-06	0.0001	1.57	1.63068
2025-06-03 14:31:35	1898	4.56e-06	0.0001	1.57	1.60442
2025-06-03 14:31:36	1899	4.58e-06	0.0001	1.57	1.63068
2025-06-03 14:31:37	1900	4.56e-06	0.0001	1.57	1.62193
2025-06-03 14:31:38	1901	4.56e-06	0.0001	1.57	1.62193
2025-06-03 14:31:39	1902	4.56e-06	0.0001	1.57	1.61755
2025-06-03 14:31:40	1903	4.56e-06	0.0001	1.57	1.61318
2025-06-03 14:31:41	1904	4.56e-06	0.0001	1.57	1.62193
2025-06-03 14:31:42	1905	4.56e-06	0.0001	1.56	1.61755
2025-06-03 14:31:43	1906	4.56e-06	0.0001	1.56	1.61755
2025-06-03 14:31:44	1907	4.56e-06	0.0001	1.56	1.61755
2025-06-03 14:31:45	1908	4.56e-06	0.0001	1.56	1.61318
2025-06-03 14:31:46	1909	4.54e-06	0.0001	1.56	1.61318
2025-06-03 14:31:47	1910	4.54e-06	0.0001	1.56	1.6088
2025-06-03 14:31:48	1911	4.54e-06	0.0001	1.56	1.61755
2025-06-03 14:31:49	1912	4.5e-06	0.0001	1.56	1.61318
2025-06-03 14:31:50	1913	4.52e-06	0.0001	1.56	1.61755
2025-06-03 14:31:51	1914	4.5e-06	0.0001	1.56	1.6088
2025-06-03 14:31:52	1915	4.5e-06	0.0001	1.56	1.60442
2025-06-03 14:31:53	1916	4.48e-06	0.0001	1.56	1.6088
2025-06-03 14:31:54	1917	4.47e-06	0.0001	1.56	1.60004
2025-06-03 14:31:55	1918	4.47e-06	0.0001	1.56	1.6088
2025-06-03 14:31:55	1918	4.47e-06	0.0001	1.56	1.61755
2025-06-03 14:31:56	1919	4.45e-06	0.0001	1.56	1.60442
2025-06-03 14:31:57	1920	4.47e-06	0.0001	1.56	1.6088
2025-06-03 14:31:58	1921	4.48e-06	0.0001	1.56	1.6088
2025-06-03 14:32:00	1923	4.47e-06	0.0001	1.56	1.61318
2025-06-03 14:32:01	1924	4.47e-06	0.0001	1.55	1.60442
2025-06-03 14:32:02	1925	4.47e-06	0.0001	1.56	1.6088
2025-06-03 14:32:03	1926	4.47e-06	0.0001	1.56	1.59567
2025-06-03 14:32:03	1926	4.45e-06	0.0001	1.56	1.6088
2025-06-03 14:32:05	1928	4.45e-06	0.0001	1.56	1.61318
2025-06-03 14:32:05	1928	4.47e-06	0.0001	1.56	1.59567
2025-06-03 14:32:06	1929	4.47e-06	0.0001	1.56	1.60442
2025-06-03 14:32:07	1930	4.45e-06	0.0001	1.56	1.58691
2025-06-03 14:32:08	1931	4.47e-06	0.0001	1.56	1.60004
2025-06-03 14:32:09	1932	4.45e-06	0.0001	1.56	1.60442
2025-06-03 14:32:10	1933	4.47e-06	0.0001	1.56	1.60442
2025-06-03 14:32:11	1934	4.47e-06	0.0001	1.56	1.60004
2025-06-03 14:32:12	1935	4.47e-06	0.0001	1.55	1.60004
2025-06-03 14:32:13	1936	4.47e-06	0.0001	1.55	1.58691
2025-06-03 14:32:14	1937	4.47e-06	0.0001	1.55	1.60442
2025-06-03 14:32:15	1938	4.47e-06	0.0001	1.55	1.58691
2025-06-03 14:32:16	1939	4.45e-06	0.0001	1.55	1.58691
2025-06-03 14:32:17	1940	4.45e-06	0.0001	1.55	1.58691
2025-06-03 14:32:18	1941	4.47e-06	0.0001	1.55	1.59129
2025-06-03 14:32:19	1942	4.47e-06	0.0001	1.55	1.60004
2025-06-03 14:32:20	1943	4.47e-06	0.0001	1.55	1.59567
2025-06-03 14:32:21	1944	4.47e-06	0.0001	1.55	1.57816
2025-06-03 14:32:22	1945	4.47e-06	0.0001	1.55	1.59567
2025-06-03 14:32:23	1946	4.47e-06	0.0001	1.55	1.59129
2025-06-03 14:32:24	1947	4.47e-06	0.0001	1.55	1.59129
2025-06-03 14:32:25	1948	4.47e-06	0.0001	1.55	1.58254
2025-06-03 14:32:26	1949	4.47e-06	0.0001	1.55	1.60004
2025-06-03 14:32:27	1950	4.47e-06	0.0001	1.54	1.61318
2025-06-03 14:32:28	1951	4.47e-06	0.0001	1.54	1.58691
2025-06-03 14:32:29	1952	4.47e-06	0.0001	1.54	1.58691
2025-06-03 14:32:29	1952	4.47e-06	0.0001	1.54	1.58691
2025-06-03 14:32:30	1953	4.47e-06	0.0001	1.54	1.58691
2025-06-03 14:32:31	1954	4.47e-06	0.0001	1.54	1.58691
2025-06-03 14:32:32	1955	4.47e-06	0.0001	1.54	1.58254
2025-06-03 14:32:33	1956	4.47e-06	0.0001	1.54	1.58254
2025-06-03 14:32:34	1957	4.47e-06	0.0001	1.54	1.58254
2025-06-03 14:32:35	1958	4.47e-06	0.0001	1.54	1.58254
2025-06-03 14:32:36	1959	4.47e-06	0.0001	1.54	1.57378
2025-06-03 14:32:37	1960	4.47e-06	0.0001	1.54	1.60004
2025-06-03 14:32:38	1961	4.47e-06	0.0001	1.54	1.56941
2025-06-03 14:32:39	1962	4.47e-06	0.0001	1.54	1.58254
2025-06-03 14:32:40	1963	4.47e-06	0.0001	1.54	1.56503
2025-06-03 14:32:41	1964	4.47e-06	0.0001	1.54	1.57816
2025-06-03 14:32:42	1965	4.47e-06	0.0001	1.54	1.57816
2025-06-03 14:32:43	1966	4.47e-06	0.0001	1.54	1.57378
2025-06-03 14:32:44	1967	4.47e-06	0.0001	1.53	1.59129
2025-06-03 14:32:45	1968	4.47e-06	0.0001	1.53	1.56941
2025-06-03 14:32:46	1969	4.47e-06	0.0001	1.53	1.56941
2025-06-03 14:32:47	1970	4.47e-06	0.0001	1.53	1.56503
2025-06-03 14:32:48	1971	4.47e-06	0.0001	1.53	1.56941
2025-06-03 14:32:49	1972	4.47e-06	0.0001	1.53	1.56503
[truncated: 4,146 more rows]
