# Supplementary material for: A Unified Method for Triple Oxygen Isotope Analysis of Sulfate, Water, and Organics
Source: Anal Chem. 2026 Mar 6;98(11):8111–20. doi: 10.1021/acs.analchem.5c06406 (PMC13019427; doi:10.1021/acs.analchem.5c06406)
Supplement: Supplementary file 3 [file ac5c06406_si_003.zip › Zahnow_TORCH_Supplementary_Sample_Log_Files/2025-06-03_UG-SO-1_C9_evaluation_results.xlsx]

## Sheet: Summary
DateTime	Sample name	Sample Type	Sample mass	Instrument	d18O raw	d18O GD scaled	d18O VSMOW	d18O SD	Dp17O raw	Dp17O GD scaled	Dp17O VSMOW	Dp17O SD	d13C raw	d13C VPDB	d13C SD	TCD Peak area pos	TCD Peak area std	TCD Peak area neg	TCD Peak area neg std	TCD Peak ratio	TC/EA yield (%)	CO input pressure (mbar)	CO input pressure LN2 T (mbar)	CO residual pressure (mbar)	CO converted (mbar)	Discharge yield (%)	CO2 final pressure (mbar)	CO2/CO ratio	Residual gas pressure (mbar)	Comments
2025-06-03 15:40:56	UG-SO-1_C9	BaSO4	2.472	TILDAS	4.62057	6.97834	6.97834	0.017	-229.508	-222.559	-222.559	17.2	N/A	N/A	N/A	14.6235	0.143603	0.083059	0.00587405	176.061	105.379	3.08382	2.37476	0.0389	2.33586	98.3619	1.2674	0.542584	0.00456

## Sheet: Isotope Data
ID	dateTimeMeasured	SampleName	d17O	d17OError	d18O	d18OError	Dp17O	Dp17OError	nSamCycles	nSamPoints	nRefPoints	pCO2Ref	pCO2Ref_error	pCO2Sam	pCO2Sam_error	pCO2Mismatch	pCO2Mismatch_error	PCellRef	PCellRef_error	PCellSam	PCellSam_error	PCellMismatch	PCellMismatch_error	TCellSam	TCellSam_error	TCellRef	TCellRef_error	TCellMismatch	TCellMismatch_error	measurementPeriod	d18O_scaled	d17O_scaled	Dp17O_scaled
19246	2025-06-04 01:56:16	GD_UG-SO-1_C9	2.503	0.026	5.46	0.017	-375.7	17.2	10	1978	2092	419.658	0.69705	420.715	1.00549	1.04407	0.41638	41.3339	0.00105	41.3339	0.0012	-0.0001	0.00076	24.4908	0.00468	24.4908	0.00468	1e-05	0.00056	2025-06-01 to 2027-06-21	4.62057	2.20696	-229.508

## Sheet: Log Data
Sample name	Sample mass	TC/EA (°C)	Datetime	Trap 5 (°C)	Trap 6 (°C)	Trap 7 (°C)	Reactor (°C)	TCD (°C)	p G2 (mbar)	p G4 (mbar)	p G5 (mbar)	Datetime	Trap 5 (°C)	Trap 6 (°C)	Trap 7 (°C)	Reactor (°C)	TCD (°C)	p G2 (mbar)	p G4 (mbar)	p G5 (mbar)	Datetime	Trap 5 (°C)	Trap 6 (°C)	Trap 7 (°C)	Reactor (°C)	TCD (°C)	p G2 (mbar)	p G4 (mbar)	p G5 (mbar)	Datetime	Trap 5 (°C)	Trap 6 (°C)	Trap 7 (°C)	Reactor (°C)	TCD (°C)	p G2 (mbar)	p G4 (mbar)	p G5 (mbar)	Datetime	Trap 5 (°C)	Trap 6 (°C)	Trap 7 (°C)	Reactor (°C)	TCD (°C)	p G2 (mbar)	p G4 (mbar)	p G5 (mbar)	Datetime	Trap 5 (°C)
UG-SO-1_C9	2.472	1450.000000	2025-06-03 15:40:56	26.364059	35.371544	30.428155	24.752995	32.994298	0.000100	0.000100	-0.032543	2025-06-03 16:00:20	31.531616	64.105994	22.797967	4.341809	33.006667	0.000100	3.030000	3.083818	2025-06-03 16:01:49	27.985266	63.342311	-176.194172	-175.986056	33.108297	0.000100	2.320000	2.374758	2025-06-03 16:43:34	25.383005	65.364250	-177.074354	-176.191215	33.188681	0.000100	0.038900	0.002472	2025-06-03 16:53:16	26.376398	37.755779	24.176529	21.292635	33.272762	0.000100	0.825000	1.267399	2025-06-03 17:03:57	25.997915
[truncated: 7 more columns]

## Sheet: TCD Data
dateTime	Relative time	Signal
2025-06-03 15:43:02	0	0.01651
2025-06-03 15:43:03	1	0.017823
2025-06-03 15:43:05	3	0.019793
2025-06-03 15:43:06	4	0.019136
2025-06-03 15:43:07	5	0.015525
2025-06-03 15:43:07	5	0.012242
2025-06-03 15:43:08	6	0.01651
2025-06-03 15:43:09	7	0.002721
2025-06-03 15:43:10	8	0.021434
2025-06-03 15:43:11	9	0.017495
2025-06-03 15:43:13	11	0.018808
2025-06-03 15:43:14	12	0.020449
2025-06-03 15:43:15	13	0.01257
2025-06-03 15:43:16	14	0.014868
2025-06-03 15:43:16	14	0.011585
2025-06-03 15:43:17	15	0.019136
2025-06-03 15:43:18	16	0.014868
2025-06-03 15:43:19	17	0.014212
2025-06-03 15:43:21	19	0.014212
2025-06-03 15:43:21	19	0.016838
2025-06-03 15:43:22	20	0.011913
2025-06-03 15:43:23	21	0.01651
2025-06-03 15:43:25	23	0.016181
2025-06-03 15:43:26	24	0.0106
2025-06-03 15:43:26	24	0.009944
2025-06-03 15:43:27	25	0.013883
2025-06-03 15:43:28	26	0.017495
2025-06-03 15:43:29	27	0.01257
2025-06-03 15:43:30	28	0.011585
2025-06-03 15:43:31	29	0.009287
2025-06-03 15:43:32	30	0.014868
2025-06-03 15:43:33	31	0.019464
2025-06-03 15:43:34	32	0.015853
2025-06-03 15:43:35	33	0.007974
2025-06-03 15:43:36	34	0.011913
2025-06-03 15:43:37	35	0.015196
2025-06-03 15:43:38	36	0.016838
2025-06-03 15:43:39	37	0.01651
2025-06-03 15:43:40	38	0.009944
2025-06-03 15:43:41	39	0.014212
2025-06-03 15:43:42	40	0.015196
2025-06-03 15:43:43	41	0.016181
2025-06-03 15:43:44	42	0.018479
2025-06-03 15:43:45	43	0.014212
2025-06-03 15:43:46	44	0.01454
2025-06-03 15:43:47	45	0.01651
2025-06-03 15:43:48	46	0.00863
2025-06-03 15:43:49	47	0.017166
2025-06-03 15:43:50	48	0.012898
2025-06-03 15:43:51	49	0.016838
2025-06-03 15:43:52	50	0.015196
2025-06-03 15:43:53	51	0.016838
2025-06-03 15:43:54	52	0.013227
2025-06-03 15:43:55	53	0.013227
2025-06-03 15:43:56	54	0.015196
2025-06-03 15:43:57	55	0.017495
2025-06-03 15:43:58	56	0.019136
2025-06-03 15:43:59	57	0.021762
2025-06-03 15:44:00	58	0.014868
2025-06-03 15:44:01	59	0.014212
2025-06-03 15:44:02	60	0.01257
2025-06-03 15:44:03	61	0.017495
2025-06-03 15:44:04	62	0.013555
2025-06-03 15:44:05	63	0.011257
2025-06-03 15:44:06	64	0.011257
2025-06-03 15:44:07	65	0.01257
2025-06-03 15:44:08	66	0.017495
2025-06-03 15:44:09	67	0.017166
2025-06-03 15:44:10	68	0.019136
2025-06-03 15:44:10	68	0.016838
2025-06-03 15:44:12	70	0.015525
2025-06-03 15:44:12	70	0.017823
2025-06-03 15:44:13	71	0.017495
2025-06-03 15:44:14	72	0.014868
2025-06-03 15:44:16	74	0.013555
2025-06-03 15:44:16	74	0.018479
2025-06-03 15:44:17	75	0.019136
2025-06-03 15:44:18	76	0.017166
2025-06-03 15:44:19	77	0.016181
2025-06-03 15:44:20	78	0.015525
2025-06-03 15:44:21	79	0.019793
2025-06-03 15:44:22	80	0.018479
2025-06-03 15:44:23	81	0.013883
2025-06-03 15:44:24	82	0.020778
2025-06-03 15:44:25	83	0.010272
2025-06-03 15:44:26	84	0.011257
2025-06-03 15:44:27	85	0.01651
2025-06-03 15:44:28	86	0.014868
2025-06-03 15:44:29	87	0.017823
2025-06-03 15:44:30	88	0.009615
2025-06-03 15:44:31	89	0.019793
2025-06-03 15:44:32	90	0.016838
2025-06-03 15:44:33	91	0.017495
2025-06-03 15:44:34	92	0.018479
2025-06-03 15:44:35	93	0.01257
2025-06-03 15:44:36	94	0.01454
2025-06-03 15:44:37	95	0.015525
2025-06-03 15:44:38	96	0.01454
2025-06-03 15:44:39	97	0.018808
2025-06-03 15:44:40	98	0.018479
2025-06-03 15:44:41	99	0.017495
2025-06-03 15:44:42	100	0.019793
2025-06-03 15:44:43	101	0.011257
2025-06-03 15:44:44	102	0.019793
2025-06-03 15:44:45	103	0.018479
2025-06-03 15:44:46	104	0.011585
2025-06-03 15:44:47	105	0.01651
2025-06-03 15:44:47	105	0.014868
2025-06-03 15:44:48	106	0.011585
2025-06-03 15:44:49	107	0.015853
2025-06-03 15:44:50	108	0.015525
2025-06-03 15:44:51	109	0.01454
2025-06-03 15:44:52	110	0.018808
2025-06-03 15:44:53	111	0.016838
2025-06-03 15:44:54	112	0.015196
2025-06-03 15:44:55	113	0.018479
2025-06-03 15:44:56	114	0.013227
2025-06-03 15:44:57	115	0.020449
2025-06-03 15:44:58	116	0.010272
2025-06-03 15:44:59	117	0.014868
2025-06-03 15:45:00	118	0.017823
2025-06-03 15:45:01	119	0.016181
2025-06-03 15:45:02	120	0.009944
2025-06-03 15:45:03	121	0.01651
2025-06-03 15:45:04	122	0.017495
2025-06-03 15:45:05	123	0.014868
2025-06-03 15:45:06	124	0.017495
2025-06-03 15:45:07	125	0.016181
2025-06-03 15:45:08	126	0.015525
2025-06-03 15:45:09	127	0.013883
2025-06-03 15:45:10	128	0.016838
2025-06-03 15:45:11	129	0.019464
2025-06-03 15:45:11	129	0.016181
2025-06-03 15:45:12	130	0.019136
2025-06-03 15:45:13	131	0.020121
2025-06-03 15:45:15	133	0.017823
2025-06-03 15:45:15	133	0.016181
2025-06-03 15:45:16	134	0.01651
2025-06-03 15:45:17	135	0.01257
2025-06-03 15:45:18	136	0.018479
2025-06-03 15:45:19	137	0.019136
2025-06-03 15:45:20	138	0.019464
2025-06-03 15:45:21	139	0.015196
2025-06-03 15:45:22	140	0.01454
2025-06-03 15:45:23	141	0.016838
2025-06-03 15:45:24	142	0.018479
2025-06-03 15:45:25	143	0.021762
2025-06-03 15:45:26	144	0.016181
2025-06-03 15:45:27	145	0.019136
2025-06-03 15:45:28	146	0.014212
2025-06-03 15:45:29	147	0.019793
2025-06-03 15:45:30	148	0.015196
2025-06-03 15:45:31	149	0.017495
2025-06-03 15:45:32	150	0.012242
2025-06-03 15:45:33	151	0.020778
2025-06-03 15:45:34	152	0.014868
2025-06-03 15:45:35	153	0.013883
2025-06-03 15:45:35	153	0.019136
2025-06-03 15:45:37	155	0.018151
2025-06-03 15:45:38	156	0.017495
2025-06-03 15:45:39	157	0.016181
2025-06-03 15:45:40	158	0.018479
2025-06-03 15:45:40	158	0.018151
2025-06-03 15:45:41	159	0.019136
2025-06-03 15:45:42	160	0.020778
2025-06-03 15:45:43	161	0.019464
2025-06-03 15:45:44	162	0.017823
2025-06-03 15:45:45	163	0.020449
2025-06-03 15:45:46	164	0.018151
2025-06-03 15:45:47	165	0.020121
2025-06-03 15:45:48	166	0.01651
2025-06-03 15:45:49	167	0.014868
2025-06-03 15:45:50	168	0.017166
2025-06-03 15:45:51	169	0.01651
2025-06-03 15:45:52	170	0.01651
2025-06-03 15:45:53	171	0.017823
2025-06-03 15:45:54	172	0.010272
2025-06-03 15:45:55	173	0.019464
2025-06-03 15:45:56	174	0.019136
2025-06-03 15:45:57	175	0.013555
2025-06-03 15:45:58	176	0.021106
2025-06-03 15:45:59	177	0.019793
2025-06-03 15:46:00	178	0.018808
2025-06-03 15:46:01	179	0.017823
2025-06-03 15:46:01	179	0.017823
2025-06-03 15:46:03	181	0.017166
2025-06-03 15:46:03	181	0.018151
2025-06-03 15:46:05	183	0.021106
2025-06-03 15:46:06	184	0.023732
2025-06-03 15:46:07	185	0.023404
2025-06-03 15:46:07	185	0.019464
2025-06-03 15:46:08	186	0.017823
2025-06-03 15:46:09	187	0.014868
2025-06-03 15:46:10	188	0.021106
2025-06-03 15:46:11	189	0.016838
2025-06-03 15:46:13	191	0.019464
2025-06-03 15:46:14	192	0.021762
2025-06-03 15:46:14	192	0.019464
2025-06-03 15:46:15	193	0.015853
2025-06-03 15:46:16	194	0.019136
2025-06-03 15:46:17	195	0.012242
2025-06-03 15:46:18	196	0.014212
2025-06-03 15:46:19	197	0.022747
2025-06-03 15:46:21	199	0.012242
2025-06-03 15:46:22	200	0.016838
2025-06-03 15:46:23	201	0.01257
2025-06-03 15:46:24	202	0.012242
2025-06-03 15:46:25	203	0.014868
2025-06-03 15:46:26	204	0.012242
2025-06-03 15:46:27	205	0.01651
2025-06-03 15:46:29	207	0.015853
2025-06-03 15:46:30	208	0.016838
2025-06-03 15:46:31	209	0.013555
2025-06-03 15:46:32	210	0.019136
2025-06-03 15:46:33	211	0.015525
2025-06-03 15:46:34	212	0.015525
2025-06-03 15:46:35	213	0.018479
2025-06-03 15:46:36	214	0.015525
2025-06-03 15:46:37	215	0.017823
2025-06-03 15:46:39	217	0.013555
2025-06-03 15:46:40	218	0.014868
2025-06-03 15:46:40	218	0.017166
2025-06-03 15:46:41	219	0.017495
2025-06-03 15:46:42	220	0.017166
2025-06-03 15:46:43	221	0.018808
2025-06-03 15:46:45	223	0.012242
2025-06-03 15:46:46	224	0.015196
2025-06-03 15:46:47	225	0.019464
2025-06-03 15:46:47	225	0.020121
2025-06-03 15:46:48	226	0.018808
2025-06-03 15:46:49	227	0.021434
2025-06-03 15:46:50	228	0.013883
2025-06-03 15:46:51	229	0.017495
2025-06-03 15:46:52	230	0.013555
2025-06-03 15:46:53	231	0.013883
2025-06-03 15:46:54	232	0.01454
2025-06-03 15:46:56	234	0.012242
2025-06-03 15:46:57	235	0.016838
2025-06-03 15:46:57	235	0.018808
2025-06-03 15:46:58	236	0.012898
2025-06-03 15:46:59	237	0.015853
2025-06-03 15:47:00	238	0.017495
2025-06-03 15:47:01	239	0.016181
2025-06-03 15:47:03	241	0.01651
2025-06-03 15:47:04	242	0.013227
2025-06-03 15:47:05	243	0.013555
2025-06-03 15:47:06	244	0.017495
2025-06-03 15:47:07	245	0.01651
2025-06-03 15:47:08	246	0.021106
2025-06-03 15:47:08	246	0.011257
2025-06-03 15:47:09	247	0.018808
2025-06-03 15:47:10	248	0.014212
2025-06-03 15:47:11	249	0.015196
2025-06-03 15:47:12	250	0.014212
2025-06-03 15:47:13	251	0.015853
2025-06-03 15:47:14	252	0.018479
2025-06-03 15:47:15	253	0.018808
2025-06-03 15:47:16	254	0.016838
2025-06-03 15:47:17	255	0.018151
2025-06-03 15:47:18	256	0.013227
2025-06-03 15:47:19	257	0.018479
2025-06-03 15:47:20	258	0.022091
2025-06-03 15:47:21	259	0.014212
2025-06-03 15:47:23	261	0.018151
2025-06-03 15:47:24	262	0.013883
2025-06-03 15:47:24	262	0.013883
2025-06-03 15:47:25	263	0.016181
2025-06-03 15:47:26	264	0.015853
2025-06-03 15:47:27	265	0.019464
2025-06-03 15:47:29	267	0.017166
2025-06-03 15:47:29	267	0.022091
2025-06-03 15:47:31	269	0.019464
2025-06-03 15:47:31	269	0.016181
2025-06-03 15:47:33	271	0.016838
2025-06-03 15:47:33	271	0.013883
2025-06-03 15:47:34	272	0.012898
2025-06-03 15:47:35	273	0.016181
2025-06-03 15:47:36	274	0.012898
2025-06-03 15:47:37	275	0.021434
2025-06-03 15:47:38	276	0.015525
2025-06-03 15:47:39	277	0.013883
2025-06-03 15:47:40	278	0.017495
2025-06-03 15:47:41	279	0.018808
2025-06-03 15:47:42	280	0.019793
2025-06-03 15:47:43	281	0.016838
2025-06-03 15:47:44	282	0.019136
2025-06-03 15:47:45	283	0.021762
2025-06-03 15:47:46	284	0.017823
2025-06-03 15:47:47	285	0.013555
2025-06-03 15:47:48	286	0.014868
2025-06-03 15:47:49	287	0.017166
2025-06-03 15:47:50	288	0.017495
2025-06-03 15:47:51	289	0.018151
2025-06-03 15:47:52	290	0.018479
2025-06-03 15:47:53	291	0.013227
2025-06-03 15:47:54	292	0.018151
2025-06-03 15:47:55	293	0.012898
2025-06-03 15:47:56	294	0.015853
2025-06-03 15:47:57	295	0.020121
2025-06-03 15:47:58	296	0.020121
2025-06-03 15:47:59	297	0.020449
2025-06-03 15:48:00	298	0.016181
2025-06-03 15:48:01	299	0.016181
2025-06-03 15:48:02	300	0.016181
2025-06-03 15:48:03	301	0.016181
2025-06-03 15:48:03	301	0.01651
2025-06-03 15:48:04	302	0.011585
2025-06-03 15:48:05	303	0.015853
2025-06-03 15:48:06	304	0.017495
2025-06-03 15:48:07	305	0.015196
2025-06-03 15:48:08	306	0.014212
2025-06-03 15:48:09	307	0.01454
2025-06-03 15:48:10	308	0.01651
2025-06-03 15:48:11	309	0.022091
2025-06-03 15:48:12	310	0.017823
2025-06-03 15:48:13	311	0.019136
2025-06-03 15:48:14	312	0.018808
2025-06-03 15:48:15	313	0.015525
2025-06-03 15:48:16	314	0.022747
2025-06-03 15:48:17	315	0.011257
2025-06-03 15:48:18	316	0.022091
2025-06-03 15:48:19	317	0.012242
2025-06-03 15:48:20	318	0.012898
2025-06-03 15:48:21	319	0.010272
2025-06-03 15:48:22	320	0.01257
2025-06-03 15:48:23	321	0.016838
2025-06-03 15:48:24	322	0.013555
2025-06-03 15:48:25	323	0.018808
2025-06-03 15:48:26	324	0.016181
2025-06-03 15:48:27	325	0.017823
2025-06-03 15:48:28	326	0.021762
2025-06-03 15:48:29	327	0.019793
2025-06-03 15:48:30	328	0.017166
2025-06-03 15:48:31	329	0.017495
2025-06-03 15:48:32	330	0.016838
2025-06-03 15:48:33	331	0.016838
2025-06-03 15:48:34	332	0.017166
2025-06-03 15:48:35	333	0.018808
2025-06-03 15:48:36	334	0.015525
2025-06-03 15:48:37	335	0.017823
2025-06-03 15:48:38	336	0.015525
2025-06-03 15:48:39	337	0.017823
2025-06-03 15:48:40	338	0.021106
2025-06-03 15:48:41	339	0.01651
2025-06-03 15:48:42	340	0.013883
2025-06-03 15:48:43	341	0.009615
2025-06-03 15:48:44	342	0.021106
2025-06-03 15:48:45	343	0.015196
2025-06-03 15:48:46	344	0.018151
2025-06-03 15:48:47	345	0.021762
2025-06-03 15:48:48	346	0.015196
2025-06-03 15:48:49	347	0.019464
2025-06-03 15:48:49	347	0.020121
2025-06-03 15:48:50	348	0.019464
2025-06-03 15:48:51	349	0.010272
2025-06-03 15:48:52	350	0.01257
2025-06-03 15:48:53	351	0.014212
2025-06-03 15:48:54	352	0.017166
2025-06-03 15:48:55	353	0.079215
2025-06-03 15:48:56	354	-0.007128
2025-06-03 15:48:57	355	0.012242
2025-06-03 15:48:58	356	0.016181
2025-06-03 15:48:59	357	0.01454
2025-06-03 15:49:00	358	0.017495
2025-06-03 15:49:01	359	0.020778
2025-06-03 15:49:02	360	0.014868
2025-06-03 15:49:03	361	0.017166
2025-06-03 15:49:04	362	0.013227
2025-06-03 15:49:05	363	0.022747
2025-06-03 15:49:06	364	0.018479
2025-06-03 15:49:07	365	0.027015
2025-06-03 15:49:08	366	0.02997
2025-06-03 15:49:09	367	0.035551
2025-06-03 15:49:10	368	0.057219
2025-06-03 15:49:11	369	0.075604
2025-06-03 15:49:12	370	0.103509
2025-06-03 15:49:13	371	0.142249
2025-06-03 15:49:13	371	0.174094
2025-06-03 15:49:14	372	0.221369
2025-06-03 15:49:15	373	0.266018
2025-06-03 15:49:16	374	0.318874
2025-06-03 15:49:17	375	0.352689
2025-06-03 15:49:18	376	0.386176
2025-06-03 15:49:19	377	0.409157
2025-06-03 15:49:20	378	0.424258
2025-06-03 15:49:21	379	0.431481
2025-06-03 15:49:22	380	0.442315
2025-06-03 15:49:23	381	0.438704
2025-06-03 15:49:24	382	0.443628
2025-06-03 15:49:25	383	0.438704
2025-06-03 15:49:26	384	0.435092
2025-06-03 15:49:27	385	0.426556
2025-06-03 15:49:28	386	0.414738
2025-06-03 15:49:29	387	0.407843
2025-06-03 15:49:30	388	0.401606
2025-06-03 15:49:31	389	0.390443
2025-06-03 15:49:32	390	0.383549
2025-06-03 15:49:33	391	0.369432
2025-06-03 15:49:34	392	0.360568
2025-06-03 15:49:35	393	0.346123
2025-06-03 15:49:36	394	0.338572
2025-06-03 15:49:37	395	0.326425
2025-06-03 15:49:38	396	0.311323
2025-06-03 15:49:38	396	0.302787
2025-06-03 15:49:39	397	0.296878
2025-06-03 15:49:40	398	0.289327
2025-06-03 15:49:41	399	0.272255
2025-06-03 15:49:42	400	0.265361
2025-06-03 15:49:43	401	0.250916
2025-06-03 15:49:44	402	0.247961
2025-06-03 15:49:45	403	0.237127
2025-06-03 15:49:46	404	0.227935
2025-06-03 15:49:47	405	0.216773
2025-06-03 15:49:48	406	0.203312
2025-06-03 15:49:49	407	0.200029
2025-06-03 15:49:50	408	0.189852
2025-06-03 15:49:51	409	0.177377
2025-06-03 15:49:52	410	0.169169
2025-06-03 15:49:53	411	0.159977
2025-06-03 15:49:54	412	0.151769
2025-06-03 15:49:55	413	0.142577
2025-06-03 15:49:56	414	0.137981
2025-06-03 15:49:57	415	0.121237
2025-06-03 15:49:58	416	0.125834
2025-06-03 15:49:59	417	0.115985
2025-06-03 15:50:00	418	0.108762
2025-06-03 15:50:01	419	0.095302
2025-06-03 15:50:03	421	0.09169
2025-06-03 15:50:03	421	0.085124
2025-06-03 15:50:04	422	0.082826
2025-06-03 15:50:05	423	0.072321
2025-06-03 15:50:06	424	0.074619
2025-06-03 15:50:08	426	0.062143
2025-06-03 15:50:08	426	0.061487
2025-06-03 15:50:09	427	0.055906
2025-06-03 15:50:10	428	0.053608
2025-06-03 15:50:12	430	0.048683
2025-06-03 15:50:12	430	0.048026
2025-06-03 15:50:13	431	0.042117
2025-06-03 15:50:14	432	0.037193
2025-06-03 15:50:15	433	0.035879
2025-06-03 15:50:17	435	0.034238
2025-06-03 15:50:17	435	0.032596
2025-06-03 15:50:19	437	0.033581
2025-06-03 15:50:20	438	0.024389
2025-06-03 15:50:21	439	0.02603
2025-06-03 15:50:22	440	0.020778
2025-06-03 15:50:23	441	0.020778
2025-06-03 15:50:24	442	0.029642
2025-06-03 15:50:25	443	0.028657
2025-06-03 15:50:26	444	0.020121
2025-06-03 15:50:27	445	0.019793
2025-06-03 15:50:28	446	0.023404
2025-06-03 15:50:29	447	0.026687
2025-06-03 15:50:30	448	0.016838
2025-06-03 15:50:31	449	0.021434
2025-06-03 15:50:32	450	0.017495
2025-06-03 15:50:33	451	0.017823
2025-06-03 15:50:34	452	0.013883
2025-06-03 15:50:35	453	0.01651
2025-06-03 15:50:37	455	0.021106
2025-06-03 15:50:38	456	0.020778
2025-06-03 15:50:38	456	0.022747
2025-06-03 15:50:39	457	0.016181
2025-06-03 15:50:40	458	0.01454
2025-06-03 15:50:41	459	0.019464
2025-06-03 15:50:42	460	0.018151
2025-06-03 15:50:43	461	0.019793
2025-06-03 15:50:44	462	0.016181
2025-06-03 15:50:46	464	0.018808
2025-06-03 15:50:47	465	0.012898
2025-06-03 15:50:48	466	0.019464
2025-06-03 15:50:48	466	0.018808
2025-06-03 15:50:49	467	0.017166
2025-06-03 15:50:50	468	0.018151
2025-06-03 15:50:51	469	0.018479
2025-06-03 15:50:52	470	0.017166
2025-06-03 15:50:53	471	0.020121
2025-06-03 15:50:55	473	0.016838
2025-06-03 15:50:56	474	0.016838
2025-06-03 15:50:57	475	0.016181
2025-06-03 15:50:57	475	0.021762
2025-06-03 15:50:58	476	0.018808
2025-06-03 15:50:59	477	0.01651
2025-06-03 15:51:00	478	0.019793
2025-06-03 15:51:01	479	0.017495
2025-06-03 15:51:03	481	0.018151
2025-06-03 15:51:03	481	0.017495
2025-06-03 15:51:04	482	0.021434
2025-06-03 15:51:05	483	0.019136
2025-06-03 15:51:06	484	0.017495
2025-06-03 15:51:07	485	0.017823
2025-06-03 15:51:08	486	0.014868
2025-06-03 15:51:09	487	0.012242
2025-06-03 15:51:11	489	0.01651
2025-06-03 15:51:11	489	0.017823
2025-06-03 15:51:12	490	0.015525
2025-06-03 15:51:13	491	0.01651
2025-06-03 15:51:14	492	0.014212
2025-06-03 15:51:15	493	0.023404
2025-06-03 15:51:16	494	0.017495
2025-06-03 15:51:17	495	0.017823
2025-06-03 15:51:18	496	0.020121
2025-06-03 15:51:19	497	0.017166
2025-06-03 15:51:20	498	0.019464
2025-06-03 15:51:21	499	0.014212
2025-06-03 15:51:22	500	0.016181
2025-06-03 15:51:23	501	0.018808
2025-06-03 15:51:24	502	0.017495
2025-06-03 15:51:25	503	0.021434
2025-06-03 15:51:26	504	0.015525
2025-06-03 15:51:27	505	0.015196
2025-06-03 15:51:28	506	0.017823
2025-06-03 15:51:29	507	0.01651
2025-06-03 15:51:30	508	0.015525
2025-06-03 15:51:31	509	0.017823
2025-06-03 15:51:32	510	0.015196
2025-06-03 15:51:33	511	0.015196
2025-06-03 15:51:34	512	0.015196
2025-06-03 15:51:35	513	0.01257
2025-06-03 15:51:36	514	0.020121
2025-06-03 15:51:37	515	0.014868
2025-06-03 15:51:38	516	0.010272
2025-06-03 15:51:39	517	0.01454
2025-06-03 15:51:40	518	0.01454
2025-06-03 15:51:41	519	0.018808
2025-06-03 15:51:42	520	0.017495
2025-06-03 15:51:43	521	0.021434
2025-06-03 15:51:44	522	0.022747
2025-06-03 15:51:44	522	0.017166
2025-06-03 15:51:45	523	0.016838
2025-06-03 15:51:46	524	0.015853
2025-06-03 15:51:48	526	0.015853
2025-06-03 15:51:49	527	0.014868
2025-06-03 15:51:50	528	0.01257
2025-06-03 15:51:51	529	0.023076
2025-06-03 15:51:52	530	0.018479
2025-06-03 15:51:53	531	0.013227
2025-06-03 15:51:54	532	0.018151
2025-06-03 15:51:55	533	0.017166
2025-06-03 15:51:56	534	0.012242
2025-06-03 15:51:57	535	0.016838
2025-06-03 15:51:58	536	0.014868
2025-06-03 15:51:59	537	0.017166
2025-06-03 15:52:00	538	0.013883
2025-06-03 15:52:01	539	0.018151
2025-06-03 15:52:02	540	0.015525
2025-06-03 15:52:03	541	0.017495
2025-06-03 15:52:04	542	0.013555
2025-06-03 15:52:05	543	0.022091
2025-06-03 15:52:06	544	0.018151
2025-06-03 15:52:07	545	0.016181
2025-06-03 15:52:08	546	0.017495
2025-06-03 15:52:09	547	0.010929
2025-06-03 15:52:10	548	0.015853
2025-06-03 15:52:10	548	0.019464
2025-06-03 15:52:11	549	0.011913
2025-06-03 15:52:12	550	0.021106
2025-06-03 15:52:13	551	0.018151
2025-06-03 15:52:14	552	0.01651
2025-06-03 15:52:15	553	0.017495
2025-06-03 15:52:16	554	0.017495
2025-06-03 15:52:17	555	0.021106
2025-06-03 15:52:18	556	0.01651
2025-06-03 15:52:19	557	0.018808
2025-06-03 15:52:20	558	0.017166
2025-06-03 15:52:21	559	0.018479
2025-06-03 15:52:22	560	0.019136
2025-06-03 15:52:23	561	0.014868
2025-06-03 15:52:24	562	0.019464
2025-06-03 15:52:25	563	0.015525
2025-06-03 15:52:26	564	0.021106
2025-06-03 15:52:27	565	0.018479
2025-06-03 15:52:28	566	0.018479
2025-06-03 15:52:29	567	0.013555
2025-06-03 15:52:30	568	0.01651
2025-06-03 15:52:31	569	0.015196
2025-06-03 15:52:32	570	0.017823
2025-06-03 15:52:33	571	0.013883
2025-06-03 15:52:34	572	0.016838
2025-06-03 15:52:35	573	0.018479
2025-06-03 15:52:36	574	0.020121
2025-06-03 15:52:37	575	0.017495
2025-06-03 15:52:38	576	0.014868
2025-06-03 15:52:38	576	0.017166
2025-06-03 15:52:39	577	0.014868
2025-06-03 15:52:40	578	0.014868
2025-06-03 15:52:41	579	0.019464
2025-06-03 15:52:42	580	0.019464
2025-06-03 15:52:43	581	0.022419
2025-06-03 15:52:45	583	0.015853
2025-06-03 15:52:45	583	0.013555
2025-06-03 15:52:46	584	0.018151
2025-06-03 15:52:47	585	0.018479
2025-06-03 15:52:48	586	0.021434
2025-06-03 15:52:49	587	0.015853
2025-06-03 15:52:50	588	0.019136
2025-06-03 15:52:51	589	0.016181
2025-06-03 15:52:52	590	0.016838
2025-06-03 15:52:53	591	0.019136
2025-06-03 15:52:54	592	0.01651
2025-06-03 15:52:55	593	0.016838
2025-06-03 15:52:56	594	0.018808
2025-06-03 15:52:57	595	0.017495
2025-06-03 15:52:58	596	0.013555
2025-06-03 15:52:59	597	0.015853
2025-06-03 15:53:00	598	0.016838
2025-06-03 15:53:01	599	0.016838
2025-06-03 15:53:02	600	0.01651
2025-06-03 15:53:03	601	0.017823
2025-06-03 15:53:04	602	0.009287
2025-06-03 15:53:05	603	0.020121
2025-06-03 15:53:05	603	0.01257
2025-06-03 15:53:06	604	0.019464
2025-06-03 15:53:07	605	0.014868
2025-06-03 15:53:08	606	0.01257
2025-06-03 15:53:09	607	0.019136
2025-06-03 15:53:10	608	0.018151
2025-06-03 15:53:12	610	0.021106
2025-06-03 15:53:12	610	0.020778
2025-06-03 15:53:13	611	0.013555
2025-06-03 15:53:14	612	0.016181
2025-06-03 15:53:15	613	0.014868
2025-06-03 15:53:16	614	0.015853
2025-06-03 15:53:17	615	0.023404
2025-06-03 15:53:18	616	0.016838
2025-06-03 15:53:19	617	0.016181
2025-06-03 15:53:20	618	0.011257
2025-06-03 15:53:21	619	0.013883
2025-06-03 15:53:22	620	0.021106
2025-06-03 15:53:23	621	0.021434
2025-06-03 15:53:24	622	0.015196
2025-06-03 15:53:25	623	0.017495
2025-06-03 15:53:26	624	0.018808
2025-06-03 15:53:27	625	0.018808
2025-06-03 15:53:28	626	0.015853
2025-06-03 15:53:28	626	0.016838
2025-06-03 15:53:29	627	0.019136
2025-06-03 15:53:30	628	0.013227
2025-06-03 15:53:31	629	0.015853
2025-06-03 15:53:32	630	0.020449
2025-06-03 15:53:33	631	0.01454
2025-06-03 15:53:34	632	0.016838
2025-06-03 15:53:35	633	0.017495
2025-06-03 15:53:36	634	0.017166
2025-06-03 15:53:37	635	0.021106
2025-06-03 15:53:38	636	0.015853
2025-06-03 15:53:39	637	0.013227
2025-06-03 15:53:40	638	0.013555
2025-06-03 15:53:41	639	0.011913
2025-06-03 15:53:42	640	0.018151
2025-06-03 15:53:43	641	0.019793
2025-06-03 15:53:44	642	0.01651
2025-06-03 15:53:45	643	0.018479
2025-06-03 15:53:46	644	0.016181
2025-06-03 15:53:47	645	0.015525
2025-06-03 15:53:48	646	0.011913
2025-06-03 15:53:49	647	0.01651
2025-06-03 15:53:50	648	0.018808
2025-06-03 15:53:51	649	0.018151
2025-06-03 15:53:52	650	0.016181
2025-06-03 15:53:53	651	0.018151
2025-06-03 15:53:54	652	0.012242
2025-06-03 15:53:55	653	0.00863
2025-06-03 15:53:56	654	0.015196
2025-06-03 15:53:57	655	0.015525
2025-06-03 15:53:58	656	0.017823
2025-06-03 15:53:59	657	0.019793
2025-06-03 15:54:00	658	0.023076
2025-06-03 15:54:01	659	0.016181
2025-06-03 15:54:02	660	0.019464
2025-06-03 15:54:03	661	0.013883
2025-06-03 15:54:04	662	0.016181
2025-06-03 15:54:05	663	0.01454
2025-06-03 15:54:06	664	0.020121
2025-06-03 15:54:07	665	0.016181
2025-06-03 15:54:08	666	0.016838
2025-06-03 15:54:09	667	0.01651
2025-06-03 15:54:10	668	0.014868
2025-06-03 15:54:11	669	0.017823
2025-06-03 15:54:12	670	0.021106
2025-06-03 15:54:13	671	0.018151
2025-06-03 15:54:14	672	0.020449
2025-06-03 15:54:15	673	0.018808
2025-06-03 15:54:16	674	0.019793
2025-06-03 15:54:17	675	0.020778
2025-06-03 15:54:19	677	0.017495
2025-06-03 15:54:20	678	0.018151
2025-06-03 15:54:20	678	0.019136
2025-06-03 15:54:22	680	0.020121
2025-06-03 15:54:22	680	0.017166
2025-06-03 15:54:23	681	0.018808
2025-06-03 15:54:24	682	0.015853
2025-06-03 15:54:25	683	0.012898
2025-06-03 15:54:27	685	0.020449
2025-06-03 15:54:28	686	0.018808
2025-06-03 15:54:29	687	0.019464
2025-06-03 15:54:30	688	0.018479
2025-06-03 15:54:31	689	0.013227
2025-06-03 15:54:32	690	0.019136
2025-06-03 15:54:33	691	0.013883
2025-06-03 15:54:34	692	0.015196
2025-06-03 15:54:35	693	0.014868
2025-06-03 15:54:36	694	0.016181
2025-06-03 15:54:37	695	0.015853
2025-06-03 15:54:38	696	0.007646
2025-06-03 15:54:39	697	0.014868
2025-06-03 15:54:40	698	0.01257
2025-06-03 15:54:41	699	0.016181
2025-06-03 15:54:43	701	0.01257
2025-06-03 15:54:44	702	0.014868
2025-06-03 15:54:44	702	0.010272
2025-06-03 15:54:45	703	0.014868
2025-06-03 15:54:47	705	0.018479
2025-06-03 15:54:48	706	0.010929
2025-06-03 15:54:48	706	0.020449
2025-06-03 15:54:49	707	0.015853
2025-06-03 15:54:50	708	0.01651
2025-06-03 15:54:51	709	0.020121
2025-06-03 15:54:53	711	0.021762
2025-06-03 15:54:54	712	0.021106
2025-06-03 15:54:55	713	0.019464
2025-06-03 15:54:56	714	0.019793
2025-06-03 15:54:57	715	0.015525
2025-06-03 15:54:57	715	0.012898
2025-06-03 15:54:58	716	0.019136
2025-06-03 15:54:59	717	0.014868
2025-06-03 15:55:01	719	0.018808
2025-06-03 15:55:02	720	0.022419
2025-06-03 15:55:03	721	0.017495
2025-06-03 15:55:04	722	0.016838
2025-06-03 15:55:05	723	0.017823
2025-06-03 15:55:05	723	0.013555
2025-06-03 15:55:06	724	0.009944
2025-06-03 15:55:07	725	0.022419
2025-06-03 15:55:09	727	0.017495
2025-06-03 15:55:10	728	0.017495
2025-06-03 15:55:11	729	0.022091
2025-06-03 15:55:12	730	0.014212
2025-06-03 15:55:13	731	0.017823
2025-06-03 15:55:13	731	0.019136
2025-06-03 15:55:14	732	0.015853
2025-06-03 15:55:15	733	0.01651
2025-06-03 15:55:17	735	0.018808
2025-06-03 15:55:18	736	0.019464
2025-06-03 15:55:19	737	0.016838
2025-06-03 15:55:19	737	0.017166
2025-06-03 15:55:21	739	0.016838
2025-06-03 15:55:21	739	0.01651
2025-06-03 15:55:22	740	0.020778
2025-06-03 15:55:23	741	0.017495
2025-06-03 15:55:24	742	0.019793
2025-06-03 15:55:25	743	0.013883
2025-06-03 15:55:26	744	0.013883
2025-06-03 15:55:27	745	0.020778
2025-06-03 15:55:28	746	0.014868
2025-06-03 15:55:29	747	0.019793
2025-06-03 15:55:30	748	0.010272
2025-06-03 15:55:31	749	0.020778
2025-06-03 15:55:32	750	0.020121
2025-06-03 15:55:33	751	0.013883
2025-06-03 15:55:34	752	0.018479
2025-06-03 15:55:35	753	0.018151
2025-06-03 15:55:36	754	0.017495
2025-06-03 15:55:37	755	0.017166
2025-06-03 15:55:38	756	0.018151
2025-06-03 15:55:39	757	0.022419
2025-06-03 15:55:40	758	0.023076
2025-06-03 15:55:41	759	0.021434
2025-06-03 15:55:42	760	0.013883
2025-06-03 15:55:43	761	0.01257
2025-06-03 15:55:44	762	0.015853
2025-06-03 15:55:45	763	0.021434
2025-06-03 15:55:46	764	0.021762
2025-06-03 15:55:47	765	0.015853
2025-06-03 15:55:48	766	0.018479
2025-06-03 15:55:49	767	0.018151
2025-06-03 15:55:50	768	0.015525
2025-06-03 15:55:51	769	0.017495
2025-06-03 15:55:52	770	0.015196
2025-06-03 15:55:53	771	0.014868
2025-06-03 15:55:54	772	0.024061
2025-06-03 15:55:55	773	0.017823
2025-06-03 15:55:56	774	0.018808
2025-06-03 15:55:57	775	0.017495
2025-06-03 15:55:58	776	0.017495
2025-06-03 15:55:59	777	0.01651
2025-06-03 15:56:00	778	0.020778
2025-06-03 15:56:01	779	0.023404
2025-06-03 15:56:02	780	0.011585
2025-06-03 15:56:03	781	0.015196
2025-06-03 15:56:04	782	0.017166
2025-06-03 15:56:05	783	0.016181
2025-06-03 15:56:06	784	0.019793
2025-06-03 15:56:07	785	0.017166
2025-06-03 15:56:08	786	0.015196
2025-06-03 15:56:09	787	0.01454
2025-06-03 15:56:10	788	0.022419
2025-06-03 15:56:11	789	0.020121
2025-06-03 15:56:12	790	0.018479
2025-06-03 15:56:13	791	0.019793
2025-06-03 15:56:14	792	0.014868
2025-06-03 15:56:15	793	0.019793
2025-06-03 15:56:16	794	0.013883
2025-06-03 15:56:17	795	0.019136
2025-06-03 15:56:18	796	0.021434
2025-06-03 15:56:19	797	0.014868
2025-06-03 15:56:20	798	0.017495
2025-06-03 15:56:21	799	0.019136
2025-06-03 15:56:22	800	0.01454
2025-06-03 15:56:23	801	0.018151
2025-06-03 15:56:24	802	0.017823
2025-06-03 15:56:24	802	0.022091
2025-06-03 15:56:26	804	0.013555
2025-06-03 15:56:26	804	0.018808
2025-06-03 15:56:27	805	0.013227
2025-06-03 15:56:28	806	0.018808
2025-06-03 15:56:29	807	0.01651
2025-06-03 15:56:30	808	0.019136
2025-06-03 15:56:31	809	0.017495
2025-06-03 15:56:32	810	0.022091
2025-06-03 15:56:33	811	0.018479
2025-06-03 15:56:34	812	0.013555
2025-06-03 15:56:35	813	0.017495
2025-06-03 15:56:36	814	0.015525
2025-06-03 15:56:37	815	0.019136
2025-06-03 15:56:38	816	0.020449
2025-06-03 15:56:39	817	0.018479
2025-06-03 15:56:40	818	0.022747
2025-06-03 15:56:41	819	0.019136
2025-06-03 15:56:42	820	0.018151
2025-06-03 15:56:43	821	0.019464
2025-06-03 15:56:44	822	0.013883
2025-06-03 15:56:45	823	0.014212
2025-06-03 15:56:46	824	0.023076
2025-06-03 15:56:47	825	0.017495
2025-06-03 15:56:48	826	0.019464
2025-06-03 15:56:49	827	0.012242
2025-06-03 15:56:50	828	0.024061
2025-06-03 15:56:51	829	0.022091
2025-06-03 15:56:52	830	0.010272
2025-06-03 15:56:53	831	0.017823
2025-06-03 15:56:54	832	0.017823
2025-06-03 15:56:55	833	0.015525
2025-06-03 15:56:55	833	0.014212
2025-06-03 15:56:56	834	0.015525
2025-06-03 15:56:57	835	0.020449
2025-06-03 15:56:58	836	0.01257
2025-06-03 15:57:00	838	0.019136
2025-06-03 15:57:00	838	0.019136
2025-06-03 15:57:01	839	0.013883
2025-06-03 15:57:02	840	0.019136
2025-06-03 15:57:03	841	0.018808
2025-06-03 15:57:04	842	0.019136
2025-06-03 15:57:05	843	0.013883
2025-06-03 15:57:06	844	0.018151
2025-06-03 15:57:07	845	0.014212
2025-06-03 15:57:08	846	0.012898
2025-06-03 15:57:09	847	0.016181
2025-06-03 15:57:10	848	0.018479
2025-06-03 15:57:11	849	0.019136
2025-06-03 15:57:12	850	0.017166
2025-06-03 15:57:13	851	0.01651
2025-06-03 15:57:14	852	0.018151
2025-06-03 15:57:15	853	0.015525
2025-06-03 15:57:16	854	0.023076
2025-06-03 15:57:17	855	0.017823
2025-06-03 15:57:17	855	0.014868
2025-06-03 15:57:18	856	0.015196
2025-06-03 15:57:19	857	0.019793
2025-06-03 15:57:20	858	0.018151
2025-06-03 15:57:21	859	0.019464
2025-06-03 15:57:22	860	0.01651
2025-06-03 15:57:23	861	0.015853
2025-06-03 15:57:24	862	0.017495
2025-06-03 15:57:25	863	0.013883
2025-06-03 15:57:27	865	0.018151
2025-06-03 15:57:27	865	0.021434
2025-06-03 15:57:28	866	0.01651
2025-06-03 15:57:29	867	0.015196
2025-06-03 15:57:30	868	0.017495
2025-06-03 15:57:31	869	0.014212
2025-06-03 15:57:32	870	0.019464
2025-06-03 15:57:33	871	0.017823
2025-06-03 15:57:34	872	0.019136
2025-06-03 15:57:35	873	0.021434
2025-06-03 15:57:36	874	0.017495
2025-06-03 15:57:37	875	0.017166
2025-06-03 15:57:38	876	0.014212
2025-06-03 15:57:39	877	0.01651
2025-06-03 15:57:40	878	0.01651
2025-06-03 15:57:41	879	0.01257
2025-06-03 15:57:42	880	0.014868
2025-06-03 15:57:43	881	0.01454
2025-06-03 15:57:43	881	0.017166
2025-06-03 15:57:44	882	0.016181
2025-06-03 15:57:46	884	0.012898
2025-06-03 15:57:46	884	0.016181
2025-06-03 15:57:47	885	0.019793
2025-06-03 15:57:49	887	0.015196
2025-06-03 15:57:50	888	0.017166
2025-06-03 15:57:50	888	0.016838
2025-06-03 15:57:51	889	0.0106
2025-06-03 15:57:52	890	0.015853
2025-06-03 15:57:53	891	0.013227
2025-06-03 15:57:54	892	0.015853
2025-06-03 15:57:55	893	0.016181
2025-06-03 15:57:56	894	0.019136
2025-06-03 15:57:57	895	0.01651
2025-06-03 15:57:58	896	0.013883
2025-06-03 15:57:59	897	0.011585
2025-06-03 15:58:00	898	0.015196
2025-06-03 15:58:01	899	0.018808
2025-06-03 15:58:02	900	0.018479
2025-06-03 15:58:03	901	0.021434
2025-06-03 15:58:04	902	0.017166
2025-06-03 15:58:05	903	0.01651
2025-06-03 15:58:06	904	0.017495
2025-06-03 15:58:07	905	0.018151
2025-06-03 15:58:08	906	0.017495
2025-06-03 15:58:09	907	0.015196
2025-06-03 15:58:10	908	0.019464
2025-06-03 15:58:11	909	0.022091
2025-06-03 15:58:11	909	0.018479
2025-06-03 15:58:13	911	0.014212
2025-06-03 15:58:13	911	0.017495
2025-06-03 15:58:15	913	0.018479
2025-06-03 15:58:16	914	0.011585
2025-06-03 15:58:17	915	0.017166
2025-06-03 15:58:18	916	0.018479
2025-06-03 15:58:19	917	0.018479
2025-06-03 15:58:20	918	0.018151
2025-06-03 15:58:21	919	0.022091
2025-06-03 15:58:21	919	0.010272
2025-06-03 15:58:23	921	0.018479
2025-06-03 15:58:23	921	0.013227
2025-06-03 15:58:25	923	0.020778
2025-06-03 15:58:26	924	0.015525
2025-06-03 15:58:27	925	0.013555
2025-06-03 15:58:28	926	0.016181
2025-06-03 15:58:29	927	0.017495
2025-06-03 15:58:30	928	0.014868
2025-06-03 15:58:31	929	0.019136
2025-06-03 15:58:32	930	0.020449
2025-06-03 15:58:34	932	0.019136
2025-06-03 15:58:34	932	0.018479
2025-06-03 15:58:35	933	0.019136
2025-06-03 15:58:36	934	0.017495
2025-06-03 15:58:37	935	0.015196
2025-06-03 15:58:38	936	0.017823
2025-06-03 15:58:39	937	0.014868
2025-06-03 15:58:40	938	0.01651
2025-06-03 15:58:41	939	0.016181
2025-06-03 15:58:43	941	0.023404
2025-06-03 15:58:43	941	0.021434
2025-06-03 15:58:45	943	0.023076
2025-06-03 15:58:46	944	0.01454
2025-06-03 15:58:47	945	0.019136
2025-06-03 15:58:48	946	0.013227
2025-06-03 15:58:48	946	0.017495
2025-06-03 15:58:50	948	0.020778
2025-06-03 15:58:51	949	0.019793
2025-06-03 15:58:52	950	0.013555
2025-06-03 15:58:53	951	0.020449
2025-06-03 15:58:54	952	0.017166
2025-06-03 15:58:54	952	0.017166
2025-06-03 15:58:55	953	0.0106
2025-06-03 15:58:56	954	0.01651
2025-06-03 15:58:57	955	0.016181
2025-06-03 15:58:59	957	0.016181
2025-06-03 15:59:00	958	0.018151
2025-06-03 15:59:01	959	0.013555
2025-06-03 15:59:02	960	0.015525
2025-06-03 15:59:02	960	0.01651
2025-06-03 15:59:03	961	0.015525
2025-06-03 15:59:04	962	0.013227
2025-06-03 15:59:05	963	0.020121
2025-06-03 15:59:07	965	0.015525
2025-06-03 15:59:08	966	0.021106
2025-06-03 15:59:09	967	0.019464
2025-06-03 15:59:10	968	0.014868
2025-06-03 15:59:10	968	0.019136
2025-06-03 15:59:11	969	0.021434
2025-06-03 15:59:12	970	0.011585
2025-06-03 15:59:13	971	0.018808
2025-06-03 15:59:15	973	0.019793
2025-06-03 15:59:16	974	0.015196
2025-06-03 15:59:17	975	0.016181
2025-06-03 15:59:18	976	0.015196
2025-06-03 15:59:19	977	0.022419
2025-06-03 15:59:19	977	0.015196
2025-06-03 15:59:21	979	0.011585
2025-06-03 15:59:21	979	0.017495
2025-06-03 15:59:23	981	0.018479
2025-06-03 15:59:24	982	0.017823
2025-06-03 15:59:25	983	0.014868
2025-06-03 15:59:26	984	0.015196
2025-06-03 15:59:26	984	0.01651
2025-06-03 15:59:28	986	0.016838
2025-06-03 15:59:29	987	0.014212
2025-06-03 15:59:29	987	0.018479
2025-06-03 15:59:31	989	0.013883
2025-06-03 15:59:31	989	0.018479
2025-06-03 15:59:33	991	0.012242
2025-06-03 15:59:34	992	0.020449
2025-06-03 15:59:34	992	0.015853
2025-06-03 15:59:36	994	0.015853
2025-06-03 15:59:37	995	0.014212
2025-06-03 15:59:37	995	0.013227
2025-06-03 15:59:38	996	0.014868
2025-06-03 15:59:39	997	0.015853
2025-06-03 15:59:40	998	0.017166
2025-06-03 15:59:41	999	0.018151
2025-06-03 15:59:42	1000	0.016838
2025-06-03 15:59:43	1001	0.018151
2025-06-03 15:59:44	1002	0.016181
2025-06-03 15:59:45	1003	0.016181
2025-06-03 15:59:46	1004	0.019464
2025-06-03 15:59:47	1005	0.016838
2025-06-03 15:59:48	1006	0.015853
2025-06-03 15:59:49	1007	0.016838
2025-06-03 15:59:50	1008	0.013555
2025-06-03 15:59:51	1009	0.012242
2025-06-03 15:59:52	1010	0.014212
2025-06-03 15:59:53	1011	0.013555
2025-06-03 15:59:54	1012	0.020778
2025-06-03 15:59:55	1013	0.015525
2025-06-03 15:59:56	1014	0.018808
2025-06-03 15:59:57	1015	0.01651
2025-06-03 15:59:58	1016	0.022091
2025-06-03 15:59:59	1017	0.016181
2025-06-03 15:59:59	1017	0.019793
2025-06-03 16:00:01	1019	0.018151
2025-06-03 16:00:02	1020	0.015525
2025-06-03 16:00:02	1020	0.017495
2025-06-03 16:00:03	1021	0.017166
2025-06-03 16:00:05	1023	0.013883
2025-06-03 16:00:06	1024	0.015525
2025-06-03 16:00:06	1024	0.015853
2025-06-03 16:00:08	1026	0.021106
2025-06-03 16:00:08	1026	0.019464
2025-06-03 16:00:09	1027	0.019793
2025-06-03 16:00:10	1028	0.017823
2025-06-03 16:00:11	1029	0.020778
2025-06-03 16:00:12	1030	0.013883
2025-06-03 16:00:13	1031	0.015525
2025-06-03 16:00:14	1032	0.020121
2025-06-03 16:00:15	1033	0.015525
2025-06-03 16:00:16	1034	0.013227
2025-06-03 16:00:17	1035	0.019464
2025-06-03 16:00:18	1036	0.011585
2025-06-03 16:00:19	1037	0.018808
2025-06-03 16:00:20	1038	0.017495
2025-06-03 16:00:21	1039	0.017166
2025-06-03 16:00:22	1040	0.01454
2025-06-03 16:00:23	1041	0.010929
2025-06-03 16:00:24	1042	0.011913
2025-06-03 16:00:25	1043	0.013555
2025-06-03 16:00:26	1044	0.013227
2025-06-03 16:00:27	1045	0.015196
2025-06-03 16:00:28	1046	0.020449
2025-06-03 16:00:29	1047	0.021106
2025-06-03 16:00:30	1048	0.010929
2025-06-03 16:00:31	1049	0.013555
2025-06-03 16:00:32	1050	0.017166
2025-06-03 16:00:33	1051	0.0106
2025-06-03 16:00:34	1052	0.014868
2025-06-03 16:00:35	1053	0.017823
2025-06-03 16:00:36	1054	0.019464
2025-06-03 16:00:37	1055	0.014868
2025-06-03 16:00:37	1055	0.018151
2025-06-03 16:00:38	1056	0.013555
2025-06-03 16:00:39	1057	0.012898
2025-06-03 16:00:40	1058	0.017823
2025-06-03 16:00:41	1059	0.017495
2025-06-03 16:00:42	1060	0.012242
2025-06-03 16:00:43	1061	0.024389
2025-06-03 16:00:44	1062	0.018151
2025-06-03 16:00:45	1063	0.022747
2025-06-03 16:00:46	1064	0.020449
2025-06-03 16:00:47	1065	0.01651
2025-06-03 16:00:48	1066	0.01651
2025-06-03 16:00:49	1067	0.021106
2025-06-03 16:00:50	1068	0.019136
2025-06-03 16:00:51	1069	0.016181
2025-06-03 16:00:52	1070	0.012242
2025-06-03 16:00:53	1071	0.019136
2025-06-03 16:00:54	1072	0.021762
2025-06-03 16:00:55	1073	0.013555
2025-06-03 16:00:56	1074	0.017823
2025-06-03 16:00:57	1075	0.020121
2025-06-03 16:00:58	1076	0.021762
2025-06-03 16:00:59	1077	0.018808
2025-06-03 16:01:00	1078	0.015853
2025-06-03 16:01:01	1079	0.013555
2025-06-03 16:01:02	1080	0.020121
2025-06-03 16:01:03	1081	0.020121
2025-06-03 16:01:04	1082	0.01651
2025-06-03 16:01:05	1083	0.018479
2025-06-03 16:01:06	1084	0.016838
2025-06-03 16:01:07	1085	0.011913
2025-06-03 16:01:07	1085	0.015853
2025-06-03 16:01:08	1086	0.01651
2025-06-03 16:01:09	1087	0.018151
2025-06-03 16:01:10	1088	0.01454
2025-06-03 16:01:11	1089	0.018151
2025-06-03 16:01:12	1090	0.01454
2025-06-03 16:01:13	1091	0.023404
2025-06-03 16:01:14	1092	0.00863
2025-06-03 16:01:15	1093	0.015196
2025-06-03 16:01:16	1094	0.013883
2025-06-03 16:01:17	1095	0.019464
2025-06-03 16:01:18	1096	0.018479
2025-06-03 16:01:19	1097	0.017495
2025-06-03 16:01:20	1098	0.017495
2025-06-03 16:01:21	1099	0.016181
2025-06-03 16:01:22	1100	0.018479
2025-06-03 16:01:23	1101	0.017823
2025-06-03 16:01:24	1102	0.018151
2025-06-03 16:01:25	1103	0.021434
2025-06-03 16:01:26	1104	0.021762
2025-06-03 16:01:26	1104	0.015853
2025-06-03 16:01:28	1106	0.020778
2025-06-03 16:01:28	1106	0.015196
2025-06-03 16:01:29	1107	0.01651
2025-06-03 16:01:30	1108	0.017823
2025-06-03 16:01:31	1109	0.021762
2025-06-03 16:01:33	1111	0.018479
2025-06-03 16:01:33	1111	0.015525
2025-06-03 16:01:34	1112	0.014868
2025-06-03 16:01:35	1113	0.017166
2025-06-03 16:01:36	1114	0.015853
2025-06-03 16:01:37	1115	0.01651
2025-06-03 16:01:38	1116	0.017495
2025-06-03 16:01:39	1117	0.020778
2025-06-03 16:01:40	1118	0.020449
2025-06-03 16:01:41	1119	0.020778
2025-06-03 16:01:42	1120	0.013883
2025-06-03 16:01:43	1121	0.021762
2025-06-03 16:01:44	1122	0.016181
2025-06-03 16:01:45	1123	0.01454
2025-06-03 16:01:46	1124	0.015525
2025-06-03 16:01:47	1125	0.01651
2025-06-03 16:01:48	1126	0.022747
2025-06-03 16:01:49	1127	0.017495
2025-06-03 16:01:50	1128	0.022091
2025-06-03 16:01:51	1129	0.019793
2025-06-03 16:01:52	1130	0.017166
2025-06-03 16:01:53	1131	0.017495
2025-06-03 16:01:53	1131	0.015853
2025-06-03 16:01:54	1132	0.022091
2025-06-03 16:01:55	1133	0.017823
2025-06-03 16:01:56	1134	0.018479
2025-06-03 16:01:58	1136	0.019793
2025-06-03 16:01:58	1136	0.019136
2025-06-03 16:01:59	1137	0.01651
2025-06-03 16:02:00	1138	0.016181
2025-06-03 16:02:01	1139	0.016181
2025-06-03 16:02:02	1140	0.012898
2025-06-03 16:02:03	1141	0.014868
2025-06-03 16:02:04	1142	0.015196
2025-06-03 16:02:05	1143	0.014212
2025-06-03 16:02:06	1144	0.017823
2025-06-03 16:02:07	1145	0.013227
2025-06-03 16:02:08	1146	0.021106
2025-06-03 16:02:09	1147	0.017166
2025-06-03 16:02:10	1148	0.019793
2025-06-03 16:02:11	1149	0.021762
2025-06-03 16:02:12	1150	0.022747
2025-06-03 16:02:13	1151	0.020449
2025-06-03 16:02:14	1152	0.014212
2025-06-03 16:02:15	1153	0.016838
2025-06-03 16:02:16	1154	0.016181
2025-06-03 16:02:17	1155	0.014868
2025-06-03 16:02:18	1156	0.013555
2025-06-03 16:02:18	1156	0.019464
2025-06-03 16:02:19	1157	0.016838
2025-06-03 16:02:20	1158	0.017495
2025-06-03 16:02:22	1160	0.013883
2025-06-03 16:02:23	1161	0.015525
2025-06-03 16:02:24	1162	0.017495
2025-06-03 16:02:24	1162	0.015853
2025-06-03 16:02:25	1163	0.01651
2025-06-03 16:02:26	1164	0.01651
2025-06-03 16:02:27	1165	0.015525
2025-06-03 16:02:28	1166	0.019136
2025-06-03 16:02:29	1167	0.015853
2025-06-03 16:02:30	1168	0.015196
2025-06-03 16:02:31	1169	0.021762
2025-06-03 16:02:32	1170	0.019793
2025-06-03 16:02:33	1171	0.023076
2025-06-03 16:02:34	1172	0.018808
2025-06-03 16:02:35	1173	0.019793
2025-06-03 16:02:36	1174	0.021434
2025-06-03 16:02:37	1175	0.012242
2025-06-03 16:02:38	1176	0.013227
2025-06-03 16:02:40	1178	0.015853
2025-06-03 16:02:40	1178	0.015525
2025-06-03 16:02:41	1179	0.015196
2025-06-03 16:02:42	1180	0.019136
2025-06-03 16:02:43	1181	0.015525
2025-06-03 16:02:44	1182	0.019793
2025-06-03 16:02:45	1183	0.019136
2025-06-03 16:02:47	1185	0.015196
2025-06-03 16:02:47	1185	0.019136
2025-06-03 16:02:48	1186	0.022747
2025-06-03 16:02:49	1187	0.020121
2025-06-03 16:02:50	1188	0.014868
2025-06-03 16:02:51	1189	0.019136
2025-06-03 16:02:52	1190	0.01651
2025-06-03 16:02:53	1191	0.015525
2025-06-03 16:02:54	1192	0.020121
2025-06-03 16:02:55	1193	0.025045
2025-06-03 16:02:57	1195	0.018808
2025-06-03 16:02:58	1196	0.015525
2025-06-03 16:02:59	1197	0.019793
2025-06-03 16:03:00	1198	0.022091
2025-06-03 16:03:01	1199	0.015853
2025-06-03 16:03:02	1200	0.018151
2025-06-03 16:03:02	1200	0.01651
2025-06-03 16:03:03	1201	0.015525
2025-06-03 16:03:05	1203	0.01651
2025-06-03 16:03:06	1204	0.020121
2025-06-03 16:03:07	1205	0.018151
2025-06-03 16:03:08	1206	0.015525
2025-06-03 16:03:09	1207	0.020778
2025-06-03 16:03:09	1207	0.017166
2025-06-03 16:03:10	1208	0.01651
2025-06-03 16:03:11	1209	0.018151
2025-06-03 16:03:13	1211	0.024061
2025-06-03 16:03:14	1212	0.014868
2025-06-03 16:03:15	1213	0.014212
2025-06-03 16:03:16	1214	0.019464
2025-06-03 16:03:17	1215	0.01651
2025-06-03 16:03:17	1215	0.018479
2025-06-03 16:03:18	1216	0.01257
2025-06-03 16:03:19	1217	0.019464
2025-06-03 16:03:20	1218	0.014868
2025-06-03 16:03:21	1219	0.020121
2025-06-03 16:03:23	1221	0.01651
2025-06-03 16:03:24	1222	0.017495
2025-06-03 16:03:25	1223	0.019793
2025-06-03 16:03:25	1223	0.012242
2025-06-03 16:03:27	1225	0.018808
2025-06-03 16:03:27	1225	0.020121
2025-06-03 16:03:28	1226	0.009944
2025-06-03 16:03:29	1227	0.018151
2025-06-03 16:03:31	1229	0.01651
2025-06-03 16:03:32	1230	0.020121
2025-06-03 16:03:33	1231	0.012898
2025-06-03 16:03:33	1231	0.017495
2025-06-03 16:03:35	1233	0.013555
2025-06-03 16:03:35	1233	0.017166
2025-06-03 16:03:36	1234	0.018808
2025-06-03 16:03:38	1236	0.01651
2025-06-03 16:03:39	1237	0.021106
2025-06-03 16:03:40	1238	0.020778
2025-06-03 16:03:41	1239	0.018151
2025-06-03 16:03:42	1240	0.01454
2025-06-03 16:03:43	1241	0.021434
2025-06-03 16:03:44	1242	0.017495
2025-06-03 16:03:45	1243	0.022091
2025-06-03 16:03:46	1244	0.017166
2025-06-03 16:03:47	1245	0.015525
2025-06-03 16:03:48	1246	0.016838
2025-06-03 16:03:49	1247	0.01454
2025-06-03 16:03:50	1248	0.01454
2025-06-03 16:03:51	1249	0.018479
2025-06-03 16:03:52	1250	0.020449
2025-06-03 16:03:53	1251	0.021434
2025-06-03 16:03:54	1252	0.014212
2025-06-03 16:03:55	1253	0.016181
2025-06-03 16:03:56	1254	0.015196
2025-06-03 16:03:57	1255	0.017166
2025-06-03 16:03:58	1256	0.019464
2025-06-03 16:03:59	1257	0.017166
2025-06-03 16:04:00	1258	0.019793
2025-06-03 16:04:01	1259	0.019793
2025-06-03 16:04:01	1259	0.017823
2025-06-03 16:04:03	1261	0.023732
2025-06-03 16:04:04	1262	0.017166
2025-06-03 16:04:04	1262	0.016838
2025-06-03 16:04:05	1263	0.014868
2025-06-03 16:04:06	1264	0.016838
2025-06-03 16:04:07	1265	0.015196
2025-06-03 16:04:08	1266	0.017495
2025-06-03 16:04:09	1267	0.019793
2025-06-03 16:04:10	1268	0.015525
2025-06-03 16:04:11	1269	0.023404
2025-06-03 16:04:12	1270	0.01651
2025-06-03 16:04:13	1271	0.020121
2025-06-03 16:04:14	1272	0.022747
2025-06-03 16:04:15	1273	0.013555
2025-06-03 16:04:16	1274	0.016181
2025-06-03 16:04:17	1275	0.014868
2025-06-03 16:04:18	1276	0.015525
2025-06-03 16:04:19	1277	0.013883
2025-06-03 16:04:20	1278	0.016838
2025-06-03 16:04:21	1279	0.016838
2025-06-03 16:04:22	1280	0.019793
2025-06-03 16:04:23	1281	0.018151
2025-06-03 16:04:24	1282	0.020778
2025-06-03 16:04:25	1283	0.019136
2025-06-03 16:04:26	1284	0.013883
2025-06-03 16:04:27	1285	0.01651
2025-06-03 16:04:28	1286	0.018151
2025-06-03 16:04:29	1287	0.013227
2025-06-03 16:04:30	1288	0.015853
2025-06-03 16:04:31	1289	0.023076
2025-06-03 16:04:32	1290	0.020449
2025-06-03 16:04:33	1291	0.015525
2025-06-03 16:04:34	1292	0.015853
2025-06-03 16:04:35	1293	0.016181
2025-06-03 16:04:36	1294	0.014868

## Sheet: Pressure Data
dateTime	Relative time	G1	G2	G4	G5
2025-06-03 15:40:55	0	5.08e-06	0.0001	0.0001	-0.032543
2025-06-03 15:40:56	1	5.06e-06	0.0001	0.0001	-0.032543
2025-06-03 15:40:57	2	5.06e-06	0.0001	0.0001	-0.045674
2025-06-03 15:40:58	3	5.06e-06	0.0001	0.0001	-0.03692
2025-06-03 15:40:59	4	5.06e-06	0.0001	0.0001	-0.045674
2025-06-03 15:41:00	5	5.06e-06	0.0001	0.0001	-0.032543
2025-06-03 15:41:01	6	5.06e-06	0.0001	0.0001	-0.028166
2025-06-03 15:41:02	7	5.06e-06	0.0001	0.0001	-0.03692
2025-06-03 15:41:03	8	5.06e-06	0.0001	0.0001	-0.03692
2025-06-03 15:41:04	9	5.06e-06	0.0001	0.0001	-0.041297
2025-06-03 15:41:05	10	5.06e-06	0.0001	0.0001	-0.058804
2025-06-03 15:41:06	11	5.06e-06	0.0001	0.0001	-0.045674
2025-06-03 15:41:07	12	5.06e-06	0.0001	0.0001	-0.03692
2025-06-03 15:41:08	13	5.06e-06	0.0001	0.0001	-0.032543
2025-06-03 15:41:09	14	5.06e-06	0.0001	0.0001	-0.032543
2025-06-03 15:41:10	15	5.06e-06	0.0001	0.0001	-0.03692
2025-06-03 15:41:11	16	5.06e-06	0.0001	0.0001	-0.03692
2025-06-03 15:41:12	17	5.06e-06	0.0001	0.0001	-0.032543
2025-06-03 15:41:13	18	5.06e-06	0.0001	0.0001	-0.015035
2025-06-03 15:41:14	19	5.06e-06	0.0001	0.0001	-0.03692
2025-06-03 15:41:15	20	5.06e-06	0.0001	0.0001	-0.041297
2025-06-03 15:41:16	21	5.06e-06	0.0001	0.0001	-0.03692
2025-06-03 15:41:16	21	5.06e-06	0.0001	0.0001	-0.028166
2025-06-03 15:41:17	22	5.06e-06	0.0001	0.0001	-0.03692
2025-06-03 15:41:18	23	5.06e-06	0.0001	0.0001	-0.023789
2025-06-03 15:41:19	24	5.06e-06	0.0001	0.0001	-0.028166
2025-06-03 15:41:20	25	5.06e-06	0.0001	0.0001	-0.028166
2025-06-03 15:41:21	26	5.06e-06	0.0001	0.0001	-0.028166
2025-06-03 15:41:22	27	5.08e-06	0.0001	0.0001	-0.045674
2025-06-03 15:41:23	28	5.06e-06	0.0001	0.0001	-0.028166
2025-06-03 15:41:24	29	5.06e-06	0.0001	0.0001	-0.05005
2025-06-03 15:41:25	30	5.06e-06	0.0001	0.0001	-0.028166
2025-06-03 15:41:26	31	5.04e-06	0.0001	0.0001	-0.03692
2025-06-03 15:41:27	32	5.04e-06	0.0001	0.0001	-0.041297
2025-06-03 15:41:28	33	5.06e-06	0.0001	0.0001	-0.023789
2025-06-03 15:41:29	34	5.06e-06	0.0001	0.0001	-0.041297
2025-06-03 15:41:30	35	5.06e-06	0.0001	0.0001	-0.041297
2025-06-03 15:41:31	36	5.06e-06	0.0001	0.0001	-0.05005
2025-06-03 15:41:32	37	5.06e-06	0.0001	0.0001	-0.032543
2025-06-03 15:41:33	38	5.04e-06	0.0001	0.0001	-0.041297
2025-06-03 15:41:34	39	5.04e-06	0.0001	0.0001	-0.03692
2025-06-03 15:41:35	40	5.04e-06	0.0001	0.0001	-0.03692
2025-06-03 15:41:36	41	5.04e-06	0.0001	0.0001	-0.032543
2025-06-03 15:41:37	42	4.99e-06	0.0001	0.0001	-0.03692
2025-06-03 15:41:38	43	5.01e-06	0.0001	0.0001	-0.041297
2025-06-03 15:41:39	44	5.01e-06	0.0001	0.0001	-0.045674
2025-06-03 15:41:40	45	5.01e-06	0.0001	0.0001	-0.028166
2025-06-03 15:41:41	46	4.99e-06	0.0001	0.0001	-0.028166
2025-06-03 15:41:41	46	4.97e-06	0.0001	0.0001	-0.03692
2025-06-03 15:41:42	47	5.01e-06	0.0001	0.0001	-0.028166
2025-06-03 15:41:43	48	4.97e-06	0.0001	0.0001	-0.03692
2025-06-03 15:41:44	49	4.99e-06	0.0001	0.0001	-0.03692
2025-06-03 15:41:45	50	4.97e-06	0.0001	0.0001	-0.03692
2025-06-03 15:41:46	51	5.01e-06	0.0001	0.0001	-0.028166
2025-06-03 15:41:47	52	4.97e-06	0.0001	0.0001	-0.03692
2025-06-03 15:41:48	53	4.97e-06	0.0001	0.0001	-0.03692
2025-06-03 15:41:49	54	4.97e-06	0.0001	0.0001	-0.041297
2025-06-03 15:41:50	55	4.99e-06	0.0001	0.0001	-0.023789
2025-06-03 15:41:51	56	4.97e-06	0.0001	0.0001	-0.028166
2025-06-03 15:41:52	57	4.99e-06	0.0001	0.0001	-0.03692
2025-06-03 15:41:53	58	4.97e-06	0.0001	0.0001	-0.03692
2025-06-03 15:41:54	59	4.95e-06	0.0001	0.0001	-0.032543
2025-06-03 15:41:55	60	4.97e-06	0.0001	0.0001	-0.041297
2025-06-03 15:41:56	61	4.95e-06	0.0001	0.0001	-0.03692
2025-06-03 15:41:57	62	4.97e-06	0.0001	0.0001	-0.032543
2025-06-03 15:41:58	63	4.97e-06	0.0001	0.0001	-0.028166
2025-06-03 15:41:59	64	4.97e-06	0.0001	0.0001	-0.032543
2025-06-03 15:42:00	65	4.97e-06	0.0001	0.0001	-0.045674
2025-06-03 15:42:01	66	4.95e-06	0.0001	0.0001	-0.023789
2025-06-03 15:42:02	67	4.97e-06	0.0001	0.0001	-0.028166
2025-06-03 15:42:03	68	4.97e-06	0.0001	0.0001	-0.03692
2025-06-03 15:42:04	69	4.97e-06	0.0001	0.0001	-0.03692
2025-06-03 15:42:05	70	4.95e-06	0.0001	0.0001	-0.03692
2025-06-03 15:42:06	71	4.97e-06	0.0001	0.0001	-0.041297
2025-06-03 15:42:07	72	4.97e-06	0.0001	0.0001	-0.03692
2025-06-03 15:42:07	72	4.95e-06	0.0001	0.0001	-0.03692
2025-06-03 15:42:08	73	4.95e-06	0.0001	0.0001	-0.028166
2025-06-03 15:42:09	74	4.97e-06	0.0001	0.0001	-0.032543
2025-06-03 15:42:10	75	4.97e-06	0.0001	0.0001	-0.028166
2025-06-03 15:42:12	77	4.97e-06	0.0001	0.0001	-0.019412
2025-06-03 15:42:13	78	4.97e-06	0.0001	0.0001	-0.023789
2025-06-03 15:42:14	79	4.97e-06	0.0001	0.0001	-0.028166
2025-06-03 15:42:15	80	4.97e-06	0.0001	0.0001	-0.028166
2025-06-03 15:42:16	81	4.97e-06	0.0001	0.0001	-0.032543
2025-06-03 15:42:16	81	4.97e-06	0.0001	0.0001	-0.032543
2025-06-03 15:42:17	82	4.97e-06	0.0001	0.0001	-0.03692
2025-06-03 15:42:18	83	4.97e-06	0.0001	0.0001	-0.032543
2025-06-03 15:42:20	85	4.95e-06	0.0001	0.0001	-0.05005
2025-06-03 15:42:21	86	4.95e-06	0.0001	0.0001	-0.032543
2025-06-03 15:42:22	87	4.97e-06	0.0001	0.0001	-0.03692
2025-06-03 15:42:23	88	4.97e-06	0.0001	0.0001	-0.03692
2025-06-03 15:42:24	89	4.97e-06	0.0001	0.0001	-0.041297
2025-06-03 15:42:25	90	4.95e-06	0.0001	0.0001	-0.041297
2025-06-03 15:42:26	91	4.97e-06	0.0001	0.0001	-0.041297
2025-06-03 15:42:27	92	4.97e-06	0.0001	0.0001	-0.041297
2025-06-03 15:42:28	93	4.97e-06	0.0001	0.0001	-0.041297
2025-06-03 15:42:29	94	4.97e-06	0.0001	0.0001	-0.041297
2025-06-03 15:42:30	95	4.97e-06	0.0001	0.0001	-0.03692
2025-06-03 15:42:31	96	4.97e-06	0.0001	0.0001	-0.028166
2025-06-03 15:42:33	98	4.97e-06	0.0001	0.0001	-0.032543
2025-06-03 15:42:33	98	4.97e-06	0.0001	0.0001	-0.023789
2025-06-03 15:42:34	99	4.97e-06	0.0001	0.0001	-0.032543
2025-06-03 15:42:35	100	4.97e-06	0.0001	0.0001	-0.023789
2025-06-03 15:42:36	101	4.95e-06	0.0001	0.0001	-0.03692
2025-06-03 15:42:37	102	4.97e-06	0.0001	0.0001	-0.028166
2025-06-03 15:42:39	104	4.97e-06	0.0001	0.0001	-0.03692
2025-06-03 15:42:40	105	4.95e-06	0.0001	0.0001	-0.028166
2025-06-03 15:42:41	106	4.95e-06	0.0001	0.0001	-0.028166
2025-06-03 15:42:41	106	4.97e-06	0.0001	0.0001	-0.028166
2025-06-03 15:42:42	107	4.97e-06	0.0001	0.0001	-0.03692
2025-06-03 15:42:44	109	4.97e-06	0.0001	0.0001	-0.03692
2025-06-03 15:42:45	110	4.97e-06	0.0001	0.0001	-0.03692
2025-06-03 15:42:46	111	4.97e-06	0.0001	0.0001	-0.023789
2025-06-03 15:42:47	112	4.97e-06	0.0001	0.0001	-0.023789
2025-06-03 15:42:48	113	4.97e-06	0.0001	0.0001	-0.03692
2025-06-03 15:42:49	114	4.97e-06	0.0001	0.0001	-0.03692
2025-06-03 15:42:50	115	4.95e-06	0.0001	0.0001	-0.032543
2025-06-03 15:42:51	116	4.95e-06	0.0001	0.0001	-0.045674
2025-06-03 15:42:52	117	4.97e-06	0.0001	0.0001	-0.045674
2025-06-03 15:42:53	118	4.97e-06	0.0001	0.0001	-0.015035
2025-06-03 15:42:54	119	4.97e-06	0.0001	0.0001	-0.028166
2025-06-03 15:42:55	120	4.97e-06	0.0001	0.0001	-0.045674
2025-06-03 15:42:56	121	4.95e-06	0.0001	0.0001	-0.03692
2025-06-03 15:42:57	122	4.95e-06	0.0001	0.0001	-0.023789
2025-06-03 15:42:58	123	4.97e-06	0.0001	0.0001	-0.03692
2025-06-03 15:42:59	124	4.97e-06	0.0001	0.0001	-0.032543
2025-06-03 15:43:00	125	4.97e-06	0.0001	0.0001	-0.032543
2025-06-03 15:43:01	126	4.97e-06	0.0001	0.0001	-0.028166
2025-06-03 15:43:02	127	4.95e-06	0.0001	0.0001	-0.023789
2025-06-03 15:43:03	128	4.97e-06	0.0001	0.0001	-0.03692
2025-06-03 15:43:04	129	4.97e-06	0.0001	0.0001	-0.041297
2025-06-03 15:43:05	130	4.97e-06	0.0001	0.0001	-0.032543
2025-06-03 15:43:06	131	4.97e-06	0.0001	0.0001	-0.03692
2025-06-03 15:43:07	132	4.97e-06	0.0001	0.0001	-0.03692
2025-06-03 15:43:08	133	4.95e-06	0.0001	0.0001	-0.028166
2025-06-03 15:43:09	134	4.87e-06	0.0001	0.0001	-0.05005
2025-06-03 15:43:10	135	4.87e-06	0.0001	0.0001	-0.041297
2025-06-03 15:43:11	136	4.85e-06	0.0001	0.0001	-0.045674
2025-06-03 15:43:12	137	4.85e-06	0.0001	0.0001	-0.028166
2025-06-03 15:43:13	138	4.85e-06	0.0001	0.0001	-0.028166
2025-06-03 15:43:14	139	4.85e-06	0.0001	0.0001	-0.032543
2025-06-03 15:43:15	140	4.85e-06	0.0001	0.0001	-0.041297
2025-06-03 15:43:16	141	4.85e-06	0.0001	0.0001	-0.032543
2025-06-03 15:43:17	142	4.87e-06	0.0001	0.0001	-0.03692
2025-06-03 15:43:18	143	4.85e-06	0.0001	0.0001	-0.032543
2025-06-03 15:43:19	144	4.85e-06	0.0001	0.0001	-0.03692
2025-06-03 15:43:20	145	4.87e-06	0.0001	0.0001	-0.032543
2025-06-03 15:43:21	146	4.85e-06	0.0001	0.0001	-0.03692
2025-06-03 15:43:22	147	4.85e-06	0.0001	0.0001	-0.03692
2025-06-03 15:43:23	148	4.85e-06	0.0001	0.0001	-0.023789
2025-06-03 15:43:24	149	4.87e-06	0.0001	0.0001	-0.03692
2025-06-03 15:43:25	150	4.85e-06	0.0001	0.0001	-0.032543
2025-06-03 15:43:26	151	4.85e-06	0.0001	0.0001	-0.05005
2025-06-03 15:43:27	152	4.85e-06	0.0001	0.0001	-0.03692
2025-06-03 15:43:28	153	4.85e-06	0.0001	0.0001	-0.054427
2025-06-03 15:43:29	154	4.85e-06	0.0001	0.0001	-0.045674
2025-06-03 15:43:30	155	4.87e-06	0.0001	0.0001	-0.028166
2025-06-03 15:43:31	156	4.85e-06	0.0001	0.0001	-0.03692
2025-06-03 15:43:32	157	4.87e-06	0.0001	0.0001	-0.032543
2025-06-03 15:43:33	158	4.87e-06	0.0001	0.0001	-0.03692
2025-06-03 15:43:33	158	4.85e-06	0.0001	0.0001	-0.032543
2025-06-03 15:43:34	159	4.85e-06	0.0001	0.0001	-0.032543
2025-06-03 15:43:36	161	4.85e-06	0.0001	0.0001	-0.03692
2025-06-03 15:43:37	162	4.85e-06	0.0001	0.0001	-0.041297
2025-06-03 15:43:38	163	4.87e-06	0.0001	0.0001	-0.03692
2025-06-03 15:43:39	164	4.85e-06	0.0001	0.0001	-0.023789
2025-06-03 15:43:40	165	4.85e-06	0.0001	0.0001	-0.032543
2025-06-03 15:43:41	166	4.85e-06	0.0001	0.0001	-0.03692
2025-06-03 15:43:41	166	4.85e-06	0.0001	0.0001	-0.041297
2025-06-03 15:43:42	167	4.85e-06	0.0001	0.0001	-0.045674
2025-06-03 15:43:44	169	4.85e-06	0.0001	0.0001	-0.028166
2025-06-03 15:43:45	170	4.85e-06	0.0001	0.0001	-0.028166
2025-06-03 15:43:46	171	4.85e-06	0.0001	0.0001	-0.023789
2025-06-03 15:43:47	172	4.87e-06	0.0001	0.0001	-0.041297
2025-06-03 15:43:48	173	4.87e-06	0.0001	0.0001	-0.023789
2025-06-03 15:43:49	174	4.85e-06	0.0001	0.0001	-0.028166
2025-06-03 15:43:50	175	4.87e-06	0.0001	0.0001	-0.041297
2025-06-03 15:43:50	175	4.87e-06	0.0001	0.0001	-0.023789
2025-06-03 15:43:51	176	4.85e-06	0.0001	0.0001	-0.041297
2025-06-03 15:43:52	177	4.85e-06	0.0001	0.0001	-0.045674
2025-06-03 15:43:53	178	4.85e-06	0.0001	0.0001	-0.03692
2025-06-03 15:43:54	179	4.87e-06	0.0001	0.0001	-0.03692
2025-06-03 15:43:55	180	4.87e-06	0.0001	0.0001	-0.041297
2025-06-03 15:43:56	181	4.85e-06	0.0001	0.0001	-0.028166
2025-06-03 15:43:57	182	4.87e-06	0.0001	0.0001	-0.028166
2025-06-03 15:43:58	183	4.87e-06	0.0001	0.0001	-0.03692
2025-06-03 15:43:59	184	4.85e-06	0.0001	0.0001	-0.032543
2025-06-03 15:44:00	185	4.85e-06	0.0001	0.0001	-0.03692
2025-06-03 15:44:01	186	4.85e-06	0.0001	0.0001	-0.028166
2025-06-03 15:44:02	187	4.85e-06	0.0001	0.0001	-0.032543
2025-06-03 15:44:03	188	4.85e-06	0.0001	0.0001	-0.03692
2025-06-03 15:44:04	189	4.87e-06	0.0001	0.0001	-0.041297
2025-06-03 15:44:05	190	4.87e-06	0.0001	0.0001	-0.03692
2025-06-03 15:44:06	191	4.85e-06	0.0001	0.0001	-0.03692
2025-06-03 15:44:07	192	4.85e-06	0.0001	0.0001	-0.03692
2025-06-03 15:44:08	193	4.85e-06	0.0001	0.0001	-0.028166
2025-06-03 15:44:09	194	4.85e-06	0.0001	0.0001	-0.041297
2025-06-03 15:44:10	195	4.85e-06	0.0001	0.0001	-0.045674
2025-06-03 15:44:11	196	4.87e-06	0.0001	0.0001	-0.028166
2025-06-03 15:44:12	197	4.87e-06	0.0001	0.0001	-0.041297
2025-06-03 15:44:13	198	4.85e-06	0.0001	0.0001	-0.041297
2025-06-03 15:44:14	199	4.85e-06	0.0001	0.0001	-0.019412
2025-06-03 15:44:15	200	4.85e-06	0.0001	0.0001	-0.019412
2025-06-03 15:44:16	201	4.85e-06	0.0001	0.0001	-0.03692
2025-06-03 15:44:17	202	4.85e-06	0.0001	0.0001	-0.023789
2025-06-03 15:44:18	203	4.85e-06	0.0001	0.0001	-0.001904
2025-06-03 15:44:19	204	4.85e-06	0.0001	0.0001	-0.023789
2025-06-03 15:44:20	205	4.87e-06	0.0001	0.0001	-0.028166
2025-06-03 15:44:21	206	4.85e-06	0.0001	0.0001	-0.032543
2025-06-03 15:44:22	207	4.85e-06	0.0001	0.0001	-0.028166
2025-06-03 15:44:23	208	4.87e-06	0.0001	0.0001	-0.028166
2025-06-03 15:44:24	209	4.87e-06	0.0001	0.0001	-0.019412
2025-06-03 15:44:24	209	4.87e-06	0.0001	0.0001	-0.045674
2025-06-03 15:44:25	210	4.87e-06	0.0001	0.0001	-0.03692
2025-06-03 15:44:26	211	4.85e-06	0.0001	0.0001	-0.041297
2025-06-03 15:44:27	212	4.85e-06	0.0001	0.0001	-0.032543
2025-06-03 15:44:28	213	4.85e-06	0.0001	0.0001	-0.032543
2025-06-03 15:44:29	214	4.85e-06	0.0001	0.0001	-0.041297
2025-06-03 15:44:30	215	4.85e-06	0.0001	0.0001	-0.032543
2025-06-03 15:44:31	216	4.87e-06	0.0001	0.0001	-0.032543
2025-06-03 15:44:32	217	4.85e-06	0.0001	0.0001	-0.03692
2025-06-03 15:44:33	218	4.85e-06	0.0001	0.0001	-0.045674
2025-06-03 15:44:34	219	4.85e-06	0.0001	0.0001	-0.03692
2025-06-03 15:44:35	220	4.85e-06	0.0001	0.0001	-0.041297
2025-06-03 15:44:36	221	4.85e-06	0.0001	0.0001	-0.03692
2025-06-03 15:44:37	222	4.85e-06	0.0001	0.0001	-0.041297
2025-06-03 15:44:38	223	4.85e-06	0.0001	0.0001	-0.045674
2025-06-03 15:44:39	224	4.85e-06	0.0001	0.0001	-0.045674
2025-06-03 15:44:40	225	4.85e-06	0.0001	0.0001	-0.028166
2025-06-03 15:44:41	226	4.87e-06	0.0001	0.0001	-0.023789
2025-06-03 15:44:42	227	4.85e-06	0.0001	0.0001	-0.041297
2025-06-03 15:44:43	228	4.85e-06	0.0001	0.0001	-0.023789
2025-06-03 15:44:44	229	4.85e-06	0.0001	0.0001	-0.028166
2025-06-03 15:44:45	230	4.87e-06	0.0001	0.0001	-0.045674
2025-06-03 15:44:46	231	4.87e-06	0.0001	0.0001	-0.032543
2025-06-03 15:44:47	232	4.85e-06	0.0001	0.0001	-0.028166
2025-06-03 15:44:48	233	4.85e-06	0.0001	0.0001	-0.03692
2025-06-03 15:44:49	234	4.87e-06	0.0001	0.0001	-0.032543
2025-06-03 15:44:50	235	4.85e-06	0.0001	0.0001	-0.028166
2025-06-03 15:44:51	236	4.87e-06	0.0001	0.0001	-0.028166
2025-06-03 15:44:52	237	4.87e-06	0.0001	0.0001	-0.03692
2025-06-03 15:44:53	238	4.85e-06	0.0001	0.0001	-0.03692
2025-06-03 15:44:54	239	4.87e-06	0.0001	0.0001	-0.041297
2025-06-03 15:44:55	240	4.85e-06	0.0001	0.0001	-0.028166
2025-06-03 15:44:56	241	4.85e-06	0.0001	0.0001	-0.041297
2025-06-03 15:44:57	242	4.85e-06	0.0001	0.0001	-0.032543
2025-06-03 15:44:58	243	4.87e-06	0.0001	0.0001	-0.032543
2025-06-03 15:44:58	243	4.85e-06	0.0001	0.0001	-0.054427
2025-06-03 15:44:59	244	4.87e-06	0.0001	0.0001	-0.03692
2025-06-03 15:45:00	245	4.87e-06	0.0001	0.0001	-0.032543
2025-06-03 15:45:01	246	4.85e-06	0.0001	0.0001	-0.019412
2025-06-03 15:45:02	247	4.87e-06	0.0001	0.0001	-0.03692
2025-06-03 15:45:03	248	4.85e-06	0.0001	0.0001	-0.032543
2025-06-03 15:45:04	249	4.85e-06	0.0001	0.0001	-0.028166
2025-06-03 15:45:05	250	4.85e-06	0.0001	0.0001	-0.045674
2025-06-03 15:45:06	251	4.85e-06	0.0001	0.0001	-0.03692
2025-06-03 15:45:07	252	4.85e-06	0.0001	0.0001	-0.028166
2025-06-03 15:45:08	253	4.87e-06	0.0001	0.0001	-0.028166
2025-06-03 15:45:09	254	4.85e-06	0.0001	0.0001	-0.023789
2025-06-03 15:45:10	255	4.85e-06	0.0001	0.0001	-0.015035
2025-06-03 15:45:11	256	4.87e-06	0.0001	0.0001	-0.028166
2025-06-03 15:45:12	257	4.85e-06	0.0001	0.0001	-0.045674
2025-06-03 15:45:13	258	4.87e-06	0.0001	0.0001	-0.03692
2025-06-03 15:45:14	259	4.87e-06	0.0001	0.0001	-0.041297
2025-06-03 15:45:15	260	4.85e-06	0.0001	0.0001	-0.019412
2025-06-03 15:45:16	261	4.87e-06	0.0001	0.0001	-0.03692
2025-06-03 15:45:17	262	4.87e-06	0.0001	0.0001	-0.028166
2025-06-03 15:45:18	263	4.85e-06	0.0001	0.0001	-0.041297
2025-06-03 15:45:19	264	4.85e-06	0.0001	0.0001	-0.028166
2025-06-03 15:45:20	265	4.87e-06	0.0001	0.0001	-0.023789
2025-06-03 15:45:21	266	4.85e-06	0.0001	0.0001	-0.032543
2025-06-03 15:45:22	267	4.85e-06	0.0001	0.0001	-0.03692
2025-06-03 15:45:23	268	4.85e-06	0.0001	0.0001	-0.03692
2025-06-03 15:45:24	269	4.85e-06	0.0001	0.0001	-0.045674
2025-06-03 15:45:24	269	4.85e-06	0.0001	0.0001	-0.028166
2025-06-03 15:45:25	270	4.87e-06	0.0001	0.0001	-0.032543
2025-06-03 15:45:26	271	4.85e-06	0.0001	0.0001	-0.041297
2025-06-03 15:45:27	272	4.85e-06	0.0001	0.0001	-0.028166
2025-06-03 15:45:28	273	4.87e-06	0.0001	0.0001	-0.041297
2025-06-03 15:45:29	274	4.87e-06	0.0001	0.0001	-0.045674
2025-06-03 15:45:30	275	4.85e-06	0.0001	0.0001	-0.041297
2025-06-03 15:45:31	276	4.85e-06	0.0001	0.0001	-0.03692
2025-06-03 15:45:32	277	4.87e-06	0.0001	0.0001	-0.028166
2025-06-03 15:45:33	278	4.85e-06	0.0001	0.0001	-0.03692
2025-06-03 15:45:34	279	4.87e-06	0.0001	0.0001	-0.03692
2025-06-03 15:45:35	280	4.85e-06	0.0001	0.0001	-0.032543
2025-06-03 15:45:36	281	4.87e-06	0.0001	0.0001	-0.041297
2025-06-03 15:45:37	282	4.85e-06	0.0001	0.0001	-0.032543
2025-06-03 15:45:38	283	4.87e-06	0.0001	0.0001	-0.028166
2025-06-03 15:45:39	284	4.85e-06	0.0001	0.0001	-0.03692
2025-06-03 15:45:40	285	4.87e-06	0.0001	0.0001	-0.03692
2025-06-03 15:45:41	286	4.85e-06	0.0001	0.0001	-0.023789
2025-06-03 15:45:42	287	4.85e-06	0.0001	0.0001	-0.032543
2025-06-03 15:45:43	288	4.87e-06	0.0001	0.0001	-0.045674
2025-06-03 15:45:44	289	4.87e-06	0.0001	0.0001	-0.05005
2025-06-03 15:45:45	290	4.85e-06	0.0001	0.0001	-0.03692
2025-06-03 15:45:46	291	4.85e-06	0.0001	0.0001	-0.032543
2025-06-03 15:45:47	292	4.85e-06	0.0001	0.0001	-0.03692
2025-06-03 15:45:48	293	4.87e-06	0.0001	0.0001	-0.041297
2025-06-03 15:45:49	294	4.85e-06	0.0001	0.0001	-0.023789
2025-06-03 15:45:49	294	4.85e-06	0.0001	0.0001	-0.023789
2025-06-03 15:45:50	295	4.87e-06	0.0001	0.0001	-0.03692
2025-06-03 15:45:51	296	4.87e-06	0.0001	0.0001	-0.045674
2025-06-03 15:45:52	297	4.87e-06	0.0001	0.0001	-0.041297
2025-06-03 15:45:53	298	4.85e-06	0.0001	0.0001	-0.041297
2025-06-03 15:45:54	299	4.85e-06	0.0001	0.0001	-0.032543
2025-06-03 15:45:55	300	4.87e-06	0.0001	0.0001	-0.032543
2025-06-03 15:45:56	301	4.87e-06	0.0001	0.0001	-0.032543
2025-06-03 15:45:57	302	4.87e-06	0.0001	0.0001	-0.03692
2025-06-03 15:45:58	303	4.85e-06	0.0001	0.0001	-0.019412
2025-06-03 15:45:59	304	4.85e-06	0.0001	0.0001	-0.032543
2025-06-03 15:46:00	305	4.85e-06	0.0001	0.0001	-0.023789
2025-06-03 15:46:01	306	4.87e-06	0.0001	0.0001	-0.03692
2025-06-03 15:46:02	307	4.85e-06	0.0001	0.0001	-0.041297
2025-06-03 15:46:03	308	4.87e-06	0.0001	0.0001	-0.028166
2025-06-03 15:46:04	309	4.85e-06	0.0001	0.0001	-0.041297
2025-06-03 15:46:05	310	4.87e-06	0.0001	0.0001	-0.03692
2025-06-03 15:46:06	311	4.87e-06	0.0001	0.0001	-0.028166
2025-06-03 15:46:07	312	4.87e-06	0.0001	0.0001	-0.03692
2025-06-03 15:46:08	313	4.87e-06	0.0001	0.0001	-0.006281
2025-06-03 15:46:09	314	4.85e-06	0.0001	0.0001	-0.023789
2025-06-03 15:46:10	315	4.85e-06	0.0001	0.0001	-0.041297
2025-06-03 15:46:11	316	4.85e-06	0.0001	0.0001	-0.028166
2025-06-03 15:46:12	317	4.87e-06	0.0001	0.0001	-0.041297
2025-06-03 15:46:13	318	4.87e-06	0.0001	0.0001	-0.015035
2025-06-03 15:46:14	319	4.87e-06	0.0001	0.0001	-0.032543
2025-06-03 15:46:15	320	4.87e-06	0.0001	0.0001	-0.023789
2025-06-03 15:46:16	321	4.85e-06	0.0001	0.0001	-0.045674
2025-06-03 15:46:17	322	4.87e-06	0.0001	0.0001	-0.041297
2025-06-03 15:46:18	323	4.87e-06	0.0001	0.0001	-0.045674
2025-06-03 15:46:19	324	4.85e-06	0.0001	0.0001	-0.028166
2025-06-03 15:46:20	325	4.85e-06	0.0001	0.0001	-0.03692
2025-06-03 15:46:21	326	4.85e-06	0.0001	0.0001	-0.041297
2025-06-03 15:46:23	328	4.87e-06	0.0001	0.0001	-0.028166
2025-06-03 15:46:24	329	4.87e-06	0.0001	0.0001	-0.032543
2025-06-03 15:46:24	329	4.85e-06	0.0001	0.0001	-0.05005
2025-06-03 15:46:26	331	4.85e-06	0.0001	0.0001	-0.023789
2025-06-03 15:46:27	332	4.87e-06	0.0001	0.0001	-0.045674
2025-06-03 15:46:28	333	4.85e-06	0.0001	0.0001	-0.05005
2025-06-03 15:46:29	334	4.87e-06	0.0001	0.0001	-0.045674
2025-06-03 15:46:31	336	4.85e-06	0.0001	0.0001	-0.03692
2025-06-03 15:46:32	337	4.87e-06	0.0001	0.0001	-0.032543
2025-06-03 15:46:32	337	4.85e-06	0.0001	0.0001	-0.041297
2025-06-03 15:46:33	338	4.85e-06	0.0001	0.0001	-0.023789
2025-06-03 15:46:34	339	4.87e-06	0.0001	0.0001	-0.019412
2025-06-03 15:46:35	340	4.85e-06	0.0001	0.0001	-0.045674
2025-06-03 15:46:37	342	4.85e-06	0.0001	0.0001	-0.045674
2025-06-03 15:46:38	343	4.85e-06	0.0001	0.0001	-0.032543
2025-06-03 15:46:39	344	4.87e-06	0.0001	0.0001	-0.045674
2025-06-03 15:46:40	345	4.85e-06	0.0001	0.0001	-0.03692
2025-06-03 15:46:41	346	4.87e-06	0.0001	0.0001	-0.023789
2025-06-03 15:46:42	347	4.87e-06	0.0001	0.0001	-0.023789
2025-06-03 15:46:43	348	4.87e-06	0.0001	0.0001	-0.041297
2025-06-03 15:46:44	349	4.85e-06	0.0001	0.0001	-0.032543
2025-06-03 15:46:45	350	4.87e-06	0.0001	0.0001	-0.03692
2025-06-03 15:46:46	351	4.85e-06	0.0001	0.0001	-0.041297
2025-06-03 15:46:47	352	4.87e-06	0.0001	0.0001	-0.032543
2025-06-03 15:46:48	353	4.87e-06	0.0001	0.0001	-0.023789
2025-06-03 15:46:49	354	4.85e-06	0.0001	0.0001	-0.03692
2025-06-03 15:46:50	355	4.85e-06	0.0001	0.0001	-0.028166
2025-06-03 15:46:51	356	4.85e-06	0.0001	0.0001	-0.028166
2025-06-03 15:46:52	357	4.87e-06	0.0001	0.0001	-0.041297
2025-06-03 15:46:53	358	4.87e-06	0.0001	0.0001	-0.019412
2025-06-03 15:46:54	359	4.85e-06	0.0001	0.0001	-0.041297
2025-06-03 15:46:55	360	4.85e-06	0.0001	0.0001	-0.019412
2025-06-03 15:46:56	361	4.87e-06	0.0001	0.0001	-0.028166
2025-06-03 15:46:57	362	4.87e-06	0.0001	0.0001	-0.045674
2025-06-03 15:46:58	363	4.87e-06	0.0001	0.0001	-0.03692
2025-06-03 15:46:59	364	4.87e-06	0.0001	0.0001	-0.041297
2025-06-03 15:47:00	365	4.85e-06	0.0001	0.0001	-0.041297
2025-06-03 15:47:01	366	4.87e-06	0.0001	0.0001	-0.041297
2025-06-03 15:47:02	367	4.87e-06	0.0001	0.0001	-0.028166
2025-06-03 15:47:03	368	4.87e-06	0.0001	0.0001	-0.045674
2025-06-03 15:47:04	369	4.85e-06	0.0001	0.0001	-0.045674
2025-06-03 15:47:05	370	4.85e-06	0.0001	0.0001	-0.032543
2025-06-03 15:47:06	371	4.87e-06	0.0001	0.0001	-0.041297
2025-06-03 15:47:07	372	4.85e-06	0.0001	0.0001	-0.032543
2025-06-03 15:47:08	373	4.85e-06	0.0001	0.0001	-0.045674
2025-06-03 15:47:09	374	4.85e-06	0.0001	0.0001	-0.041297
2025-06-03 15:47:10	375	4.85e-06	0.0001	0.0001	-0.032543
2025-06-03 15:47:11	376	4.85e-06	0.0001	0.0001	-0.03692
2025-06-03 15:47:12	377	4.85e-06	0.0001	0.0001	-0.03692
2025-06-03 15:47:13	378	4.85e-06	0.0001	0.0001	-0.028166
2025-06-03 15:47:14	379	4.87e-06	0.0001	0.0001	-0.032543
2025-06-03 15:47:15	380	4.87e-06	0.0001	0.0001	-0.028166
2025-06-03 15:47:15	380	4.87e-06	0.0001	0.0001	-0.041297
2025-06-03 15:47:16	381	4.85e-06	0.0001	0.0001	-0.03692
2025-06-03 15:47:17	382	4.87e-06	0.0001	0.0001	-0.032543
2025-06-03 15:47:19	384	4.85e-06	0.0001	0.0001	-0.028166
2025-06-03 15:47:20	385	4.87e-06	0.0001	0.0001	-0.045674
2025-06-03 15:47:21	386	4.85e-06	0.0001	0.0001	-0.03692
2025-06-03 15:47:22	387	4.85e-06	0.0001	0.0001	-0.041297
2025-06-03 15:47:23	388	4.85e-06	0.0001	0.0001	-0.045674
2025-06-03 15:47:24	389	4.85e-06	0.0001	0.0001	-0.03692
2025-06-03 15:47:25	390	4.87e-06	0.0001	0.0001	-0.028166
2025-06-03 15:47:26	391	4.85e-06	0.0001	0.0001	-0.032543
2025-06-03 15:47:27	392	4.87e-06	0.0001	0.0001	-0.028166
2025-06-03 15:47:28	393	4.85e-06	0.0001	0.0001	-0.028166
2025-06-03 15:47:29	394	4.87e-06	0.0001	0.0001	-0.041297
2025-06-03 15:47:30	395	4.87e-06	0.0001	0.0001	-0.041297
2025-06-03 15:47:31	396	4.85e-06	0.0001	0.0001	-0.045674
2025-06-03 15:47:32	397	4.85e-06	0.0001	0.0001	-0.041297
2025-06-03 15:47:33	398	4.85e-06	0.0001	0.0001	-0.03692
2025-06-03 15:47:34	399	4.85e-06	0.0001	0.0001	-0.028166
2025-06-03 15:47:35	400	4.87e-06	0.0001	0.0001	-0.05005
2025-06-03 15:47:36	401	4.85e-06	0.0001	0.0001	-0.023789
2025-06-03 15:47:37	402	4.85e-06	0.0001	0.0001	-0.041297
2025-06-03 15:47:38	403	4.87e-06	0.0001	0.0001	-0.03692
2025-06-03 15:47:39	404	4.87e-06	0.0001	0.0001	-0.032543
2025-06-03 15:47:40	405	4.87e-06	0.0001	0.0001	-0.028166
2025-06-03 15:47:41	406	4.85e-06	0.0001	0.0001	-0.03692
2025-06-03 15:47:42	407	4.85e-06	0.0001	0.0001	-0.028166
2025-06-03 15:47:43	408	4.85e-06	0.0001	0.0001	-0.041297
2025-06-03 15:47:44	409	4.87e-06	0.0001	0.0001	-0.032543
2025-06-03 15:47:45	410	4.85e-06	0.0001	0.0001	-0.023789
2025-06-03 15:47:46	411	4.85e-06	0.0001	0.0001	-0.045674
2025-06-03 15:47:47	412	4.85e-06	0.0001	0.0001	-0.03692
2025-06-03 15:47:48	413	4.85e-06	0.0001	0.0001	-0.032543
2025-06-03 15:47:49	414	4.87e-06	0.0001	0.0001	-0.023789
2025-06-03 15:47:49	414	4.87e-06	0.0001	0.0001	-0.028166
2025-06-03 15:47:50	415	4.85e-06	0.0001	0.0001	-0.032543
2025-06-03 15:47:51	416	4.85e-06	0.0001	0.0001	-0.028166
2025-06-03 15:47:52	417	4.87e-06	0.0001	0.0001	-0.028166
2025-06-03 15:47:53	418	4.85e-06	0.0001	0.0001	-0.041297
2025-06-03 15:47:54	419	4.87e-06	0.0001	0.0001	-0.028166
2025-06-03 15:47:55	420	4.87e-06	0.0001	0.0001	-0.041297
2025-06-03 15:47:56	421	4.87e-06	0.0001	0.0001	-0.028166
2025-06-03 15:47:57	422	4.87e-06	0.0001	0.0001	-0.023789
2025-06-03 15:47:58	423	4.87e-06	0.0001	0.0001	-0.03692
2025-06-03 15:47:59	424	4.85e-06	0.0001	0.0001	-0.03692
2025-06-03 15:48:00	425	4.85e-06	0.0001	0.0001	-0.023789
2025-06-03 15:48:01	426	4.85e-06	0.0001	0.0001	-0.045674
2025-06-03 15:48:02	427	4.87e-06	0.0001	0.0001	-0.032543
2025-06-03 15:48:03	428	4.85e-06	0.0001	0.0001	-0.041297
2025-06-03 15:48:04	429	4.85e-06	0.0001	0.0001	-0.03692
2025-06-03 15:48:05	430	4.87e-06	0.0001	0.0001	-0.032543
2025-06-03 15:48:06	431	4.85e-06	0.0001	0.0001	-0.041297
2025-06-03 15:48:07	432	4.87e-06	0.0001	0.0001	-0.045674
2025-06-03 15:48:08	433	4.87e-06	0.0001	0.0001	-0.032543
2025-06-03 15:48:09	434	4.87e-06	0.0001	0.0001	-0.028166
2025-06-03 15:48:10	435	4.87e-06	0.0001	0.0001	-0.023789
2025-06-03 15:48:11	436	4.85e-06	0.0001	0.0001	-0.032543
2025-06-03 15:48:12	437	4.87e-06	0.0001	0.0001	-0.023789
2025-06-03 15:48:13	438	4.85e-06	0.0001	0.0001	-0.028166
2025-06-03 15:48:14	439	4.85e-06	0.0001	0.0001	-0.032543
2025-06-03 15:48:15	440	4.87e-06	0.0001	0.0001	-0.028166
2025-06-03 15:48:15	440	4.85e-06	0.0001	0.0001	-0.03692
2025-06-03 15:48:16	441	4.85e-06	0.0001	0.0001	-0.045674
2025-06-03 15:48:17	442	4.85e-06	0.0001	0.0001	-0.023789
2025-06-03 15:48:18	443	4.87e-06	0.0001	0.0001	-0.032543
2025-06-03 15:48:19	444	4.87e-06	0.0001	0.0001	-0.045674
2025-06-03 15:48:20	445	4.85e-06	0.0001	0.0001	-0.041297
2025-06-03 15:48:21	446	4.87e-06	0.0001	0.0001	-0.032543
2025-06-03 15:48:22	447	4.87e-06	0.0001	0.0001	-0.041297
2025-06-03 15:48:23	448	4.85e-06	0.0001	0.0001	-0.03692
2025-06-03 15:48:24	449	4.87e-06	0.0001	0.0001	-0.03692
2025-06-03 15:48:25	450	4.87e-06	0.0001	0.0001	-0.045674
2025-06-03 15:48:26	451	4.85e-06	0.0001	0.0001	-0.045674
2025-06-03 15:48:27	452	4.85e-06	0.0001	0.0001	-0.03692
2025-06-03 15:48:28	453	4.85e-06	0.0001	0.0001	-0.03692
2025-06-03 15:48:29	454	4.85e-06	0.0001	0.0001	-0.045674
2025-06-03 15:48:30	455	4.85e-06	0.0001	0.0001	-0.054427
2025-06-03 15:48:31	456	4.87e-06	0.0001	0.0001	-0.032543
2025-06-03 15:48:32	457	4.85e-06	0.0001	0.0001	-0.032543
2025-06-03 15:48:33	458	4.85e-06	0.0001	0.0001	-0.028166
2025-06-03 15:48:34	459	4.85e-06	0.0001	0.0001	-0.03692
2025-06-03 15:48:35	460	4.85e-06	0.0001	0.0001	-0.041297
2025-06-03 15:48:36	461	4.85e-06	0.0001	0.0001	-0.045674
2025-06-03 15:48:37	462	4.87e-06	0.0001	0.0001	-0.045674
2025-06-03 15:48:38	463	4.85e-06	0.0001	0.0001	-0.03692
2025-06-03 15:48:39	464	4.85e-06	0.0001	0.0001	-0.041297
2025-06-03 15:48:40	465	4.85e-06	0.0001	0.0001	-0.028166
2025-06-03 15:48:41	466	4.87e-06	0.0001	0.0001	-0.032543
2025-06-03 15:48:42	467	4.85e-06	0.0001	0.0001	-0.03692
2025-06-03 15:48:43	468	4.85e-06	0.0001	0.0001	-0.028166
2025-06-03 15:48:44	469	4.85e-06	0.0001	0.0001	-0.041297
2025-06-03 15:48:45	470	4.87e-06	0.0001	0.0001	-0.041297
2025-06-03 15:48:46	471	4.87e-06	0.0001	0.0001	-0.028166
2025-06-03 15:48:47	472	4.85e-06	0.0001	0.0001	-0.028166
2025-06-03 15:48:48	473	4.87e-06	0.0001	0.0001	-0.028166
2025-06-03 15:48:49	474	4.85e-06	0.0001	0.0001	-0.03692
2025-06-03 15:48:50	475	4.87e-06	0.0001	0.0001	-0.023789
2025-06-03 15:48:51	476	4.87e-06	0.0001	0.0001	-0.028166
2025-06-03 15:48:52	477	4.85e-06	0.0001	0.0001	-0.032543
2025-06-03 15:48:53	478	4.85e-06	0.0001	0.0001	-0.032543
2025-06-03 15:48:54	479	4.85e-06	0.0001	0.0001	-0.03692
2025-06-03 15:48:55	480	4.85e-06	0.0001	0.0001	-0.028166
2025-06-03 15:48:56	481	4.85e-06	0.0001	0.0001	-0.041297
2025-06-03 15:48:57	482	4.87e-06	0.0001	0.0001	-0.023789
2025-06-03 15:48:58	483	4.87e-06	0.0001	0.0001	-0.03692
2025-06-03 15:48:58	483	4.87e-06	0.0001	0.0001	-0.028166
2025-06-03 15:48:59	484	4.87e-06	0.0001	0.0001	-0.041297
2025-06-03 15:49:00	485	4.85e-06	0.0001	0.0001	-0.028166
2025-06-03 15:49:01	486	4.85e-06	0.0001	0.0001	-0.03692
2025-06-03 15:49:02	487	4.85e-06	0.0001	0.0001	-0.028166
2025-06-03 15:49:03	488	4.89e-06	0.0001	0.0001	-0.028166
2025-06-03 15:49:04	489	4.87e-06	0.0001	0.0001	-0.032543
2025-06-03 15:49:05	490	4.87e-06	0.0001	0.0001	-0.023789
2025-06-03 15:49:06	491	4.87e-06	0.0001	0.0001	-0.03692
2025-06-03 15:49:07	492	4.87e-06	0.0001	0.0001	-0.041297
2025-06-03 15:49:08	493	4.87e-06	0.0001	0.0001	-0.045674
2025-06-03 15:49:09	494	4.85e-06	0.0001	0.0001	-0.032543
2025-06-03 15:49:10	495	4.87e-06	0.0001	0.0001	-0.028166
2025-06-03 15:49:11	496	4.87e-06	0.0001	0.0001	-0.028166
2025-06-03 15:49:12	497	4.87e-06	0.0001	0.0001	-0.028166
2025-06-03 15:49:13	498	4.85e-06	0.0001	0.0001	-0.028166
2025-06-03 15:49:14	499	4.87e-06	0.0001	0.0001	-0.032543
2025-06-03 15:49:15	500	4.85e-06	0.0001	0.0001	-0.03692
2025-06-03 15:49:16	501	4.85e-06	0.0001	0.0001	-0.041297
2025-06-03 15:49:17	502	4.87e-06	0.0001	0.0001	-0.041297
2025-06-03 15:49:18	503	4.85e-06	0.0001	0.0001	-0.032543
2025-06-03 15:49:19	504	4.85e-06	0.0001	0.0001	-0.028166
2025-06-03 15:49:20	505	4.85e-06	0.0001	0.0001	-0.032543
2025-06-03 15:49:21	506	4.85e-06	0.0001	0.0001	-0.03692
2025-06-03 15:49:22	507	4.85e-06	0.0001	0.0001	-0.041297
2025-06-03 15:49:23	508	4.85e-06	0.0001	0.0001	-0.045674
2025-06-03 15:49:24	509	4.85e-06	0.0001	0.0001	-0.032543
2025-06-03 15:49:24	509	4.85e-06	0.0001	0.0001	-0.028166
2025-06-03 15:49:25	510	4.85e-06	0.0001	0.0001	-0.03692
2025-06-03 15:49:26	511	4.85e-06	0.0001	0.0001	-0.041297
2025-06-03 15:49:27	512	4.87e-06	0.0001	0.0001	-0.03692
2025-06-03 15:49:28	513	4.87e-06	0.0001	0.0001	-0.03692
2025-06-03 15:49:29	514	4.85e-06	0.0001	0.0001	-0.041297
2025-06-03 15:49:30	515	4.85e-06	0.0001	0.0001	-0.019412
2025-06-03 15:49:31	516	4.85e-06	0.0001	0.0001	-0.028166
2025-06-03 15:49:32	517	4.85e-06	0.0001	0.0001	-0.032543
2025-06-03 15:49:33	518	4.87e-06	0.0001	0.0001	-0.032543
2025-06-03 15:49:34	519	4.85e-06	0.0001	0.0001	-0.019412
2025-06-03 15:49:35	520	4.85e-06	0.0001	0.0001	-0.028166
2025-06-03 15:49:36	521	4.85e-06	0.0001	0.0001	-0.023789
2025-06-03 15:49:37	522	4.85e-06	0.0001	0.0001	-0.028166
2025-06-03 15:49:38	523	4.85e-06	0.0001	0.0001	-0.03692
2025-06-03 15:49:39	524	4.85e-06	0.0001	0.0001	-0.032543
2025-06-03 15:49:40	525	4.85e-06	0.0001	0.0001	-0.028166
2025-06-03 15:49:41	526	4.85e-06	0.0001	0.0001	-0.045674
2025-06-03 15:49:42	527	4.87e-06	0.0001	0.0001	-0.032543
2025-06-03 15:49:43	528	4.85e-06	0.0001	0.0001	-0.05005
2025-06-03 15:49:44	529	4.85e-06	0.0001	0.0001	-0.023789
2025-06-03 15:49:45	530	4.87e-06	0.0001	0.0001	-0.028166
2025-06-03 15:49:46	531	4.85e-06	0.0001	0.0001	-0.041297
2025-06-03 15:49:47	532	4.85e-06	0.0001	0.0001	-0.041297
2025-06-03 15:49:48	533	4.87e-06	0.0001	0.0001	-0.03692
2025-06-03 15:49:49	534	4.87e-06	0.0001	0.0001	-0.023789
2025-06-03 15:49:49	534	4.87e-06	0.0001	0.0001	-0.03692
2025-06-03 15:49:50	535	4.87e-06	0.0001	0.0001	-0.032543
2025-06-03 15:49:52	537	4.87e-06	0.0001	0.0001	-0.023789
2025-06-03 15:49:53	538	4.87e-06	0.0001	0.0001	-0.041297
2025-06-03 15:49:54	539	4.87e-06	0.0001	0.0001	-0.041297
2025-06-03 15:49:55	540	4.87e-06	0.0001	0.0001	-0.032543
2025-06-03 15:49:56	541	4.87e-06	0.0001	0.0001	-0.032543
2025-06-03 15:49:57	542	4.85e-06	0.0001	0.0001	-0.041297
2025-06-03 15:49:58	543	4.85e-06	0.0001	0.0001	-0.028166
2025-06-03 15:49:58	543	4.85e-06	0.0001	0.0001	-0.032543
2025-06-03 15:50:00	545	4.87e-06	0.0001	0.0001	-0.028166
2025-06-03 15:50:01	546	4.87e-06	0.0001	0.0001	-0.028166
2025-06-03 15:50:02	547	4.87e-06	0.0001	0.0001	-0.041297
2025-06-03 15:50:03	548	4.87e-06	0.0001	0.0001	-0.028166
2025-06-03 15:50:04	549	4.85e-06	0.0001	0.0001	-0.041297
2025-06-03 15:50:05	550	4.85e-06	0.0001	0.0001	-0.03692
2025-06-03 15:50:06	551	4.85e-06	0.0001	0.0001	-0.028166
2025-06-03 15:50:07	552	4.85e-06	0.0001	0.0001	-0.045674
2025-06-03 15:50:08	553	4.85e-06	0.0001	0.0001	-0.032543
2025-06-03 15:50:09	554	4.85e-06	0.0001	0.0001	-0.041297
2025-06-03 15:50:10	555	4.85e-06	0.0001	0.0001	-0.041297
2025-06-03 15:50:11	556	4.85e-06	0.0001	0.0001	-0.019412
2025-06-03 15:50:12	557	4.85e-06	0.0001	0.0001	-0.03692
2025-06-03 15:50:13	558	4.87e-06	0.0001	0.0001	-0.023789
2025-06-03 15:50:14	559	4.85e-06	0.0001	0.0001	-0.028166
2025-06-03 15:50:15	560	4.85e-06	0.0001	0.0001	-0.03692
2025-06-03 15:50:16	561	4.87e-06	0.0001	0.0001	-0.054427
2025-06-03 15:50:17	562	4.85e-06	0.0001	0.0001	-0.041297
2025-06-03 15:50:18	563	4.85e-06	0.0001	0.0001	-0.032543
2025-06-03 15:50:19	564	4.87e-06	0.0001	0.0001	-0.05005
2025-06-03 15:50:21	566	4.87e-06	0.0001	0.0001	-0.028166
2025-06-03 15:50:22	567	4.85e-06	0.0001	0.0001	-0.03692
2025-06-03 15:50:23	568	4.85e-06	0.0001	0.0001	-0.03692
2025-06-03 15:50:24	569	4.87e-06	0.0001	0.0001	-0.028166
2025-06-03 15:50:24	569	4.87e-06	0.0001	0.0001	-0.023789
2025-06-03 15:50:26	571	4.85e-06	0.0001	0.0001	-0.028166
2025-06-03 15:50:27	572	4.85e-06	0.0001	0.0001	-0.019412
2025-06-03 15:50:28	573	4.85e-06	0.0001	0.0001	-0.028166
2025-06-03 15:50:29	574	4.87e-06	0.0001	0.0001	-0.05005
2025-06-03 15:50:30	575	4.85e-06	0.0001	0.0001	-0.032543
2025-06-03 15:50:31	576	4.87e-06	0.0001	0.0001	-0.032543
2025-06-03 15:50:32	577	4.87e-06	0.0001	0.0001	-0.041297
2025-06-03 15:50:32	577	4.87e-06	0.0001	0.0001	-0.019412
2025-06-03 15:50:34	579	4.87e-06	0.0001	0.0001	-0.03692
2025-06-03 15:50:35	580	4.87e-06	0.0001	0.0001	-0.023789
2025-06-03 15:50:36	581	4.85e-06	0.0001	0.0001	-0.032543
2025-06-03 15:50:37	582	4.85e-06	0.0001	0.0001	-0.032543
2025-06-03 15:50:38	583	4.87e-06	0.0001	0.0001	-0.03692
2025-06-03 15:50:39	584	4.85e-06	0.0001	0.0001	-0.028166
2025-06-03 15:50:40	585	4.87e-06	0.0001	0.0001	-0.032543
2025-06-03 15:50:41	586	4.85e-06	0.0001	0.0001	-0.041297
2025-06-03 15:50:42	587	4.85e-06	0.0001	0.0001	-0.03692
2025-06-03 15:50:43	588	4.85e-06	0.0001	0.0001	-0.03692
2025-06-03 15:50:44	589	4.85e-06	0.0001	0.0001	-0.03692
2025-06-03 15:50:45	590	4.87e-06	0.0001	0.0001	-0.023789
2025-06-03 15:50:46	591	4.87e-06	0.0001	0.0001	-0.03692
2025-06-03 15:50:47	592	4.85e-06	0.0001	0.0001	-0.028166
2025-06-03 15:50:48	593	4.87e-06	0.0001	0.0001	-0.05005
2025-06-03 15:50:49	594	4.85e-06	0.0001	0.0001	-0.041297
2025-06-03 15:50:50	595	4.85e-06	0.0001	0.0001	-0.041297
2025-06-03 15:50:51	596	4.85e-06	0.0001	0.0001	-0.023789
2025-06-03 15:50:52	597	4.87e-06	0.0001	0.0001	-0.028166
2025-06-03 15:50:53	598	4.85e-06	0.0001	0.0001	-0.045674
2025-06-03 15:50:54	599	4.87e-06	0.0001	0.0001	-0.041297
2025-06-03 15:50:55	600	4.85e-06	0.0001	0.0001	-0.045674
2025-06-03 15:50:56	601	4.85e-06	0.0001	0.0001	-0.032543
2025-06-03 15:50:57	602	4.85e-06	0.0001	0.0001	-0.03692
2025-06-03 15:50:58	603	4.85e-06	0.0001	0.0001	-0.041297
2025-06-03 15:50:59	604	4.87e-06	0.0001	0.0001	-0.05005
2025-06-03 15:51:00	605	4.85e-06	0.0001	0.0001	-0.03692
2025-06-03 15:51:01	606	4.87e-06	0.0001	0.0001	-0.03692
2025-06-03 15:51:02	607	4.87e-06	0.0001	0.0001	-0.032543
2025-06-03 15:51:03	608	4.85e-06	0.0001	0.0001	-0.03692
2025-06-03 15:51:04	609	4.87e-06	0.0001	0.0001	-0.028166
2025-06-03 15:51:05	610	4.85e-06	0.0001	0.0001	-0.041297
2025-06-03 15:51:06	611	4.87e-06	0.0001	0.0001	-0.041297
2025-06-03 15:51:07	612	4.87e-06	0.0001	0.0001	-0.041297
2025-06-03 15:51:08	613	4.87e-06	0.0001	0.0001	-0.041297
2025-06-03 15:51:09	614	4.85e-06	0.0001	0.0001	-0.032543
2025-06-03 15:51:10	615	4.85e-06	0.0001	0.0001	-0.03692
2025-06-03 15:51:11	616	4.87e-06	0.0001	0.0001	-0.032543
2025-06-03 15:51:12	617	4.87e-06	0.0001	0.0001	-0.041297
2025-06-03 15:51:13	618	4.87e-06	0.0001	0.0001	-0.032543
2025-06-03 15:51:14	619	4.87e-06	0.0001	0.0001	-0.041297
2025-06-03 15:51:15	620	4.87e-06	0.0001	0.0001	-0.032543
2025-06-03 15:51:16	621	4.85e-06	0.0001	0.0001	-0.028166
2025-06-03 15:51:17	622	4.85e-06	0.0001	0.0001	-0.045674
2025-06-03 15:51:18	623	4.85e-06	0.0001	0.0001	-0.03692
2025-06-03 15:51:19	624	4.85e-06	0.0001	0.0001	-0.028166
2025-06-03 15:51:20	625	4.85e-06	0.0001	0.0001	-0.05005
2025-06-03 15:51:21	626	4.85e-06	0.0001	0.0001	-0.03692
2025-06-03 15:51:22	627	4.85e-06	0.0001	0.0001	-0.032543
2025-06-03 15:51:23	628	4.87e-06	0.0001	0.0001	-0.028166
2025-06-03 15:51:23	628	4.87e-06	0.0001	0.0001	-0.041297
2025-06-03 15:51:24	629	4.87e-06	0.0001	0.0001	-0.045674
2025-06-03 15:51:25	630	4.87e-06	0.0001	0.0001	-0.041297
2025-06-03 15:51:26	631	4.85e-06	0.0001	0.0001	-0.028166
2025-06-03 15:51:27	632	4.87e-06	0.0001	0.0001	-0.032543
2025-06-03 15:51:28	633	4.85e-06	0.0001	0.0001	-0.015035
2025-06-03 15:51:29	634	4.85e-06	0.0001	0.0001	-0.023789
2025-06-03 15:51:30	635	4.85e-06	0.0001	0.0001	-0.028166
2025-06-03 15:51:31	636	4.87e-06	0.0001	0.0001	-0.032543
2025-06-03 15:51:32	637	4.87e-06	0.0001	0.0001	-0.019412
2025-06-03 15:51:33	638	4.87e-06	0.0001	0.0001	-0.015035
2025-06-03 15:51:34	639	4.81e-06	0.0001	0.0001	-0.028166
2025-06-03 15:51:35	640	4.77e-06	0.0001	0.0001	-0.05005
2025-06-03 15:51:36	641	4.75e-06	0.0001	0.0001	-0.041297
2025-06-03 15:51:37	642	4.75e-06	0.0001	0.0001	-0.028166
2025-06-03 15:51:38	643	4.75e-06	0.0001	0.0001	-0.041297
2025-06-03 15:51:39	644	4.75e-06	0.0001	0.0001	-0.015035
2025-06-03 15:51:40	645	4.77e-06	0.0001	0.0001	-0.041297
2025-06-03 15:51:41	646	4.75e-06	0.0001	0.0001	-0.045674
2025-06-03 15:51:42	647	4.77e-06	0.0001	0.0001	-0.032543
2025-06-03 15:51:43	648	4.77e-06	0.0001	0.0001	-0.023789
2025-06-03 15:51:44	649	4.77e-06	0.0001	0.0001	-0.032543
2025-06-03 15:51:45	650	4.77e-06	0.0001	0.0001	-0.028166
2025-06-03 15:51:46	651	4.75e-06	0.0001	0.0001	-0.03692
2025-06-03 15:51:47	652	4.75e-06	0.0001	0.0001	-0.028166
2025-06-03 15:51:48	653	4.75e-06	0.0001	0.0001	-0.023789
2025-06-03 15:51:49	654	4.75e-06	0.0001	0.0001	-0.03692
2025-06-03 15:51:50	655	4.77e-06	0.0001	0.0001	-0.032543
2025-06-03 15:51:51	656	4.75e-06	0.0001	0.0001	-0.028166
2025-06-03 15:51:52	657	4.77e-06	0.0001	0.0001	-0.03692
2025-06-03 15:51:53	658	4.77e-06	0.0001	0.0001	-0.032543
2025-06-03 15:51:54	659	4.75e-06	0.0001	0.0001	-0.041297
2025-06-03 15:51:55	660	4.75e-06	0.0001	0.0001	-0.032543
2025-06-03 15:51:56	661	4.75e-06	0.0001	0.0001	-0.03692
2025-06-03 15:51:57	662	4.75e-06	0.0001	0.0001	-0.032543
2025-06-03 15:51:58	663	4.77e-06	0.0001	0.0001	-0.019412
2025-06-03 15:51:59	664	4.77e-06	0.0001	0.0001	-0.041297
2025-06-03 15:52:00	665	4.75e-06	0.0001	0.0001	-0.028166
2025-06-03 15:52:01	666	4.77e-06	0.0001	0.0001	-0.032543
2025-06-03 15:52:02	667	4.75e-06	0.0001	0.0001	-0.028166
2025-06-03 15:52:03	668	4.75e-06	0.0001	0.0001	-0.032543
2025-06-03 15:52:04	669	4.75e-06	0.0001	0.0001	-0.028166
2025-06-03 15:52:05	670	4.75e-06	0.0001	0.0001	-0.045674
2025-06-03 15:52:06	671	4.75e-06	0.0001	0.0001	-0.041297
2025-06-03 15:52:07	672	4.75e-06	0.0001	0.0001	-0.028166
2025-06-03 15:52:08	673	4.77e-06	0.0001	0.0001	-0.03692
2025-06-03 15:52:09	674	4.77e-06	0.0001	0.0001	-0.041297
2025-06-03 15:52:10	675	4.77e-06	0.0001	0.0001	-0.041297
2025-06-03 15:52:11	676	4.77e-06	0.0001	0.0001	-0.041297
2025-06-03 15:52:12	677	4.77e-06	0.0001	0.0001	-0.03692
2025-06-03 15:52:13	678	4.77e-06	0.0001	0.0001	-0.032543
2025-06-03 15:52:14	679	4.77e-06	0.0001	0.0001	-0.03692
2025-06-03 15:52:15	680	4.75e-06	0.0001	0.0001	-0.041297
2025-06-03 15:52:16	681	4.75e-06	0.0001	0.0001	-0.045674
2025-06-03 15:52:17	682	4.77e-06	0.0001	0.0001	-0.054427
2025-06-03 15:52:18	683	4.77e-06	0.0001	0.0001	-0.028166
2025-06-03 15:52:19	684	4.77e-06	0.0001	0.0001	-0.03692
2025-06-03 15:52:20	685	4.77e-06	0.0001	0.0001	0.011226
2025-06-03 15:52:21	686	4.75e-06	0.0001	0.0001	-0.019412
2025-06-03 15:52:22	687	4.75e-06	0.0001	0.0001	-0.03692
2025-06-03 15:52:23	688	4.75e-06	0.0001	0.0001	-0.03692
2025-06-03 15:52:23	688	4.75e-06	0.0001	0.0001	-0.023789
2025-06-03 15:52:24	689	4.75e-06	0.0001	0.0001	-0.05005
2025-06-03 15:52:25	690	4.75e-06	0.0001	0.0001	-0.041297
2025-06-03 15:52:26	691	4.75e-06	0.0001	0.0001	-0.032543
2025-06-03 15:52:27	692	4.75e-06	0.0001	0.0001	-0.041297
2025-06-03 15:52:28	693	4.75e-06	0.0001	0.0001	-0.03692
2025-06-03 15:52:29	694	4.77e-06	0.0001	0.0001	-0.041297
2025-06-03 15:52:30	695	4.77e-06	0.0001	0.0001	-0.028166
2025-06-03 15:52:31	696	4.75e-06	0.0001	0.0001	-0.03692
2025-06-03 15:52:32	697	4.77e-06	0.0001	0.0001	-0.023789
2025-06-03 15:52:33	698	4.75e-06	0.0001	0.0001	-0.032543
2025-06-03 15:52:34	699	4.75e-06	0.0001	0.0001	-0.023789
2025-06-03 15:52:35	700	4.77e-06	0.0001	0.0001	-0.03692
2025-06-03 15:52:36	701	4.77e-06	0.0001	0.0001	-0.03692
2025-06-03 15:52:37	702	4.75e-06	0.0001	0.0001	-0.023789
2025-06-03 15:52:38	703	4.77e-06	0.0001	0.0001	-0.028166
2025-06-03 15:52:39	704	4.77e-06	0.0001	0.0001	-0.03692
2025-06-03 15:52:40	705	4.77e-06	0.0001	0.0001	-0.03692
2025-06-03 15:52:41	706	4.75e-06	0.0001	0.0001	-0.041297
2025-06-03 15:52:42	707	4.77e-06	0.0001	0.0001	-0.03692
2025-06-03 15:52:43	708	4.77e-06	0.0001	0.0001	-0.032543
2025-06-03 15:52:44	709	4.75e-06	0.0001	0.0001	-0.028166
2025-06-03 15:52:45	710	4.77e-06	0.0001	0.0001	-0.032543
2025-06-03 15:52:46	711	4.77e-06	0.0001	0.0001	-0.03692
2025-06-03 15:52:47	712	4.75e-06	0.0001	0.0001	-0.023789
2025-06-03 15:52:48	713	4.77e-06	0.0001	0.0001	-0.03692
2025-06-03 15:52:49	714	4.75e-06	0.0001	0.0001	-0.041297
2025-06-03 15:52:49	714	4.75e-06	0.0001	0.0001	-0.045674
2025-06-03 15:52:50	715	4.77e-06	0.0001	0.0001	-0.023789
2025-06-03 15:52:51	716	4.75e-06	0.0001	0.0001	-0.03692
2025-06-03 15:52:52	717	4.77e-06	0.0001	0.0001	-0.032543
2025-06-03 15:52:53	718	4.75e-06	0.0001	0.0001	-0.054427
2025-06-03 15:52:54	719	4.75e-06	0.0001	0.0001	-0.019412
2025-06-03 15:52:55	720	4.77e-06	0.0001	0.0001	-0.023789
2025-06-03 15:52:56	721	4.75e-06	0.0001	0.0001	-0.03692
2025-06-03 15:52:57	722	4.77e-06	0.0001	0.0001	-0.019412
2025-06-03 15:52:58	723	4.75e-06	0.0001	0.0001	-0.03692
2025-06-03 15:52:59	724	4.75e-06	0.0001	0.0001	-0.03692
2025-06-03 15:53:00	725	4.77e-06	0.0001	0.0001	-0.028166
2025-06-03 15:53:01	726	4.75e-06	0.0001	0.0001	-0.03692
2025-06-03 15:53:02	727	4.77e-06	0.0001	0.0001	-0.023789
2025-06-03 15:53:03	728	4.75e-06	0.0001	0.0001	-0.041297
2025-06-03 15:53:04	729	4.75e-06	0.0001	0.0001	-0.03692
2025-06-03 15:53:05	730	4.77e-06	0.0001	0.0001	-0.023789
2025-06-03 15:53:06	731	4.77e-06	0.0001	0.0001	-0.032543
2025-06-03 15:53:07	732	4.77e-06	0.0001	0.0001	-0.03692
2025-06-03 15:53:08	733	4.75e-06	0.0001	0.0001	-0.028166
2025-06-03 15:53:09	734	4.75e-06	0.0001	0.0001	-0.032543
2025-06-03 15:53:10	735	4.77e-06	0.0001	0.0001	-0.03692
2025-06-03 15:53:11	736	4.75e-06	0.0001	0.0001	-0.03692
2025-06-03 15:53:12	737	4.75e-06	0.0001	0.0001	-0.032543
2025-06-03 15:53:13	738	4.77e-06	0.0001	0.0001	-0.023789
2025-06-03 15:53:14	739	4.77e-06	0.0001	0.0001	-0.032543
2025-06-03 15:53:15	740	4.75e-06	0.0001	0.0001	-0.03692
2025-06-03 15:53:15	740	4.75e-06	0.0001	0.0001	-0.03692
2025-06-03 15:53:16	741	4.75e-06	0.0001	0.0001	-0.03692
2025-06-03 15:53:17	742	4.75e-06	0.0001	0.0001	-0.028166
2025-06-03 15:53:18	743	4.75e-06	0.0001	0.0001	-0.028166
2025-06-03 15:53:19	744	4.75e-06	0.0001	0.0001	-0.028166
2025-06-03 15:53:20	745	4.77e-06	0.0001	0.0001	-0.028166
2025-06-03 15:53:21	746	4.77e-06	0.0001	0.0001	-0.028166
2025-06-03 15:53:22	747	4.77e-06	0.0001	0.0001	-0.023789
2025-06-03 15:53:23	748	4.75e-06	0.0001	0.0001	-0.028166
2025-06-03 15:53:24	749	4.75e-06	0.0001	0.0001	-0.045674
2025-06-03 15:53:25	750	4.77e-06	0.0001	0.0001	-0.023789
2025-06-03 15:53:26	751	4.77e-06	0.0001	0.0001	-0.028166
2025-06-03 15:53:27	752	4.77e-06	0.0001	0.0001	-0.045674
2025-06-03 15:53:28	753	4.75e-06	0.0001	0.0001	-0.028166
2025-06-03 15:53:29	754	4.75e-06	0.0001	0.0001	-0.041297
2025-06-03 15:53:30	755	4.77e-06	0.0001	0.0001	-0.028166
2025-06-03 15:53:31	756	4.75e-06	0.0001	0.0001	-0.028166
2025-06-03 15:53:32	757	4.77e-06	0.0001	0.0001	-0.023789
2025-06-03 15:53:33	758	4.77e-06	0.0001	0.0001	-0.041297
2025-06-03 15:53:34	759	4.75e-06	0.0001	0.0001	-0.045674
2025-06-03 15:53:35	760	4.75e-06	0.0001	0.0001	-0.03692
2025-06-03 15:53:36	761	4.77e-06	0.0001	0.0001	-0.032543
2025-06-03 15:53:37	762	4.75e-06	0.0001	0.0001	-0.03692
2025-06-03 15:53:38	763	4.75e-06	0.0001	0.0001	-0.03692
2025-06-03 15:53:39	764	4.75e-06	0.0001	0.0001	-0.03692
2025-06-03 15:53:40	765	4.77e-06	0.0001	0.0001	-0.03692
2025-06-03 15:53:41	766	4.75e-06	0.0001	0.0001	-0.032543
2025-06-03 15:53:41	766	4.75e-06	0.0001	0.0001	-0.028166
2025-06-03 15:53:42	767	4.75e-06	0.0001	0.0001	-0.041297
2025-06-03 15:53:43	768	4.75e-06	0.0001	0.0001	-0.041297
2025-06-03 15:53:44	769	4.75e-06	0.0001	0.0001	-0.032543
2025-06-03 15:53:45	770	4.77e-06	0.0001	0.0001	-0.032543
2025-06-03 15:53:46	771	4.77e-06	0.0001	0.0001	-0.028166
2025-06-03 15:53:47	772	4.75e-06	0.0001	0.0001	-0.028166
2025-06-03 15:53:48	773	4.75e-06	0.0001	0.0001	-0.045674
2025-06-03 15:53:49	774	4.75e-06	0.0001	0.0001	-0.03692
2025-06-03 15:53:50	775	4.75e-06	0.0001	0.0001	-0.032543
2025-06-03 15:53:51	776	4.75e-06	0.0001	0.0001	-0.028166
2025-06-03 15:53:52	777	4.75e-06	0.0001	0.0001	-0.03692
2025-06-03 15:53:53	778	4.75e-06	0.0001	0.0001	-0.041297
2025-06-03 15:53:54	779	4.75e-06	0.0001	0.0001	-0.03692
2025-06-03 15:53:55	780	4.75e-06	0.0001	0.0001	-0.03692
2025-06-03 15:53:57	782	4.75e-06	0.0001	0.0001	-0.028166
2025-06-03 15:53:58	783	4.77e-06	0.0001	0.0001	-0.03692
2025-06-03 15:53:58	783	4.75e-06	0.0001	0.0001	-0.028166
2025-06-03 15:53:59	784	4.77e-06	0.0001	0.0001	-0.028166
2025-06-03 15:54:01	786	4.85e-06	0.0001	0.0001	-0.03692
2025-06-03 15:54:02	787	4.81e-06	0.0001	0.0001	-0.032543
2025-06-03 15:54:03	788	4.79e-06	0.0001	0.0001	-0.045674
2025-06-03 15:54:04	789	4.79e-06	0.0001	0.0001	-0.023789
2025-06-03 15:54:05	790	4.79e-06	0.0001	0.0001	-0.032543
2025-06-03 15:54:06	791	4.85e-06	0.0001	0.0001	-0.045674
2025-06-03 15:54:06	791	4.83e-06	0.0001	0.0001	-0.03692
2025-06-03 15:54:07	792	4.75e-06	0.0001	0.0001	-0.041297
2025-06-03 15:54:08	793	4.75e-06	0.0001	0.0001	-0.03692
2025-06-03 15:54:09	794	4.77e-06	0.0001	0.0001	-0.05005
2025-06-03 15:54:10	795	4.77e-06	0.0001	0.0001	-0.03692
2025-06-03 15:54:11	796	4.83e-06	0.0001	0.0001	-0.03692
2025-06-03 15:54:13	798	4.77e-06	0.0001	0.0001	-0.032543
2025-06-03 15:54:14	799	4.79e-06	0.0001	0.0001	-0.045674
2025-06-03 15:54:15	800	4.77e-06	0.0001	0.0001	-0.03692
2025-06-03 15:54:16	801	4.77e-06	0.0001	0.0001	-0.028166
2025-06-03 15:54:17	802	4.79e-06	0.0001	0.0001	-0.028166
2025-06-03 15:54:18	803	4.83e-06	0.0001	0.0001	-0.023789
2025-06-03 15:54:19	804	4.81e-06	0.0001	0.0001	-0.023789
2025-06-03 15:54:20	805	4.79e-06	0.0001	0.0001	-0.03692
2025-06-03 15:54:21	806	4.81e-06	0.0001	0.0001	-0.023789
2025-06-03 15:54:22	807	4.83e-06	0.0001	0.0001	-0.019412
2025-06-03 15:54:23	808	4.77e-06	0.0001	0.0001	-0.03692
2025-06-03 15:54:24	809	4.77e-06	0.0001	0.0001	-0.03692
2025-06-03 15:54:25	810	4.77e-06	0.0001	0.0001	-0.023789
2025-06-03 15:54:26	811	4.77e-06	0.0001	0.0001	-0.032543
2025-06-03 15:54:27	812	4.79e-06	0.0001	0.0001	-0.03692
2025-06-03 15:54:28	813	4.77e-06	0.0001	0.0001	-0.028166
2025-06-03 15:54:29	814	4.75e-06	0.0001	0.0001	-0.023789
2025-06-03 15:54:30	815	4.75e-06	0.0001	0.0001	-0.032543
2025-06-03 15:54:31	816	4.77e-06	0.0001	0.0001	-0.03692
2025-06-03 15:54:32	817	4.77e-06	0.0001	0.0001	-0.03692
2025-06-03 15:54:33	818	4.75e-06	0.0001	0.0001	-0.045674
2025-06-03 15:54:34	819	4.75e-06	0.0001	0.0001	-0.019412
2025-06-03 15:54:35	820	4.79e-06	0.0001	0.0001	-0.028166
2025-06-03 15:54:37	822	4.77e-06	0.0001	0.0001	-0.023789
2025-06-03 15:54:38	823	4.81e-06	0.0001	0.0001	-0.032543
2025-06-03 15:54:39	824	4.75e-06	0.0001	0.0001	-0.03692
2025-06-03 15:54:40	825	4.75e-06	0.0001	0.0001	-0.03692
2025-06-03 15:54:41	826	4.68e-06	0.0001	0.0001	-0.045674
2025-06-03 15:54:42	827	4.56e-06	0.0001	0.0001	-0.028166
2025-06-03 15:54:43	828	4.56e-06	0.0001	0.0001	-0.028166
2025-06-03 15:54:44	829	4.4e-06	0.0001	0.0001	-0.041297
2025-06-03 15:54:45	830	4.27e-06	0.0001	0.0001	-0.03692
2025-06-03 15:54:46	831	4.19e-06	0.0001	0.0001	-0.028166
2025-06-03 15:54:47	832	4.1e-06	0.0001	0.0001	-0.028166
2025-06-03 15:54:48	833	4.04e-06	0.104	0.0001	-0.03692
2025-06-03 15:54:49	834	4.02e-06	1000	0.0001	-0.045674
2025-06-03 15:54:50	835	4.04e-06	1000	0.0001	-0.03692
2025-06-03 15:54:51	836	3.99e-06	1000	0.0001	-0.028166
2025-06-03 15:54:52	837	3.96e-06	1000	0.0001	-0.03692
2025-06-03 15:54:53	838	3.96e-06	1000	0.0001	-0.03692
2025-06-03 15:54:54	839	3.94e-06	1000	0.0001	-0.032543
2025-06-03 15:54:55	840	3.91e-06	4.75	0.0001	-0.028166
2025-06-03 15:54:56	841	3.9e-06	0.84	0.0001	-0.028166
2025-06-03 15:54:57	842	3.89e-06	0.347	0.0001	-0.041297
2025-06-03 15:54:58	843	3.89e-06	0.182	0.0001	-0.03692
2025-06-03 15:54:59	844	3.9e-06	0.103	0.0001	-0.032543
2025-06-03 15:55:00	845	3.89e-06	0.0531	0.0001	-0.032543
2025-06-03 15:55:01	846	3.89e-06	0.034	0.0001	-0.045674
2025-06-03 15:55:02	847	3.82e-06	0.0219	0.0001	-0.045674
2025-06-03 15:55:03	848	3.8e-06	0.015	0.0001	-0.045674
2025-06-03 15:55:04	849	3.81e-06	0.011	0.0001	-0.03692
2025-06-03 15:55:05	850	3.81e-06	0.00808	0.0001	-0.023789
2025-06-03 15:55:06	851	3.8e-06	0.00606	0.0001	-0.032543
2025-06-03 15:55:07	852	3.81e-06	0.00466	0.0001	-0.028166
2025-06-03 15:55:08	853	3.8e-06	0.00346	0.0001	-0.041297
2025-06-03 15:55:09	854	3.8e-06	0.00289	0.0001	-0.032543
2025-06-03 15:55:10	855	3.8e-06	0.00246	0.0001	-0.03692
2025-06-03 15:55:11	856	3.8e-06	0.00214	0.0001	-0.028166
2025-06-03 15:55:12	857	3.8e-06	0.00189	0.0001	-0.03692
2025-06-03 15:55:13	858	3.8e-06	0.00173	0.0001	-0.041297
2025-06-03 15:55:14	859	3.74e-06	0.0016	0.0001	-0.041297
2025-06-03 15:55:15	860	3.74e-06	0.00149	0.0001	-0.028166
2025-06-03 15:55:16	861	3.74e-06	0.00139	0.0001	-0.028166
2025-06-03 15:55:17	862	3.74e-06	0.00136	0.0001	-0.028166
2025-06-03 15:55:18	863	3.74e-06	0.00133	0.0001	-0.03692
2025-06-03 15:55:19	864	3.74e-06	0.00129	0.0001	-0.032543
2025-06-03 15:55:20	865	3.74e-06	0.00126	0.0001	-0.023789
2025-06-03 15:55:21	866	3.74e-06	0.00124	0.0001	-0.041297
2025-06-03 15:55:22	867	3.74e-06	0.00122	0.0001	-0.032543
2025-06-03 15:55:23	868	3.74e-06	0.00121	0.0001	-0.03692
2025-06-03 15:55:24	869	3.74e-06	0.00119	0.0001	-0.028166
2025-06-03 15:55:25	870	3.74e-06	0.00119	0.0001	-0.041297
2025-06-03 15:55:26	871	3.74e-06	0.00117	0.0001	-0.028166
2025-06-03 15:55:27	872	3.74e-06	0.00117	0.0001	-0.032543
2025-06-03 15:55:28	873	3.74e-06	0.00117	0.0001	-0.023789
2025-06-03 15:55:29	874	3.74e-06	0.00117	0.0001	-0.032543
2025-06-03 15:55:30	875	3.74e-06	0.00116	0.0001	-0.032543
2025-06-03 15:55:31	876	3.73e-06	0.00116	0.0001	-0.041297
2025-06-03 15:55:32	877	3.74e-06	0.00116	0.0001	-0.045674
2025-06-03 15:55:32	877	3.74e-06	0.00115	0.0001	-0.023789
2025-06-03 15:55:33	878	3.7e-06	0.00115	0.0001	-0.03692
2025-06-03 15:55:34	879	3.68e-06	0.00117	0.0001	-0.045674
2025-06-03 15:55:35	880	3.68e-06	0.00124	0.0001	-0.032543
2025-06-03 15:55:37	882	4.2e-06	0.00131	0.0001	-0.045674
2025-06-03 15:55:38	883	1.56e-05	0.00102	0.0001	-0.041297
2025-06-03 15:55:39	884	1.16e-05	0.000761	0.0001	-0.023789
2025-06-03 15:55:40	885	1.02e-05	0.000568	0.0001	-0.023789
2025-06-03 15:55:40	885	9.64e-06	0.000445	0.0001	-0.03692
2025-06-03 15:55:41	886	9.31e-06	0.000353	0.0001	-0.03692
2025-06-03 15:55:42	887	9.01e-06	0.000282	0.0001	-0.023789
2025-06-03 15:55:43	888	8.83e-06	0.000225	0.0001	-0.045674
2025-06-03 15:55:45	890	8.67e-06	0.00017	0.0001	-0.05005
2025-06-03 15:55:46	891	8.49e-06	0.000146	0.0001	-0.041297
2025-06-03 15:55:47	892	8.4e-06	0.000126	0.0001	-0.041297
2025-06-03 15:55:48	893	8.31e-06	0.000113	0.0001	-0.028166
2025-06-03 15:55:49	894	8.19e-06	0.0001	0.0001	-0.028166
2025-06-03 15:55:49	894	8.16e-06	0.0001	0.0001	-0.041297
2025-06-03 15:55:50	895	8.01e-06	0.0001	0.0001	-0.03692
2025-06-03 15:55:51	896	8.01e-06	0.0001	0.0001	-0.041297
2025-06-03 15:55:52	897	7.98e-06	0.0001	0.0001	-0.03692
2025-06-03 15:55:53	898	7.86e-06	0.0001	0.0001	-0.045674
2025-06-03 15:55:54	899	7.83e-06	0.0001	0.0001	-0.03692
2025-06-03 15:55:55	900	7.83e-06	0.0001	0.0001	-0.045674
2025-06-03 15:55:56	901	7.73e-06	0.0001	0.0001	-0.023789
2025-06-03 15:55:57	902	7.67e-06	0.0001	0.0001	-0.032543
2025-06-03 15:55:58	903	7.67e-06	0.0001	0.0001	-0.023789
2025-06-03 15:55:59	904	8.86e-06	0.0001	0.0001	-0.028166
2025-06-03 15:56:00	905	8.98e-06	0.0001	0.0001	-0.03692
2025-06-03 15:56:01	906	8.95e-06	0.0001	0.0001	-0.023789
2025-06-03 15:56:02	907	8.95e-06	0.0001	0.0001	-0.041297
2025-06-03 15:56:03	908	8.95e-06	0.0001	0.0001	-0.03692
2025-06-03 15:56:04	909	8.95e-06	0.0001	0.0001	-0.041297
2025-06-03 15:56:05	910	8.95e-06	0.0001	0.0001	-0.023789
2025-06-03 15:56:06	911	8.95e-06	0.0001	0.0001	-0.019412
2025-06-03 15:56:07	912	8.95e-06	0.0001	0.0001	-0.032543
2025-06-03 15:56:08	913	8.8e-06	0.0001	0.0001	-0.041297
2025-06-03 15:56:09	914	8.8e-06	0.0001	0.0001	-0.028166
2025-06-03 15:56:10	915	8.8e-06	0.0001	0.0001	-0.023789
2025-06-03 15:56:11	916	8.8e-06	0.0001	0.0001	-0.041297
2025-06-03 15:56:12	917	8.77e-06	0.0001	0.0001	-0.028166
2025-06-03 15:56:13	918	8.67e-06	0.0001	0.000103	-0.028166
2025-06-03 15:56:15	920	8.64e-06	0.0001	0.000111	-0.041297
2025-06-03 15:56:15	920	8.64e-06	0.0001	0.000115	-0.028166
2025-06-03 15:56:16	921	8.61e-06	0.0001	0.000119	-0.03692
2025-06-03 15:56:17	922	8.64e-06	0.0001	0.000121	-0.054427
2025-06-03 15:56:18	923	8.64e-06	0.0001	0.000122	-0.03692
2025-06-03 15:56:19	924	8.64e-06	0.0001	0.000123	-0.023789
2025-06-03 15:56:20	925	8.64e-06	0.0001	0.000123	-0.028166
2025-06-03 15:56:21	926	8.58e-06	0.0001	0.000126	-0.028166
2025-06-03 15:56:22	927	8.49e-06	0.0001	0.000128	-0.028166
2025-06-03 15:56:23	928	8.46e-06	0.0001	0.000131	-0.041297
2025-06-03 15:56:24	929	8.49e-06	0.0001	0.000132	-0.041297
2025-06-03 15:56:25	930	8.46e-06	0.0001	0.000131	-0.032543
2025-06-03 15:56:26	931	8.46e-06	0.0001	0.000131	-0.032543
2025-06-03 15:56:27	932	8.46e-06	0.0001	0.000127	-0.03692
2025-06-03 15:56:28	933	8.46e-06	0.0001	0.000125	-0.041297
2025-06-03 15:56:29	934	8.46e-06	0.0001	0.000127	-0.032543
2025-06-03 15:56:30	935	8.34e-06	0.0001	0.000129	-0.03692
2025-06-03 15:56:31	936	8.31e-06	0.0001	0.000134	-0.03692
2025-06-03 15:56:32	937	8.31e-06	0.0001	0.000133	-0.028166
2025-06-03 15:56:33	938	7.37e-06	0.0001	0.000131	-0.05005
2025-06-03 15:56:34	939	7.22e-06	0.0001	0.000134	-0.045674
2025-06-03 15:56:35	940	7.04e-06	0.0001	0.000143	-0.032543
2025-06-03 15:56:36	941	5.08e-06	0.0001	0.000158	-0.03692
2025-06-03 15:56:37	942	4.68e-06	0.0001	0.000181	-0.05005
2025-06-03 15:56:38	943	4.6e-06	0.0001	0.000208	-0.041297
2025-06-03 15:56:39	944	4.56e-06	0.0001	0.00024	-0.041297
2025-06-03 15:56:40	945	4.56e-06	0.0001	0.000275	-0.041297
2025-06-03 15:56:40	945	4.54e-06	0.0001	0.000307	-0.028166
2025-06-03 15:56:41	946	4.54e-06	0.0001	0.00033	-0.028166
2025-06-03 15:56:42	947	4.56e-06	0.0001	0.000362	-0.032543
2025-06-03 15:56:43	948	4.47e-06	0.0001	0.000382	-0.028166
2025-06-03 15:56:44	949	4.45e-06	0.0001	0.000426	-0.03692
2025-06-03 15:56:45	950	4.45e-06	0.0001	0.000454	-0.03692
2025-06-03 15:56:46	951	4.45e-06	0.0001	0.00048	-0.028166
2025-06-03 15:56:47	952	4.47e-06	0.0001	0.000508	-0.019412
2025-06-03 15:56:48	953	4.45e-06	0.0001	0.000534	-0.028166
2025-06-03 15:56:49	954	4.45e-06	0.0001	0.00056	-0.03692
2025-06-03 15:56:50	955	4.4e-06	0.0001	0.000582	-0.032543
2025-06-03 15:56:51	956	4.38e-06	0.0001	0.000601	-0.041297
2025-06-03 15:56:52	957	4.38e-06	0.0001	0.000625	-0.03692
2025-06-03 15:56:53	958	4.38e-06	0.0001	0.000652	-0.023789
2025-06-03 15:56:54	959	4.38e-06	0.0001	0.000674	-0.03692
2025-06-03 15:56:55	960	4.38e-06	0.0001	0.000696	-0.045674
2025-06-03 15:56:56	961	4.38e-06	0.0001	0.000721	-0.010658
2025-06-03 15:56:57	962	4.38e-06	0.0001	0.000743	-0.019412
2025-06-03 15:56:58	963	4.38e-06	0.0001	0.00076	-0.041297
2025-06-03 15:56:59	964	4.38e-06	0.0001	0.000774	-0.028166
2025-06-03 15:57:00	965	4.38e-06	0.0001	0.000791	-0.03692
2025-06-03 15:57:01	966	4.32e-06	0.0001	0.000812	-0.045674
2025-06-03 15:57:02	967	4.32e-06	0.0001	0.000829	-0.032543
2025-06-03 15:57:03	968	4.32e-06	0.0001	0.000855	-0.028166
2025-06-03 15:57:04	969	4.32e-06	0.0001	0.00088	-0.028166
2025-06-03 15:57:05	970	4.32e-06	0.0001	0.000902	-0.028166
2025-06-03 15:57:06	971	4.32e-06	0.0001	0.000927	-0.028166
2025-06-03 15:57:06	971	4.32e-06	0.0001	0.000951	-0.03692
2025-06-03 15:57:07	972	4.32e-06	0.0001	0.000974	-0.010658
2025-06-03 15:57:08	973	4.32e-06	0.0001	0.001	-0.041297
2025-06-03 15:57:09	974	4.32e-06	0.0001	0.00103	-0.028166
2025-06-03 15:57:10	975	4.32e-06	0.0001	0.00105	-0.028166
2025-06-03 15:57:11	976	4.32e-06	0.0001	0.00109	-0.023789
2025-06-03 15:57:12	977	4.32e-06	0.0001	0.00114	-0.032543
2025-06-03 15:57:13	978	4.32e-06	0.0001	0.00119	-0.028166
2025-06-03 15:57:14	979	4.32e-06	0.0001	0.00124	-0.03692
2025-06-03 15:57:15	980	4.32e-06	0.0001	0.0013	-0.023789
2025-06-03 15:57:16	981	4.31e-06	0.0001	0.00138	-0.015035
2025-06-03 15:57:17	982	4.32e-06	0.0001	0.00148	-0.023789
2025-06-03 15:57:18	983	4.31e-06	0.0001	0.00162	-0.041297
2025-06-03 15:57:19	984	4.3e-06	0.0001	0.00178	-0.03692
2025-06-03 15:57:20	985	4.26e-06	0.0001	0.00197	-0.041297
2025-06-03 15:57:21	986	4.25e-06	0.0001	0.00223	-0.03692
2025-06-03 15:57:22	987	4.25e-06	0.0001	0.00251	-0.03692
2025-06-03 15:57:23	988	4.26e-06	0.0001	0.00295	-0.03692
2025-06-03 15:57:24	989	4.26e-06	0.0001	0.00348	-0.03692
2025-06-03 15:57:25	990	4.26e-06	0.0001	0.00429	-0.041297
2025-06-03 15:57:26	991	4.25e-06	0.0001	0.00537	-0.023789
2025-06-03 15:57:27	992	4.25e-06	0.0001	0.00687	-0.019412
2025-06-03 15:57:28	993	4.25e-06	0.0001	0.00892	-0.015035
2025-06-03 15:57:29	994	4.26e-06	0.0001	0.0118	-0.019412
2025-06-03 15:57:30	995	4.25e-06	0.0001	0.0155	-0.023789
2025-06-03 15:57:31	996	4.25e-06	0.0001	0.0201	-0.015035
2025-06-03 15:57:32	997	4.26e-06	0.0001	0.0255	-0.006281
2025-06-03 15:57:32	997	4.25e-06	0.0001	0.031	-0.006281
2025-06-03 15:57:33	998	4.26e-06	0.0001	0.035	-0.010658
2025-06-03 15:57:34	999	4.26e-06	0.0001	0.0377	0.006849
2025-06-03 15:57:35	1000	4.25e-06	0.0001	0.0394	-0.010658
2025-06-03 15:57:36	1001	4.25e-06	0.0001	0.0399	-0.006281
2025-06-03 15:57:37	1002	4.25e-06	0.0001	0.0402	0.002472
2025-06-03 15:57:38	1003	4.26e-06	0.0001	0.0402	-0.001904
2025-06-03 15:57:39	1004	4.26e-06	0.0001	0.0404	-0.001904
2025-06-03 15:57:40	1005	4.25e-06	0.0001	0.0406	-0.010658
2025-06-03 15:57:41	1006	4.25e-06	0.0001	0.0408	0.006849
2025-06-03 15:57:42	1007	4.25e-06	0.0001	0.0409	-0.010658
2025-06-03 15:57:43	1008	4.25e-06	0.0001	0.041	0.006849
2025-06-03 15:57:44	1009	4.2e-06	0.0001	0.0413	0.015603
2025-06-03 15:57:45	1010	4.21e-06	0.0001	0.0416	0.002472
2025-06-03 15:57:46	1011	4.21e-06	0.0001	0.0417	0.002472
2025-06-03 15:57:47	1012	4.2e-06	0.0001	0.042	-0.010658
2025-06-03 15:57:48	1013	4.19e-06	0.0001	0.0421	0.006849
2025-06-03 15:57:49	1014	4.19e-06	0.0001	0.0424	-0.010658
2025-06-03 15:57:50	1015	4.19e-06	0.0001	0.0427	-0.001904
2025-06-03 15:57:51	1016	4.19e-06	0.0001	0.043	-0.001904
2025-06-03 15:57:52	1017	4.2e-06	0.0001	0.0434	0.006849
2025-06-03 15:57:53	1018	4.19e-06	0.0001	0.0439	0.015603
2025-06-03 15:57:54	1019	4.19e-06	0.0001	0.0446	-0.001904
2025-06-03 15:57:55	1020	4.19e-06	0.0001	0.0455	0.006849
2025-06-03 15:57:56	1021	4.19e-06	0.0001	0.0472	0.006849
2025-06-03 15:57:57	1022	4.19e-06	0.0001	0.0501	0.011226
2025-06-03 15:57:58	1023	4.19e-06	0.0001	0.0553	0.006849
2025-06-03 15:57:58	1023	4.19e-06	0.0001	0.064	0.024357
2025-06-03 15:57:59	1024	4.19e-06	0.0001	0.0784	0.033111
2025-06-03 15:58:00	1025	4.19e-06	0.0001	0.0977	0.046242
2025-06-03 15:58:01	1026	4.19e-06	0.0001	0.122	0.081257
2025-06-03 15:58:02	1027	4.19e-06	0.0001	0.152	0.111895
2025-06-03 15:58:03	1028	4.19e-06	0.0001	0.187	0.14691
2025-06-03 15:58:04	1029	4.19e-06	0.0001	0.223	0.168795
2025-06-03 15:58:05	1030	4.19e-06	0.0001	0.262	0.225695
2025-06-03 15:58:06	1031	4.2e-06	0.0001	0.301	0.243202
2025-06-03 15:58:07	1032	4.19e-06	0.0001	0.345	0.295725
2025-06-03 15:58:08	1033	4.19e-06	0.0001	0.387	0.339494
2025-06-03 15:58:09	1034	4.19e-06	0.0001	0.439	0.378887
2025-06-03 15:58:10	1035	4.19e-06	0.0001	0.485	0.440163
2025-06-03 15:58:11	1036	4.19e-06	0.0001	0.539	0.514571
2025-06-03 15:58:12	1037	4.19e-06	0.0001	0.602	0.549586
2025-06-03 15:58:13	1038	4.19e-06	0.0001	0.657	0.623994
2025-06-03 15:58:14	1039	4.19e-06	0.0001	0.719	0.680893
2025-06-03 15:58:15	1040	4.19e-06	0.0001	0.782	0.759678
2025-06-03 15:58:16	1041	4.19e-06	0.0001	0.849	0.829708
2025-06-03 15:58:17	1042	4.19e-06	0.0001	0.936	0.908493
2025-06-03 15:58:18	1043	4.19e-06	0.0001	1.01	0.974146
2025-06-03 15:58:19	1044	4.19e-06	0.0001	1.09	1.04855
2025-06-03 15:58:20	1045	4.19e-06	0.0001	1.16	1.13172
2025-06-03 15:58:21	1046	4.19e-06	0.0001	1.23	1.20175
2025-06-03 15:58:22	1047	4.19e-06	0.0001	1.31	1.24989
2025-06-03 15:58:23	1048	4.2e-06	0.0001	1.39	1.35056
2025-06-03 15:58:24	1049	4.19e-06	0.0001	1.46	1.42935
2025-06-03 15:58:25	1050	4.19e-06	0.0001	1.55	1.52126
2025-06-03 15:58:26	1051	4.19e-06	0.0001	1.64	1.60442
2025-06-03 15:58:27	1052	4.19e-06	0.0001	1.71	1.68321
2025-06-03 15:58:29	1054	4.17e-06	0.0001	1.79	1.75761
2025-06-03 15:58:30	1055	4.19e-06	0.0001	1.89	1.8539
2025-06-03 15:58:31	1056	4.17e-06	0.0001	1.96	1.93707
2025-06-03 15:58:32	1057	4.17e-06	0.0001	2.03	2.00272
2025-06-03 15:58:33	1058	4.15e-06	0.0001	2.09	2.05962
2025-06-03 15:58:34	1059	4.17e-06	0.0001	2.16	2.15153
2025-06-03 15:58:35	1060	4.17e-06	0.0001	2.21	2.20844
2025-06-03 15:58:36	1061	4.15e-06	0.0001	2.27	2.25658
2025-06-03 15:58:37	1062	4.14e-06	0.0001	2.32	2.33099
2025-06-03 15:58:38	1063	4.14e-06	0.0001	2.38	2.37038
2025-06-03 15:58:39	1064	4.14e-06	0.0001	2.43	2.42728
2025-06-03 15:58:40	1065	4.14e-06	0.0001	2.48	2.47543
2025-06-03 15:58:41	1066	4.12e-06	0.0001	2.52	2.52357
2025-06-03 15:58:42	1067	4.14e-06	0.0001	2.59	2.58047
2025-06-03 15:58:43	1068	4.14e-06	0.0001	2.63	2.60673
2025-06-03 15:58:44	1069	4.14e-06	0.0001	2.66	2.65488
2025-06-03 15:58:45	1070	4.14e-06	0.0001	2.7	2.68552
2025-06-03 15:58:46	1071	4.14e-06	0.0001	2.73	2.72053
2025-06-03 15:58:47	1072	4.12e-06	0.0001	2.76	2.73804
2025-06-03 15:58:48	1073	4.14e-06	0.0001	2.78	2.7643
2025-06-03 15:58:49	1074	4.12e-06	0.0001	2.81	2.79056
2025-06-03 15:58:50	1075	4.14e-06	0.0001	2.83	2.83433
2025-06-03 15:58:51	1076	4.14e-06	0.0001	2.85	2.85184
2025-06-03 15:58:52	1077	4.14e-06	0.0001	2.87	2.85622
2025-06-03 15:58:53	1078	4.14e-06	0.0001	2.88	2.88686
2025-06-03 15:58:54	1079	4.14e-06	0.0001	2.9	2.89123
2025-06-03 15:58:55	1080	4.14e-06	0.0001	2.91	2.89999
2025-06-03 15:58:56	1081	4.14e-06	0.0001	2.92	2.91312
2025-06-03 15:58:57	1082	4.14e-06	0.0001	2.94	2.93063
2025-06-03 15:58:58	1083	4.14e-06	0.0001	2.94	2.93938
2025-06-03 15:58:59	1084	4.14e-06	0.0001	2.96	2.95689
2025-06-03 15:59:00	1085	4.12e-06	0.0001	2.96	2.96126
2025-06-03 15:59:01	1086	4.14e-06	0.0001	2.97	2.96564
2025-06-03 15:59:02	1087	4.14e-06	0.0001	2.98	2.97439
2025-06-03 15:59:03	1088	4.14e-06	0.0001	2.99	2.9919
2025-06-03 15:59:04	1089	4.14e-06	0.0001	3	3.00503
2025-06-03 15:59:05	1090	4.14e-06	0.0001	3	3.00503
2025-06-03 15:59:06	1091	4.12e-06	0.0001	3.01	3.01379
2025-06-03 15:59:07	1092	4.14e-06	0.0001	3.02	3.01379
2025-06-03 15:59:08	1093	4.14e-06	0.0001	3.01	3.0313
2025-06-03 15:59:09	1094	4.14e-06	0.0001	3.02	3.02692
2025-06-03 15:59:10	1095	4.14e-06	0.0001	3.03	3.03567
2025-06-03 15:59:11	1096	4.14e-06	0.0001	3.03	3.04005
2025-06-03 15:59:12	1097	4.14e-06	0.0001	3.03	3.05318
2025-06-03 15:59:13	1098	4.14e-06	0.0001	3.05	3.05318
2025-06-03 15:59:14	1099	4.14e-06	0.0001	3.05	3.0488
2025-06-03 15:59:15	1100	4.12e-06	0.0001	3.05	3.05756
2025-06-03 15:59:16	1101	4.14e-06	0.0001	3.05	3.05318
2025-06-03 15:59:17	1102	4.14e-06	0.0001	3.06	3.06193
2025-06-03 15:59:18	1103	4.14e-06	0.0001	3.05	3.06193
2025-06-03 15:59:19	1104	4.12e-06	0.0001	3.05	3.05756
2025-06-03 15:59:20	1105	4.14e-06	0.0001	3.05	3.07506
2025-06-03 15:59:21	1106	4.14e-06	0.0001	3.07	3.07506
2025-06-03 15:59:22	1107	4.12e-06	0.0001	3.07	3.07944
2025-06-03 15:59:23	1108	4.14e-06	0.0001	3.07	3.07944
2025-06-03 15:59:24	1109	4.14e-06	0.0001	3.06	3.07944
2025-06-03 15:59:25	1110	4.14e-06	0.0001	3.07	3.08382
2025-06-03 15:59:26	1111	4.14e-06	0.0001	3.07	3.08819
2025-06-03 15:59:27	1112	4.14e-06	0.0001	3.07	3.09695
2025-06-03 15:59:28	1113	4.14e-06	0.0001	3.07	3.09257
2025-06-03 15:59:29	1114	4.14e-06	0.0001	3.06	3.09695
2025-06-03 15:59:30	1115	4.14e-06	0.0001	3.06	3.08382
2025-06-03 15:59:31	1116	4.14e-06	0.0001	3.07	3.10133
2025-06-03 15:59:32	1117	4.14e-06	0.0001	3.07	3.09695
2025-06-03 15:59:33	1118	4.14e-06	0.0001	3.07	3.10133
2025-06-03 15:59:34	1119	4.14e-06	0.0001	3.07	3.12759
2025-06-03 15:59:35	1120	4.14e-06	0.0001	3.07	3.08382
2025-06-03 15:59:36	1121	4.14e-06	0.0001	3.07	3.07944
2025-06-03 15:59:37	1122	4.14e-06	0.0001	3.07	3.09257
2025-06-03 15:59:38	1123	4.14e-06	0.0001	3.07	3.09695
2025-06-03 15:59:39	1124	4.14e-06	0.0001	3.06	3.1057
2025-06-03 15:59:40	1125	4.14e-06	0.0001	3.07	3.09257
2025-06-03 15:59:41	1126	4.14e-06	0.0001	3.06	3.10133
2025-06-03 15:59:42	1127	4.12e-06	0.0001	3.07	3.09257
2025-06-03 15:59:43	1128	4.14e-06	0.0001	3.07	3.09695
2025-06-03 15:59:44	1129	4.14e-06	0.0001	3.06	3.09257
2025-06-03 15:59:45	1130	4.14e-06	0.0001	3.06	3.10133
2025-06-03 15:59:46	1131	4.12e-06	0.0001	3.06	3.09257
2025-06-03 15:59:47	1132	4.14e-06	0.0001	3.07	3.07944
2025-06-03 15:59:48	1133	4.14e-06	0.0001	3.06	3.09257
2025-06-03 15:59:48	1133	4.14e-06	0.0001	3.07	3.08819
2025-06-03 15:59:49	1134	4.14e-06	0.0001	3.07	3.08382
2025-06-03 15:59:50	1135	4.14e-06	0.0001	3.07	3.07944
2025-06-03 15:59:51	1136	4.14e-06	0.0001	3.07	3.07506
2025-06-03 15:59:52	1137	4.14e-06	0.0001	3.07	3.07506
2025-06-03 15:59:53	1138	4.12e-06	0.0001	3.07	3.08819
2025-06-03 15:59:54	1139	4.14e-06	0.0001	3.07	3.09257
2025-06-03 15:59:55	1140	4.14e-06	0.0001	3.06	3.09695
2025-06-03 15:59:56	1141	4.14e-06	0.0001	3.05	3.09257
2025-06-03 15:59:57	1142	4.14e-06	0.0001	3.05	3.09257
2025-06-03 15:59:58	1143	4.14e-06	0.0001	3.05	3.08819
2025-06-03 15:59:59	1144	4.14e-06	0.0001	3.05	3.1057
2025-06-03 16:00:00	1145	4.14e-06	0.0001	3.05	3.09257
2025-06-03 16:00:01	1146	4.14e-06	0.0001	3.05	3.08382
2025-06-03 16:00:02	1147	4.14e-06	0.0001	3.05	3.09257
2025-06-03 16:00:03	1148	4.14e-06	0.0001	3.05	3.10133
2025-06-03 16:00:04	1149	4.14e-06	0.0001	3.06	3.08819
2025-06-03 16:00:05	1150	4.14e-06	0.0001	3.06	3.09695
2025-06-03 16:00:06	1151	4.14e-06	0.0001	3.05	3.10133
2025-06-03 16:00:07	1152	4.14e-06	0.0001	3.05	3.09257
2025-06-03 16:00:08	1153	4.12e-06	0.0001	3.05	3.09257
2025-06-03 16:00:09	1154	4.14e-06	0.0001	3.05	3.08382
2025-06-03 16:00:10	1155	4.14e-06	0.0001	3.05	3.08819
2025-06-03 16:00:11	1156	4.12e-06	0.0001	3.05	3.10133
2025-06-03 16:00:12	1157	4.14e-06	0.0001	3.05	3.09695
2025-06-03 16:00:13	1158	4.14e-06	0.0001	3.05	3.08382
2025-06-03 16:00:14	1159	4.14e-06	0.0001	3.06	3.09257
2025-06-03 16:00:14	1159	4.14e-06	0.0001	3.06	3.08819
2025-06-03 16:00:15	1160	4.14e-06	0.0001	3.05	3.08819
2025-06-03 16:00:16	1161	4.12e-06	0.0001	3.03	3.07506
2025-06-03 16:00:17	1162	4.14e-06	0.0001	3.03	3.10133
2025-06-03 16:00:18	1163	4.14e-06	0.0001	3.03	3.10133
2025-06-03 16:00:19	1164	4.14e-06	0.0001	3.03	3.07506
2025-06-03 16:00:20	1165	4.14e-06	0.0001	3.03	3.08382
2025-06-03 16:00:21	1166	4.14e-06	0.0001	3.02	3.09695
2025-06-03 16:00:22	1167	4.14e-06	0.0001	3.03	3.08819
2025-06-03 16:00:23	1168	4.14e-06	0.0001	3.03	3.08819
2025-06-03 16:00:24	1169	4.14e-06	0.0001	3.03	3.07944
2025-06-03 16:00:25	1170	4.14e-06	0.0001	3.03	3.07944
2025-06-03 16:00:26	1171	4.14e-06	0.0001	3.02	3.07944
2025-06-03 16:00:27	1172	4.12e-06	0.0001	3.02	3.07506
2025-06-03 16:00:28	1173	4.12e-06	0.0001	3.01	3.07069
2025-06-03 16:00:29	1174	4.12e-06	0.0001	3.01	3.07069
2025-06-03 16:00:30	1175	4.11e-06	0.0001	3.01	3.06631
2025-06-03 16:00:31	1176	4.1e-06	0.0001	3.01	3.06631
2025-06-03 16:00:32	1177	4.07e-06	0.0001	3.01	3.06193
2025-06-03 16:00:33	1178	4.07e-06	0.0001	3.01	3.06631
2025-06-03 16:00:34	1179	4.07e-06	0.0001	3.01	3.07506
2025-06-03 16:00:35	1180	4.07e-06	0.0001	3	3.07506
2025-06-03 16:00:36	1181	4.06e-06	0.0001	3	3.05318
2025-06-03 16:00:37	1182	4.06e-06	0.0001	3	3.07506
2025-06-03 16:00:38	1183	4.06e-06	0.0001	3	3.06193
2025-06-03 16:00:39	1184	4.06e-06	0.0001	2.99	3.05756
2025-06-03 16:00:40	1185	4.06e-06	0.0001	3	3.05318
2025-06-03 16:00:41	1186	4.06e-06	0.0001	3	3.04442
2025-06-03 16:00:42	1187	4.07e-06	0.0001	3	3.04005
2025-06-03 16:00:43	1188	4.07e-06	0.0001	2.99	3.0488
2025-06-03 16:00:44	1189	4.07e-06	0.0001	2.99	3.05318
2025-06-03 16:00:45	1190	4.07e-06	0.0001	2.98	3.04442
2025-06-03 16:00:46	1191	4.07e-06	0.0001	2.98	3.04005
2025-06-03 16:00:47	1192	4.07e-06	0.0001	2.98	3.0313
2025-06-03 16:00:48	1193	4.07e-06	0.0001	2.97	3.04005
2025-06-03 16:00:48	1193	4.07e-06	0.0001	2.97	3.04005
2025-06-03 16:00:49	1194	4.06e-06	0.0001	2.97	3.03567
2025-06-03 16:00:50	1195	4.06e-06	0.0001	2.97	3.03567
2025-06-03 16:00:51	1196	4.07e-06	0.0001	2.96	3.01379
2025-06-03 16:00:52	1197	4.07e-06	0.0001	2.95	3.00941
2025-06-03 16:00:53	1198	4.06e-06	0.0001	2.95	3.02254
2025-06-03 16:00:54	1199	4.06e-06	0.0001	2.94	3.00503
2025-06-03 16:00:55	1200	4.07e-06	0.0001	2.93	3.00066
2025-06-03 16:00:56	1201	4.07e-06	0.0001	2.92	2.97877
2025-06-03 16:00:57	1202	4.07e-06	0.0001	2.92	2.97439
2025-06-03 16:00:58	1203	4.06e-06	0.0001	2.91	2.95251
2025-06-03 16:00:59	1204	4.07e-06	0.0001	2.9	2.93938
2025-06-03 16:01:00	1205	4.06e-06	0.0001	2.89	2.94813
2025-06-03 16:01:01	1206	4.07e-06	0.0001	2.88	2.94376
2025-06-03 16:01:02	1207	4.06e-06	0.0001	2.87	2.90874
2025-06-03 16:01:03	1208	4.07e-06	0.0001	2.85	2.89999
2025-06-03 16:01:04	1209	4.07e-06	0.0001	2.84	2.88248
2025-06-03 16:01:05	1210	4.06e-06	0.0001	2.82	2.86935
2025-06-03 16:01:06	1211	4.06e-06	0.0001	2.81	2.83871
2025-06-03 16:01:07	1212	4.07e-06	0.0001	2.79	2.82996
2025-06-03 16:01:08	1213	4.07e-06	0.0001	2.77	2.80807
2025-06-03 16:01:09	1214	4.07e-06	0.0001	2.75	2.78619
2025-06-03 16:01:10	1215	4.06e-06	0.0001	2.72	2.75117
2025-06-03 16:01:11	1216	4.07e-06	0.0001	2.69	2.72053
2025-06-03 16:01:12	1217	4.06e-06	0.0001	2.67	2.71616
2025-06-03 16:01:13	1218	4.06e-06	0.0001	2.64	2.66801
2025-06-03 16:01:14	1219	4.06e-06	0.0001	2.61	2.6505
2025-06-03 16:01:14	1219	4.06e-06	0.0001	2.58	2.61549
2025-06-03 16:01:15	1220	4.07e-06	0.0001	2.55	2.58047
2025-06-03 16:01:16	1221	4.06e-06	0.0001	2.53	2.56297
2025-06-03 16:01:17	1222	4.07e-06	0.0001	2.5	2.54108
2025-06-03 16:01:18	1223	4.06e-06	0.0001	2.49	2.5192
2025-06-03 16:01:19	1224	4.07e-06	0.0001	2.47	2.5192
2025-06-03 16:01:20	1225	4.06e-06	0.0001	2.45	2.50169
2025-06-03 16:01:21	1226	4.06e-06	0.0001	2.43	2.47543
2025-06-03 16:01:22	1227	4.07e-06	0.0001	2.43	2.4798
2025-06-03 16:01:23	1228	4.07e-06	0.0001	2.41	2.45792
2025-06-03 16:01:24	1229	4.06e-06	0.0001	2.4	2.44041
2025-06-03 16:01:25	1230	4.07e-06	0.0001	2.4	2.44479
2025-06-03 16:01:26	1231	4.07e-06	0.0001	2.39	2.42728
2025-06-03 16:01:27	1232	4.07e-06	0.0001	2.38	2.4229
2025-06-03 16:01:28	1233	4.06e-06	0.0001	2.38	2.41415
2025-06-03 16:01:29	1234	4.07e-06	0.0001	2.37	2.42728
2025-06-03 16:01:30	1235	4.07e-06	0.0001	2.37	2.41415
2025-06-03 16:01:31	1236	4.06e-06	0.0001	2.37	2.4054
2025-06-03 16:01:32	1237	4.06e-06	0.0001	2.37	2.40977
2025-06-03 16:01:33	1238	4.06e-06	0.0001	2.36	2.40102
2025-06-03 16:01:34	1239	4.06e-06	0.0001	2.35	2.41415
2025-06-03 16:01:35	1240	4.07e-06	0.0001	2.35	2.4054
2025-06-03 16:01:36	1241	4.06e-06	0.0001	2.35	2.40977
2025-06-03 16:01:37	1242	4.06e-06	0.0001	2.35	2.40102
2025-06-03 16:01:38	1243	4.07e-06	0.0001	2.35	2.40102
2025-06-03 16:01:39	1244	4.06e-06	0.0001	2.34	2.40102
2025-06-03 16:01:40	1245	4.06e-06	0.0001	2.34	2.40102
2025-06-03 16:01:40	1245	4.06e-06	0.0001	2.34	2.39227
2025-06-03 16:01:41	1246	4.06e-06	0.0001	2.34	2.39664
2025-06-03 16:01:42	1247	4.06e-06	0.0001	2.34	2.39227
2025-06-03 16:01:43	1248	4.07e-06	0.0001	2.34	2.38351
2025-06-03 16:01:44	1249	4.06e-06	0.0001	2.34	2.37914
2025-06-03 16:01:45	1250	4.07e-06	0.0001	2.32	2.37914
2025-06-03 16:01:46	1251	4.06e-06	0.0001	2.32	2.37476
2025-06-03 16:01:47	1252	4.06e-06	0.0001	2.32	2.37914
2025-06-03 16:01:48	1253	4.06e-06	0.0001	2.32	2.38351
2025-06-03 16:01:49	1254	4.06e-06	0.0001	2.32	2.37476
2025-06-03 16:01:50	1255	4.07e-06	0.0001	2.32	2.366
2025-06-03 16:01:51	1256	4.07e-06	0.0001	2.32	2.37038
2025-06-03 16:01:52	1257	4.06e-06	0.0001	2.32	2.37038
2025-06-03 16:01:53	1258	4.06e-06	0.0001	2.32	2.37914
2025-06-03 16:01:54	1259	4.07e-06	0.0001	2.32	2.366
2025-06-03 16:01:55	1260	4.06e-06	0.0001	2.31	2.35287
2025-06-03 16:01:56	1261	4.07e-06	0.0001	2.31	2.35725
2025-06-03 16:01:57	1262	4.07e-06	0.0001	2.31	2.35287
2025-06-03 16:01:58	1263	4.07e-06	0.0001	2.31	2.35287
2025-06-03 16:01:59	1264	4.06e-06	0.0001	2.31	2.366
2025-06-03 16:02:00	1265	4.07e-06	0.0001	2.3	2.35725
2025-06-03 16:02:01	1266	4.06e-06	0.0001	2.29	2.34412
2025-06-03 16:02:02	1267	4.06e-06	0.0001	2.29	2.35725
2025-06-03 16:02:03	1268	4.07e-06	0.0001	2.29	2.35725
2025-06-03 16:02:04	1269	4.07e-06	0.0001	2.29	2.34412
2025-06-03 16:02:05	1270	4.06e-06	0.0001	2.29	2.35287
2025-06-03 16:02:05	1270	4.07e-06	0.0001	2.28	2.3485
2025-06-03 16:02:06	1271	4.06e-06	0.0001	2.28	2.33099
2025-06-03 16:02:07	1272	4.07e-06	0.0001	2.28	2.33537
2025-06-03 16:02:08	1273	4.06e-06	0.0001	2.26	2.33974
2025-06-03 16:02:09	1274	4.06e-06	0.0001	2.26	2.32661
2025-06-03 16:02:10	1275	4.07e-06	0.0001	2.26	2.33099
2025-06-03 16:02:11	1276	4.07e-06	0.0001	2.26	2.33537
2025-06-03 16:02:12	1277	4.07e-06	0.0001	2.25	2.33537
2025-06-03 16:02:13	1278	4.07e-06	0.0001	2.25	2.33099
2025-06-03 16:02:14	1279	4.06e-06	0.0001	2.25	2.33099
2025-06-03 16:02:15	1280	4.07e-06	0.0001	2.24	2.31348
2025-06-03 16:02:16	1281	4.06e-06	0.0001	2.24	2.32661
2025-06-03 16:02:17	1282	4.06e-06	0.0001	2.24	2.30473
2025-06-03 16:02:18	1283	4.07e-06	0.0001	2.24	2.31786
2025-06-03 16:02:19	1284	4.07e-06	0.0001	2.23	2.30035
2025-06-03 16:02:20	1285	4.06e-06	0.0001	2.22	2.3091
2025-06-03 16:02:21	1286	4.07e-06	0.0001	2.22	2.30035
2025-06-03 16:02:22	1287	4.07e-06	0.0001	2.23	2.31786
2025-06-03 16:02:23	1288	4.06e-06	0.0001	2.22	2.3091
2025-06-03 16:02:24	1289	4.06e-06	0.0001	2.22	2.29597
2025-06-03 16:02:25	1290	4.07e-06	0.0001	2.21	2.30035
2025-06-03 16:02:26	1291	4.07e-06	0.0001	2.21	2.30035
2025-06-03 16:02:27	1292	4.07e-06	0.0001	2.21	2.2916
2025-06-03 16:02:28	1293	4.06e-06	0.0001	2.21	2.30473
2025-06-03 16:02:29	1294	4.07e-06	0.0001	2.21	2.29597
2025-06-03 16:02:30	1295	4.06e-06	0.0001	2.21	2.2916
2025-06-03 16:02:31	1296	4.07e-06	0.0001	2.21	2.29597
2025-06-03 16:02:32	1297	4.07e-06	0.0001	2.21	2.28284
2025-06-03 16:02:33	1298	4.07e-06	0.0001	2.2	2.28722
2025-06-03 16:02:34	1299	4.06e-06	0.0001	2.21	2.28722
2025-06-03 16:02:35	1300	4.06e-06	0.0001	2.2	2.29597
2025-06-03 16:02:36	1301	4.06e-06	0.0001	2.19	2.29597
2025-06-03 16:02:37	1302	4.06e-06	0.0001	2.19	2.30473
2025-06-03 16:02:38	1303	4.06e-06	0.0001	2.19	2.28722
2025-06-03 16:02:39	1304	4.07e-06	0.0001	2.19	2.28284
2025-06-03 16:02:40	1305	4.07e-06	0.0001	2.18	2.26971
2025-06-03 16:02:41	1306	4.07e-06	0.0001	2.18	2.26971
2025-06-03 16:02:42	1307	4.06e-06	0.0001	2.18	2.27847
2025-06-03 16:02:43	1308	4.06e-06	0.0001	2.18	2.27409
2025-06-03 16:02:44	1309	4.07e-06	0.0001	2.18	2.26096
2025-06-03 16:02:45	1310	4.07e-06	0.0001	2.17	2.26971
2025-06-03 16:02:46	1311	4.07e-06	0.0001	2.17	2.26096
2025-06-03 16:02:47	1312	4.07e-06	0.0001	2.17	2.25658
2025-06-03 16:02:48	1313	4.06e-06	0.0001	2.17	2.26096
2025-06-03 16:02:49	1314	4.07e-06	0.0001	2.17	2.25658
2025-06-03 16:02:50	1315	4.06e-06	0.0001	2.16	2.26971
2025-06-03 16:02:51	1316	4.06e-06	0.0001	2.16	2.25658
2025-06-03 16:02:52	1317	4.06e-06	0.0001	2.16	2.24783
2025-06-03 16:02:53	1318	4.07e-06	0.0001	2.16	2.2522
2025-06-03 16:02:54	1319	4.06e-06	0.0001	2.16	2.25658
2025-06-03 16:02:55	1320	4.07e-06	0.0001	2.15	2.24345
2025-06-03 16:02:56	1321	4.07e-06	0.0001	2.15	2.26533
2025-06-03 16:02:57	1322	4.06e-06	0.0001	2.15	2.24783
2025-06-03 16:02:58	1323	4.06e-06	0.0001	2.15	2.23907
2025-06-03 16:02:59	1324	4.06e-06	0.0001	2.15	2.2347
2025-06-03 16:03:00	1325	4.07e-06	0.0001	2.15	2.24783
2025-06-03 16:03:01	1326	4.07e-06	0.0001	2.14	2.25658
2025-06-03 16:03:02	1327	4.07e-06	0.0001	2.14	2.24345
2025-06-03 16:03:03	1328	4.07e-06	0.0001	2.14	2.23907
2025-06-03 16:03:04	1329	4.06e-06	0.0001	2.14	2.24345
2025-06-03 16:03:05	1330	4.07e-06	0.0001	2.13	2.22594
2025-06-03 16:03:06	1331	4.07e-06	0.0001	2.14	2.2347
2025-06-03 16:03:07	1332	4.07e-06	0.0001	2.14	2.2347
2025-06-03 16:03:08	1333	4.06e-06	0.0001	2.13	2.23032
2025-06-03 16:03:09	1334	4.06e-06	0.0001	2.12	2.24345
2025-06-03 16:03:10	1335	4.07e-06	0.0001	2.13	2.23032
2025-06-03 16:03:11	1336	4.07e-06	0.0001	2.12	2.22594
2025-06-03 16:03:12	1337	4.06e-06	0.0001	2.12	2.22157
2025-06-03 16:03:13	1338	4.07e-06	0.0001	2.12	2.22157
2025-06-03 16:03:14	1339	4.06e-06	0.0001	2.12	2.23032
2025-06-03 16:03:15	1340	4.07e-06	0.0001	2.11	2.22594
2025-06-03 16:03:16	1341	4.07e-06	0.0001	2.11	2.22594
2025-06-03 16:03:17	1342	4.06e-06	0.0001	2.11	2.21281
2025-06-03 16:03:18	1343	4.07e-06	0.0001	2.11	2.22157
2025-06-03 16:03:19	1344	4.07e-06	0.0001	2.11	2.23032
2025-06-03 16:03:20	1345	4.07e-06	0.0001	2.11	2.21719
2025-06-03 16:03:21	1346	4.07e-06	0.0001	2.1	2.22157
2025-06-03 16:03:22	1347	4.06e-06	0.0001	2.1	2.20844
2025-06-03 16:03:23	1348	4.07e-06	0.0001	2.1	2.22594
2025-06-03 16:03:24	1349	4.06e-06	0.0001	2.1	2.20844
2025-06-03 16:03:25	1350	4.06e-06	0.0001	2.1	2.20844
2025-06-03 16:03:26	1351	4.06e-06	0.0001	2.1	2.20406
2025-06-03 16:03:27	1352	4.07e-06	0.0001	2.1	2.20406
2025-06-03 16:03:28	1353	4.06e-06	0.0001	2.1	2.20844
2025-06-03 16:03:29	1354	4.06e-06	0.0001	2.09	2.20844
2025-06-03 16:03:30	1355	4.06e-06	0.0001	2.09	2.1953
2025-06-03 16:03:31	1356	4.06e-06	0.0001	2.09	2.1953
2025-06-03 16:03:32	1357	4.06e-06	0.0001	2.09	2.19968
2025-06-03 16:03:33	1358	4.07e-06	0.0001	2.09	2.20406
2025-06-03 16:03:34	1359	4.07e-06	0.0001	2.09	2.20406
2025-06-03 16:03:35	1360	4.06e-06	0.0001	2.09	2.21281
2025-06-03 16:03:36	1361	4.06e-06	0.0001	2.09	2.1778
2025-06-03 16:03:37	1362	4.07e-06	0.0001	2.08	2.19968
2025-06-03 16:03:38	1363	4.07e-06	0.0001	2.08	2.22594
2025-06-03 16:03:39	1364	4.06e-06	0.0001	2.08	2.18217
2025-06-03 16:03:40	1365	4.07e-06	0.0001	2.08	2.18217
2025-06-03 16:03:41	1366	4.07e-06	0.0001	2.08	2.1953
2025-06-03 16:03:42	1367	4.07e-06	0.0001	2.07	2.19093
2025-06-03 16:03:43	1368	4.07e-06	0.0001	2.07	2.18217
2025-06-03 16:03:44	1369	4.06e-06	0.0001	2.07	2.18655
2025-06-03 16:03:45	1370	4.07e-06	0.0001	2.06	2.1778
2025-06-03 16:03:46	1371	4.06e-06	0.0001	2.07	2.18655
2025-06-03 16:03:47	1372	4.06e-06	0.0001	2.07	2.16467
2025-06-03 16:03:48	1373	4.06e-06	0.0001	2.07	2.16029
2025-06-03 16:03:49	1374	4.06e-06	0.0001	2.07	2.16904
2025-06-03 16:03:50	1375	4.06e-06	0.0001	2.07	2.16029
2025-06-03 16:03:51	1376	4.07e-06	0.0001	2.06	2.16029
2025-06-03 16:03:52	1377	4.06e-06	0.0001	2.07	2.15591
2025-06-03 16:03:53	1378	4.07e-06	0.0001	2.07	2.1778
2025-06-03 16:03:54	1379	4.07e-06	0.0001	2.06	2.17342
2025-06-03 16:03:55	1380	4.06e-06	0.0001	2.06	2.1778
2025-06-03 16:03:56	1381	4.06e-06	0.0001	2.06	2.17342
2025-06-03 16:03:57	1382	4.06e-06	0.0001	2.06	2.16467
2025-06-03 16:03:58	1383	4.06e-06	0.0001	2.06	2.1778
2025-06-03 16:03:59	1384	4.07e-06	0.0001	2.06	2.16467
2025-06-03 16:04:00	1385	4.06e-06	0.0001	2.04	2.16467
2025-06-03 16:04:01	1386	4.06e-06	0.0001	2.05	2.15153
2025-06-03 16:04:02	1387	4.07e-06	0.0001	2.05	2.16467
2025-06-03 16:04:03	1388	4.07e-06	0.0001	2.04	2.16467
2025-06-03 16:04:04	1389	4.06e-06	0.0001	2.05	2.16904
2025-06-03 16:04:05	1390	4.06e-06	0.0001	2.04	2.15591
2025-06-03 16:04:06	1391	4.07e-06	0.0001	2.05	2.16467
2025-06-03 16:04:07	1392	4.07e-06	0.0001	2.04	2.15591
2025-06-03 16:04:08	1393	4.06e-06	0.0001	2.05	2.15591
2025-06-03 16:04:09	1394	4.07e-06	0.0001	2.04	2.15153
2025-06-03 16:04:10	1395	4.07e-06	0.0001	2.03	2.13841
2025-06-03 16:04:11	1396	4.07e-06	0.0001	2.03	2.15153
2025-06-03 16:04:12	1397	4.07e-06	0.0001	2.03	2.15591
2025-06-03 16:04:13	1398	4.06e-06	0.0001	2.03	2.14716
2025-06-03 16:04:13	1398	4.06e-06	0.0001	2.03	2.16029
2025-06-03 16:04:14	1399	4.06e-06	0.0001	2.03	2.13841
2025-06-03 16:04:16	1401	4.07e-06	0.0001	2.03	2.15153
2025-06-03 16:04:16	1401	4.07e-06	0.0001	2.02	2.13403
2025-06-03 16:04:17	1402	4.06e-06	0.0001	2.02	2.13841
2025-06-03 16:04:18	1403	4.07e-06	0.0001	2.02	2.13841
2025-06-03 16:04:19	1404	4.06e-06	0.0001	2.02	2.15591
2025-06-03 16:04:21	1406	4.07e-06	0.0001	2.02	2.12527
2025-06-03 16:04:22	1407	4.07e-06	0.0001	2.02	2.13403
2025-06-03 16:04:22	1407	4.06e-06	0.0001	2.02	2.12965
2025-06-03 16:04:24	1409	4.06e-06	0.0001	2.01	2.12965
2025-06-03 16:04:24	1409	4.06e-06	0.0001	2.01	2.13841
2025-06-03 16:04:25	1410	4.06e-06	0.0001	2.01	2.12527
2025-06-03 16:04:26	1411	4.06e-06	0.0001	2.01	2.1209
2025-06-03 16:04:27	1412	4.07e-06	0.0001	2.01	2.13403
2025-06-03 16:04:28	1413	4.07e-06	0.0001	2.01	2.12965
2025-06-03 16:04:29	1414	4.07e-06	0.0001	2.01	2.12527
2025-06-03 16:04:30	1415	4.07e-06	0.0001	2.01	2.1209
2025-06-03 16:04:32	1417	4.06e-06	0.0001	2.01	2.12527
2025-06-03 16:04:32	1417	4.06e-06	0.0001	2.01	2.11214
2025-06-03 16:04:33	1418	4.06e-06	0.0001	2.01	2.12527
2025-06-03 16:04:34	1419	4.06e-06	0.0001	2.01	2.12965
2025-06-03 16:04:35	1420	4.06e-06	0.0001	2	2.12527
2025-06-03 16:04:36	1421	4.06e-06	0.0001	2	2.1209
2025-06-03 16:04:37	1422	4.06e-06	0.0001	2	2.12527
2025-06-03 16:04:39	1424	4.06e-06	0.0001	2	2.1209
2025-06-03 16:04:40	1425	4.07e-06	0.0001	2	2.12527
2025-06-03 16:04:40	1425	4.07e-06	0.0001	2	2.10777
2025-06-03 16:04:41	1426	4.06e-06	0.0001	2	2.11652
2025-06-03 16:04:42	1427	4.06e-06	0.0001	2	2.09901
2025-06-03 16:04:43	1428	4.06e-06	0.0001	2	2.10777
2025-06-03 16:04:44	1429	3.97e-06	0.0001	1.99	2.09464
2025-06-03 16:04:45	1430	3.94e-06	0.0001	1.99	2.10777
2025-06-03 16:04:46	1431	3.91e-06	0.0001	1.99	2.10339
2025-06-03 16:04:47	1432	3.87e-06	0.000135	1.99	2.10777
2025-06-03 16:04:48	1433	3.87e-06	0.000292	1.99	2.09464
2025-06-03 16:04:49	1434	3.87e-06	0.000446	1.99	2.09901
2025-06-03 16:04:50	1435	3.86e-06	0.000583	1.99	2.09901
2025-06-03 16:04:51	1436	3.86e-06	0.0007	1.99	2.10339
2025-06-03 16:04:52	1437	3.81e-06	0.000783	1.99	2.10777
2025-06-03 16:04:53	1438	3.8e-06	0.000866	1.99	2.10339
2025-06-03 16:04:54	1439	3.8e-06	0.000938	1.98	2.09901
2025-06-03 16:04:55	1440	3.8e-06	0.000998	1.98	2.09026
2025-06-03 16:04:56	1441	3.8e-06	0.00104	1.98	2.10777
2025-06-03 16:04:57	1442	3.8e-06	0.00109	1.98	2.10777
2025-06-03 16:04:58	1443	3.8e-06	0.00113	1.98	2.0815
2025-06-03 16:04:59	1444	3.81e-06	0.00117	1.98	2.0815
2025-06-03 16:05:00	1445	3.8e-06	0.00121	1.98	2.09901
2025-06-03 16:05:01	1446	3.8e-06	0.00124	1.98	2.09464
2025-06-03 16:05:02	1447	3.8e-06	0.00127	1.98	2.07713
2025-06-03 16:05:03	1448	3.74e-06	0.0013	1.98	2.0815
2025-06-03 16:05:04	1449	3.74e-06	0.00132	1.98	2.08588
2025-06-03 16:05:04	1449	3.74e-06	0.00134	1.97	2.10339
2025-06-03 16:05:05	1450	3.74e-06	0.00135	1.97	2.08588
2025-06-03 16:05:06	1451	3.74e-06	0.00137	1.97	2.08588
2025-06-03 16:05:07	1452	3.74e-06	0.00137	1.97	2.06837
2025-06-03 16:05:08	1453	3.74e-06	0.00139	1.97	2.0815
2025-06-03 16:05:09	1454	3.74e-06	0.0014	1.97	2.0815
2025-06-03 16:05:10	1455	3.74e-06	0.0014	1.97	2.0815
2025-06-03 16:05:11	1456	3.73e-06	0.0014	1.97	2.064
2025-06-03 16:05:12	1457	3.74e-06	0.00142	1.97	2.07713
2025-06-03 16:05:13	1458	3.74e-06	0.00143	1.97	2.06837
2025-06-03 16:05:14	1459	3.74e-06	0.00144	1.97	2.06837
2025-06-03 16:05:15	1460	3.74e-06	0.00145	1.96	2.06837
2025-06-03 16:05:16	1461	3.75e-06	0.00145	1.96	2.064
2025-06-03 16:05:17	1462	3.74e-06	0.00147	1.96	2.064
2025-06-03 16:05:18	1463	3.74e-06	0.00147	1.96	2.06837
2025-06-03 16:05:19	1464	3.74e-06	0.00148	1.96	2.06837
2025-06-03 16:05:20	1465	3.74e-06	0.00148	1.96	2.06837
2025-06-03 16:05:21	1466	3.74e-06	0.00152	1.96	2.06837
2025-06-03 16:05:22	1467	3.74e-06	0.00155	1.96	2.05962
2025-06-03 16:05:23	1468	3.74e-06	0.00156	1.96	2.06837
2025-06-03 16:05:24	1469	3.74e-06	0.00157	1.96	2.05962
2025-06-03 16:05:25	1470	3.74e-06	0.00156	1.96	2.05087
2025-06-03 16:05:26	1471	3.71e-06	0.00155	1.96	2.05087
2025-06-03 16:05:27	1472	3.68e-06	0.00155	1.96	2.04649
2025-06-03 16:05:28	1473	3.68e-06	0.00154	1.96	2.064
2025-06-03 16:05:29	1474	3.68e-06	0.00154	1.95	2.05524
2025-06-03 16:05:30	1475	3.68e-06	0.00154	1.95	2.05524
2025-06-03 16:05:30	1475	3.68e-06	0.00153	1.94	2.05087
2025-06-03 16:05:31	1476	3.68e-06	0.00153	1.95	2.04211
2025-06-03 16:05:32	1477	3.68e-06	0.00153	1.94	2.05087
2025-06-03 16:05:33	1478	3.68e-06	0.00154	1.94	2.05524
2025-06-03 16:05:34	1479	3.68e-06	0.00154	1.94	2.04649
2025-06-03 16:05:35	1480	3.66e-06	0.00154	1.94	2.0815
2025-06-03 16:05:36	1481	3.66e-06	0.00155	1.94	2.04211
2025-06-03 16:05:37	1482	3.68e-06	0.00155	1.94	2.03336
2025-06-03 16:05:38	1483	3.66e-06	0.00156	1.93	2.03336
2025-06-03 16:05:39	1484	3.68e-06	0.00156	1.93	2.04211
2025-06-03 16:05:40	1485	3.66e-06	0.00156	1.93	2.03774
2025-06-03 16:05:41	1486	3.68e-06	0.00157	1.93	2.05087
2025-06-03 16:05:42	1487	3.66e-06	0.00158	1.93	2.05087
2025-06-03 16:05:43	1488	3.68e-06	0.00158	1.93	2.02461
2025-06-03 16:05:44	1489	3.68e-06	0.00158	1.93	2.02023
2025-06-03 16:05:45	1490	3.68e-06	0.00158	1.93	2.03774
2025-06-03 16:05:46	1491	3.66e-06	0.0016	1.93	2.03774
2025-06-03 16:05:47	1492	3.68e-06	0.0016	1.93	2.03774
2025-06-03 16:05:48	1493	3.66e-06	0.0016	1.92	2.02461
2025-06-03 16:05:49	1494	3.66e-06	0.00161	1.92	2.03336
2025-06-03 16:05:50	1495	3.68e-06	0.00161	1.92	2.02898
2025-06-03 16:05:51	1496	3.68e-06	0.00161	1.92	2.01585
2025-06-03 16:05:52	1497	3.68e-06	0.00161	1.92	2.03774
2025-06-03 16:05:53	1498	3.68e-06	0.00161	1.92	2.01585
2025-06-03 16:05:54	1499	3.66e-06	0.00161	1.92	2.02023
2025-06-03 16:05:55	1500	3.66e-06	0.00161	1.92	2.02898
2025-06-03 16:05:56	1501	3.68e-06	0.00162	1.92	2.02023
2025-06-03 16:05:57	1502	3.66e-06	0.00162	1.92	2.02461
2025-06-03 16:05:57	1502	3.66e-06	0.00161	1.92	2.01585
2025-06-03 16:05:58	1503	3.68e-06	0.00161	1.92	2.03336
2025-06-03 16:05:59	1504	3.66e-06	0.00162	1.92	2.01585
2025-06-03 16:06:00	1505	3.68e-06	0.00162	1.92	2.01585
2025-06-03 16:06:01	1506	3.68e-06	0.00163	1.92	2.03336
2025-06-03 16:06:02	1507	3.66e-06	0.00163	1.91	2.0071
2025-06-03 16:06:03	1508	3.68e-06	0.00162	1.91	2.0071
2025-06-03 16:06:04	1509	4.56e-06	0.00162	1.91	2.00272
2025-06-03 16:06:05	1510	3.59e-05	0.00143	1.91	2.01147
2025-06-03 16:06:06	1511	2.56e-05	0.00113	1.91	2.02461
2025-06-03 16:06:07	1512	2.03e-05	0.000885	1.91	2.02023
2025-06-03 16:06:08	1513	1.66e-05	0.000692	1.91	1.99834
2025-06-03 16:06:09	1514	1.5e-05	0.000556	1.91	2.01585
2025-06-03 16:06:10	1515	1.38e-05	0.000456	1.9	1.99834
2025-06-03 16:06:11	1516	1.29e-05	0.000385	1.9	2.00272
2025-06-03 16:06:12	1517	1.21e-05	0.000321	1.9	2.0071
2025-06-03 16:06:13	1518	1.15e-05	0.000276	1.9	1.99397
2025-06-03 16:06:14	1519	1.09e-05	0.00023	1.9	2.01147
2025-06-03 16:06:15	1520	1.06e-05	0.000195	1.9	2.00272
2025-06-03 16:06:16	1521	1.03e-05	0.000169	1.9	2.02023
2025-06-03 16:06:17	1522	1e-05	0.00015	1.9	2.00272
2025-06-03 16:06:18	1523	9.83e-06	0.000134	1.9	1.99834
2025-06-03 16:06:19	1524	9.61e-06	0.000125	1.9	1.99834
2025-06-03 16:06:20	1525	9.46e-06	0.000116	1.9	1.99397
2025-06-03 16:06:21	1526	9.25e-06	0.000105	1.9	1.99397
2025-06-03 16:06:22	1527	9.01e-06	0.0001	1.9	2.0071
2025-06-03 16:06:23	1528	8.83e-06	0.0001	1.89	1.98521
2025-06-03 16:06:24	1529	8.67e-06	0.0001	1.89	2.01147
2025-06-03 16:06:25	1530	8.55e-06	0.0001	1.89	1.99834
2025-06-03 16:06:26	1531	8.43e-06	0.0001	1.89	1.98084
2025-06-03 16:06:27	1532	8.31e-06	0.0001	1.89	2.00272
2025-06-03 16:06:28	1533	8.19e-06	0.0001	1.89	1.97646
2025-06-03 16:06:29	1534	8.01e-06	0.0001	1.88	1.98959
2025-06-03 16:06:30	1535	7.95e-06	0.0001	1.89	1.98084
2025-06-03 16:06:31	1536	7.86e-06	0.0001	1.89	1.98959
2025-06-03 16:06:32	1537	7.7e-06	0.0001	1.89	1.98521
2025-06-03 16:06:33	1538	7.67e-06	0.0001	1.89	1.98521
2025-06-03 16:06:34	1539	7.52e-06	0.0001	1.88	1.97646
2025-06-03 16:06:35	1540	7.49e-06	0.0001	1.87	1.98521
2025-06-03 16:06:36	1541	7.37e-06	0.0001	1.87	1.97646
2025-06-03 16:06:37	1542	7.25e-06	0.0001	1.87	1.96771
2025-06-03 16:06:38	1543	7.22e-06	0.0001	1.87	1.97208
2025-06-03 16:06:39	1544	7.07e-06	0.0001	1.87	1.98521
2025-06-03 16:06:40	1545	7.07e-06	0.0001	1.88	1.96771
2025-06-03 16:06:41	1546	6.92e-06	0.0001	1.87	1.96771
2025-06-03 16:06:42	1547	6.9e-06	0.0001	1.87	1.96333
2025-06-03 16:06:43	1548	6.9e-06	0.0001	1.87	1.96771
2025-06-03 16:06:44	1549	6.8e-06	0.0001	1.87	1.96771
2025-06-03 16:06:45	1550	6.8e-06	0.0001	1.87	1.96771
2025-06-03 16:06:46	1551	6.76e-06	0.0001	1.87	1.96333
2025-06-03 16:06:48	1553	6.7e-06	0.0001	1.87	1.97208
2025-06-03 16:06:48	1553	6.7e-06	0.0001	1.87	1.96333
2025-06-03 16:06:49	1554	6.61e-06	0.0001	1.87	1.9502
2025-06-03 16:06:50	1555	6.59e-06	0.0001	1.87	1.95895
2025-06-03 16:06:51	1556	6.59e-06	0.0001	1.87	1.95457
2025-06-03 16:06:52	1557	6.51e-06	0.0001	1.86	1.9502
2025-06-03 16:06:53	1558	6.49e-06	0.0001	1.87	1.96771
2025-06-03 16:06:54	1559	6.49e-06	0.0001	1.87	1.9502
2025-06-03 16:06:55	1560	6.45e-06	0.0001	1.86	1.96771
2025-06-03 16:06:56	1561	6.39e-06	0.0001	1.85	1.96333
2025-06-03 16:06:57	1562	6.39e-06	0.0001	1.86	1.97646
2025-06-03 16:06:58	1563	6.38e-06	0.0001	1.85	1.94144
2025-06-03 16:06:59	1564	6.38e-06	0.0001	1.86	1.9502
2025-06-03 16:07:00	1565	6.28e-06	0.0001	1.85	1.94144
2025-06-03 16:07:01	1566	6.28e-06	0.0001	1.85	1.96333
2025-06-03 16:07:02	1567	6.28e-06	0.0001	1.86	1.94582
2025-06-03 16:07:03	1568	6.28e-06	0.0001	1.86	1.93269
2025-06-03 16:07:04	1569	6.2e-06	0.0001	1.85	1.93707
2025-06-03 16:07:05	1570	6.18e-06	0.0001	1.84	1.93269
2025-06-03 16:07:06	1571	6.16e-06	0.0001	1.84	1.93269
2025-06-03 16:07:07	1572	6.16e-06	0.0001	1.84	1.94582
2025-06-03 16:07:08	1573	6.12e-06	0.0001	1.84	1.9502
2025-06-03 16:07:09	1574	6.09e-06	0.0001	1.84	1.93269
2025-06-03 16:07:10	1575	6.09e-06	0.0001	1.84	1.9502
2025-06-03 16:07:11	1576	6.09e-06	0.0001	1.84	1.94582
2025-06-03 16:07:12	1577	6.09e-06	0.0001	1.83	1.92394
2025-06-03 16:07:13	1578	6.01e-06	0.0001	1.83	1.94582
2025-06-03 16:07:14	1579	5.97e-06	0.0001	1.83	1.92394
2025-06-03 16:07:15	1580	5.97e-06	0.0001	1.83	1.93269
2025-06-03 16:07:16	1581	5.97e-06	0.0001	1.83	1.91956
2025-06-03 16:07:17	1582	5.97e-06	0.0001	1.83	1.93707
2025-06-03 16:07:18	1583	5.97e-06	0.0001	1.83	1.92394
2025-06-03 16:07:19	1584	5.95e-06	0.0001	1.83	1.93707
2025-06-03 16:07:20	1585	5.87e-06	0.0001	1.83	1.92394
2025-06-03 16:07:21	1586	5.87e-06	0.0001	1.83	1.92394
2025-06-03 16:07:22	1587	5.85e-06	0.0001	1.83	1.91956
2025-06-03 16:07:23	1588	5.87e-06	0.0001	1.83	1.92394
2025-06-03 16:07:24	1589	5.87e-06	0.0001	1.83	1.91518
2025-06-03 16:07:25	1590	5.87e-06	0.0001	1.83	1.92394
2025-06-03 16:07:26	1591	5.87e-06	0.0001	1.82	1.91518
2025-06-03 16:07:27	1592	5.82e-06	0.0001	1.82	1.92394
2025-06-03 16:07:28	1593	5.76e-06	0.0001	1.82	1.92394
2025-06-03 16:07:29	1594	5.78e-06	0.0001	1.82	1.91518
2025-06-03 16:07:30	1595	5.78e-06	0.0001	1.82	1.90643
2025-06-03 16:07:31	1596	5.76e-06	0.0001	1.82	1.91081
2025-06-03 16:07:32	1597	5.78e-06	0.0001	1.82	1.90643
2025-06-03 16:07:33	1598	5.78e-06	0.0001	1.82	1.91081
2025-06-03 16:07:34	1599	5.78e-06	0.0001	1.82	1.91081
2025-06-03 16:07:35	1600	5.68e-06	0.0001	1.81	1.91518
2025-06-03 16:07:36	1601	5.66e-06	0.0001	1.81	1.90205
2025-06-03 16:07:37	1602	5.66e-06	0.0001	1.81	1.89768
2025-06-03 16:07:38	1603	5.66e-06	0.0001	1.81	1.89768
2025-06-03 16:07:39	1604	5.66e-06	0.0001	1.81	1.91518
2025-06-03 16:07:40	1605	5.66e-06	0.0001	1.81	1.89768
2025-06-03 16:07:41	1606	5.66e-06	0.0001	1.81	1.91081
2025-06-03 16:07:42	1607	5.68e-06	0.0001	1.81	1.88892
2025-06-03 16:07:43	1608	5.66e-06	0.0001	1.81	1.90643
2025-06-03 16:07:44	1609	5.62e-06	0.0001	1.81	1.89768
2025-06-03 16:07:45	1610	5.58e-06	0.0001	1.81	1.90205
2025-06-03 16:07:46	1611	5.58e-06	0.0001	1.81	1.90205
2025-06-03 16:07:47	1612	5.58e-06	0.0001	1.81	1.88454
2025-06-03 16:07:48	1613	5.58e-06	0.0001	1.81	1.90205
2025-06-03 16:07:48	1613	5.58e-06	0.0001	1.81	1.90205
2025-06-03 16:07:49	1614	5.58e-06	0.0001	1.8	1.88454
2025-06-03 16:07:50	1615	5.58e-06	0.0001	1.79	1.88454
2025-06-03 16:07:51	1616	5.58e-06	0.0001	1.8	1.8933
2025-06-03 16:07:52	1617	5.58e-06	0.0001	1.8	1.88892
2025-06-03 16:07:53	1618	5.57e-06	0.0001	1.8	1.89768
2025-06-03 16:07:55	1620	5.49e-06	0.0001	1.8	1.88017
2025-06-03 16:07:56	1621	5.47e-06	0.0001	1.8	1.90205
2025-06-03 16:07:57	1622	5.47e-06	0.0001	1.8	1.88017
2025-06-03 16:07:58	1623	5.47e-06	0.0001	1.8	1.88454
2025-06-03 16:07:59	1624	5.47e-06	0.0001	1.8	1.88017
2025-06-03 16:08:00	1625	5.47e-06	0.0001	1.8	1.88017
2025-06-03 16:08:01	1626	5.47e-06	0.0001	1.8	1.88017
2025-06-03 16:08:02	1627	5.49e-06	0.0001	1.79	1.88454
2025-06-03 16:08:03	1628	5.49e-06	0.0001	1.78	1.88017
2025-06-03 16:08:04	1629	5.49e-06	0.0001	1.78	1.86704
2025-06-03 16:08:04	1629	5.49e-06	0.0001	1.78	1.86704
2025-06-03 16:08:06	1631	5.45e-06	0.0001	1.78	1.88454
2025-06-03 16:08:06	1631	5.41e-06	0.0001	1.79	1.88017
2025-06-03 16:08:07	1632	5.37e-06	0.0001	1.79	1.87579
2025-06-03 16:08:08	1633	5.37e-06	0.0001	1.78	1.86704
2025-06-03 16:08:09	1634	5.37e-06	0.0001	1.78	1.87141
2025-06-03 16:08:10	1635	5.37e-06	0.0001	1.78	1.87141
2025-06-03 16:08:11	1636	5.37e-06	0.0001	1.77	1.87141
2025-06-03 16:08:13	1638	5.37e-06	0.0001	1.77	1.87141
2025-06-03 16:08:14	1639	5.37e-06	0.0001	1.77	1.86266
2025-06-03 16:08:14	1639	5.39e-06	0.0001	1.77	1.86704
2025-06-03 16:08:15	1640	5.39e-06	0.0001	1.77	1.86266
2025-06-03 16:08:16	1641	5.37e-06	0.0001	1.77	1.86704
2025-06-03 16:08:17	1642	5.37e-06	0.0001	1.77	1.88017
2025-06-03 16:08:18	1643	5.37e-06	0.0001	1.77	1.86266
2025-06-03 16:08:19	1644	5.35e-06	0.0001	1.77	1.86266
2025-06-03 16:08:20	1645	5.3e-06	0.0001	1.77	1.86266
2025-06-03 16:08:21	1646	5.28e-06	0.0001	1.77	1.86704
2025-06-03 16:08:22	1647	5.28e-06	0.0001	1.77	1.8539
2025-06-03 16:08:23	1648	5.28e-06	0.0001	1.77	1.84078
2025-06-03 16:08:24	1649	5.26e-06	0.0001	1.77	1.85828
2025-06-03 16:08:25	1650	5.28e-06	0.0001	1.76	1.85828
2025-06-03 16:08:26	1651	5.28e-06	0.0001	1.76	1.84953
2025-06-03 16:08:27	1652	5.28e-06	0.0001	1.76	1.85828
2025-06-03 16:08:28	1653	5.28e-06	0.0001	1.76	1.84515
2025-06-03 16:08:29	1654	5.28e-06	0.0001	1.77	1.86266
2025-06-03 16:08:30	1655	5.28e-06	0.0001	1.76	1.8539
2025-06-03 16:08:31	1656	5.28e-06	0.0001	1.77	1.84515
2025-06-03 16:08:32	1657	5.28e-06	0.0001	1.76	1.8539
2025-06-03 16:08:33	1658	5.28e-06	0.0001	1.76	1.84078
2025-06-03 16:08:34	1659	5.28e-06	0.0001	1.75	1.84078
2025-06-03 16:08:35	1660	5.28e-06	0.0001	1.75	1.84078
2025-06-03 16:08:36	1661	5.28e-06	0.0001	1.75	1.83202
2025-06-03 16:08:37	1662	5.28e-06	0.0001	1.75	1.84078
2025-06-03 16:08:38	1663	5.28e-06	0.0001	1.75	1.84953
2025-06-03 16:08:39	1664	5.28e-06	0.0001	1.75	1.8539
2025-06-03 16:08:40	1665	5.28e-06	0.0001	1.75	1.83202
2025-06-03 16:08:40	1665	5.28e-06	0.0001	1.75	1.84953
2025-06-03 16:08:41	1666	5.2e-06	0.0001	1.75	1.84078
2025-06-03 16:08:42	1667	5.18e-06	0.0001	1.75	1.82764
2025-06-03 16:08:43	1668	5.18e-06	0.0001	1.75	1.82327
2025-06-03 16:08:44	1669	5.18e-06	0.0001	1.75	1.84078
2025-06-03 16:08:45	1670	5.16e-06	0.0001	1.74	1.83202
2025-06-03 16:08:46	1671	5.18e-06	0.0001	1.74	1.8364
2025-06-03 16:08:47	1672	5.18e-06	0.0001	1.74	1.84515
2025-06-03 16:08:48	1673	5.18e-06	0.0001	1.74	1.83202
2025-06-03 16:08:49	1674	5.16e-06	0.0001	1.74	1.83202
2025-06-03 16:08:50	1675	5.18e-06	0.0001	1.74	1.81451
2025-06-03 16:08:51	1676	5.18e-06	0.0001	1.74	1.79263
2025-06-03 16:08:52	1677	5.16e-06	0.0001	1.74	1.81889
2025-06-03 16:08:53	1678	5.18e-06	0.0001	1.74	1.82764
2025-06-03 16:08:54	1679	5.18e-06	0.0001	1.74	1.82327
2025-06-03 16:08:55	1680	5.16e-06	0.0001	1.73	1.82764
2025-06-03 16:08:56	1681	5.16e-06	0.0001	1.73	1.82327
2025-06-03 16:08:57	1682	5.18e-06	0.0001	1.73	1.82764
2025-06-03 16:08:58	1683	5.16e-06	0.0001	1.73	1.81451
2025-06-03 16:08:59	1684	5.16e-06	0.0001	1.73	1.82764
2025-06-03 16:09:00	1685	5.16e-06	0.0001	1.73	1.80576
2025-06-03 16:09:01	1686	5.16e-06	0.0001	1.73	1.82764
2025-06-03 16:09:02	1687	5.1e-06	0.0001	1.73	1.81014
2025-06-03 16:09:03	1688	5.06e-06	0.0001	1.73	1.81014
2025-06-03 16:09:04	1689	5.06e-06	0.0001	1.72	1.80138
2025-06-03 16:09:04	1689	5.06e-06	0.0001	1.72	1.79263
2025-06-03 16:09:05	1690	5.06e-06	0.0001	1.71	1.78825
2025-06-03 16:09:06	1691	5.06e-06	0.0001	1.7	1.81014
2025-06-03 16:09:07	1692	5.06e-06	0.0001	1.69	1.78388
2025-06-03 16:09:08	1693	5.06e-06	0.0001	1.69	1.74448
2025-06-03 16:09:09	1694	5.06e-06	0.0001	1.68	1.76637
2025-06-03 16:09:10	1695	5.06e-06	0.0001	1.67	1.75324
2025-06-03 16:09:11	1696	5.06e-06	0.0001	1.66	1.75761
2025-06-03 16:09:12	1697	5.06e-06	0.0001	1.66	1.73573
2025-06-03 16:09:13	1698	5.06e-06	0.0001	1.65	1.76637
2025-06-03 16:09:14	1699	5.06e-06	0.0001	1.65	1.73135
2025-06-03 16:09:15	1700	5.06e-06	0.0001	1.65	1.7226
2025-06-03 16:09:16	1701	5.06e-06	0.0001	1.65	1.7226
2025-06-03 16:09:17	1702	5.06e-06	0.0001	1.65	1.72697
2025-06-03 16:09:18	1703	5.06e-06	0.0001	1.64	1.71822
2025-06-03 16:09:19	1704	5.06e-06	0.0001	1.64	1.71384
2025-06-03 16:09:20	1705	5.06e-06	0.0001	1.64	1.71822
2025-06-03 16:09:21	1706	5.06e-06	0.0001	1.64	1.70509
2025-06-03 16:09:22	1707	5.06e-06	0.0001	1.64	1.7226
2025-06-03 16:09:23	1708	5.06e-06	0.0001	1.64	1.70509
2025-06-03 16:09:24	1709	5.06e-06	0.0001	1.64	1.71822
2025-06-03 16:09:25	1710	5.06e-06	0.0001	1.64	1.71822
2025-06-03 16:09:26	1711	5.01e-06	0.0001	1.64	1.71822
2025-06-03 16:09:27	1712	4.99e-06	0.0001	1.64	1.72697
2025-06-03 16:09:28	1713	4.97e-06	0.0001	1.64	1.70509
2025-06-03 16:09:29	1714	4.97e-06	0.0001	1.64	1.7226
2025-06-03 16:09:30	1715	4.97e-06	0.0001	1.64	1.70071
2025-06-03 16:09:31	1716	4.95e-06	0.0001	1.64	1.70947
2025-06-03 16:09:31	1716	4.97e-06	0.0001	1.64	1.70947
2025-06-03 16:09:32	1717	4.95e-06	0.0001	1.64	1.71384
2025-06-03 16:09:33	1718	4.97e-06	0.0001	1.64	1.70947
2025-06-03 16:09:34	1719	4.97e-06	0.0001	1.64	1.70947
2025-06-03 16:09:35	1720	4.97e-06	0.0001	1.64	1.72697
2025-06-03 16:09:36	1721	4.97e-06	0.0001	1.64	1.70509
2025-06-03 16:09:37	1722	4.95e-06	0.0001	1.63	1.70509
2025-06-03 16:09:38	1723	4.95e-06	0.0001	1.63	1.71822
2025-06-03 16:09:39	1724	4.97e-06	0.0001	1.63	1.71822
2025-06-03 16:09:40	1725	4.97e-06	0.0001	1.63	1.70947
2025-06-03 16:09:41	1726	4.97e-06	0.0001	1.63	1.70509
2025-06-03 16:09:42	1727	4.97e-06	0.0001	1.64	1.69634
2025-06-03 16:09:43	1728	4.95e-06	0.0001	1.64	1.70509
2025-06-03 16:09:44	1729	4.97e-06	0.0001	1.64	1.69634
2025-06-03 16:09:45	1730	4.97e-06	0.0001	1.64	1.70509
2025-06-03 16:09:46	1731	4.97e-06	0.0001	1.64	1.71384
2025-06-03 16:09:47	1732	4.97e-06	0.0001	1.64	1.69196
2025-06-03 16:09:48	1733	4.97e-06	0.0001	1.64	1.68758
2025-06-03 16:09:49	1734	4.97e-06	0.0001	1.63	1.70071
2025-06-03 16:09:50	1735	4.97e-06	0.0001	1.63	1.70071
2025-06-03 16:09:51	1736	4.97e-06	0.0001	1.63	1.70509
2025-06-03 16:09:52	1737	4.95e-06	0.0001	1.63	1.70947
2025-06-03 16:09:53	1738	4.95e-06	0.0001	1.63	1.69634
2025-06-03 16:09:54	1739	4.97e-06	0.0001	1.63	1.70509
2025-06-03 16:09:55	1740	4.95e-06	0.0001	1.63	1.69634
2025-06-03 16:09:56	1741	4.95e-06	0.0001	1.63	1.69196
2025-06-03 16:09:57	1742	4.89e-06	0.0001	1.63	1.69196
2025-06-03 16:09:57	1742	4.87e-06	0.0001	1.63	1.69196
2025-06-03 16:09:58	1743	4.87e-06	0.0001	1.63	1.70071
2025-06-03 16:09:59	1744	4.87e-06	0.0001	1.63	1.69634
2025-06-03 16:10:00	1745	4.87e-06	0.0001	1.62	1.70947
2025-06-03 16:10:01	1746	4.87e-06	0.0001	1.62	1.69634
2025-06-03 16:10:02	1747	4.85e-06	0.0001	1.62	1.69196
2025-06-03 16:10:03	1748	4.85e-06	0.0001	1.62	1.69196
2025-06-03 16:10:04	1749	4.87e-06	0.0001	1.62	1.70071
2025-06-03 16:10:05	1750	4.87e-06	0.0001	1.62	1.70071
2025-06-03 16:10:06	1751	4.87e-06	0.0001	1.62	1.69196
2025-06-03 16:10:07	1752	4.85e-06	0.0001	1.62	1.70071
2025-06-03 16:10:08	1753	4.85e-06	0.0001	1.62	1.69196
2025-06-03 16:10:09	1754	4.85e-06	0.0001	1.62	1.68758
2025-06-03 16:10:10	1755	4.85e-06	0.0001	1.62	1.70071
2025-06-03 16:10:11	1756	4.85e-06	0.0001	1.62	1.70947
2025-06-03 16:10:12	1757	4.87e-06	0.0001	1.62	1.70071
2025-06-03 16:10:13	1758	4.87e-06	0.0001	1.62	1.68321
2025-06-03 16:10:14	1759	4.87e-06	0.0001	1.62	1.68758
2025-06-03 16:10:15	1760	4.85e-06	0.0001	1.62	1.69634
2025-06-03 16:10:16	1761	4.85e-06	0.0001	1.62	1.68758
2025-06-03 16:10:17	1762	4.85e-06	0.0001	1.62	1.67883
2025-06-03 16:10:18	1763	4.85e-06	0.0001	1.61	1.70947
2025-06-03 16:10:19	1764	4.85e-06	0.0001	1.61	1.69196
2025-06-03 16:10:20	1765	4.85e-06	0.0001	1.61	1.69196
2025-06-03 16:10:21	1766	4.85e-06	0.0001	1.61	1.69634
2025-06-03 16:10:22	1767	4.87e-06	0.0001	1.61	1.69196
2025-06-03 16:10:23	1768	4.87e-06	0.0001	1.61	1.68321
2025-06-03 16:10:24	1769	4.85e-06	0.0001	1.61	1.67445
2025-06-03 16:10:25	1770	4.85e-06	0.0001	1.61	1.68758
2025-06-03 16:10:26	1771	4.87e-06	0.0001	1.61	1.67883
2025-06-03 16:10:27	1772	4.87e-06	0.0001	1.61	1.68758
2025-06-03 16:10:28	1773	4.87e-06	0.0001	1.61	1.67445
2025-06-03 16:10:29	1774	4.85e-06	0.0001	1.61	1.68758
2025-06-03 16:10:30	1775	4.87e-06	0.0001	1.61	1.68321
2025-06-03 16:10:31	1776	4.85e-06	0.0001	1.61	1.68758
2025-06-03 16:10:32	1777	4.85e-06	0.0001	1.61	1.67445
2025-06-03 16:10:33	1778	4.85e-06	0.0001	1.61	1.67883
2025-06-03 16:10:34	1779	4.87e-06	0.0001	1.61	1.68758
2025-06-03 16:10:35	1780	4.85e-06	0.0001	1.61	1.67883
2025-06-03 16:10:36	1781	4.85e-06	0.0001	1.61	1.67445
2025-06-03 16:10:38	1783	4.81e-06	0.0001	1.61	1.67445
2025-06-03 16:10:39	1784	4.77e-06	0.0001	1.61	1.67445
2025-06-03 16:10:40	1785	4.77e-06	0.0001	1.61	1.67883
2025-06-03 16:10:41	1786	4.77e-06	0.0001	1.61	1.67445
2025-06-03 16:10:42	1787	4.77e-06	0.0001	1.61	1.68758
2025-06-03 16:10:43	1788	4.77e-06	0.0001	1.61	1.68321
2025-06-03 16:10:44	1789	4.75e-06	0.0001	1.61	1.68321
2025-06-03 16:10:45	1790	4.77e-06	0.0001	1.61	1.67883
2025-06-03 16:10:46	1791	4.77e-06	0.0001	1.6	1.68321
2025-06-03 16:10:47	1792	4.75e-06	0.0001	1.61	1.69196
2025-06-03 16:10:48	1793	4.75e-06	0.0001	1.61	1.66132
2025-06-03 16:10:49	1794	4.77e-06	0.0001	1.61	1.6657
2025-06-03 16:10:50	1795	4.75e-06	0.0001	1.6	1.67883
2025-06-03 16:10:51	1796	4.77e-06	0.0001	1.6	1.66132
2025-06-03 16:10:52	1797	4.77e-06	0.0001	1.61	1.66132
2025-06-03 16:10:53	1798	4.75e-06	0.0001	1.61	1.6657
2025-06-03 16:10:54	1799	4.77e-06	0.0001	1.61	1.68758
2025-06-03 16:10:55	1800	4.75e-06	0.0001	1.61	1.6657
2025-06-03 16:10:56	1801	4.77e-06	0.0001	1.61	1.67883
2025-06-03 16:10:57	1802	4.77e-06	0.0001	1.61	1.67883
2025-06-03 16:10:58	1803	4.77e-06	0.0001	1.61	1.67007
2025-06-03 16:10:59	1804	4.75e-06	0.0001	1.61	1.67883
2025-06-03 16:11:00	1805	4.77e-06	0.0001	1.61	1.6657
2025-06-03 16:11:01	1806	4.77e-06	0.0001	1.61	1.65257
2025-06-03 16:11:02	1807	4.77e-06	0.0001	1.61	1.67007
2025-06-03 16:11:03	1808	4.75e-06	0.0001	1.61	1.66132
2025-06-03 16:11:04	1809	4.75e-06	0.0001	1.61	1.67007
2025-06-03 16:11:05	1810	4.75e-06	0.0001	1.6	1.65694
2025-06-03 16:11:06	1811	4.75e-06	0.0001	1.6	1.67445
2025-06-03 16:11:07	1812	4.75e-06	0.0001	1.61	1.65257
2025-06-03 16:11:08	1813	4.75e-06	0.0001	1.6	1.67007
2025-06-03 16:11:09	1814	4.75e-06	0.0001	1.6	1.67007
2025-06-03 16:11:10	1815	4.75e-06	0.0001	1.6	1.6657
2025-06-03 16:11:11	1816	4.75e-06	0.0001	1.6	1.66132
2025-06-03 16:11:12	1817	4.75e-06	0.0001	1.6	1.66132
2025-06-03 16:11:13	1818	4.75e-06	0.0001	1.6	1.65694
2025-06-03 16:11:14	1819	4.75e-06	0.0001	1.6	1.66132
2025-06-03 16:11:15	1820	4.77e-06	0.0001	1.6	1.65694
2025-06-03 16:11:16	1821	4.77e-06	0.0001	1.6	1.65694
2025-06-03 16:11:17	1822	4.77e-06	0.0001	1.6	1.6657
2025-06-03 16:11:18	1823	4.77e-06	0.0001	1.6	1.65257
2025-06-03 16:11:19	1824	4.77e-06	0.0001	1.6	1.64381
2025-06-03 16:11:20	1825	4.77e-06	0.0001	1.6	1.65257
2025-06-03 16:11:21	1826	4.75e-06	0.0001	1.6	1.64381
2025-06-03 16:11:22	1827	4.75e-06	0.0001	1.6	1.65694
2025-06-03 16:11:23	1828	4.75e-06	0.0001	1.6	1.65694
2025-06-03 16:11:24	1829	4.75e-06	0.0001	1.6	1.62631
2025-06-03 16:11:25	1830	4.75e-06	0.0001	1.6	1.64381
2025-06-03 16:11:26	1831	4.77e-06	0.0001	1.6	1.64819
2025-06-03 16:11:27	1832	4.75e-06	0.0001	1.6	1.64819
2025-06-03 16:11:28	1833	4.77e-06	0.0001	1.6	1.63506
2025-06-03 16:11:29	1834	4.77e-06	0.0001	1.6	1.63944
2025-06-03 16:11:30	1835	4.75e-06	0.0001	1.6	1.64819
2025-06-03 16:11:31	1836	4.77e-06	0.0001	1.59	1.63944
2025-06-03 16:11:32	1837	4.77e-06	0.0001	1.59	1.65257
2025-06-03 16:11:33	1838	4.77e-06	0.0001	1.59	1.64381
2025-06-03 16:11:34	1839	4.75e-06	0.0001	1.59	1.64819
2025-06-03 16:11:35	1840	4.77e-06	0.0001	1.59	1.64381
2025-06-03 16:11:36	1841	4.77e-06	0.0001	1.59	1.63944
2025-06-03 16:11:37	1842	4.77e-06	0.0001	1.59	1.64381
2025-06-03 16:11:38	1843	4.77e-06	0.0001	1.59	1.63506
2025-06-03 16:11:39	1844	4.75e-06	0.0001	1.59	1.63944
2025-06-03 16:11:40	1845	4.75e-06	0.0001	1.59	1.63506
2025-06-03 16:11:41	1846	4.75e-06	0.0001	1.59	1.65694
2025-06-03 16:11:42	1847	4.77e-06	0.0001	1.59	1.64381
2025-06-03 16:11:43	1848	4.77e-06	0.0001	1.59	1.64381
2025-06-03 16:11:44	1849	4.77e-06	0.0001	1.59	1.63944
2025-06-03 16:11:45	1850	4.75e-06	0.0001	1.59	1.62631
2025-06-03 16:11:46	1851	4.75e-06	0.0001	1.59	1.63944
2025-06-03 16:11:47	1852	4.77e-06	0.0001	1.59	1.64819
2025-06-03 16:11:48	1853	4.72e-06	0.0001	1.58	1.63944
2025-06-03 16:11:48	1853	4.68e-06	0.0001	1.58	1.63944
2025-06-03 16:11:49	1854	4.66e-06	0.0001	1.58	1.63506
2025-06-03 16:11:50	1855	4.66e-06	0.0001	1.58	1.63506
2025-06-03 16:11:51	1856	4.66e-06	0.0001	1.58	1.63068
2025-06-03 16:11:52	1857	4.66e-06	0.0001	1.58	1.63506
2025-06-03 16:11:53	1858	4.66e-06	0.0001	1.58	1.63506
2025-06-03 16:11:55	1860	4.66e-06	0.0001	1.58	1.63506
2025-06-03 16:11:56	1861	4.66e-06	0.0001	1.58	1.63944
2025-06-03 16:11:56	1861	4.66e-06	0.0001	1.58	1.63506
2025-06-03 16:11:57	1862	4.66e-06	0.0001	1.58	1.62193
2025-06-03 16:11:58	1863	4.66e-06	0.0001	1.58	1.63068
2025-06-03 16:11:59	1864	4.66e-06	0.0001	1.58	1.62631
2025-06-03 16:12:00	1865	4.66e-06	0.0001	1.58	1.62631
2025-06-03 16:12:01	1866	4.66e-06	0.0001	1.58	1.64381
2025-06-03 16:12:03	1868	4.66e-06	0.0001	1.58	1.62193
2025-06-03 16:12:04	1869	4.66e-06	0.0001	1.58	1.63068
2025-06-03 16:12:04	1869	4.66e-06	0.0001	1.57	1.61755
2025-06-03 16:12:05	1870	4.66e-06	0.0001	1.57	1.62631
2025-06-03 16:12:06	1871	4.66e-06	0.0001	1.57	1.62193
2025-06-03 16:12:07	1872	4.66e-06	0.0001	1.57	1.61755
2025-06-03 16:12:08	1873	4.66e-06	0.0001	1.57	1.61755
2025-06-03 16:12:09	1874	4.64e-06	0.0001	1.57	1.61318
2025-06-03 16:12:11	1876	4.66e-06	0.0001	1.57	1.63068
2025-06-03 16:12:12	1877	4.68e-06	0.0001	1.57	1.61318
2025-06-03 16:12:12	1877	4.66e-06	0.0001	1.57	1.61755
2025-06-03 16:12:13	1878	4.66e-06	0.0001	1.57	1.61755
2025-06-03 16:12:14	1879	4.66e-06	0.0001	1.57	1.60442
2025-06-03 16:12:15	1880	4.66e-06	0.0001	1.57	1.61755
2025-06-03 16:12:17	1882	4.66e-06	0.0001	1.57	1.6088
2025-06-03 16:12:18	1883	4.66e-06	0.0001	1.57	1.61755
2025-06-03 16:12:19	1884	4.66e-06	0.0001	1.56	1.61318
2025-06-03 16:12:20	1885	4.66e-06	0.0001	1.56	1.61318
2025-06-03 16:12:21	1886	4.66e-06	0.0001	1.56	1.61755
2025-06-03 16:12:21	1886	4.66e-06	0.0001	1.56	1.60442
2025-06-03 16:12:22	1887	4.68e-06	0.0001	1.56	1.62193
2025-06-03 16:12:23	1888	4.66e-06	0.0001	1.56	1.61755
2025-06-03 16:12:25	1890	4.66e-06	0.0001	1.56	1.6088
2025-06-03 16:12:26	1891	4.66e-06	0.0001	1.56	1.60004
2025-06-03 16:12:27	1892	4.66e-06	0.0001	1.56	1.62193
2025-06-03 16:12:28	1893	4.66e-06	0.0001	1.57	1.6088
2025-06-03 16:12:29	1894	4.66e-06	0.0001	1.56	1.60442
2025-06-03 16:12:30	1895	4.66e-06	0.0001	1.56	1.60442
2025-06-03 16:12:30	1895	4.66e-06	0.0001	1.56	1.60004
2025-06-03 16:12:31	1896	4.66e-06	0.0001	1.56	1.61318
2025-06-03 16:12:32	1897	4.66e-06	0.0001	1.56	1.6088
2025-06-03 16:12:33	1898	4.66e-06	0.0001	1.56	1.61318
2025-06-03 16:12:34	1899	4.66e-06	0.0001	1.56	1.6088
2025-06-03 16:12:35	1900	4.66e-06	0.0001	1.56	1.59129
2025-06-03 16:12:36	1901	4.66e-06	0.0001	1.56	1.60442
2025-06-03 16:12:37	1902	4.66e-06	0.0001	1.56	1.60442
2025-06-03 16:12:38	1903	4.66e-06	0.0001	1.56	1.59567
2025-06-03 16:12:39	1904	4.66e-06	0.0001	1.56	1.60004
2025-06-03 16:12:40	1905	4.66e-06	0.0001	1.56	1.59567
2025-06-03 16:12:41	1906	4.66e-06	0.0001	1.56	1.59129
2025-06-03 16:12:42	1907	4.66e-06	0.0001	1.55	1.59129
2025-06-03 16:12:43	1908	4.66e-06	0.0001	1.55	1.58254
2025-06-03 16:12:44	1909	4.66e-06	0.0001	1.54	1.58691
2025-06-03 16:12:45	1910	4.66e-06	0.0001	1.54	1.57378
2025-06-03 16:12:46	1911	4.66e-06	0.0001	1.53	1.56503
2025-06-03 16:12:47	1912	4.66e-06	0.0001	1.52	1.56065
2025-06-03 16:12:48	1913	4.66e-06	0.0001	1.52	1.54752
2025-06-03 16:12:49	1914	4.66e-06	0.0001	1.52	1.5519
2025-06-03 16:12:50	1915	4.64e-06	0.0001	1.51	1.54752
2025-06-03 16:12:51	1916	4.66e-06	0.0001	1.51	1.55628
2025-06-03 16:12:52	1917	4.68e-06	0.0001	1.5	1.53001
2025-06-03 16:12:53	1918	4.66e-06	0.0001	1.5	1.53001
2025-06-03 16:12:54	1919	4.66e-06	0.0001	1.5	1.52564
2025-06-03 16:12:55	1920	4.66e-06	0.0001	1.49	1.50813
2025-06-03 16:12:55	1920	4.66e-06	0.0001	1.49	1.54314
2025-06-03 16:12:56	1921	4.66e-06	0.0001	1.49	1.51251
2025-06-03 16:12:57	1922	4.66e-06	0.0001	1.49	1.52564
2025-06-03 16:12:58	1923	4.66e-06	0.0001	1.49	1.52126
2025-06-03 16:12:59	1924	4.66e-06	0.0001	1.48	1.52564
2025-06-03 16:13:00	1925	4.66e-06	0.0001	1.48	1.51688
2025-06-03 16:13:01	1926	4.66e-06	0.0001	1.48	1.52564
2025-06-03 16:13:02	1927	4.66e-06	0.0001	1.48	1.50813
2025-06-03 16:13:03	1928	4.66e-06	0.0001	1.48	1.51688
2025-06-03 16:13:04	1929	4.66e-06	0.0001	1.48	1.50375
2025-06-03 16:13:05	1930	4.66e-06	0.0001	1.48	1.52126
2025-06-03 16:13:06	1931	4.64e-06	0.0001	1.48	1.51688
2025-06-03 16:13:07	1932	4.64e-06	0.0001	1.48	1.50813
2025-06-03 16:13:08	1933	4.64e-06	0.0001	1.48	1.49938
2025-06-03 16:13:09	1934	4.62e-06	0.0001	1.48	1.50375
2025-06-03 16:13:10	1935	4.62e-06	0.0001	1.48	1.50375
2025-06-03 16:13:11	1936	4.64e-06	0.0001	1.48	1.50813
2025-06-03 16:13:12	1937	4.58e-06	0.0001	1.48	1.50813
2025-06-03 16:13:13	1938	4.58e-06	0.0001	1.48	1.51251
2025-06-03 16:13:14	1939	4.58e-06	0.0001	1.48	1.49062
2025-06-03 16:13:15	1940	4.58e-06	0.0001	1.48	1.52126
2025-06-03 16:13:16	1941	4.58e-06	0.0001	1.48	1.49938
2025-06-03 16:13:17	1942	4.56e-06	0.0001	1.48	1.49938
2025-06-03 16:13:18	1943	4.56e-06	0.0001	1.48	1.53001
2025-06-03 16:13:19	1944	4.58e-06	0.0001	1.48	1.495
2025-06-03 16:13:20	1945	4.56e-06	0.0001	1.48	1.495
2025-06-03 16:13:21	1946	4.56e-06	0.0001	1.48	1.50375
2025-06-03 16:13:21	1946	4.56e-06	0.0001	1.48	1.495
2025-06-03 16:13:22	1947	4.58e-06	0.0001	1.48	1.51251
2025-06-03 16:13:23	1948	4.56e-06	0.0001	1.48	1.51251
2025-06-03 16:13:24	1949	4.56e-06	0.0001	1.48	1.495
2025-06-03 16:13:25	1950	4.56e-06	0.0001	1.48	1.495
2025-06-03 16:13:26	1951	4.56e-06	0.0001	1.48	1.49938
2025-06-03 16:13:27	1952	4.56e-06	0.0001	1.48	1.50375
2025-06-03 16:13:28	1953	4.56e-06	0.0001	1.48	1.50375
2025-06-03 16:13:29	1954	4.56e-06	0.0001	1.48	1.495
2025-06-03 16:13:30	1955	4.56e-06	0.0001	1.48	1.49062
2025-06-03 16:13:31	1956	4.56e-06	0.0001	1.48	1.48625
2025-06-03 16:13:32	1957	4.56e-06	0.0001	1.48	1.49938
2025-06-03 16:13:33	1958	4.56e-06	0.0001	1.47	1.49938
2025-06-03 16:13:34	1959	4.56e-06	0.0001	1.47	1.495
2025-06-03 16:13:35	1960	4.56e-06	0.0001	1.47	1.49062
2025-06-03 16:13:36	1961	4.54e-06	0.0001	1.47	1.49062
2025-06-03 16:13:37	1962	4.56e-06	0.0001	1.47	1.48625
2025-06-03 16:13:38	1963	4.56e-06	0.0001	1.47	1.49062
2025-06-03 16:13:39	1964	4.56e-06	0.0001	1.47	1.49938
2025-06-03 16:13:40	1965	4.56e-06	0.0001	1.47	1.50375
2025-06-03 16:13:41	1966	4.56e-06	0.0001	1.47	1.495
2025-06-03 16:13:42	1967	4.56e-06	0.0001	1.47	1.48187
[truncated: 4,074 more rows]
