# Supplementary material for: A Unified Method for Triple Oxygen Isotope Analysis of Sulfate, Water, and Organics
Source: Anal Chem. 2026 Mar 6;98(11):8111–20. doi: 10.1021/acs.analchem.5c06406 (PMC13019427; doi:10.1021/acs.analchem.5c06406)
Supplement: Supplementary file 3 [file ac5c06406_si_003.zip › Zahnow_TORCH_Supplementary_Sample_Log_Files/2025-06-10_IAEA-SO-6_A1_evaluation_results.xlsx]

## Sheet: Summary
DateTime	Sample name	Sample Type	Sample mass	Instrument	d18O raw	d18O GD scaled	d18O VSMOW	d18O SD	Dp17O raw	Dp17O GD scaled	Dp17O VSMOW	Dp17O SD	d13C raw	d13C VPDB	d13C SD	TCD Peak area pos	TCD Peak area std	TCD Peak area neg	TCD Peak area neg std	TCD Peak ratio	TC/EA yield (%)	CO input pressure (mbar)	CO input pressure LN2 T (mbar)	CO residual pressure (mbar)	CO converted (mbar)	Discharge yield (%)	CO2 final pressure (mbar)	CO2/CO ratio	Residual gas pressure (mbar)	Comments
2025-06-10 21:07:03	IAEA-SO-6_A1	BaSO4	2.477	TILDAS	-12.057	-10.2402	-10.2402	0.016	-238.857	-233.534	-233.534	11.9	N/A	N/A	N/A	15.6018	0.14898	0.042021	0.0035257	371.287	108.152	3.17136	2.42728	0.0305	2.39678	98.7434	1.37682	0.574446	0.0129

## Sheet: Isotope Data
ID	dateTimeMeasured	SampleName	d17O	d17OError	d18O	d18OError	Dp17O	Dp17OError	nSamCycles	nSamPoints	nRefPoints	pCO2Ref	pCO2Ref_error	pCO2Sam	pCO2Sam_error	pCO2Mismatch	pCO2Mismatch_error	PCellRef	PCellRef_error	PCellSam	PCellSam_error	PCellMismatch	PCellMismatch_error	TCellSam	TCellSam_error	TCellRef	TCellRef_error	TCellMismatch	TCellMismatch_error	measurementPeriod	d18O_scaled	d17O_scaled	Dp17O_scaled
19350	2025-06-11 14:29:04	GD_IAEA-SO-6_A1	-6.259	0.019	-10.893	0.016	-495.1	11.9	10	2030	2283	420.028	0.81431	419.463	1.0584	-0.60206	0.31619	41.333	0.00102	41.3338	0.00105	0.0008	0.00066	24.4928	0.00742	24.4928	0.00742	8e-05	0.0006	2025-06-08 to 2027-06-21	-12.057	-6.6216	-238.857

## Sheet: Log Data
Sample name	Sample mass	TC/EA (°C)	Datetime	Trap 5 (°C)	Trap 6 (°C)	Trap 7 (°C)	Reactor (°C)	TCD (°C)	p G2 (mbar)	p G4 (mbar)	p G5 (mbar)	Datetime	Trap 5 (°C)	Trap 6 (°C)	Trap 7 (°C)	Reactor (°C)	TCD (°C)	p G2 (mbar)	p G4 (mbar)	p G5 (mbar)	Datetime	Trap 5 (°C)	Trap 6 (°C)	Trap 7 (°C)	Reactor (°C)	TCD (°C)	p G2 (mbar)	p G4 (mbar)	p G5 (mbar)	Datetime	Trap 5 (°C)	Trap 6 (°C)	Trap 7 (°C)	Reactor (°C)	TCD (°C)	p G2 (mbar)	p G4 (mbar)	p G5 (mbar)	Datetime	Trap 5 (°C)	Trap 6 (°C)	Trap 7 (°C)	Reactor (°C)	TCD (°C)	p G2 (mbar)	p G4 (mbar)	p G5 (mbar)	Datetime	Trap 5 (°C)
IAEA-SO-6_A1	2.477	1450.000000	2025-06-10 21:07:03	24.772466	34.518988	28.611404	24.504528	31.928351	0.000100	0.000100	-0.023789	2025-06-10 21:26:25	31.541919	65.320065	23.295665	10.236280	31.846304	0.000100	3.170000	3.171356	2025-06-10 21:27:54	25.805828	63.687827	-176.316460	-175.854113	31.880077	0.000100	2.400000	2.427281	2025-06-10 22:10:40	24.364838	65.618582	-176.963048	-175.999692	31.732732	0.000100	0.030500	0.019980	2025-06-10 22:20:40	24.638354	35.166799	23.536063	23.150553	31.791012	0.000100	0.877000	1.376822	2025-06-10 22:31:21	23.979501
[truncated: 7 more columns]

## Sheet: TCD Data
dateTime	Relative time	Signal
2025-06-10 21:09:10	0	0.028
2025-06-10 21:09:11	1	0.032268
2025-06-10 21:09:12	2	0.028985
2025-06-10 21:09:13	3	0.028985
2025-06-10 21:09:14	4	0.031611
2025-06-10 21:09:15	5	0.026687
2025-06-10 21:09:16	6	0.031611
2025-06-10 21:09:17	7	0.034566
2025-06-10 21:09:18	8	0.031611
2025-06-10 21:09:19	9	0.03194
2025-06-10 21:09:20	10	0.036536
2025-06-10 21:09:21	11	0.032925
2025-06-10 21:09:22	12	0.036864
2025-06-10 21:09:23	13	0.030627
2025-06-10 21:09:24	14	0.03194
2025-06-10 21:09:25	15	0.027344
2025-06-10 21:09:25	15	0.032268
2025-06-10 21:09:26	16	0.03391
2025-06-10 21:09:27	17	0.034238
2025-06-10 21:09:28	18	0.022419
2025-06-10 21:09:29	19	0.03194
2025-06-10 21:09:30	20	0.031283
2025-06-10 21:09:31	21	0.028328
2025-06-10 21:09:32	22	0.028
2025-06-10 21:09:33	23	0.035551
2025-06-10 21:09:34	24	0.029642
2025-06-10 21:09:35	25	0.028657
2025-06-10 21:09:36	26	0.028328
2025-06-10 21:09:37	27	0.025374
2025-06-10 21:09:38	28	0.03194
2025-06-10 21:09:39	29	0.028328
2025-06-10 21:09:40	30	0.030298
2025-06-10 21:09:41	31	0.026359
2025-06-10 21:09:42	32	0.032925
2025-06-10 21:09:42	32	0.028657
2025-06-10 21:09:44	34	0.030298
2025-06-10 21:09:44	34	0.025374
2025-06-10 21:09:45	35	0.034238
2025-06-10 21:09:47	37	0.035879
2025-06-10 21:09:47	37	0.028985
2025-06-10 21:09:48	38	0.032596
2025-06-10 21:09:49	39	0.027344
2025-06-10 21:09:50	40	0.030955
2025-06-10 21:09:51	41	0.028
2025-06-10 21:09:52	42	0.031283
2025-06-10 21:09:53	43	0.033253
2025-06-10 21:09:54	44	0.031283
2025-06-10 21:09:55	45	0.025374
2025-06-10 21:09:56	46	0.035551
2025-06-10 21:09:57	47	0.028
2025-06-10 21:09:58	48	0.02997
2025-06-10 21:09:59	49	0.029642
2025-06-10 21:10:00	50	0.03194
2025-06-10 21:10:01	51	0.035223
2025-06-10 21:10:02	52	0.031611
2025-06-10 21:10:03	53	0.034238
2025-06-10 21:10:04	54	0.032596
2025-06-10 21:10:05	55	0.028985
2025-06-10 21:10:06	56	0.034238
2025-06-10 21:10:07	57	0.030298
2025-06-10 21:10:08	58	0.02603
2025-06-10 21:10:09	59	0.02997
2025-06-10 21:10:10	60	0.038506
2025-06-10 21:10:11	61	0.03194
2025-06-10 21:10:12	62	0.029642
2025-06-10 21:10:13	63	0.032596
2025-06-10 21:10:13	63	0.030298
2025-06-10 21:10:14	64	0.031283
2025-06-10 21:10:15	65	0.030298
2025-06-10 21:10:16	66	0.030298
2025-06-10 21:10:17	67	0.026687
2025-06-10 21:10:18	68	0.027015
2025-06-10 21:10:19	69	0.035879
2025-06-10 21:10:20	70	0.035879
2025-06-10 21:10:21	71	0.028985
2025-06-10 21:10:22	72	0.025702
2025-06-10 21:10:23	73	0.033253
2025-06-10 21:10:24	74	0.034894
2025-06-10 21:10:25	75	0.028657
2025-06-10 21:10:26	76	0.027672
2025-06-10 21:10:27	77	0.036536
2025-06-10 21:10:28	78	0.028
2025-06-10 21:10:29	79	0.029313
2025-06-10 21:10:30	80	0.034894
2025-06-10 21:10:31	81	0.025374
2025-06-10 21:10:32	82	0.031283
2025-06-10 21:10:33	83	0.028657
2025-06-10 21:10:34	84	0.028328
2025-06-10 21:10:35	85	0.033581
2025-06-10 21:10:36	86	0.033581
2025-06-10 21:10:37	87	0.028657
2025-06-10 21:10:38	88	0.027344
2025-06-10 21:10:39	89	0.030627
2025-06-10 21:10:40	90	0.02603
2025-06-10 21:10:40	90	0.033253
2025-06-10 21:10:41	91	0.030298
2025-06-10 21:10:42	92	0.031283
2025-06-10 21:10:43	93	0.03194
2025-06-10 21:10:44	94	0.032596
2025-06-10 21:10:45	95	0.028657
2025-06-10 21:10:46	96	0.026359
2025-06-10 21:10:47	97	0.028985
2025-06-10 21:10:48	98	0.036208
2025-06-10 21:10:49	99	0.031283
2025-06-10 21:10:50	100	0.033253
2025-06-10 21:10:51	101	0.026687
2025-06-10 21:10:52	102	0.032925
2025-06-10 21:10:53	103	0.034238
2025-06-10 21:10:54	104	0.030298
2025-06-10 21:10:55	105	0.035551
2025-06-10 21:10:56	106	0.033581
2025-06-10 21:10:57	107	0.033581
2025-06-10 21:10:58	108	0.038506
2025-06-10 21:10:59	109	0.035551
2025-06-10 21:11:00	110	0.035879
2025-06-10 21:11:00	110	0.039819
2025-06-10 21:11:01	111	0.026687
2025-06-10 21:11:02	112	0.036864
2025-06-10 21:11:03	113	0.026687
2025-06-10 21:11:04	114	0.029642
2025-06-10 21:11:05	115	0.029313
2025-06-10 21:11:06	116	0.032596
2025-06-10 21:11:07	117	0.03194
2025-06-10 21:11:08	118	0.030627
2025-06-10 21:11:09	119	0.029642
2025-06-10 21:11:10	120	0.029642
2025-06-10 21:11:11	121	0.028
2025-06-10 21:11:12	122	0.029313
2025-06-10 21:11:13	123	0.028657
2025-06-10 21:11:14	124	0.02997
2025-06-10 21:11:15	125	0.02603
2025-06-10 21:11:16	126	0.024389
2025-06-10 21:11:17	127	0.025045
2025-06-10 21:11:18	128	0.032925
2025-06-10 21:11:19	129	0.031283
2025-06-10 21:11:20	130	0.027672
2025-06-10 21:11:21	131	0.03194
2025-06-10 21:11:22	132	0.025374
2025-06-10 21:11:23	133	0.030627
2025-06-10 21:11:24	134	0.033253
2025-06-10 21:11:25	135	0.031283
2025-06-10 21:11:26	136	0.030627
2025-06-10 21:11:27	137	0.03391
2025-06-10 21:11:28	138	0.035551
2025-06-10 21:11:29	139	0.032925
2025-06-10 21:11:30	140	0.028328
2025-06-10 21:11:31	141	0.033253
2025-06-10 21:11:32	142	0.030955
2025-06-10 21:11:33	143	0.030955
2025-06-10 21:11:34	144	0.031283
2025-06-10 21:11:35	145	0.038834
2025-06-10 21:11:36	146	0.028985
2025-06-10 21:11:37	147	0.034894
2025-06-10 21:11:38	148	0.033581
2025-06-10 21:11:39	149	0.030955
2025-06-10 21:11:40	150	0.033581
2025-06-10 21:11:41	151	0.027015
2025-06-10 21:11:43	153	0.028328
2025-06-10 21:11:44	154	0.028
2025-06-10 21:11:44	154	0.027344
2025-06-10 21:11:45	155	0.024717
2025-06-10 21:11:46	156	0.024717
2025-06-10 21:11:47	157	0.032268
2025-06-10 21:11:48	158	0.035551
2025-06-10 21:11:49	159	0.027344
2025-06-10 21:11:50	160	0.030627
2025-06-10 21:11:52	162	0.035879
2025-06-10 21:11:52	162	0.030627
2025-06-10 21:11:53	163	0.030955
2025-06-10 21:11:54	164	0.02603
2025-06-10 21:11:55	165	0.029313
2025-06-10 21:11:56	166	0.029642
2025-06-10 21:11:57	167	0.029642
2025-06-10 21:11:59	169	0.034238
2025-06-10 21:12:00	170	0.029313
2025-06-10 21:12:01	171	0.035223
2025-06-10 21:12:02	172	0.029313
2025-06-10 21:12:03	173	0.02997
2025-06-10 21:12:04	174	0.025374
2025-06-10 21:12:05	175	0.032596
2025-06-10 21:12:06	176	0.029642
2025-06-10 21:12:07	177	0.033581
2025-06-10 21:12:08	178	0.027344
2025-06-10 21:12:09	179	0.033581
2025-06-10 21:12:10	180	0.02603
2025-06-10 21:12:11	181	0.028657
2025-06-10 21:12:12	182	0.036536
2025-06-10 21:12:13	183	0.031283
2025-06-10 21:12:14	184	0.031283
2025-06-10 21:12:15	185	0.03391
2025-06-10 21:12:16	186	0.029642
2025-06-10 21:12:17	187	0.03194
2025-06-10 21:12:18	188	0.030298
2025-06-10 21:12:19	189	0.028657
2025-06-10 21:12:20	190	0.034894
2025-06-10 21:12:21	191	0.029313
2025-06-10 21:12:22	192	0.03194
2025-06-10 21:12:24	194	0.030955
2025-06-10 21:12:24	194	0.032925
2025-06-10 21:12:25	195	0.03391
2025-06-10 21:12:27	197	0.032268
2025-06-10 21:12:27	197	0.02997
2025-06-10 21:12:28	198	0.031611
2025-06-10 21:12:29	199	0.037849
2025-06-10 21:12:30	200	0.034238
2025-06-10 21:12:31	201	0.026359
2025-06-10 21:12:33	203	0.031283
2025-06-10 21:12:34	204	0.033581
2025-06-10 21:12:35	205	0.032596
2025-06-10 21:12:35	205	0.036864
2025-06-10 21:12:37	207	0.028328
2025-06-10 21:12:38	208	0.026687
2025-06-10 21:12:38	208	0.032596
2025-06-10 21:12:39	209	0.026687
2025-06-10 21:12:41	211	0.030955
2025-06-10 21:12:42	212	0.03391
2025-06-10 21:12:43	213	0.034566
2025-06-10 21:12:44	214	0.02997
2025-06-10 21:12:45	215	0.028657
2025-06-10 21:12:45	215	0.028328
2025-06-10 21:12:46	216	0.027672
2025-06-10 21:12:47	217	0.032268
2025-06-10 21:12:49	219	0.029313
2025-06-10 21:12:50	220	0.032268
2025-06-10 21:12:51	221	0.028328
2025-06-10 21:12:52	222	0.031283
2025-06-10 21:12:53	223	0.030298
2025-06-10 21:12:53	223	0.028328
2025-06-10 21:12:54	224	0.022747
2025-06-10 21:12:55	225	0.029313
2025-06-10 21:12:57	227	0.026687
2025-06-10 21:12:58	228	0.030298
2025-06-10 21:12:59	229	0.032268
2025-06-10 21:13:00	230	0.031611
2025-06-10 21:13:01	231	0.03194
2025-06-10 21:13:01	231	0.028328
2025-06-10 21:13:02	232	0.034566
2025-06-10 21:13:04	234	0.029313
2025-06-10 21:13:05	235	0.02997
2025-06-10 21:13:06	236	0.032596
2025-06-10 21:13:06	236	0.031611
2025-06-10 21:13:08	238	0.028328
2025-06-10 21:13:09	239	0.028657
2025-06-10 21:13:10	240	0.032596
2025-06-10 21:13:10	240	0.034238
2025-06-10 21:13:11	241	0.027015
2025-06-10 21:13:12	242	0.028
2025-06-10 21:13:13	243	0.030627
2025-06-10 21:13:14	244	0.034566
2025-06-10 21:13:15	245	0.032596
2025-06-10 21:13:16	246	0.035551
2025-06-10 21:13:17	247	0.034566
2025-06-10 21:13:18	248	0.028
2025-06-10 21:13:19	249	0.031283
2025-06-10 21:13:20	250	0.032596
2025-06-10 21:13:22	252	0.028657
2025-06-10 21:13:22	252	0.027015
2025-06-10 21:13:23	253	0.030955
2025-06-10 21:13:24	254	0.03391
2025-06-10 21:13:25	255	0.028985
2025-06-10 21:13:27	257	0.031283
2025-06-10 21:13:27	257	0.029642
2025-06-10 21:13:28	258	0.032268
2025-06-10 21:13:29	259	0.029313
2025-06-10 21:13:30	260	0.032268
2025-06-10 21:13:31	261	0.032596
2025-06-10 21:13:32	262	0.031611
2025-06-10 21:13:33	263	0.031283
2025-06-10 21:13:34	264	0.03194
2025-06-10 21:13:35	265	0.028657
2025-06-10 21:13:36	266	0.028657
2025-06-10 21:13:37	267	0.031611
2025-06-10 21:13:38	268	0.030298
2025-06-10 21:13:39	269	0.030298
2025-06-10 21:13:40	270	0.030627
2025-06-10 21:13:41	271	0.031283
2025-06-10 21:13:42	272	0.030955
2025-06-10 21:13:43	273	0.02603
2025-06-10 21:13:44	274	0.031283
2025-06-10 21:13:45	275	0.028657
2025-06-10 21:13:46	276	0.034566
2025-06-10 21:13:47	277	0.028985
2025-06-10 21:13:48	278	0.027015
2025-06-10 21:13:49	279	0.030298
2025-06-10 21:13:50	280	0.027015
2025-06-10 21:13:51	281	0.027015
2025-06-10 21:13:52	282	0.027344
2025-06-10 21:13:53	283	0.032268
2025-06-10 21:13:54	284	0.03194
2025-06-10 21:13:55	285	0.031611
2025-06-10 21:13:56	286	0.036208
2025-06-10 21:13:57	287	0.032596
2025-06-10 21:13:58	288	0.035223
2025-06-10 21:13:59	289	0.02997
2025-06-10 21:14:00	290	0.032596
2025-06-10 21:14:01	291	0.030955
2025-06-10 21:14:02	292	0.032596
2025-06-10 21:14:03	293	0.02603
2025-06-10 21:14:04	294	0.035879
2025-06-10 21:14:05	295	0.028985
2025-06-10 21:14:06	296	0.02997
2025-06-10 21:14:07	297	0.032268
2025-06-10 21:14:08	298	0.029642
2025-06-10 21:14:09	299	0.030955
2025-06-10 21:14:10	300	0.035223
2025-06-10 21:14:11	301	0.034238
2025-06-10 21:14:12	302	0.032925
2025-06-10 21:14:13	303	0.029313
2025-06-10 21:14:14	304	0.029642
2025-06-10 21:14:14	304	0.029313
2025-06-10 21:14:15	305	0.032268
2025-06-10 21:14:16	306	0.031283
2025-06-10 21:14:17	307	0.031283
2025-06-10 21:14:18	308	0.034894
2025-06-10 21:14:20	310	0.02997
2025-06-10 21:14:20	310	0.027015
2025-06-10 21:14:22	312	0.031611
2025-06-10 21:14:22	312	0.030955
2025-06-10 21:14:23	313	0.032596
2025-06-10 21:14:24	314	0.037849
2025-06-10 21:14:25	315	0.03391
2025-06-10 21:14:26	316	0.028657
2025-06-10 21:14:27	317	0.02997
2025-06-10 21:14:28	318	0.034238
2025-06-10 21:14:29	319	0.030955
2025-06-10 21:14:30	320	0.034566
2025-06-10 21:14:31	321	0.03194
2025-06-10 21:14:32	322	0.033253
2025-06-10 21:14:33	323	0.026359
2025-06-10 21:14:34	324	0.034238
2025-06-10 21:14:35	325	0.029642
2025-06-10 21:14:36	326	0.03194
2025-06-10 21:14:37	327	0.033581
2025-06-10 21:14:38	328	0.030955
2025-06-10 21:14:39	329	0.029642
2025-06-10 21:14:40	330	0.031283
2025-06-10 21:14:40	330	0.033253
2025-06-10 21:14:41	331	0.028985
2025-06-10 21:14:42	332	0.032268
2025-06-10 21:14:43	333	0.034238
2025-06-10 21:14:44	334	0.034894
2025-06-10 21:14:45	335	0.02997
2025-06-10 21:14:46	336	0.028657
2025-06-10 21:14:47	337	0.033581
2025-06-10 21:14:48	338	0.029642
2025-06-10 21:14:49	339	0.03194
2025-06-10 21:14:50	340	0.027344
2025-06-10 21:14:51	341	0.032596
2025-06-10 21:14:52	342	0.030298
2025-06-10 21:14:53	343	0.024061
2025-06-10 21:14:54	344	0.030955
2025-06-10 21:14:55	345	0.031611
2025-06-10 21:14:56	346	0.038177
2025-06-10 21:14:57	347	0.031611
2025-06-10 21:14:58	348	0.03194
2025-06-10 21:14:59	349	0.030627
2025-06-10 21:15:00	350	0.033253
2025-06-10 21:15:01	351	0.030627
2025-06-10 21:15:02	352	0.032596
2025-06-10 21:15:03	353	0.115656
2025-06-10 21:15:04	354	0.015853
2025-06-10 21:15:05	355	0.030955
2025-06-10 21:15:06	356	0.029313
2025-06-10 21:15:07	357	0.030627
2025-06-10 21:15:08	358	0.03194
2025-06-10 21:15:09	359	0.030298
2025-06-10 21:15:09	359	0.034894
2025-06-10 21:15:10	360	0.028985
2025-06-10 21:15:11	361	0.035551
2025-06-10 21:15:12	362	0.038834
2025-06-10 21:15:13	363	0.041789
2025-06-10 21:15:14	364	0.056891
2025-06-10 21:15:15	365	0.064441
2025-06-10 21:15:16	366	0.085124
2025-06-10 21:15:17	367	0.104822
2025-06-10 21:15:18	368	0.135683
2025-06-10 21:15:19	369	0.172452
2025-06-10 21:15:20	370	0.219727
2025-06-10 21:15:21	371	0.278821
2025-06-10 21:15:22	372	0.316576
2025-06-10 21:15:23	373	0.357942
2025-06-10 21:15:24	374	0.400949
2025-06-10 21:15:25	375	0.427213
2025-06-10 21:15:26	376	0.448553
2025-06-10 21:15:27	377	0.462998
2025-06-10 21:15:28	378	0.467266
2025-06-10 21:15:29	379	0.468579
2025-06-10 21:15:30	380	0.474817
2025-06-10 21:15:31	381	0.466609
2025-06-10 21:15:31	381	0.468251
2025-06-10 21:15:33	383	0.453805
2025-06-10 21:15:33	383	0.449209
2025-06-10 21:15:34	384	0.43936
2025-06-10 21:15:35	385	0.43739
2025-06-10 21:15:37	387	0.421632
2025-06-10 21:15:37	387	0.410798
2025-06-10 21:15:38	388	0.400621
2025-06-10 21:15:39	389	0.38913
2025-06-10 21:15:40	390	0.383877
2025-06-10 21:15:41	391	0.368447
2025-06-10 21:15:42	392	0.364836
2025-06-10 21:15:43	393	0.348093
2025-06-10 21:15:44	394	0.342183
2025-06-10 21:15:45	395	0.326753
2025-06-10 21:15:46	396	0.322814
2025-06-10 21:15:47	397	0.310338
2025-06-10 21:15:48	398	0.298519
2025-06-10 21:15:49	399	0.283746
2025-06-10 21:15:50	400	0.276523
2025-06-10 21:15:51	401	0.266346
2025-06-10 21:15:52	402	0.259123
2025-06-10 21:15:53	403	0.247305
2025-06-10 21:15:54	404	0.237456
2025-06-10 21:15:55	405	0.234501
2025-06-10 21:15:55	405	0.220712
2025-06-10 21:15:57	407	0.211192
2025-06-10 21:15:58	408	0.204954
2025-06-10 21:15:59	409	0.195433
2025-06-10 21:15:59	409	0.182629
2025-06-10 21:16:01	411	0.175079
2025-06-10 21:16:01	411	0.166543
2025-06-10 21:16:02	412	0.158992
2025-06-10 21:16:03	413	0.152426
2025-06-10 21:16:04	414	0.141264
2025-06-10 21:16:05	415	0.140279
2025-06-10 21:16:06	416	0.132071
2025-06-10 21:16:07	417	0.123535
2025-06-10 21:16:08	418	0.116969
2025-06-10 21:16:09	419	0.107449
2025-06-10 21:16:10	420	0.107777
2025-06-10 21:16:11	421	0.09563
2025-06-10 21:16:12	422	0.09957
2025-06-10 21:16:13	423	0.083811
2025-06-10 21:16:14	424	0.084468
2025-06-10 21:16:15	425	0.075275
2025-06-10 21:16:16	426	0.072977
2025-06-10 21:16:17	427	0.07429
2025-06-10 21:16:18	428	0.070679
2025-06-10 21:16:19	429	0.061158
2025-06-10 21:16:20	430	0.061487
2025-06-10 21:16:20	430	0.053279
2025-06-10 21:16:22	432	0.059517
2025-06-10 21:16:23	433	0.049011
2025-06-10 21:16:24	434	0.050325
2025-06-10 21:16:24	434	0.042117
2025-06-10 21:16:26	436	0.049996
2025-06-10 21:16:26	436	0.049668
2025-06-10 21:16:27	437	0.045728
2025-06-10 21:16:28	438	0.0454
2025-06-10 21:16:29	439	0.036864
2025-06-10 21:16:30	440	0.042445
2025-06-10 21:16:31	441	0.039162
2025-06-10 21:16:32	442	0.042774
2025-06-10 21:16:33	443	0.032596
2025-06-10 21:16:34	444	0.038177
2025-06-10 21:16:35	445	0.038506
2025-06-10 21:16:37	447	0.036536
2025-06-10 21:16:38	448	0.040147
2025-06-10 21:16:39	449	0.032268
2025-06-10 21:16:40	450	0.036208
2025-06-10 21:16:41	451	0.036864
2025-06-10 21:16:41	451	0.035879
2025-06-10 21:16:42	452	0.033581
2025-06-10 21:16:43	453	0.038834
2025-06-10 21:16:45	455	0.03194
2025-06-10 21:16:46	456	0.037849
2025-06-10 21:16:46	456	0.035879
2025-06-10 21:16:47	457	0.028657
2025-06-10 21:16:48	458	0.028328
2025-06-10 21:16:49	459	0.036208
2025-06-10 21:16:50	460	0.037521
2025-06-10 21:16:51	461	0.029642
2025-06-10 21:16:53	463	0.030627
2025-06-10 21:16:54	464	0.035879
2025-06-10 21:16:55	465	0.031283
2025-06-10 21:16:56	466	0.038177
2025-06-10 21:16:57	467	0.030627
2025-06-10 21:16:58	468	0.027015
2025-06-10 21:16:59	469	0.032596
2025-06-10 21:17:00	470	0.026687
2025-06-10 21:17:01	471	0.038834
2025-06-10 21:17:02	472	0.033581
2025-06-10 21:17:03	473	0.03194
2025-06-10 21:17:04	474	0.037849
2025-06-10 21:17:05	475	0.032268
2025-06-10 21:17:06	476	0.033581
2025-06-10 21:17:07	477	0.028657
2025-06-10 21:17:08	478	0.032925
2025-06-10 21:17:09	479	0.031611
2025-06-10 21:17:10	480	0.031283
2025-06-10 21:17:11	481	0.039491
2025-06-10 21:17:12	482	0.032596
2025-06-10 21:17:13	483	0.037193
2025-06-10 21:17:14	484	0.029642
2025-06-10 21:17:15	485	0.034238
2025-06-10 21:17:16	486	0.038834
2025-06-10 21:17:17	487	0.035879
2025-06-10 21:17:19	489	0.030298
2025-06-10 21:17:20	490	0.036864
2025-06-10 21:17:20	490	0.032268
2025-06-10 21:17:22	492	0.03194
2025-06-10 21:17:22	492	0.030298
2025-06-10 21:17:23	493	0.033581
2025-06-10 21:17:24	494	0.031611
2025-06-10 21:17:25	495	0.03391
2025-06-10 21:17:27	497	0.027672
2025-06-10 21:17:27	497	0.030298
2025-06-10 21:17:29	499	0.03391
2025-06-10 21:17:29	499	0.033581
2025-06-10 21:17:30	500	0.032596
2025-06-10 21:17:31	501	0.033581
2025-06-10 21:17:32	502	0.029313
2025-06-10 21:17:34	504	0.026687
2025-06-10 21:17:35	505	0.028657
2025-06-10 21:17:36	506	0.028328
2025-06-10 21:17:37	507	0.03391
2025-06-10 21:17:38	508	0.029642
2025-06-10 21:17:38	508	0.031611
2025-06-10 21:17:39	509	0.032925
2025-06-10 21:17:40	510	0.032596
2025-06-10 21:17:42	512	0.034894
2025-06-10 21:17:43	513	0.028657
2025-06-10 21:17:43	513	0.034238
2025-06-10 21:17:44	514	0.025702
2025-06-10 21:17:45	515	0.032268
2025-06-10 21:17:47	517	0.030627
2025-06-10 21:17:48	518	0.037193
2025-06-10 21:17:48	518	0.033253
2025-06-10 21:17:50	520	0.027672
2025-06-10 21:17:51	521	0.027015
2025-06-10 21:17:52	522	0.03391
2025-06-10 21:17:53	523	0.037193
2025-06-10 21:17:54	524	0.033581
2025-06-10 21:17:55	525	0.032925
2025-06-10 21:17:55	525	0.032268
2025-06-10 21:17:56	526	0.032925
2025-06-10 21:17:57	527	0.038177
2025-06-10 21:17:58	528	0.032596
2025-06-10 21:17:59	529	0.029313
2025-06-10 21:18:00	530	0.033581
2025-06-10 21:18:02	532	0.030627
2025-06-10 21:18:02	532	0.033253
2025-06-10 21:18:03	533	0.026687
2025-06-10 21:18:04	534	0.03194
2025-06-10 21:18:05	535	0.028
2025-06-10 21:18:07	537	0.034566
2025-06-10 21:18:07	537	0.035879
2025-06-10 21:18:09	539	0.027344
2025-06-10 21:18:10	540	0.035879
2025-06-10 21:18:11	541	0.032925
2025-06-10 21:18:11	541	0.02997
2025-06-10 21:18:13	543	0.031283
2025-06-10 21:18:13	543	0.028328
2025-06-10 21:18:14	544	0.035223
2025-06-10 21:18:15	545	0.031611
2025-06-10 21:18:16	546	0.033581
2025-06-10 21:18:18	548	0.028328
2025-06-10 21:18:18	548	0.032925
2025-06-10 21:18:19	549	0.033581
2025-06-10 21:18:20	550	0.033253
2025-06-10 21:18:21	551	0.028985
2025-06-10 21:18:23	553	0.030298
2025-06-10 21:18:24	554	0.028985
2025-06-10 21:18:25	555	0.03391
2025-06-10 21:18:26	556	0.035879
2025-06-10 21:18:27	557	0.028328
2025-06-10 21:18:28	558	0.034894
2025-06-10 21:18:29	559	0.03194
2025-06-10 21:18:30	560	0.031283
2025-06-10 21:18:31	561	0.036864
2025-06-10 21:18:32	562	0.030955
2025-06-10 21:18:33	563	0.030627
2025-06-10 21:18:34	564	0.030627
2025-06-10 21:18:35	565	0.032268
2025-06-10 21:18:36	566	0.034566
2025-06-10 21:18:37	567	0.032268
2025-06-10 21:18:38	568	0.032925
2025-06-10 21:18:39	569	0.02997
2025-06-10 21:18:40	570	0.030955
2025-06-10 21:18:41	571	0.032268
2025-06-10 21:18:42	572	0.032596
2025-06-10 21:18:43	573	0.032925
2025-06-10 21:18:44	574	0.026359
2025-06-10 21:18:45	575	0.036208
2025-06-10 21:18:46	576	0.029313
2025-06-10 21:18:47	577	0.028657
2025-06-10 21:18:48	578	0.031283
2025-06-10 21:18:49	579	0.030298
2025-06-10 21:18:50	580	0.032925
2025-06-10 21:18:51	581	0.025702
2025-06-10 21:18:52	582	0.031283
2025-06-10 21:18:53	583	0.03391
2025-06-10 21:18:54	584	0.038506
2025-06-10 21:18:55	585	0.028328
2025-06-10 21:18:56	586	0.031611
2025-06-10 21:18:57	587	0.034566
2025-06-10 21:18:58	588	0.027344
2025-06-10 21:18:59	589	0.030627
2025-06-10 21:19:00	590	0.028985
2025-06-10 21:19:01	591	0.034566
2025-06-10 21:19:02	592	0.034566
2025-06-10 21:19:03	593	0.035223
2025-06-10 21:19:04	594	0.031283
2025-06-10 21:19:05	595	0.037521
2025-06-10 21:19:06	596	0.030627
2025-06-10 21:19:07	597	0.031611
2025-06-10 21:19:08	598	0.035551
2025-06-10 21:19:09	599	0.023732
2025-06-10 21:19:10	600	0.033253
2025-06-10 21:19:11	601	0.034238
2025-06-10 21:19:12	602	0.034894
2025-06-10 21:19:12	602	0.032268
2025-06-10 21:19:14	604	0.03194
2025-06-10 21:19:14	604	0.032596
2025-06-10 21:19:15	605	0.029313
2025-06-10 21:19:16	606	0.032596
2025-06-10 21:19:17	607	0.02997
2025-06-10 21:19:18	608	0.027672
2025-06-10 21:19:19	609	0.027672
2025-06-10 21:19:20	610	0.028985
2025-06-10 21:19:21	611	0.030627
2025-06-10 21:19:22	612	0.034238
2025-06-10 21:19:23	613	0.027344
2025-06-10 21:19:24	614	0.02997
2025-06-10 21:19:25	615	0.035551
2025-06-10 21:19:26	616	0.038506
2025-06-10 21:19:27	617	0.027672
2025-06-10 21:19:28	618	0.030298
2025-06-10 21:19:29	619	0.025374
2025-06-10 21:19:30	620	0.032925
2025-06-10 21:19:31	621	0.030955
2025-06-10 21:19:32	622	0.02997
2025-06-10 21:19:33	623	0.030955
2025-06-10 21:19:34	624	0.028657
2025-06-10 21:19:34	624	0.031283
2025-06-10 21:19:35	625	0.032596
2025-06-10 21:19:36	626	0.03194
2025-06-10 21:19:37	627	0.028
2025-06-10 21:19:38	628	0.036208
2025-06-10 21:19:40	630	0.027344
2025-06-10 21:19:40	630	0.026359
2025-06-10 21:19:41	631	0.029313
2025-06-10 21:19:42	632	0.02997
2025-06-10 21:19:43	633	0.028985
2025-06-10 21:19:44	634	0.02997
2025-06-10 21:19:45	635	0.028985
2025-06-10 21:19:46	636	0.034238
2025-06-10 21:19:47	637	0.032268
2025-06-10 21:19:48	638	0.033253
2025-06-10 21:19:49	639	0.030955
2025-06-10 21:19:50	640	0.02997
2025-06-10 21:19:51	641	0.030627
2025-06-10 21:19:52	642	0.032596
2025-06-10 21:19:53	643	0.032268
2025-06-10 21:19:54	644	0.030298
2025-06-10 21:19:55	645	0.031611
2025-06-10 21:19:56	646	0.027672
2025-06-10 21:19:57	647	0.032925
2025-06-10 21:19:58	648	0.032596
2025-06-10 21:19:59	649	0.02997
2025-06-10 21:19:59	649	0.03391
2025-06-10 21:20:00	650	0.026359
2025-06-10 21:20:01	651	0.026687
2025-06-10 21:20:03	653	0.028328
2025-06-10 21:20:03	653	0.03194
2025-06-10 21:20:04	654	0.031611
2025-06-10 21:20:05	655	0.035551
2025-06-10 21:20:06	656	0.030298
2025-06-10 21:20:07	657	0.034894
2025-06-10 21:20:09	659	0.031611
2025-06-10 21:20:09	659	0.029642
2025-06-10 21:20:10	660	0.030627
2025-06-10 21:20:11	661	0.030298
2025-06-10 21:20:12	662	0.032925
2025-06-10 21:20:13	663	0.030298
2025-06-10 21:20:14	664	0.027672
2025-06-10 21:20:15	665	0.032596
2025-06-10 21:20:16	666	0.02997
2025-06-10 21:20:17	667	0.032268
2025-06-10 21:20:18	668	0.028657
2025-06-10 21:20:19	669	0.029313
2025-06-10 21:20:20	670	0.030298
2025-06-10 21:20:21	671	0.032596
2025-06-10 21:20:22	672	0.023404
2025-06-10 21:20:23	673	0.031283
2025-06-10 21:20:24	674	0.027344
2025-06-10 21:20:25	675	0.030627
2025-06-10 21:20:26	676	0.033253
2025-06-10 21:20:27	677	0.028328
2025-06-10 21:20:28	678	0.028657
2025-06-10 21:20:28	678	0.031611
2025-06-10 21:20:29	679	0.034566
2025-06-10 21:20:30	680	0.027344
2025-06-10 21:20:31	681	0.028328
2025-06-10 21:20:32	682	0.031283
2025-06-10 21:20:33	683	0.032268
2025-06-10 21:20:34	684	0.030298
2025-06-10 21:20:35	685	0.032925
2025-06-10 21:20:36	686	0.028985
2025-06-10 21:20:37	687	0.035223
2025-06-10 21:20:38	688	0.03194
2025-06-10 21:20:39	689	0.035879
2025-06-10 21:20:40	690	0.029313
2025-06-10 21:20:41	691	0.035223
2025-06-10 21:20:42	692	0.035879
2025-06-10 21:20:43	693	0.033253
2025-06-10 21:20:44	694	0.029313
2025-06-10 21:20:45	695	0.023732
2025-06-10 21:20:46	696	0.032925
2025-06-10 21:20:47	697	0.030298
2025-06-10 21:20:48	698	0.032268
2025-06-10 21:20:49	699	0.029313
2025-06-10 21:20:50	700	0.028328
2025-06-10 21:20:50	700	0.033581
2025-06-10 21:20:52	702	0.036208
2025-06-10 21:20:53	703	0.02997
2025-06-10 21:20:54	704	0.037193
2025-06-10 21:20:55	705	0.030298
2025-06-10 21:20:56	706	0.028985
2025-06-10 21:20:57	707	0.02997
2025-06-10 21:20:57	707	0.027672
2025-06-10 21:20:58	708	0.028985
2025-06-10 21:20:59	709	0.034566
2025-06-10 21:21:00	710	0.032925
2025-06-10 21:21:01	711	0.029313
2025-06-10 21:21:02	712	0.030627
2025-06-10 21:21:03	713	0.024389
2025-06-10 21:21:04	714	0.034238
2025-06-10 21:21:05	715	0.030298
2025-06-10 21:21:06	716	0.034566
2025-06-10 21:21:07	717	0.028657
2025-06-10 21:21:08	718	0.030955
2025-06-10 21:21:09	719	0.028328
2025-06-10 21:21:10	720	0.034894
2025-06-10 21:21:11	721	0.03194
2025-06-10 21:21:12	722	0.032925
2025-06-10 21:21:13	723	0.032268
2025-06-10 21:21:14	724	0.032596
2025-06-10 21:21:15	725	0.030955
2025-06-10 21:21:16	726	0.028
2025-06-10 21:21:17	727	0.026687
2025-06-10 21:21:17	727	0.02997
2025-06-10 21:21:19	729	0.032596
2025-06-10 21:21:19	729	0.02997
2025-06-10 21:21:20	730	0.037849
2025-06-10 21:21:21	731	0.028985
2025-06-10 21:21:22	732	0.030955
2025-06-10 21:21:23	733	0.030298
2025-06-10 21:21:24	734	0.032596
2025-06-10 21:21:25	735	0.032596
2025-06-10 21:21:26	736	0.030627
2025-06-10 21:21:27	737	0.033253
2025-06-10 21:21:29	739	0.033581
2025-06-10 21:21:30	740	0.032268
2025-06-10 21:21:31	741	0.032925
2025-06-10 21:21:31	741	0.031611
2025-06-10 21:21:32	742	0.03391
2025-06-10 21:21:33	743	0.032596
2025-06-10 21:21:34	744	0.030298
2025-06-10 21:21:35	745	0.030627
2025-06-10 21:21:37	747	0.028
2025-06-10 21:21:37	747	0.034238
2025-06-10 21:21:38	748	0.02997
2025-06-10 21:21:40	750	0.030955
2025-06-10 21:21:40	750	0.033253
2025-06-10 21:21:42	752	0.036536
2025-06-10 21:21:43	753	0.037521
2025-06-10 21:21:44	754	0.032268
2025-06-10 21:21:44	754	0.028985
2025-06-10 21:21:45	755	0.028328
2025-06-10 21:21:47	757	0.033253
2025-06-10 21:21:47	757	0.030955
2025-06-10 21:21:48	758	0.031283
2025-06-10 21:21:49	759	0.030955
2025-06-10 21:21:50	760	0.030627
2025-06-10 21:21:51	761	0.03391
2025-06-10 21:21:52	762	0.030627
2025-06-10 21:21:53	763	0.028657
2025-06-10 21:21:54	764	0.02603
2025-06-10 21:21:55	765	0.028
2025-06-10 21:21:56	766	0.035879
2025-06-10 21:21:57	767	0.029642
2025-06-10 21:21:58	768	0.03194
2025-06-10 21:21:59	769	0.026359
2025-06-10 21:22:00	770	0.026687
2025-06-10 21:22:01	771	0.03194
2025-06-10 21:22:02	772	0.025702
2025-06-10 21:22:03	773	0.028985
2025-06-10 21:22:04	774	0.032596
2025-06-10 21:22:05	775	0.035223
2025-06-10 21:22:07	777	0.028657
2025-06-10 21:22:07	777	0.034238
2025-06-10 21:22:08	778	0.026687
2025-06-10 21:22:09	779	0.032268
2025-06-10 21:22:11	781	0.02603
2025-06-10 21:22:12	782	0.034566
2025-06-10 21:22:13	783	0.030298
2025-06-10 21:22:13	783	0.031611
2025-06-10 21:22:15	785	0.035551
2025-06-10 21:22:16	786	0.028328
2025-06-10 21:22:17	787	0.029642
2025-06-10 21:22:17	787	0.035551
2025-06-10 21:22:18	788	0.032925
2025-06-10 21:22:20	790	0.030955
2025-06-10 21:22:20	790	0.031283
2025-06-10 21:22:22	792	0.029642
2025-06-10 21:22:23	793	0.035551
2025-06-10 21:22:24	794	0.029313
2025-06-10 21:22:24	794	0.031611
2025-06-10 21:22:26	796	0.031283
2025-06-10 21:22:27	797	0.029313
2025-06-10 21:22:28	798	0.032268
2025-06-10 21:22:29	799	0.035223
2025-06-10 21:22:30	800	0.028657
2025-06-10 21:22:31	801	0.030298
2025-06-10 21:22:32	802	0.030298
2025-06-10 21:22:33	803	0.024717
2025-06-10 21:22:34	804	0.027672
2025-06-10 21:22:35	805	0.032925
2025-06-10 21:22:35	805	0.029642
2025-06-10 21:22:37	807	0.030955
2025-06-10 21:22:38	808	0.032925
2025-06-10 21:22:39	809	0.028
2025-06-10 21:22:40	810	0.027344
2025-06-10 21:22:41	811	0.03391
2025-06-10 21:22:41	811	0.028657
2025-06-10 21:22:43	813	0.02603
2025-06-10 21:22:43	813	0.033581
2025-06-10 21:22:45	815	0.03194
2025-06-10 21:22:46	816	0.03391
2025-06-10 21:22:47	817	0.032925
2025-06-10 21:22:48	818	0.02997
2025-06-10 21:22:49	819	0.029313
2025-06-10 21:22:50	820	0.028
2025-06-10 21:22:51	821	0.031283
2025-06-10 21:22:52	822	0.033581
2025-06-10 21:22:52	822	0.027344
2025-06-10 21:22:54	824	0.029642
2025-06-10 21:22:55	825	0.032268
2025-06-10 21:22:56	826	0.029313
2025-06-10 21:22:57	827	0.02997
2025-06-10 21:22:57	827	0.024389
2025-06-10 21:22:58	828	0.03194
2025-06-10 21:23:00	830	0.029642
2025-06-10 21:23:00	830	0.02997
2025-06-10 21:23:01	831	0.030298
2025-06-10 21:23:02	832	0.030298
2025-06-10 21:23:04	834	0.027015
2025-06-10 21:23:04	834	0.033253
2025-06-10 21:23:05	835	0.034894
2025-06-10 21:23:06	836	0.030298
2025-06-10 21:23:07	837	0.037849
2025-06-10 21:23:08	838	0.02997
2025-06-10 21:23:10	840	0.028657
2025-06-10 21:23:11	841	0.037193
2025-06-10 21:23:12	842	0.025374
2025-06-10 21:23:13	843	0.032925
2025-06-10 21:23:14	844	0.031611
2025-06-10 21:23:14	844	0.026687
2025-06-10 21:23:15	845	0.027344
2025-06-10 21:23:16	846	0.028657
2025-06-10 21:23:17	847	0.036536
2025-06-10 21:23:19	849	0.034566
2025-06-10 21:23:20	850	0.033581
2025-06-10 21:23:21	851	0.032925
2025-06-10 21:23:22	852	0.030298
2025-06-10 21:23:22	852	0.030627
2025-06-10 21:23:24	854	0.028657
2025-06-10 21:23:24	854	0.028985
2025-06-10 21:23:25	855	0.031611
2025-06-10 21:23:26	856	0.03194
2025-06-10 21:23:27	857	0.029313
2025-06-10 21:23:28	858	0.026687
2025-06-10 21:23:29	859	0.029313
2025-06-10 21:23:31	861	0.035223
2025-06-10 21:23:32	862	0.027672
2025-06-10 21:23:33	863	0.032925
2025-06-10 21:23:34	864	0.02997
2025-06-10 21:23:35	865	0.03194
2025-06-10 21:23:36	866	0.036208
2025-06-10 21:23:36	866	0.033253
2025-06-10 21:23:37	867	0.030627
2025-06-10 21:23:38	868	0.035551
2025-06-10 21:23:39	869	0.033581
2025-06-10 21:23:40	870	0.030627
2025-06-10 21:23:42	872	0.02997
2025-06-10 21:23:43	873	0.030298
2025-06-10 21:23:44	874	0.039491
2025-06-10 21:23:45	875	0.032925
2025-06-10 21:23:45	875	0.032596
2025-06-10 21:23:46	876	0.031283
2025-06-10 21:23:47	877	0.035551
2025-06-10 21:23:48	878	0.02997
2025-06-10 21:23:49	879	0.034238
2025-06-10 21:23:50	880	0.030627
2025-06-10 21:23:51	881	0.03391
2025-06-10 21:23:52	882	0.034566
2025-06-10 21:23:53	883	0.031611
2025-06-10 21:23:54	884	0.032268
2025-06-10 21:23:55	885	0.03391
2025-06-10 21:23:56	886	0.029642
2025-06-10 21:23:57	887	0.030955
2025-06-10 21:23:58	888	0.031283
2025-06-10 21:23:59	889	0.028657
2025-06-10 21:24:00	890	0.030955
2025-06-10 21:24:01	891	0.02997
2025-06-10 21:24:02	892	0.031283
2025-06-10 21:24:03	893	0.030627
2025-06-10 21:24:04	894	0.028657
2025-06-10 21:24:05	895	0.032596
2025-06-10 21:24:05	895	0.026687
2025-06-10 21:24:06	896	0.03391
2025-06-10 21:24:07	897	0.035551
2025-06-10 21:24:09	899	0.034238
2025-06-10 21:24:09	899	0.035879
2025-06-10 21:24:10	900	0.030298
2025-06-10 21:24:11	901	0.035223
2025-06-10 21:24:12	902	0.036208
2025-06-10 21:24:13	903	0.029642
2025-06-10 21:24:14	904	0.027672
2025-06-10 21:24:15	905	0.032596
2025-06-10 21:24:16	906	0.032925
2025-06-10 21:24:17	907	0.037193
2025-06-10 21:24:18	908	0.035551
2025-06-10 21:24:19	909	0.028328
2025-06-10 21:24:20	910	0.034566
2025-06-10 21:24:21	911	0.03391
2025-06-10 21:24:22	912	0.030955
2025-06-10 21:24:23	913	0.031283
2025-06-10 21:24:24	914	0.030955
2025-06-10 21:24:25	915	0.030955
2025-06-10 21:24:26	916	0.032596
2025-06-10 21:24:27	917	0.028657
2025-06-10 21:24:28	918	0.031611
2025-06-10 21:24:29	919	0.034566
2025-06-10 21:24:30	920	0.033253
2025-06-10 21:24:31	921	0.036208
2025-06-10 21:24:32	922	0.030955
2025-06-10 21:24:33	923	0.029642
2025-06-10 21:24:34	924	0.02603
2025-06-10 21:24:35	925	0.030627
2025-06-10 21:24:36	926	0.034894
2025-06-10 21:24:37	927	0.032268
2025-06-10 21:24:38	928	0.02997
2025-06-10 21:24:39	929	0.031283
2025-06-10 21:24:39	929	0.032268
2025-06-10 21:24:40	930	0.032925
2025-06-10 21:24:41	931	0.030627
2025-06-10 21:24:42	932	0.030627
2025-06-10 21:24:44	934	0.033581
2025-06-10 21:24:44	934	0.032925
2025-06-10 21:24:45	935	0.030955
2025-06-10 21:24:46	936	0.033581
2025-06-10 21:24:47	937	0.029642
2025-06-10 21:24:48	938	0.031611
2025-06-10 21:24:49	939	0.034566
2025-06-10 21:24:50	940	0.034238
2025-06-10 21:24:51	941	0.034566
2025-06-10 21:24:52	942	0.02603
2025-06-10 21:24:53	943	0.032596
2025-06-10 21:24:54	944	0.027015
2025-06-10 21:24:55	945	0.030955
2025-06-10 21:24:56	946	0.02997
2025-06-10 21:24:57	947	0.034894
2025-06-10 21:24:58	948	0.032596
2025-06-10 21:24:59	949	0.028328
2025-06-10 21:25:00	950	0.030955
2025-06-10 21:25:01	951	0.025045
2025-06-10 21:25:02	952	0.037193
2025-06-10 21:25:03	953	0.02997
2025-06-10 21:25:04	954	0.030955
2025-06-10 21:25:05	955	0.031611
2025-06-10 21:25:06	956	0.032596
2025-06-10 21:25:07	957	0.031283
2025-06-10 21:25:08	958	0.03391
2025-06-10 21:25:08	958	0.031611
2025-06-10 21:25:09	959	0.031283
2025-06-10 21:25:10	960	0.032925
2025-06-10 21:25:11	961	0.028
2025-06-10 21:25:12	962	0.031611
2025-06-10 21:25:13	963	0.03391
2025-06-10 21:25:14	964	0.030627
2025-06-10 21:25:15	965	0.026687
2025-06-10 21:25:16	966	0.034894
2025-06-10 21:25:17	967	0.033253
2025-06-10 21:25:18	968	0.034894
2025-06-10 21:25:19	969	0.03391
2025-06-10 21:25:20	970	0.029313
2025-06-10 21:25:21	971	0.02997
2025-06-10 21:25:22	972	0.038177
2025-06-10 21:25:23	973	0.031283
2025-06-10 21:25:24	974	0.034894
2025-06-10 21:25:25	975	0.031283
2025-06-10 21:25:26	976	0.030627
2025-06-10 21:25:27	977	0.030298
2025-06-10 21:25:28	978	0.033253
2025-06-10 21:25:29	979	0.02997
2025-06-10 21:25:30	980	0.035223
2025-06-10 21:25:31	981	0.035551
2025-06-10 21:25:32	982	0.035223
2025-06-10 21:25:32	982	0.03391
2025-06-10 21:25:34	984	0.031283
2025-06-10 21:25:35	985	0.037521
2025-06-10 21:25:35	985	0.032925
2025-06-10 21:25:36	986	0.032268
2025-06-10 21:25:37	987	0.029642
2025-06-10 21:25:38	988	0.034238
2025-06-10 21:25:39	989	0.024717
2025-06-10 21:25:40	990	0.032925
2025-06-10 21:25:41	991	0.035551
2025-06-10 21:25:42	992	0.026359
2025-06-10 21:25:43	993	0.037521
2025-06-10 21:25:44	994	0.026359
2025-06-10 21:25:45	995	0.03391
2025-06-10 21:25:46	996	0.028
2025-06-10 21:25:47	997	0.028
2025-06-10 21:25:48	998	0.02997
2025-06-10 21:25:49	999	0.028985
2025-06-10 21:25:50	1000	0.02997
2025-06-10 21:25:51	1001	0.033581
2025-06-10 21:25:52	1002	0.03194
2025-06-10 21:25:53	1003	0.03391
2025-06-10 21:25:54	1004	0.027344
2025-06-10 21:25:55	1005	0.033253
2025-06-10 21:25:56	1006	0.034566
2025-06-10 21:25:57	1007	0.030627
2025-06-10 21:25:57	1007	0.02997
2025-06-10 21:25:59	1009	0.028657
2025-06-10 21:25:59	1009	0.033253
2025-06-10 21:26:00	1010	0.030298
2025-06-10 21:26:01	1011	0.025045
2025-06-10 21:26:02	1012	0.037521
2025-06-10 21:26:03	1013	0.03391
2025-06-10 21:26:04	1014	0.035551
2025-06-10 21:26:05	1015	0.029642
2025-06-10 21:26:06	1016	0.036208
2025-06-10 21:26:07	1017	0.030298
2025-06-10 21:26:08	1018	0.027344
2025-06-10 21:26:09	1019	0.030955
2025-06-10 21:26:10	1020	0.028985
2025-06-10 21:26:11	1021	0.032268
2025-06-10 21:26:12	1022	0.032268
2025-06-10 21:26:13	1023	0.032268
2025-06-10 21:26:14	1024	0.033253
2025-06-10 21:26:15	1025	0.030627
2025-06-10 21:26:16	1026	0.030955
2025-06-10 21:26:17	1027	0.031283
2025-06-10 21:26:18	1028	0.030955
2025-06-10 21:26:19	1029	0.030955
2025-06-10 21:26:20	1030	0.027344
2025-06-10 21:26:21	1031	0.030627
2025-06-10 21:26:22	1032	0.027015
2025-06-10 21:26:23	1033	0.03391
2025-06-10 21:26:24	1034	0.030955
2025-06-10 21:26:25	1035	0.036536
2025-06-10 21:26:25	1035	0.032596
2025-06-10 21:26:26	1036	0.035551
2025-06-10 21:26:27	1037	0.028985
2025-06-10 21:26:28	1038	0.034238
2025-06-10 21:26:29	1039	0.032268
2025-06-10 21:26:30	1040	0.028657
2025-06-10 21:26:31	1041	0.03391
2025-06-10 21:26:32	1042	0.037521
2025-06-10 21:26:33	1043	0.028328
2025-06-10 21:26:34	1044	0.030955
2025-06-10 21:26:35	1045	0.032925
2025-06-10 21:26:36	1046	0.027672
2025-06-10 21:26:37	1047	0.031611
2025-06-10 21:26:38	1048	0.027015
2025-06-10 21:26:39	1049	0.027344
2025-06-10 21:26:40	1050	0.034238
2025-06-10 21:26:41	1051	0.035879
2025-06-10 21:26:42	1052	0.031611
2025-06-10 21:26:43	1053	0.030955
2025-06-10 21:26:44	1054	0.030955
2025-06-10 21:26:45	1055	0.030627
2025-06-10 21:26:46	1056	0.03194
2025-06-10 21:26:47	1057	0.030298
2025-06-10 21:26:48	1058	0.026687
2025-06-10 21:26:49	1059	0.032596
2025-06-10 21:26:50	1060	0.028
2025-06-10 21:26:51	1061	0.033253
2025-06-10 21:26:52	1062	0.034238
2025-06-10 21:26:53	1063	0.027344
2025-06-10 21:26:54	1064	0.030298
2025-06-10 21:26:55	1065	0.026687
2025-06-10 21:26:56	1066	0.026687
2025-06-10 21:26:57	1067	0.03194
2025-06-10 21:26:58	1068	0.035879
2025-06-10 21:26:59	1069	0.029642
2025-06-10 21:27:00	1070	0.032268
2025-06-10 21:27:01	1071	0.031283
2025-06-10 21:27:02	1072	0.030298
2025-06-10 21:27:03	1073	0.031611
2025-06-10 21:27:04	1074	0.025702
2025-06-10 21:27:05	1075	0.032268
2025-06-10 21:27:06	1076	0.03391
2025-06-10 21:27:06	1076	0.026687
2025-06-10 21:27:07	1077	0.02997
2025-06-10 21:27:08	1078	0.031283
2025-06-10 21:27:09	1079	0.037849
2025-06-10 21:27:10	1080	0.028328
2025-06-10 21:27:11	1081	0.03194
2025-06-10 21:27:12	1082	0.028985
2025-06-10 21:27:13	1083	0.032268
2025-06-10 21:27:15	1085	0.033581
2025-06-10 21:27:16	1086	0.034238
2025-06-10 21:27:17	1087	0.031611
2025-06-10 21:27:18	1088	0.03391
2025-06-10 21:27:19	1089	0.032596
2025-06-10 21:27:21	1091	0.035223
2025-06-10 21:27:22	1092	0.034238
2025-06-10 21:27:23	1093	0.030298
2025-06-10 21:27:24	1094	0.034566
2025-06-10 21:27:25	1095	0.026687
2025-06-10 21:27:26	1096	0.034238
2025-06-10 21:27:27	1097	0.03194
2025-06-10 21:27:27	1097	0.037521
2025-06-10 21:27:29	1099	0.031611
2025-06-10 21:27:30	1100	0.030627
2025-06-10 21:27:30	1100	0.032268
2025-06-10 21:27:31	1101	0.028657
2025-06-10 21:27:32	1102	0.028
2025-06-10 21:27:33	1103	0.029313
2025-06-10 21:27:34	1104	0.029642
2025-06-10 21:27:35	1105	0.032925
2025-06-10 21:27:36	1106	0.03194
2025-06-10 21:27:38	1108	0.032596
2025-06-10 21:27:39	1109	0.031611
2025-06-10 21:27:40	1110	0.033581
2025-06-10 21:27:40	1110	0.030627
2025-06-10 21:27:41	1111	0.031611
2025-06-10 21:27:42	1112	0.032596
2025-06-10 21:27:43	1113	0.03194
2025-06-10 21:27:45	1115	0.031283
2025-06-10 21:27:46	1116	0.032268
2025-06-10 21:27:47	1117	0.031283
2025-06-10 21:27:47	1117	0.028985
2025-06-10 21:27:49	1119	0.028328
2025-06-10 21:27:50	1120	0.030298
2025-06-10 21:27:51	1121	0.036536
2025-06-10 21:27:52	1122	0.0454
2025-06-10 21:27:53	1123	0.034566
2025-06-10 21:27:53	1123	0.034566
2025-06-10 21:27:55	1125	0.03194
2025-06-10 21:27:56	1126	0.031283
2025-06-10 21:27:57	1127	0.031611
2025-06-10 21:27:58	1128	0.036208
2025-06-10 21:27:59	1129	0.037849
2025-06-10 21:27:59	1129	0.029313
2025-06-10 21:28:01	1131	0.030627
2025-06-10 21:28:01	1131	0.033581
2025-06-10 21:28:03	1133	0.032925
2025-06-10 21:28:03	1133	0.030955
2025-06-10 21:28:05	1135	0.028985
2025-06-10 21:28:06	1136	0.027015
2025-06-10 21:28:07	1137	0.027344
2025-06-10 21:28:08	1138	0.024389
2025-06-10 21:28:09	1139	0.032268
2025-06-10 21:28:10	1140	0.034566
2025-06-10 21:28:11	1141	0.024717
2025-06-10 21:28:12	1142	0.032596
2025-06-10 21:28:13	1143	0.029313
2025-06-10 21:28:14	1144	0.040147
2025-06-10 21:28:15	1145	0.030627
2025-06-10 21:28:16	1146	0.030627
2025-06-10 21:28:17	1147	0.033253
2025-06-10 21:28:18	1148	0.034238
2025-06-10 21:28:19	1149	0.030627
2025-06-10 21:28:20	1150	0.030298
2025-06-10 21:28:21	1151	0.028985
2025-06-10 21:28:22	1152	0.027672
2025-06-10 21:28:22	1152	0.031611
2025-06-10 21:28:23	1153	0.030955
2025-06-10 21:28:24	1154	0.028657
2025-06-10 21:28:25	1155	0.033581
2025-06-10 21:28:26	1156	0.031611
2025-06-10 21:28:27	1157	0.03194
2025-06-10 21:28:28	1158	0.029313
2025-06-10 21:28:29	1159	0.029642
2025-06-10 21:28:30	1160	0.031283
2025-06-10 21:28:31	1161	0.03194
2025-06-10 21:28:32	1162	0.030955
2025-06-10 21:28:33	1163	0.036208
2025-06-10 21:28:34	1164	0.029313
2025-06-10 21:28:35	1165	0.028
2025-06-10 21:28:36	1166	0.034566
2025-06-10 21:28:37	1167	0.032268
2025-06-10 21:28:38	1168	0.03194
2025-06-10 21:28:39	1169	0.024061
2025-06-10 21:28:40	1170	0.029313
2025-06-10 21:28:41	1171	0.030627
2025-06-10 21:28:42	1172	0.038834
2025-06-10 21:28:43	1173	0.035551
2025-06-10 21:28:44	1174	0.035223
2025-06-10 21:28:45	1175	0.035551
2025-06-10 21:28:46	1176	0.034566
2025-06-10 21:28:46	1176	0.030298
2025-06-10 21:28:47	1177	0.03194
2025-06-10 21:28:48	1178	0.03391
2025-06-10 21:28:49	1179	0.03194
2025-06-10 21:28:50	1180	0.028
2025-06-10 21:28:51	1181	0.026359
2025-06-10 21:28:52	1182	0.034566
2025-06-10 21:28:53	1183	0.030627
2025-06-10 21:28:54	1184	0.032268
2025-06-10 21:28:55	1185	0.030627
2025-06-10 21:28:56	1186	0.029642
2025-06-10 21:28:57	1187	0.031283
2025-06-10 21:28:58	1188	0.032596
2025-06-10 21:28:59	1189	0.036208
2025-06-10 21:29:00	1190	0.034894
2025-06-10 21:29:01	1191	0.03194
2025-06-10 21:29:02	1192	0.032925
2025-06-10 21:29:03	1193	0.034894
2025-06-10 21:29:04	1194	0.028985
2025-06-10 21:29:05	1195	0.032268
2025-06-10 21:29:06	1196	0.030955
2025-06-10 21:29:07	1197	0.036208
2025-06-10 21:29:08	1198	0.030627
2025-06-10 21:29:09	1199	0.028985
2025-06-10 21:29:10	1200	0.035879
2025-06-10 21:29:11	1201	0.033253
2025-06-10 21:29:12	1202	0.032925
2025-06-10 21:29:13	1203	0.032268
2025-06-10 21:29:14	1204	0.030955
2025-06-10 21:29:15	1205	0.038177
2025-06-10 21:29:16	1206	0.032268
2025-06-10 21:29:17	1207	0.036864
2025-06-10 21:29:18	1208	0.032268
2025-06-10 21:29:19	1209	0.035223
2025-06-10 21:29:20	1210	0.029642
2025-06-10 21:29:21	1211	0.035223
2025-06-10 21:29:22	1212	0.029313
2025-06-10 21:29:23	1213	0.026687
2025-06-10 21:29:24	1214	0.030955
2025-06-10 21:29:25	1215	0.026687
2025-06-10 21:29:26	1216	0.030627
2025-06-10 21:29:27	1217	0.038834
2025-06-10 21:29:28	1218	0.031283
2025-06-10 21:29:29	1219	0.032596
2025-06-10 21:29:30	1220	0.032268
2025-06-10 21:29:31	1221	0.036536
2025-06-10 21:29:32	1222	0.031283
2025-06-10 21:29:33	1223	0.032925
2025-06-10 21:29:34	1224	0.032268
2025-06-10 21:29:35	1225	0.032268
2025-06-10 21:29:36	1226	0.031611
2025-06-10 21:29:37	1227	0.034566
2025-06-10 21:29:38	1228	0.032268
2025-06-10 21:29:39	1229	0.032268
2025-06-10 21:29:40	1230	0.032596
2025-06-10 21:29:41	1231	0.035879
2025-06-10 21:29:42	1232	0.030955
2025-06-10 21:29:43	1233	0.036864
2025-06-10 21:29:44	1234	0.034894
2025-06-10 21:29:45	1235	0.026687
2025-06-10 21:29:45	1235	0.028328
2025-06-10 21:29:47	1237	0.033581
2025-06-10 21:29:47	1237	0.034238
2025-06-10 21:29:49	1239	0.034566
2025-06-10 21:29:49	1239	0.032268
2025-06-10 21:29:50	1240	0.03194
2025-06-10 21:29:51	1241	0.027672
2025-06-10 21:29:52	1242	0.028
2025-06-10 21:29:53	1243	0.027344
2025-06-10 21:29:54	1244	0.032596
2025-06-10 21:29:55	1245	0.034566
2025-06-10 21:29:56	1246	0.038506
2025-06-10 21:29:57	1247	0.030627
2025-06-10 21:29:58	1248	0.033581
2025-06-10 21:29:59	1249	0.02997
2025-06-10 21:30:00	1250	0.030955
2025-06-10 21:30:01	1251	0.027672
2025-06-10 21:30:02	1252	0.030298
2025-06-10 21:30:03	1253	0.026687
2025-06-10 21:30:04	1254	0.029313
2025-06-10 21:30:05	1255	0.033253
2025-06-10 21:30:06	1256	0.028985
2025-06-10 21:30:07	1257	0.034238
2025-06-10 21:30:08	1258	0.035879
2025-06-10 21:30:09	1259	0.031611
2025-06-10 21:30:10	1260	0.02997
2025-06-10 21:30:11	1261	0.030955
2025-06-10 21:30:12	1262	0.033581
2025-06-10 21:30:13	1263	0.028328
2025-06-10 21:30:13	1263	0.028328
2025-06-10 21:30:14	1264	0.026359
2025-06-10 21:30:15	1265	0.036864
2025-06-10 21:30:17	1267	0.02997
2025-06-10 21:30:17	1267	0.030627
2025-06-10 21:30:18	1268	0.033581
2025-06-10 21:30:19	1269	0.035223
2025-06-10 21:30:20	1270	0.027672
2025-06-10 21:30:21	1271	0.035223
2025-06-10 21:30:22	1272	0.037849
2025-06-10 21:30:23	1273	0.036208
2025-06-10 21:30:24	1274	0.029642
2025-06-10 21:30:25	1275	0.02997
2025-06-10 21:30:26	1276	0.033253
2025-06-10 21:30:27	1277	0.032268
2025-06-10 21:30:28	1278	0.035223
2025-06-10 21:30:29	1279	0.028985
2025-06-10 21:30:30	1280	0.031283
2025-06-10 21:30:31	1281	0.028985
2025-06-10 21:30:32	1282	0.031611
2025-06-10 21:30:33	1283	0.030955
2025-06-10 21:30:34	1284	0.033581
2025-06-10 21:30:35	1285	0.038177
2025-06-10 21:30:36	1286	0.031283
2025-06-10 21:30:37	1287	0.028985
2025-06-10 21:30:37	1287	0.035879
2025-06-10 21:30:38	1288	0.030627
2025-06-10 21:30:39	1289	0.030627
2025-06-10 21:30:40	1290	0.034566
2025-06-10 21:30:41	1291	0.036208

## Sheet: Pressure Data
dateTime	Relative time	G1	G2	G4	G5
2025-06-10 21:07:03	0	5.62e-06	0.0001	0.0001	-0.023789
2025-06-10 21:07:04	1	5.62e-06	0.0001	0.0001	0.011226
2025-06-10 21:07:05	2	5.62e-06	0.0001	0.0001	-0.015035
2025-06-10 21:07:06	3	5.6e-06	0.0001	0.0001	-0.015035
2025-06-10 21:07:07	4	5.62e-06	0.0001	0.0001	-0.019412
2025-06-10 21:07:08	5	5.6e-06	0.0001	0.0001	-0.03692
2025-06-10 21:07:09	6	5.62e-06	0.0001	0.0001	-0.023789
2025-06-10 21:07:10	7	5.6e-06	0.0001	0.0001	-0.032543
2025-06-10 21:07:11	8	5.6e-06	0.0001	0.0001	-0.019412
2025-06-10 21:07:12	9	5.62e-06	0.0001	0.0001	-0.03692
2025-06-10 21:07:13	10	5.62e-06	0.0001	0.0001	-0.023789
2025-06-10 21:07:15	12	5.62e-06	0.0001	0.0001	-0.032543
2025-06-10 21:07:16	13	5.62e-06	0.0001	0.0001	-0.019412
2025-06-10 21:07:17	14	5.62e-06	0.0001	0.0001	-0.028166
2025-06-10 21:07:18	15	5.62e-06	0.0001	0.0001	-0.019412
2025-06-10 21:07:19	16	5.6e-06	0.0001	0.0001	-0.023789
2025-06-10 21:07:20	17	5.6e-06	0.0001	0.0001	-0.019412
2025-06-10 21:07:21	18	5.62e-06	0.0001	0.0001	-0.019412
2025-06-10 21:07:22	19	5.6e-06	0.0001	0.0001	-0.032543
2025-06-10 21:07:23	20	5.62e-06	0.0001	0.0001	-0.015035
2025-06-10 21:07:24	21	5.62e-06	0.0001	0.0001	-0.023789
2025-06-10 21:07:25	22	5.62e-06	0.0001	0.0001	-0.023789
2025-06-10 21:07:25	22	5.62e-06	0.0001	0.0001	-0.006281
2025-06-10 21:07:26	23	5.6e-06	0.0001	0.0001	-0.019412
2025-06-10 21:07:28	25	5.6e-06	0.0001	0.0001	-0.023789
2025-06-10 21:07:29	26	5.6e-06	0.0001	0.0001	-0.023789
2025-06-10 21:07:30	27	5.62e-06	0.0001	0.0001	-0.028166
2025-06-10 21:07:31	28	5.62e-06	0.0001	0.0001	-0.028166
2025-06-10 21:07:32	29	5.62e-06	0.0001	0.0001	-0.019412
2025-06-10 21:07:33	30	5.62e-06	0.0001	0.0001	-0.015035
2025-06-10 21:07:34	31	5.62e-06	0.0001	0.0001	-0.019412
2025-06-10 21:07:35	32	5.6e-06	0.0001	0.0001	-0.019412
2025-06-10 21:07:36	33	5.62e-06	0.0001	0.0001	-0.019412
2025-06-10 21:07:37	34	5.6e-06	0.0001	0.0001	-0.019412
2025-06-10 21:07:38	35	5.6e-06	0.0001	0.0001	-0.015035
2025-06-10 21:07:39	36	5.6e-06	0.0001	0.0001	-0.023789
2025-06-10 21:07:40	37	5.62e-06	0.0001	0.0001	-0.019412
2025-06-10 21:07:41	38	5.6e-06	0.0001	0.0001	-0.028166
2025-06-10 21:07:42	39	5.62e-06	0.0001	0.0001	-0.03692
2025-06-10 21:07:43	40	5.6e-06	0.0001	0.0001	-0.023789
2025-06-10 21:07:44	41	5.62e-06	0.0001	0.0001	-0.015035
2025-06-10 21:07:45	42	5.62e-06	0.0001	0.0001	-0.010658
2025-06-10 21:07:46	43	5.62e-06	0.0001	0.0001	-0.032543
2025-06-10 21:07:47	44	5.6e-06	0.0001	0.0001	-0.032543
2025-06-10 21:07:48	45	5.6e-06	0.0001	0.0001	-0.019412
2025-06-10 21:07:49	46	5.6e-06	0.0001	0.0001	-0.028166
2025-06-10 21:07:50	47	5.62e-06	0.0001	0.0001	-0.006281
2025-06-10 21:07:51	48	5.6e-06	0.0001	0.0001	-0.019412
2025-06-10 21:07:52	49	5.6e-06	0.0001	0.0001	-0.023789
2025-06-10 21:07:53	50	5.6e-06	0.0001	0.0001	-0.032543
2025-06-10 21:07:54	51	5.62e-06	0.0001	0.0001	-0.028166
2025-06-10 21:07:55	52	5.6e-06	0.0001	0.0001	-0.010658
2025-06-10 21:07:56	53	5.6e-06	0.0001	0.0001	-0.045674
2025-06-10 21:07:57	54	5.62e-06	0.0001	0.0001	-0.028166
2025-06-10 21:07:58	55	5.62e-06	0.0001	0.0001	-0.019412
2025-06-10 21:07:59	56	5.62e-06	0.0001	0.0001	-0.028166
2025-06-10 21:08:00	57	5.6e-06	0.0001	0.0001	-0.019412
2025-06-10 21:08:01	58	5.62e-06	0.0001	0.0001	-0.019412
2025-06-10 21:08:02	59	5.62e-06	0.0001	0.0001	-0.010658
2025-06-10 21:08:03	60	5.62e-06	0.0001	0.0001	-0.019412
2025-06-10 21:08:04	61	5.6e-06	0.0001	0.0001	-0.028166
2025-06-10 21:08:05	62	5.62e-06	0.0001	0.0001	-0.032543
2025-06-10 21:08:06	63	5.62e-06	0.0001	0.0001	-0.023789
2025-06-10 21:08:07	64	5.62e-06	0.0001	0.0001	-0.023789
2025-06-10 21:08:08	65	5.62e-06	0.0001	0.0001	-0.041297
2025-06-10 21:08:09	66	5.62e-06	0.0001	0.0001	-0.032543
2025-06-10 21:08:10	67	5.6e-06	0.0001	0.0001	-0.010658
2025-06-10 21:08:11	68	5.62e-06	0.0001	0.0001	-0.019412
2025-06-10 21:08:12	69	5.62e-06	0.0001	0.0001	-0.019412
2025-06-10 21:08:13	70	5.62e-06	0.0001	0.0001	-0.023789
2025-06-10 21:08:14	71	5.6e-06	0.0001	0.0001	-0.032543
2025-06-10 21:08:15	72	5.6e-06	0.0001	0.0001	-0.015035
2025-06-10 21:08:16	73	5.6e-06	0.0001	0.0001	-0.019412
2025-06-10 21:08:16	73	5.6e-06	0.0001	0.0001	-0.023789
2025-06-10 21:08:17	74	5.6e-06	0.0001	0.0001	-0.019412
2025-06-10 21:08:18	75	5.62e-06	0.0001	0.0001	-0.015035
2025-06-10 21:08:19	76	5.62e-06	0.0001	0.0001	-0.032543
2025-06-10 21:08:20	77	5.62e-06	0.0001	0.0001	-0.015035
2025-06-10 21:08:21	78	5.62e-06	0.0001	0.0001	-0.023789
2025-06-10 21:08:22	79	5.6e-06	0.0001	0.0001	-0.03692
2025-06-10 21:08:23	80	5.6e-06	0.0001	0.0001	-0.023789
2025-06-10 21:08:24	81	5.6e-06	0.0001	0.0001	-0.019412
2025-06-10 21:08:25	82	5.6e-06	0.0001	0.0001	-0.03692
2025-06-10 21:08:26	83	5.6e-06	0.0001	0.0001	-0.015035
2025-06-10 21:08:27	84	5.6e-06	0.0001	0.0001	-0.019412
2025-06-10 21:08:28	85	5.62e-06	0.0001	0.0001	-0.028166
2025-06-10 21:08:29	86	5.6e-06	0.0001	0.0001	-0.028166
2025-06-10 21:08:30	87	5.6e-06	0.0001	0.0001	-0.019412
2025-06-10 21:08:31	88	5.62e-06	0.0001	0.0001	-0.028166
2025-06-10 21:08:32	89	5.62e-06	0.0001	0.0001	-0.023789
2025-06-10 21:08:33	90	5.62e-06	0.0001	0.0001	-0.015035
2025-06-10 21:08:34	91	5.6e-06	0.0001	0.0001	-0.032543
2025-06-10 21:08:35	92	5.6e-06	0.0001	0.0001	-0.028166
2025-06-10 21:08:36	93	5.6e-06	0.0001	0.0001	-0.006281
2025-06-10 21:08:37	94	5.62e-06	0.0001	0.0001	-0.023789
2025-06-10 21:08:38	95	5.6e-06	0.0001	0.0001	-0.023789
2025-06-10 21:08:39	96	5.6e-06	0.0001	0.0001	-0.028166
2025-06-10 21:08:40	97	5.6e-06	0.0001	0.0001	-0.028166
2025-06-10 21:08:41	98	5.6e-06	0.0001	0.0001	-0.028166
2025-06-10 21:08:42	99	5.62e-06	0.0001	0.0001	-0.03692
2025-06-10 21:08:43	100	5.62e-06	0.0001	0.0001	-0.019412
2025-06-10 21:08:44	101	5.62e-06	0.0001	0.0001	-0.015035
2025-06-10 21:08:45	102	5.62e-06	0.0001	0.0001	-0.028166
2025-06-10 21:08:46	103	5.62e-06	0.0001	0.0001	-0.015035
2025-06-10 21:08:47	104	5.62e-06	0.0001	0.0001	-0.032543
2025-06-10 21:08:48	105	5.62e-06	0.0001	0.0001	-0.023789
2025-06-10 21:08:49	106	5.6e-06	0.0001	0.0001	-0.032543
2025-06-10 21:08:50	107	5.6e-06	0.0001	0.0001	-0.028166
2025-06-10 21:08:50	107	5.6e-06	0.0001	0.0001	-0.019412
2025-06-10 21:08:51	108	5.6e-06	0.0001	0.0001	-0.032543
2025-06-10 21:08:52	109	5.6e-06	0.0001	0.0001	-0.010658
2025-06-10 21:08:53	110	5.6e-06	0.0001	0.0001	-0.010658
2025-06-10 21:08:54	111	5.6e-06	0.0001	0.0001	-0.023789
2025-06-10 21:08:55	112	5.6e-06	0.0001	0.0001	-0.019412
2025-06-10 21:08:56	113	5.62e-06	0.0001	0.0001	-0.015035
2025-06-10 21:08:57	114	5.62e-06	0.0001	0.0001	-0.028166
2025-06-10 21:08:58	115	5.62e-06	0.0001	0.0001	-0.032543
2025-06-10 21:08:59	116	5.62e-06	0.0001	0.0001	-0.010658
2025-06-10 21:09:00	117	5.62e-06	0.0001	0.0001	-0.028166
2025-06-10 21:09:01	118	5.6e-06	0.0001	0.0001	-0.03692
2025-06-10 21:09:02	119	5.6e-06	0.0001	0.0001	-0.010658
2025-06-10 21:09:03	120	5.62e-06	0.0001	0.0001	-0.019412
2025-06-10 21:09:04	121	5.6e-06	0.0001	0.0001	-0.010658
2025-06-10 21:09:05	122	5.62e-06	0.0001	0.0001	-0.015035
2025-06-10 21:09:06	123	5.62e-06	0.0001	0.0001	-0.041297
2025-06-10 21:09:07	124	5.6e-06	0.0001	0.0001	-0.023789
2025-06-10 21:09:08	125	5.6e-06	0.0001	0.0001	-0.023789
2025-06-10 21:09:09	126	5.6e-06	0.0001	0.0001	-0.015035
2025-06-10 21:09:10	127	5.62e-06	0.0001	0.0001	-0.028166
2025-06-10 21:09:11	128	5.6e-06	0.0001	0.0001	-0.032543
2025-06-10 21:09:12	129	5.62e-06	0.0001	0.0001	-0.019412
2025-06-10 21:09:13	130	5.58e-06	0.0001	0.0001	-0.010658
2025-06-10 21:09:14	131	5.55e-06	0.0001	0.0001	-0.023789
2025-06-10 21:09:15	132	5.53e-06	0.0001	0.0001	-0.019412
2025-06-10 21:09:16	133	5.51e-06	0.0001	0.0001	-0.019412
2025-06-10 21:09:17	134	5.51e-06	0.0001	0.0001	-0.015035
2025-06-10 21:09:18	135	5.53e-06	0.0001	0.0001	-0.010658
2025-06-10 21:09:19	136	5.51e-06	0.0001	0.0001	-0.006281
2025-06-10 21:09:20	137	5.51e-06	0.0001	0.0001	-0.023789
2025-06-10 21:09:21	138	5.51e-06	0.0001	0.0001	-0.032543
2025-06-10 21:09:22	139	5.51e-06	0.0001	0.0001	-0.041297
2025-06-10 21:09:23	140	5.51e-06	0.0001	0.0001	-0.010658
2025-06-10 21:09:24	141	5.51e-06	0.0001	0.0001	-0.015035
2025-06-10 21:09:25	142	5.51e-06	0.0001	0.0001	-0.03692
2025-06-10 21:09:26	143	5.51e-06	0.0001	0.0001	-0.010658
2025-06-10 21:09:27	144	5.51e-06	0.0001	0.0001	-0.019412
2025-06-10 21:09:28	145	5.53e-06	0.0001	0.0001	-0.019412
2025-06-10 21:09:29	146	5.53e-06	0.0001	0.0001	-0.03692
2025-06-10 21:09:30	147	5.53e-06	0.0001	0.0001	-0.019412
2025-06-10 21:09:31	148	5.51e-06	0.0001	0.0001	-0.03692
2025-06-10 21:09:32	149	5.53e-06	0.0001	0.0001	-0.03692
2025-06-10 21:09:32	149	5.51e-06	0.0001	0.0001	-0.006281
2025-06-10 21:09:33	150	5.51e-06	0.0001	0.0001	-0.023789
2025-06-10 21:09:34	151	5.51e-06	0.0001	0.0001	-0.019412
2025-06-10 21:09:35	152	5.51e-06	0.0001	0.0001	-0.019412
2025-06-10 21:09:36	153	5.51e-06	0.0001	0.0001	-0.019412
2025-06-10 21:09:37	154	5.51e-06	0.0001	0.0001	-0.028166
2025-06-10 21:09:38	155	5.51e-06	0.0001	0.0001	-0.03692
2025-06-10 21:09:39	156	5.51e-06	0.0001	0.0001	-0.03692
2025-06-10 21:09:40	157	5.53e-06	0.0001	0.0001	-0.03692
2025-06-10 21:09:41	158	5.51e-06	0.0001	0.0001	-0.032543
2025-06-10 21:09:42	159	5.51e-06	0.0001	0.0001	-0.023789
2025-06-10 21:09:43	160	5.51e-06	0.0001	0.0001	-0.019412
2025-06-10 21:09:44	161	5.51e-06	0.0001	0.0001	-0.028166
2025-06-10 21:09:45	162	5.51e-06	0.0001	0.0001	-0.028166
2025-06-10 21:09:46	163	5.51e-06	0.0001	0.0001	-0.023789
2025-06-10 21:09:47	164	5.51e-06	0.0001	0.0001	-0.023789
2025-06-10 21:09:48	165	5.51e-06	0.0001	0.0001	-0.032543
2025-06-10 21:09:49	166	5.51e-06	0.0001	0.0001	-0.03692
2025-06-10 21:09:50	167	5.53e-06	0.0001	0.0001	-0.023789
2025-06-10 21:09:51	168	5.51e-06	0.0001	0.0001	-0.028166
2025-06-10 21:09:52	169	5.51e-06	0.0001	0.0001	-0.010658
2025-06-10 21:09:53	170	5.53e-06	0.0001	0.0001	-0.023789
2025-06-10 21:09:54	171	5.51e-06	0.0001	0.0001	-0.023789
2025-06-10 21:09:55	172	5.51e-06	0.0001	0.0001	-0.03692
2025-06-10 21:09:56	173	5.53e-06	0.0001	0.0001	-0.019412
2025-06-10 21:09:57	174	5.51e-06	0.0001	0.0001	-0.023789
2025-06-10 21:09:57	174	5.51e-06	0.0001	0.0001	-0.010658
2025-06-10 21:09:58	175	5.51e-06	0.0001	0.0001	-0.023789
2025-06-10 21:09:59	176	5.51e-06	0.0001	0.0001	-0.032543
2025-06-10 21:10:00	177	5.51e-06	0.0001	0.0001	-0.023789
2025-06-10 21:10:01	178	5.51e-06	0.0001	0.0001	-0.032543
2025-06-10 21:10:02	179	5.53e-06	0.0001	0.0001	-0.028166
2025-06-10 21:10:03	180	5.51e-06	0.0001	0.0001	-0.023789
2025-06-10 21:10:04	181	5.53e-06	0.0001	0.0001	-0.015035
2025-06-10 21:10:05	182	5.51e-06	0.0001	0.0001	-0.023789
2025-06-10 21:10:06	183	5.51e-06	0.0001	0.0001	-0.015035
2025-06-10 21:10:07	184	5.51e-06	0.0001	0.0001	-0.023789
2025-06-10 21:10:08	185	5.51e-06	0.0001	0.0001	-0.015035
2025-06-10 21:10:09	186	5.53e-06	0.0001	0.0001	-0.028166
2025-06-10 21:10:10	187	5.51e-06	0.0001	0.0001	-0.023789
2025-06-10 21:10:11	188	5.53e-06	0.0001	0.0001	-0.019412
2025-06-10 21:10:12	189	5.51e-06	0.0001	0.0001	-0.03692
2025-06-10 21:10:13	190	5.51e-06	0.0001	0.0001	-0.019412
2025-06-10 21:10:14	191	5.53e-06	0.0001	0.0001	-0.015035
2025-06-10 21:10:15	192	5.53e-06	0.0001	0.0001	-0.03692
2025-06-10 21:10:16	193	5.51e-06	0.0001	0.0001	-0.019412
2025-06-10 21:10:17	194	5.51e-06	0.0001	0.0001	-0.03692
2025-06-10 21:10:18	195	5.53e-06	0.0001	0.0001	-0.019412
2025-06-10 21:10:19	196	5.51e-06	0.0001	0.0001	-0.010658
2025-06-10 21:10:20	197	5.51e-06	0.0001	0.0001	-0.03692
2025-06-10 21:10:21	198	5.51e-06	0.0001	0.0001	-0.023789
2025-06-10 21:10:22	199	5.51e-06	0.0001	0.0001	-0.032543
2025-06-10 21:10:23	200	5.51e-06	0.0001	0.0001	-0.023789
2025-06-10 21:10:23	200	5.53e-06	0.0001	0.0001	-0.015035
2025-06-10 21:10:24	201	5.51e-06	0.0001	0.0001	-0.028166
2025-06-10 21:10:25	202	5.51e-06	0.0001	0.0001	-0.023789
2025-06-10 21:10:26	203	5.51e-06	0.0001	0.0001	-0.028166
2025-06-10 21:10:27	204	5.51e-06	0.0001	0.0001	-0.023789
2025-06-10 21:10:28	205	5.53e-06	0.0001	0.0001	-0.019412
2025-06-10 21:10:29	206	5.51e-06	0.0001	0.0001	0.002472
2025-06-10 21:10:30	207	5.51e-06	0.0001	0.0001	-0.010658
2025-06-10 21:10:31	208	5.53e-06	0.0001	0.0001	-0.03692
2025-06-10 21:10:32	209	5.51e-06	0.0001	0.0001	-0.019412
2025-06-10 21:10:33	210	5.51e-06	0.0001	0.0001	-0.010658
2025-06-10 21:10:34	211	5.51e-06	0.0001	0.0001	-0.019412
2025-06-10 21:10:35	212	5.51e-06	0.0001	0.0001	-0.023789
2025-06-10 21:10:36	213	5.51e-06	0.0001	0.0001	-0.032543
2025-06-10 21:10:37	214	5.53e-06	0.0001	0.0001	-0.032543
2025-06-10 21:10:38	215	5.51e-06	0.0001	0.0001	-0.023789
2025-06-10 21:10:39	216	5.51e-06	0.0001	0.0001	-0.015035
2025-06-10 21:10:40	217	5.53e-06	0.0001	0.0001	-0.028166
2025-06-10 21:10:41	218	5.53e-06	0.0001	0.0001	-0.023789
2025-06-10 21:10:42	219	5.51e-06	0.0001	0.0001	-0.023789
2025-06-10 21:10:43	220	5.51e-06	0.0001	0.0001	-0.023789
2025-06-10 21:10:44	221	5.51e-06	0.0001	0.0001	-0.019412
2025-06-10 21:10:45	222	5.51e-06	0.0001	0.0001	-0.032543
2025-06-10 21:10:46	223	5.53e-06	0.0001	0.0001	-0.028166
2025-06-10 21:10:47	224	5.51e-06	0.0001	0.0001	-0.028166
2025-06-10 21:10:48	225	5.51e-06	0.0001	0.0001	-0.028166
2025-06-10 21:10:48	225	5.51e-06	0.0001	0.0001	-0.028166
2025-06-10 21:10:49	226	5.53e-06	0.0001	0.0001	-0.028166
2025-06-10 21:10:50	227	5.53e-06	0.0001	0.0001	-0.023789
2025-06-10 21:10:51	228	5.51e-06	0.0001	0.0001	-0.032543
2025-06-10 21:10:52	229	5.53e-06	0.0001	0.0001	-0.023789
2025-06-10 21:10:53	230	5.51e-06	0.0001	0.0001	-0.045674
2025-06-10 21:10:54	231	5.51e-06	0.0001	0.0001	-0.023789
2025-06-10 21:10:55	232	5.53e-06	0.0001	0.0001	-0.032543
2025-06-10 21:10:56	233	5.53e-06	0.0001	0.0001	-0.019412
2025-06-10 21:10:57	234	5.51e-06	0.0001	0.0001	-0.028166
2025-06-10 21:10:58	235	5.51e-06	0.0001	0.0001	-0.023789
2025-06-10 21:10:59	236	5.51e-06	0.0001	0.0001	-0.023789
2025-06-10 21:11:00	237	5.51e-06	0.0001	0.0001	-0.019412
2025-06-10 21:11:01	238	5.53e-06	0.0001	0.0001	-0.023789
2025-06-10 21:11:02	239	5.53e-06	0.0001	0.0001	-0.023789
2025-06-10 21:11:03	240	5.51e-06	0.0001	0.0001	-0.023789
2025-06-10 21:11:04	241	5.53e-06	0.0001	0.0001	-0.032543
2025-06-10 21:11:05	242	5.51e-06	0.0001	0.0001	-0.019412
2025-06-10 21:11:06	243	5.51e-06	0.0001	0.0001	-0.023789
2025-06-10 21:11:07	244	5.51e-06	0.0001	0.0001	-0.028166
2025-06-10 21:11:08	245	5.51e-06	0.0001	0.0001	-0.015035
2025-06-10 21:11:09	246	5.51e-06	0.0001	0.0001	-0.019412
2025-06-10 21:11:10	247	5.51e-06	0.0001	0.0001	-0.015035
2025-06-10 21:11:11	248	5.51e-06	0.0001	0.0001	-0.041297
2025-06-10 21:11:12	249	5.51e-06	0.0001	0.0001	-0.023789
2025-06-10 21:11:13	250	5.51e-06	0.0001	0.0001	-0.010658
2025-06-10 21:11:13	250	5.53e-06	0.0001	0.0001	-0.006281
2025-06-10 21:11:14	251	5.51e-06	0.0001	0.0001	-0.028166
2025-06-10 21:11:15	252	5.51e-06	0.0001	0.0001	-0.028166
2025-06-10 21:11:16	253	5.51e-06	0.0001	0.0001	-0.028166
2025-06-10 21:11:17	254	5.51e-06	0.0001	0.0001	-0.023789
2025-06-10 21:11:18	255	5.53e-06	0.0001	0.0001	-0.032543
2025-06-10 21:11:19	256	5.53e-06	0.0001	0.0001	-0.032543
2025-06-10 21:11:20	257	5.51e-06	0.0001	0.0001	-0.032543
2025-06-10 21:11:21	258	5.53e-06	0.0001	0.0001	-0.032543
2025-06-10 21:11:22	259	5.53e-06	0.0001	0.0001	-0.032543
2025-06-10 21:11:23	260	5.51e-06	0.0001	0.0001	-0.019412
2025-06-10 21:11:24	261	5.51e-06	0.0001	0.0001	-0.023789
2025-06-10 21:11:25	262	5.53e-06	0.0001	0.0001	-0.010658
2025-06-10 21:11:27	264	5.51e-06	0.0001	0.0001	-0.019412
2025-06-10 21:11:28	265	5.51e-06	0.0001	0.0001	-0.023789
2025-06-10 21:11:29	266	5.51e-06	0.0001	0.0001	-0.028166
2025-06-10 21:11:30	267	5.51e-06	0.0001	0.0001	-0.015035
2025-06-10 21:11:30	267	5.51e-06	0.0001	0.0001	-0.045674
2025-06-10 21:11:31	268	5.51e-06	0.0001	0.0001	-0.019412
2025-06-10 21:11:32	269	5.51e-06	0.0001	0.0001	-0.03692
2025-06-10 21:11:33	270	5.51e-06	0.0001	0.0001	-0.028166
2025-06-10 21:11:34	271	5.51e-06	0.0001	0.0001	-0.03692
2025-06-10 21:11:35	272	5.51e-06	0.0001	0.0001	-0.015035
2025-06-10 21:11:36	273	5.51e-06	0.0001	0.0001	-0.032543
2025-06-10 21:11:37	274	5.51e-06	0.0001	0.0001	-0.023789
2025-06-10 21:11:39	276	5.51e-06	0.0001	0.0001	-0.019412
2025-06-10 21:11:40	277	5.51e-06	0.0001	0.0001	-0.023789
2025-06-10 21:11:41	278	5.51e-06	0.0001	0.0001	-0.032543
2025-06-10 21:11:42	279	5.51e-06	0.0001	0.0001	-0.019412
2025-06-10 21:11:43	280	5.53e-06	0.0001	0.0001	-0.015035
2025-06-10 21:11:44	281	5.51e-06	0.0001	0.0001	-0.015035
2025-06-10 21:11:45	282	5.51e-06	0.0001	0.0001	-0.028166
2025-06-10 21:11:46	283	5.53e-06	0.0001	0.0001	-0.028166
2025-06-10 21:11:47	284	5.51e-06	0.0001	0.0001	-0.028166
2025-06-10 21:11:48	285	5.53e-06	0.0001	0.0001	-0.032543
2025-06-10 21:11:49	286	5.51e-06	0.0001	0.0001	-0.032543
2025-06-10 21:11:50	287	5.51e-06	0.0001	0.0001	-0.032543
2025-06-10 21:11:51	288	5.51e-06	0.0001	0.0001	-0.03692
2025-06-10 21:11:52	289	5.53e-06	0.0001	0.0001	-0.023789
2025-06-10 21:11:53	290	5.53e-06	0.0001	0.0001	0.002472
2025-06-10 21:11:54	291	5.51e-06	0.0001	0.0001	-0.032543
2025-06-10 21:11:55	292	5.53e-06	0.0001	0.0001	-0.028166
2025-06-10 21:11:56	293	5.51e-06	0.0001	0.0001	-0.028166
2025-06-10 21:11:57	294	5.51e-06	0.0001	0.0001	-0.019412
2025-06-10 21:11:58	295	5.53e-06	0.0001	0.0001	-0.041297
2025-06-10 21:11:59	296	5.51e-06	0.0001	0.0001	-0.015035
2025-06-10 21:12:00	297	5.53e-06	0.0001	0.0001	-0.023789
2025-06-10 21:12:01	298	5.51e-06	0.0001	0.0001	-0.010658
2025-06-10 21:12:02	299	5.51e-06	0.0001	0.0001	-0.019412
2025-06-10 21:12:03	300	5.51e-06	0.0001	0.0001	-0.032543
2025-06-10 21:12:04	301	5.51e-06	0.0001	0.0001	-0.028166
2025-06-10 21:12:05	302	5.51e-06	0.0001	0.0001	-0.032543
2025-06-10 21:12:06	303	5.51e-06	0.0001	0.0001	-0.019412
2025-06-10 21:12:07	304	5.51e-06	0.0001	0.0001	-0.028166
2025-06-10 21:12:09	306	5.51e-06	0.0001	0.0001	-0.041297
2025-06-10 21:12:10	307	5.51e-06	0.0001	0.0001	-0.028166
2025-06-10 21:12:11	308	5.51e-06	0.0001	0.0001	-0.023789
2025-06-10 21:12:12	309	5.51e-06	0.0001	0.0001	-0.032543
2025-06-10 21:12:13	310	5.51e-06	0.0001	0.0001	-0.023789
2025-06-10 21:12:14	311	5.51e-06	0.0001	0.0001	-0.023789
2025-06-10 21:12:15	312	5.51e-06	0.0001	0.0001	-0.032543
2025-06-10 21:12:16	313	5.53e-06	0.0001	0.0001	-0.001904
2025-06-10 21:12:17	314	5.51e-06	0.0001	0.0001	-0.023789
2025-06-10 21:12:18	315	5.51e-06	0.0001	0.0001	-0.019412
2025-06-10 21:12:19	316	5.53e-06	0.0001	0.0001	-0.019412
2025-06-10 21:12:20	317	5.51e-06	0.0001	0.0001	-0.028166
2025-06-10 21:12:21	318	5.51e-06	0.0001	0.0001	-0.019412
2025-06-10 21:12:22	319	5.53e-06	0.0001	0.0001	-0.019412
2025-06-10 21:12:23	320	5.51e-06	0.0001	0.0001	-0.023789
2025-06-10 21:12:24	321	5.51e-06	0.0001	0.0001	-0.023789
2025-06-10 21:12:25	322	5.53e-06	0.0001	0.0001	-0.023789
2025-06-10 21:12:26	323	5.51e-06	0.0001	0.0001	-0.010658
2025-06-10 21:12:27	324	5.51e-06	0.0001	0.0001	-0.023789
2025-06-10 21:12:28	325	5.51e-06	0.0001	0.0001	-0.03692
2025-06-10 21:12:29	326	5.51e-06	0.0001	0.0001	-0.028166
2025-06-10 21:12:30	327	5.51e-06	0.0001	0.0001	-0.019412
2025-06-10 21:12:31	328	5.53e-06	0.0001	0.0001	-0.023789
2025-06-10 21:12:32	329	5.53e-06	0.0001	0.0001	-0.019412
2025-06-10 21:12:33	330	5.51e-06	0.0001	0.0001	-0.023789
2025-06-10 21:12:34	331	5.51e-06	0.0001	0.0001	-0.023789
2025-06-10 21:12:35	332	5.53e-06	0.0001	0.0001	-0.023789
2025-06-10 21:12:36	333	5.51e-06	0.0001	0.0001	-0.006281
2025-06-10 21:12:37	334	5.51e-06	0.0001	0.0001	-0.023789
2025-06-10 21:12:38	335	5.51e-06	0.0001	0.0001	-0.028166
2025-06-10 21:12:39	336	5.51e-06	0.0001	0.0001	-0.019412
2025-06-10 21:12:40	337	5.51e-06	0.0001	0.0001	-0.032543
2025-06-10 21:12:41	338	5.51e-06	0.0001	0.0001	-0.019412
2025-06-10 21:12:42	339	5.51e-06	0.0001	0.0001	-0.032543
2025-06-10 21:12:43	340	5.53e-06	0.0001	0.0001	-0.023789
2025-06-10 21:12:44	341	5.53e-06	0.0001	0.0001	-0.028166
2025-06-10 21:12:45	342	5.51e-06	0.0001	0.0001	-0.019412
2025-06-10 21:12:46	343	5.53e-06	0.0001	0.0001	-0.019412
2025-06-10 21:12:47	344	5.51e-06	0.0001	0.0001	-0.019412
2025-06-10 21:12:48	345	5.51e-06	0.0001	0.0001	-0.028166
2025-06-10 21:12:49	346	5.51e-06	0.0001	0.0001	-0.023789
2025-06-10 21:12:50	347	5.51e-06	0.0001	0.0001	-0.032543
2025-06-10 21:12:51	348	5.51e-06	0.0001	0.0001	-0.015035
2025-06-10 21:12:52	349	5.51e-06	0.0001	0.0001	-0.032543
2025-06-10 21:12:53	350	5.51e-06	0.0001	0.0001	-0.023789
2025-06-10 21:12:54	351	5.53e-06	0.0001	0.0001	-0.028166
2025-06-10 21:12:55	352	5.51e-06	0.0001	0.0001	-0.023789
2025-06-10 21:12:56	353	5.51e-06	0.0001	0.0001	-0.023789
2025-06-10 21:12:57	354	5.51e-06	0.0001	0.0001	-0.023789
2025-06-10 21:12:58	355	5.51e-06	0.0001	0.0001	-0.028166
2025-06-10 21:12:59	356	5.51e-06	0.0001	0.0001	-0.028166
2025-06-10 21:13:00	357	5.51e-06	0.0001	0.0001	-0.032543
2025-06-10 21:13:01	358	5.51e-06	0.0001	0.0001	-0.032543
2025-06-10 21:13:02	359	5.51e-06	0.0001	0.0001	-0.015035
2025-06-10 21:13:03	360	5.51e-06	0.0001	0.0001	-0.010658
2025-06-10 21:13:04	361	5.51e-06	0.0001	0.0001	-0.03692
2025-06-10 21:13:05	362	5.51e-06	0.0001	0.0001	-0.019412
2025-06-10 21:13:06	363	5.51e-06	0.0001	0.0001	-0.015035
2025-06-10 21:13:07	364	5.51e-06	0.0001	0.0001	-0.019412
2025-06-10 21:13:08	365	5.51e-06	0.0001	0.0001	-0.028166
2025-06-10 21:13:09	366	5.51e-06	0.0001	0.0001	-0.03692
2025-06-10 21:13:10	367	5.51e-06	0.0001	0.0001	-0.032543
2025-06-10 21:13:11	368	5.51e-06	0.0001	0.0001	-0.032543
2025-06-10 21:13:12	369	5.51e-06	0.0001	0.0001	-0.028166
2025-06-10 21:13:13	370	5.51e-06	0.0001	0.0001	-0.019412
2025-06-10 21:13:14	371	5.53e-06	0.0001	0.0001	-0.032543
2025-06-10 21:13:15	372	5.53e-06	0.0001	0.0001	-0.010658
2025-06-10 21:13:16	373	5.51e-06	0.0001	0.0001	-0.03692
2025-06-10 21:13:17	374	5.51e-06	0.0001	0.0001	-0.019412
2025-06-10 21:13:18	375	5.53e-06	0.0001	0.0001	-0.023789
2025-06-10 21:13:19	376	5.51e-06	0.0001	0.0001	-0.028166
2025-06-10 21:13:20	377	5.51e-06	0.0001	0.0001	-0.015035
2025-06-10 21:13:21	378	5.51e-06	0.0001	0.0001	-0.019412
2025-06-10 21:13:22	379	5.53e-06	0.0001	0.0001	-0.019412
2025-06-10 21:13:23	380	5.51e-06	0.0001	0.0001	-0.023789
2025-06-10 21:13:24	381	5.53e-06	0.0001	0.0001	-0.028166
2025-06-10 21:13:25	382	5.53e-06	0.0001	0.0001	-0.019412
2025-06-10 21:13:26	383	5.51e-06	0.0001	0.0001	-0.019412
2025-06-10 21:13:27	384	5.51e-06	0.0001	0.0001	-0.028166
2025-06-10 21:13:28	385	5.51e-06	0.0001	0.0001	-0.019412
2025-06-10 21:13:29	386	5.51e-06	0.0001	0.0001	-0.019412
2025-06-10 21:13:30	387	5.51e-06	0.0001	0.0001	-0.028166
2025-06-10 21:13:31	388	5.53e-06	0.0001	0.0001	-0.023789
2025-06-10 21:13:32	389	5.53e-06	0.0001	0.0001	-0.028166
2025-06-10 21:13:33	390	5.51e-06	0.0001	0.0001	-0.019412
2025-06-10 21:13:34	391	5.53e-06	0.0001	0.0001	-0.023789
2025-06-10 21:13:35	392	5.51e-06	0.0001	0.0001	-0.019412
2025-06-10 21:13:36	393	5.51e-06	0.0001	0.0001	-0.019412
2025-06-10 21:13:37	394	5.53e-06	0.0001	0.0001	-0.023789
2025-06-10 21:13:38	395	5.51e-06	0.0001	0.0001	-0.023789
2025-06-10 21:13:39	396	5.51e-06	0.0001	0.0001	-0.023789
2025-06-10 21:13:40	397	5.51e-06	0.0001	0.0001	-0.023789
2025-06-10 21:13:41	398	5.53e-06	0.0001	0.0001	-0.028166
2025-06-10 21:13:42	399	5.51e-06	0.0001	0.0001	-0.010658
2025-06-10 21:13:43	400	5.53e-06	0.0001	0.0001	-0.028166
2025-06-10 21:13:44	401	5.51e-06	0.0001	0.0001	-0.019412
2025-06-10 21:13:45	402	5.51e-06	0.0001	0.0001	-0.028166
2025-06-10 21:13:45	402	5.51e-06	0.0001	0.0001	-0.032543
2025-06-10 21:13:46	403	5.51e-06	0.0001	0.0001	-0.028166
2025-06-10 21:13:47	404	5.49e-06	0.0001	0.0001	-0.023789
2025-06-10 21:13:48	405	5.51e-06	0.0001	0.0001	-0.028166
2025-06-10 21:13:49	406	5.51e-06	0.0001	0.0001	-0.032543
2025-06-10 21:13:50	407	5.53e-06	0.0001	0.0001	-0.032543
2025-06-10 21:13:51	408	5.51e-06	0.0001	0.0001	-0.023789
2025-06-10 21:13:52	409	5.53e-06	0.0001	0.0001	-0.023789
2025-06-10 21:13:53	410	5.53e-06	0.0001	0.0001	-0.023789
2025-06-10 21:13:54	411	5.51e-06	0.0001	0.0001	-0.015035
2025-06-10 21:13:55	412	5.51e-06	0.0001	0.0001	-0.028166
2025-06-10 21:13:56	413	5.51e-06	0.0001	0.0001	-0.019412
2025-06-10 21:13:57	414	5.53e-06	0.0001	0.0001	-0.019412
2025-06-10 21:13:58	415	5.53e-06	0.0001	0.0001	-0.028166
2025-06-10 21:13:59	416	5.53e-06	0.0001	0.0001	-0.028166
2025-06-10 21:14:00	417	5.51e-06	0.0001	0.0001	-0.015035
2025-06-10 21:14:01	418	5.51e-06	0.0001	0.0001	-0.03692
2025-06-10 21:14:02	419	5.53e-06	0.0001	0.0001	-0.023789
2025-06-10 21:14:03	420	5.51e-06	0.0001	0.0001	-0.028166
2025-06-10 21:14:04	421	5.53e-06	0.0001	0.0001	-0.023789
2025-06-10 21:14:05	422	5.53e-06	0.0001	0.0001	-0.028166
2025-06-10 21:14:06	423	5.53e-06	0.0001	0.0001	-0.019412
2025-06-10 21:14:07	424	5.51e-06	0.0001	0.0001	-0.032543
2025-06-10 21:14:08	425	5.51e-06	0.0001	0.0001	-0.006281
2025-06-10 21:14:09	426	5.53e-06	0.0001	0.0001	-0.028166
2025-06-10 21:14:10	427	5.51e-06	0.0001	0.0001	-0.015035
2025-06-10 21:14:11	428	5.51e-06	0.0001	0.0001	-0.015035
2025-06-10 21:14:12	429	5.51e-06	0.0001	0.0001	-0.028166
2025-06-10 21:14:13	430	5.49e-06	0.0001	0.0001	-0.010658
2025-06-10 21:14:14	431	5.51e-06	0.0001	0.0001	-0.015035
2025-06-10 21:14:15	432	5.53e-06	0.0001	0.0001	-0.032543
2025-06-10 21:14:16	433	5.51e-06	0.0001	0.0001	-0.03692
2025-06-10 21:14:17	434	5.53e-06	0.0001	0.0001	-0.015035
2025-06-10 21:14:18	435	5.51e-06	0.0001	0.0001	-0.028166
2025-06-10 21:14:19	436	5.51e-06	0.0001	0.0001	-0.028166
2025-06-10 21:14:20	437	5.51e-06	0.0001	0.0001	-0.03692
2025-06-10 21:14:21	438	5.51e-06	0.0001	0.0001	-0.028166
2025-06-10 21:14:22	439	5.51e-06	0.0001	0.0001	-0.023789
2025-06-10 21:14:23	440	5.53e-06	0.0001	0.0001	-0.041297
2025-06-10 21:14:24	441	5.51e-06	0.0001	0.0001	-0.03692
2025-06-10 21:14:25	442	5.51e-06	0.0001	0.0001	-0.015035
2025-06-10 21:14:26	443	5.53e-06	0.0001	0.0001	-0.028166
2025-06-10 21:14:27	444	5.51e-06	0.0001	0.0001	-0.010658
2025-06-10 21:14:27	444	5.51e-06	0.0001	0.0001	-0.015035
2025-06-10 21:14:28	445	5.51e-06	0.0001	0.0001	-0.019412
2025-06-10 21:14:29	446	5.51e-06	0.0001	0.0001	-0.023789
2025-06-10 21:14:30	447	5.51e-06	0.0001	0.0001	-0.032543
2025-06-10 21:14:31	448	5.51e-06	0.0001	0.0001	-0.023789
2025-06-10 21:14:32	449	5.53e-06	0.0001	0.0001	-0.019412
2025-06-10 21:14:33	450	5.51e-06	0.0001	0.0001	-0.028166
2025-06-10 21:14:34	451	5.51e-06	0.0001	0.0001	-0.019412
2025-06-10 21:14:35	452	5.53e-06	0.0001	0.0001	-0.028166
2025-06-10 21:14:36	453	5.53e-06	0.0001	0.0001	-0.019412
2025-06-10 21:14:37	454	5.53e-06	0.0001	0.0001	-0.023789
2025-06-10 21:14:38	455	5.53e-06	0.0001	0.0001	-0.023789
2025-06-10 21:14:39	456	5.51e-06	0.0001	0.0001	-0.010658
2025-06-10 21:14:40	457	5.51e-06	0.0001	0.0001	-0.006281
2025-06-10 21:14:41	458	5.53e-06	0.0001	0.0001	-0.03692
2025-06-10 21:14:42	459	5.51e-06	0.0001	0.0001	-0.028166
2025-06-10 21:14:43	460	5.49e-06	0.0001	0.0001	-0.03692
2025-06-10 21:14:44	461	5.51e-06	0.0001	0.0001	-0.019412
2025-06-10 21:14:45	462	5.53e-06	0.0001	0.0001	-0.001904
2025-06-10 21:14:46	463	5.51e-06	0.0001	0.0001	-0.028166
2025-06-10 21:14:47	464	5.51e-06	0.0001	0.0001	-0.023789
2025-06-10 21:14:48	465	5.51e-06	0.0001	0.0001	-0.028166
2025-06-10 21:14:49	466	5.51e-06	0.0001	0.0001	-0.023789
2025-06-10 21:14:50	467	5.51e-06	0.0001	0.0001	-0.028166
2025-06-10 21:14:51	468	5.51e-06	0.0001	0.0001	-0.028166
2025-06-10 21:14:52	469	5.51e-06	0.0001	0.0001	-0.010658
2025-06-10 21:14:53	470	5.51e-06	0.0001	0.0001	-0.023789
2025-06-10 21:14:53	470	5.51e-06	0.0001	0.0001	-0.028166
2025-06-10 21:14:54	471	5.51e-06	0.0001	0.0001	-0.023789
2025-06-10 21:14:55	472	5.51e-06	0.0001	0.0001	-0.023789
2025-06-10 21:14:56	473	5.51e-06	0.0001	0.0001	-0.032543
2025-06-10 21:14:57	474	5.51e-06	0.0001	0.0001	-0.023789
2025-06-10 21:14:58	475	5.53e-06	0.0001	0.0001	-0.028166
2025-06-10 21:14:59	476	5.51e-06	0.0001	0.0001	-0.019412
2025-06-10 21:15:00	477	5.51e-06	0.0001	0.0001	-0.019412
2025-06-10 21:15:01	478	5.53e-06	0.0001	0.0001	-0.03692
2025-06-10 21:15:02	479	5.51e-06	0.0001	0.0001	-0.019412
2025-06-10 21:15:03	480	5.51e-06	0.0001	0.0001	-0.028166
2025-06-10 21:15:04	481	5.51e-06	0.0001	0.0001	-0.028166
2025-06-10 21:15:05	482	5.51e-06	0.0001	0.0001	-0.032543
2025-06-10 21:15:06	483	5.51e-06	0.0001	0.0001	-0.019412
2025-06-10 21:15:07	484	5.51e-06	0.0001	0.0001	-0.028166
2025-06-10 21:15:08	485	5.51e-06	0.0001	0.0001	-0.023789
2025-06-10 21:15:09	486	5.51e-06	0.0001	0.0001	-0.015035
2025-06-10 21:15:10	487	5.53e-06	0.0001	0.0001	-0.032543
2025-06-10 21:15:11	488	5.51e-06	0.0001	0.0001	-0.028166
2025-06-10 21:15:12	489	5.51e-06	0.0001	0.0001	-0.015035
2025-06-10 21:15:13	490	5.51e-06	0.0001	0.0001	-0.010658
2025-06-10 21:15:14	491	5.53e-06	0.0001	0.0001	-0.028166
2025-06-10 21:15:15	492	5.51e-06	0.0001	0.0001	-0.019412
2025-06-10 21:15:16	493	5.51e-06	0.0001	0.0001	-0.019412
2025-06-10 21:15:17	494	5.51e-06	0.0001	0.0001	-0.023789
2025-06-10 21:15:18	495	5.53e-06	0.0001	0.0001	-0.010658
2025-06-10 21:15:18	495	5.51e-06	0.0001	0.0001	-0.03692
2025-06-10 21:15:19	496	5.51e-06	0.0001	0.0001	-0.028166
2025-06-10 21:15:20	497	5.51e-06	0.0001	0.0001	-0.03692
2025-06-10 21:15:21	498	5.51e-06	0.0001	0.0001	-0.032543
2025-06-10 21:15:22	499	5.51e-06	0.0001	0.0001	-0.015035
2025-06-10 21:15:23	500	5.51e-06	0.0001	0.0001	-0.032543
2025-06-10 21:15:24	501	5.51e-06	0.0001	0.0001	-0.028166
2025-06-10 21:15:25	502	5.53e-06	0.0001	0.0001	-0.015035
2025-06-10 21:15:26	503	5.53e-06	0.0001	0.0001	-0.019412
2025-06-10 21:15:27	504	5.51e-06	0.0001	0.0001	-0.019412
2025-06-10 21:15:28	505	5.51e-06	0.0001	0.0001	-0.028166
2025-06-10 21:15:29	506	5.53e-06	0.0001	0.0001	-0.028166
2025-06-10 21:15:30	507	5.53e-06	0.0001	0.0001	-0.023789
2025-06-10 21:15:31	508	5.51e-06	0.0001	0.0001	-0.028166
2025-06-10 21:15:32	509	5.51e-06	0.0001	0.0001	-0.006281
2025-06-10 21:15:33	510	5.51e-06	0.0001	0.0001	-0.015035
2025-06-10 21:15:34	511	5.51e-06	0.0001	0.0001	-0.032543
2025-06-10 21:15:35	512	5.51e-06	0.0001	0.0001	-0.023789
2025-06-10 21:15:36	513	5.51e-06	0.0001	0.0001	-0.023789
2025-06-10 21:15:37	514	5.53e-06	0.0001	0.0001	-0.023789
2025-06-10 21:15:38	515	5.51e-06	0.0001	0.0001	-0.015035
2025-06-10 21:15:39	516	5.53e-06	0.0001	0.0001	-0.023789
2025-06-10 21:15:40	517	5.53e-06	0.0001	0.0001	-0.028166
2025-06-10 21:15:41	518	5.51e-06	0.0001	0.0001	-0.010658
2025-06-10 21:15:42	519	5.51e-06	0.0001	0.0001	-0.028166
2025-06-10 21:15:43	520	5.51e-06	0.0001	0.0001	-0.028166
2025-06-10 21:15:44	521	5.51e-06	0.0001	0.0001	-0.03692
2025-06-10 21:15:44	521	5.51e-06	0.0001	0.0001	-0.028166
2025-06-10 21:15:45	522	5.53e-06	0.0001	0.0001	-0.028166
2025-06-10 21:15:46	523	5.51e-06	0.0001	0.0001	-0.019412
2025-06-10 21:15:47	524	5.51e-06	0.0001	0.0001	-0.023789
2025-06-10 21:15:48	525	5.51e-06	0.0001	0.0001	-0.019412
2025-06-10 21:15:49	526	5.51e-06	0.0001	0.0001	-0.023789
2025-06-10 21:15:50	527	5.51e-06	0.0001	0.0001	-0.028166
2025-06-10 21:15:51	528	5.51e-06	0.0001	0.0001	-0.023789
2025-06-10 21:15:52	529	5.51e-06	0.0001	0.0001	-0.015035
2025-06-10 21:15:53	530	5.51e-06	0.0001	0.0001	-0.023789
2025-06-10 21:15:54	531	5.51e-06	0.0001	0.0001	-0.028166
2025-06-10 21:15:55	532	5.51e-06	0.0001	0.0001	-0.019412
2025-06-10 21:15:56	533	5.51e-06	0.0001	0.0001	-0.032543
2025-06-10 21:15:57	534	5.51e-06	0.0001	0.0001	-0.028166
2025-06-10 21:15:58	535	5.53e-06	0.0001	0.0001	-0.028166
2025-06-10 21:15:59	536	5.51e-06	0.0001	0.0001	-0.032543
2025-06-10 21:16:00	537	5.53e-06	0.0001	0.0001	-0.015035
2025-06-10 21:16:01	538	5.51e-06	0.0001	0.0001	-0.032543
2025-06-10 21:16:02	539	5.53e-06	0.0001	0.0001	-0.019412
2025-06-10 21:16:03	540	5.51e-06	0.0001	0.0001	-0.010658
2025-06-10 21:16:04	541	5.51e-06	0.0001	0.0001	-0.019412
2025-06-10 21:16:05	542	5.51e-06	0.0001	0.0001	-0.023789
2025-06-10 21:16:06	543	5.53e-06	0.0001	0.0001	-0.028166
2025-06-10 21:16:07	544	5.53e-06	0.0001	0.0001	-0.019412
2025-06-10 21:16:08	545	5.51e-06	0.0001	0.0001	-0.03692
2025-06-10 21:16:09	546	5.51e-06	0.0001	0.0001	-0.028166
2025-06-10 21:16:10	547	5.51e-06	0.0001	0.0001	-0.032543
2025-06-10 21:16:10	547	5.51e-06	0.0001	0.0001	-0.023789
2025-06-10 21:16:11	548	5.51e-06	0.0001	0.0001	-0.032543
2025-06-10 21:16:12	549	5.51e-06	0.0001	0.0001	-0.028166
2025-06-10 21:16:13	550	5.51e-06	0.0001	0.0001	-0.028166
2025-06-10 21:16:14	551	5.51e-06	0.0001	0.0001	-0.006281
2025-06-10 21:16:15	552	5.53e-06	0.0001	0.0001	-0.019412
2025-06-10 21:16:16	553	5.51e-06	0.0001	0.0001	-0.03692
2025-06-10 21:16:17	554	5.51e-06	0.0001	0.0001	-0.023789
2025-06-10 21:16:18	555	5.51e-06	0.0001	0.0001	-0.015035
2025-06-10 21:16:19	556	5.51e-06	0.0001	0.0001	-0.019412
2025-06-10 21:16:20	557	5.51e-06	0.0001	0.0001	-0.023789
2025-06-10 21:16:21	558	5.51e-06	0.0001	0.0001	-0.023789
2025-06-10 21:16:22	559	5.51e-06	0.0001	0.0001	-0.028166
2025-06-10 21:16:23	560	5.51e-06	0.0001	0.0001	-0.028166
2025-06-10 21:16:24	561	5.51e-06	0.0001	0.0001	-0.023789
2025-06-10 21:16:25	562	5.51e-06	0.0001	0.0001	-0.015035
2025-06-10 21:16:26	563	5.53e-06	0.0001	0.0001	-0.028166
2025-06-10 21:16:27	564	5.53e-06	0.0001	0.0001	-0.010658
2025-06-10 21:16:28	565	5.53e-06	0.0001	0.0001	-0.023789
2025-06-10 21:16:29	566	5.51e-06	0.0001	0.0001	-0.023789
2025-06-10 21:16:30	567	5.53e-06	0.0001	0.0001	-0.023789
2025-06-10 21:16:31	568	5.51e-06	0.0001	0.0001	-0.023789
2025-06-10 21:16:32	569	5.51e-06	0.0001	0.0001	-0.028166
2025-06-10 21:16:33	570	5.51e-06	0.0001	0.0001	-0.028166
2025-06-10 21:16:34	571	5.51e-06	0.0001	0.0001	-0.028166
2025-06-10 21:16:35	572	5.51e-06	0.0001	0.0001	-0.023789
2025-06-10 21:16:36	573	5.51e-06	0.0001	0.0001	-0.019412
2025-06-10 21:16:37	574	5.51e-06	0.0001	0.0001	-0.041297
2025-06-10 21:16:38	575	5.51e-06	0.0001	0.0001	-0.032543
2025-06-10 21:16:39	576	5.53e-06	0.0001	0.0001	-0.03692
2025-06-10 21:16:40	577	5.51e-06	0.0001	0.0001	-0.028166
2025-06-10 21:16:41	578	5.51e-06	0.0001	0.0001	-0.015035
2025-06-10 21:16:42	579	5.53e-06	0.0001	0.0001	-0.032543
2025-06-10 21:16:43	580	5.51e-06	0.0001	0.0001	-0.019412
2025-06-10 21:16:44	581	5.45e-06	0.0001	0.0001	-0.028166
2025-06-10 21:16:45	582	5.41e-06	0.0001	0.0001	-0.015035
2025-06-10 21:16:46	583	5.41e-06	0.0001	0.0001	-0.03692
2025-06-10 21:16:47	584	5.39e-06	0.0001	0.0001	-0.019412
2025-06-10 21:16:48	585	5.41e-06	0.0001	0.0001	-0.019412
2025-06-10 21:16:49	586	5.41e-06	0.0001	0.0001	-0.028166
2025-06-10 21:16:50	587	5.35e-06	0.0001	0.0001	-0.028166
2025-06-10 21:16:51	588	5.33e-06	0.0001	0.0001	-0.015035
2025-06-10 21:16:52	589	5.31e-06	0.0001	0.0001	-0.019412
2025-06-10 21:16:53	590	5.3e-06	0.0001	0.0001	-0.028166
2025-06-10 21:16:54	591	5.31e-06	0.0001	0.0001	-0.019412
2025-06-10 21:16:55	592	5.33e-06	0.0001	0.0001	-0.023789
2025-06-10 21:16:56	593	5.31e-06	0.0001	0.0001	-0.032543
2025-06-10 21:16:57	594	5.31e-06	0.0001	0.0001	-0.03692
2025-06-10 21:16:58	595	5.31e-06	0.0001	0.0001	-0.028166
2025-06-10 21:16:59	596	5.33e-06	0.0001	0.0001	-0.023789
2025-06-10 21:17:00	597	5.41e-06	0.0001	0.0001	-0.028166
2025-06-10 21:17:01	598	5.41e-06	0.0001	0.0001	-0.023789
2025-06-10 21:17:02	599	5.41e-06	0.0001	0.0001	-0.010658
2025-06-10 21:17:03	600	5.41e-06	0.0001	0.0001	-0.032543
2025-06-10 21:17:04	601	5.41e-06	0.0001	0.0001	-0.028166
2025-06-10 21:17:05	602	5.41e-06	0.0001	0.0001	-0.015035
2025-06-10 21:17:06	603	5.43e-06	0.0001	0.0001	-0.028166
2025-06-10 21:17:07	604	5.41e-06	0.0001	0.0001	-0.015035
2025-06-10 21:17:08	605	5.41e-06	0.0001	0.0001	-0.032543
2025-06-10 21:17:09	606	5.41e-06	0.0001	0.0001	-0.019412
2025-06-10 21:17:10	607	5.41e-06	0.0001	0.0001	-0.028166
2025-06-10 21:17:11	608	5.39e-06	0.0001	0.0001	-0.015035
2025-06-10 21:17:13	610	5.41e-06	0.0001	0.0001	-0.019412
2025-06-10 21:17:14	611	5.41e-06	0.0001	0.0001	-0.028166
2025-06-10 21:17:15	612	5.41e-06	0.0001	0.0001	-0.032543
2025-06-10 21:17:16	613	5.43e-06	0.0001	0.0001	-0.015035
2025-06-10 21:17:17	614	5.41e-06	0.0001	0.0001	-0.032543
2025-06-10 21:17:18	615	5.41e-06	0.0001	0.0001	-0.023789
2025-06-10 21:17:19	616	5.41e-06	0.0001	0.0001	-0.019412
2025-06-10 21:17:20	617	5.41e-06	0.0001	0.0001	-0.023789
2025-06-10 21:17:21	618	5.41e-06	0.0001	0.0001	-0.019412
2025-06-10 21:17:22	619	5.41e-06	0.0001	0.0001	-0.028166
2025-06-10 21:17:23	620	5.41e-06	0.0001	0.0001	-0.019412
2025-06-10 21:17:24	621	5.39e-06	0.0001	0.0001	-0.028166
2025-06-10 21:17:25	622	5.41e-06	0.0001	0.0001	-0.05005
2025-06-10 21:17:26	623	5.41e-06	0.0001	0.0001	-0.028166
2025-06-10 21:17:27	624	5.41e-06	0.0001	0.0001	-0.019412
2025-06-10 21:17:28	625	5.41e-06	0.0001	0.0001	-0.019412
2025-06-10 21:17:29	626	5.43e-06	0.0001	0.0001	-0.015035
2025-06-10 21:17:30	627	5.41e-06	0.0001	0.0001	-0.028166
2025-06-10 21:17:31	628	5.41e-06	0.0001	0.0001	-0.023789
2025-06-10 21:17:32	629	5.41e-06	0.0001	0.0001	-0.028166
2025-06-10 21:17:33	630	5.41e-06	0.0001	0.0001	-0.032543
2025-06-10 21:17:34	631	5.41e-06	0.0001	0.0001	-0.028166
2025-06-10 21:17:35	632	5.41e-06	0.0001	0.0001	-0.023789
2025-06-10 21:17:36	633	5.41e-06	0.0001	0.0001	-0.028166
2025-06-10 21:17:37	634	5.41e-06	0.0001	0.0001	-0.019412
2025-06-10 21:17:38	635	5.41e-06	0.0001	0.0001	-0.028166
2025-06-10 21:17:39	636	5.43e-06	0.0001	0.0001	-0.028166
2025-06-10 21:17:40	637	5.41e-06	0.0001	0.0001	-0.032543
2025-06-10 21:17:41	638	5.41e-06	0.0001	0.0001	-0.019412
2025-06-10 21:17:42	639	5.43e-06	0.0001	0.0001	-0.006281
2025-06-10 21:17:43	640	5.41e-06	0.0001	0.0001	-0.015035
2025-06-10 21:17:44	641	5.41e-06	0.0001	0.0001	-0.032543
2025-06-10 21:17:45	642	5.39e-06	0.0001	0.0001	-0.019412
2025-06-10 21:17:46	643	5.41e-06	0.0001	0.0001	-0.023789
2025-06-10 21:17:47	644	5.41e-06	0.0001	0.0001	-0.019412
2025-06-10 21:17:48	645	5.41e-06	0.0001	0.0001	-0.028166
2025-06-10 21:17:49	646	5.41e-06	0.0001	0.0001	-0.019412
2025-06-10 21:17:50	647	5.41e-06	0.0001	0.0001	-0.03692
2025-06-10 21:17:51	648	5.41e-06	0.0001	0.0001	-0.028166
2025-06-10 21:17:52	649	5.41e-06	0.0001	0.0001	-0.032543
2025-06-10 21:17:53	650	5.41e-06	0.0001	0.0001	-0.015035
2025-06-10 21:17:54	651	5.41e-06	0.0001	0.0001	0.002472
2025-06-10 21:17:55	652	5.41e-06	0.0001	0.0001	-0.015035
2025-06-10 21:17:56	653	5.41e-06	0.0001	0.0001	-0.019412
2025-06-10 21:17:57	654	5.41e-06	0.0001	0.0001	-0.032543
2025-06-10 21:17:58	655	5.41e-06	0.0001	0.0001	-0.032543
2025-06-10 21:17:59	656	5.41e-06	0.0001	0.0001	-0.028166
2025-06-10 21:18:00	657	5.41e-06	0.0001	0.0001	-0.019412
2025-06-10 21:18:01	658	5.41e-06	0.0001	0.0001	-0.010658
2025-06-10 21:18:02	659	5.41e-06	0.0001	0.0001	-0.028166
2025-06-10 21:18:03	660	5.41e-06	0.0001	0.0001	-0.028166
2025-06-10 21:18:04	661	5.41e-06	0.0001	0.0001	-0.032543
2025-06-10 21:18:05	662	5.41e-06	0.0001	0.0001	-0.023789
2025-06-10 21:18:06	663	5.41e-06	0.0001	0.0001	-0.015035
2025-06-10 21:18:07	664	5.41e-06	0.0001	0.0001	-0.023789
2025-06-10 21:18:08	665	5.41e-06	0.0001	0.0001	-0.023789
2025-06-10 21:18:09	666	5.39e-06	0.0001	0.0001	-0.023789
2025-06-10 21:18:10	667	5.41e-06	0.0001	0.0001	-0.032543
2025-06-10 21:18:11	668	5.41e-06	0.0001	0.0001	-0.03692
2025-06-10 21:18:12	669	5.43e-06	0.0001	0.0001	-0.032543
2025-06-10 21:18:13	670	5.41e-06	0.0001	0.0001	-0.010658
2025-06-10 21:18:14	671	5.41e-06	0.0001	0.0001	-0.023789
2025-06-10 21:18:15	672	5.39e-06	0.0001	0.0001	-0.032543
2025-06-10 21:18:16	673	5.41e-06	0.0001	0.0001	-0.032543
2025-06-10 21:18:17	674	5.41e-06	0.0001	0.0001	-0.028166
2025-06-10 21:18:18	675	5.41e-06	0.0001	0.0001	-0.028166
2025-06-10 21:18:19	676	5.41e-06	0.0001	0.0001	-0.010658
2025-06-10 21:18:20	677	5.41e-06	0.0001	0.0001	-0.028166
2025-06-10 21:18:21	678	5.41e-06	0.0001	0.0001	-0.03692
2025-06-10 21:18:22	679	5.41e-06	0.0001	0.0001	-0.032543
2025-06-10 21:18:23	680	5.41e-06	0.0001	0.0001	-0.032543
2025-06-10 21:18:24	681	5.41e-06	0.0001	0.0001	-0.028166
2025-06-10 21:18:25	682	5.41e-06	0.0001	0.0001	-0.015035
2025-06-10 21:18:26	683	5.41e-06	0.0001	0.0001	-0.023789
2025-06-10 21:18:27	684	5.43e-06	0.0001	0.0001	-0.028166
2025-06-10 21:18:28	685	5.41e-06	0.0001	0.0001	-0.015035
2025-06-10 21:18:29	686	5.41e-06	0.0001	0.0001	-0.032543
2025-06-10 21:18:30	687	5.41e-06	0.0001	0.0001	-0.032543
2025-06-10 21:18:31	688	5.41e-06	0.0001	0.0001	-0.019412
2025-06-10 21:18:32	689	5.41e-06	0.0001	0.0001	-0.015035
2025-06-10 21:18:33	690	5.41e-06	0.0001	0.0001	-0.019412
2025-06-10 21:18:34	691	5.41e-06	0.0001	0.0001	-0.023789
2025-06-10 21:18:35	692	5.39e-06	0.0001	0.0001	-0.010658
2025-06-10 21:18:36	693	5.41e-06	0.0001	0.0001	-0.010658
2025-06-10 21:18:37	694	5.41e-06	0.0001	0.0001	-0.019412
2025-06-10 21:18:38	695	5.41e-06	0.0001	0.0001	-0.010658
2025-06-10 21:18:39	696	5.39e-06	0.0001	0.0001	-0.041297
2025-06-10 21:18:40	697	5.41e-06	0.0001	0.0001	-0.028166
2025-06-10 21:18:41	698	5.41e-06	0.0001	0.0001	-0.015035
2025-06-10 21:18:42	699	5.41e-06	0.0001	0.0001	-0.028166
2025-06-10 21:18:43	700	5.41e-06	0.0001	0.0001	-0.032543
2025-06-10 21:18:44	701	5.41e-06	0.0001	0.0001	-0.028166
2025-06-10 21:18:45	702	5.41e-06	0.0001	0.0001	-0.010658
2025-06-10 21:18:46	703	5.39e-06	0.0001	0.0001	-0.032543
2025-06-10 21:18:47	704	5.39e-06	0.0001	0.0001	-0.019412
2025-06-10 21:18:49	706	5.41e-06	0.0001	0.0001	-0.032543
2025-06-10 21:18:49	706	5.41e-06	0.0001	0.0001	-0.028166
2025-06-10 21:18:50	707	5.41e-06	0.0001	0.0001	-0.023789
2025-06-10 21:18:51	708	5.41e-06	0.0001	0.0001	-0.023789
2025-06-10 21:18:52	709	5.41e-06	0.0001	0.0001	-0.023789
2025-06-10 21:18:53	710	5.41e-06	0.0001	0.0001	-0.023789
2025-06-10 21:18:54	711	5.41e-06	0.0001	0.0001	-0.023789
2025-06-10 21:18:55	712	5.41e-06	0.0001	0.0001	-0.023789
2025-06-10 21:18:57	714	5.41e-06	0.0001	0.0001	-0.023789
2025-06-10 21:18:57	714	5.39e-06	0.0001	0.0001	-0.028166
2025-06-10 21:18:58	715	5.41e-06	0.0001	0.0001	-0.023789
2025-06-10 21:18:59	716	5.41e-06	0.0001	0.0001	-0.019412
2025-06-10 21:19:00	717	5.41e-06	0.0001	0.0001	-0.023789
2025-06-10 21:19:01	718	5.41e-06	0.0001	0.0001	-0.023789
2025-06-10 21:19:02	719	5.41e-06	0.0001	0.0001	-0.019412
2025-06-10 21:19:03	720	5.39e-06	0.0001	0.0001	-0.03692
2025-06-10 21:19:04	721	5.41e-06	0.0001	0.0001	-0.023789
2025-06-10 21:19:05	722	5.41e-06	0.0001	0.0001	-0.019412
2025-06-10 21:19:06	723	5.41e-06	0.0001	0.0001	-0.028166
2025-06-10 21:19:07	724	5.41e-06	0.0001	0.0001	-0.019412
2025-06-10 21:19:08	725	5.41e-06	0.0001	0.0001	-0.023789
2025-06-10 21:19:09	726	5.41e-06	0.0001	0.0001	-0.023789
2025-06-10 21:19:10	727	5.41e-06	0.0001	0.0001	-0.023789
2025-06-10 21:19:11	728	5.41e-06	0.0001	0.0001	-0.032543
2025-06-10 21:19:12	729	5.41e-06	0.0001	0.0001	-0.015035
2025-06-10 21:19:13	730	5.41e-06	0.0001	0.0001	-0.028166
2025-06-10 21:19:14	731	5.41e-06	0.0001	0.0001	-0.019412
2025-06-10 21:19:15	732	5.41e-06	0.0001	0.0001	-0.028166
2025-06-10 21:19:16	733	5.41e-06	0.0001	0.0001	-0.019412
2025-06-10 21:19:17	734	5.41e-06	0.0001	0.0001	-0.001904
2025-06-10 21:19:18	735	5.41e-06	0.0001	0.0001	-0.028166
2025-06-10 21:19:19	736	5.43e-06	0.0001	0.0001	-0.041297
2025-06-10 21:19:20	737	5.41e-06	0.0001	0.0001	-0.010658
2025-06-10 21:19:21	738	5.41e-06	0.0001	0.0001	-0.019412
2025-06-10 21:19:22	739	5.41e-06	0.0001	0.0001	-0.010658
2025-06-10 21:19:23	740	5.41e-06	0.0001	0.0001	-0.019412
2025-06-10 21:19:23	740	5.41e-06	0.0001	0.0001	-0.028166
2025-06-10 21:19:24	741	5.41e-06	0.0001	0.0001	-0.03692
2025-06-10 21:19:25	742	5.41e-06	0.0001	0.0001	-0.028166
2025-06-10 21:19:26	743	5.41e-06	0.0001	0.0001	-0.023789
2025-06-10 21:19:27	744	5.41e-06	0.0001	0.0001	-0.028166
2025-06-10 21:19:28	745	5.41e-06	0.0001	0.0001	-0.03692
2025-06-10 21:19:29	746	5.41e-06	0.0001	0.0001	-0.019412
2025-06-10 21:19:30	747	5.41e-06	0.0001	0.0001	-0.032543
2025-06-10 21:19:31	748	5.41e-06	0.0001	0.0001	-0.019412
2025-06-10 21:19:32	749	5.41e-06	0.0001	0.0001	-0.023789
2025-06-10 21:19:33	750	5.41e-06	0.0001	0.0001	-0.015035
2025-06-10 21:19:34	751	5.41e-06	0.0001	0.0001	-0.028166
2025-06-10 21:19:35	752	5.41e-06	0.0001	0.0001	-0.028166
2025-06-10 21:19:36	753	5.41e-06	0.0001	0.0001	-0.028166
2025-06-10 21:19:37	754	5.41e-06	0.0001	0.0001	-0.028166
2025-06-10 21:19:38	755	5.41e-06	0.0001	0.0001	-0.019412
2025-06-10 21:19:39	756	5.41e-06	0.0001	0.0001	-0.023789
2025-06-10 21:19:40	757	5.41e-06	0.0001	0.0001	-0.028166
2025-06-10 21:19:41	758	5.41e-06	0.0001	0.0001	-0.019412
2025-06-10 21:19:42	759	5.41e-06	0.0001	0.0001	-0.03692
2025-06-10 21:19:43	760	5.41e-06	0.0001	0.0001	-0.023789
2025-06-10 21:19:44	761	5.41e-06	0.0001	0.0001	-0.019412
2025-06-10 21:19:45	762	5.41e-06	0.0001	0.0001	-0.028166
2025-06-10 21:19:46	763	5.41e-06	0.0001	0.0001	-0.023789
2025-06-10 21:19:47	764	5.41e-06	0.0001	0.0001	-0.028166
2025-06-10 21:19:48	765	5.41e-06	0.0001	0.0001	-0.023789
2025-06-10 21:19:48	765	5.43e-06	0.0001	0.0001	-0.028166
2025-06-10 21:19:49	766	5.41e-06	0.0001	0.0001	-0.028166
2025-06-10 21:19:50	767	5.41e-06	0.0001	0.0001	-0.023789
2025-06-10 21:19:51	768	5.43e-06	0.0001	0.0001	-0.019412
2025-06-10 21:19:52	769	5.41e-06	0.0001	0.0001	-0.015035
2025-06-10 21:19:53	770	5.41e-06	0.0001	0.0001	-0.019412
2025-06-10 21:19:54	771	5.39e-06	0.0001	0.0001	-0.023789
2025-06-10 21:19:55	772	5.41e-06	0.0001	0.0001	-0.032543
2025-06-10 21:19:56	773	5.39e-06	0.0001	0.0001	-0.010658
2025-06-10 21:19:57	774	5.41e-06	0.0001	0.0001	-0.019412
2025-06-10 21:19:58	775	5.41e-06	0.0001	0.0001	-0.023789
2025-06-10 21:19:59	776	5.41e-06	0.0001	0.0001	-0.019412
2025-06-10 21:20:00	777	5.41e-06	0.0001	0.0001	-0.032543
2025-06-10 21:20:01	778	5.41e-06	0.0001	0.0001	-0.023789
2025-06-10 21:20:02	779	5.41e-06	0.0001	0.0001	-0.028166
2025-06-10 21:20:03	780	5.41e-06	0.0001	0.0001	-0.028166
2025-06-10 21:20:04	781	5.41e-06	0.0001	0.0001	-0.032543
2025-06-10 21:20:05	782	5.39e-06	0.0001	0.0001	-0.015035
2025-06-10 21:20:06	783	5.41e-06	0.0001	0.0001	-0.03692
2025-06-10 21:20:07	784	5.41e-06	0.0001	0.0001	-0.028166
2025-06-10 21:20:08	785	5.41e-06	0.0001	0.0001	-0.010658
2025-06-10 21:20:09	786	5.41e-06	0.0001	0.0001	-0.019412
2025-06-10 21:20:10	787	5.41e-06	0.0001	0.0001	-0.019412
2025-06-10 21:20:11	788	5.41e-06	0.0001	0.0001	-0.023789
2025-06-10 21:20:12	789	5.39e-06	0.0001	0.0001	-0.03692
2025-06-10 21:20:13	790	5.41e-06	0.0001	0.0001	-0.010658
2025-06-10 21:20:13	790	5.41e-06	0.0001	0.0001	-0.03692
2025-06-10 21:20:14	791	5.39e-06	0.0001	0.0001	-0.028166
2025-06-10 21:20:15	792	5.41e-06	0.0001	0.0001	-0.023789
2025-06-10 21:20:16	793	5.41e-06	0.0001	0.0001	-0.019412
2025-06-10 21:20:17	794	5.41e-06	0.0001	0.0001	-0.032543
2025-06-10 21:20:18	795	5.41e-06	0.0001	0.0001	-0.010658
2025-06-10 21:20:19	796	5.43e-06	0.0001	0.0001	-0.019412
2025-06-10 21:20:20	797	5.41e-06	0.0001	0.0001	-0.028166
2025-06-10 21:20:21	798	5.41e-06	0.0001	0.0001	-0.015035
2025-06-10 21:20:22	799	5.41e-06	0.0001	0.0001	-0.03692
2025-06-10 21:20:23	800	5.41e-06	0.0001	0.0001	-0.032543
2025-06-10 21:20:24	801	5.41e-06	0.0001	0.0001	-0.015035
2025-06-10 21:20:25	802	5.41e-06	0.0001	0.0001	-0.019412
2025-06-10 21:20:26	803	5.41e-06	0.0001	0.0001	-0.019412
2025-06-10 21:20:27	804	5.41e-06	0.0001	0.0001	-0.023789
2025-06-10 21:20:28	805	5.41e-06	0.0001	0.0001	-0.023789
2025-06-10 21:20:29	806	5.41e-06	0.0001	0.0001	-0.028166
2025-06-10 21:20:30	807	5.41e-06	0.0001	0.0001	-0.028166
2025-06-10 21:20:31	808	5.41e-06	0.0001	0.0001	-0.015035
2025-06-10 21:20:32	809	5.41e-06	0.0001	0.0001	-0.028166
2025-06-10 21:20:33	810	5.41e-06	0.0001	0.0001	-0.028166
2025-06-10 21:20:34	811	5.41e-06	0.0001	0.0001	-0.010658
2025-06-10 21:20:35	812	5.41e-06	0.0001	0.0001	-0.015035
2025-06-10 21:20:36	813	5.41e-06	0.0001	0.0001	-0.028166
2025-06-10 21:20:37	814	5.41e-06	0.0001	0.0001	-0.015035
2025-06-10 21:20:38	815	5.41e-06	0.0001	0.0001	-0.015035
2025-06-10 21:20:38	815	5.43e-06	0.0001	0.0001	-0.010658
2025-06-10 21:20:39	816	5.41e-06	0.0001	0.0001	-0.028166
2025-06-10 21:20:40	817	5.41e-06	0.0001	0.0001	-0.019412
2025-06-10 21:20:41	818	5.41e-06	0.0001	0.0001	-0.019412
2025-06-10 21:20:42	819	5.41e-06	0.0001	0.0001	-0.028166
2025-06-10 21:20:43	820	5.41e-06	0.0001	0.0001	-0.023789
2025-06-10 21:20:44	821	5.41e-06	0.0001	0.0001	-0.032543
2025-06-10 21:20:45	822	5.41e-06	0.0001	0.0001	-0.028166
2025-06-10 21:20:46	823	5.41e-06	0.0001	0.0001	-0.015035
2025-06-10 21:20:47	824	5.41e-06	0.0001	0.0001	-0.019412
2025-06-10 21:20:48	825	5.31e-06	0.0001	0.0001	-0.023789
2025-06-10 21:20:49	826	5.3e-06	0.0001	0.0001	-0.015035
2025-06-10 21:20:50	827	5.3e-06	0.0001	0.0001	-0.015035
2025-06-10 21:20:51	828	5.22e-06	0.0001	0.0001	-0.032543
2025-06-10 21:20:52	829	5.1e-06	0.0001	0.0001	-0.010658
2025-06-10 21:20:53	830	5.04e-06	0.0001	0.0001	-0.015035
2025-06-10 21:20:54	831	4.91e-06	0.0001	0.0001	-0.028166
2025-06-10 21:20:55	832	4.79e-06	0.542	0.0001	-0.019412
2025-06-10 21:20:56	833	4.75e-06	1000	0.0001	-0.019412
2025-06-10 21:20:57	834	4.74e-06	1000	0.0001	-0.028166
2025-06-10 21:20:58	835	4.72e-06	1000	0.0001	-0.023789
2025-06-10 21:20:59	836	4.66e-06	1000	0.0001	-0.019412
2025-06-10 21:21:00	837	4.64e-06	1000	0.0001	-0.019412
2025-06-10 21:21:01	838	4.64e-06	1000	0.0001	-0.032543
2025-06-10 21:21:02	839	4.64e-06	29.1	0.0001	-0.03692
2025-06-10 21:21:03	840	4.54e-06	1.34	0.0001	-0.032543
2025-06-10 21:21:04	841	4.52e-06	0.475	0.0001	-0.015035
2025-06-10 21:21:04	841	4.52e-06	0.231	0.0001	-0.03692
2025-06-10 21:21:05	842	4.52e-06	0.129	0.0001	-0.019412
2025-06-10 21:21:06	843	4.54e-06	0.0768	0.0001	-0.015035
2025-06-10 21:21:07	844	4.52e-06	0.0475	0.0001	-0.019412
2025-06-10 21:21:08	845	4.43e-06	0.031	0.0001	-0.041297
2025-06-10 21:21:09	846	4.42e-06	0.0208	0.0001	-0.019412
2025-06-10 21:21:10	847	4.41e-06	0.0145	0.0001	-0.019412
2025-06-10 21:21:11	848	4.41e-06	0.0106	0.0001	-0.019412
2025-06-10 21:21:12	849	4.41e-06	0.00782	0.0001	-0.015035
2025-06-10 21:21:13	850	4.41e-06	0.0059	0.0001	-0.015035
2025-06-10 21:21:14	851	4.41e-06	0.00457	0.0001	-0.032543
2025-06-10 21:21:15	852	4.41e-06	0.00372	0.0001	-0.023789
2025-06-10 21:21:16	853	4.38e-06	0.00314	0.0001	-0.023789
2025-06-10 21:21:17	854	4.35e-06	0.00266	0.0001	-0.019412
2025-06-10 21:21:18	855	4.33e-06	0.00238	0.0001	-0.032543
2025-06-10 21:21:19	856	4.35e-06	0.00213	0.0001	-0.023789
2025-06-10 21:21:20	857	4.33e-06	0.00195	0.0001	-0.015035
2025-06-10 21:21:21	858	4.33e-06	0.00183	0.0001	-0.015035
2025-06-10 21:21:22	859	4.35e-06	0.00175	0.0001	-0.023789
2025-06-10 21:21:23	860	4.35e-06	0.00167	0.0001	-0.023789
2025-06-10 21:21:24	861	4.33e-06	0.00161	0.0001	-0.015035
2025-06-10 21:21:25	862	4.33e-06	0.00157	0.0001	-0.032543
2025-06-10 21:21:26	863	4.35e-06	0.00153	0.0001	-0.03692
2025-06-10 21:21:27	864	4.33e-06	0.0015	0.0001	-0.028166
2025-06-10 21:21:28	865	4.33e-06	0.00148	0.0001	-0.019412
2025-06-10 21:21:29	866	4.33e-06	0.00147	0.0001	-0.019412
2025-06-10 21:21:30	867	4.33e-06	0.00146	0.0001	-0.028166
2025-06-10 21:21:31	868	4.33e-06	0.00146	0.0001	-0.03692
2025-06-10 21:21:32	869	4.35e-06	0.00145	0.0001	-0.023789
2025-06-10 21:21:33	870	4.28e-06	0.00144	0.0001	-0.023789
2025-06-10 21:21:34	871	4.27e-06	0.00145	0.0001	-0.019412
2025-06-10 21:21:35	872	4.27e-06	0.00145	0.0001	-0.032543
2025-06-10 21:21:36	873	4.27e-06	0.00145	0.0001	-0.019412
2025-06-10 21:21:37	874	4.27e-06	0.00144	0.0001	-0.032543
2025-06-10 21:21:38	875	4.26e-06	0.00144	0.0001	-0.023789
2025-06-10 21:21:39	876	4.27e-06	0.00144	0.0001	-0.019412
2025-06-10 21:21:40	877	4.27e-06	0.00144	0.0001	-0.019412
2025-06-10 21:21:41	878	4.27e-06	0.00145	0.0001	-0.028166
2025-06-10 21:21:42	879	4.27e-06	0.00152	0.0001	-0.028166
2025-06-10 21:21:43	880	4.27e-06	0.00162	0.0001	-0.028166
2025-06-10 21:21:44	881	2.12e-05	0.00144	0.0001	-0.010658
2025-06-10 21:21:45	882	1.44e-05	0.00108	0.0001	-0.019412
2025-06-10 21:21:46	883	1.2e-05	0.000812	0.0001	-0.023789
2025-06-10 21:21:47	884	1.09e-05	0.000617	0.0001	-0.028166
2025-06-10 21:21:48	885	1.04e-05	0.000496	0.0001	-0.032543
2025-06-10 21:21:49	886	1.01e-05	0.000402	0.0001	-0.028166
2025-06-10 21:21:50	887	9.92e-06	0.000331	0.0001	-0.023789
2025-06-10 21:21:51	888	9.7e-06	0.000279	0.0001	-0.032543
2025-06-10 21:21:52	889	9.58e-06	0.000234	0.0001	-0.019412
2025-06-10 21:21:53	890	9.49e-06	0.000196	0.0001	-0.023789
2025-06-10 21:21:54	891	9.34e-06	0.000171	0.0001	-0.028166
2025-06-10 21:21:55	892	9.22e-06	0.000148	0.0001	-0.023789
2025-06-10 21:21:56	893	9.13e-06	0.000139	0.0001	-0.019412
2025-06-10 21:21:57	894	9.01e-06	0.000127	0.0001	-0.015035
2025-06-10 21:21:58	895	8.89e-06	0.000119	0.0001	-0.019412
2025-06-10 21:21:59	896	8.86e-06	0.000114	0.0001	-0.015035
2025-06-10 21:22:00	897	8.73e-06	0.000106	0.0001	-0.028166
2025-06-10 21:22:01	898	8.7e-06	0.000102	0.0001	-0.019412
2025-06-10 21:22:02	899	8.7e-06	0.0001	0.0001	-0.028166
2025-06-10 21:22:03	900	8.55e-06	0.0001	0.0001	-0.028166
2025-06-10 21:22:04	901	8.55e-06	0.0001	0.0001	-0.023789
2025-06-10 21:22:05	902	8.52e-06	0.0001	0.0001	-0.019412
2025-06-10 21:22:06	903	8.64e-06	0.0001	0.0001	-0.023789
2025-06-10 21:22:07	904	8.83e-06	0.0001	0.0001	-0.023789
2025-06-10 21:22:08	905	8.86e-06	0.0001	0.0001	-0.010658
2025-06-10 21:22:09	906	8.86e-06	0.0001	0.0001	-0.023789
2025-06-10 21:22:10	907	8.86e-06	0.0001	0.0001	-0.015035
2025-06-10 21:22:11	908	8.86e-06	0.0001	0.0001	-0.023789
2025-06-10 21:22:12	909	8.86e-06	0.0001	0.000103	-0.032543
2025-06-10 21:22:13	910	8.86e-06	0.0001	0.000106	-0.028166
2025-06-10 21:22:14	911	8.86e-06	0.0001	0.000108	-0.015035
2025-06-10 21:22:15	912	8.86e-06	0.0001	0.000112	-0.023789
2025-06-10 21:22:16	913	8.83e-06	0.0001	0.000115	-0.015035
2025-06-10 21:22:17	914	8.83e-06	0.0001	0.000117	-0.010658
2025-06-10 21:22:18	915	8.83e-06	0.0001	0.000119	-0.032543
2025-06-10 21:22:19	916	8.86e-06	0.0001	0.000125	-0.028166
2025-06-10 21:22:20	917	8.86e-06	0.0001	0.000129	-0.032543
2025-06-10 21:22:21	918	8.86e-06	0.0001	0.000133	-0.023789
2025-06-10 21:22:22	919	8.86e-06	0.0001	0.000137	-0.023789
2025-06-10 21:22:23	920	8.86e-06	0.0001	0.000142	-0.023789
2025-06-10 21:22:24	921	8.86e-06	0.0001	0.000147	-0.028166
2025-06-10 21:22:25	922	8.86e-06	0.0001	0.000154	-0.006281
2025-06-10 21:22:26	923	8.86e-06	0.0001	0.000154	-0.032543
2025-06-10 21:22:27	924	8.86e-06	0.0001	0.000154	-0.041297
2025-06-10 21:22:28	925	8.77e-06	0.0001	0.000154	-0.010658
2025-06-10 21:22:29	926	8.7e-06	0.0001	0.000156	-0.023789
2025-06-10 21:22:30	927	8.67e-06	0.0001	0.000158	-0.023789
2025-06-10 21:22:31	928	8.67e-06	0.0001	0.000159	-0.03692
2025-06-10 21:22:32	929	8.7e-06	0.0001	0.000162	-0.019412
2025-06-10 21:22:33	930	8.67e-06	0.0001	0.000165	-0.023789
2025-06-10 21:22:34	931	8.7e-06	0.0001	0.000165	-0.023789
2025-06-10 21:22:35	932	8.67e-06	0.0001	0.000162	-0.028166
2025-06-10 21:22:36	933	8.67e-06	0.0001	0.000162	-0.03692
2025-06-10 21:22:37	934	8.7e-06	0.0001	0.000161	-0.028166
2025-06-10 21:22:38	935	8.7e-06	0.0001	0.000163	-0.023789
2025-06-10 21:22:39	936	8.19e-06	0.0001	0.000164	-0.015035
2025-06-10 21:22:40	937	7.73e-06	0.0001	0.000167	-0.023789
2025-06-10 21:22:41	938	7.73e-06	0.0001	0.000173	-0.03692
2025-06-10 21:22:42	939	6.8e-06	0.0001	0.000178	-0.023789
2025-06-10 21:22:43	940	5.6e-06	0.0001	0.000198	-0.015035
2025-06-10 21:22:44	941	5.43e-06	0.0001	0.000229	-0.023789
2025-06-10 21:22:45	942	5.39e-06	0.0001	0.000271	-0.019412
2025-06-10 21:22:46	943	5.31e-06	0.0001	0.000307	-0.028166
2025-06-10 21:22:47	944	5.31e-06	0.0001	0.000336	-0.028166
2025-06-10 21:22:48	945	5.3e-06	0.0001	0.00037	-0.023789
2025-06-10 21:22:49	946	5.31e-06	0.0001	0.000402	-0.028166
2025-06-10 21:22:50	947	5.3e-06	0.0001	0.00043	-0.028166
2025-06-10 21:22:51	948	5.3e-06	0.0001	0.000444	-0.023789
2025-06-10 21:22:52	949	5.2e-06	0.0001	0.000469	-0.019412
2025-06-10 21:22:53	950	5.2e-06	0.0001	0.000499	-0.023789
2025-06-10 21:22:54	951	5.2e-06	0.0001	0.000527	-0.010658
2025-06-10 21:22:55	952	5.2e-06	0.0001	0.00056	-0.041297
2025-06-10 21:22:56	953	5.2e-06	0.0001	0.00058	-0.032543
2025-06-10 21:22:57	954	5.22e-06	0.0001	0.000604	-0.028166
2025-06-10 21:22:58	955	5.2e-06	0.0001	0.000631	-0.023789
2025-06-10 21:22:59	956	5.18e-06	0.0001	0.000656	-0.010658
2025-06-10 21:23:00	957	5.1e-06	0.0001	0.000677	-0.001904
2025-06-10 21:23:01	958	5.1e-06	0.0001	0.000702	-0.019412
2025-06-10 21:23:02	959	5.1e-06	0.0001	0.000722	-0.032543
2025-06-10 21:23:03	960	5.1e-06	0.0001	0.000747	-0.023789
2025-06-10 21:23:04	961	5.08e-06	0.0001	0.000765	-0.032543
2025-06-10 21:23:05	962	5.1e-06	0.0001	0.00078	-0.028166
2025-06-10 21:23:06	963	5.1e-06	0.0001	0.000795	-0.023789
2025-06-10 21:23:07	964	5.1e-06	0.0001	0.000816	-0.028166
2025-06-10 21:23:08	965	5.1e-06	0.0001	0.000838	-0.010658
2025-06-10 21:23:09	966	5.1e-06	0.0001	0.000863	-0.015035
2025-06-10 21:23:10	967	5.1e-06	0.0001	0.000885	-0.028166
2025-06-10 21:23:11	968	5.08e-06	0.0001	0.000915	-0.015035
2025-06-10 21:23:12	969	5.08e-06	0.0001	0.000938	-0.023789
2025-06-10 21:23:13	970	5.01e-06	0.0001	0.000961	-0.028166
2025-06-10 21:23:14	971	4.99e-06	0.0001	0.000983	-0.023789
2025-06-10 21:23:15	972	4.99e-06	0.0001	0.001	-0.028166
2025-06-10 21:23:16	973	5.01e-06	0.0001	0.00103	-0.023789
2025-06-10 21:23:17	974	5.01e-06	0.0001	0.00106	-0.019412
2025-06-10 21:23:18	975	4.99e-06	0.0001	0.0011	-0.023789
2025-06-10 21:23:19	976	5.01e-06	0.0001	0.00117	-0.03692
2025-06-10 21:23:20	977	5.01e-06	0.0001	0.0012	-0.032543
2025-06-10 21:23:21	978	5.01e-06	0.0001	0.00127	-0.015035
2025-06-10 21:23:22	979	5.01e-06	0.0001	0.00134	-0.028166
2025-06-10 21:23:23	980	5.01e-06	0.0001	0.00137	-0.028166
2025-06-10 21:23:24	981	4.99e-06	0.0001	0.00145	-0.001904
2025-06-10 21:23:25	982	4.99e-06	0.0001	0.00162	-0.010658
2025-06-10 21:23:26	983	5.01e-06	0.0001	0.00172	-0.023789
2025-06-10 21:23:27	984	4.99e-06	0.0001	0.00195	-0.019412
2025-06-10 21:23:28	985	4.97e-06	0.0001	0.00212	-0.010658
2025-06-10 21:23:29	986	4.93e-06	0.0001	0.00252	-0.010658
2025-06-10 21:23:30	987	4.89e-06	0.0001	0.00282	-0.010658
2025-06-10 21:23:31	988	4.89e-06	0.0001	0.00388	-0.028166
2025-06-10 21:23:32	989	4.91e-06	0.0001	0.0048	-0.019412
2025-06-10 21:23:33	990	4.89e-06	0.0001	0.00567	-0.023789
2025-06-10 21:23:34	991	4.89e-06	0.0001	0.00738	-0.019412
2025-06-10 21:23:35	992	4.89e-06	0.0001	0.0106	-0.015035
2025-06-10 21:23:36	993	4.91e-06	0.0001	0.0129	-0.006281
2025-06-10 21:23:37	994	4.89e-06	0.0001	0.0185	-0.010658
2025-06-10 21:23:38	995	4.89e-06	0.0001	0.0218	-0.010658
2025-06-10 21:23:39	996	4.89e-06	0.0001	0.0269	0.011226
2025-06-10 21:23:40	997	4.89e-06	0.0001	0.0321	0.006849
2025-06-10 21:23:41	998	4.89e-06	0.0001	0.0363	-0.001904
2025-06-10 21:23:42	999	4.89e-06	0.0001	0.0383	0.002472
2025-06-10 21:23:43	1000	4.89e-06	0.0001	0.0394	-0.001904
2025-06-10 21:23:44	1001	4.89e-06	0.0001	0.0395	0.011226
2025-06-10 21:23:45	1002	4.89e-06	0.0001	0.0397	0.002472
2025-06-10 21:23:46	1003	4.91e-06	0.0001	0.0397	0.002472
2025-06-10 21:23:47	1004	4.89e-06	0.0001	0.0399	0.006849
2025-06-10 21:23:48	1005	4.89e-06	0.0001	0.0402	0.006849
2025-06-10 21:23:49	1006	4.91e-06	0.0001	0.0403	0.006849
2025-06-10 21:23:50	1007	4.91e-06	0.0001	0.0406	0.015603
2025-06-10 21:23:51	1008	4.89e-06	0.0001	0.0408	-0.001904
2025-06-10 21:23:52	1009	4.89e-06	0.0001	0.0409	0.006849
2025-06-10 21:23:53	1010	4.89e-06	0.0001	0.0411	0.015603
2025-06-10 21:23:54	1011	4.91e-06	0.0001	0.0413	0.006849
2025-06-10 21:23:54	1011	4.81e-06	0.0001	0.0416	0.015603
2025-06-10 21:23:55	1012	4.79e-06	0.0001	0.0418	0.015603
2025-06-10 21:23:56	1013	4.79e-06	0.0001	0.0421	0.006849
2025-06-10 21:23:57	1014	4.79e-06	0.0001	0.0423	0.006849
2025-06-10 21:23:58	1015	4.79e-06	0.0001	0.0429	0.002472
2025-06-10 21:23:59	1016	4.79e-06	0.0001	0.0433	0.015603
2025-06-10 21:24:00	1017	4.79e-06	0.0001	0.044	-0.001904
2025-06-10 21:24:01	1018	4.81e-06	0.0001	0.0454	0.011226
2025-06-10 21:24:02	1019	4.79e-06	0.0001	0.0471	0.024357
2025-06-10 21:24:03	1020	4.79e-06	0.0001	0.049	0.006849
2025-06-10 21:24:04	1021	4.79e-06	0.0001	0.0567	0.015603
2025-06-10 21:24:05	1022	4.79e-06	0.0001	0.0631	0.033111
2025-06-10 21:24:06	1023	4.81e-06	0.0001	0.0775	0.054995
2025-06-10 21:24:07	1024	4.79e-06	0.0001	0.106	0.063749
2025-06-10 21:24:08	1025	4.77e-06	0.0001	0.124	0.098764
2025-06-10 21:24:09	1026	4.81e-06	0.0001	0.166	0.120649
2025-06-10 21:24:10	1027	4.79e-06	0.0001	0.191	0.173172
2025-06-10 21:24:11	1028	4.79e-06	0.0001	0.245	0.181926
2025-06-10 21:24:12	1029	4.79e-06	0.0001	0.271	0.234449
2025-06-10 21:24:13	1030	4.79e-06	0.0001	0.313	0.278218
2025-06-10 21:24:14	1031	4.79e-06	0.0001	0.358	0.313233
2025-06-10 21:24:15	1032	4.79e-06	0.0001	0.406	0.370133
2025-06-10 21:24:16	1033	4.79e-06	0.0001	0.46	0.43141
2025-06-10 21:24:17	1034	4.79e-06	0.0001	0.508	0.479556
2025-06-10 21:24:18	1035	4.79e-06	0.0001	0.573	0.545209
2025-06-10 21:24:18	1035	4.79e-06	0.0001	0.651	0.602109
2025-06-10 21:24:20	1037	4.79e-06	0.0001	0.69	0.659009
2025-06-10 21:24:20	1037	4.79e-06	0.0001	0.786	0.733416
2025-06-10 21:24:21	1038	4.79e-06	0.0001	0.83	0.794693
2025-06-10 21:24:22	1039	4.79e-06	0.0001	0.919	0.873477
2025-06-10 21:24:23	1040	4.79e-06	0.0001	0.971	0.952262
2025-06-10 21:24:25	1042	4.79e-06	0.0001	1.07	1.02229
2025-06-10 21:24:26	1043	4.79e-06	0.0001	1.15	1.11858
2025-06-10 21:24:27	1044	4.79e-06	0.0001	1.24	1.18861
2025-06-10 21:24:28	1045	4.79e-06	0.0001	1.3	1.26302
2025-06-10 21:24:28	1045	4.79e-06	0.0001	1.41	1.34181
2025-06-10 21:24:29	1046	4.81e-06	0.0001	1.46	1.40746
2025-06-10 21:24:30	1047	4.79e-06	0.0001	1.56	1.50375
2025-06-10 21:24:31	1048	4.79e-06	0.0001	1.6	1.57378
2025-06-10 21:24:32	1049	4.79e-06	0.0001	1.67	1.64819
2025-06-10 21:24:33	1050	4.74e-06	0.0001	1.78	1.72697
2025-06-10 21:24:34	1051	4.75e-06	0.0001	1.83	1.80138
2025-06-10 21:24:35	1052	4.74e-06	0.0001	1.94	1.86704
2025-06-10 21:24:36	1053	4.7e-06	0.0001	2.01	1.94582
2025-06-10 21:24:37	1054	4.7e-06	0.0001	2.06	2.02461
2025-06-10 21:24:38	1055	4.7e-06	0.0001	2.14	2.09901
2025-06-10 21:24:39	1056	4.7e-06	0.0001	2.18	2.15591
2025-06-10 21:24:40	1057	4.7e-06	0.0001	2.25	2.22594
2025-06-10 21:24:41	1058	4.7e-06	0.0001	2.32	2.28284
2025-06-10 21:24:42	1059	4.7e-06	0.0001	2.36	2.32224
2025-06-10 21:24:43	1060	4.7e-06	0.0001	2.43	2.40977
2025-06-10 21:24:44	1061	4.7e-06	0.0001	2.49	2.44041
2025-06-10 21:24:45	1062	4.7e-06	0.0001	2.55	2.49293
2025-06-10 21:24:46	1063	4.7e-06	0.0001	2.59	2.55421
2025-06-10 21:24:47	1064	4.7e-06	0.0001	2.64	2.58047
2025-06-10 21:24:48	1065	4.72e-06	0.0001	2.68	2.63737
2025-06-10 21:24:49	1066	4.7e-06	0.0001	2.72	2.67677
2025-06-10 21:24:50	1067	4.68e-06	0.0001	2.75	2.68989
2025-06-10 21:24:51	1068	4.7e-06	0.0001	2.78	2.72491
2025-06-10 21:24:52	1069	4.7e-06	0.0001	2.82	2.76868
2025-06-10 21:24:52	1069	4.68e-06	0.0001	2.85	2.80807
2025-06-10 21:24:53	1070	4.68e-06	0.0001	2.87	2.81245
2025-06-10 21:24:54	1071	4.7e-06	0.0001	2.9	2.84309
2025-06-10 21:24:55	1072	4.7e-06	0.0001	2.91	2.86935
2025-06-10 21:24:56	1073	4.7e-06	0.0001	2.93	2.91312
2025-06-10 21:24:57	1074	4.7e-06	0.0001	2.95	2.92625
2025-06-10 21:24:58	1075	4.7e-06	0.0001	2.97	2.93938
2025-06-10 21:24:59	1076	4.7e-06	0.0001	2.98	2.95251
2025-06-10 21:25:00	1077	4.7e-06	0.0001	3	2.96126
2025-06-10 21:25:01	1078	4.7e-06	0.0001	3.01	2.98753
2025-06-10 21:25:02	1079	4.68e-06	0.0001	3.02	2.98753
2025-06-10 21:25:03	1080	4.7e-06	0.0001	3.04	3.02692
2025-06-10 21:25:04	1081	4.7e-06	0.0001	3.06	3.02692
2025-06-10 21:25:05	1082	4.68e-06	0.0001	3.06	3.0313
2025-06-10 21:25:06	1083	4.7e-06	0.0001	3.07	3.05318
2025-06-10 21:25:07	1084	4.68e-06	0.0001	3.09	3.06193
2025-06-10 21:25:08	1085	4.7e-06	0.0001	3.1	3.07069
2025-06-10 21:25:09	1086	4.68e-06	0.0001	3.11	3.08382
2025-06-10 21:25:10	1087	4.68e-06	0.0001	3.11	3.08819
2025-06-10 21:25:11	1088	4.7e-06	0.0001	3.12	3.08382
2025-06-10 21:25:12	1089	4.7e-06	0.0001	3.13	3.09695
2025-06-10 21:25:13	1090	4.7e-06	0.0001	3.13	3.10133
2025-06-10 21:25:14	1091	4.7e-06	0.0001	3.15	3.11008
2025-06-10 21:25:15	1092	4.7e-06	0.0001	3.15	3.11883
2025-06-10 21:25:16	1093	4.7e-06	0.0001	3.15	3.14947
2025-06-10 21:25:17	1094	4.7e-06	0.0001	3.15	3.12321
2025-06-10 21:25:17	1094	4.7e-06	0.0001	3.15	3.13634
2025-06-10 21:25:18	1095	4.68e-06	0.0001	3.17	3.13634
2025-06-10 21:25:19	1096	4.7e-06	0.0001	3.17	3.14509
2025-06-10 21:25:20	1097	4.7e-06	0.0001	3.17	3.15385
2025-06-10 21:25:21	1098	4.7e-06	0.0001	3.17	3.15385
2025-06-10 21:25:22	1099	4.7e-06	0.0001	3.18	3.15822
2025-06-10 21:25:23	1100	4.7e-06	0.0001	3.18	3.15385
2025-06-10 21:25:24	1101	4.7e-06	0.0001	3.19	3.15822
2025-06-10 21:25:25	1102	4.7e-06	0.0001	3.19	3.1626
2025-06-10 21:25:26	1103	4.7e-06	0.0001	3.19	3.17573
2025-06-10 21:25:27	1104	4.7e-06	0.0001	3.19	3.1626
2025-06-10 21:25:28	1105	4.7e-06	0.0001	3.19	3.18449
2025-06-10 21:25:29	1106	4.68e-06	0.0001	3.19	3.17573
2025-06-10 21:25:30	1107	4.7e-06	0.0001	3.19	3.19324
2025-06-10 21:25:31	1108	4.68e-06	0.0001	3.19	3.18886
2025-06-10 21:25:32	1109	4.7e-06	0.0001	3.19	3.20637
2025-06-10 21:25:33	1110	4.7e-06	0.0001	3.19	3.18011
2025-06-10 21:25:34	1111	4.7e-06	0.0001	3.19	3.18886
2025-06-10 21:25:35	1112	4.68e-06	0.0001	3.19	3.17573
2025-06-10 21:25:36	1113	4.7e-06	0.0001	3.19	3.18011
2025-06-10 21:25:37	1114	4.7e-06	0.0001	3.19	3.18011
2025-06-10 21:25:38	1115	4.68e-06	0.0001	3.19	3.18449
2025-06-10 21:25:39	1116	4.7e-06	0.0001	3.19	3.19324
2025-06-10 21:25:40	1117	4.7e-06	0.0001	3.19	3.19324
2025-06-10 21:25:41	1118	4.68e-06	0.0001	3.19	3.18449
2025-06-10 21:25:42	1119	4.7e-06	0.0001	3.19	3.19324
2025-06-10 21:25:42	1119	4.7e-06	0.0001	3.19	3.18011
2025-06-10 21:25:43	1120	4.7e-06	0.0001	3.19	3.19324
2025-06-10 21:25:44	1121	4.72e-06	0.0001	3.19	3.20199
2025-06-10 21:25:45	1122	4.7e-06	0.0001	3.19	3.20199
2025-06-10 21:25:46	1123	4.68e-06	0.0001	3.19	3.19324
2025-06-10 21:25:47	1124	4.68e-06	0.0001	3.19	3.18886
2025-06-10 21:25:48	1125	4.68e-06	0.0001	3.19	3.18886
2025-06-10 21:25:49	1126	4.66e-06	0.0001	3.19	3.21075
2025-06-10 21:25:50	1127	4.68e-06	0.0001	3.19	3.20199
2025-06-10 21:25:51	1128	4.68e-06	0.0001	3.19	3.18011
2025-06-10 21:25:52	1129	4.64e-06	0.0001	3.19	3.18449
2025-06-10 21:25:53	1130	4.68e-06	0.0001	3.19	3.19324
2025-06-10 21:25:54	1131	4.64e-06	0.0001	3.19	3.18011
2025-06-10 21:25:55	1132	4.62e-06	0.0001	3.19	3.19324
2025-06-10 21:25:56	1133	4.62e-06	0.0001	3.19	3.18449
2025-06-10 21:25:57	1134	4.6e-06	0.0001	3.19	3.17136
2025-06-10 21:25:58	1135	4.6e-06	0.0001	3.19	3.17573
2025-06-10 21:25:59	1136	4.58e-06	0.0001	3.19	3.18011
2025-06-10 21:26:00	1137	4.58e-06	0.0001	3.19	3.18449
2025-06-10 21:26:01	1138	4.58e-06	0.0001	3.19	3.18011
2025-06-10 21:26:02	1139	4.58e-06	0.0001	3.19	3.18449
2025-06-10 21:26:03	1140	4.6e-06	0.0001	3.19	3.18449
2025-06-10 21:26:04	1141	4.58e-06	0.0001	3.19	3.19324
2025-06-10 21:26:05	1142	4.6e-06	0.0001	3.18	3.18449
2025-06-10 21:26:06	1143	4.6e-06	0.0001	3.17	3.19324
2025-06-10 21:26:07	1144	4.6e-06	0.0001	3.17	3.18449
2025-06-10 21:26:08	1145	4.58e-06	0.0001	3.17	3.18449
2025-06-10 21:26:09	1146	4.6e-06	0.0001	3.18	3.18886
2025-06-10 21:26:09	1146	4.6e-06	0.0001	3.17	3.18011
2025-06-10 21:26:10	1147	4.6e-06	0.0001	3.17	3.18449
2025-06-10 21:26:11	1148	4.58e-06	0.0001	3.18	3.18886
2025-06-10 21:26:12	1149	4.6e-06	0.0001	3.17	3.18886
2025-06-10 21:26:13	1150	4.58e-06	0.0001	3.17	3.18886
2025-06-10 21:26:14	1151	4.6e-06	0.0001	3.18	3.18011
2025-06-10 21:26:15	1152	4.58e-06	0.0001	3.18	3.18886
2025-06-10 21:26:16	1153	4.58e-06	0.0001	3.18	3.19324
2025-06-10 21:26:17	1154	4.58e-06	0.0001	3.17	3.18449
2025-06-10 21:26:18	1155	4.6e-06	0.0001	3.18	3.18886
2025-06-10 21:26:19	1156	4.58e-06	0.0001	3.18	3.19762
2025-06-10 21:26:20	1157	4.6e-06	0.0001	3.17	3.18449
2025-06-10 21:26:21	1158	4.6e-06	0.0001	3.17	3.18011
2025-06-10 21:26:22	1159	4.6e-06	0.0001	3.17	3.18449
2025-06-10 21:26:23	1160	4.6e-06	0.0001	3.17	3.18886
2025-06-10 21:26:24	1161	4.58e-06	0.0001	3.17	3.18886
2025-06-10 21:26:25	1162	4.6e-06	0.0001	3.17	3.18449
2025-06-10 21:26:26	1163	4.58e-06	0.0001	3.17	3.17136
2025-06-10 21:26:27	1164	4.6e-06	0.0001	3.17	3.17573
2025-06-10 21:26:28	1165	4.6e-06	0.0001	3.15	3.17573
2025-06-10 21:26:29	1166	4.6e-06	0.0001	3.15	3.18011
2025-06-10 21:26:30	1167	4.6e-06	0.0001	3.15	3.16698
2025-06-10 21:26:31	1168	4.6e-06	0.0001	3.15	3.18011
2025-06-10 21:26:32	1169	4.58e-06	0.0001	3.15	3.15822
2025-06-10 21:26:33	1170	4.58e-06	0.0001	3.15	3.18011
2025-06-10 21:26:33	1170	4.6e-06	0.0001	3.15	3.17136
2025-06-10 21:26:34	1171	4.6e-06	0.0001	3.15	3.14509
2025-06-10 21:26:35	1172	4.6e-06	0.0001	3.14	3.1626
2025-06-10 21:26:37	1174	4.6e-06	0.0001	3.13	3.17573
2025-06-10 21:26:38	1175	4.6e-06	0.0001	3.13	3.15822
2025-06-10 21:26:39	1176	4.58e-06	0.0001	3.13	3.16698
2025-06-10 21:26:40	1177	4.6e-06	0.0001	3.13	3.16698
2025-06-10 21:26:41	1178	4.6e-06	0.0001	3.13	3.1626
2025-06-10 21:26:42	1179	4.6e-06	0.0001	3.13	3.15385
2025-06-10 21:26:43	1180	4.6e-06	0.0001	3.14	3.15822
2025-06-10 21:26:44	1181	4.58e-06	0.0001	3.12	3.14072
2025-06-10 21:26:45	1182	4.6e-06	0.0001	3.11	3.15822
2025-06-10 21:26:46	1183	4.58e-06	0.0001	3.11	3.14509
2025-06-10 21:26:47	1184	4.6e-06	0.0001	3.11	3.1626
2025-06-10 21:26:48	1185	4.6e-06	0.0001	3.11	3.15385
2025-06-10 21:26:49	1186	4.6e-06	0.0001	3.11	3.14509
2025-06-10 21:26:50	1187	4.6e-06	0.0001	3.1	3.14072
2025-06-10 21:26:51	1188	4.6e-06	0.0001	3.09	3.14072
2025-06-10 21:26:52	1189	4.6e-06	0.0001	3.09	3.14072
2025-06-10 21:26:52	1189	4.58e-06	0.0001	3.09	3.13634
2025-06-10 21:26:53	1190	4.58e-06	0.0001	3.09	3.14509
2025-06-10 21:26:54	1191	4.58e-06	0.0001	3.09	3.13634
2025-06-10 21:26:55	1192	4.6e-06	0.0001	3.08	3.13196
2025-06-10 21:26:56	1193	4.6e-06	0.0001	3.07	3.13634
2025-06-10 21:26:57	1194	4.58e-06	0.0001	3.07	3.11446
2025-06-10 21:26:58	1195	4.6e-06	0.0001	3.07	3.1057
2025-06-10 21:26:59	1196	4.58e-06	0.0001	3.05	3.1057
2025-06-10 21:27:00	1197	4.58e-06	0.0001	3.05	3.09695
2025-06-10 21:27:01	1198	4.6e-06	0.0001	3.03	3.07069
2025-06-10 21:27:02	1199	4.58e-06	0.0001	3.03	3.07069
2025-06-10 21:27:03	1200	4.58e-06	0.0001	3.02	3.05756
2025-06-10 21:27:04	1201	4.6e-06	0.0001	3	3.04442
2025-06-10 21:27:05	1202	4.58e-06	0.0001	2.99	3.04442
2025-06-10 21:27:06	1203	4.58e-06	0.0001	2.99	3.02254
2025-06-10 21:27:07	1204	4.58e-06	0.0001	2.97	3.00503
2025-06-10 21:27:08	1205	4.58e-06	0.0001	2.96	3.00066
2025-06-10 21:27:09	1206	4.6e-06	0.0001	2.94	2.97439
2025-06-10 21:27:10	1207	4.6e-06	0.0001	2.93	2.95689
2025-06-10 21:27:11	1208	4.58e-06	0.0001	2.91	2.93938
2025-06-10 21:27:12	1209	4.6e-06	0.0001	2.9	2.935
2025-06-10 21:27:13	1210	4.6e-06	0.0001	2.87	2.89561
2025-06-10 21:27:14	1211	4.6e-06	0.0001	2.85	2.87373
2025-06-10 21:27:16	1213	4.6e-06	0.0001	2.82	2.82558
2025-06-10 21:27:17	1214	4.6e-06	0.0001	2.79	2.79932
2025-06-10 21:27:18	1215	4.6e-06	0.0001	2.75	2.7468
2025-06-10 21:27:19	1216	4.6e-06	0.0001	2.72	2.73366
2025-06-10 21:27:20	1217	4.58e-06	0.0001	2.69	2.69427
2025-06-10 21:27:21	1218	4.58e-06	0.0001	2.66	2.65488
2025-06-10 21:27:22	1219	4.58e-06	0.0001	2.63	2.63737
2025-06-10 21:27:23	1220	4.6e-06	0.0001	2.59	2.60673
2025-06-10 21:27:24	1221	4.6e-06	0.0001	2.57	2.58485
2025-06-10 21:27:25	1222	4.6e-06	0.0001	2.55	2.55859
2025-06-10 21:27:26	1223	4.6e-06	0.0001	2.53	2.56297
2025-06-10 21:27:27	1224	4.6e-06	0.0001	2.52	2.53233
2025-06-10 21:27:28	1225	4.6e-06	0.0001	2.5	2.51044
2025-06-10 21:27:29	1226	4.6e-06	0.0001	2.49	2.52357
2025-06-10 21:27:30	1227	4.58e-06	0.0001	2.48	2.49293
2025-06-10 21:27:31	1228	4.6e-06	0.0001	2.47	2.48856
2025-06-10 21:27:32	1229	4.6e-06	0.0001	2.46	2.48856
2025-06-10 21:27:33	1230	4.6e-06	0.0001	2.46	2.49293
2025-06-10 21:27:34	1231	4.58e-06	0.0001	2.45	2.49731
2025-06-10 21:27:35	1232	4.58e-06	0.0001	2.44	2.4623
2025-06-10 21:27:36	1233	4.6e-06	0.0001	2.43	2.4798
2025-06-10 21:27:37	1234	4.6e-06	0.0001	2.43	2.47543
2025-06-10 21:27:38	1235	4.58e-06	0.0001	2.43	2.4623
2025-06-10 21:27:39	1236	4.6e-06	0.0001	2.43	2.47543
2025-06-10 21:27:40	1237	4.58e-06	0.0001	2.43	2.45354
2025-06-10 21:27:41	1238	4.6e-06	0.0001	2.42	2.44916
2025-06-10 21:27:42	1239	4.6e-06	0.0001	2.41	2.44041
2025-06-10 21:27:43	1240	4.58e-06	0.0001	2.41	2.45792
2025-06-10 21:27:44	1241	4.58e-06	0.0001	2.41	2.43603
2025-06-10 21:27:45	1242	4.6e-06	0.0001	2.41	2.43166
2025-06-10 21:27:46	1243	4.56e-06	0.0001	2.41	2.43166
2025-06-10 21:27:47	1244	4.6e-06	0.0001	2.41	2.43166
2025-06-10 21:27:48	1245	4.58e-06	0.0001	2.4	2.43603
2025-06-10 21:27:49	1246	4.6e-06	0.0001	2.4	2.43166
2025-06-10 21:27:50	1247	4.6e-06	0.0001	2.4	2.43166
2025-06-10 21:27:51	1248	4.58e-06	0.0001	2.4	2.43603
2025-06-10 21:27:52	1249	4.58e-06	0.0001	2.4	2.43166
2025-06-10 21:27:53	1250	4.5e-06	0.0001	2.4	2.42728
2025-06-10 21:27:54	1251	4.56e-06	0.0001	2.4	2.42728
2025-06-10 21:27:55	1252	4.58e-06	0.0001	2.4	2.43166
2025-06-10 21:27:56	1253	4.58e-06	0.0001	2.4	2.4229
2025-06-10 21:27:57	1254	4.56e-06	0.0001	2.39	2.4229
2025-06-10 21:27:58	1255	4.54e-06	0.0001	2.38	2.42728
2025-06-10 21:27:59	1256	4.56e-06	0.0001	2.38	2.45354
2025-06-10 21:28:00	1257	4.5e-06	0.0001	2.38	2.4229
2025-06-10 21:28:01	1258	4.48e-06	0.0001	2.38	2.4229
2025-06-10 21:28:02	1259	4.5e-06	0.0001	2.38	2.40102
2025-06-10 21:28:03	1260	4.5e-06	0.0001	2.38	2.40102
2025-06-10 21:28:04	1261	4.48e-06	0.0001	2.38	2.40102
2025-06-10 21:28:05	1262	4.48e-06	0.0001	2.37	2.40102
2025-06-10 21:28:06	1263	4.48e-06	0.0001	2.37	2.39664
2025-06-10 21:28:07	1264	4.48e-06	0.0001	2.37	2.4054
2025-06-10 21:28:08	1265	4.48e-06	0.0001	2.37	2.40977
2025-06-10 21:28:09	1266	4.48e-06	0.0001	2.35	2.40102
2025-06-10 21:28:10	1267	4.48e-06	0.0001	2.35	2.39664
2025-06-10 21:28:11	1268	4.48e-06	0.0001	2.35	2.39227
2025-06-10 21:28:12	1269	4.48e-06	0.0001	2.35	2.38789
2025-06-10 21:28:13	1270	4.48e-06	0.0001	2.34	2.37914
2025-06-10 21:28:14	1271	4.48e-06	0.0001	2.34	2.40102
2025-06-10 21:28:15	1272	4.48e-06	0.0001	2.34	2.37476
2025-06-10 21:28:16	1273	4.48e-06	0.0001	2.34	2.37914
2025-06-10 21:28:17	1274	4.48e-06	0.0001	2.34	2.37038
2025-06-10 21:28:18	1275	4.5e-06	0.0001	2.32	2.37914
2025-06-10 21:28:19	1276	4.48e-06	0.0001	2.32	2.37914
2025-06-10 21:28:20	1277	4.48e-06	0.0001	2.32	2.366
2025-06-10 21:28:21	1278	4.48e-06	0.0001	2.32	2.36163
2025-06-10 21:28:22	1279	4.5e-06	0.0001	2.31	2.37476
2025-06-10 21:28:23	1280	4.48e-06	0.0001	2.31	2.36163
2025-06-10 21:28:24	1281	4.5e-06	0.0001	2.31	2.35725
2025-06-10 21:28:25	1282	4.48e-06	0.0001	2.31	2.35725
2025-06-10 21:28:26	1283	4.48e-06	0.0001	2.31	2.366
2025-06-10 21:28:27	1284	4.48e-06	0.0001	2.31	2.37038
2025-06-10 21:28:28	1285	4.48e-06	0.0001	2.3	2.366
2025-06-10 21:28:29	1286	4.48e-06	0.0001	2.29	2.36163
2025-06-10 21:28:30	1287	4.48e-06	0.0001	2.29	2.35287
2025-06-10 21:28:31	1288	4.48e-06	0.0001	2.29	2.35725
2025-06-10 21:28:32	1289	4.48e-06	0.0001	2.29	2.366
2025-06-10 21:28:32	1289	4.48e-06	0.0001	2.29	2.35287
2025-06-10 21:28:33	1290	4.48e-06	0.0001	2.29	2.36163
2025-06-10 21:28:34	1291	4.48e-06	0.0001	2.28	2.3485
2025-06-10 21:28:35	1292	4.5e-06	0.0001	2.28	2.34412
2025-06-10 21:28:36	1293	4.48e-06	0.0001	2.28	2.37038
2025-06-10 21:28:37	1294	4.48e-06	0.0001	2.28	2.3485
2025-06-10 21:28:38	1295	4.48e-06	0.0001	2.28	2.34412
2025-06-10 21:28:39	1296	4.48e-06	0.0001	2.27	2.33974
2025-06-10 21:28:40	1297	4.48e-06	0.0001	2.26	2.34412
2025-06-10 21:28:41	1298	4.48e-06	0.0001	2.26	2.34412
2025-06-10 21:28:42	1299	4.48e-06	0.0001	2.26	2.33974
2025-06-10 21:28:43	1300	4.48e-06	0.0001	2.26	2.33537
2025-06-10 21:28:44	1301	4.47e-06	0.0001	2.26	2.33974
2025-06-10 21:28:45	1302	4.48e-06	0.0001	2.25	2.33099
2025-06-10 21:28:46	1303	4.48e-06	0.0001	2.25	2.31786
2025-06-10 21:28:47	1304	4.48e-06	0.0001	2.25	2.33099
2025-06-10 21:28:48	1305	4.48e-06	0.0001	2.25	2.33537
2025-06-10 21:28:49	1306	4.48e-06	0.0001	2.25	2.33537
2025-06-10 21:28:50	1307	4.48e-06	0.0001	2.25	2.34412
2025-06-10 21:28:51	1308	4.48e-06	0.0001	2.25	2.32661
2025-06-10 21:28:52	1309	4.48e-06	0.0001	2.24	2.31786
2025-06-10 21:28:53	1310	4.48e-06	0.0001	2.24	2.32224
2025-06-10 21:28:54	1311	4.5e-06	0.0001	2.24	2.31786
2025-06-10 21:28:55	1312	4.5e-06	0.0001	2.24	2.33099
2025-06-10 21:28:56	1313	4.48e-06	0.0001	2.24	2.31786
2025-06-10 21:28:57	1314	4.48e-06	0.0001	2.24	2.31348
2025-06-10 21:28:58	1315	4.48e-06	0.0001	2.23	2.32224
2025-06-10 21:28:58	1315	4.48e-06	0.0001	2.23	2.32661
2025-06-10 21:28:59	1316	4.48e-06	0.0001	2.23	2.32661
2025-06-10 21:29:00	1317	4.48e-06	0.0001	2.23	2.30035
2025-06-10 21:29:01	1318	4.48e-06	0.0001	2.23	2.31348
2025-06-10 21:29:03	1320	4.5e-06	0.0001	2.22	2.31786
2025-06-10 21:29:04	1321	4.48e-06	0.0001	2.22	2.30473
2025-06-10 21:29:05	1322	4.48e-06	0.0001	2.21	2.31348
2025-06-10 21:29:06	1323	4.48e-06	0.0001	2.22	2.3091
2025-06-10 21:29:06	1323	4.48e-06	0.0001	2.21	2.30035
2025-06-10 21:29:07	1324	4.48e-06	0.0001	2.21	2.3091
2025-06-10 21:29:08	1325	4.48e-06	0.0001	2.21	2.3091
2025-06-10 21:29:09	1326	4.48e-06	0.0001	2.21	2.2916
2025-06-10 21:29:11	1328	4.5e-06	0.0001	2.2	2.3091
2025-06-10 21:29:12	1329	4.48e-06	0.0001	2.2	2.30035
2025-06-10 21:29:13	1330	4.48e-06	0.0001	2.2	2.29597
2025-06-10 21:29:14	1331	4.5e-06	0.0001	2.21	2.2916
2025-06-10 21:29:14	1331	4.48e-06	0.0001	2.2	2.29597
2025-06-10 21:29:15	1332	4.48e-06	0.0001	2.21	2.29597
2025-06-10 21:29:16	1333	4.48e-06	0.0001	2.21	2.28284
2025-06-10 21:29:17	1334	4.48e-06	0.0001	2.21	2.29597
2025-06-10 21:29:19	1336	4.48e-06	0.0001	2.19	2.29597
2025-06-10 21:29:20	1337	4.48e-06	0.0001	2.19	2.2916
2025-06-10 21:29:21	1338	4.48e-06	0.0001	2.19	2.2916
2025-06-10 21:29:22	1339	4.48e-06	0.0001	2.19	2.27409
2025-06-10 21:29:22	1339	4.48e-06	0.0001	2.19	2.28284
2025-06-10 21:29:23	1340	4.5e-06	0.0001	2.19	2.2916
2025-06-10 21:29:24	1341	4.47e-06	0.0001	2.19	2.28722
2025-06-10 21:29:25	1342	4.5e-06	0.0001	2.18	2.27409
2025-06-10 21:29:26	1343	4.48e-06	0.0001	2.18	2.27847
2025-06-10 21:29:27	1344	4.48e-06	0.0001	2.18	2.26971
2025-06-10 21:29:29	1346	4.5e-06	0.0001	2.18	2.28722
2025-06-10 21:29:30	1347	4.48e-06	0.0001	2.18	2.28722
2025-06-10 21:29:30	1347	4.5e-06	0.0001	2.18	2.26533
2025-06-10 21:29:31	1348	4.48e-06	0.0001	2.18	2.26096
2025-06-10 21:29:32	1349	4.48e-06	0.0001	2.17	2.27409
2025-06-10 21:29:33	1350	4.48e-06	0.0001	2.17	2.28284
2025-06-10 21:29:34	1351	4.5e-06	0.0001	2.17	2.26096
2025-06-10 21:29:35	1352	4.48e-06	0.0001	2.17	2.26096
2025-06-10 21:29:36	1353	4.48e-06	0.0001	2.17	2.26971
2025-06-10 21:29:37	1354	4.48e-06	0.0001	2.17	2.2522
2025-06-10 21:29:38	1355	4.48e-06	0.0001	2.16	2.26096
2025-06-10 21:29:39	1356	4.48e-06	0.0001	2.17	2.25658
2025-06-10 21:29:40	1357	4.48e-06	0.0001	2.17	2.26096
2025-06-10 21:29:41	1358	4.48e-06	0.0001	2.16	2.26096
2025-06-10 21:29:42	1359	4.48e-06	0.0001	2.16	2.26533
2025-06-10 21:29:43	1360	4.48e-06	0.0001	2.16	2.26096
2025-06-10 21:29:44	1361	4.48e-06	0.0001	2.16	2.25658
2025-06-10 21:29:45	1362	4.48e-06	0.0001	2.16	2.26096
2025-06-10 21:29:46	1363	4.48e-06	0.0001	2.16	2.26971
2025-06-10 21:29:47	1364	4.48e-06	0.0001	2.16	2.2522
2025-06-10 21:29:48	1365	4.48e-06	0.0001	2.16	2.24783
2025-06-10 21:29:49	1366	4.48e-06	0.0001	2.16	2.26096
2025-06-10 21:29:50	1367	4.48e-06	0.0001	2.16	2.24783
2025-06-10 21:29:51	1368	4.48e-06	0.0001	2.15	2.26096
2025-06-10 21:29:52	1369	4.48e-06	0.0001	2.15	2.24345
2025-06-10 21:29:53	1370	4.48e-06	0.0001	2.15	2.24783
2025-06-10 21:29:54	1371	4.48e-06	0.0001	2.15	2.25658
2025-06-10 21:29:55	1372	4.48e-06	0.0001	2.15	2.2522
2025-06-10 21:29:56	1373	4.48e-06	0.0001	2.15	2.22594
2025-06-10 21:29:56	1373	4.48e-06	0.0001	2.15	2.25658
2025-06-10 21:29:57	1374	4.48e-06	0.0001	2.15	2.2347
2025-06-10 21:29:58	1375	4.48e-06	0.0001	2.14	2.23032
2025-06-10 21:29:59	1376	4.48e-06	0.0001	2.14	2.23907
2025-06-10 21:30:00	1377	4.48e-06	0.0001	2.14	2.2347
2025-06-10 21:30:01	1378	4.48e-06	0.0001	2.14	2.23907
2025-06-10 21:30:02	1379	4.5e-06	0.0001	2.14	2.23907
2025-06-10 21:30:03	1380	4.48e-06	0.0001	2.14	2.23032
2025-06-10 21:30:04	1381	4.48e-06	0.0001	2.14	2.24783
2025-06-10 21:30:05	1382	4.5e-06	0.0001	2.14	2.24345
2025-06-10 21:30:06	1383	4.48e-06	0.0001	2.13	2.22594
2025-06-10 21:30:07	1384	4.48e-06	0.0001	2.12	2.22594
2025-06-10 21:30:08	1385	4.48e-06	0.0001	2.12	2.2347
2025-06-10 21:30:09	1386	4.48e-06	0.0001	2.12	2.22594
2025-06-10 21:30:10	1387	4.5e-06	0.0001	2.12	2.21719
2025-06-10 21:30:11	1388	4.48e-06	0.0001	2.12	2.22157
2025-06-10 21:30:12	1389	4.5e-06	0.0001	2.12	2.22594
2025-06-10 21:30:13	1390	4.48e-06	0.0001	2.12	2.23032
2025-06-10 21:30:14	1391	4.48e-06	0.0001	2.12	2.22594
2025-06-10 21:30:15	1392	4.48e-06	0.0001	2.12	2.22157
2025-06-10 21:30:16	1393	4.5e-06	0.0001	2.12	2.21719
2025-06-10 21:30:17	1394	4.48e-06	0.0001	2.12	2.21719
2025-06-10 21:30:18	1395	4.48e-06	0.0001	2.12	2.20406
2025-06-10 21:30:19	1396	4.48e-06	0.0001	2.12	2.20844
2025-06-10 21:30:20	1397	4.48e-06	0.0001	2.12	2.21719
2025-06-10 21:30:21	1398	4.48e-06	0.0001	2.11	2.21281
2025-06-10 21:30:21	1398	4.48e-06	0.0001	2.11	2.20406
2025-06-10 21:30:22	1399	4.5e-06	0.0001	2.11	2.22157
2025-06-10 21:30:23	1400	4.5e-06	0.0001	2.11	2.20844
2025-06-10 21:30:24	1401	4.48e-06	0.0001	2.11	2.21281
2025-06-10 21:30:25	1402	4.48e-06	0.0001	2.11	2.1953
2025-06-10 21:30:26	1403	4.48e-06	0.0001	2.11	2.20844
2025-06-10 21:30:27	1404	4.48e-06	0.0001	2.11	2.21719
2025-06-10 21:30:28	1405	4.5e-06	0.0001	2.1	2.20406
2025-06-10 21:30:29	1406	4.48e-06	0.0001	2.1	2.21281
2025-06-10 21:30:30	1407	4.48e-06	0.0001	2.1	2.1953
2025-06-10 21:30:31	1408	4.48e-06	0.0001	2.11	2.20406
2025-06-10 21:30:32	1409	4.5e-06	0.0001	2.1	2.20406
2025-06-10 21:30:33	1410	4.48e-06	0.0001	2.11	2.19093
2025-06-10 21:30:34	1411	4.48e-06	0.0001	2.1	2.20406
2025-06-10 21:30:35	1412	4.5e-06	0.0001	2.1	2.1953
2025-06-10 21:30:36	1413	4.48e-06	0.0001	2.1	2.19968
2025-06-10 21:30:37	1414	4.48e-06	0.0001	2.1	2.1953
2025-06-10 21:30:38	1415	4.48e-06	0.0001	2.09	2.1953
2025-06-10 21:30:39	1416	4.48e-06	0.0001	2.09	2.18217
2025-06-10 21:30:40	1417	4.48e-06	0.0001	2.09	2.20406
2025-06-10 21:30:41	1418	4.48e-06	0.0001	2.09	2.1953
2025-06-10 21:30:42	1419	4.48e-06	0.0001	2.09	2.1953
2025-06-10 21:30:43	1420	4.48e-06	0.0001	2.09	2.1953
2025-06-10 21:30:44	1421	4.48e-06	0.0001	2.09	2.19968
2025-06-10 21:30:45	1422	4.48e-06	0.0001	2.09	2.19093
2025-06-10 21:30:46	1423	4.48e-06	0.0001	2.09	2.18655
2025-06-10 21:30:46	1423	4.5e-06	0.0001	2.09	2.18217
2025-06-10 21:30:47	1424	4.48e-06	0.0001	2.09	2.18217
2025-06-10 21:30:48	1425	4.42e-06	0.0001	2.08	2.18655
2025-06-10 21:30:49	1426	4.36e-06	0.0001	2.08	2.18655
2025-06-10 21:30:50	1427	4.35e-06	0.0001	2.08	2.1778
2025-06-10 21:30:51	1428	4.35e-06	0.000126	2.08	2.18655
2025-06-10 21:30:52	1429	4.35e-06	0.000301	2.08	2.18655
2025-06-10 21:30:53	1430	4.32e-06	0.000501	2.08	2.1953
2025-06-10 21:30:54	1431	4.28e-06	0.000691	2.08	2.17342
2025-06-10 21:30:55	1432	4.27e-06	0.000853	2.08	2.17342
2025-06-10 21:30:56	1433	4.27e-06	0.000998	2.07	2.18217
2025-06-10 21:30:57	1434	4.27e-06	0.00111	2.06	2.1778
2025-06-10 21:30:58	1435	4.27e-06	0.00122	2.06	2.1778
2025-06-10 21:30:59	1436	4.27e-06	0.00131	2.07	2.1778
2025-06-10 21:31:00	1437	4.27e-06	0.00138	2.07	2.18217
2025-06-10 21:31:01	1438	4.27e-06	0.00145	2.06	2.16904
2025-06-10 21:31:02	1439	4.27e-06	0.00151	2.06	2.17342
2025-06-10 21:31:03	1440	4.26e-06	0.00155	2.07	2.16467
2025-06-10 21:31:04	1441	4.21e-06	0.0016	2.07	2.1778
2025-06-10 21:31:05	1442	4.21e-06	0.00165	2.07	2.16467
2025-06-10 21:31:06	1443	4.21e-06	0.0017	2.07	2.17342
2025-06-10 21:31:07	1444	4.21e-06	0.00174	2.07	2.1778
2025-06-10 21:31:08	1445	4.21e-06	0.00177	2.07	2.16029
2025-06-10 21:31:09	1446	4.21e-06	0.00179	2.07	2.16904
2025-06-10 21:31:10	1447	4.21e-06	0.00181	2.06	2.1778
2025-06-10 21:31:11	1448	4.21e-06	0.00182	2.06	2.16904
2025-06-10 21:31:12	1449	4.21e-06	0.00184	2.06	2.16029
2025-06-10 21:31:13	1450	4.2e-06	0.00185	2.06	2.14716
2025-06-10 21:31:13	1450	4.21e-06	0.00187	2.06	2.16029
2025-06-10 21:31:14	1451	4.21e-06	0.00188	2.06	2.18217
2025-06-10 21:31:15	1452	4.2e-06	0.0019	2.06	2.13841
2025-06-10 21:31:16	1453	4.21e-06	0.00191	2.06	2.14716
2025-06-10 21:31:17	1454	4.21e-06	0.00192	2.06	2.15153
2025-06-10 21:31:18	1455	4.2e-06	0.00193	2.05	2.14716
2025-06-10 21:31:19	1456	4.2e-06	0.00195	2.04	2.14716
2025-06-10 21:31:20	1457	4.21e-06	0.00195	2.04	2.15153
2025-06-10 21:31:21	1458	4.2e-06	0.00197	2.05	2.15591
2025-06-10 21:31:22	1459	4.21e-06	0.00198	2.05	2.15153
2025-06-10 21:31:23	1460	4.2e-06	0.00198	2.05	2.15153
2025-06-10 21:31:24	1461	4.17e-06	0.002	2.05	2.14278
2025-06-10 21:31:25	1462	4.15e-06	0.00202	2.05	2.16904
2025-06-10 21:31:26	1463	4.16e-06	0.00207	2.05	2.14278
2025-06-10 21:31:27	1464	4.16e-06	0.0021	2.05	2.14278
2025-06-10 21:31:28	1465	4.16e-06	0.00212	2.05	2.14278
2025-06-10 21:31:29	1466	4.15e-06	0.00212	2.05	2.15153
2025-06-10 21:31:30	1467	4.15e-06	0.00212	2.04	2.12527
2025-06-10 21:31:31	1468	4.15e-06	0.00211	2.04	2.12965
2025-06-10 21:31:32	1469	4.16e-06	0.00211	2.05	2.12965
2025-06-10 21:31:33	1470	4.15e-06	0.00211	2.05	2.13403
2025-06-10 21:31:34	1471	4.16e-06	0.00211	2.05	2.13403
2025-06-10 21:31:35	1472	4.16e-06	0.00211	2.04	2.12527
2025-06-10 21:31:36	1473	4.16e-06	0.00211	2.03	2.14278
2025-06-10 21:31:37	1474	4.16e-06	0.00211	2.03	2.13841
2025-06-10 21:31:37	1474	4.16e-06	0.00211	2.03	2.11652
2025-06-10 21:31:38	1475	4.16e-06	0.00211	2.03	2.13403
2025-06-10 21:31:39	1476	4.15e-06	0.00211	2.03	2.14278
2025-06-10 21:31:40	1477	4.15e-06	0.00211	2.03	2.13403
2025-06-10 21:31:41	1478	4.16e-06	0.00211	2.03	2.13403
2025-06-10 21:31:42	1479	4.16e-06	0.00211	2.03	2.12965
2025-06-10 21:31:43	1480	4.16e-06	0.00211	2.04	2.1209
2025-06-10 21:31:44	1481	4.16e-06	0.00212	2.03	2.1209
2025-06-10 21:31:45	1482	4.16e-06	0.00213	2.02	2.13403
2025-06-10 21:31:46	1483	4.15e-06	0.00213	2.02	2.13403
2025-06-10 21:31:47	1484	4.16e-06	0.00214	2.02	2.10777
2025-06-10 21:31:48	1485	4.15e-06	0.00215	2.02	2.11214
2025-06-10 21:31:49	1486	4.16e-06	0.00214	2.02	2.11652
2025-06-10 21:31:50	1487	4.15e-06	0.00216	2.02	2.10777
2025-06-10 21:31:51	1488	4.16e-06	0.00217	2.02	2.10339
2025-06-10 21:31:52	1489	4.15e-06	0.00218	2.02	2.10777
2025-06-10 21:31:53	1490	4.15e-06	0.00219	2.01	2.11214
2025-06-10 21:31:54	1491	4.16e-06	0.00219	2.01	2.10339
2025-06-10 21:31:55	1492	4.15e-06	0.00219	2.01	2.1209
2025-06-10 21:31:56	1493	4.15e-06	0.00219	2.01	2.10777
2025-06-10 21:31:57	1494	4.15e-06	0.00218	2.01	2.10339
2025-06-10 21:31:58	1495	4.15e-06	0.00218	2.01	2.10777
2025-06-10 21:31:59	1496	4.16e-06	0.00219	2.01	2.11652
2025-06-10 21:32:00	1497	4.16e-06	0.00219	2.01	2.10339
2025-06-10 21:32:01	1498	4.15e-06	0.00219	2.01	2.10777
2025-06-10 21:32:02	1499	4.16e-06	0.00219	2.01	2.10777
2025-06-10 21:32:03	1500	4.16e-06	0.00219	2.01	2.10777
2025-06-10 21:32:04	1501	4.15e-06	0.00219	2.01	2.11214
2025-06-10 21:32:05	1502	4.16e-06	0.00219	2.01	2.10339
2025-06-10 21:32:06	1503	4.16e-06	0.00219	2.01	2.10339
2025-06-10 21:32:07	1504	4.16e-06	0.00219	2	2.08588
2025-06-10 21:32:08	1505	4.16e-06	0.00218	2	2.09026
2025-06-10 21:32:10	1507	1.44e-05	0.00207	2	2.09901
2025-06-10 21:32:11	1508	3.6e-05	0.00172	2	2.09464
2025-06-10 21:32:11	1508	2.69e-05	0.00134	2	2.09026
2025-06-10 21:32:12	1509	2.25e-05	0.00105	2	2.09026
2025-06-10 21:32:13	1510	1.95e-05	0.000842	2	2.09901
2025-06-10 21:32:14	1511	1.75e-05	0.000692	2	2.09026
2025-06-10 21:32:15	1512	1.61e-05	0.000582	1.99	2.10339
2025-06-10 21:32:16	1513	1.51e-05	0.000503	1.99	2.0815
2025-06-10 21:32:18	1515	1.44e-05	0.000422	1.99	2.09464
2025-06-10 21:32:19	1516	1.36e-05	0.000356	1.99	2.09026
2025-06-10 21:32:20	1517	1.3e-05	0.00032	1.99	2.0815
2025-06-10 21:32:21	1518	1.26e-05	0.00029	1.99	2.09026
2025-06-10 21:32:22	1519	1.22e-05	0.00026	1.99	2.07713
2025-06-10 21:32:23	1520	1.18e-05	0.000236	1.99	2.07275
2025-06-10 21:32:24	1521	1.15e-05	0.000214	1.99	2.09464
2025-06-10 21:32:25	1522	1.11e-05	0.000194	1.99	2.07275
2025-06-10 21:32:26	1523	1.08e-05	0.000184	1.98	2.08588
2025-06-10 21:32:27	1524	1.06e-05	0.000173	1.98	2.064
2025-06-10 21:32:28	1525	1.05e-05	0.000166	1.98	2.07275
2025-06-10 21:32:29	1526	1.03e-05	0.000161	1.97	2.07275
2025-06-10 21:32:30	1527	1.02e-05	0.000152	1.98	2.06837
2025-06-10 21:32:31	1528	1.01e-05	0.000146	1.98	2.07275
2025-06-10 21:32:32	1529	1e-05	0.000141	1.98	2.07275
2025-06-10 21:32:33	1530	9.86e-06	0.000139	1.98	2.06837
2025-06-10 21:32:34	1531	9.83e-06	0.000133	1.98	2.07713
2025-06-10 21:32:35	1532	9.67e-06	0.000129	1.98	2.05962
2025-06-10 21:32:36	1533	9.58e-06	0.000125	1.98	2.07275
2025-06-10 21:32:37	1534	9.49e-06	0.000123	1.98	2.06837
2025-06-10 21:32:38	1535	9.34e-06	0.000122	1.97	2.05962
2025-06-10 21:32:39	1536	9.34e-06	0.000121	1.97	2.06837
2025-06-10 21:32:40	1537	9.22e-06	0.000116	1.97	2.06837
2025-06-10 21:32:41	1538	9.16e-06	0.000112	1.97	2.09464
2025-06-10 21:32:42	1539	9.04e-06	0.000111	1.97	2.05962
2025-06-10 21:32:43	1540	9.01e-06	0.000111	1.97	2.05524
2025-06-10 21:32:44	1541	8.86e-06	0.000108	1.97	2.064
2025-06-10 21:32:45	1542	8.86e-06	0.000105	1.97	2.05962
2025-06-10 21:32:46	1543	8.73e-06	0.000103	1.97	2.04649
2025-06-10 21:32:47	1544	8.7e-06	0.000103	1.97	2.05524
2025-06-10 21:32:48	1545	8.64e-06	0.000102	1.96	2.05962
2025-06-10 21:32:49	1546	8.52e-06	0.0001	1.96	2.05087
2025-06-10 21:32:50	1547	8.52e-06	0.0001	1.96	2.05524
2025-06-10 21:32:51	1548	8.4e-06	0.0001	1.96	2.04649
2025-06-10 21:32:52	1549	8.37e-06	0.0001	1.96	2.04649
2025-06-10 21:32:53	1550	8.34e-06	0.0001	1.96	2.04211
2025-06-10 21:32:54	1551	8.22e-06	0.0001	1.96	2.05087
2025-06-10 21:32:55	1552	8.22e-06	0.0001	1.96	2.03336
2025-06-10 21:32:56	1553	8.22e-06	0.0001	1.96	2.04649
2025-06-10 21:32:57	1554	8.07e-06	0.0001	1.96	2.04649
2025-06-10 21:32:58	1555	8.07e-06	0.0001	1.96	2.04211
2025-06-10 21:32:59	1556	8.04e-06	0.0001	1.96	2.04649
2025-06-10 21:33:00	1557	7.92e-06	0.0001	1.96	2.03774
2025-06-10 21:33:01	1558	7.89e-06	0.0001	1.95	2.05962
2025-06-10 21:33:02	1559	7.89e-06	0.0001	1.94	2.03774
2025-06-10 21:33:03	1560	7.83e-06	0.0001	1.94	2.02898
2025-06-10 21:33:04	1561	7.73e-06	0.0001	1.94	2.05087
2025-06-10 21:33:05	1562	7.7e-06	0.0001	1.95	2.04649
2025-06-10 21:33:06	1563	7.7e-06	0.0001	1.94	2.01147
2025-06-10 21:33:07	1564	7.64e-06	0.0001	1.95	2.04649
2025-06-10 21:33:08	1565	7.55e-06	0.0001	1.94	2.03336
2025-06-10 21:33:09	1566	7.55e-06	0.0001	1.95	2.02898
2025-06-10 21:33:10	1567	7.55e-06	0.0001	1.94	2.02461
2025-06-10 21:33:11	1568	7.55e-06	0.0001	1.94	2.03336
2025-06-10 21:33:12	1569	7.43e-06	0.0001	1.93	2.03774
2025-06-10 21:33:13	1570	7.43e-06	0.0001	1.93	2.03336
2025-06-10 21:33:14	1571	7.46e-06	0.0001	1.93	2.01585
2025-06-10 21:33:15	1572	7.46e-06	0.0001	1.93	2.03774
2025-06-10 21:33:16	1573	7.31e-06	0.0001	1.93	2.02898
2025-06-10 21:33:17	1574	7.28e-06	0.0001	1.93	2.01585
2025-06-10 21:33:18	1575	7.25e-06	0.0001	1.93	2.00272
2025-06-10 21:33:19	1576	7.28e-06	0.0001	1.93	2.01585
2025-06-10 21:33:20	1577	7.28e-06	0.0001	1.93	2.01585
2025-06-10 21:33:21	1578	7.16e-06	0.0001	1.92	2.01147
2025-06-10 21:33:22	1579	7.13e-06	0.0001	1.92	2.0071
2025-06-10 21:33:23	1580	7.1e-06	0.0001	1.92	2.02023
2025-06-10 21:33:24	1581	7.13e-06	0.0001	1.92	2.01585
2025-06-10 21:33:25	1582	7.1e-06	0.0001	1.92	2.02461
2025-06-10 21:33:26	1583	6.98e-06	0.0001	1.92	2.01585
2025-06-10 21:33:27	1584	6.95e-06	0.0001	1.92	2.0071
2025-06-10 21:33:28	1585	6.95e-06	0.0001	1.92	2.02023
2025-06-10 21:33:29	1586	6.95e-06	0.0001	1.92	2.00272
2025-06-10 21:33:30	1587	6.95e-06	0.0001	1.92	2.02461
2025-06-10 21:33:31	1588	6.95e-06	0.0001	1.92	2.01585
2025-06-10 21:33:32	1589	6.86e-06	0.0001	1.92	2.0071
2025-06-10 21:33:33	1590	6.84e-06	0.0001	1.92	1.99834
2025-06-10 21:33:34	1591	6.84e-06	0.0001	1.92	1.99834
2025-06-10 21:33:35	1592	6.82e-06	0.0001	1.92	1.98959
2025-06-10 21:33:35	1592	6.84e-06	0.0001	1.92	1.99834
2025-06-10 21:33:36	1593	6.84e-06	0.0001	1.92	2.0071
2025-06-10 21:33:37	1594	6.82e-06	0.0001	1.91	1.99834
2025-06-10 21:33:38	1595	6.74e-06	0.0001	1.91	1.99834
2025-06-10 21:33:39	1596	6.74e-06	0.0001	1.91	1.99397
2025-06-10 21:33:40	1597	6.72e-06	0.0001	1.91	1.99834
2025-06-10 21:33:41	1598	6.74e-06	0.0001	1.91	1.99834
2025-06-10 21:33:42	1599	6.72e-06	0.0001	1.9	1.99834
2025-06-10 21:33:43	1600	6.72e-06	0.0001	1.9	1.99397
2025-06-10 21:33:44	1601	6.72e-06	0.0001	1.9	1.99397
2025-06-10 21:33:45	1602	6.74e-06	0.0001	1.9	2.00272
2025-06-10 21:33:46	1603	6.65e-06	0.0001	1.9	1.99834
2025-06-10 21:33:47	1604	6.63e-06	0.0001	1.9	1.99397
2025-06-10 21:33:48	1605	6.63e-06	0.0001	1.9	1.98084
2025-06-10 21:33:49	1606	6.63e-06	0.0001	1.9	1.98959
2025-06-10 21:33:50	1607	6.63e-06	0.0001	1.9	1.99397
2025-06-10 21:33:51	1608	6.63e-06	0.0001	1.9	1.98959
2025-06-10 21:33:52	1609	6.63e-06	0.0001	1.9	1.98521
2025-06-10 21:33:53	1610	6.61e-06	0.0001	1.9	1.97208
2025-06-10 21:33:54	1611	6.63e-06	0.0001	1.9	1.98521
2025-06-10 21:33:55	1612	6.59e-06	0.0001	1.89	1.96771
2025-06-10 21:33:56	1613	6.53e-06	0.0001	1.89	1.98084
2025-06-10 21:33:57	1614	6.51e-06	0.0001	1.89	1.97208
2025-06-10 21:33:58	1615	6.53e-06	0.0001	1.89	1.98521
2025-06-10 21:33:59	1616	6.53e-06	0.0001	1.89	1.98521
2025-06-10 21:34:00	1617	6.53e-06	0.0001	1.89	1.97208
2025-06-10 21:34:00	1617	6.53e-06	0.0001	1.89	1.97208
2025-06-10 21:34:01	1618	6.53e-06	0.0001	1.89	1.96771
2025-06-10 21:34:02	1619	6.51e-06	0.0001	1.89	1.97646
2025-06-10 21:34:03	1620	6.53e-06	0.0001	1.89	1.98084
2025-06-10 21:34:05	1622	6.53e-06	0.0001	1.89	1.96771
2025-06-10 21:34:06	1623	6.45e-06	0.0001	1.88	1.95895
2025-06-10 21:34:07	1624	6.43e-06	0.0001	1.87	1.96771
2025-06-10 21:34:08	1625	6.43e-06	0.0001	1.87	1.96333
2025-06-10 21:34:09	1626	6.43e-06	0.0001	1.87	1.95895
2025-06-10 21:34:09	1626	6.43e-06	0.0001	1.87	1.97646
2025-06-10 21:34:10	1627	6.41e-06	0.0001	1.87	1.97208
2025-06-10 21:34:11	1628	6.43e-06	0.0001	1.88	1.95457
2025-06-10 21:34:13	1630	6.43e-06	0.0001	1.88	1.95457
2025-06-10 21:34:14	1631	6.41e-06	0.0001	1.88	1.95895
2025-06-10 21:34:15	1632	6.41e-06	0.0001	1.88	1.96771
2025-06-10 21:34:16	1633	6.41e-06	0.0001	1.88	1.96333
2025-06-10 21:34:17	1634	6.43e-06	0.0001	1.87	1.96771
2025-06-10 21:34:17	1634	6.38e-06	0.0001	1.87	1.98084
2025-06-10 21:34:18	1635	6.34e-06	0.0001	1.87	1.96771
2025-06-10 21:34:19	1636	6.32e-06	0.0001	1.87	1.94144
2025-06-10 21:34:20	1637	6.32e-06	0.0001	1.87	1.94144
2025-06-10 21:34:21	1638	6.32e-06	0.0001	1.87	1.96771
2025-06-10 21:34:22	1639	6.32e-06	0.0001	1.87	1.95457
2025-06-10 21:34:23	1640	6.32e-06	0.0001	1.87	1.95895
2025-06-10 21:34:24	1641	6.32e-06	0.0001	1.87	1.94582
2025-06-10 21:34:25	1642	6.32e-06	0.0001	1.87	1.9502
2025-06-10 21:34:26	1643	6.32e-06	0.0001	1.87	1.95457
2025-06-10 21:34:27	1644	6.32e-06	0.0001	1.87	1.95895
2025-06-10 21:34:28	1645	6.32e-06	0.0001	1.87	1.94144
2025-06-10 21:34:29	1646	6.32e-06	0.0001	1.87	1.97208
2025-06-10 21:34:30	1647	6.26e-06	0.0001	1.87	1.9502
2025-06-10 21:34:31	1648	6.22e-06	0.0001	1.86	1.95457
2025-06-10 21:34:32	1649	6.22e-06	0.0001	1.85	1.93707
2025-06-10 21:34:33	1650	6.22e-06	0.0001	1.85	1.95895
2025-06-10 21:34:34	1651	6.22e-06	0.0001	1.85	1.93269
2025-06-10 21:34:35	1652	6.22e-06	0.0001	1.86	1.94144
2025-06-10 21:34:36	1653	6.22e-06	0.0001	1.86	1.94144
2025-06-10 21:34:37	1654	6.22e-06	0.0001	1.86	1.93269
2025-06-10 21:34:38	1655	6.22e-06	0.0001	1.86	1.93269
2025-06-10 21:34:39	1656	6.22e-06	0.0001	1.85	1.94144
2025-06-10 21:34:40	1657	6.2e-06	0.0001	1.85	1.93707
2025-06-10 21:34:41	1658	6.22e-06	0.0001	1.84	1.94144
2025-06-10 21:34:42	1659	6.22e-06	0.0001	1.84	1.94144
2025-06-10 21:34:43	1660	6.22e-06	0.0001	1.84	1.94144
2025-06-10 21:34:43	1660	6.22e-06	0.0001	1.84	1.93269
2025-06-10 21:34:44	1661	6.2e-06	0.0001	1.84	1.92831
2025-06-10 21:34:45	1662	6.22e-06	0.0001	1.84	1.92831
2025-06-10 21:34:46	1663	6.16e-06	0.0001	1.84	1.92394
2025-06-10 21:34:47	1664	6.11e-06	0.0001	1.84	1.91081
2025-06-10 21:34:48	1665	6.12e-06	0.0001	1.84	1.91518
2025-06-10 21:34:49	1666	6.12e-06	0.0001	1.84	1.91956
2025-06-10 21:34:50	1667	6.12e-06	0.0001	1.84	1.91956
2025-06-10 21:34:51	1668	6.11e-06	0.0001	1.84	1.92831
2025-06-10 21:34:52	1669	6.11e-06	0.0001	1.84	1.92394
2025-06-10 21:34:53	1670	6.11e-06	0.0001	1.84	1.91956
2025-06-10 21:34:54	1671	6.11e-06	0.0001	1.84	1.91956
2025-06-10 21:34:55	1672	6.12e-06	0.0001	1.83	1.91956
2025-06-10 21:34:56	1673	6.11e-06	0.0001	1.83	1.90643
2025-06-10 21:34:57	1674	6.12e-06	0.0001	1.83	1.92394
2025-06-10 21:34:58	1675	6.12e-06	0.0001	1.83	1.92394
2025-06-10 21:34:59	1676	6.11e-06	0.0001	1.83	1.91956
2025-06-10 21:35:00	1677	6.11e-06	0.0001	1.83	1.91518
2025-06-10 21:35:01	1678	6.11e-06	0.0001	1.83	1.91081
2025-06-10 21:35:02	1679	6.12e-06	0.0001	1.83	1.91518
2025-06-10 21:35:03	1680	6.11e-06	0.0001	1.83	1.91081
2025-06-10 21:35:04	1681	6.11e-06	0.0001	1.83	1.90205
2025-06-10 21:35:05	1682	6.07e-06	0.0001	1.83	1.90205
2025-06-10 21:35:06	1683	6.03e-06	0.0001	1.82	1.89768
2025-06-10 21:35:07	1684	6.01e-06	0.0001	1.82	1.91518
2025-06-10 21:35:08	1685	6.01e-06	0.0001	1.82	1.90643
2025-06-10 21:35:08	1685	6.01e-06	0.0001	1.82	1.89768
2025-06-10 21:35:09	1686	6.01e-06	0.0001	1.82	1.88892
2025-06-10 21:35:10	1687	6.01e-06	0.0001	1.82	1.89768
2025-06-10 21:35:11	1688	5.99e-06	0.0001	1.82	1.8933
2025-06-10 21:35:12	1689	6.01e-06	0.0001	1.82	1.90205
2025-06-10 21:35:13	1690	6.01e-06	0.0001	1.82	1.88892
2025-06-10 21:35:14	1691	6.01e-06	0.0001	1.82	1.88892
2025-06-10 21:35:15	1692	6.01e-06	0.0001	1.82	1.88892
2025-06-10 21:35:16	1693	6.01e-06	0.0001	1.82	1.90643
2025-06-10 21:35:17	1694	6.01e-06	0.0001	1.82	1.8933
2025-06-10 21:35:18	1695	6.01e-06	0.0001	1.82	1.90643
2025-06-10 21:35:19	1696	6.01e-06	0.0001	1.81	1.89768
2025-06-10 21:35:20	1697	6.01e-06	0.0001	1.81	1.88454
2025-06-10 21:35:21	1698	6.01e-06	0.0001	1.81	1.89768
2025-06-10 21:35:22	1699	6.01e-06	0.0001	1.81	1.88454
2025-06-10 21:35:23	1700	5.99e-06	0.0001	1.81	1.89768
2025-06-10 21:35:24	1701	6.01e-06	0.0001	1.81	1.88017
2025-06-10 21:35:25	1702	5.99e-06	0.0001	1.81	1.90205
2025-06-10 21:35:26	1703	6.01e-06	0.0001	1.81	1.88454
2025-06-10 21:35:27	1704	5.99e-06	0.0001	1.81	1.89768
2025-06-10 21:35:28	1705	5.97e-06	0.0001	1.81	1.88892
2025-06-10 21:35:29	1706	5.91e-06	0.0001	1.81	1.88892
2025-06-10 21:35:30	1707	5.91e-06	0.0001	1.81	1.89768
2025-06-10 21:35:31	1708	5.89e-06	0.0001	1.81	1.88017
2025-06-10 21:35:32	1709	5.89e-06	0.0001	1.81	1.88892
2025-06-10 21:35:33	1710	5.91e-06	0.0001	1.81	1.88454
2025-06-10 21:35:33	1710	5.89e-06	0.0001	1.81	1.88454
2025-06-10 21:35:34	1711	5.89e-06	0.0001	1.81	1.8933
2025-06-10 21:35:35	1712	5.91e-06	0.0001	1.8	1.87141
2025-06-10 21:35:36	1713	5.89e-06	0.0001	1.8	1.88454
2025-06-10 21:35:37	1714	5.89e-06	0.0001	1.8	1.87141
2025-06-10 21:35:38	1715	5.91e-06	0.0001	1.8	1.87579
2025-06-10 21:35:39	1716	5.91e-06	0.0001	1.8	1.87579
2025-06-10 21:35:40	1717	5.89e-06	0.0001	1.8	1.86704
2025-06-10 21:35:41	1718	5.91e-06	0.0001	1.8	1.87141
2025-06-10 21:35:42	1719	5.91e-06	0.0001	1.8	1.87141
2025-06-10 21:35:43	1720	5.89e-06	0.0001	1.8	1.86266
2025-06-10 21:35:44	1721	5.91e-06	0.0001	1.8	1.86704
2025-06-10 21:35:45	1722	5.91e-06	0.0001	1.8	1.86266
2025-06-10 21:35:46	1723	5.91e-06	0.0001	1.8	1.87141
2025-06-10 21:35:47	1724	5.89e-06	0.0001	1.8	1.87579
2025-06-10 21:35:48	1725	5.91e-06	0.0001	1.8	1.87141
2025-06-10 21:35:49	1726	5.91e-06	0.0001	1.8	1.87141
2025-06-10 21:35:50	1727	5.91e-06	0.0001	1.79	1.85828
2025-06-10 21:35:51	1728	5.91e-06	0.0001	1.79	1.86266
2025-06-10 21:35:52	1729	5.91e-06	0.0001	1.79	1.8539
2025-06-10 21:35:53	1730	5.87e-06	0.0001	1.79	1.85828
2025-06-10 21:35:54	1731	5.85e-06	0.0001	1.79	1.8539
2025-06-10 21:35:55	1732	5.82e-06	0.0001	1.79	1.86266
2025-06-10 21:35:56	1733	5.8e-06	0.0001	1.79	1.87141
2025-06-10 21:35:57	1734	5.8e-06	0.0001	1.79	1.88017
2025-06-10 21:35:58	1735	5.8e-06	0.0001	1.79	1.86266
2025-06-10 21:35:59	1736	5.8e-06	0.0001	1.79	1.86266
2025-06-10 21:35:59	1736	5.8e-06	0.0001	1.79	1.8539
2025-06-10 21:36:00	1737	5.82e-06	0.0001	1.79	1.85828
2025-06-10 21:36:01	1738	5.8e-06	0.0001	1.78	1.8539
2025-06-10 21:36:02	1739	5.78e-06	0.0001	1.77	1.84953
2025-06-10 21:36:03	1740	5.8e-06	0.0001	1.77	1.84078
2025-06-10 21:36:04	1741	5.8e-06	0.0001	1.77	1.84953
2025-06-10 21:36:05	1742	5.8e-06	0.0001	1.77	1.8539
2025-06-10 21:36:06	1743	5.8e-06	0.0001	1.77	1.8539
2025-06-10 21:36:07	1744	5.8e-06	0.0001	1.77	1.8364
2025-06-10 21:36:08	1745	5.8e-06	0.0001	1.77	1.84515
2025-06-10 21:36:09	1746	5.8e-06	0.0001	1.77	1.84515
2025-06-10 21:36:10	1747	5.8e-06	0.0001	1.77	1.83202
2025-06-10 21:36:11	1748	5.82e-06	0.0001	1.77	1.8364
2025-06-10 21:36:12	1749	5.82e-06	0.0001	1.77	1.84953
2025-06-10 21:36:13	1750	5.8e-06	0.0001	1.77	1.8539
2025-06-10 21:36:14	1751	5.82e-06	0.0001	1.76	1.8364
2025-06-10 21:36:15	1752	5.82e-06	0.0001	1.77	1.8364
2025-06-10 21:36:16	1753	5.82e-06	0.0001	1.77	1.84078
2025-06-10 21:36:17	1754	5.82e-06	0.0001	1.77	1.84078
2025-06-10 21:36:18	1755	5.82e-06	0.0001	1.77	1.84078
2025-06-10 21:36:19	1756	5.8e-06	0.0001	1.77	1.84078
2025-06-10 21:36:20	1757	5.8e-06	0.0001	1.77	1.83202
2025-06-10 21:36:21	1758	5.8e-06	0.0001	1.77	1.8364
2025-06-10 21:36:22	1759	5.8e-06	0.0001	1.77	1.83202
2025-06-10 21:36:23	1760	5.82e-06	0.0001	1.76	1.84078
2025-06-10 21:36:24	1761	5.82e-06	0.0001	1.77	1.82764
2025-06-10 21:36:25	1762	5.82e-06	0.0001	1.77	1.8364
2025-06-10 21:36:25	1762	5.8e-06	0.0001	1.76	1.8364
2025-06-10 21:36:26	1763	5.78e-06	0.0001	1.76	1.81889
2025-06-10 21:36:27	1764	5.8e-06	0.0001	1.75	1.81889
2025-06-10 21:36:28	1765	5.74e-06	0.0001	1.75	1.83202
2025-06-10 21:36:29	1766	5.76e-06	0.0001	1.75	1.81451
2025-06-10 21:36:30	1767	5.72e-06	0.0001	1.75	1.83202
2025-06-10 21:36:31	1768	5.7e-06	0.0001	1.75	1.81451
2025-06-10 21:36:32	1769	5.7e-06	0.0001	1.75	1.82764
2025-06-10 21:36:33	1770	5.7e-06	0.0001	1.75	1.81889
2025-06-10 21:36:34	1771	5.7e-06	0.0001	1.75	1.81014
2025-06-10 21:36:35	1772	5.7e-06	0.0001	1.75	1.82327
2025-06-10 21:36:36	1773	5.7e-06	0.0001	1.75	1.84515
2025-06-10 21:36:37	1774	5.68e-06	0.0001	1.74	1.80576
2025-06-10 21:36:38	1775	5.7e-06	0.0001	1.74	1.82327
2025-06-10 21:36:39	1776	5.68e-06	0.0001	1.74	1.80576
2025-06-10 21:36:40	1777	5.72e-06	0.0001	1.74	1.80138
2025-06-10 21:36:41	1778	5.7e-06	0.0001	1.74	1.81451
2025-06-10 21:36:42	1779	5.7e-06	0.0001	1.74	1.81451
2025-06-10 21:36:43	1780	5.7e-06	0.0001	1.74	1.81014
2025-06-10 21:36:44	1781	5.7e-06	0.0001	1.74	1.80138
2025-06-10 21:36:45	1782	5.7e-06	0.0001	1.74	1.82764
2025-06-10 21:36:46	1783	5.7e-06	0.0001	1.74	1.81014
2025-06-10 21:36:47	1784	5.7e-06	0.0001	1.74	1.79701
2025-06-10 21:36:48	1785	5.7e-06	0.0001	1.74	1.80576
2025-06-10 21:36:49	1786	5.7e-06	0.0001	1.74	1.80576
2025-06-10 21:36:50	1787	5.7e-06	0.0001	1.73	1.80138
2025-06-10 21:36:51	1788	5.7e-06	0.0001	1.73	1.81014
2025-06-10 21:36:52	1789	5.68e-06	0.0001	1.73	1.80576
2025-06-10 21:36:53	1790	5.68e-06	0.0001	1.73	1.79701
2025-06-10 21:36:54	1791	5.7e-06	0.0001	1.73	1.80138
2025-06-10 21:36:55	1792	5.7e-06	0.0001	1.73	1.79263
2025-06-10 21:36:56	1793	5.7e-06	0.0001	1.73	1.79263
2025-06-10 21:36:57	1794	5.7e-06	0.0001	1.73	1.77512
2025-06-10 21:36:58	1795	5.7e-06	0.0001	1.73	1.78825
2025-06-10 21:36:59	1796	5.7e-06	0.0001	1.73	1.79263
2025-06-10 21:37:00	1797	5.7e-06	0.0001	1.73	1.78825
2025-06-10 21:37:01	1798	5.7e-06	0.0001	1.72	1.7795
2025-06-10 21:37:02	1799	5.7e-06	0.0001	1.72	1.79701
2025-06-10 21:37:03	1800	5.7e-06	0.0001	1.72	1.80138
2025-06-10 21:37:04	1801	5.7e-06	0.0001	1.72	1.79701
2025-06-10 21:37:05	1802	5.7e-06	0.0001	1.72	1.79263
2025-06-10 21:37:06	1803	5.7e-06	0.0001	1.72	1.79263
2025-06-10 21:37:07	1804	5.7e-06	0.0001	1.72	1.78825
2025-06-10 21:37:08	1805	5.7e-06	0.0001	1.72	1.78825
2025-06-10 21:37:09	1806	5.7e-06	0.0001	1.72	1.77074
2025-06-10 21:37:10	1807	5.7e-06	0.0001	1.72	1.7795
2025-06-10 21:37:11	1808	5.7e-06	0.0001	1.72	1.7795
2025-06-10 21:37:12	1809	5.72e-06	0.0001	1.72	1.77512
2025-06-10 21:37:13	1810	5.68e-06	0.0001	1.72	1.80138
2025-06-10 21:37:14	1811	5.7e-06	0.0001	1.72	1.77512
2025-06-10 21:37:15	1812	5.7e-06	0.0001	1.72	1.7795
2025-06-10 21:37:16	1813	5.7e-06	0.0001	1.71	1.78825
2025-06-10 21:37:17	1814	5.7e-06	0.0001	1.71	1.77512
2025-06-10 21:37:18	1815	5.7e-06	0.0001	1.71	1.77074
2025-06-10 21:37:19	1816	5.72e-06	0.0001	1.71	1.78388
2025-06-10 21:37:20	1817	5.7e-06	0.0001	1.71	1.77512
2025-06-10 21:37:21	1818	5.68e-06	0.0001	1.71	1.77512
2025-06-10 21:37:22	1819	5.62e-06	0.0001	1.71	1.76637
2025-06-10 21:37:23	1820	5.62e-06	0.0001	1.71	1.76637
2025-06-10 21:37:24	1821	5.62e-06	0.0001	1.71	1.77074
2025-06-10 21:37:25	1822	5.62e-06	0.0001	1.7	1.78825
2025-06-10 21:37:26	1823	5.62e-06	0.0001	1.69	1.77074
2025-06-10 21:37:27	1824	5.62e-06	0.0001	1.7	1.74886
2025-06-10 21:37:28	1825	5.62e-06	0.0001	1.7	1.76199
2025-06-10 21:37:29	1826	5.62e-06	0.0001	1.69	1.75324
2025-06-10 21:37:30	1827	5.62e-06	0.0001	1.7	1.76637
2025-06-10 21:37:31	1828	5.62e-06	0.0001	1.7	1.76637
2025-06-10 21:37:32	1829	5.62e-06	0.0001	1.7	1.74886
2025-06-10 21:37:33	1830	5.6e-06	0.0001	1.7	1.76637
2025-06-10 21:37:34	1831	5.62e-06	0.0001	1.7	1.76199
2025-06-10 21:37:35	1832	5.62e-06	0.0001	1.7	1.76199
2025-06-10 21:37:36	1833	5.62e-06	0.0001	1.7	1.76199
2025-06-10 21:37:37	1834	5.62e-06	0.0001	1.7	1.74886
2025-06-10 21:37:38	1835	5.6e-06	0.0001	1.7	1.75761
2025-06-10 21:37:39	1836	5.62e-06	0.0001	1.69	1.75761
2025-06-10 21:37:40	1837	5.62e-06	0.0001	1.68	1.75761
2025-06-10 21:37:41	1838	5.62e-06	0.0001	1.68	1.74886
2025-06-10 21:37:42	1839	5.62e-06	0.0001	1.68	1.74886
2025-06-10 21:37:43	1840	5.6e-06	0.0001	1.68	1.74448
2025-06-10 21:37:44	1841	5.62e-06	0.0001	1.68	1.74886
2025-06-10 21:37:45	1842	5.62e-06	0.0001	1.68	1.76199
2025-06-10 21:37:46	1843	5.62e-06	0.0001	1.69	1.76199
2025-06-10 21:37:47	1844	5.62e-06	0.0001	1.69	1.75324
2025-06-10 21:37:48	1845	5.6e-06	0.0001	1.68	1.73135
2025-06-10 21:37:49	1846	5.6e-06	0.0001	1.68	1.74011
2025-06-10 21:37:50	1847	5.62e-06	0.0001	1.68	1.74886
2025-06-10 21:37:51	1848	5.62e-06	0.0001	1.69	1.74448
2025-06-10 21:37:52	1849	5.62e-06	0.0001	1.68	1.75324
2025-06-10 21:37:53	1850	5.6e-06	0.0001	1.69	1.74011
2025-06-10 21:37:54	1851	5.62e-06	0.0001	1.68	1.74448
2025-06-10 21:37:55	1852	5.6e-06	0.0001	1.68	1.7226
2025-06-10 21:37:56	1853	5.62e-06	0.0001	1.68	1.7226
2025-06-10 21:37:57	1854	5.62e-06	0.0001	1.67	1.71822
2025-06-10 21:37:58	1855	5.6e-06	0.0001	1.66	1.69634
2025-06-10 21:37:59	1856	5.62e-06	0.0001	1.66	1.72697
2025-06-10 21:38:00	1857	5.62e-06	0.0001	1.65	1.68321
2025-06-10 21:38:01	1858	5.62e-06	0.0001	1.64	1.69634
2025-06-10 21:38:02	1859	5.62e-06	0.0001	1.64	1.70071
2025-06-10 21:38:03	1860	5.62e-06	0.0001	1.64	1.68758
2025-06-10 21:38:04	1861	5.62e-06	0.0001	1.63	1.70071
2025-06-10 21:38:05	1862	5.58e-06	0.0001	1.63	1.69634
2025-06-10 21:38:06	1863	5.57e-06	0.0001	1.63	1.70509
2025-06-10 21:38:07	1864	5.55e-06	0.0001	1.63	1.69196
2025-06-10 21:38:08	1865	5.53e-06	0.0001	1.63	1.69196
2025-06-10 21:38:09	1866	5.51e-06	0.0001	1.63	1.68758
2025-06-10 21:38:10	1867	5.51e-06	0.0001	1.63	1.68758
2025-06-10 21:38:11	1868	5.51e-06	0.0001	1.63	1.69196
2025-06-10 21:38:12	1869	5.51e-06	0.0001	1.63	1.6657
2025-06-10 21:38:13	1870	5.51e-06	0.0001	1.62	1.69196
2025-06-10 21:38:14	1871	5.51e-06	0.0001	1.62	1.67007
2025-06-10 21:38:15	1872	5.51e-06	0.0001	1.62	1.69196
2025-06-10 21:38:16	1873	5.51e-06	0.0001	1.62	1.68321
2025-06-10 21:38:17	1874	5.53e-06	0.0001	1.62	1.67883
2025-06-10 21:38:18	1875	5.51e-06	0.0001	1.62	1.67883
2025-06-10 21:38:19	1876	5.51e-06	0.0001	1.62	1.70509
2025-06-10 21:38:20	1877	5.53e-06	0.0001	1.62	1.69196
2025-06-10 21:38:21	1878	5.53e-06	0.0001	1.62	1.67883
2025-06-10 21:38:22	1879	5.51e-06	0.0001	1.62	1.68321
2025-06-10 21:38:23	1880	5.51e-06	0.0001	1.62	1.67883
2025-06-10 21:38:24	1881	5.53e-06	0.0001	1.62	1.67445
2025-06-10 21:38:25	1882	5.53e-06	0.0001	1.62	1.67445
2025-06-10 21:38:26	1883	5.51e-06	0.0001	1.62	1.67007
2025-06-10 21:38:27	1884	5.51e-06	0.0001	1.62	1.67445
2025-06-10 21:38:28	1885	5.51e-06	0.0001	1.62	1.67883
2025-06-10 21:38:29	1886	5.51e-06	0.0001	1.62	1.67007
2025-06-10 21:38:30	1887	5.51e-06	0.0001	1.61	1.68758
2025-06-10 21:38:31	1888	5.53e-06	0.0001	1.61	1.67883
2025-06-10 21:38:32	1889	5.51e-06	0.0001	1.61	1.67445
2025-06-10 21:38:33	1890	5.51e-06	0.0001	1.61	1.6657
2025-06-10 21:38:34	1891	5.51e-06	0.0001	1.62	1.67445
2025-06-10 21:38:35	1892	5.51e-06	0.0001	1.62	1.67007
2025-06-10 21:38:36	1893	5.53e-06	0.0001	1.62	1.6657
2025-06-10 21:38:37	1894	5.53e-06	0.0001	1.61	1.67007
2025-06-10 21:38:38	1895	5.53e-06	0.0001	1.61	1.6657
2025-06-10 21:38:39	1896	5.51e-06	0.0001	1.61	1.67883
2025-06-10 21:38:40	1897	5.51e-06	0.0001	1.61	1.67883
2025-06-10 21:38:41	1898	5.51e-06	0.0001	1.61	1.67007
2025-06-10 21:38:42	1899	5.51e-06	0.0001	1.61	1.67883
2025-06-10 21:38:43	1900	5.53e-06	0.0001	1.61	1.68758
2025-06-10 21:38:44	1901	5.53e-06	0.0001	1.61	1.66132
2025-06-10 21:38:45	1902	5.51e-06	0.0001	1.61	1.64819
2025-06-10 21:38:46	1903	5.51e-06	0.0001	1.61	1.67445
2025-06-10 21:38:47	1904	5.53e-06	0.0001	1.61	1.65257
2025-06-10 21:38:48	1905	5.53e-06	0.0001	1.62	1.66132
2025-06-10 21:38:49	1906	5.51e-06	0.0001	1.61	1.65257
2025-06-10 21:38:50	1907	5.51e-06	0.0001	1.61	1.67445
2025-06-10 21:38:51	1908	5.51e-06	0.0001	1.61	1.6657
2025-06-10 21:38:52	1909	5.51e-06	0.0001	1.61	1.67883
2025-06-10 21:38:53	1910	5.51e-06	0.0001	1.61	1.6657
2025-06-10 21:38:54	1911	5.51e-06	0.0001	1.61	1.65694
2025-06-10 21:38:55	1912	5.51e-06	0.0001	1.61	1.67007
2025-06-10 21:38:56	1913	5.53e-06	0.0001	1.61	1.66132
2025-06-10 21:38:57	1914	5.53e-06	0.0001	1.61	1.65257
2025-06-10 21:38:58	1915	5.51e-06	0.0001	1.6	1.66132
2025-06-10 21:38:59	1916	5.51e-06	0.0001	1.61	1.66132
2025-06-10 21:39:00	1917	5.51e-06	0.0001	1.61	1.65694
2025-06-10 21:39:01	1918	5.51e-06	0.0001	1.61	1.66132
2025-06-10 21:39:02	1919	5.51e-06	0.0001	1.61	1.66132
2025-06-10 21:39:03	1920	5.49e-06	0.0001	1.61	1.65257
2025-06-10 21:39:04	1921	5.51e-06	0.0001	1.61	1.67445
2025-06-10 21:39:05	1922	5.51e-06	0.0001	1.61	1.64381
2025-06-10 21:39:05	1922	5.53e-06	0.0001	1.61	1.64381
2025-06-10 21:39:07	1924	5.51e-06	0.0001	1.61	1.64381
2025-06-10 21:39:08	1925	5.53e-06	0.0001	1.61	1.64819
2025-06-10 21:39:09	1926	5.53e-06	0.0001	1.61	1.65257
2025-06-10 21:39:10	1927	5.53e-06	0.0001	1.61	1.64381
2025-06-10 21:39:11	1928	5.53e-06	0.0001	1.6	1.65257
2025-06-10 21:39:12	1929	5.53e-06	0.0001	1.61	1.64819
2025-06-10 21:39:13	1930	5.51e-06	0.0001	1.61	1.65257
2025-06-10 21:39:13	1930	5.53e-06	0.0001	1.61	1.65257
2025-06-10 21:39:14	1931	5.51e-06	0.0001	1.61	1.63068
2025-06-10 21:39:15	1932	5.51e-06	0.0001	1.61	1.64381
2025-06-10 21:39:16	1933	5.51e-06	0.0001	1.6	1.65257
2025-06-10 21:39:17	1934	5.51e-06	0.0001	1.6	1.64381
2025-06-10 21:39:18	1935	5.53e-06	0.0001	1.6	1.64819
2025-06-10 21:39:19	1936	5.53e-06	0.0001	1.6	1.64819
2025-06-10 21:39:20	1937	5.53e-06	0.0001	1.6	1.65257
2025-06-10 21:39:21	1938	5.51e-06	0.0001	1.6	1.63944
2025-06-10 21:39:22	1939	5.53e-06	0.0001	1.6	1.65257
2025-06-10 21:39:23	1940	5.53e-06	0.0001	1.6	1.65257
2025-06-10 21:39:24	1941	5.51e-06	0.0001	1.6	1.63068
2025-06-10 21:39:25	1942	5.47e-06	0.0001	1.6	1.64381
2025-06-10 21:39:26	1943	5.49e-06	0.0001	1.6	1.64819
2025-06-10 21:39:27	1944	5.47e-06	0.0001	1.6	1.65694
2025-06-10 21:39:28	1945	5.47e-06	0.0001	1.6	1.63068
2025-06-10 21:39:29	1946	5.45e-06	0.0001	1.6	1.64381
2025-06-10 21:39:30	1947	5.43e-06	0.0001	1.6	1.63944
2025-06-10 21:39:31	1948	5.43e-06	0.0001	1.6	1.63944
2025-06-10 21:39:32	1949	5.45e-06	0.0001	1.6	1.63944
2025-06-10 21:39:33	1950	5.43e-06	0.0001	1.6	1.65694
2025-06-10 21:39:34	1951	5.41e-06	0.0001	1.6	1.64819
2025-06-10 21:39:35	1952	5.41e-06	0.0001	1.6	1.63944
2025-06-10 21:39:36	1953	5.41e-06	0.0001	1.6	1.63068
2025-06-10 21:39:37	1954	5.41e-06	0.0001	1.6	1.63068
2025-06-10 21:39:38	1955	5.41e-06	0.0001	1.6	1.64381
2025-06-10 21:39:38	1955	5.39e-06	0.0001	1.6	1.63944
2025-06-10 21:39:39	1956	5.41e-06	0.0001	1.6	1.63944
2025-06-10 21:39:40	1957	5.41e-06	0.0001	1.59	1.63506
2025-06-10 21:39:41	1958	5.41e-06	0.0001	1.59	1.62631
2025-06-10 21:39:43	1960	5.43e-06	0.0001	1.59	1.62193
2025-06-10 21:39:44	1961	5.41e-06	0.0001	1.59	1.63506
2025-06-10 21:39:45	1962	5.41e-06	0.0001	1.59	1.62631
2025-06-10 21:39:46	1963	5.41e-06	0.0001	1.59	1.61755
2025-06-10 21:39:46	1963	5.41e-06	0.0001	1.59	1.61755
[truncated: 4,221 more rows]
