# Supplementary material for: A Unified Method for Triple Oxygen Isotope Analysis of Sulfate, Water, and Organics
Source: Anal Chem. 2026 Mar 6;98(11):8111–20. doi: 10.1021/acs.analchem.5c06406 (PMC13019427; doi:10.1021/acs.analchem.5c06406)
Supplement: Supplementary file 3 [file ac5c06406_si_003.zip › Zahnow_TORCH_Supplementary_Sample_Log_Files/2025-06-10_IAEA-SO-6_A2_evaluation_results.xlsx]

## Sheet: Summary
DateTime	Sample name	Sample Type	Sample mass	Instrument	d18O raw	d18O GD scaled	d18O VSMOW	d18O SD	Dp17O raw	Dp17O GD scaled	Dp17O VSMOW	Dp17O SD	d13C raw	d13C VPDB	d13C SD	TCD Peak area pos	TCD Peak area std	TCD Peak area neg	TCD Peak area neg std	TCD Peak ratio	TC/EA yield (%)	CO input pressure (mbar)	CO input pressure LN2 T (mbar)	CO residual pressure (mbar)	CO converted (mbar)	Discharge yield (%)	CO2 final pressure (mbar)	CO2/CO ratio	Residual gas pressure (mbar)	Comments
2025-06-10 22:49:03	IAEA-SO-6_A2	BaSO4	2.512	TILDAS	-12.4463	-10.6272	-10.6272	0.016	-228.699	-223.368	-223.368	7.9	N/A	N/A	N/A	15.2378	0.151625	0.144777	0.0265653	105.25	109.294	3.25014	2.4798	0.0312	2.4486	98.7418	1.41184	0.576589	0.0128

## Sheet: Isotope Data
ID	dateTimeMeasured	SampleName	d17O	d17OError	d18O	d18OError	Dp17O	Dp17OError	nSamCycles	nSamPoints	nRefPoints	pCO2Ref	pCO2Ref_error	pCO2Sam	pCO2Sam_error	pCO2Mismatch	pCO2Mismatch_error	PCellRef	PCellRef_error	PCellSam	PCellSam_error	PCellMismatch	PCellMismatch_error	TCellSam	TCellSam_error	TCellRef	TCellRef_error	TCellMismatch	TCellMismatch_error	measurementPeriod	d18O_scaled	d17O_scaled	Dp17O_scaled
19360	2025-06-11 16:47:11	GD_IAEA-SO-6_A2	-6.454	0.016	-11.275	0.016	-487.4	7.9	10	2080	2308	420.023	0.71632	419.452	0.96437	-0.58125	0.2642	41.3338	0.00117	41.334	0.00122	0.00027	0.00099	24.4968	0.00386	24.4968	0.00386	0.00011	0.00043	2025-06-08 to 2027-06-21	-12.4463	-6.81823	-228.699

## Sheet: Log Data
Sample name	Sample mass	TC/EA (°C)	Datetime	Trap 5 (°C)	Trap 6 (°C)	Trap 7 (°C)	Reactor (°C)	TCD (°C)	p G2 (mbar)	p G4 (mbar)	p G5 (mbar)	Datetime	Trap 5 (°C)	Trap 6 (°C)	Trap 7 (°C)	Reactor (°C)	TCD (°C)	p G2 (mbar)	p G4 (mbar)	p G5 (mbar)	Datetime	Trap 5 (°C)	Trap 6 (°C)	Trap 7 (°C)	Reactor (°C)	TCD (°C)	p G2 (mbar)	p G4 (mbar)	p G5 (mbar)	Datetime	Trap 5 (°C)	Trap 6 (°C)	Trap 7 (°C)	Reactor (°C)	TCD (°C)	p G2 (mbar)	p G4 (mbar)	p G5 (mbar)	Datetime	Trap 5 (°C)	Trap 6 (°C)	Trap 7 (°C)	Reactor (°C)	TCD (°C)	p G2 (mbar)	p G4 (mbar)	p G5 (mbar)	Datetime	Trap 5 (°C)
IAEA-SO-6_A2	2.512	1450.000000	2025-06-10 22:49:03	24.434403	33.976357	28.701939	21.810682	31.603786	0.000100	0.000100	-0.019412	2025-06-10 23:08:24	31.981427	64.103888	23.469755	8.412104	31.637428	0.000100	3.250000	3.250140	2025-06-10 23:09:52	26.381841	63.832813	-176.039158	-175.895423	31.611654	0.000100	2.450000	2.479804	2025-06-10 23:53:24	24.317294	64.919103	-176.498187	-175.934277	31.424187	0.000100	0.031200	0.006849	2025-06-11 00:03:22	24.437910	36.055904	23.326178	21.965480	31.293873	0.000100	0.886000	1.411837	2025-06-11 00:14:03	23.783536
[truncated: 7 more columns]

## Sheet: TCD Data
dateTime	Relative time	Signal
2025-06-10 22:51:08	0	0.028
2025-06-10 22:51:09	1	0.038506
2025-06-10 22:51:10	2	0.027015
2025-06-10 22:51:11	3	0.032268
2025-06-10 22:51:12	4	0.030298
2025-06-10 22:51:14	6	0.029642
2025-06-10 22:51:14	6	0.028
2025-06-10 22:51:16	8	0.02997
2025-06-10 22:51:17	9	0.03391
2025-06-10 22:51:17	9	0.02997
2025-06-10 22:51:18	10	0.031611
2025-06-10 22:51:19	11	0.028328
2025-06-10 22:51:20	12	0.03391
2025-06-10 22:51:22	14	0.024389
2025-06-10 22:51:22	14	0.032268
2025-06-10 22:51:24	16	0.034238
2025-06-10 22:51:25	17	0.029642
2025-06-10 22:51:26	18	0.027344
2025-06-10 22:51:27	19	0.030298
2025-06-10 22:51:28	20	0.030627
2025-06-10 22:51:29	21	0.031611
2025-06-10 22:51:30	22	0.027344
2025-06-10 22:51:31	23	0.030955
2025-06-10 22:51:32	24	0.02997
2025-06-10 22:51:33	25	0.032925
2025-06-10 22:51:34	26	0.024717
2025-06-10 22:51:35	27	0.025045
2025-06-10 22:51:36	28	0.031283
2025-06-10 22:51:38	30	0.025702
2025-06-10 22:51:38	30	0.037849
2025-06-10 22:51:40	32	0.035879
2025-06-10 22:51:41	33	0.030627
2025-06-10 22:51:42	34	0.028328
2025-06-10 22:51:43	35	0.033253
2025-06-10 22:51:44	36	0.032596
2025-06-10 22:51:45	37	0.028
2025-06-10 22:51:46	38	0.033581
2025-06-10 22:51:47	39	0.027015
2025-06-10 22:51:49	41	0.03194
2025-06-10 22:51:50	42	0.025045
2025-06-10 22:51:51	43	0.031611
2025-06-10 22:51:51	43	0.030955
2025-06-10 22:51:53	45	0.029313
2025-06-10 22:51:54	46	0.028657
2025-06-10 22:51:55	47	0.028985
2025-06-10 22:51:56	48	0.030955
2025-06-10 22:51:56	48	0.028328
2025-06-10 22:51:58	50	0.033253
2025-06-10 22:51:59	51	0.030298
2025-06-10 22:52:00	52	0.03194
2025-06-10 22:52:00	52	0.025374
2025-06-10 22:52:02	54	0.036536
2025-06-10 22:52:02	54	0.028328
2025-06-10 22:52:04	56	0.034566
2025-06-10 22:52:04	56	0.03391
2025-06-10 22:52:06	58	0.030955
2025-06-10 22:52:06	58	0.028
2025-06-10 22:52:08	60	0.028328
2025-06-10 22:52:09	61	0.03194
2025-06-10 22:52:09	61	0.036536
2025-06-10 22:52:10	62	0.026359
2025-06-10 22:52:12	64	0.02997
2025-06-10 22:52:13	65	0.033581
2025-06-10 22:52:14	66	0.025374
2025-06-10 22:52:15	67	0.03391
2025-06-10 22:52:16	68	0.028657
2025-06-10 22:52:17	69	0.02997
2025-06-10 22:52:17	69	0.033581
2025-06-10 22:52:18	70	0.034894
2025-06-10 22:52:19	71	0.035223
2025-06-10 22:52:20	72	0.036536
2025-06-10 22:52:22	74	0.031611
2025-06-10 22:52:22	74	0.030298
2025-06-10 22:52:24	76	0.030955
2025-06-10 22:52:24	76	0.030627
2025-06-10 22:52:25	77	0.030955
2025-06-10 22:52:27	79	0.028985
2025-06-10 22:52:28	80	0.03194
2025-06-10 22:52:28	80	0.026359
2025-06-10 22:52:29	81	0.033581
2025-06-10 22:52:31	83	0.035223
2025-06-10 22:52:32	84	0.03391
2025-06-10 22:52:33	85	0.028328
2025-06-10 22:52:33	85	0.026687
2025-06-10 22:52:34	86	0.035879
2025-06-10 22:52:35	87	0.03391
2025-06-10 22:52:36	88	0.033253
2025-06-10 22:52:37	89	0.033253
2025-06-10 22:52:38	90	0.028328
2025-06-10 22:52:40	92	0.03194
2025-06-10 22:52:41	93	0.035551
2025-06-10 22:52:42	94	0.028657
2025-06-10 22:52:42	94	0.03194
2025-06-10 22:52:44	96	0.034894
2025-06-10 22:52:45	97	0.03194
2025-06-10 22:52:45	97	0.028657
2025-06-10 22:52:47	99	0.028
2025-06-10 22:52:47	99	0.029313
2025-06-10 22:52:48	100	0.028
2025-06-10 22:52:49	101	0.027672
2025-06-10 22:52:50	102	0.028657
2025-06-10 22:52:51	103	0.030955
2025-06-10 22:52:52	104	0.032596
2025-06-10 22:52:53	105	0.03194
2025-06-10 22:52:54	106	0.030627
2025-06-10 22:52:55	107	0.028
2025-06-10 22:52:56	108	0.030627
2025-06-10 22:52:57	109	0.03194
2025-06-10 22:52:58	110	0.034238
2025-06-10 22:52:59	111	0.032596
2025-06-10 22:53:00	112	0.034894
2025-06-10 22:53:01	113	0.034894
2025-06-10 22:53:02	114	0.036208
2025-06-10 22:53:03	115	0.03194
2025-06-10 22:53:04	116	0.029313
2025-06-10 22:53:05	117	0.02997
2025-06-10 22:53:06	118	0.037193
2025-06-10 22:53:07	119	0.028657
2025-06-10 22:53:08	120	0.02997
2025-06-10 22:53:09	121	0.028657
2025-06-10 22:53:10	122	0.028328
2025-06-10 22:53:11	123	0.030298
2025-06-10 22:53:12	124	0.029642
2025-06-10 22:53:13	125	0.02997
2025-06-10 22:53:14	126	0.02997
2025-06-10 22:53:15	127	0.02997
2025-06-10 22:53:16	128	0.024061
2025-06-10 22:53:17	129	0.021434
2025-06-10 22:53:18	130	0.023404
2025-06-10 22:53:19	131	0.02603
2025-06-10 22:53:20	132	0.026687
2025-06-10 22:53:21	133	0.02997
2025-06-10 22:53:22	134	0.025045
2025-06-10 22:53:23	135	0.030298
2025-06-10 22:53:24	136	0.025702
2025-06-10 22:53:25	137	0.033581
2025-06-10 22:53:26	138	0.029642
2025-06-10 22:53:27	139	0.035879
2025-06-10 22:53:28	140	0.028985
2025-06-10 22:53:29	141	0.035551
2025-06-10 22:53:30	142	0.028985
2025-06-10 22:53:31	143	0.03194
2025-06-10 22:53:31	143	0.030627
2025-06-10 22:53:32	144	0.032925
2025-06-10 22:53:33	145	0.030298
2025-06-10 22:53:34	146	0.025374
2025-06-10 22:53:35	147	0.027672
2025-06-10 22:53:36	148	0.028985
2025-06-10 22:53:37	149	0.030298
2025-06-10 22:53:39	151	0.032925
2025-06-10 22:53:39	151	0.032925
2025-06-10 22:53:40	152	0.025702
2025-06-10 22:53:41	153	0.035551
2025-06-10 22:53:42	154	0.023404
2025-06-10 22:53:43	155	0.03194
2025-06-10 22:53:44	156	0.031283
2025-06-10 22:53:45	157	0.030955
2025-06-10 22:53:46	158	0.032268
2025-06-10 22:53:47	159	0.027015
2025-06-10 22:53:48	160	0.036536
2025-06-10 22:53:49	161	0.030298
2025-06-10 22:53:50	162	0.028
2025-06-10 22:53:51	163	0.03194
2025-06-10 22:53:52	164	0.02603
2025-06-10 22:53:53	165	0.027672
2025-06-10 22:53:54	166	0.026359
2025-06-10 22:53:55	167	0.028
2025-06-10 22:53:56	168	0.031283
2025-06-10 22:53:57	169	0.033253
2025-06-10 22:53:57	169	0.030298
2025-06-10 22:53:58	170	0.024717
2025-06-10 22:54:00	172	0.027672
2025-06-10 22:54:01	173	0.034566
2025-06-10 22:54:02	174	0.037849
2025-06-10 22:54:02	174	0.034566
2025-06-10 22:54:04	176	0.026359
2025-06-10 22:54:04	176	0.031611
2025-06-10 22:54:05	177	0.025702
2025-06-10 22:54:06	178	0.02997
2025-06-10 22:54:07	179	0.027344
2025-06-10 22:54:08	180	0.027672
2025-06-10 22:54:09	181	0.032268
2025-06-10 22:54:10	182	0.030627
2025-06-10 22:54:11	183	0.025045
2025-06-10 22:54:12	184	0.029313
2025-06-10 22:54:13	185	0.032596
2025-06-10 22:54:14	186	0.034566
2025-06-10 22:54:15	187	0.03391
2025-06-10 22:54:16	188	0.027344
2025-06-10 22:54:17	189	0.028985
2025-06-10 22:54:18	190	0.033253
2025-06-10 22:54:19	191	0.036536
2025-06-10 22:54:20	192	0.035551
2025-06-10 22:54:21	193	0.036208
2025-06-10 22:54:21	193	0.027015
2025-06-10 22:54:22	194	0.030298
2025-06-10 22:54:23	195	0.028
2025-06-10 22:54:25	197	0.028985
2025-06-10 22:54:26	198	0.033253
2025-06-10 22:54:27	199	0.032596
2025-06-10 22:54:27	199	0.027344
2025-06-10 22:54:28	200	0.030627
2025-06-10 22:54:29	201	0.033581
2025-06-10 22:54:30	202	0.026359
2025-06-10 22:54:31	203	0.032925
2025-06-10 22:54:32	204	0.025702
2025-06-10 22:54:33	205	0.028
2025-06-10 22:54:34	206	0.028328
2025-06-10 22:54:35	207	0.027672
2025-06-10 22:54:36	208	0.030627
2025-06-10 22:54:37	209	0.029642
2025-06-10 22:54:38	210	0.032268
2025-06-10 22:54:39	211	0.029313
2025-06-10 22:54:40	212	0.03391
2025-06-10 22:54:41	213	0.036208
2025-06-10 22:54:42	214	0.029313
2025-06-10 22:54:43	215	0.028985
2025-06-10 22:54:44	216	0.036864
2025-06-10 22:54:45	217	0.033253
2025-06-10 22:54:46	218	0.02997
2025-06-10 22:54:47	219	0.032268
2025-06-10 22:54:48	220	0.02997
2025-06-10 22:54:49	221	0.02603
2025-06-10 22:54:50	222	0.028985
2025-06-10 22:54:51	223	0.032925
2025-06-10 22:54:51	223	0.035879
2025-06-10 22:54:53	225	0.033581
2025-06-10 22:54:54	226	0.02997
2025-06-10 22:54:55	227	0.032596
2025-06-10 22:54:55	227	0.028328
2025-06-10 22:54:56	228	0.029642
2025-06-10 22:54:57	229	0.029313
2025-06-10 22:54:58	230	0.026687
2025-06-10 22:54:59	231	0.03391
2025-06-10 22:55:00	232	0.035223
2025-06-10 22:55:01	233	0.035223
2025-06-10 22:55:02	234	0.033253
2025-06-10 22:55:03	235	0.030298
2025-06-10 22:55:04	236	0.03391
2025-06-10 22:55:05	237	0.032596
2025-06-10 22:55:06	238	0.032268
2025-06-10 22:55:07	239	0.029642
2025-06-10 22:55:08	240	0.034566
2025-06-10 22:55:09	241	0.031283
2025-06-10 22:55:10	242	0.032925
2025-06-10 22:55:11	243	0.026359
2025-06-10 22:55:11	243	0.03194
2025-06-10 22:55:13	245	0.02603
2025-06-10 22:55:14	246	0.027672
2025-06-10 22:55:15	247	0.031283
2025-06-10 22:55:16	248	0.03194
2025-06-10 22:55:16	248	0.029313
2025-06-10 22:55:17	249	0.029642
2025-06-10 22:55:18	250	0.03194
2025-06-10 22:55:19	251	0.032268
2025-06-10 22:55:20	252	0.03194
2025-06-10 22:55:21	253	0.030298
2025-06-10 22:55:22	254	0.029642
2025-06-10 22:55:23	255	0.028
2025-06-10 22:55:24	256	0.035223
2025-06-10 22:55:25	257	0.030627
2025-06-10 22:55:26	258	0.03391
2025-06-10 22:55:27	259	0.033581
2025-06-10 22:55:28	260	0.028328
2025-06-10 22:55:29	261	0.02997
2025-06-10 22:55:30	262	0.031611
2025-06-10 22:55:31	263	0.030627
2025-06-10 22:55:32	264	0.034566
2025-06-10 22:55:33	265	0.028657
2025-06-10 22:55:34	266	0.030955
2025-06-10 22:55:35	267	0.032596
2025-06-10 22:55:36	268	0.033581
2025-06-10 22:55:37	269	0.028
2025-06-10 22:55:38	270	0.031611
2025-06-10 22:55:39	271	0.032268
2025-06-10 22:55:40	272	0.028985
2025-06-10 22:55:41	273	0.030627
2025-06-10 22:55:42	274	0.028657
2025-06-10 22:55:43	275	0.034566
2025-06-10 22:55:44	276	0.02997
2025-06-10 22:55:45	277	0.031611
2025-06-10 22:55:46	278	0.032925
2025-06-10 22:55:47	279	0.027015
2025-06-10 22:55:47	279	0.031283
2025-06-10 22:55:48	280	0.030627
2025-06-10 22:55:49	281	0.027344
2025-06-10 22:55:51	283	0.037521
2025-06-10 22:55:51	283	0.034894
2025-06-10 22:55:52	284	0.02997
2025-06-10 22:55:54	286	0.038506
2025-06-10 22:55:55	287	0.03194
2025-06-10 22:55:55	287	0.034238
2025-06-10 22:55:56	288	0.035223
2025-06-10 22:55:57	289	0.031611
2025-06-10 22:55:58	290	0.028
2025-06-10 22:56:00	292	0.028985
2025-06-10 22:56:00	292	0.03194
2025-06-10 22:56:02	294	0.032268
2025-06-10 22:56:03	295	0.028657
2025-06-10 22:56:04	296	0.037193
2025-06-10 22:56:05	297	0.03391
2025-06-10 22:56:06	298	0.032925
2025-06-10 22:56:08	300	0.029642
2025-06-10 22:56:08	300	0.032596
2025-06-10 22:56:10	302	0.029313
2025-06-10 22:56:11	303	0.024717
2025-06-10 22:56:12	304	0.030627
2025-06-10 22:56:13	305	0.034566
2025-06-10 22:56:14	306	0.030298
2025-06-10 22:56:15	307	0.028328
2025-06-10 22:56:16	308	0.028328
2025-06-10 22:56:17	309	0.031611
2025-06-10 22:56:19	311	0.039162
2025-06-10 22:56:19	311	0.032596
2025-06-10 22:56:20	312	0.037193
2025-06-10 22:56:21	313	0.031283
2025-06-10 22:56:22	314	0.025374
2025-06-10 22:56:23	315	0.030955
2025-06-10 22:56:24	316	0.033581
2025-06-10 22:56:25	317	0.030298
2025-06-10 22:56:27	319	0.028
2025-06-10 22:56:28	320	0.035223
2025-06-10 22:56:29	321	0.028985
2025-06-10 22:56:30	322	0.030627
2025-06-10 22:56:31	323	0.029642
2025-06-10 22:56:31	323	0.032925
2025-06-10 22:56:33	325	0.03194
2025-06-10 22:56:34	326	0.031283
2025-06-10 22:56:35	327	0.028
2025-06-10 22:56:36	328	0.031611
2025-06-10 22:56:37	329	0.027015
2025-06-10 22:56:38	330	0.030298
2025-06-10 22:56:38	330	0.029642
2025-06-10 22:56:39	331	0.02603
2025-06-10 22:56:41	333	0.02603
2025-06-10 22:56:41	333	0.031611
2025-06-10 22:56:42	334	0.032596
2025-06-10 22:56:43	335	0.03194
2025-06-10 22:56:44	336	0.031611
2025-06-10 22:56:45	337	0.031283
2025-06-10 22:56:46	338	0.028657
2025-06-10 22:56:48	340	0.034894
2025-06-10 22:56:49	341	0.038834
2025-06-10 22:56:50	342	0.032596
2025-06-10 22:56:50	342	0.027672
2025-06-10 22:56:52	344	0.027015
2025-06-10 22:56:53	345	0.031611
2025-06-10 22:56:54	346	0.030955
2025-06-10 22:56:55	347	0.031283
2025-06-10 22:56:55	347	0.033581
2025-06-10 22:56:57	349	0.03391
2025-06-10 22:56:57	349	0.028
2025-06-10 22:56:58	350	0.030627
2025-06-10 22:56:59	351	0.030627
2025-06-10 22:57:00	352	0.030298
2025-06-10 22:57:01	353	0.028985
2025-06-10 22:57:02	354	-0.048822
2025-06-10 22:57:03	355	0.021106
2025-06-10 22:57:04	356	0.03194
2025-06-10 22:57:06	358	0.027672
2025-06-10 22:57:07	359	0.025702
2025-06-10 22:57:08	360	0.026687
2025-06-10 22:57:09	361	0.025374
2025-06-10 22:57:10	362	0.031283
2025-06-10 22:57:11	363	0.033581
2025-06-10 22:57:12	364	0.031283
2025-06-10 22:57:13	365	0.036536
2025-06-10 22:57:13	365	0.035879
2025-06-10 22:57:15	367	0.0454
2025-06-10 22:57:15	367	0.055249
2025-06-10 22:57:17	369	0.068053
2025-06-10 22:57:18	370	0.100883
2025-06-10 22:57:19	371	0.124192
2025-06-10 22:57:20	372	0.163588
2025-06-10 22:57:21	373	0.20758
2025-06-10 22:57:22	374	0.255512
2025-06-10 22:57:22	374	0.306399
2025-06-10 22:57:24	376	0.354659
2025-06-10 22:57:25	377	0.4085
2025-06-10 22:57:26	378	0.438704
2025-06-10 22:57:27	379	0.457088
2025-06-10 22:57:28	380	0.469892
2025-06-10 22:57:29	381	0.479741
2025-06-10 22:57:30	382	0.480726
2025-06-10 22:57:31	383	0.482696
2025-06-10 22:57:32	384	0.477771
2025-06-10 22:57:33	385	0.471205
2025-06-10 22:57:34	386	0.459058
2025-06-10 22:57:35	387	0.454462
2025-06-10 22:57:36	388	0.447568
2025-06-10 22:57:37	389	0.438375
2025-06-10 22:57:38	390	0.425572
2025-06-10 22:57:39	391	0.418677
2025-06-10 22:57:40	392	0.401606
2025-06-10 22:57:41	393	0.393726
2025-06-10 22:57:42	394	0.386176
2025-06-10 22:57:43	395	0.374685
2025-06-10 22:57:44	396	0.357613
2025-06-10 22:57:45	397	0.350063
2025-06-10 22:57:46	398	0.337587
2025-06-10 22:57:47	399	0.328723
2025-06-10 22:57:48	400	0.314278
2025-06-10 22:57:49	401	0.304757
2025-06-10 22:57:50	402	0.287029
2025-06-10 22:57:51	403	0.282433
2025-06-10 22:57:52	404	0.277837
2025-06-10 22:57:53	405	0.266346
2025-06-10 22:57:54	406	0.254199
2025-06-10 22:57:55	407	0.246976
2025-06-10 22:57:56	408	0.231218
2025-06-10 22:57:57	409	0.220384
2025-06-10 22:57:58	410	0.210863
2025-06-10 22:57:59	411	0.200358
2025-06-10 22:58:00	412	0.192478
2025-06-10 22:58:01	413	0.18066
2025-06-10 22:58:02	414	0.177048
2025-06-10 22:58:03	415	0.169826
2025-06-10 22:58:04	416	0.164901
2025-06-10 22:58:05	417	0.153411
2025-06-10 22:58:06	418	0.150128
2025-06-10 22:58:07	419	0.14192
2025-06-10 22:58:08	420	0.130758
2025-06-10 22:58:09	421	0.124849
2025-06-10 22:58:10	422	0.114671
2025-06-10 22:58:11	423	0.109419
2025-06-10 22:58:12	424	0.10712
2025-06-10 22:58:13	425	0.096943
2025-06-10 22:58:14	426	0.091362
2025-06-10 22:58:15	427	0.086438
2025-06-10 22:58:16	428	0.081841
2025-06-10 22:58:17	429	0.075275
2025-06-10 22:58:18	430	0.070679
2025-06-10 22:58:19	431	0.071336
2025-06-10 22:58:20	432	0.067396
2025-06-10 22:58:21	433	0.0628
2025-06-10 22:58:22	434	0.059845
2025-06-10 22:58:23	435	0.056562
2025-06-10 22:58:24	436	0.057219
2025-06-10 22:58:25	437	0.054264
2025-06-10 22:58:26	438	0.049011
2025-06-10 22:58:27	439	0.049011
2025-06-10 22:58:28	440	0.048355
2025-06-10 22:58:29	441	0.0454
2025-06-10 22:58:30	442	0.040804
2025-06-10 22:58:31	443	0.040147
2025-06-10 22:58:31	443	0.041132
2025-06-10 22:58:32	444	0.039162
2025-06-10 22:58:33	445	0.038834
2025-06-10 22:58:34	446	0.043102
2025-06-10 22:58:35	447	0.039162
2025-06-10 22:58:36	448	0.035551
2025-06-10 22:58:37	449	0.037521
2025-06-10 22:58:38	450	0.032925
2025-06-10 22:58:39	451	0.037521
2025-06-10 22:58:40	452	0.036536
2025-06-10 22:58:41	453	0.036208
2025-06-10 22:58:42	454	0.03391
2025-06-10 22:58:43	455	0.034566
2025-06-10 22:58:44	456	0.029313
2025-06-10 22:58:45	457	0.038177
2025-06-10 22:58:46	458	0.032596
2025-06-10 22:58:47	459	0.034238
2025-06-10 22:58:48	460	0.032268
2025-06-10 22:58:49	461	0.032268
2025-06-10 22:58:50	462	0.031611
2025-06-10 22:58:51	463	0.032596
2025-06-10 22:58:52	464	0.032925
2025-06-10 22:58:52	464	0.033581
2025-06-10 22:58:54	466	0.032268
2025-06-10 22:58:55	467	0.033253
2025-06-10 22:58:56	468	0.034238
2025-06-10 22:58:56	468	0.028328
2025-06-10 22:58:58	470	0.034894
2025-06-10 22:58:58	470	0.030627
2025-06-10 22:58:59	471	0.02603
2025-06-10 22:59:00	472	0.02997
2025-06-10 22:59:01	473	0.034566
2025-06-10 22:59:02	474	0.03391
2025-06-10 22:59:03	475	0.034566
2025-06-10 22:59:04	476	0.030955
2025-06-10 22:59:05	477	0.03391
2025-06-10 22:59:06	478	0.034894
2025-06-10 22:59:07	479	0.030627
2025-06-10 22:59:08	480	0.032925
2025-06-10 22:59:09	481	0.029642
2025-06-10 22:59:10	482	0.032925
2025-06-10 22:59:11	483	0.036864
2025-06-10 22:59:12	484	0.037521
2025-06-10 22:59:13	485	0.030627
2025-06-10 22:59:14	486	0.02997
2025-06-10 22:59:15	487	0.032925
2025-06-10 22:59:16	488	0.033581
2025-06-10 22:59:17	489	0.033253
2025-06-10 22:59:18	490	0.032596
2025-06-10 22:59:19	491	0.029642
2025-06-10 22:59:20	492	0.028985
2025-06-10 22:59:21	493	0.038834
2025-06-10 22:59:22	494	0.027672
2025-06-10 22:59:22	494	0.033253
2025-06-10 22:59:24	496	0.030298
2025-06-10 22:59:24	496	0.030955
2025-06-10 22:59:25	497	0.031611
2025-06-10 22:59:26	498	0.03194
2025-06-10 22:59:27	499	0.035223
2025-06-10 22:59:28	500	0.03194
2025-06-10 22:59:29	501	0.030955
2025-06-10 22:59:30	502	0.027672
2025-06-10 22:59:31	503	0.033253
2025-06-10 22:59:32	504	0.028657
2025-06-10 22:59:33	505	0.027672
2025-06-10 22:59:34	506	0.032268
2025-06-10 22:59:35	507	0.030955
2025-06-10 22:59:36	508	0.035551
2025-06-10 22:59:37	509	0.028657
2025-06-10 22:59:38	510	0.031611
2025-06-10 22:59:39	511	0.032268
2025-06-10 22:59:40	512	0.033581
2025-06-10 22:59:41	513	0.033253
2025-06-10 22:59:42	514	0.032268
2025-06-10 22:59:42	514	0.035223
2025-06-10 22:59:44	516	0.031283
2025-06-10 22:59:45	517	0.027344
2025-06-10 22:59:46	518	0.034238
2025-06-10 22:59:47	519	0.029642
2025-06-10 22:59:47	519	0.030298
2025-06-10 22:59:48	520	0.030298
2025-06-10 22:59:49	521	0.030955
2025-06-10 22:59:50	522	0.032596
2025-06-10 22:59:51	523	0.034566
2025-06-10 22:59:52	524	0.031611
2025-06-10 22:59:53	525	0.032268
2025-06-10 22:59:54	526	0.036536
2025-06-10 22:59:55	527	0.03194
2025-06-10 22:59:56	528	0.032596
2025-06-10 22:59:57	529	0.027672
2025-06-10 22:59:58	530	0.035551
2025-06-10 22:59:59	531	0.031611
2025-06-10 23:00:00	532	0.034238
2025-06-10 23:00:01	533	0.029313
2025-06-10 23:00:02	534	0.03194
2025-06-10 23:00:03	535	0.032596
2025-06-10 23:00:04	536	0.029642
2025-06-10 23:00:05	537	0.028328
2025-06-10 23:00:06	538	0.028985
2025-06-10 23:00:07	539	0.033253
2025-06-10 23:00:08	540	0.028328
2025-06-10 23:00:09	541	0.030627
2025-06-10 23:00:09	541	0.026359
2025-06-10 23:00:11	543	0.030627
2025-06-10 23:00:12	544	0.033253
2025-06-10 23:00:12	544	0.029313
2025-06-10 23:00:13	545	0.027015
2025-06-10 23:00:14	546	0.032596
2025-06-10 23:00:15	547	0.038834
2025-06-10 23:00:16	548	0.031283
2025-06-10 23:00:17	549	0.029642
2025-06-10 23:00:18	550	0.035551
2025-06-10 23:00:19	551	0.032268
2025-06-10 23:00:20	552	0.034566
2025-06-10 23:00:21	553	0.028
2025-06-10 23:00:22	554	0.025045
2025-06-10 23:00:23	555	0.03194
2025-06-10 23:00:24	556	0.02997
2025-06-10 23:00:25	557	0.024061
2025-06-10 23:00:26	558	0.030298
2025-06-10 23:00:27	559	0.030955
2025-06-10 23:00:28	560	0.030627
2025-06-10 23:00:29	561	0.028985
2025-06-10 23:00:30	562	0.028657
2025-06-10 23:00:31	563	0.030627
2025-06-10 23:00:32	564	0.03391
2025-06-10 23:00:33	565	0.030955
2025-06-10 23:00:34	566	0.029642
2025-06-10 23:00:35	567	0.028328
2025-06-10 23:00:36	568	0.024717
2025-06-10 23:00:37	569	0.032925
2025-06-10 23:00:38	570	0.02997
2025-06-10 23:00:39	571	0.034566
2025-06-10 23:00:40	572	0.02997
2025-06-10 23:00:41	573	0.031611
2025-06-10 23:00:42	574	0.034238
2025-06-10 23:00:43	575	0.03194
2025-06-10 23:00:44	576	0.02997
2025-06-10 23:00:45	577	0.025374
2025-06-10 23:00:46	578	0.02997
2025-06-10 23:00:47	579	0.03391
2025-06-10 23:00:48	580	0.027015
2025-06-10 23:00:49	581	0.027672
2025-06-10 23:00:50	582	0.024717
2025-06-10 23:00:51	583	0.036536
2025-06-10 23:00:52	584	0.030955
2025-06-10 23:00:53	585	0.034566
2025-06-10 23:00:54	586	0.037849
2025-06-10 23:00:55	587	0.029313
2025-06-10 23:00:56	588	0.027015
2025-06-10 23:00:57	589	0.032268
2025-06-10 23:00:58	590	0.033581
2025-06-10 23:00:59	591	0.034894
2025-06-10 23:01:00	592	0.030298
2025-06-10 23:01:01	593	0.034566
2025-06-10 23:01:02	594	0.030955
2025-06-10 23:01:03	595	0.02997
2025-06-10 23:01:05	597	0.033581
2025-06-10 23:01:06	598	0.032925
2025-06-10 23:01:06	598	0.031611
2025-06-10 23:01:07	599	0.038506
2025-06-10 23:01:08	600	0.027344
2025-06-10 23:01:09	601	0.030298
2025-06-10 23:01:10	602	0.037193
2025-06-10 23:01:12	604	0.027672
2025-06-10 23:01:12	604	0.035551
2025-06-10 23:01:14	606	0.02603
2025-06-10 23:01:15	607	0.029642
2025-06-10 23:01:16	608	0.035551
2025-06-10 23:01:17	609	0.02603
2025-06-10 23:01:18	610	0.02997
2025-06-10 23:01:19	611	0.027015
2025-06-10 23:01:19	611	0.029642
2025-06-10 23:01:20	612	0.034566
2025-06-10 23:01:22	614	0.031283
2025-06-10 23:01:23	615	0.027015
2025-06-10 23:01:24	616	0.035551
2025-06-10 23:01:24	616	0.029313
2025-06-10 23:01:26	618	0.027672
2025-06-10 23:01:27	619	0.029642
2025-06-10 23:01:28	620	0.029642
2025-06-10 23:01:28	620	0.027344
2025-06-10 23:01:30	622	0.029642
2025-06-10 23:01:31	623	0.028
2025-06-10 23:01:32	624	0.02997
2025-06-10 23:01:33	625	0.034894
2025-06-10 23:01:34	626	0.029313
2025-06-10 23:01:34	626	0.035551
2025-06-10 23:01:35	627	0.025374
2025-06-10 23:01:36	628	0.032925
2025-06-10 23:01:38	630	0.029642
2025-06-10 23:01:39	631	0.030298
2025-06-10 23:01:40	632	0.030298
2025-06-10 23:01:41	633	0.034894
2025-06-10 23:01:42	634	0.027015
2025-06-10 23:01:43	635	0.030955
2025-06-10 23:01:44	636	0.02997
2025-06-10 23:01:45	637	0.033581
2025-06-10 23:01:46	638	0.02997
2025-06-10 23:01:47	639	0.034566
2025-06-10 23:01:48	640	0.034894
2025-06-10 23:01:49	641	0.03194
2025-06-10 23:01:50	642	0.035551
2025-06-10 23:01:51	643	0.035879
2025-06-10 23:01:52	644	0.028
2025-06-10 23:01:53	645	0.031611
2025-06-10 23:01:53	645	0.034566
2025-06-10 23:01:54	646	0.029313
2025-06-10 23:01:55	647	0.031611
2025-06-10 23:01:56	648	0.027015
2025-06-10 23:01:57	649	0.033253
2025-06-10 23:01:58	650	0.03194
2025-06-10 23:01:59	651	0.028985
2025-06-10 23:02:00	652	0.036536
2025-06-10 23:02:01	653	0.025702
2025-06-10 23:02:03	655	0.03391
2025-06-10 23:02:04	656	0.03194
2025-06-10 23:02:05	657	0.025374
2025-06-10 23:02:05	657	0.02997
2025-06-10 23:02:06	658	0.033253
2025-06-10 23:02:08	660	0.036208
2025-06-10 23:02:09	661	0.033253
2025-06-10 23:02:10	662	0.029642
2025-06-10 23:02:11	663	0.030627
2025-06-10 23:02:12	664	0.033253
2025-06-10 23:02:13	665	0.035879
2025-06-10 23:02:14	666	0.028328
2025-06-10 23:02:15	667	0.028328
2025-06-10 23:02:16	668	0.027015
2025-06-10 23:02:17	669	0.032925
2025-06-10 23:02:17	669	0.031283
2025-06-10 23:02:19	671	0.033581
2025-06-10 23:02:20	672	0.032268
2025-06-10 23:02:21	673	0.031611
2025-06-10 23:02:22	674	0.034894
2025-06-10 23:02:23	675	0.026687
2025-06-10 23:02:24	676	0.030627
2025-06-10 23:02:25	677	0.033581
2025-06-10 23:02:26	678	0.028
2025-06-10 23:02:27	679	0.034566
2025-06-10 23:02:28	680	0.030955
2025-06-10 23:02:29	681	0.030627
2025-06-10 23:02:30	682	0.035879
2025-06-10 23:02:31	683	0.031611
2025-06-10 23:02:32	684	0.032268
2025-06-10 23:02:33	685	0.029313
2025-06-10 23:02:34	686	0.030298
2025-06-10 23:02:35	687	0.02997
2025-06-10 23:02:36	688	0.032268
2025-06-10 23:02:37	689	0.029642
2025-06-10 23:02:38	690	0.035879
2025-06-10 23:02:39	691	0.032596
2025-06-10 23:02:40	692	0.031283
2025-06-10 23:02:41	693	0.037193
2025-06-10 23:02:42	694	0.031611
2025-06-10 23:02:43	695	0.034566
2025-06-10 23:02:44	696	0.013555
2025-06-10 23:02:45	697	0.027672
2025-06-10 23:02:46	698	0.029313
2025-06-10 23:02:47	699	0.027672
2025-06-10 23:02:48	700	0.033581
2025-06-10 23:02:49	701	0.034238
2025-06-10 23:02:50	702	0.030955
2025-06-10 23:02:51	703	0.02603
2025-06-10 23:02:51	703	0.032925
2025-06-10 23:02:53	705	0.028
2025-06-10 23:02:53	705	0.028
2025-06-10 23:02:54	706	0.034238
2025-06-10 23:02:55	707	0.028328
2025-06-10 23:02:56	708	0.032925
2025-06-10 23:02:57	709	0.033253
2025-06-10 23:02:58	710	0.029642
2025-06-10 23:02:59	711	0.026359
2025-06-10 23:03:00	712	0.033253
2025-06-10 23:03:01	713	0.031611
2025-06-10 23:03:02	714	0.033253
2025-06-10 23:03:03	715	0.02997
2025-06-10 23:03:04	716	0.034566
2025-06-10 23:03:05	717	0.03194
2025-06-10 23:03:06	718	0.034238
2025-06-10 23:03:07	719	0.027344
2025-06-10 23:03:08	720	0.033253
2025-06-10 23:03:09	721	0.036536
2025-06-10 23:03:10	722	0.030298
2025-06-10 23:03:11	723	0.035879
2025-06-10 23:03:12	724	0.028
2025-06-10 23:03:13	725	0.035879
2025-06-10 23:03:14	726	0.037193
2025-06-10 23:03:15	727	0.026687
2025-06-10 23:03:16	728	0.026359
2025-06-10 23:03:16	728	0.029642
2025-06-10 23:03:18	730	0.031283
2025-06-10 23:03:19	731	0.030298
2025-06-10 23:03:19	731	0.034566
2025-06-10 23:03:21	733	0.029313
2025-06-10 23:03:21	733	0.032925
2025-06-10 23:03:22	734	0.035879
2025-06-10 23:03:23	735	0.028328
2025-06-10 23:03:24	736	0.032268
2025-06-10 23:03:25	737	0.028
2025-06-10 23:03:26	738	0.032268
2025-06-10 23:03:27	739	0.025374
2025-06-10 23:03:28	740	0.036864
2025-06-10 23:03:29	741	0.030627
2025-06-10 23:03:30	742	0.035223
2025-06-10 23:03:31	743	0.032268
2025-06-10 23:03:32	744	0.030627
2025-06-10 23:03:33	745	0.033581
2025-06-10 23:03:34	746	0.036864
2025-06-10 23:03:35	747	0.028985
2025-06-10 23:03:36	748	0.032596
2025-06-10 23:03:37	749	0.031283
2025-06-10 23:03:38	750	0.028
2025-06-10 23:03:39	751	0.031283
2025-06-10 23:03:40	752	0.028328
2025-06-10 23:03:41	753	0.028657
2025-06-10 23:03:42	754	0.030298
2025-06-10 23:03:43	755	0.030627
2025-06-10 23:03:44	756	0.030627
2025-06-10 23:03:44	756	0.030298
2025-06-10 23:03:45	757	0.028657
2025-06-10 23:03:46	758	0.027672
2025-06-10 23:03:47	759	0.029642
2025-06-10 23:03:48	760	0.026687
2025-06-10 23:03:49	761	0.028
2025-06-10 23:03:50	762	0.031283
2025-06-10 23:03:51	763	0.03194
2025-06-10 23:03:52	764	0.034566
2025-06-10 23:03:53	765	0.030298
2025-06-10 23:03:54	766	0.028985
2025-06-10 23:03:55	767	0.031283
2025-06-10 23:03:56	768	0.027672
2025-06-10 23:03:57	769	0.032925
2025-06-10 23:03:58	770	0.032268
2025-06-10 23:03:59	771	0.02997
2025-06-10 23:04:00	772	0.031611
2025-06-10 23:04:01	773	0.032268
2025-06-10 23:04:02	774	0.028657
2025-06-10 23:04:03	775	0.038177
2025-06-10 23:04:04	776	0.027672
2025-06-10 23:04:05	777	0.033253
2025-06-10 23:04:06	778	0.029313
2025-06-10 23:04:07	779	0.025374
2025-06-10 23:04:08	780	0.034566
2025-06-10 23:04:08	780	0.032268
2025-06-10 23:04:09	781	0.02997
2025-06-10 23:04:10	782	0.032925
2025-06-10 23:04:11	783	0.027672
2025-06-10 23:04:12	784	0.033581
2025-06-10 23:04:13	785	0.031611
2025-06-10 23:04:14	786	0.032596
2025-06-10 23:04:15	787	0.030955
2025-06-10 23:04:16	788	0.023732
2025-06-10 23:04:17	789	0.02997
2025-06-10 23:04:18	790	0.032596
2025-06-10 23:04:19	791	0.03391
2025-06-10 23:04:20	792	0.036208
2025-06-10 23:04:21	793	0.029642
2025-06-10 23:04:22	794	0.033581
2025-06-10 23:04:23	795	0.028
2025-06-10 23:04:24	796	0.032268
2025-06-10 23:04:25	797	0.030955
2025-06-10 23:04:26	798	0.029313
2025-06-10 23:04:27	799	0.028328
2025-06-10 23:04:28	800	0.03391
2025-06-10 23:04:29	801	0.035223
2025-06-10 23:04:30	802	0.026359
2025-06-10 23:04:31	803	0.034894
2025-06-10 23:04:31	803	0.035879
2025-06-10 23:04:33	805	0.029642
2025-06-10 23:04:33	805	0.027672
2025-06-10 23:04:34	806	0.035223
2025-06-10 23:04:36	808	0.031611
2025-06-10 23:04:36	808	0.026687
2025-06-10 23:04:37	809	0.030298
2025-06-10 23:04:38	810	0.02997
2025-06-10 23:04:39	811	0.02997
2025-06-10 23:04:40	812	0.031611
2025-06-10 23:04:41	813	0.02997
2025-06-10 23:04:42	814	0.035879
2025-06-10 23:04:43	815	0.028328
2025-06-10 23:04:44	816	0.029642
2025-06-10 23:04:45	817	0.031283
2025-06-10 23:04:46	818	0.026687
2025-06-10 23:04:47	819	0.02997
2025-06-10 23:04:48	820	0.028985
2025-06-10 23:04:49	821	0.032268
2025-06-10 23:04:50	822	0.03391
2025-06-10 23:04:51	823	0.02997
2025-06-10 23:04:52	824	0.035551
2025-06-10 23:04:53	825	0.033253
2025-06-10 23:04:54	826	0.028985
2025-06-10 23:04:55	827	0.031283
2025-06-10 23:04:56	828	0.032268
2025-06-10 23:04:57	829	0.035223
2025-06-10 23:04:58	830	0.028
2025-06-10 23:04:59	831	0.033253
2025-06-10 23:05:00	832	0.028328
2025-06-10 23:05:00	832	0.02997
2025-06-10 23:05:01	833	0.032925
2025-06-10 23:05:02	834	0.028328
2025-06-10 23:05:03	835	0.02997
2025-06-10 23:05:05	837	0.030627
2025-06-10 23:05:05	837	0.030955
2025-06-10 23:05:06	838	0.028328
2025-06-10 23:05:07	839	0.031611
2025-06-10 23:05:08	840	0.032268
2025-06-10 23:05:09	841	0.032268
2025-06-10 23:05:10	842	0.032268
2025-06-10 23:05:11	843	0.028657
2025-06-10 23:05:12	844	0.032925
2025-06-10 23:05:13	845	0.030298
2025-06-10 23:05:14	846	0.036864
2025-06-10 23:05:15	847	0.032925
2025-06-10 23:05:16	848	0.028985
2025-06-10 23:05:17	849	0.032596
2025-06-10 23:05:18	850	0.033253
2025-06-10 23:05:19	851	0.036864
2025-06-10 23:05:20	852	0.03391
2025-06-10 23:05:21	853	0.029313
2025-06-10 23:05:22	854	0.028985
2025-06-10 23:05:23	855	0.035551
2025-06-10 23:05:23	855	0.03391
2025-06-10 23:05:25	857	0.028985
2025-06-10 23:05:26	858	0.036536
2025-06-10 23:05:27	859	0.028985
2025-06-10 23:05:28	860	0.029313
2025-06-10 23:05:29	861	0.03391
2025-06-10 23:05:30	862	0.031611
2025-06-10 23:05:31	863	0.033253
2025-06-10 23:05:32	864	0.02997
2025-06-10 23:05:33	865	0.035223
2025-06-10 23:05:34	866	0.031283
2025-06-10 23:05:35	867	0.032596
2025-06-10 23:05:36	868	0.032925
2025-06-10 23:05:37	869	0.031611
2025-06-10 23:05:38	870	0.032925
2025-06-10 23:05:39	871	0.03194
2025-06-10 23:05:40	872	0.032268
2025-06-10 23:05:41	873	0.028985
2025-06-10 23:05:42	874	0.030298
2025-06-10 23:05:43	875	0.031283
2025-06-10 23:05:44	876	0.031283
2025-06-10 23:05:45	877	0.03391
2025-06-10 23:05:46	878	0.032596
2025-06-10 23:05:47	879	0.027672
2025-06-10 23:05:48	880	0.025702
2025-06-10 23:05:50	882	0.028
2025-06-10 23:05:51	883	0.029642
2025-06-10 23:05:52	884	0.031611
2025-06-10 23:05:53	885	0.028657
2025-06-10 23:05:54	886	0.027672
2025-06-10 23:05:55	887	0.034894
2025-06-10 23:05:56	888	0.035879
2025-06-10 23:05:57	889	0.028657
2025-06-10 23:05:58	890	0.033581
2025-06-10 23:05:59	891	0.030627
2025-06-10 23:06:00	892	0.03194
2025-06-10 23:06:01	893	0.027672
2025-06-10 23:06:02	894	0.030627
2025-06-10 23:06:03	895	0.03391
2025-06-10 23:06:04	896	0.035879
2025-06-10 23:06:05	897	0.028657
2025-06-10 23:06:06	898	0.030298
2025-06-10 23:06:07	899	0.029642
2025-06-10 23:06:08	900	0.038177
2025-06-10 23:06:09	901	0.028657
2025-06-10 23:06:10	902	0.038177
2025-06-10 23:06:11	903	0.032268
2025-06-10 23:06:12	904	0.03194
2025-06-10 23:06:13	905	0.030627
2025-06-10 23:06:13	905	0.028
2025-06-10 23:06:14	906	0.026687
2025-06-10 23:06:16	908	0.032268
2025-06-10 23:06:17	909	0.031611
2025-06-10 23:06:18	910	0.032925
2025-06-10 23:06:19	911	0.03391
2025-06-10 23:06:20	912	0.034894
2025-06-10 23:06:21	913	0.025702
2025-06-10 23:06:22	914	0.028328
2025-06-10 23:06:22	914	0.032596
2025-06-10 23:06:24	916	0.034566
2025-06-10 23:06:25	917	0.032925
2025-06-10 23:06:26	918	0.032596
2025-06-10 23:06:27	919	0.028985
2025-06-10 23:06:28	920	0.032268
2025-06-10 23:06:29	921	0.032596
2025-06-10 23:06:29	921	0.031283
2025-06-10 23:06:31	923	0.028
2025-06-10 23:06:31	923	0.03194
2025-06-10 23:06:33	925	0.032925
2025-06-10 23:06:33	925	0.029313
2025-06-10 23:06:34	926	0.032596
2025-06-10 23:06:36	928	0.028985
2025-06-10 23:06:37	929	0.028
2025-06-10 23:06:38	930	0.032268
2025-06-10 23:06:39	931	0.034566
2025-06-10 23:06:40	932	0.029313
2025-06-10 23:06:40	932	0.037849
2025-06-10 23:06:42	934	0.028985
2025-06-10 23:06:43	935	0.036536
2025-06-10 23:06:44	936	0.033253
2025-06-10 23:06:45	937	0.032596
2025-06-10 23:06:46	938	0.032596
2025-06-10 23:06:47	939	0.033581
2025-06-10 23:06:48	940	0.033581
2025-06-10 23:06:49	941	0.031283
2025-06-10 23:06:50	942	0.033581
2025-06-10 23:06:51	943	0.030298
2025-06-10 23:06:51	943	0.02997
2025-06-10 23:06:52	944	0.030955
2025-06-10 23:06:53	945	0.037521
2025-06-10 23:06:54	946	0.034566
2025-06-10 23:06:56	948	0.032596
2025-06-10 23:06:57	949	0.03194
2025-06-10 23:06:58	950	0.032925
2025-06-10 23:06:58	950	0.030627
2025-06-10 23:06:59	951	0.02997
2025-06-10 23:07:00	952	0.028985
2025-06-10 23:07:01	953	0.034894
2025-06-10 23:07:02	954	0.027672
2025-06-10 23:07:04	956	0.033253
2025-06-10 23:07:05	957	0.02997
2025-06-10 23:07:05	957	0.026359
2025-06-10 23:07:06	958	0.03194
2025-06-10 23:07:07	959	0.032268
2025-06-10 23:07:08	960	0.033581
2025-06-10 23:07:10	962	0.031283
2025-06-10 23:07:10	962	0.031611
2025-06-10 23:07:12	964	0.036536
2025-06-10 23:07:12	964	0.034566
2025-06-10 23:07:13	965	0.03391
2025-06-10 23:07:14	966	0.029642
2025-06-10 23:07:15	967	0.034238
2025-06-10 23:07:16	968	0.02997
2025-06-10 23:07:17	969	0.03194
2025-06-10 23:07:18	970	0.032596
2025-06-10 23:07:19	971	0.026359
2025-06-10 23:07:20	972	0.03194
2025-06-10 23:07:21	973	0.029313
2025-06-10 23:07:22	974	0.026687
2025-06-10 23:07:23	975	0.037193
2025-06-10 23:07:24	976	0.034566
2025-06-10 23:07:25	977	0.032596
2025-06-10 23:07:26	978	0.027344
2025-06-10 23:07:27	979	0.035879
2025-06-10 23:07:28	980	0.02997
2025-06-10 23:07:29	981	0.028328
2025-06-10 23:07:30	982	0.034238
2025-06-10 23:07:31	983	0.031283
2025-06-10 23:07:32	984	0.030627
2025-06-10 23:07:33	985	0.03194
2025-06-10 23:07:34	986	0.032268
2025-06-10 23:07:35	987	0.034566
2025-06-10 23:07:36	988	0.032596
2025-06-10 23:07:37	989	0.028657
2025-06-10 23:07:38	990	0.03391
2025-06-10 23:07:39	991	0.030298
2025-06-10 23:07:40	992	0.029642
2025-06-10 23:07:41	993	0.03194
2025-06-10 23:07:42	994	0.027015
2025-06-10 23:07:42	994	0.028657
2025-06-10 23:07:43	995	0.03194
2025-06-10 23:07:44	996	0.028328
2025-06-10 23:07:45	997	0.030298
2025-06-10 23:07:46	998	0.027672
2025-06-10 23:07:47	999	0.031611
2025-06-10 23:07:48	1000	0.027344
2025-06-10 23:07:49	1001	0.032268
2025-06-10 23:07:50	1002	0.03194
2025-06-10 23:07:51	1003	0.030955
2025-06-10 23:07:52	1004	0.036208
2025-06-10 23:07:53	1005	0.025702
2025-06-10 23:07:54	1006	0.032596
2025-06-10 23:07:55	1007	0.027015
2025-06-10 23:07:56	1008	0.028
2025-06-10 23:07:57	1009	0.034238
2025-06-10 23:07:58	1010	0.030955
2025-06-10 23:07:59	1011	0.037849
2025-06-10 23:08:00	1012	0.037193
2025-06-10 23:08:01	1013	0.032268
2025-06-10 23:08:02	1014	0.026359
2025-06-10 23:08:03	1015	0.02997
2025-06-10 23:08:04	1016	0.027672
2025-06-10 23:08:05	1017	0.030955
2025-06-10 23:08:06	1018	0.030627
2025-06-10 23:08:07	1019	0.032596
2025-06-10 23:08:08	1020	0.031283
2025-06-10 23:08:09	1021	0.025374
2025-06-10 23:08:10	1022	0.030955
2025-06-10 23:08:11	1023	0.029313
2025-06-10 23:08:12	1024	0.030627
2025-06-10 23:08:12	1024	0.028
2025-06-10 23:08:14	1026	0.034894
2025-06-10 23:08:15	1027	0.032268
2025-06-10 23:08:16	1028	0.024389
2025-06-10 23:08:16	1028	0.034238
2025-06-10 23:08:17	1029	0.030955
2025-06-10 23:08:18	1030	0.035551
2025-06-10 23:08:19	1031	0.033253
2025-06-10 23:08:20	1032	0.028985
2025-06-10 23:08:22	1034	0.032925
2025-06-10 23:08:22	1034	0.028328
2025-06-10 23:08:23	1035	0.031283
2025-06-10 23:08:24	1036	0.030298
2025-06-10 23:08:25	1037	0.027344
2025-06-10 23:08:26	1038	0.028
2025-06-10 23:08:27	1039	0.028657
2025-06-10 23:08:28	1040	0.027344
2025-06-10 23:08:29	1041	0.032596
2025-06-10 23:08:30	1042	0.030298
2025-06-10 23:08:31	1043	0.034894
2025-06-10 23:08:32	1044	0.03194
2025-06-10 23:08:33	1045	0.028657
2025-06-10 23:08:34	1046	0.031611
2025-06-10 23:08:35	1047	0.026687
2025-06-10 23:08:36	1048	0.026687
2025-06-10 23:08:37	1049	0.031283
2025-06-10 23:08:38	1050	0.032268
2025-06-10 23:08:39	1051	0.034894
2025-06-10 23:08:40	1052	0.027344
2025-06-10 23:08:40	1052	0.026687
2025-06-10 23:08:41	1053	0.029313
2025-06-10 23:08:42	1054	0.026687
2025-06-10 23:08:43	1055	0.031611
2025-06-10 23:08:44	1056	0.03194
2025-06-10 23:08:45	1057	0.033581
2025-06-10 23:08:46	1058	0.029642
2025-06-10 23:08:47	1059	0.025045
2025-06-10 23:08:48	1060	0.029313
2025-06-10 23:08:49	1061	0.030955
2025-06-10 23:08:50	1062	0.032925
2025-06-10 23:08:51	1063	0.032925
2025-06-10 23:08:52	1064	0.030955
2025-06-10 23:08:53	1065	0.032596
2025-06-10 23:08:54	1066	0.032596
2025-06-10 23:08:55	1067	0.033581
2025-06-10 23:08:56	1068	0.022419
2025-06-10 23:08:57	1069	0.02997
2025-06-10 23:08:58	1070	0.030955
2025-06-10 23:08:59	1071	0.030627
2025-06-10 23:09:00	1072	0.030955
2025-06-10 23:09:01	1073	0.035879
2025-06-10 23:09:02	1074	0.02997
2025-06-10 23:09:03	1075	0.027015
2025-06-10 23:09:04	1076	0.033253
2025-06-10 23:09:05	1077	0.03391
2025-06-10 23:09:05	1077	0.03194
2025-06-10 23:09:06	1078	0.034566
2025-06-10 23:09:07	1079	0.031611
2025-06-10 23:09:08	1080	0.026687
2025-06-10 23:09:09	1081	0.031611
2025-06-10 23:09:10	1082	0.031283
2025-06-10 23:09:11	1083	0.032925
2025-06-10 23:09:12	1084	0.028
2025-06-10 23:09:14	1086	0.027672
2025-06-10 23:09:14	1086	0.036536
2025-06-10 23:09:15	1087	0.02997
2025-06-10 23:09:16	1088	0.031283
2025-06-10 23:09:17	1089	0.035223
2025-06-10 23:09:18	1090	0.035223
2025-06-10 23:09:19	1091	0.027672
2025-06-10 23:09:20	1092	0.033581
2025-06-10 23:09:21	1093	0.031611
2025-06-10 23:09:22	1094	0.034566
2025-06-10 23:09:23	1095	0.033581
2025-06-10 23:09:24	1096	0.032596
2025-06-10 23:09:25	1097	0.038834
2025-06-10 23:09:26	1098	0.03391
2025-06-10 23:09:27	1099	0.032268
2025-06-10 23:09:28	1100	0.03391
2025-06-10 23:09:29	1101	0.031611
2025-06-10 23:09:30	1102	0.032925
2025-06-10 23:09:30	1102	0.031283
2025-06-10 23:09:31	1103	0.027015
2025-06-10 23:09:32	1104	0.034894
2025-06-10 23:09:34	1106	0.030627
2025-06-10 23:09:34	1106	0.030955
2025-06-10 23:09:35	1107	0.028
2025-06-10 23:09:37	1109	0.025045
2025-06-10 23:09:37	1109	0.029642
2025-06-10 23:09:38	1110	0.030298
2025-06-10 23:09:39	1111	0.02997
2025-06-10 23:09:40	1112	0.032596
2025-06-10 23:09:41	1113	0.028328
2025-06-10 23:09:42	1114	0.037193
2025-06-10 23:09:43	1115	0.023732
2025-06-10 23:09:44	1116	0.027015
2025-06-10 23:09:45	1117	0.027672
2025-06-10 23:09:46	1118	0.028
2025-06-10 23:09:47	1119	0.03194
2025-06-10 23:09:48	1120	0.032925
2025-06-10 23:09:49	1121	0.032596
2025-06-10 23:09:50	1122	0.031611
2025-06-10 23:09:51	1123	0.029313
2025-06-10 23:09:52	1124	0.024061
2025-06-10 23:09:53	1125	0.029313
2025-06-10 23:09:54	1126	0.032596
2025-06-10 23:09:55	1127	0.031283
2025-06-10 23:09:56	1128	0.028985
2025-06-10 23:09:57	1129	0.037849
2025-06-10 23:09:58	1130	0.037521
2025-06-10 23:09:59	1131	0.028328
2025-06-10 23:10:00	1132	0.028
2025-06-10 23:10:01	1133	0.033253
2025-06-10 23:10:02	1134	0.034566
2025-06-10 23:10:03	1135	0.036208
2025-06-10 23:10:04	1136	0.030298
2025-06-10 23:10:05	1137	0.032268
2025-06-10 23:10:06	1138	0.031611
2025-06-10 23:10:07	1139	0.032596
2025-06-10 23:10:08	1140	0.030298
2025-06-10 23:10:09	1141	0.042117
2025-06-10 23:10:10	1142	0.031611
2025-06-10 23:10:11	1143	0.032925
2025-06-10 23:10:12	1144	0.030298
2025-06-10 23:10:13	1145	0.030627
2025-06-10 23:10:14	1146	0.028657
2025-06-10 23:10:15	1147	0.02603
2025-06-10 23:10:16	1148	0.027672
2025-06-10 23:10:17	1149	0.033253
2025-06-10 23:10:18	1150	0.030955
2025-06-10 23:10:19	1151	0.032596
2025-06-10 23:10:20	1152	0.030298
2025-06-10 23:10:21	1153	0.032268
2025-06-10 23:10:22	1154	0.02997
2025-06-10 23:10:23	1155	0.030627
2025-06-10 23:10:25	1157	0.03194
2025-06-10 23:10:26	1158	0.037521
2025-06-10 23:10:27	1159	0.028328
2025-06-10 23:10:28	1160	0.030627
2025-06-10 23:10:29	1161	0.029313
2025-06-10 23:10:30	1162	0.027672
2025-06-10 23:10:32	1164	0.027015
2025-06-10 23:10:33	1165	0.028985
2025-06-10 23:10:33	1165	0.034238
2025-06-10 23:10:34	1166	0.031283
2025-06-10 23:10:35	1167	0.033253
2025-06-10 23:10:36	1168	0.03194
2025-06-10 23:10:38	1170	0.029642
2025-06-10 23:10:39	1171	0.028
2025-06-10 23:10:40	1172	0.034894
2025-06-10 23:10:41	1173	0.037521
2025-06-10 23:10:42	1174	0.03194
2025-06-10 23:10:43	1175	0.033253
2025-06-10 23:10:43	1175	0.028985
2025-06-10 23:10:45	1177	0.028985
2025-06-10 23:10:46	1178	0.033253
2025-06-10 23:10:47	1179	0.028657
2025-06-10 23:10:48	1180	0.030298
2025-06-10 23:10:49	1181	0.034238
2025-06-10 23:10:50	1182	0.031283
2025-06-10 23:10:51	1183	0.02603
2025-06-10 23:10:52	1184	0.02997
2025-06-10 23:10:53	1185	0.034238
2025-06-10 23:10:54	1186	0.028
2025-06-10 23:10:55	1187	0.032596
2025-06-10 23:10:56	1188	0.035223
2025-06-10 23:10:57	1189	0.03391
2025-06-10 23:10:58	1190	0.03194
2025-06-10 23:10:59	1191	0.030627
2025-06-10 23:11:00	1192	0.030298
2025-06-10 23:11:01	1193	0.036536
2025-06-10 23:11:02	1194	0.033253
2025-06-10 23:11:03	1195	0.03194
2025-06-10 23:11:04	1196	0.032596
2025-06-10 23:11:04	1196	0.02997
2025-06-10 23:11:06	1198	0.027344
2025-06-10 23:11:06	1198	0.032596
2025-06-10 23:11:07	1199	0.029642
2025-06-10 23:11:09	1201	0.028
2025-06-10 23:11:09	1201	0.028657
2025-06-10 23:11:11	1203	0.028657
2025-06-10 23:11:11	1203	0.028328
2025-06-10 23:11:12	1204	0.031611
2025-06-10 23:11:14	1206	0.031283
2025-06-10 23:11:15	1207	0.028657
2025-06-10 23:11:16	1208	0.034238
2025-06-10 23:11:16	1208	0.034566
2025-06-10 23:11:17	1209	0.034566
2025-06-10 23:11:18	1210	0.032268
2025-06-10 23:11:20	1212	0.030955
2025-06-10 23:11:21	1213	0.028328
2025-06-10 23:11:22	1214	0.032268
2025-06-10 23:11:23	1215	0.03194
2025-06-10 23:11:24	1216	0.027015
2025-06-10 23:11:25	1217	0.029642
2025-06-10 23:11:25	1217	0.02997
2025-06-10 23:11:26	1218	0.028985
2025-06-10 23:11:27	1219	0.033581
2025-06-10 23:11:29	1221	0.032268
2025-06-10 23:11:30	1222	0.028328
2025-06-10 23:11:31	1223	0.027015
2025-06-10 23:11:31	1223	0.034894
2025-06-10 23:11:32	1224	0.03391
2025-06-10 23:11:34	1226	0.034894
2025-06-10 23:11:35	1227	0.028657
2025-06-10 23:11:36	1228	0.036536
2025-06-10 23:11:37	1229	0.028657
2025-06-10 23:11:38	1230	0.03391
2025-06-10 23:11:39	1231	0.029642
2025-06-10 23:11:40	1232	0.029313
2025-06-10 23:11:40	1232	0.025374
2025-06-10 23:11:41	1233	0.030955
2025-06-10 23:11:42	1234	0.035223
2025-06-10 23:11:43	1235	0.028
2025-06-10 23:11:44	1236	0.030298
2025-06-10 23:11:45	1237	0.03391
2025-06-10 23:11:46	1238	0.030627
2025-06-10 23:11:47	1239	0.034894
2025-06-10 23:11:48	1240	0.030955
2025-06-10 23:11:49	1241	0.028985
2025-06-10 23:11:50	1242	0.028328
2025-06-10 23:11:51	1243	0.034894
2025-06-10 23:11:52	1244	0.026687
2025-06-10 23:11:53	1245	0.034566
2025-06-10 23:11:54	1246	0.032268
2025-06-10 23:11:55	1247	0.028
2025-06-10 23:11:56	1248	0.030627
2025-06-10 23:11:57	1249	0.024389
2025-06-10 23:11:58	1250	0.035879
2025-06-10 23:11:59	1251	0.034894
2025-06-10 23:12:00	1252	0.035551
2025-06-10 23:12:01	1253	0.029642
2025-06-10 23:12:02	1254	0.029642
2025-06-10 23:12:03	1255	0.024389
2025-06-10 23:12:04	1256	0.027344
2025-06-10 23:12:05	1257	0.028985
2025-06-10 23:12:06	1258	0.028657
2025-06-10 23:12:07	1259	0.028657
2025-06-10 23:12:09	1261	0.02997
2025-06-10 23:12:09	1261	0.027344
2025-06-10 23:12:10	1262	0.032268
2025-06-10 23:12:11	1263	0.029642
2025-06-10 23:12:12	1264	0.03391
2025-06-10 23:12:13	1265	0.027672
2025-06-10 23:12:14	1266	0.028985
2025-06-10 23:12:15	1267	0.034566
2025-06-10 23:12:16	1268	0.029313
2025-06-10 23:12:17	1269	0.032268
2025-06-10 23:12:18	1270	0.028
2025-06-10 23:12:19	1271	0.027344
2025-06-10 23:12:20	1272	0.03194
2025-06-10 23:12:21	1273	0.027344
2025-06-10 23:12:22	1274	0.029313
2025-06-10 23:12:23	1275	0.027015
2025-06-10 23:12:24	1276	0.028
2025-06-10 23:12:25	1277	0.036864
2025-06-10 23:12:26	1278	0.028657
2025-06-10 23:12:27	1279	0.031611
2025-06-10 23:12:28	1280	0.028657
2025-06-10 23:12:29	1281	0.032596
2025-06-10 23:12:30	1282	0.033253
2025-06-10 23:12:31	1283	0.034238
2025-06-10 23:12:32	1284	0.038177
2025-06-10 23:12:33	1285	0.036536
2025-06-10 23:12:34	1286	0.026359
2025-06-10 23:12:35	1287	0.028657
2025-06-10 23:12:36	1288	0.03194
2025-06-10 23:12:37	1289	0.028985
2025-06-10 23:12:37	1289	0.034238
2025-06-10 23:12:39	1291	0.032596
2025-06-10 23:12:40	1292	0.028328

## Sheet: Pressure Data
dateTime	Relative time	G1	G2	G4	G5
2025-06-10 22:49:02	0	5.1e-06	0.0001	0.0001	-0.019412
2025-06-10 22:49:03	1	5.1e-06	0.0001	0.0001	-0.023789
2025-06-10 22:49:04	2	5.1e-06	0.0001	0.0001	-0.019412
2025-06-10 22:49:05	3	5.1e-06	0.0001	0.0001	-0.015035
2025-06-10 22:49:06	4	5.12e-06	0.0001	0.0001	-0.010658
2025-06-10 22:49:07	5	5.1e-06	0.0001	0.0001	-0.023789
2025-06-10 22:49:08	6	5.12e-06	0.0001	0.0001	-0.023789
2025-06-10 22:49:09	7	5.1e-06	0.0001	0.0001	-0.019412
2025-06-10 22:49:10	8	5.1e-06	0.0001	0.0001	-0.015035
2025-06-10 22:49:11	9	5.1e-06	0.0001	0.0001	-0.023789
2025-06-10 22:49:12	10	5.1e-06	0.0001	0.0001	-0.015035
2025-06-10 22:49:13	11	5.1e-06	0.0001	0.0001	-0.03692
2025-06-10 22:49:14	12	5.1e-06	0.0001	0.0001	-0.023789
2025-06-10 22:49:15	13	5.1e-06	0.0001	0.0001	-0.001904
2025-06-10 22:49:16	14	5.1e-06	0.0001	0.0001	-0.019412
2025-06-10 22:49:17	15	5.1e-06	0.0001	0.0001	-0.019412
2025-06-10 22:49:18	16	5.1e-06	0.0001	0.0001	-0.006281
2025-06-10 22:49:19	17	5.1e-06	0.0001	0.0001	-0.023789
2025-06-10 22:49:20	18	5.1e-06	0.0001	0.0001	-0.015035
2025-06-10 22:49:21	19	5.1e-06	0.0001	0.0001	-0.03692
2025-06-10 22:49:22	20	5.1e-06	0.0001	0.0001	-0.028166
2025-06-10 22:49:22	20	5.1e-06	0.0001	0.0001	-0.023789
2025-06-10 22:49:23	21	5.1e-06	0.0001	0.0001	-0.032543
2025-06-10 22:49:24	22	5.1e-06	0.0001	0.0001	-0.015035
2025-06-10 22:49:25	23	5.1e-06	0.0001	0.0001	-0.010658
2025-06-10 22:49:26	24	5.1e-06	0.0001	0.0001	-0.028166
2025-06-10 22:49:27	25	5.1e-06	0.0001	0.0001	-0.023789
2025-06-10 22:49:28	26	5.1e-06	0.0001	0.0001	-0.015035
2025-06-10 22:49:29	27	5.1e-06	0.0001	0.0001	-0.023789
2025-06-10 22:49:30	28	5.12e-06	0.0001	0.0001	-0.019412
2025-06-10 22:49:31	29	5.1e-06	0.0001	0.0001	-0.023789
2025-06-10 22:49:32	30	5.1e-06	0.0001	0.0001	-0.006281
2025-06-10 22:49:33	31	5.1e-06	0.0001	0.0001	-0.015035
2025-06-10 22:49:34	32	5.1e-06	0.0001	0.0001	-0.023789
2025-06-10 22:49:35	33	5.1e-06	0.0001	0.0001	-0.019412
2025-06-10 22:49:36	34	5.1e-06	0.0001	0.0001	-0.019412
2025-06-10 22:49:37	35	5.1e-06	0.0001	0.0001	-0.023789
2025-06-10 22:49:38	36	5.1e-06	0.0001	0.0001	-0.019412
2025-06-10 22:49:39	37	5.1e-06	0.0001	0.0001	-0.019412
2025-06-10 22:49:40	38	5.1e-06	0.0001	0.0001	-0.023789
2025-06-10 22:49:41	39	5.1e-06	0.0001	0.0001	-0.028166
2025-06-10 22:49:42	40	5.1e-06	0.0001	0.0001	-0.023789
2025-06-10 22:49:43	41	5.1e-06	0.0001	0.0001	-0.019412
2025-06-10 22:49:44	42	5.12e-06	0.0001	0.0001	-0.023789
2025-06-10 22:49:45	43	5.1e-06	0.0001	0.0001	-0.023789
2025-06-10 22:49:46	44	5.1e-06	0.0001	0.0001	-0.032543
2025-06-10 22:49:47	45	5.1e-06	0.0001	0.0001	-0.023789
2025-06-10 22:49:47	45	5.1e-06	0.0001	0.0001	-0.019412
2025-06-10 22:49:48	46	5.1e-06	0.0001	0.0001	-0.023789
2025-06-10 22:49:49	47	5.1e-06	0.0001	0.0001	-0.028166
2025-06-10 22:49:50	48	5.1e-06	0.0001	0.0001	-0.023789
2025-06-10 22:49:51	49	5.1e-06	0.0001	0.0001	-0.019412
2025-06-10 22:49:52	50	5.1e-06	0.0001	0.0001	-0.019412
2025-06-10 22:49:53	51	5.1e-06	0.0001	0.0001	-0.028166
2025-06-10 22:49:54	52	5.1e-06	0.0001	0.0001	-0.019412
2025-06-10 22:49:55	53	5.08e-06	0.0001	0.0001	-0.028166
2025-06-10 22:49:56	54	5.1e-06	0.0001	0.0001	-0.032543
2025-06-10 22:49:57	55	5.08e-06	0.0001	0.0001	-0.023789
2025-06-10 22:49:58	56	5.1e-06	0.0001	0.0001	-0.015035
2025-06-10 22:49:59	57	5.08e-06	0.0001	0.0001	-0.023789
2025-06-10 22:50:00	58	5.1e-06	0.0001	0.0001	-0.03692
2025-06-10 22:50:01	59	5.08e-06	0.0001	0.0001	-0.023789
2025-06-10 22:50:02	60	5.1e-06	0.0001	0.0001	-0.019412
2025-06-10 22:50:03	61	5.08e-06	0.0001	0.0001	-0.028166
2025-06-10 22:50:04	62	5.1e-06	0.0001	0.0001	-0.023789
2025-06-10 22:50:05	63	5.08e-06	0.0001	0.0001	-0.032543
2025-06-10 22:50:06	64	5.08e-06	0.0001	0.0001	-0.019412
2025-06-10 22:50:07	65	5.1e-06	0.0001	0.0001	-0.028166
2025-06-10 22:50:08	66	5.08e-06	0.0001	0.0001	-0.023789
2025-06-10 22:50:09	67	5.08e-06	0.0001	0.0001	-0.032543
2025-06-10 22:50:10	68	5.1e-06	0.0001	0.0001	-0.023789
2025-06-10 22:50:11	69	5.1e-06	0.0001	0.0001	-0.010658
2025-06-10 22:50:12	70	5.1e-06	0.0001	0.0001	-0.032543
2025-06-10 22:50:13	71	5.06e-06	0.0001	0.0001	-0.032543
2025-06-10 22:50:13	71	5.1e-06	0.0001	0.0001	-0.023789
2025-06-10 22:50:14	72	5.08e-06	0.0001	0.0001	-0.028166
2025-06-10 22:50:15	73	5.1e-06	0.0001	0.0001	-0.028166
2025-06-10 22:50:16	74	5.1e-06	0.0001	0.0001	-0.023789
2025-06-10 22:50:17	75	5.1e-06	0.0001	0.0001	-0.028166
2025-06-10 22:50:18	76	5.1e-06	0.0001	0.0001	0.002472
2025-06-10 22:50:19	77	5.1e-06	0.0001	0.0001	-0.023789
2025-06-10 22:50:20	78	5.08e-06	0.0001	0.0001	-0.023789
2025-06-10 22:50:21	79	5.08e-06	0.0001	0.0001	-0.023789
2025-06-10 22:50:22	80	5.1e-06	0.0001	0.0001	-0.03692
2025-06-10 22:50:23	81	5.08e-06	0.0001	0.0001	-0.028166
2025-06-10 22:50:24	82	5.08e-06	0.0001	0.0001	-0.028166
2025-06-10 22:50:25	83	5.08e-06	0.0001	0.0001	-0.023789
2025-06-10 22:50:26	84	5.08e-06	0.0001	0.0001	-0.023789
2025-06-10 22:50:27	85	5.1e-06	0.0001	0.0001	-0.028166
2025-06-10 22:50:28	86	5.08e-06	0.0001	0.0001	-0.010658
2025-06-10 22:50:29	87	5.1e-06	0.0001	0.0001	-0.019412
2025-06-10 22:50:30	88	5.08e-06	0.0001	0.0001	-0.015035
2025-06-10 22:50:31	89	5.1e-06	0.0001	0.0001	-0.023789
2025-06-10 22:50:32	90	5.1e-06	0.0001	0.0001	-0.019412
2025-06-10 22:50:33	91	5.08e-06	0.0001	0.0001	-0.023789
2025-06-10 22:50:34	92	5.06e-06	0.0001	0.0001	-0.023789
2025-06-10 22:50:35	93	5.06e-06	0.0001	0.0001	-0.023789
2025-06-10 22:50:36	94	5.04e-06	0.0001	0.0001	-0.023789
2025-06-10 22:50:37	95	5.06e-06	0.0001	0.0001	-0.019412
2025-06-10 22:50:38	96	5.02e-06	0.0001	0.0001	-0.019412
2025-06-10 22:50:38	96	5.04e-06	0.0001	0.0001	-0.032543
2025-06-10 22:50:39	97	5.08e-06	0.0001	0.0001	-0.041297
2025-06-10 22:50:40	98	5.02e-06	0.0001	0.0001	-0.019412
2025-06-10 22:50:42	100	5.02e-06	0.0001	0.0001	-0.028166
2025-06-10 22:50:43	101	5.02e-06	0.0001	0.0001	-0.032543
2025-06-10 22:50:44	102	5.02e-06	0.0001	0.0001	-0.028166
2025-06-10 22:50:45	103	5.01e-06	0.0001	0.0001	-0.032543
2025-06-10 22:50:46	104	5.02e-06	0.0001	0.0001	-0.028166
2025-06-10 22:50:47	105	5.01e-06	0.0001	0.0001	-0.032543
2025-06-10 22:50:47	105	5.01e-06	0.0001	0.0001	-0.028166
2025-06-10 22:50:48	106	5.01e-06	0.0001	0.0001	-0.019412
2025-06-10 22:50:49	107	5.01e-06	0.0001	0.0001	-0.019412
2025-06-10 22:50:50	108	5.04e-06	0.0001	0.0001	-0.019412
2025-06-10 22:50:51	109	5.02e-06	0.0001	0.0001	-0.032543
2025-06-10 22:50:52	110	5.02e-06	0.0001	0.0001	-0.028166
2025-06-10 22:50:53	111	5.02e-06	0.0001	0.0001	-0.019412
2025-06-10 22:50:54	112	5.01e-06	0.0001	0.0001	-0.023789
2025-06-10 22:50:55	113	5.02e-06	0.0001	0.0001	-0.032543
2025-06-10 22:50:56	114	5.01e-06	0.0001	0.0001	-0.019412
2025-06-10 22:50:57	115	5.02e-06	0.0001	0.0001	-0.015035
2025-06-10 22:50:58	116	5.02e-06	0.0001	0.0001	-0.045674
2025-06-10 22:50:59	117	5.02e-06	0.0001	0.0001	-0.019412
2025-06-10 22:51:00	118	5.01e-06	0.0001	0.0001	-0.032543
2025-06-10 22:51:01	119	5.01e-06	0.0001	0.0001	-0.019412
2025-06-10 22:51:02	120	5.01e-06	0.0001	0.0001	-0.023789
2025-06-10 22:51:03	121	5.01e-06	0.0001	0.0001	-0.019412
2025-06-10 22:51:04	122	5.01e-06	0.0001	0.0001	-0.015035
2025-06-10 22:51:05	123	4.99e-06	0.0001	0.0001	-0.023789
2025-06-10 22:51:06	124	5.02e-06	0.0001	0.0001	-0.023789
2025-06-10 22:51:07	125	5.01e-06	0.0001	0.0001	-0.028166
2025-06-10 22:51:08	126	5.01e-06	0.0001	0.0001	-0.028166
2025-06-10 22:51:09	127	4.99e-06	0.0001	0.0001	-0.010658
2025-06-10 22:51:10	128	4.99e-06	0.0001	0.0001	-0.032543
2025-06-10 22:51:11	129	5.01e-06	0.0001	0.0001	-0.019412
2025-06-10 22:51:12	130	5.01e-06	0.0001	0.0001	-0.05005
2025-06-10 22:51:13	131	5.01e-06	0.0001	0.0001	-0.023789
2025-06-10 22:51:14	132	5.01e-06	0.0001	0.0001	-0.023789
2025-06-10 22:51:15	133	5.01e-06	0.0001	0.0001	-0.023789
2025-06-10 22:51:16	134	5.01e-06	0.0001	0.0001	-0.019412
2025-06-10 22:51:17	135	5.01e-06	0.0001	0.0001	-0.023789
2025-06-10 22:51:18	136	5.01e-06	0.0001	0.0001	-0.019412
2025-06-10 22:51:19	137	5.01e-06	0.0001	0.0001	-0.028166
2025-06-10 22:51:20	138	5.01e-06	0.0001	0.0001	-0.023789
2025-06-10 22:51:21	139	5.01e-06	0.0001	0.0001	-0.023789
2025-06-10 22:51:22	140	5.01e-06	0.0001	0.0001	-0.032543
2025-06-10 22:51:23	141	5.01e-06	0.0001	0.0001	-0.023789
2025-06-10 22:51:24	142	5.01e-06	0.0001	0.0001	-0.015035
2025-06-10 22:51:25	143	5.01e-06	0.0001	0.0001	-0.010658
2025-06-10 22:51:26	144	5.01e-06	0.0001	0.0001	-0.019412
2025-06-10 22:51:27	145	5.01e-06	0.0001	0.0001	-0.023789
2025-06-10 22:51:28	146	5.01e-06	0.0001	0.0001	-0.023789
2025-06-10 22:51:29	147	4.99e-06	0.0001	0.0001	-0.032543
2025-06-10 22:51:30	148	5.01e-06	0.0001	0.0001	-0.015035
2025-06-10 22:51:31	149	5.01e-06	0.0001	0.0001	-0.028166
2025-06-10 22:51:32	150	5.01e-06	0.0001	0.0001	-0.019412
2025-06-10 22:51:34	152	5.01e-06	0.0001	0.0001	-0.010658
2025-06-10 22:51:35	153	5.01e-06	0.0001	0.0001	-0.023789
2025-06-10 22:51:36	154	5.01e-06	0.0001	0.0001	-0.015035
2025-06-10 22:51:37	155	4.99e-06	0.0001	0.0001	-0.019412
2025-06-10 22:51:38	156	5.01e-06	0.0001	0.0001	-0.010658
2025-06-10 22:51:39	157	5.01e-06	0.0001	0.0001	-0.015035
2025-06-10 22:51:40	158	5.01e-06	0.0001	0.0001	-0.015035
2025-06-10 22:51:41	159	5.01e-06	0.0001	0.0001	-0.023789
2025-06-10 22:51:42	160	5.01e-06	0.0001	0.0001	-0.019412
2025-06-10 22:51:44	162	5.01e-06	0.0001	0.0001	-0.028166
2025-06-10 22:51:45	163	5.01e-06	0.0001	0.0001	-0.028166
2025-06-10 22:51:46	164	5.01e-06	0.0001	0.0001	-0.019412
2025-06-10 22:51:47	165	5.01e-06	0.0001	0.0001	-0.023789
2025-06-10 22:51:48	166	5.01e-06	0.0001	0.0001	-0.028166
2025-06-10 22:51:49	167	5.01e-06	0.0001	0.0001	-0.03692
2025-06-10 22:51:50	168	5.01e-06	0.0001	0.0001	-0.032543
2025-06-10 22:51:51	169	4.99e-06	0.0001	0.0001	-0.03692
2025-06-10 22:51:52	170	5.01e-06	0.0001	0.0001	-0.028166
2025-06-10 22:51:53	171	5.01e-06	0.0001	0.0001	-0.032543
2025-06-10 22:51:54	172	5.01e-06	0.0001	0.0001	-0.028166
2025-06-10 22:51:55	173	5.01e-06	0.0001	0.0001	-0.028166
2025-06-10 22:51:56	174	5.01e-06	0.0001	0.0001	-0.006281
2025-06-10 22:51:57	175	5.01e-06	0.0001	0.0001	-0.023789
2025-06-10 22:51:58	176	5.01e-06	0.0001	0.0001	-0.032543
2025-06-10 22:51:59	177	5.01e-06	0.0001	0.0001	-0.019412
2025-06-10 22:52:00	178	5.01e-06	0.0001	0.0001	-0.023789
2025-06-10 22:52:01	179	5.01e-06	0.0001	0.0001	-0.019412
2025-06-10 22:52:02	180	5.01e-06	0.0001	0.0001	-0.019412
2025-06-10 22:52:03	181	5.01e-06	0.0001	0.0001	-0.03692
2025-06-10 22:52:04	182	5.01e-06	0.0001	0.0001	-0.028166
2025-06-10 22:52:05	183	5.01e-06	0.0001	0.0001	-0.023789
2025-06-10 22:52:06	184	5.01e-06	0.0001	0.0001	-0.023789
2025-06-10 22:52:07	185	5.01e-06	0.0001	0.0001	-0.028166
2025-06-10 22:52:08	186	5.01e-06	0.0001	0.0001	-0.023789
2025-06-10 22:52:09	187	5.01e-06	0.0001	0.0001	-0.03692
2025-06-10 22:52:10	188	5.01e-06	0.0001	0.0001	-0.028166
2025-06-10 22:52:11	189	5.01e-06	0.0001	0.0001	-0.03692
2025-06-10 22:52:12	190	5.01e-06	0.0001	0.0001	-0.023789
2025-06-10 22:52:13	191	5.01e-06	0.0001	0.0001	-0.028166
2025-06-10 22:52:14	192	5.01e-06	0.0001	0.0001	-0.032543
2025-06-10 22:52:15	193	5.01e-06	0.0001	0.0001	-0.023789
2025-06-10 22:52:16	194	5.01e-06	0.0001	0.0001	-0.019412
2025-06-10 22:52:17	195	5.01e-06	0.0001	0.0001	-0.028166
2025-06-10 22:52:18	196	5.01e-06	0.0001	0.0001	-0.023789
2025-06-10 22:52:19	197	5.01e-06	0.0001	0.0001	-0.032543
2025-06-10 22:52:20	198	5.01e-06	0.0001	0.0001	-0.032543
2025-06-10 22:52:21	199	5.01e-06	0.0001	0.0001	-0.023789
2025-06-10 22:52:22	200	5.01e-06	0.0001	0.0001	-0.032543
2025-06-10 22:52:23	201	5.01e-06	0.0001	0.0001	-0.015035
2025-06-10 22:52:24	202	5.01e-06	0.0001	0.0001	-0.028166
2025-06-10 22:52:25	203	5.01e-06	0.0001	0.0001	-0.023789
2025-06-10 22:52:26	204	5.01e-06	0.0001	0.0001	-0.028166
2025-06-10 22:52:27	205	4.99e-06	0.0001	0.0001	-0.023789
2025-06-10 22:52:28	206	4.99e-06	0.0001	0.0001	-0.023789
2025-06-10 22:52:29	207	5.01e-06	0.0001	0.0001	-0.019412
2025-06-10 22:52:30	208	5.01e-06	0.0001	0.0001	-0.023789
2025-06-10 22:52:31	209	5.01e-06	0.0001	0.0001	-0.032543
2025-06-10 22:52:32	210	5.01e-06	0.0001	0.0001	-0.015035
2025-06-10 22:52:33	211	5.01e-06	0.0001	0.0001	-0.028166
2025-06-10 22:52:34	212	5.01e-06	0.0001	0.0001	-0.019412
2025-06-10 22:52:35	213	4.93e-06	0.0001	0.0001	-0.019412
2025-06-10 22:52:36	214	4.91e-06	0.0001	0.0001	-0.023789
2025-06-10 22:52:37	215	4.91e-06	0.0001	0.0001	-0.028166
2025-06-10 22:52:38	216	4.91e-06	0.0001	0.0001	-0.019412
2025-06-10 22:52:39	217	4.89e-06	0.0001	0.0001	-0.023789
2025-06-10 22:52:40	218	4.89e-06	0.0001	0.0001	-0.023789
2025-06-10 22:52:41	219	4.89e-06	0.0001	0.0001	-0.028166
2025-06-10 22:52:42	220	4.91e-06	0.0001	0.0001	-0.015035
2025-06-10 22:52:43	221	4.91e-06	0.0001	0.0001	-0.023789
2025-06-10 22:52:44	222	4.91e-06	0.0001	0.0001	-0.032543
2025-06-10 22:52:45	223	4.91e-06	0.0001	0.0001	-0.019412
2025-06-10 22:52:46	224	4.91e-06	0.0001	0.0001	-0.028166
2025-06-10 22:52:47	225	4.89e-06	0.0001	0.0001	-0.028166
2025-06-10 22:52:48	226	4.91e-06	0.0001	0.0001	-0.028166
2025-06-10 22:52:49	227	4.89e-06	0.0001	0.0001	-0.023789
2025-06-10 22:52:50	228	4.89e-06	0.0001	0.0001	-0.032543
2025-06-10 22:52:51	229	4.89e-06	0.0001	0.0001	-0.019412
2025-06-10 22:52:52	230	4.89e-06	0.0001	0.0001	-0.019412
2025-06-10 22:52:53	231	4.89e-06	0.0001	0.0001	0.002472
2025-06-10 22:52:54	232	4.91e-06	0.0001	0.0001	-0.032543
2025-06-10 22:52:55	233	4.91e-06	0.0001	0.0001	-0.028166
2025-06-10 22:52:56	234	4.91e-06	0.0001	0.0001	-0.028166
2025-06-10 22:52:57	235	4.91e-06	0.0001	0.0001	-0.010658
2025-06-10 22:52:58	236	4.91e-06	0.0001	0.0001	-0.03692
2025-06-10 22:52:59	237	4.93e-06	0.0001	0.0001	0.002472
2025-06-10 22:53:00	238	4.97e-06	0.0001	0.0001	-0.028166
2025-06-10 22:53:01	239	4.93e-06	0.0001	0.0001	-0.041297
2025-06-10 22:53:02	240	4.99e-06	0.0001	0.0001	-0.03692
2025-06-10 22:53:03	241	4.99e-06	0.0001	0.0001	-0.028166
2025-06-10 22:53:04	242	4.97e-06	0.0001	0.0001	-0.028166
2025-06-10 22:53:05	243	4.95e-06	0.0001	0.0001	-0.028166
2025-06-10 22:53:06	244	5.01e-06	0.0001	0.0001	0.011226
2025-06-10 22:53:07	245	4.99e-06	0.0001	0.0001	-0.019412
2025-06-10 22:53:08	246	4.95e-06	0.0001	0.0001	-0.023789
2025-06-10 22:53:09	247	5.01e-06	0.0001	0.0001	-0.019412
2025-06-10 22:53:10	248	4.97e-06	0.0001	0.0001	-0.023789
2025-06-10 22:53:10	248	4.99e-06	0.0001	0.0001	-0.019412
2025-06-10 22:53:11	249	5.01e-06	0.0001	0.0001	-0.032543
2025-06-10 22:53:12	250	4.99e-06	0.0001	0.0001	-0.023789
2025-06-10 22:53:13	251	5.01e-06	0.0001	0.0001	-0.019412
2025-06-10 22:53:14	252	5.01e-06	0.0001	0.0001	-0.028166
2025-06-10 22:53:15	253	5.01e-06	0.0001	0.0001	-0.028166
2025-06-10 22:53:16	254	5.01e-06	0.0001	0.0001	-0.015035
2025-06-10 22:53:17	255	5.01e-06	0.0001	0.0001	-0.015035
2025-06-10 22:53:18	256	5.01e-06	0.0001	0.0001	-0.015035
2025-06-10 22:53:19	257	5.01e-06	0.0001	0.0001	-0.028166
2025-06-10 22:53:20	258	5.01e-06	0.0001	0.0001	-0.023789
2025-06-10 22:53:21	259	5.01e-06	0.0001	0.0001	-0.028166
2025-06-10 22:53:22	260	5.01e-06	0.0001	0.0001	-0.023789
2025-06-10 22:53:23	261	5.01e-06	0.0001	0.0001	-0.032543
2025-06-10 22:53:24	262	5.01e-06	0.0001	0.0001	-0.019412
2025-06-10 22:53:25	263	5.01e-06	0.0001	0.0001	-0.019412
2025-06-10 22:53:26	264	5.01e-06	0.0001	0.0001	-0.032543
2025-06-10 22:53:27	265	5.01e-06	0.0001	0.0001	-0.041297
2025-06-10 22:53:28	266	5.01e-06	0.0001	0.0001	-0.032543
2025-06-10 22:53:29	267	5.01e-06	0.0001	0.0001	-0.023789
2025-06-10 22:53:30	268	5.01e-06	0.0001	0.0001	-0.028166
2025-06-10 22:53:31	269	5.01e-06	0.0001	0.0001	-0.032543
2025-06-10 22:53:32	270	4.99e-06	0.0001	0.0001	-0.023789
2025-06-10 22:53:33	271	5.01e-06	0.0001	0.0001	-0.010658
2025-06-10 22:53:34	272	5.01e-06	0.0001	0.0001	-0.023789
2025-06-10 22:53:35	273	5.01e-06	0.0001	0.0001	0.002472
2025-06-10 22:53:36	274	5.01e-06	0.0001	0.0001	-0.023789
2025-06-10 22:53:37	275	5.01e-06	0.0001	0.0001	-0.019412
2025-06-10 22:53:38	276	5.01e-06	0.0001	0.0001	-0.019412
2025-06-10 22:53:39	277	4.99e-06	0.0001	0.0001	-0.015035
2025-06-10 22:53:40	278	5.01e-06	0.0001	0.0001	-0.023789
2025-06-10 22:53:41	279	4.99e-06	0.0001	0.0001	-0.015035
2025-06-10 22:53:42	280	4.99e-06	0.0001	0.0001	-0.019412
2025-06-10 22:53:43	281	5.01e-06	0.0001	0.0001	-0.019412
2025-06-10 22:53:44	282	4.99e-06	0.0001	0.0001	-0.032543
2025-06-10 22:53:44	282	5.01e-06	0.0001	0.0001	-0.028166
2025-06-10 22:53:45	283	5.01e-06	0.0001	0.0001	-0.019412
2025-06-10 22:53:46	284	5.01e-06	0.0001	0.0001	-0.015035
2025-06-10 22:53:47	285	5.01e-06	0.0001	0.0001	-0.010658
2025-06-10 22:53:48	286	5.01e-06	0.0001	0.0001	-0.03692
2025-06-10 22:53:49	287	5.01e-06	0.0001	0.0001	-0.023789
2025-06-10 22:53:50	288	5.01e-06	0.0001	0.0001	-0.019412
2025-06-10 22:53:51	289	5.01e-06	0.0001	0.0001	-0.010658
2025-06-10 22:53:52	290	5.01e-06	0.0001	0.0001	-0.010658
2025-06-10 22:53:53	291	5.01e-06	0.0001	0.0001	-0.010658
2025-06-10 22:53:54	292	5.01e-06	0.0001	0.0001	-0.023789
2025-06-10 22:53:55	293	5.01e-06	0.0001	0.0001	-0.019412
2025-06-10 22:53:56	294	5.01e-06	0.0001	0.0001	-0.028166
2025-06-10 22:53:57	295	5.01e-06	0.0001	0.0001	-0.023789
2025-06-10 22:53:58	296	5.01e-06	0.0001	0.0001	-0.028166
2025-06-10 22:53:59	297	4.99e-06	0.0001	0.0001	-0.028166
2025-06-10 22:54:00	298	5.01e-06	0.0001	0.0001	-0.019412
2025-06-10 22:54:01	299	4.99e-06	0.0001	0.0001	-0.028166
2025-06-10 22:54:02	300	5.01e-06	0.0001	0.0001	-0.019412
2025-06-10 22:54:03	301	5.01e-06	0.0001	0.0001	-0.023789
2025-06-10 22:54:04	302	5.01e-06	0.0001	0.0001	-0.023789
2025-06-10 22:54:05	303	5.01e-06	0.0001	0.0001	-0.019412
2025-06-10 22:54:06	304	5.01e-06	0.0001	0.0001	-0.023789
2025-06-10 22:54:07	305	4.99e-06	0.0001	0.0001	-0.028166
2025-06-10 22:54:08	306	5.01e-06	0.0001	0.0001	-0.023789
2025-06-10 22:54:09	307	5.02e-06	0.0001	0.0001	-0.010658
2025-06-10 22:54:10	308	5.01e-06	0.0001	0.0001	-0.010658
2025-06-10 22:54:10	308	5.01e-06	0.0001	0.0001	-0.028166
2025-06-10 22:54:11	309	5.01e-06	0.0001	0.0001	-0.028166
2025-06-10 22:54:12	310	5.01e-06	0.0001	0.0001	-0.032543
2025-06-10 22:54:13	311	5.01e-06	0.0001	0.0001	-0.028166
2025-06-10 22:54:14	312	5.01e-06	0.0001	0.0001	-0.019412
2025-06-10 22:54:15	313	4.99e-06	0.0001	0.0001	-0.028166
2025-06-10 22:54:16	314	5.01e-06	0.0001	0.0001	-0.028166
2025-06-10 22:54:17	315	5.01e-06	0.0001	0.0001	-0.041297
2025-06-10 22:54:18	316	4.99e-06	0.0001	0.0001	-0.032543
2025-06-10 22:54:19	317	4.99e-06	0.0001	0.0001	-0.023789
2025-06-10 22:54:20	318	5.01e-06	0.0001	0.0001	-0.028166
2025-06-10 22:54:21	319	5.01e-06	0.0001	0.0001	-0.03692
2025-06-10 22:54:22	320	4.97e-06	0.0001	0.0001	-0.015035
2025-06-10 22:54:23	321	5.01e-06	0.0001	0.0001	-0.019412
2025-06-10 22:54:24	322	5.01e-06	0.0001	0.0001	-0.019412
2025-06-10 22:54:25	323	5.01e-06	0.0001	0.0001	-0.023789
2025-06-10 22:54:26	324	5.01e-06	0.0001	0.0001	-0.03692
2025-06-10 22:54:27	325	4.99e-06	0.0001	0.0001	-0.023789
2025-06-10 22:54:28	326	5.01e-06	0.0001	0.0001	-0.023789
2025-06-10 22:54:29	327	5.01e-06	0.0001	0.0001	-0.023789
2025-06-10 22:54:30	328	5.01e-06	0.0001	0.0001	-0.019412
2025-06-10 22:54:31	329	4.99e-06	0.0001	0.0001	-0.015035
2025-06-10 22:54:32	330	4.99e-06	0.0001	0.0001	-0.023789
2025-06-10 22:54:33	331	5.01e-06	0.0001	0.0001	-0.023789
2025-06-10 22:54:34	332	5.01e-06	0.0001	0.0001	-0.010658
2025-06-10 22:54:35	333	5.01e-06	0.0001	0.0001	-0.023789
2025-06-10 22:54:35	333	4.99e-06	0.0001	0.0001	-0.015035
2025-06-10 22:54:36	334	5.01e-06	0.0001	0.0001	-0.019412
2025-06-10 22:54:37	335	5.01e-06	0.0001	0.0001	-0.019412
2025-06-10 22:54:38	336	5.01e-06	0.0001	0.0001	-0.023789
2025-06-10 22:54:39	337	5.01e-06	0.0001	0.0001	-0.010658
2025-06-10 22:54:40	338	5.01e-06	0.0001	0.0001	-0.023789
2025-06-10 22:54:41	339	5.01e-06	0.0001	0.0001	-0.023789
2025-06-10 22:54:42	340	4.99e-06	0.0001	0.0001	-0.032543
2025-06-10 22:54:43	341	5.01e-06	0.0001	0.0001	-0.023789
2025-06-10 22:54:44	342	5.01e-06	0.0001	0.0001	-0.023789
2025-06-10 22:54:45	343	5.01e-06	0.0001	0.0001	-0.015035
2025-06-10 22:54:46	344	5.01e-06	0.0001	0.0001	-0.023789
2025-06-10 22:54:47	345	4.99e-06	0.0001	0.0001	-0.028166
2025-06-10 22:54:48	346	5.01e-06	0.0001	0.0001	-0.028166
2025-06-10 22:54:49	347	5.02e-06	0.0001	0.0001	-0.028166
2025-06-10 22:54:50	348	5.01e-06	0.0001	0.0001	-0.032543
2025-06-10 22:54:51	349	5.01e-06	0.0001	0.0001	-0.023789
2025-06-10 22:54:52	350	5.01e-06	0.0001	0.0001	-0.028166
2025-06-10 22:54:53	351	4.99e-06	0.0001	0.0001	-0.032543
2025-06-10 22:54:54	352	5.01e-06	0.0001	0.0001	-0.023789
2025-06-10 22:54:55	353	5.01e-06	0.0001	0.0001	-0.023789
2025-06-10 22:54:56	354	5.01e-06	0.0001	0.0001	-0.023789
2025-06-10 22:54:57	355	5.01e-06	0.0001	0.0001	-0.015035
2025-06-10 22:54:58	356	5.01e-06	0.0001	0.0001	-0.010658
2025-06-10 22:54:59	357	5.01e-06	0.0001	0.0001	-0.028166
2025-06-10 22:55:00	358	5.01e-06	0.0001	0.0001	-0.028166
2025-06-10 22:55:01	359	5.01e-06	0.0001	0.0001	-0.028166
2025-06-10 22:55:01	359	5.01e-06	0.0001	0.0001	-0.010658
2025-06-10 22:55:02	360	5.01e-06	0.0001	0.0001	-0.019412
2025-06-10 22:55:03	361	5.01e-06	0.0001	0.0001	-0.015035
2025-06-10 22:55:04	362	5.01e-06	0.0001	0.0001	-0.028166
2025-06-10 22:55:05	363	5.01e-06	0.0001	0.0001	-0.032543
2025-06-10 22:55:06	364	5.01e-06	0.0001	0.0001	-0.028166
2025-06-10 22:55:07	365	5.01e-06	0.0001	0.0001	-0.03692
2025-06-10 22:55:08	366	5.01e-06	0.0001	0.0001	0.006849
2025-06-10 22:55:09	367	4.99e-06	0.0001	0.0001	-0.010658
2025-06-10 22:55:10	368	5.01e-06	0.0001	0.0001	-0.032543
2025-06-10 22:55:11	369	5.01e-06	0.0001	0.0001	-0.006281
2025-06-10 22:55:12	370	5.01e-06	0.0001	0.0001	0.006849
2025-06-10 22:55:13	371	5.01e-06	0.0001	0.0001	-0.023789
2025-06-10 22:55:14	372	5.01e-06	0.0001	0.0001	-0.019412
2025-06-10 22:55:15	373	5.01e-06	0.0001	0.0001	-0.023789
2025-06-10 22:55:16	374	5.01e-06	0.0001	0.0001	-0.019412
2025-06-10 22:55:17	375	5.01e-06	0.0001	0.0001	-0.010658
2025-06-10 22:55:18	376	5.01e-06	0.0001	0.0001	-0.023789
2025-06-10 22:55:19	377	5.01e-06	0.0001	0.0001	-0.028166
2025-06-10 22:55:20	378	5.01e-06	0.0001	0.0001	-0.019412
2025-06-10 22:55:21	379	5.01e-06	0.0001	0.0001	-0.023789
2025-06-10 22:55:22	380	5.01e-06	0.0001	0.0001	-0.03692
2025-06-10 22:55:23	381	5.01e-06	0.0001	0.0001	-0.010658
2025-06-10 22:55:24	382	5.01e-06	0.0001	0.0001	-0.028166
2025-06-10 22:55:25	383	5.01e-06	0.0001	0.0001	-0.028166
2025-06-10 22:55:26	384	4.99e-06	0.0001	0.0001	-0.019412
2025-06-10 22:55:27	385	5.01e-06	0.0001	0.0001	-0.03692
2025-06-10 22:55:27	385	5.01e-06	0.0001	0.0001	-0.015035
2025-06-10 22:55:29	387	5.01e-06	0.0001	0.0001	-0.015035
2025-06-10 22:55:30	388	5.01e-06	0.0001	0.0001	-0.010658
2025-06-10 22:55:31	389	5.01e-06	0.0001	0.0001	-0.032543
2025-06-10 22:55:32	390	5.01e-06	0.0001	0.0001	-0.010658
2025-06-10 22:55:33	391	5.01e-06	0.0001	0.0001	-0.019412
2025-06-10 22:55:34	392	4.99e-06	0.0001	0.0001	-0.015035
2025-06-10 22:55:35	393	5.01e-06	0.0001	0.0001	-0.032543
2025-06-10 22:55:35	393	5.01e-06	0.0001	0.0001	-0.032543
2025-06-10 22:55:37	395	5.01e-06	0.0001	0.0001	-0.023789
2025-06-10 22:55:37	395	5.02e-06	0.0001	0.0001	-0.019412
2025-06-10 22:55:38	396	5.02e-06	0.0001	0.0001	-0.010658
2025-06-10 22:55:39	397	5.01e-06	0.0001	0.0001	-0.028166
2025-06-10 22:55:40	398	5.01e-06	0.0001	0.0001	-0.032543
2025-06-10 22:55:41	399	5.01e-06	0.0001	0.0001	-0.015035
2025-06-10 22:55:42	400	5.01e-06	0.0001	0.0001	-0.010658
2025-06-10 22:55:43	401	5.01e-06	0.0001	0.0001	-0.015035
2025-06-10 22:55:44	402	5.01e-06	0.0001	0.0001	-0.019412
2025-06-10 22:55:45	403	5.01e-06	0.0001	0.0001	-0.032543
2025-06-10 22:55:46	404	5.01e-06	0.0001	0.0001	-0.032543
2025-06-10 22:55:47	405	5.01e-06	0.0001	0.0001	-0.015035
2025-06-10 22:55:48	406	4.99e-06	0.0001	0.0001	-0.023789
2025-06-10 22:55:49	407	5.01e-06	0.0001	0.0001	-0.010658
2025-06-10 22:55:50	408	5.01e-06	0.0001	0.0001	-0.032543
2025-06-10 22:55:51	409	5.01e-06	0.0001	0.0001	-0.006281
2025-06-10 22:55:52	410	5.01e-06	0.0001	0.0001	-0.023789
2025-06-10 22:55:53	411	5.01e-06	0.0001	0.0001	-0.023789
2025-06-10 22:55:54	412	5.01e-06	0.0001	0.0001	-0.015035
2025-06-10 22:55:55	413	5.01e-06	0.0001	0.0001	-0.019412
2025-06-10 22:55:56	414	5.01e-06	0.0001	0.0001	-0.019412
2025-06-10 22:55:57	415	5.01e-06	0.0001	0.0001	-0.015035
2025-06-10 22:55:58	416	5.01e-06	0.0001	0.0001	-0.019412
2025-06-10 22:55:59	417	5.01e-06	0.0001	0.0001	-0.015035
2025-06-10 22:56:00	418	5.01e-06	0.0001	0.0001	-0.032543
2025-06-10 22:56:01	419	5.01e-06	0.0001	0.0001	-0.019412
2025-06-10 22:56:02	420	5.01e-06	0.0001	0.0001	-0.023789
2025-06-10 22:56:04	422	5.01e-06	0.0001	0.0001	-0.045674
2025-06-10 22:56:05	423	5.01e-06	0.0001	0.0001	-0.019412
2025-06-10 22:56:06	424	4.99e-06	0.0001	0.0001	-0.015035
2025-06-10 22:56:07	425	5.01e-06	0.0001	0.0001	-0.023789
2025-06-10 22:56:08	426	5.01e-06	0.0001	0.0001	-0.019412
2025-06-10 22:56:09	427	5.01e-06	0.0001	0.0001	-0.015035
2025-06-10 22:56:10	428	5.01e-06	0.0001	0.0001	-0.023789
2025-06-10 22:56:12	430	5.01e-06	0.0001	0.0001	-0.015035
2025-06-10 22:56:13	431	5.01e-06	0.0001	0.0001	-0.023789
2025-06-10 22:56:14	432	5.01e-06	0.0001	0.0001	-0.019412
2025-06-10 22:56:15	433	5.01e-06	0.0001	0.0001	-0.03692
2025-06-10 22:56:16	434	5.01e-06	0.0001	0.0001	-0.03692
2025-06-10 22:56:17	435	5.01e-06	0.0001	0.0001	-0.028166
2025-06-10 22:56:18	436	5.01e-06	0.0001	0.0001	-0.023789
2025-06-10 22:56:19	437	5.01e-06	0.0001	0.0001	-0.015035
2025-06-10 22:56:20	438	5.01e-06	0.0001	0.0001	-0.023789
2025-06-10 22:56:21	439	5.01e-06	0.0001	0.0001	-0.015035
2025-06-10 22:56:22	440	5.01e-06	0.0001	0.0001	-0.028166
2025-06-10 22:56:23	441	4.99e-06	0.0001	0.0001	-0.028166
2025-06-10 22:56:24	442	4.99e-06	0.0001	0.0001	-0.028166
2025-06-10 22:56:25	443	5.01e-06	0.0001	0.0001	-0.03692
2025-06-10 22:56:26	444	5.01e-06	0.0001	0.0001	-0.028166
2025-06-10 22:56:27	445	5.01e-06	0.0001	0.0001	-0.028166
2025-06-10 22:56:28	446	4.99e-06	0.0001	0.0001	-0.010658
2025-06-10 22:56:29	447	5.01e-06	0.0001	0.0001	-0.010658
2025-06-10 22:56:30	448	5.01e-06	0.0001	0.0001	-0.023789
2025-06-10 22:56:31	449	5.01e-06	0.0001	0.0001	-0.019412
2025-06-10 22:56:32	450	5.01e-06	0.0001	0.0001	-0.028166
2025-06-10 22:56:33	451	5.01e-06	0.0001	0.0001	-0.019412
2025-06-10 22:56:34	452	4.99e-06	0.0001	0.0001	-0.03692
2025-06-10 22:56:35	453	5.01e-06	0.0001	0.0001	-0.028166
2025-06-10 22:56:36	454	5.01e-06	0.0001	0.0001	-0.019412
2025-06-10 22:56:37	455	5.01e-06	0.0001	0.0001	-0.028166
2025-06-10 22:56:38	456	5.01e-06	0.0001	0.0001	-0.03692
2025-06-10 22:56:39	457	5.01e-06	0.0001	0.0001	-0.015035
2025-06-10 22:56:40	458	5.01e-06	0.0001	0.0001	-0.023789
2025-06-10 22:56:41	459	5.01e-06	0.0001	0.0001	-0.023789
2025-06-10 22:56:42	460	4.99e-06	0.0001	0.0001	-0.023789
2025-06-10 22:56:43	461	5.01e-06	0.0001	0.0001	-0.028166
2025-06-10 22:56:44	462	5.01e-06	0.0001	0.0001	-0.015035
2025-06-10 22:56:45	463	5.01e-06	0.0001	0.0001	-0.019412
2025-06-10 22:56:46	464	5.01e-06	0.0001	0.0001	-0.023789
2025-06-10 22:56:47	465	5.01e-06	0.0001	0.0001	-0.023789
2025-06-10 22:56:48	466	5.01e-06	0.0001	0.0001	-0.019412
2025-06-10 22:56:49	467	5.01e-06	0.0001	0.0001	-0.028166
2025-06-10 22:56:50	468	5.01e-06	0.0001	0.0001	-0.023789
2025-06-10 22:56:51	469	4.99e-06	0.0001	0.0001	-0.032543
2025-06-10 22:56:52	470	5.01e-06	0.0001	0.0001	-0.023789
2025-06-10 22:56:53	471	5.01e-06	0.0001	0.0001	-0.028166
2025-06-10 22:56:54	472	5.01e-06	0.0001	0.0001	-0.019412
2025-06-10 22:56:55	473	5.01e-06	0.0001	0.0001	-0.023789
2025-06-10 22:56:56	474	5.01e-06	0.0001	0.0001	-0.010658
2025-06-10 22:56:57	475	5.01e-06	0.0001	0.0001	-0.019412
2025-06-10 22:56:58	476	5.01e-06	0.0001	0.0001	-0.006281
2025-06-10 22:56:59	477	5.01e-06	0.0001	0.0001	-0.032543
2025-06-10 22:57:00	478	5.01e-06	0.0001	0.0001	-0.023789
2025-06-10 22:57:01	479	5.01e-06	0.0001	0.0001	-0.028166
2025-06-10 22:57:02	480	5.01e-06	0.0001	0.0001	-0.032543
2025-06-10 22:57:03	481	5.01e-06	0.0001	0.0001	-0.03692
2025-06-10 22:57:04	482	5.01e-06	0.0001	0.0001	-0.019412
2025-06-10 22:57:05	483	5.01e-06	0.0001	0.0001	-0.010658
2025-06-10 22:57:06	484	5.01e-06	0.0001	0.0001	-0.028166
2025-06-10 22:57:07	485	5.01e-06	0.0001	0.0001	-0.019412
2025-06-10 22:57:08	486	5.01e-06	0.0001	0.0001	-0.019412
2025-06-10 22:57:09	487	5.01e-06	0.0001	0.0001	-0.023789
2025-06-10 22:57:10	488	5.01e-06	0.0001	0.0001	-0.019412
2025-06-10 22:57:11	489	5.01e-06	0.0001	0.0001	-0.019412
2025-06-10 22:57:12	490	5.01e-06	0.0001	0.0001	-0.028166
2025-06-10 22:57:13	491	5.01e-06	0.0001	0.0001	-0.015035
2025-06-10 22:57:14	492	5.01e-06	0.0001	0.0001	-0.010658
2025-06-10 22:57:15	493	5.01e-06	0.0001	0.0001	-0.019412
2025-06-10 22:57:16	494	5.01e-06	0.0001	0.0001	-0.028166
2025-06-10 22:57:17	495	5.01e-06	0.0001	0.0001	-0.019412
2025-06-10 22:57:18	496	5.01e-06	0.0001	0.0001	-0.023789
2025-06-10 22:57:19	497	5.01e-06	0.0001	0.0001	-0.015035
2025-06-10 22:57:20	498	5.01e-06	0.0001	0.0001	-0.015035
2025-06-10 22:57:21	499	5.01e-06	0.0001	0.0001	-0.028166
2025-06-10 22:57:22	500	5.01e-06	0.0001	0.0001	-0.028166
2025-06-10 22:57:23	501	5.01e-06	0.0001	0.0001	-0.023789
2025-06-10 22:57:24	502	5.01e-06	0.0001	0.0001	-0.032543
2025-06-10 22:57:25	503	5.01e-06	0.0001	0.0001	-0.019412
2025-06-10 22:57:26	504	5.01e-06	0.0001	0.0001	-0.023789
2025-06-10 22:57:28	506	5.01e-06	0.0001	0.0001	-0.03692
2025-06-10 22:57:29	507	5.01e-06	0.0001	0.0001	-0.028166
2025-06-10 22:57:30	508	5.01e-06	0.0001	0.0001	-0.019412
2025-06-10 22:57:31	509	5.01e-06	0.0001	0.0001	-0.028166
2025-06-10 22:57:32	510	5.01e-06	0.0001	0.0001	-0.05005
2025-06-10 22:57:33	511	5.01e-06	0.0001	0.0001	-0.032543
2025-06-10 22:57:33	511	5.01e-06	0.0001	0.0001	-0.023789
2025-06-10 22:57:34	512	5.01e-06	0.0001	0.0001	-0.032543
2025-06-10 22:57:35	513	4.99e-06	0.0001	0.0001	-0.032543
2025-06-10 22:57:36	514	5.01e-06	0.0001	0.0001	-0.032543
2025-06-10 22:57:37	515	5.01e-06	0.0001	0.0001	-0.03692
2025-06-10 22:57:38	516	4.97e-06	0.0001	0.0001	-0.015035
2025-06-10 22:57:39	517	4.99e-06	0.0001	0.0001	-0.015035
2025-06-10 22:57:40	518	4.99e-06	0.0001	0.0001	-0.023789
2025-06-10 22:57:41	519	5.01e-06	0.0001	0.0001	-0.006281
2025-06-10 22:57:42	520	5.01e-06	0.0001	0.0001	-0.010658
2025-06-10 22:57:43	521	5.01e-06	0.0001	0.0001	-0.032543
2025-06-10 22:57:44	522	4.97e-06	0.0001	0.0001	-0.015035
2025-06-10 22:57:45	523	5.01e-06	0.0001	0.0001	-0.019412
2025-06-10 22:57:46	524	5.01e-06	0.0001	0.0001	-0.03692
2025-06-10 22:57:47	525	5.01e-06	0.0001	0.0001	-0.032543
2025-06-10 22:57:48	526	4.97e-06	0.0001	0.0001	-0.028166
2025-06-10 22:57:50	528	4.97e-06	0.0001	0.0001	-0.03692
2025-06-10 22:57:50	528	5.01e-06	0.0001	0.0001	-0.019412
2025-06-10 22:57:51	529	4.99e-06	0.0001	0.0001	-0.023789
2025-06-10 22:57:52	530	5.01e-06	0.0001	0.0001	-0.028166
2025-06-10 22:57:53	531	4.97e-06	0.0001	0.0001	-0.023789
2025-06-10 22:57:54	532	5.01e-06	0.0001	0.0001	-0.023789
2025-06-10 22:57:55	533	5.01e-06	0.0001	0.0001	-0.028166
2025-06-10 22:57:56	534	4.99e-06	0.0001	0.0001	-0.023789
2025-06-10 22:57:58	536	4.99e-06	0.0001	0.0001	-0.015035
2025-06-10 22:57:58	536	5.01e-06	0.0001	0.0001	-0.023789
2025-06-10 22:57:59	537	5.01e-06	0.0001	0.0001	-0.032543
2025-06-10 22:58:00	538	5.01e-06	0.0001	0.0001	-0.028166
2025-06-10 22:58:01	539	4.99e-06	0.0001	0.0001	-0.019412
2025-06-10 22:58:02	540	4.99e-06	0.0001	0.0001	-0.023789
2025-06-10 22:58:03	541	5.02e-06	0.0001	0.0001	-0.028166
2025-06-10 22:58:04	542	4.97e-06	0.0001	0.0001	-0.015035
2025-06-10 22:58:05	543	4.95e-06	0.0001	0.0001	-0.023789
2025-06-10 22:58:06	544	4.99e-06	0.0001	0.0001	-0.028166
2025-06-10 22:58:07	545	4.99e-06	0.0001	0.0001	-0.019412
2025-06-10 22:58:08	546	4.95e-06	0.0001	0.0001	-0.019412
2025-06-10 22:58:09	547	4.99e-06	0.0001	0.0001	-0.028166
2025-06-10 22:58:10	548	4.95e-06	0.0001	0.0001	-0.019412
2025-06-10 22:58:11	549	4.97e-06	0.0001	0.0001	-0.023789
2025-06-10 22:58:12	550	5.01e-06	0.0001	0.0001	-0.010658
2025-06-10 22:58:14	552	5.01e-06	0.0001	0.0001	-0.019412
2025-06-10 22:58:15	553	4.99e-06	0.0001	0.0001	-0.023789
2025-06-10 22:58:15	553	4.91e-06	0.0001	0.0001	-0.010658
2025-06-10 22:58:16	554	4.91e-06	0.0001	0.0001	-0.028166
2025-06-10 22:58:17	555	4.91e-06	0.0001	0.0001	-0.028166
2025-06-10 22:58:18	556	4.97e-06	0.0001	0.0001	-0.028166
2025-06-10 22:58:19	557	4.91e-06	0.0001	0.0001	-0.032543
2025-06-10 22:58:20	558	4.91e-06	0.0001	0.0001	-0.019412
2025-06-10 22:58:21	559	4.95e-06	0.0001	0.0001	-0.032543
2025-06-10 22:58:22	560	4.91e-06	0.0001	0.0001	-0.028166
2025-06-10 22:58:23	561	4.97e-06	0.0001	0.0001	-0.023789
2025-06-10 22:58:24	562	4.93e-06	0.0001	0.0001	-0.015035
2025-06-10 22:58:25	563	4.91e-06	0.0001	0.0001	-0.028166
2025-06-10 22:58:26	564	4.93e-06	0.0001	0.0001	-0.006281
2025-06-10 22:58:27	565	4.95e-06	0.0001	0.0001	-0.032543
2025-06-10 22:58:28	566	4.97e-06	0.0001	0.0001	-0.023789
2025-06-10 22:58:29	567	4.97e-06	0.0001	0.0001	-0.015035
2025-06-10 22:58:30	568	4.89e-06	0.0001	0.0001	-0.028166
2025-06-10 22:58:31	569	4.91e-06	0.0001	0.0001	-0.023789
2025-06-10 22:58:32	570	4.93e-06	0.0001	0.0001	-0.028166
2025-06-10 22:58:33	571	4.95e-06	0.0001	0.0001	-0.019412
2025-06-10 22:58:34	572	4.97e-06	0.0001	0.0001	-0.028166
2025-06-10 22:58:35	573	4.97e-06	0.0001	0.0001	-0.028166
2025-06-10 22:58:36	574	5.01e-06	0.0001	0.0001	-0.028166
2025-06-10 22:58:37	575	4.91e-06	0.0001	0.0001	-0.023789
2025-06-10 22:58:38	576	4.93e-06	0.0001	0.0001	-0.019412
2025-06-10 22:58:39	577	4.95e-06	0.0001	0.0001	-0.019412
2025-06-10 22:58:40	578	4.89e-06	0.0001	0.0001	-0.03692
2025-06-10 22:58:40	578	4.91e-06	0.0001	0.0001	-0.032543
2025-06-10 22:58:41	579	4.99e-06	0.0001	0.0001	-0.028166
2025-06-10 22:58:42	580	4.93e-06	0.0001	0.0001	-0.019412
2025-06-10 22:58:43	581	4.91e-06	0.0001	0.0001	0.002472
2025-06-10 22:58:44	582	4.95e-06	0.0001	0.0001	-0.019412
2025-06-10 22:58:45	583	4.93e-06	0.0001	0.0001	-0.015035
2025-06-10 22:58:46	584	4.91e-06	0.0001	0.0001	-0.019412
2025-06-10 22:58:47	585	4.93e-06	0.0001	0.0001	-0.028166
2025-06-10 22:58:48	586	4.95e-06	0.0001	0.0001	-0.032543
2025-06-10 22:58:49	587	5.01e-06	0.0001	0.0001	-0.028166
2025-06-10 22:58:50	588	4.99e-06	0.0001	0.0001	-0.032543
2025-06-10 22:58:51	589	4.99e-06	0.0001	0.0001	-0.028166
2025-06-10 22:58:52	590	4.99e-06	0.0001	0.0001	-0.028166
2025-06-10 22:58:53	591	5.01e-06	0.0001	0.0001	-0.023789
2025-06-10 22:58:54	592	4.97e-06	0.0001	0.0001	-0.028166
2025-06-10 22:58:55	593	4.99e-06	0.0001	0.0001	-0.023789
2025-06-10 22:58:56	594	4.99e-06	0.0001	0.0001	-0.023789
2025-06-10 22:58:57	595	4.99e-06	0.0001	0.0001	-0.032543
2025-06-10 22:58:58	596	4.99e-06	0.0001	0.0001	-0.03692
2025-06-10 22:58:59	597	4.97e-06	0.0001	0.0001	-0.019412
2025-06-10 22:59:00	598	4.99e-06	0.0001	0.0001	-0.015035
2025-06-10 22:59:01	599	4.99e-06	0.0001	0.0001	-0.010658
2025-06-10 22:59:02	600	5.01e-06	0.0001	0.0001	-0.015035
2025-06-10 22:59:03	601	4.95e-06	0.0001	0.0001	-0.015035
2025-06-10 22:59:04	602	4.97e-06	0.0001	0.0001	-0.032543
2025-06-10 22:59:05	603	4.97e-06	0.0001	0.0001	-0.023789
2025-06-10 22:59:06	604	4.95e-06	0.0001	0.0001	-0.028166
2025-06-10 22:59:06	604	4.95e-06	0.0001	0.0001	-0.032543
2025-06-10 22:59:07	605	4.97e-06	0.0001	0.0001	-0.023789
2025-06-10 22:59:08	606	4.93e-06	0.0001	0.0001	-0.032543
2025-06-10 22:59:09	607	4.91e-06	0.0001	0.0001	-0.032543
2025-06-10 22:59:10	608	4.91e-06	0.0001	0.0001	-0.010658
2025-06-10 22:59:11	609	4.95e-06	0.0001	0.0001	-0.028166
2025-06-10 22:59:12	610	4.97e-06	0.0001	0.0001	-0.015035
2025-06-10 22:59:13	611	4.91e-06	0.0001	0.0001	-0.023789
2025-06-10 22:59:14	612	4.91e-06	0.0001	0.0001	-0.028166
2025-06-10 22:59:15	613	4.91e-06	0.0001	0.0001	-0.019412
2025-06-10 22:59:16	614	4.93e-06	0.0001	0.0001	-0.03692
2025-06-10 22:59:17	615	4.91e-06	0.0001	0.0001	-0.028166
2025-06-10 22:59:18	616	4.91e-06	0.0001	0.0001	-0.019412
2025-06-10 22:59:19	617	4.91e-06	0.0001	0.0001	-0.028166
2025-06-10 22:59:20	618	4.91e-06	0.0001	0.0001	-0.019412
2025-06-10 22:59:21	619	4.91e-06	0.0001	0.0001	-0.019412
2025-06-10 22:59:22	620	4.95e-06	0.0001	0.0001	-0.019412
2025-06-10 22:59:23	621	4.91e-06	0.0001	0.0001	-0.032543
2025-06-10 22:59:24	622	4.89e-06	0.0001	0.0001	-0.006281
2025-06-10 22:59:25	623	4.91e-06	0.0001	0.0001	-0.03692
2025-06-10 22:59:26	624	4.91e-06	0.0001	0.0001	-0.028166
2025-06-10 22:59:27	625	4.91e-06	0.0001	0.0001	-0.015035
2025-06-10 22:59:28	626	4.91e-06	0.0001	0.0001	-0.028166
2025-06-10 22:59:29	627	4.91e-06	0.0001	0.0001	-0.019412
2025-06-10 22:59:30	628	4.89e-06	0.0001	0.0001	-0.023789
2025-06-10 22:59:31	629	4.91e-06	0.0001	0.0001	-0.006281
2025-06-10 22:59:31	629	4.91e-06	0.0001	0.0001	-0.028166
2025-06-10 22:59:32	630	4.91e-06	0.0001	0.0001	-0.023789
2025-06-10 22:59:33	631	4.89e-06	0.0001	0.0001	-0.015035
2025-06-10 22:59:34	632	4.89e-06	0.0001	0.0001	-0.032543
2025-06-10 22:59:35	633	4.91e-06	0.0001	0.0001	-0.032543
2025-06-10 22:59:36	634	4.91e-06	0.0001	0.0001	-0.010658
2025-06-10 22:59:37	635	4.91e-06	0.0001	0.0001	-0.023789
2025-06-10 22:59:38	636	4.89e-06	0.0001	0.0001	-0.019412
2025-06-10 22:59:39	637	4.91e-06	0.0001	0.0001	-0.015035
2025-06-10 22:59:40	638	4.91e-06	0.0001	0.0001	-0.028166
2025-06-10 22:59:41	639	4.89e-06	0.0001	0.0001	-0.010658
2025-06-10 22:59:42	640	4.91e-06	0.0001	0.0001	-0.028166
2025-06-10 22:59:43	641	4.91e-06	0.0001	0.0001	-0.032543
2025-06-10 22:59:44	642	4.89e-06	0.0001	0.0001	-0.023789
2025-06-10 22:59:45	643	4.91e-06	0.0001	0.0001	-0.010658
2025-06-10 22:59:46	644	4.91e-06	0.0001	0.0001	-0.032543
2025-06-10 22:59:47	645	4.89e-06	0.0001	0.0001	-0.019412
2025-06-10 22:59:48	646	4.89e-06	0.0001	0.0001	-0.023789
2025-06-10 22:59:49	647	4.91e-06	0.0001	0.0001	-0.015035
2025-06-10 22:59:50	648	4.89e-06	0.0001	0.0001	-0.006281
2025-06-10 22:59:51	649	4.91e-06	0.0001	0.0001	-0.006281
2025-06-10 22:59:52	650	4.89e-06	0.0001	0.0001	-0.028166
2025-06-10 22:59:53	651	4.91e-06	0.0001	0.0001	-0.03692
2025-06-10 22:59:54	652	4.91e-06	0.0001	0.0001	-0.010658
2025-06-10 22:59:55	653	4.91e-06	0.0001	0.0001	-0.015035
2025-06-10 22:59:56	654	4.91e-06	0.0001	0.0001	-0.028166
2025-06-10 22:59:57	655	4.91e-06	0.0001	0.0001	-0.028166
2025-06-10 22:59:57	655	4.91e-06	0.0001	0.0001	-0.028166
2025-06-10 22:59:58	656	4.91e-06	0.0001	0.0001	-0.023789
2025-06-10 22:59:59	657	4.89e-06	0.0001	0.0001	-0.023789
2025-06-10 23:00:00	658	4.89e-06	0.0001	0.0001	-0.028166
2025-06-10 23:00:01	659	4.89e-06	0.0001	0.0001	-0.023789
2025-06-10 23:00:02	660	4.89e-06	0.0001	0.0001	-0.010658
2025-06-10 23:00:03	661	4.89e-06	0.0001	0.0001	-0.032543
2025-06-10 23:00:04	662	4.89e-06	0.0001	0.0001	-0.023789
2025-06-10 23:00:05	663	4.91e-06	0.0001	0.0001	-0.010658
2025-06-10 23:00:06	664	4.89e-06	0.0001	0.0001	-0.015035
2025-06-10 23:00:07	665	4.89e-06	0.0001	0.0001	-0.010658
2025-06-10 23:00:08	666	4.91e-06	0.0001	0.0001	-0.023789
2025-06-10 23:00:09	667	4.89e-06	0.0001	0.0001	-0.010658
2025-06-10 23:00:10	668	4.83e-06	0.0001	0.0001	-0.023789
2025-06-10 23:00:11	669	4.79e-06	0.0001	0.0001	-0.023789
2025-06-10 23:00:12	670	4.79e-06	0.0001	0.0001	-0.023789
2025-06-10 23:00:13	671	4.79e-06	0.0001	0.0001	-0.019412
2025-06-10 23:00:14	672	4.79e-06	0.0001	0.0001	-0.019412
2025-06-10 23:00:15	673	4.81e-06	0.0001	0.0001	-0.023789
2025-06-10 23:00:16	674	4.79e-06	0.0001	0.0001	-0.015035
2025-06-10 23:00:17	675	4.79e-06	0.0001	0.0001	-0.023789
2025-06-10 23:00:18	676	4.79e-06	0.0001	0.0001	-0.028166
2025-06-10 23:00:19	677	4.81e-06	0.0001	0.0001	-0.028166
2025-06-10 23:00:20	678	4.81e-06	0.0001	0.0001	-0.023789
2025-06-10 23:00:21	679	4.81e-06	0.0001	0.0001	-0.028166
2025-06-10 23:00:21	679	4.81e-06	0.0001	0.0001	-0.010658
2025-06-10 23:00:23	681	4.81e-06	0.0001	0.0001	-0.019412
2025-06-10 23:00:23	681	4.81e-06	0.0001	0.0001	-0.023789
2025-06-10 23:00:24	682	4.81e-06	0.0001	0.0001	-0.015035
2025-06-10 23:00:25	683	4.81e-06	0.0001	0.0001	-0.015035
2025-06-10 23:00:26	684	4.81e-06	0.0001	0.0001	-0.028166
2025-06-10 23:00:27	685	4.81e-06	0.0001	0.0001	-0.032543
2025-06-10 23:00:28	686	4.79e-06	0.0001	0.0001	-0.019412
2025-06-10 23:00:29	687	4.81e-06	0.0001	0.0001	-0.019412
2025-06-10 23:00:30	688	4.81e-06	0.0001	0.0001	-0.023789
2025-06-10 23:00:31	689	4.81e-06	0.0001	0.0001	-0.023789
2025-06-10 23:00:32	690	4.81e-06	0.0001	0.0001	-0.019412
2025-06-10 23:00:33	691	4.79e-06	0.0001	0.0001	-0.032543
2025-06-10 23:00:34	692	4.79e-06	0.0001	0.0001	-0.015035
2025-06-10 23:00:35	693	4.79e-06	0.0001	0.0001	-0.023789
2025-06-10 23:00:36	694	4.79e-06	0.0001	0.0001	-0.010658
2025-06-10 23:00:37	695	4.81e-06	0.0001	0.0001	-0.032543
2025-06-10 23:00:38	696	4.83e-06	0.0001	0.0001	-0.023789
2025-06-10 23:00:39	697	4.85e-06	0.0001	0.0001	-0.023789
2025-06-10 23:00:40	698	4.89e-06	0.0001	0.0001	-0.023789
2025-06-10 23:00:41	699	4.91e-06	0.0001	0.0001	-0.028166
2025-06-10 23:00:42	700	4.89e-06	0.0001	0.0001	-0.015035
2025-06-10 23:00:43	701	4.89e-06	0.0001	0.0001	-0.019412
2025-06-10 23:00:44	702	4.91e-06	0.0001	0.0001	-0.032543
2025-06-10 23:00:45	703	4.91e-06	0.0001	0.0001	-0.019412
2025-06-10 23:00:46	704	4.89e-06	0.0001	0.0001	-0.032543
2025-06-10 23:00:47	705	4.89e-06	0.0001	0.0001	-0.015035
2025-06-10 23:00:49	707	4.89e-06	0.0001	0.0001	-0.023789
2025-06-10 23:00:49	707	4.91e-06	0.0001	0.0001	-0.019412
2025-06-10 23:00:50	708	4.91e-06	0.0001	0.0001	-0.023789
2025-06-10 23:00:51	709	4.89e-06	0.0001	0.0001	-0.023789
2025-06-10 23:00:52	710	4.89e-06	0.0001	0.0001	-0.023789
2025-06-10 23:00:53	711	4.89e-06	0.0001	0.0001	-0.010658
2025-06-10 23:00:54	712	4.89e-06	0.0001	0.0001	-0.019412
2025-06-10 23:00:55	713	4.91e-06	0.0001	0.0001	-0.023789
2025-06-10 23:00:57	715	4.91e-06	0.0001	0.0001	-0.019412
2025-06-10 23:00:57	715	4.89e-06	0.0001	0.0001	-0.023789
2025-06-10 23:00:58	716	4.91e-06	0.0001	0.0001	-0.023789
2025-06-10 23:01:00	718	4.91e-06	0.0001	0.0001	-0.015035
2025-06-10 23:01:01	719	4.91e-06	0.0001	0.0001	-0.015035
2025-06-10 23:01:02	720	4.91e-06	0.0001	0.0001	-0.015035
2025-06-10 23:01:03	721	4.89e-06	0.0001	0.0001	-0.006281
2025-06-10 23:01:04	722	4.91e-06	0.0001	0.0001	-0.015035
2025-06-10 23:01:05	723	4.91e-06	0.0001	0.0001	-0.015035
2025-06-10 23:01:06	724	4.91e-06	0.0001	0.0001	-0.010658
2025-06-10 23:01:07	725	4.91e-06	0.0001	0.0001	-0.032543
2025-06-10 23:01:08	726	4.89e-06	0.0001	0.0001	-0.019412
2025-06-10 23:01:09	727	4.89e-06	0.0001	0.0001	-0.028166
2025-06-10 23:01:10	728	4.91e-06	0.0001	0.0001	-0.023789
2025-06-10 23:01:11	729	4.89e-06	0.0001	0.0001	-0.023789
2025-06-10 23:01:12	730	4.91e-06	0.0001	0.0001	-0.032543
2025-06-10 23:01:13	731	4.91e-06	0.0001	0.0001	-0.028166
2025-06-10 23:01:14	732	4.89e-06	0.0001	0.0001	-0.019412
2025-06-10 23:01:15	733	4.91e-06	0.0001	0.0001	-0.015035
2025-06-10 23:01:16	734	4.91e-06	0.0001	0.0001	-0.023789
2025-06-10 23:01:17	735	4.91e-06	0.0001	0.0001	-0.032543
2025-06-10 23:01:18	736	4.91e-06	0.0001	0.0001	-0.010658
2025-06-10 23:01:19	737	4.89e-06	0.0001	0.0001	-0.03692
2025-06-10 23:01:20	738	4.89e-06	0.0001	0.0001	-0.019412
2025-06-10 23:01:21	739	4.91e-06	0.0001	0.0001	-0.019412
2025-06-10 23:01:22	740	4.89e-06	0.0001	0.0001	-0.010658
2025-06-10 23:01:23	741	4.91e-06	0.0001	0.0001	-0.015035
2025-06-10 23:01:24	742	4.91e-06	0.0001	0.0001	-0.03692
2025-06-10 23:01:25	743	4.89e-06	0.0001	0.0001	-0.03692
2025-06-10 23:01:26	744	4.91e-06	0.0001	0.0001	-0.015035
2025-06-10 23:01:27	745	4.91e-06	0.0001	0.0001	-0.032543
2025-06-10 23:01:28	746	4.91e-06	0.0001	0.0001	-0.015035
2025-06-10 23:01:29	747	4.91e-06	0.0001	0.0001	-0.023789
2025-06-10 23:01:30	748	4.91e-06	0.0001	0.0001	-0.032543
2025-06-10 23:01:31	749	4.89e-06	0.0001	0.0001	-0.028166
2025-06-10 23:01:32	750	4.91e-06	0.0001	0.0001	-0.023789
2025-06-10 23:01:33	751	4.91e-06	0.0001	0.0001	-0.023789
2025-06-10 23:01:34	752	4.89e-06	0.0001	0.0001	-0.032543
2025-06-10 23:01:35	753	4.91e-06	0.0001	0.0001	-0.015035
2025-06-10 23:01:36	754	4.91e-06	0.0001	0.0001	-0.015035
2025-06-10 23:01:37	755	4.89e-06	0.0001	0.0001	-0.010658
2025-06-10 23:01:38	756	4.91e-06	0.0001	0.0001	-0.032543
2025-06-10 23:01:39	757	4.91e-06	0.0001	0.0001	-0.015035
2025-06-10 23:01:40	758	4.89e-06	0.0001	0.0001	-0.028166
2025-06-10 23:01:41	759	4.91e-06	0.0001	0.0001	-0.028166
2025-06-10 23:01:42	760	4.89e-06	0.0001	0.0001	-0.028166
2025-06-10 23:01:43	761	4.89e-06	0.0001	0.0001	-0.019412
2025-06-10 23:01:44	762	4.89e-06	0.0001	0.0001	-0.019412
2025-06-10 23:01:45	763	4.89e-06	0.0001	0.0001	-0.032543
2025-06-10 23:01:46	764	4.89e-06	0.0001	0.0001	-0.006281
2025-06-10 23:01:47	765	4.89e-06	0.0001	0.0001	-0.028166
2025-06-10 23:01:48	766	4.91e-06	0.0001	0.0001	-0.019412
2025-06-10 23:01:49	767	4.89e-06	0.0001	0.0001	-0.045674
2025-06-10 23:01:50	768	4.91e-06	0.0001	0.0001	-0.019412
2025-06-10 23:01:51	769	4.91e-06	0.0001	0.0001	-0.019412
2025-06-10 23:01:52	770	4.89e-06	0.0001	0.0001	-0.019412
2025-06-10 23:01:53	771	4.89e-06	0.0001	0.0001	-0.015035
2025-06-10 23:01:54	772	4.91e-06	0.0001	0.0001	-0.006281
2025-06-10 23:01:55	773	4.91e-06	0.0001	0.0001	-0.028166
2025-06-10 23:01:56	774	4.89e-06	0.0001	0.0001	-0.019412
2025-06-10 23:01:57	775	4.91e-06	0.0001	0.0001	-0.041297
2025-06-10 23:01:58	776	4.91e-06	0.0001	0.0001	-0.028166
2025-06-10 23:01:59	777	4.91e-06	0.0001	0.0001	-0.023789
2025-06-10 23:02:00	778	4.89e-06	0.0001	0.0001	-0.023789
2025-06-10 23:02:01	779	4.91e-06	0.0001	0.0001	-0.019412
2025-06-10 23:02:02	780	4.89e-06	0.0001	0.0001	-0.015035
2025-06-10 23:02:03	781	4.91e-06	0.0001	0.0001	-0.019412
2025-06-10 23:02:04	782	4.91e-06	0.0001	0.0001	-0.023789
2025-06-10 23:02:05	783	4.91e-06	0.0001	0.0001	-0.010658
2025-06-10 23:02:06	784	4.91e-06	0.0001	0.0001	-0.015035
2025-06-10 23:02:07	785	4.91e-06	0.0001	0.0001	-0.023789
2025-06-10 23:02:08	786	4.91e-06	0.0001	0.0001	-0.019412
2025-06-10 23:02:09	787	4.89e-06	0.0001	0.0001	-0.010658
2025-06-10 23:02:10	788	4.91e-06	0.0001	0.0001	-0.010658
2025-06-10 23:02:11	789	4.91e-06	0.0001	0.0001	-0.028166
2025-06-10 23:02:12	790	4.91e-06	0.0001	0.0001	-0.023789
2025-06-10 23:02:13	791	4.91e-06	0.0001	0.0001	-0.019412
2025-06-10 23:02:14	792	4.91e-06	0.0001	0.0001	-0.03692
2025-06-10 23:02:15	793	4.91e-06	0.0001	0.0001	-0.028166
2025-06-10 23:02:16	794	4.91e-06	0.0001	0.0001	-0.023789
2025-06-10 23:02:17	795	4.91e-06	0.0001	0.0001	-0.019412
2025-06-10 23:02:18	796	4.91e-06	0.0001	0.0001	-0.028166
2025-06-10 23:02:19	797	4.91e-06	0.0001	0.0001	-0.001904
2025-06-10 23:02:20	798	4.89e-06	0.0001	0.0001	-0.019412
2025-06-10 23:02:21	799	4.89e-06	0.0001	0.0001	-0.023789
2025-06-10 23:02:22	800	4.89e-06	0.0001	0.0001	-0.015035
2025-06-10 23:02:23	801	4.91e-06	0.0001	0.0001	-0.032543
2025-06-10 23:02:24	802	4.89e-06	0.0001	0.0001	-0.015035
2025-06-10 23:02:25	803	4.91e-06	0.0001	0.0001	-0.023789
2025-06-10 23:02:26	804	4.91e-06	0.0001	0.0001	-0.03692
2025-06-10 23:02:27	805	4.89e-06	0.0001	0.0001	-0.028166
2025-06-10 23:02:28	806	4.89e-06	0.0001	0.0001	-0.019412
2025-06-10 23:02:29	807	4.89e-06	0.0001	0.0001	-0.023789
2025-06-10 23:02:30	808	4.91e-06	0.0001	0.0001	-0.028166
2025-06-10 23:02:31	809	4.91e-06	0.0001	0.0001	-0.028166
2025-06-10 23:02:32	810	4.91e-06	0.0001	0.0001	-0.023789
2025-06-10 23:02:33	811	4.89e-06	0.0001	0.0001	-0.015035
2025-06-10 23:02:34	812	4.91e-06	0.0001	0.0001	-0.015035
2025-06-10 23:02:36	814	4.89e-06	0.0001	0.0001	-0.032543
2025-06-10 23:02:37	815	4.89e-06	0.0001	0.0001	-0.032543
2025-06-10 23:02:37	815	4.91e-06	0.0001	0.0001	-0.019412
2025-06-10 23:02:38	816	4.91e-06	0.0001	0.0001	-0.028166
2025-06-10 23:02:39	817	4.91e-06	0.0001	0.0001	-0.032543
2025-06-10 23:02:40	818	4.91e-06	0.0001	0.0001	-0.015035
2025-06-10 23:02:41	819	4.89e-06	0.0001	0.0001	-0.028166
2025-06-10 23:02:42	820	4.91e-06	0.0001	0.0001	-0.028166
2025-06-10 23:02:43	821	4.91e-06	0.0001	0.0001	-0.028166
2025-06-10 23:02:44	822	4.91e-06	0.0001	0.0001	-0.028166
2025-06-10 23:02:45	823	4.91e-06	0.0001	0.0001	-0.045674
2025-06-10 23:02:46	824	4.91e-06	0.0001	0.0001	-0.023789
2025-06-10 23:02:47	825	4.85e-06	0.0001	0.0001	-0.032543
2025-06-10 23:02:48	826	4.79e-06	0.0001	0.0001	-0.019412
2025-06-10 23:02:49	827	4.81e-06	0.0001	0.0001	-0.028166
2025-06-10 23:02:50	828	4.75e-06	0.0001	0.0001	-0.019412
2025-06-10 23:02:51	829	4.62e-06	0.0001	0.0001	-0.028166
2025-06-10 23:02:52	830	4.6e-06	0.0001	0.0001	-0.023789
2025-06-10 23:02:53	831	4.48e-06	0.0001	0.0001	-0.028166
2025-06-10 23:02:54	832	4.36e-06	0.0001	0.0001	-0.028166
2025-06-10 23:02:55	833	4.35e-06	352	0.0001	-0.019412
2025-06-10 23:02:56	834	4.3e-06	1000	0.0001	-0.023789
2025-06-10 23:02:57	835	4.3e-06	1000	0.0001	-0.023789
2025-06-10 23:02:58	836	4.23e-06	1000	0.0001	-0.028166
2025-06-10 23:02:59	837	4.23e-06	1000	0.0001	-0.023789
2025-06-10 23:03:00	838	4.23e-06	1000	0.0001	-0.023789
2025-06-10 23:03:01	839	4.2e-06	1000	0.0001	-0.03692
2025-06-10 23:03:02	840	4.19e-06	2.38	0.0001	-0.028166
2025-06-10 23:03:02	840	4.17e-06	0.654	0.0001	-0.032543
2025-06-10 23:03:03	841	4.19e-06	0.3	0.0001	-0.03692
2025-06-10 23:03:04	842	4.19e-06	0.158	0.0001	-0.028166
2025-06-10 23:03:05	843	4.16e-06	0.0921	0.0001	-0.023789
2025-06-10 23:03:06	844	4.11e-06	0.0566	0.0001	-0.028166
2025-06-10 23:03:07	845	4.11e-06	0.0363	0.0001	-0.023789
2025-06-10 23:03:08	846	4.11e-06	0.0236	0.0001	-0.028166
2025-06-10 23:03:09	847	4.1e-06	0.0161	0.0001	-0.023789
2025-06-10 23:03:10	848	4.09e-06	0.012	0.0001	-0.023789
2025-06-10 23:03:11	849	4.1e-06	0.00874	0.0001	-0.015035
2025-06-10 23:03:12	850	4.1e-06	0.00652	0.0001	-0.019412
2025-06-10 23:03:13	851	4.09e-06	0.00505	0.0001	-0.019412
2025-06-10 23:03:14	852	4.09e-06	0.00406	0.0001	-0.028166
2025-06-10 23:03:15	853	4.04e-06	0.00335	0.0001	-0.019412
2025-06-10 23:03:16	854	4.04e-06	0.00286	0.0001	-0.028166
2025-06-10 23:03:17	855	4.02e-06	0.0025	0.0001	-0.028166
2025-06-10 23:03:18	856	4.04e-06	0.00225	0.0001	-0.010658
2025-06-10 23:03:19	857	4.02e-06	0.00204	0.0001	-0.023789
2025-06-10 23:03:20	858	4.04e-06	0.00189	0.0001	-0.023789
2025-06-10 23:03:21	859	4.02e-06	0.0018	0.0001	-0.028166
2025-06-10 23:03:22	860	4.02e-06	0.00172	0.0001	-0.03692
2025-06-10 23:03:23	861	4.02e-06	0.00165	0.0001	-0.028166
2025-06-10 23:03:24	862	4.02e-06	0.00159	0.0001	-0.028166
2025-06-10 23:03:25	863	4.02e-06	0.00155	0.0001	-0.001904
2025-06-10 23:03:26	864	4.02e-06	0.00152	0.0001	-0.028166
2025-06-10 23:03:27	865	4.02e-06	0.00149	0.0001	-0.028166
2025-06-10 23:03:27	865	4.01e-06	0.00147	0.0001	-0.015035
2025-06-10 23:03:28	866	3.96e-06	0.00147	0.0001	-0.023789
2025-06-10 23:03:29	867	3.95e-06	0.00146	0.0001	-0.032543
2025-06-10 23:03:30	868	3.96e-06	0.00145	0.0001	-0.010658
2025-06-10 23:03:31	869	3.96e-06	0.00144	0.0001	-0.023789
2025-06-10 23:03:32	870	3.95e-06	0.00144	0.0001	-0.015035
2025-06-10 23:03:33	871	3.96e-06	0.00144	0.0001	-0.023789
2025-06-10 23:03:34	872	3.96e-06	0.00144	0.0001	-0.019412
2025-06-10 23:03:35	873	3.95e-06	0.00143	0.0001	-0.032543
2025-06-10 23:03:36	874	3.96e-06	0.00144	0.0001	-0.015035
2025-06-10 23:03:37	875	3.96e-06	0.00145	0.0001	-0.019412
2025-06-10 23:03:38	876	3.96e-06	0.00146	0.0001	-0.028166
2025-06-10 23:03:39	877	3.96e-06	0.00146	0.0001	-0.019412
2025-06-10 23:03:40	878	3.96e-06	0.00146	0.0001	-0.028166
2025-06-10 23:03:41	879	3.96e-06	0.00148	0.0001	-0.028166
2025-06-10 23:03:42	880	3.96e-06	0.00157	0.0001	-0.023789
2025-06-10 23:03:43	881	1.48e-05	0.0016	0.0001	-0.006281
2025-06-10 23:03:44	882	1.75e-05	0.00128	0.0001	-0.028166
2025-06-10 23:03:45	883	1.29e-05	0.000955	0.0001	-0.028166
2025-06-10 23:03:46	884	1.11e-05	0.000725	0.0001	-0.028166
2025-06-10 23:03:47	885	1.04e-05	0.000568	0.0001	-0.019412
2025-06-10 23:03:48	886	1e-05	0.000466	0.0001	-0.032543
2025-06-10 23:03:49	887	9.77e-06	0.000381	0.0001	-0.028166
2025-06-10 23:03:50	888	9.55e-06	0.000316	0.0001	-0.03692
2025-06-10 23:03:51	889	9.37e-06	0.000272	0.0001	-0.023789
2025-06-10 23:03:52	890	9.22e-06	0.000232	0.0001	-0.023789
2025-06-10 23:03:53	891	9.16e-06	0.000199	0.0001	-0.015035
2025-06-10 23:03:53	891	9.04e-06	0.000177	0.0001	-0.023789
2025-06-10 23:03:54	892	8.89e-06	0.00016	0.0001	-0.032543
2025-06-10 23:03:55	893	8.83e-06	0.000148	0.0001	-0.019412
2025-06-10 23:03:56	894	8.7e-06	0.000139	0.0001	-0.028166
2025-06-10 23:03:57	895	8.67e-06	0.00013	0.0001	-0.015035
2025-06-10 23:03:58	896	8.55e-06	0.000125	0.0001	-0.023789
2025-06-10 23:03:59	897	8.55e-06	0.000116	0.0001	-0.023789
2025-06-10 23:04:00	898	8.43e-06	0.000112	0.0001	-0.023789
2025-06-10 23:04:01	899	8.37e-06	0.000108	0.0001	-0.019412
2025-06-10 23:04:02	900	8.4e-06	0.000105	0.0001	-0.023789
2025-06-10 23:04:03	901	8.28e-06	0.000101	0.0001	-0.015035
2025-06-10 23:04:04	902	8.25e-06	0.000101	0.0001	-0.010658
2025-06-10 23:04:05	903	8.34e-06	0.0001	0.0001	-0.010658
2025-06-10 23:04:06	904	8.52e-06	0.0001	0.0001	-0.019412
2025-06-10 23:04:07	905	8.55e-06	0.0001	0.0001	-0.032543
2025-06-10 23:04:08	906	8.55e-06	0.0001	0.0001	-0.015035
2025-06-10 23:04:09	907	8.55e-06	0.0001	0.0001	-0.023789
2025-06-10 23:04:10	908	8.55e-06	0.0001	0.0001	-0.019412
2025-06-10 23:04:11	909	8.55e-06	0.0001	0.0001	-0.028166
2025-06-10 23:04:12	910	8.52e-06	0.0001	0.0001	-0.028166
2025-06-10 23:04:13	911	8.52e-06	0.0001	0.0001	-0.023789
2025-06-10 23:04:14	912	8.55e-06	0.0001	0.000102	-0.023789
2025-06-10 23:04:15	913	8.52e-06	0.0001	0.000108	-0.028166
2025-06-10 23:04:16	914	8.55e-06	0.0001	0.000108	-0.015035
2025-06-10 23:04:17	915	8.64e-06	0.0001	0.00011	-0.006281
2025-06-10 23:04:18	916	8.58e-06	0.0001	0.000115	-0.028166
2025-06-10 23:04:18	916	8.55e-06	0.0001	0.000124	-0.019412
2025-06-10 23:04:19	917	8.55e-06	0.0001	0.000127	-0.028166
2025-06-10 23:04:20	918	8.55e-06	0.0001	0.00013	-0.015035
2025-06-10 23:04:21	919	8.55e-06	0.0001	0.000135	-0.023789
2025-06-10 23:04:22	920	8.52e-06	0.0001	0.000138	-0.015035
2025-06-10 23:04:23	921	8.55e-06	0.0001	0.00014	-0.015035
2025-06-10 23:04:24	922	8.55e-06	0.0001	0.000145	-0.023789
2025-06-10 23:04:25	923	8.55e-06	0.0001	0.000147	-0.006281
2025-06-10 23:04:26	924	8.55e-06	0.0001	0.000148	-0.010658
2025-06-10 23:04:27	925	8.52e-06	0.0001	0.000151	-0.028166
2025-06-10 23:04:28	926	8.55e-06	0.0001	0.000154	-0.015035
2025-06-10 23:04:29	927	8.55e-06	0.0001	0.000155	-0.023789
2025-06-10 23:04:30	928	8.55e-06	0.0001	0.000155	-0.023789
2025-06-10 23:04:31	929	8.55e-06	0.0001	0.000156	-0.028166
2025-06-10 23:04:32	930	8.4e-06	0.0001	0.000158	-0.019412
2025-06-10 23:04:33	931	8.37e-06	0.0001	0.000161	-0.03692
2025-06-10 23:04:34	932	8.4e-06	0.0001	0.000161	-0.03692
2025-06-10 23:04:35	933	8.37e-06	0.0001	0.000158	-0.019412
2025-06-10 23:04:36	934	8.4e-06	0.0001	0.000158	-0.028166
2025-06-10 23:04:37	935	8.37e-06	0.0001	0.000159	-0.028166
2025-06-10 23:04:38	936	8.4e-06	0.0001	0.000158	-0.019412
2025-06-10 23:04:39	937	7.83e-06	0.0001	0.000159	-0.028166
2025-06-10 23:04:40	938	7.46e-06	0.0001	0.000163	-0.019412
2025-06-10 23:04:41	939	7.43e-06	0.0001	0.000169	-0.010658
2025-06-10 23:04:42	940	5.78e-06	0.0001	0.000179	-0.023789
2025-06-10 23:04:43	941	5.16e-06	0.0001	0.000204	-0.019412
2025-06-10 23:04:44	942	5.02e-06	0.0001	0.000236	-0.028166
2025-06-10 23:04:44	942	5.01e-06	0.0001	0.000274	-0.023789
2025-06-10 23:04:45	943	5.01e-06	0.0001	0.000307	-0.019412
2025-06-10 23:04:46	944	4.91e-06	0.0001	0.000339	-0.028166
2025-06-10 23:04:47	945	4.91e-06	0.0001	0.000371	-0.023789
2025-06-10 23:04:48	946	4.91e-06	0.0001	0.000405	-0.019412
2025-06-10 23:04:49	947	4.91e-06	0.0001	0.000428	-0.032543
2025-06-10 23:04:50	948	4.89e-06	0.0001	0.000449	-0.023789
2025-06-10 23:04:51	949	4.89e-06	0.0001	0.000481	-0.028166
2025-06-10 23:04:52	950	4.79e-06	0.0001	0.000506	-0.019412
2025-06-10 23:04:53	951	4.79e-06	0.0001	0.000536	-0.023789
2025-06-10 23:04:54	952	4.81e-06	0.0001	0.000562	-0.019412
2025-06-10 23:04:55	953	4.79e-06	0.0001	0.000586	-0.023789
2025-06-10 23:04:56	954	4.79e-06	0.0001	0.000615	-0.010658
2025-06-10 23:04:57	955	4.81e-06	0.0001	0.000637	-0.032543
2025-06-10 23:04:58	956	4.81e-06	0.0001	0.000663	-0.006281
2025-06-10 23:04:59	957	4.72e-06	0.0001	0.000689	-0.019412
2025-06-10 23:05:00	958	4.7e-06	0.0001	0.000713	-0.019412
2025-06-10 23:05:01	959	4.7e-06	0.0001	0.000735	-0.015035
2025-06-10 23:05:02	960	4.7e-06	0.0001	0.000755	-0.028166
2025-06-10 23:05:03	961	4.7e-06	0.0001	0.000771	-0.028166
2025-06-10 23:05:04	962	4.7e-06	0.0001	0.000789	-0.006281
2025-06-10 23:05:05	963	4.72e-06	0.0001	0.000812	-0.015035
2025-06-10 23:05:06	964	4.7e-06	0.0001	0.000838	-0.032543
2025-06-10 23:05:07	965	4.7e-06	0.0001	0.000859	-0.006281
2025-06-10 23:05:08	966	4.7e-06	0.0001	0.000883	-0.006281
2025-06-10 23:05:09	967	4.7e-06	0.0001	0.000902	-0.010658
2025-06-10 23:05:10	968	4.7e-06	0.0001	0.000927	-0.015035
2025-06-10 23:05:10	968	4.64e-06	0.0001	0.000951	-0.028166
2025-06-10 23:05:11	969	4.6e-06	0.0001	0.000979	-0.023789
2025-06-10 23:05:12	970	4.6e-06	0.0001	0.001	-0.023789
2025-06-10 23:05:13	971	4.6e-06	0.0001	0.00102	-0.001904
2025-06-10 23:05:14	972	4.58e-06	0.0001	0.00105	-0.015035
2025-06-10 23:05:15	973	4.6e-06	0.0001	0.00108	-0.019412
2025-06-10 23:05:16	974	4.62e-06	0.0001	0.00112	-0.010658
2025-06-10 23:05:17	975	4.6e-06	0.0001	0.00116	-0.006281
2025-06-10 23:05:18	976	4.6e-06	0.0001	0.00121	-0.028166
2025-06-10 23:05:19	977	4.6e-06	0.0001	0.00125	-0.023789
2025-06-10 23:05:20	978	4.6e-06	0.0001	0.00131	-0.001904
2025-06-10 23:05:21	979	4.6e-06	0.0001	0.00137	-0.019412
2025-06-10 23:05:22	980	4.58e-06	0.0001	0.00144	-0.032543
2025-06-10 23:05:23	981	4.6e-06	0.0001	0.00154	-0.023789
2025-06-10 23:05:24	982	4.54e-06	0.0001	0.00168	-0.010658
2025-06-10 23:05:25	983	4.48e-06	0.0001	0.00182	-0.028166
2025-06-10 23:05:26	984	4.5e-06	0.0001	0.00208	-0.028166
2025-06-10 23:05:28	986	4.5e-06	0.0001	0.00244	-0.019412
2025-06-10 23:05:28	986	4.48e-06	0.0001	0.0028	-0.019412
2025-06-10 23:05:29	987	4.5e-06	0.0001	0.0033	-0.023789
2025-06-10 23:05:30	988	4.5e-06	0.0001	0.004	-0.010658
2025-06-10 23:05:31	989	4.5e-06	0.0001	0.0049	-0.019412
2025-06-10 23:05:32	990	4.48e-06	0.0001	0.00616	-0.019412
2025-06-10 23:05:33	991	4.48e-06	0.0001	0.008	-0.015035
2025-06-10 23:05:34	992	4.5e-06	0.0001	0.0104	-0.010658
2025-06-10 23:05:36	994	4.5e-06	0.0001	0.0149	-0.019412
2025-06-10 23:05:36	994	4.5e-06	0.0001	0.0194	-0.006281
2025-06-10 23:05:37	995	4.5e-06	0.0001	0.0247	-0.006281
2025-06-10 23:05:38	996	4.48e-06	0.0001	0.03	0.006849
2025-06-10 23:05:39	997	4.5e-06	0.0001	0.0344	0.002472
2025-06-10 23:05:40	998	4.48e-06	0.0001	0.0374	0.002472
2025-06-10 23:05:41	999	4.48e-06	0.0001	0.0395	0.002472
2025-06-10 23:05:43	1001	4.5e-06	0.0001	0.0403	0.002472
2025-06-10 23:05:44	1002	4.5e-06	0.0001	0.0407	0.01998
2025-06-10 23:05:45	1003	4.48e-06	0.0001	0.0408	0.015603
2025-06-10 23:05:46	1004	4.47e-06	0.0001	0.0409	0.01998
2025-06-10 23:05:47	1005	4.41e-06	0.0001	0.0412	0.011226
2025-06-10 23:05:48	1006	4.41e-06	0.0001	0.0414	-0.001904
2025-06-10 23:05:49	1007	4.41e-06	0.0001	0.0416	-0.001904
2025-06-10 23:05:50	1008	4.41e-06	0.0001	0.0419	0.006849
2025-06-10 23:05:51	1009	4.41e-06	0.0001	0.0421	0.011226
2025-06-10 23:05:52	1010	4.41e-06	0.0001	0.0424	0.015603
2025-06-10 23:05:53	1011	4.41e-06	0.0001	0.0426	-0.006281
2025-06-10 23:05:54	1012	4.41e-06	0.0001	0.0428	0.006849
2025-06-10 23:05:55	1013	4.41e-06	0.0001	0.0431	0.011226
2025-06-10 23:05:56	1014	4.41e-06	0.0001	0.0433	0.002472
2025-06-10 23:05:57	1015	4.41e-06	0.0001	0.0438	0.006849
2025-06-10 23:05:58	1016	4.41e-06	0.0001	0.0442	0.011226
2025-06-10 23:05:59	1017	4.41e-06	0.0001	0.0448	-0.001904
2025-06-10 23:06:00	1018	4.41e-06	0.0001	0.0459	0.006849
2025-06-10 23:06:01	1019	4.41e-06	0.0001	0.0476	0.015603
2025-06-10 23:06:02	1020	4.41e-06	0.0001	0.0506	0.015603
2025-06-10 23:06:03	1021	4.41e-06	0.0001	0.0561	0.024357
2025-06-10 23:06:04	1022	4.41e-06	0.0001	0.0649	0.033111
2025-06-10 23:06:05	1023	4.41e-06	0.0001	0.0807	0.046242
2025-06-10 23:06:06	1024	4.41e-06	0.0001	0.102	0.07688
2025-06-10 23:06:07	1025	4.41e-06	0.0001	0.13	0.094388
2025-06-10 23:06:08	1026	4.41e-06	0.0001	0.173	0.138157
2025-06-10 23:06:09	1027	4.41e-06	0.0001	0.21	0.19068
2025-06-10 23:06:10	1028	4.41e-06	0.0001	0.253	0.225695
2025-06-10 23:06:11	1029	4.41e-06	0.0001	0.292	0.269464
2025-06-10 23:06:12	1030	4.41e-06	0.0001	0.338	0.291348
2025-06-10 23:06:13	1031	4.38e-06	0.0001	0.382	0.365756
2025-06-10 23:06:14	1032	4.37e-06	0.0001	0.438	0.409525
2025-06-10 23:06:15	1033	4.35e-06	0.0001	0.491	0.470802
2025-06-10 23:06:16	1034	4.35e-06	0.0001	0.57	0.536455
2025-06-10 23:06:17	1035	4.35e-06	0.0001	0.632	0.602109
2025-06-10 23:06:18	1036	4.35e-06	0.0001	0.69	0.659009
2025-06-10 23:06:19	1037	4.35e-06	0.0001	0.766	0.720286
2025-06-10 23:06:20	1038	4.36e-06	0.0001	0.84	0.803447
2025-06-10 23:06:21	1039	4.33e-06	0.0001	0.901	0.882231
2025-06-10 23:06:22	1040	4.35e-06	0.0001	0.986	0.96977
2025-06-10 23:06:23	1041	4.35e-06	0.0001	1.06	1.02229
2025-06-10 23:06:24	1042	4.35e-06	0.0001	1.16	1.11858
2025-06-10 23:06:25	1043	4.35e-06	0.0001	1.24	1.20612
2025-06-10 23:06:26	1044	4.33e-06	0.0001	1.32	1.28928
2025-06-10 23:06:27	1045	4.35e-06	0.0001	1.4	1.35932
2025-06-10 23:06:28	1046	4.35e-06	0.0001	1.49	1.45123
2025-06-10 23:06:29	1047	4.33e-06	0.0001	1.56	1.54314
2025-06-10 23:06:30	1048	4.33e-06	0.0001	1.63	1.59567
2025-06-10 23:06:31	1049	4.33e-06	0.0001	1.71	1.68758
2025-06-10 23:06:32	1050	4.35e-06	0.0001	1.8	1.76199
2025-06-10 23:06:33	1051	4.35e-06	0.0001	1.88	1.83202
2025-06-10 23:06:34	1052	4.35e-06	0.0001	1.96	1.93707
2025-06-10 23:06:35	1053	4.35e-06	0.0001	2.04	2.00272
2025-06-10 23:06:36	1054	4.35e-06	0.0001	2.15	2.10777
2025-06-10 23:06:37	1055	4.33e-06	0.0001	2.21	2.16467
2025-06-10 23:06:38	1056	4.35e-06	0.0001	2.26	2.23032
2025-06-10 23:06:39	1057	4.35e-06	0.0001	2.32	2.32224
2025-06-10 23:06:40	1058	4.33e-06	0.0001	2.39	2.37476
2025-06-10 23:06:41	1059	4.35e-06	0.0001	2.46	2.4229
2025-06-10 23:06:42	1060	4.35e-06	0.0001	2.54	2.51044
2025-06-10 23:06:43	1061	4.35e-06	0.0001	2.61	2.54983
2025-06-10 23:06:44	1062	4.35e-06	0.0001	2.65	2.60673
2025-06-10 23:06:45	1063	4.33e-06	0.0001	2.72	2.67239
2025-06-10 23:06:46	1064	4.35e-06	0.0001	2.74	2.71178
2025-06-10 23:06:47	1065	4.35e-06	0.0001	2.78	2.7468
2025-06-10 23:06:48	1066	4.31e-06	0.0001	2.83	2.78619
2025-06-10 23:06:49	1067	4.35e-06	0.0001	2.85	2.81245
2025-06-10 23:06:50	1068	4.35e-06	0.0001	2.89	2.84746
2025-06-10 23:06:51	1069	4.35e-06	0.0001	2.9	2.86935
2025-06-10 23:06:52	1070	4.35e-06	0.0001	2.94	2.89999
2025-06-10 23:06:53	1071	4.35e-06	0.0001	2.95	2.9175
2025-06-10 23:06:54	1072	4.33e-06	0.0001	2.98	2.95251
2025-06-10 23:06:55	1073	4.35e-06	0.0001	2.99	2.96564
2025-06-10 23:06:56	1074	4.35e-06	0.0001	3.02	3.01379
2025-06-10 23:06:57	1075	4.35e-06	0.0001	3.04	3.01816
2025-06-10 23:06:58	1076	4.35e-06	0.0001	3.06	3.04005
2025-06-10 23:06:59	1077	4.35e-06	0.0001	3.07	3.04442
2025-06-10 23:07:00	1078	4.33e-06	0.0001	3.1	3.06193
2025-06-10 23:07:01	1079	4.32e-06	0.0001	3.11	3.07944
2025-06-10 23:07:02	1080	4.32e-06	0.0001	3.13	3.09257
2025-06-10 23:07:03	1081	4.33e-06	0.0001	3.14	3.09695
2025-06-10 23:07:04	1082	4.31e-06	0.0001	3.15	3.13196
2025-06-10 23:07:05	1083	4.3e-06	0.0001	3.17	3.12321
2025-06-10 23:07:06	1084	4.27e-06	0.0001	3.17	3.14072
2025-06-10 23:07:07	1085	4.27e-06	0.0001	3.19	3.13634
2025-06-10 23:07:08	1086	4.28e-06	0.0001	3.19	3.15822
2025-06-10 23:07:09	1087	4.28e-06	0.0001	3.19	3.15385
2025-06-10 23:07:10	1088	4.28e-06	0.0001	3.21	3.14947
2025-06-10 23:07:11	1089	4.28e-06	0.0001	3.21	3.17136
2025-06-10 23:07:12	1090	4.27e-06	0.0001	3.23	3.18011
2025-06-10 23:07:13	1091	4.27e-06	0.0001	3.24	3.18011
2025-06-10 23:07:14	1092	4.28e-06	0.0001	3.24	3.18886
2025-06-10 23:07:15	1093	4.28e-06	0.0001	3.25	3.21075
2025-06-10 23:07:16	1094	4.28e-06	0.0001	3.25	3.19762
2025-06-10 23:07:17	1095	4.28e-06	0.0001	3.25	3.21075
2025-06-10 23:07:17	1095	4.27e-06	0.0001	3.26	3.21075
2025-06-10 23:07:18	1096	4.28e-06	0.0001	3.27	3.21513
2025-06-10 23:07:19	1097	4.28e-06	0.0001	3.28	3.23263
2025-06-10 23:07:20	1098	4.27e-06	0.0001	3.28	3.21075
2025-06-10 23:07:22	1100	4.27e-06	0.0001	3.28	3.22826
2025-06-10 23:07:23	1101	4.28e-06	0.0001	3.28	3.23701
2025-06-10 23:07:24	1102	4.27e-06	0.0001	3.28	3.23701
2025-06-10 23:07:25	1103	4.28e-06	0.0001	3.28	3.24576
2025-06-10 23:07:25	1103	4.28e-06	0.0001	3.29	3.23701
2025-06-10 23:07:26	1104	4.28e-06	0.0001	3.29	3.25452
2025-06-10 23:07:27	1105	4.27e-06	0.0001	3.29	3.25452
2025-06-10 23:07:28	1106	4.27e-06	0.0001	3.29	3.25452
2025-06-10 23:07:29	1107	4.27e-06	0.0001	3.29	3.25889
2025-06-10 23:07:30	1108	4.27e-06	0.0001	3.29	3.25889
2025-06-10 23:07:31	1109	4.27e-06	0.0001	3.29	3.25889
2025-06-10 23:07:32	1110	4.28e-06	0.0001	3.29	3.26327
2025-06-10 23:07:33	1111	4.27e-06	0.0001	3.29	3.26765
2025-06-10 23:07:34	1112	4.27e-06	0.0001	3.29	3.25889
2025-06-10 23:07:35	1113	4.28e-06	0.0001	3.29	3.27203
2025-06-10 23:07:36	1114	4.28e-06	0.0001	3.29	3.25452
2025-06-10 23:07:37	1115	4.28e-06	0.0001	3.29	3.27203
2025-06-10 23:07:38	1116	4.27e-06	0.0001	3.29	3.25014
2025-06-10 23:07:39	1117	4.27e-06	0.0001	3.29	3.27203
2025-06-10 23:07:40	1118	4.28e-06	0.0001	3.29	3.26765
2025-06-10 23:07:41	1119	4.27e-06	0.0001	3.29	3.25452
2025-06-10 23:07:42	1120	4.28e-06	0.0001	3.29	3.25889
2025-06-10 23:07:43	1121	4.28e-06	0.0001	3.29	3.27203
2025-06-10 23:07:44	1122	4.27e-06	0.0001	3.29	3.25452
2025-06-10 23:07:45	1123	4.28e-06	0.0001	3.29	3.25452
2025-06-10 23:07:46	1124	4.27e-06	0.0001	3.3	3.27203
2025-06-10 23:07:47	1125	4.27e-06	0.0001	3.29	3.2764
2025-06-10 23:07:48	1126	4.27e-06	0.0001	3.29	3.25452
2025-06-10 23:07:49	1127	4.28e-06	0.0001	3.29	3.26327
2025-06-10 23:07:50	1128	4.27e-06	0.0001	3.29	3.24576
2025-06-10 23:07:50	1128	4.28e-06	0.0001	3.29	3.25889
2025-06-10 23:07:51	1129	4.27e-06	0.0001	3.29	3.25889
2025-06-10 23:07:52	1130	4.27e-06	0.0001	3.29	3.25452
2025-06-10 23:07:53	1131	4.27e-06	0.0001	3.29	3.26327
2025-06-10 23:07:54	1132	4.27e-06	0.0001	3.28	3.26765
2025-06-10 23:07:56	1134	4.28e-06	0.0001	3.28	3.25889
2025-06-10 23:07:57	1135	4.28e-06	0.0001	3.28	3.25014
2025-06-10 23:07:58	1136	4.28e-06	0.0001	3.28	3.25889
2025-06-10 23:07:59	1137	4.27e-06	0.0001	3.28	3.25452
2025-06-10 23:07:59	1137	4.27e-06	0.0001	3.27	3.25889
2025-06-10 23:08:00	1138	4.28e-06	0.0001	3.27	3.26327
2025-06-10 23:08:01	1139	4.27e-06	0.0001	3.28	3.23701
2025-06-10 23:08:02	1140	4.27e-06	0.0001	3.28	3.25014
2025-06-10 23:08:03	1141	4.27e-06	0.0001	3.28	3.25889
2025-06-10 23:08:04	1142	4.28e-06	0.0001	3.28	3.25014
2025-06-10 23:08:05	1143	4.27e-06	0.0001	3.28	3.25889
2025-06-10 23:08:06	1144	4.27e-06	0.0001	3.28	3.25014
2025-06-10 23:08:07	1145	4.28e-06	0.0001	3.28	3.25452
2025-06-10 23:08:08	1146	4.28e-06	0.0001	3.28	3.25014
2025-06-10 23:08:09	1147	4.28e-06	0.0001	3.28	3.25452
2025-06-10 23:08:10	1148	4.27e-06	0.0001	3.28	3.25452
2025-06-10 23:08:11	1149	4.27e-06	0.0001	3.27	3.26327
2025-06-10 23:08:12	1150	4.27e-06	0.0001	3.25	3.24576
2025-06-10 23:08:13	1151	4.27e-06	0.0001	3.25	3.25014
2025-06-10 23:08:14	1152	4.27e-06	0.0001	3.25	3.26327
2025-06-10 23:08:15	1153	4.28e-06	0.0001	3.25	3.25452
2025-06-10 23:08:16	1154	4.28e-06	0.0001	3.25	3.25889
2025-06-10 23:08:17	1155	4.27e-06	0.0001	3.25	3.25452
2025-06-10 23:08:18	1156	4.27e-06	0.0001	3.25	3.26327
2025-06-10 23:08:19	1157	4.28e-06	0.0001	3.25	3.25452
2025-06-10 23:08:20	1158	4.27e-06	0.0001	3.25	3.25452
2025-06-10 23:08:21	1159	4.27e-06	0.0001	3.25	3.25889
2025-06-10 23:08:22	1160	4.28e-06	0.0001	3.25	3.25452
2025-06-10 23:08:23	1161	4.27e-06	0.0001	3.25	3.25889
2025-06-10 23:08:24	1162	4.27e-06	0.0001	3.25	3.25889
2025-06-10 23:08:24	1162	4.28e-06	0.0001	3.24	3.25014
2025-06-10 23:08:25	1163	4.27e-06	0.0001	3.23	3.25014
2025-06-10 23:08:26	1164	4.27e-06	0.0001	3.23	3.25014
2025-06-10 23:08:27	1165	4.28e-06	0.0001	3.23	3.25452
2025-06-10 23:08:28	1166	4.27e-06	0.0001	3.23	3.25014
2025-06-10 23:08:29	1167	4.27e-06	0.0001	3.24	3.24576
2025-06-10 23:08:30	1168	4.25e-06	0.0001	3.23	3.25014
2025-06-10 23:08:31	1169	4.21e-06	0.0001	3.24	3.22826
2025-06-10 23:08:32	1170	4.21e-06	0.0001	3.24	3.24576
2025-06-10 23:08:33	1171	4.21e-06	0.0001	3.22	3.24576
2025-06-10 23:08:34	1172	4.22e-06	0.0001	3.22	3.22826
2025-06-10 23:08:35	1173	4.21e-06	0.0001	3.21	3.24139
2025-06-10 23:08:36	1174	4.21e-06	0.0001	3.21	3.24139
2025-06-10 23:08:37	1175	4.21e-06	0.0001	3.21	3.24139
2025-06-10 23:08:38	1176	4.22e-06	0.0001	3.21	3.23263
2025-06-10 23:08:39	1177	4.21e-06	0.0001	3.21	3.22826
2025-06-10 23:08:40	1178	4.21e-06	0.0001	3.21	3.23263
2025-06-10 23:08:41	1179	4.21e-06	0.0001	3.21	3.23263
2025-06-10 23:08:42	1180	4.21e-06	0.0001	3.19	3.23701
2025-06-10 23:08:43	1181	4.21e-06	0.0001	3.19	3.2195
2025-06-10 23:08:44	1182	4.22e-06	0.0001	3.19	3.22388
2025-06-10 23:08:45	1183	4.21e-06	0.0001	3.19	3.21513
2025-06-10 23:08:46	1184	4.21e-06	0.0001	3.18	3.21513
2025-06-10 23:08:47	1185	4.21e-06	0.0001	3.17	3.22388
2025-06-10 23:08:48	1186	4.21e-06	0.0001	3.17	3.20637
2025-06-10 23:08:49	1187	4.21e-06	0.0001	3.17	3.20199
2025-06-10 23:08:49	1187	4.21e-06	0.0001	3.17	3.19324
2025-06-10 23:08:50	1188	4.21e-06	0.0001	3.17	3.19762
2025-06-10 23:08:51	1189	4.21e-06	0.0001	3.17	3.19762
2025-06-10 23:08:52	1190	4.21e-06	0.0001	3.15	3.18449
2025-06-10 23:08:53	1191	4.21e-06	0.0001	3.15	3.19324
2025-06-10 23:08:54	1192	4.21e-06	0.0001	3.15	3.18449
2025-06-10 23:08:55	1193	4.21e-06	0.0001	3.15	3.17573
2025-06-10 23:08:56	1194	4.21e-06	0.0001	3.13	3.17136
2025-06-10 23:08:57	1195	4.21e-06	0.0001	3.13	3.17573
2025-06-10 23:08:58	1196	4.21e-06	0.0001	3.12	3.15822
2025-06-10 23:08:59	1197	4.21e-06	0.0001	3.11	3.15385
2025-06-10 23:09:00	1198	4.21e-06	0.0001	3.1	3.14509
2025-06-10 23:09:01	1199	4.21e-06	0.0001	3.1	3.14072
2025-06-10 23:09:02	1200	4.21e-06	0.0001	3.07	3.11446
2025-06-10 23:09:03	1201	4.21e-06	0.0001	3.07	3.1057
2025-06-10 23:09:04	1202	4.21e-06	0.0001	3.06	3.07944
2025-06-10 23:09:05	1203	4.21e-06	0.0001	3.06	3.09695
2025-06-10 23:09:06	1204	4.21e-06	0.0001	3.03	3.09695
2025-06-10 23:09:07	1205	4.21e-06	0.0001	3.02	3.07506
2025-06-10 23:09:08	1206	4.21e-06	0.0001	3	3.0488
2025-06-10 23:09:09	1207	4.21e-06	0.0001	2.99	3.01816
2025-06-10 23:09:10	1208	4.21e-06	0.0001	2.97	3.02254
2025-06-10 23:09:11	1209	4.22e-06	0.0001	2.96	3.00066
2025-06-10 23:09:12	1210	4.21e-06	0.0001	2.93	2.96126
2025-06-10 23:09:13	1211	4.21e-06	0.0001	2.91	2.95251
2025-06-10 23:09:14	1212	4.22e-06	0.0001	2.9	2.90436
2025-06-10 23:09:15	1213	4.21e-06	0.0001	2.87	2.87373
2025-06-10 23:09:15	1213	4.22e-06	0.0001	2.84	2.85184
2025-06-10 23:09:16	1214	4.21e-06	0.0001	2.81	2.81683
2025-06-10 23:09:17	1215	4.21e-06	0.0001	2.78	2.79056
2025-06-10 23:09:18	1216	4.21e-06	0.0001	2.75	2.7643
2025-06-10 23:09:19	1217	4.21e-06	0.0001	2.72	2.72929
2025-06-10 23:09:20	1218	4.21e-06	0.0001	2.69	2.70303
2025-06-10 23:09:21	1219	4.21e-06	0.0001	2.67	2.68114
2025-06-10 23:09:22	1220	4.21e-06	0.0001	2.65	2.67239
2025-06-10 23:09:23	1221	4.21e-06	0.0001	2.62	2.62424
2025-06-10 23:09:24	1222	4.21e-06	0.0001	2.61	2.61549
2025-06-10 23:09:25	1223	4.21e-06	0.0001	2.59	2.60236
2025-06-10 23:09:26	1224	4.21e-06	0.0001	2.58	2.5936
2025-06-10 23:09:27	1225	4.21e-06	0.0001	2.56	2.57172
2025-06-10 23:09:28	1226	4.21e-06	0.0001	2.55	2.5761
2025-06-10 23:09:29	1227	4.21e-06	0.0001	2.53	2.55421
2025-06-10 23:09:30	1228	4.21e-06	0.0001	2.53	2.54983
2025-06-10 23:09:31	1229	4.21e-06	0.0001	2.52	2.54108
2025-06-10 23:09:32	1230	4.21e-06	0.0001	2.52	2.54546
2025-06-10 23:09:33	1231	4.21e-06	0.0001	2.5	2.52795
2025-06-10 23:09:34	1232	4.21e-06	0.0001	2.5	2.52357
2025-06-10 23:09:35	1233	4.21e-06	0.0001	2.5	2.52357
2025-06-10 23:09:36	1234	4.21e-06	0.0001	2.5	2.52795
2025-06-10 23:09:37	1235	4.21e-06	0.0001	2.49	2.53233
2025-06-10 23:09:38	1236	4.21e-06	0.0001	2.49	2.51044
2025-06-10 23:09:39	1237	4.21e-06	0.0001	2.49	2.52357
2025-06-10 23:09:40	1238	4.22e-06	0.0001	2.49	2.50169
2025-06-10 23:09:40	1238	4.21e-06	0.0001	2.49	2.52795
2025-06-10 23:09:42	1240	4.21e-06	0.0001	2.49	2.50169
2025-06-10 23:09:43	1241	4.21e-06	0.0001	2.47	2.49731
2025-06-10 23:09:44	1242	4.21e-06	0.0001	2.47	2.50169
2025-06-10 23:09:45	1243	4.21e-06	0.0001	2.47	2.49731
2025-06-10 23:09:46	1244	4.21e-06	0.0001	2.47	2.49293
2025-06-10 23:09:47	1245	4.21e-06	0.0001	2.47	2.49293
2025-06-10 23:09:48	1246	4.21e-06	0.0001	2.47	2.49293
2025-06-10 23:09:48	1246	4.21e-06	0.0001	2.47	2.48856
2025-06-10 23:09:49	1247	4.21e-06	0.0001	2.46	2.48856
2025-06-10 23:09:50	1248	4.21e-06	0.0001	2.46	2.48856
2025-06-10 23:09:51	1249	4.21e-06	0.0001	2.46	2.49293
2025-06-10 23:09:52	1250	4.21e-06	0.0001	2.45	2.4798
2025-06-10 23:09:53	1251	4.21e-06	0.0001	2.46	2.48418
2025-06-10 23:09:54	1252	4.21e-06	0.0001	2.46	2.48856
2025-06-10 23:09:55	1253	4.2e-06	0.0001	2.46	2.49731
2025-06-10 23:09:56	1254	4.21e-06	0.0001	2.46	2.48418
2025-06-10 23:09:57	1255	4.21e-06	0.0001	2.46	2.47105
2025-06-10 23:09:58	1256	4.21e-06	0.0001	2.46	2.48418
2025-06-10 23:09:59	1257	4.21e-06	0.0001	2.44	2.47105
2025-06-10 23:10:00	1258	4.21e-06	0.0001	2.44	2.48418
2025-06-10 23:10:01	1259	4.21e-06	0.0001	2.44	2.47543
2025-06-10 23:10:02	1260	4.21e-06	0.0001	2.44	2.48418
2025-06-10 23:10:03	1261	4.22e-06	0.0001	2.44	2.45792
2025-06-10 23:10:04	1262	4.22e-06	0.0001	2.43	2.47543
2025-06-10 23:10:05	1263	4.21e-06	0.0001	2.43	2.45792
2025-06-10 23:10:06	1264	4.21e-06	0.0001	2.43	2.45792
2025-06-10 23:10:07	1265	4.21e-06	0.0001	2.42	2.4623
2025-06-10 23:10:08	1266	4.21e-06	0.0001	2.41	2.4623
2025-06-10 23:10:09	1267	4.21e-06	0.0001	2.41	2.45354
2025-06-10 23:10:10	1268	4.21e-06	0.0001	2.41	2.46667
2025-06-10 23:10:11	1269	4.21e-06	0.0001	2.41	2.44479
2025-06-10 23:10:13	1271	4.2e-06	0.0001	2.4	2.44041
2025-06-10 23:10:14	1272	4.21e-06	0.0001	2.4	2.44041
2025-06-10 23:10:14	1272	4.21e-06	0.0001	2.4	2.44479
2025-06-10 23:10:15	1273	4.21e-06	0.0001	2.4	2.44041
2025-06-10 23:10:16	1274	4.22e-06	0.0001	2.38	2.43166
2025-06-10 23:10:17	1275	4.22e-06	0.0001	2.38	2.42728
2025-06-10 23:10:18	1276	4.21e-06	0.0001	2.38	2.43603
2025-06-10 23:10:19	1277	4.21e-06	0.0001	2.38	2.43603
2025-06-10 23:10:21	1279	4.21e-06	0.0001	2.38	2.43603
2025-06-10 23:10:22	1280	4.21e-06	0.0001	2.37	2.43603
2025-06-10 23:10:23	1281	4.21e-06	0.0001	2.37	2.42728
2025-06-10 23:10:24	1282	4.21e-06	0.0001	2.37	2.43166
2025-06-10 23:10:25	1283	4.21e-06	0.0001	2.37	2.43166
2025-06-10 23:10:26	1284	4.21e-06	0.0001	2.37	2.4229
2025-06-10 23:10:27	1285	4.21e-06	0.0001	2.35	2.42728
2025-06-10 23:10:29	1287	4.21e-06	0.0001	2.35	2.41415
2025-06-10 23:10:30	1288	4.21e-06	0.0001	2.35	2.4229
2025-06-10 23:10:31	1289	4.21e-06	0.0001	2.35	2.41415
2025-06-10 23:10:32	1290	4.21e-06	0.0001	2.34	2.4054
2025-06-10 23:10:33	1291	4.21e-06	0.0001	2.34	2.41415
2025-06-10 23:10:34	1292	4.21e-06	0.0001	2.34	2.41415
2025-06-10 23:10:35	1293	4.21e-06	0.0001	2.34	2.4229
2025-06-10 23:10:36	1294	4.21e-06	0.0001	2.34	2.41415
2025-06-10 23:10:37	1295	4.21e-06	0.0001	2.32	2.40977
2025-06-10 23:10:38	1296	4.21e-06	0.0001	2.32	2.39664
2025-06-10 23:10:39	1297	4.21e-06	0.0001	2.32	2.40977
2025-06-10 23:10:40	1298	4.21e-06	0.0001	2.32	2.39227
2025-06-10 23:10:41	1299	4.22e-06	0.0001	2.32	2.39664
2025-06-10 23:10:42	1300	4.21e-06	0.0001	2.31	2.38789
2025-06-10 23:10:43	1301	4.21e-06	0.0001	2.31	2.39664
2025-06-10 23:10:44	1302	4.21e-06	0.0001	2.31	2.38351
2025-06-10 23:10:45	1303	4.21e-06	0.0001	2.31	2.38789
2025-06-10 23:10:46	1304	4.21e-06	0.0001	2.31	2.4054
2025-06-10 23:10:47	1305	4.2e-06	0.0001	2.31	2.37914
2025-06-10 23:10:48	1306	4.21e-06	0.0001	2.31	2.4054
2025-06-10 23:10:49	1307	4.21e-06	0.0001	2.3	2.39227
2025-06-10 23:10:50	1308	4.21e-06	0.0001	2.29	2.38351
2025-06-10 23:10:51	1309	4.21e-06	0.0001	2.29	2.39664
2025-06-10 23:10:52	1310	4.21e-06	0.0001	2.29	2.37914
2025-06-10 23:10:53	1311	4.21e-06	0.0001	2.29	2.37476
2025-06-10 23:10:54	1312	4.21e-06	0.0001	2.29	2.38789
2025-06-10 23:10:55	1313	4.21e-06	0.0001	2.29	2.37038
2025-06-10 23:10:56	1314	4.21e-06	0.0001	2.28	2.366
2025-06-10 23:10:57	1315	4.21e-06	0.0001	2.28	2.37914
2025-06-10 23:10:58	1316	4.21e-06	0.0001	2.28	2.37914
2025-06-10 23:10:59	1317	4.21e-06	0.0001	2.28	2.37038
2025-06-10 23:11:00	1318	4.21e-06	0.0001	2.28	2.37038
2025-06-10 23:11:01	1319	4.21e-06	0.0001	2.28	2.37476
2025-06-10 23:11:02	1320	4.21e-06	0.0001	2.26	2.36163
2025-06-10 23:11:03	1321	4.21e-06	0.0001	2.26	2.35725
2025-06-10 23:11:04	1322	4.21e-06	0.0001	2.26	2.366
2025-06-10 23:11:05	1323	4.21e-06	0.0001	2.26	2.366
2025-06-10 23:11:06	1324	4.21e-06	0.0001	2.26	2.366
2025-06-10 23:11:07	1325	4.21e-06	0.0001	2.26	2.366
2025-06-10 23:11:08	1326	4.21e-06	0.0001	2.26	2.36163
2025-06-10 23:11:09	1327	4.21e-06	0.0001	2.26	2.3485
2025-06-10 23:11:10	1328	4.21e-06	0.0001	2.25	2.35725
2025-06-10 23:11:11	1329	4.21e-06	0.0001	2.25	2.36163
2025-06-10 23:11:12	1330	4.21e-06	0.0001	2.25	2.35725
2025-06-10 23:11:13	1331	4.21e-06	0.0001	2.25	2.35725
2025-06-10 23:11:14	1332	4.21e-06	0.0001	2.25	2.3485
2025-06-10 23:11:15	1333	4.2e-06	0.0001	2.25	2.35725
2025-06-10 23:11:16	1334	4.22e-06	0.0001	2.25	2.35287
2025-06-10 23:11:17	1335	4.21e-06	0.0001	2.25	2.35287
2025-06-10 23:11:18	1336	4.21e-06	0.0001	2.24	2.34412
2025-06-10 23:11:19	1337	4.22e-06	0.0001	2.24	2.35287
2025-06-10 23:11:20	1338	4.21e-06	0.0001	2.24	2.33974
2025-06-10 23:11:21	1339	4.21e-06	0.0001	2.24	2.33537
2025-06-10 23:11:22	1340	4.21e-06	0.0001	2.24	2.33974
2025-06-10 23:11:23	1341	4.21e-06	0.0001	2.24	2.33974
2025-06-10 23:11:24	1342	4.21e-06	0.0001	2.23	2.33974
2025-06-10 23:11:25	1343	4.21e-06	0.0001	2.23	2.34412
2025-06-10 23:11:26	1344	4.22e-06	0.0001	2.23	2.34412
2025-06-10 23:11:27	1345	4.21e-06	0.0001	2.23	2.34412
2025-06-10 23:11:28	1346	4.21e-06	0.0001	2.23	2.32661
2025-06-10 23:11:29	1347	4.21e-06	0.0001	2.23	2.33974
2025-06-10 23:11:30	1348	4.21e-06	0.0001	2.22	2.35725
2025-06-10 23:11:31	1349	4.21e-06	0.0001	2.21	2.32661
2025-06-10 23:11:32	1350	4.2e-06	0.0001	2.21	2.32224
2025-06-10 23:11:33	1351	4.21e-06	0.0001	2.21	2.33099
2025-06-10 23:11:34	1352	4.21e-06	0.0001	2.21	2.32224
2025-06-10 23:11:35	1353	4.21e-06	0.0001	2.21	2.33099
2025-06-10 23:11:36	1354	4.21e-06	0.0001	2.21	2.32224
2025-06-10 23:11:37	1355	4.21e-06	0.0001	2.21	2.33099
2025-06-10 23:11:38	1356	4.21e-06	0.0001	2.21	2.32661
2025-06-10 23:11:39	1357	4.21e-06	0.0001	2.21	2.32224
2025-06-10 23:11:40	1358	4.21e-06	0.0001	2.21	2.32224
2025-06-10 23:11:41	1359	4.21e-06	0.0001	2.21	2.3091
2025-06-10 23:11:42	1360	4.22e-06	0.0001	2.21	2.32224
2025-06-10 23:11:43	1361	4.21e-06	0.0001	2.21	2.33099
2025-06-10 23:11:44	1362	4.21e-06	0.0001	2.21	2.31348
2025-06-10 23:11:45	1363	4.21e-06	0.0001	2.2	2.32224
2025-06-10 23:11:46	1364	4.21e-06	0.0001	2.21	2.30473
2025-06-10 23:11:47	1365	4.21e-06	0.0001	2.21	2.32224
2025-06-10 23:11:47	1365	4.21e-06	0.0001	2.21	2.30473
2025-06-10 23:11:48	1366	4.21e-06	0.0001	2.21	2.3091
2025-06-10 23:11:49	1367	4.21e-06	0.0001	2.19	2.30473
2025-06-10 23:11:50	1368	4.21e-06	0.0001	2.19	2.29597
2025-06-10 23:11:52	1370	4.21e-06	0.0001	2.19	2.30473
2025-06-10 23:11:53	1371	4.21e-06	0.0001	2.19	2.29597
2025-06-10 23:11:54	1372	4.21e-06	0.0001	2.19	2.30035
2025-06-10 23:11:55	1373	4.2e-06	0.0001	2.19	2.30035
2025-06-10 23:11:55	1373	4.21e-06	0.0001	2.19	2.2916
2025-06-10 23:11:56	1374	4.21e-06	0.0001	2.19	2.29597
2025-06-10 23:11:57	1375	4.21e-06	0.0001	2.18	2.2916
2025-06-10 23:11:58	1376	4.21e-06	0.0001	2.18	2.30473
2025-06-10 23:12:00	1378	4.21e-06	0.0001	2.18	2.3091
2025-06-10 23:12:01	1379	4.21e-06	0.0001	2.18	2.2916
2025-06-10 23:12:02	1380	4.21e-06	0.0001	2.18	2.31348
2025-06-10 23:12:03	1381	4.22e-06	0.0001	2.18	2.29597
2025-06-10 23:12:03	1381	4.21e-06	0.0001	2.18	2.2916
2025-06-10 23:12:04	1382	4.2e-06	0.0001	2.18	2.2916
2025-06-10 23:12:05	1383	4.21e-06	0.0001	2.18	2.29597
2025-06-10 23:12:06	1384	4.2e-06	0.0001	2.18	2.29597
2025-06-10 23:12:08	1386	4.2e-06	0.0001	2.17	2.28722
2025-06-10 23:12:09	1387	4.2e-06	0.0001	2.17	2.2916
2025-06-10 23:12:10	1388	4.21e-06	0.0001	2.17	2.2916
2025-06-10 23:12:11	1389	4.2e-06	0.0001	2.17	2.2916
2025-06-10 23:12:12	1390	4.22e-06	0.0001	2.17	2.27409
2025-06-10 23:12:12	1390	4.2e-06	0.0001	2.17	2.28722
2025-06-10 23:12:13	1391	4.19e-06	0.0001	2.17	2.28284
2025-06-10 23:12:14	1392	4.19e-06	0.0001	2.17	2.28284
2025-06-10 23:12:16	1394	4.2e-06	0.0001	2.17	2.26096
2025-06-10 23:12:17	1395	4.17e-06	0.0001	2.17	2.28722
2025-06-10 23:12:18	1396	4.16e-06	0.0001	2.17	2.26533
2025-06-10 23:12:19	1397	4.16e-06	0.0001	2.17	2.26096
2025-06-10 23:12:20	1398	4.16e-06	0.0001	2.17	2.27409
2025-06-10 23:12:20	1398	4.16e-06	0.0001	2.17	2.27409
2025-06-10 23:12:21	1399	4.16e-06	0.0001	2.17	2.26533
2025-06-10 23:12:22	1400	4.16e-06	0.0001	2.17	2.26096
2025-06-10 23:12:23	1401	4.16e-06	0.0001	2.17	2.27409
2025-06-10 23:12:24	1402	4.17e-06	0.0001	2.16	2.26533
2025-06-10 23:12:25	1403	4.16e-06	0.0001	2.16	2.26096
2025-06-10 23:12:26	1404	4.16e-06	0.0001	2.16	2.2522
2025-06-10 23:12:27	1405	4.16e-06	0.0001	2.16	2.2522
2025-06-10 23:12:28	1406	4.16e-06	0.0001	2.16	2.25658
2025-06-10 23:12:29	1407	4.16e-06	0.0001	2.15	2.25658
2025-06-10 23:12:30	1408	4.16e-06	0.0001	2.15	2.25658
2025-06-10 23:12:31	1409	4.16e-06	0.0001	2.15	2.26096
2025-06-10 23:12:32	1410	4.16e-06	0.0001	2.15	2.26533
2025-06-10 23:12:33	1411	4.16e-06	0.0001	2.15	2.26096
2025-06-10 23:12:34	1412	4.16e-06	0.0001	2.15	2.24783
2025-06-10 23:12:35	1413	4.16e-06	0.0001	2.15	2.25658
2025-06-10 23:12:36	1414	4.16e-06	0.0001	2.14	2.23907
2025-06-10 23:12:37	1415	4.16e-06	0.0001	2.14	2.24345
2025-06-10 23:12:38	1416	4.16e-06	0.0001	2.14	2.24345
2025-06-10 23:12:39	1417	4.16e-06	0.0001	2.14	2.25658
2025-06-10 23:12:40	1418	4.16e-06	0.0001	2.13	2.25658
2025-06-10 23:12:41	1419	4.16e-06	0.0001	2.14	2.25658
2025-06-10 23:12:42	1420	4.16e-06	0.0001	2.14	2.24345
2025-06-10 23:12:43	1421	4.15e-06	0.0001	2.14	2.25658
2025-06-10 23:12:44	1422	4.16e-06	0.0001	2.14	2.25658
2025-06-10 23:12:45	1423	4.15e-06	0.0001	2.14	2.2347
2025-06-10 23:12:46	1424	4.16e-06	0.0001	2.14	2.26971
2025-06-10 23:12:47	1425	4.16e-06	0.0001	2.12	2.2347
2025-06-10 23:12:48	1426	4.09e-06	0.0001	2.12	2.2347
2025-06-10 23:12:49	1427	4.05e-06	0.0001	2.12	2.24345
2025-06-10 23:12:50	1428	4.02e-06	0.000149	2.13	2.22594
2025-06-10 23:12:51	1429	4.02e-06	0.000335	2.12	2.23907
2025-06-10 23:12:52	1430	4.02e-06	0.000539	2.12	2.23907
2025-06-10 23:12:53	1431	3.99e-06	0.000721	2.12	2.22157
2025-06-10 23:12:54	1432	3.96e-06	0.000876	2.12	2.2347
2025-06-10 23:12:55	1433	3.96e-06	0.001	2.12	2.21719
2025-06-10 23:12:56	1434	3.96e-06	0.00112	2.12	2.22594
2025-06-10 23:12:57	1435	3.96e-06	0.00122	2.12	2.22594
2025-06-10 23:12:58	1436	3.96e-06	0.00131	2.11	2.23032
2025-06-10 23:12:59	1437	3.96e-06	0.00137	2.11	2.23032
2025-06-10 23:13:00	1438	3.96e-06	0.00144	2.11	2.23032
2025-06-10 23:13:01	1439	3.96e-06	0.00149	2.11	2.23032
2025-06-10 23:13:02	1440	3.95e-06	0.00153	2.11	2.21719
2025-06-10 23:13:02	1440	3.95e-06	0.00158	2.11	2.23032
2025-06-10 23:13:03	1441	3.9e-06	0.00163	2.11	2.21719
2025-06-10 23:13:04	1442	3.9e-06	0.00166	2.11	2.22594
2025-06-10 23:13:05	1443	3.9e-06	0.00169	2.11	2.22594
2025-06-10 23:13:06	1444	3.9e-06	0.00173	2.11	2.23032
2025-06-10 23:13:07	1445	3.89e-06	0.00176	2.1	2.1953
2025-06-10 23:13:08	1446	3.9e-06	0.00179	2.11	2.21281
2025-06-10 23:13:09	1447	3.89e-06	0.00181	2.11	2.20844
2025-06-10 23:13:10	1448	3.9e-06	0.00183	2.1	2.22594
2025-06-10 23:13:11	1449	3.89e-06	0.00183	2.1	2.1953
2025-06-10 23:13:12	1450	3.9e-06	0.00184	2.1	2.21281
2025-06-10 23:13:13	1451	3.9e-06	0.00185	2.1	2.20844
2025-06-10 23:13:14	1452	3.9e-06	0.00186	2.1	2.1953
2025-06-10 23:13:15	1453	3.89e-06	0.00188	2.1	2.21281
2025-06-10 23:13:16	1454	3.89e-06	0.00189	2.1	2.20844
2025-06-10 23:13:17	1455	3.89e-06	0.00191	2.1	2.20844
2025-06-10 23:13:18	1456	3.89e-06	0.00192	2.1	2.20406
2025-06-10 23:13:19	1457	3.9e-06	0.00195	2.1	2.20406
2025-06-10 23:13:20	1458	3.9e-06	0.00196	2.09	2.1953
2025-06-10 23:13:21	1459	3.9e-06	0.00197	2.09	2.19968
2025-06-10 23:13:22	1460	3.9e-06	0.00197	2.09	2.1953
2025-06-10 23:13:23	1461	3.9e-06	0.00197	2.09	2.20406
2025-06-10 23:13:24	1462	3.9e-06	0.00198	2.09	2.1953
2025-06-10 23:13:25	1463	3.89e-06	0.00201	2.09	2.18655
2025-06-10 23:13:26	1464	3.87e-06	0.00203	2.09	2.19968
2025-06-10 23:13:27	1465	3.86e-06	0.00204	2.09	2.19968
2025-06-10 23:13:27	1465	3.85e-06	0.00204	2.09	2.1953
2025-06-10 23:13:28	1466	3.84e-06	0.00206	2.09	2.1953
2025-06-10 23:13:29	1467	3.84e-06	0.00206	2.08	2.19093
2025-06-10 23:13:30	1468	3.82e-06	0.00206	2.08	2.19093
2025-06-10 23:13:31	1469	3.82e-06	0.00206	2.08	2.19093
2025-06-10 23:13:32	1470	3.82e-06	0.00207	2.08	2.1778
2025-06-10 23:13:33	1471	3.82e-06	0.00207	2.08	2.1953
2025-06-10 23:13:34	1472	3.82e-06	0.00208	2.08	2.18655
2025-06-10 23:13:35	1473	3.82e-06	0.00208	2.08	2.18217
2025-06-10 23:13:36	1474	3.82e-06	0.00208	2.08	2.18217
2025-06-10 23:13:37	1475	3.82e-06	0.00209	2.08	2.19093
2025-06-10 23:13:38	1476	3.82e-06	0.00209	2.08	2.1778
2025-06-10 23:13:39	1477	3.82e-06	0.0021	2.08	2.17342
2025-06-10 23:13:40	1478	3.82e-06	0.0021	2.08	2.18217
2025-06-10 23:13:41	1479	3.82e-06	0.00211	2.08	2.18655
2025-06-10 23:13:42	1480	3.84e-06	0.00212	2.08	2.17342
2025-06-10 23:13:43	1481	3.82e-06	0.00212	2.08	2.16904
2025-06-10 23:13:44	1482	3.82e-06	0.00213	2.08	2.17342
2025-06-10 23:13:45	1483	3.82e-06	0.00214	2.07	2.19093
2025-06-10 23:13:46	1484	3.82e-06	0.00215	2.07	2.19093
2025-06-10 23:13:47	1485	3.82e-06	0.00215	2.07	2.18217
2025-06-10 23:13:48	1486	3.82e-06	0.00214	2.07	2.18217
2025-06-10 23:13:49	1487	3.82e-06	0.00215	2.07	2.16467
2025-06-10 23:13:50	1488	3.82e-06	0.00215	2.07	2.15591
2025-06-10 23:13:51	1489	3.82e-06	0.00214	2.07	2.1778
2025-06-10 23:13:52	1490	3.82e-06	0.00213	2.07	2.16467
2025-06-10 23:13:53	1491	3.82e-06	0.00213	2.07	2.17342
2025-06-10 23:13:53	1491	3.82e-06	0.00213	2.07	2.15591
2025-06-10 23:13:54	1492	3.82e-06	0.00213	2.06	2.17342
2025-06-10 23:13:55	1493	3.82e-06	0.00213	2.06	2.15153
2025-06-10 23:13:56	1494	3.82e-06	0.00213	2.06	2.16904
2025-06-10 23:13:57	1495	3.82e-06	0.00214	2.06	2.15591
2025-06-10 23:13:58	1496	3.82e-06	0.00215	2.06	2.16029
2025-06-10 23:13:59	1497	3.84e-06	0.00216	2.06	2.15591
2025-06-10 23:14:00	1498	3.82e-06	0.00216	2.06	2.15591
2025-06-10 23:14:01	1499	3.82e-06	0.00217	2.06	2.16029
2025-06-10 23:14:02	1500	3.82e-06	0.00218	2.06	2.14716
2025-06-10 23:14:03	1501	3.82e-06	0.00219	2.06	2.14278
2025-06-10 23:14:04	1502	3.82e-06	0.00219	2.06	2.14716
2025-06-10 23:14:05	1503	3.82e-06	0.00219	2.06	2.15591
2025-06-10 23:14:06	1504	3.82e-06	0.00219	2.06	2.15153
2025-06-10 23:14:07	1505	3.82e-06	0.00219	2.06	2.15153
2025-06-10 23:14:08	1506	1.54e-05	0.00216	2.06	2.15153
2025-06-10 23:14:09	1507	3.99e-05	0.00184	2.06	2.14278
2025-06-10 23:14:10	1508	2.91e-05	0.00143	2.05	2.16029
2025-06-10 23:14:11	1509	2.33e-05	0.00112	2.05	2.14716
2025-06-10 23:14:12	1510	2e-05	0.000898	2.05	2.13841
2025-06-10 23:14:13	1511	1.75e-05	0.000721	2.05	2.15153
2025-06-10 23:14:14	1512	1.6e-05	0.000606	2.05	2.14278
2025-06-10 23:14:15	1513	1.5e-05	0.000519	2.05	2.14716
2025-06-10 23:14:16	1514	1.41e-05	0.000445	2.05	2.14278
2025-06-10 23:14:17	1515	1.36e-05	0.000394	2.05	2.14716
2025-06-10 23:14:18	1516	1.29e-05	0.000347	2.05	2.14716
2025-06-10 23:14:18	1516	1.25e-05	0.000311	2.05	2.1209
2025-06-10 23:14:20	1518	1.21e-05	0.000277	2.05	2.14716
2025-06-10 23:14:20	1518	1.16e-05	0.000247	2.05	2.12965
2025-06-10 23:14:21	1519	1.13e-05	0.000228	2.05	2.15591
2025-06-10 23:14:22	1520	1.09e-05	0.000212	2.05	2.13403
2025-06-10 23:14:23	1521	1.06e-05	0.000195	2.05	2.1209
2025-06-10 23:14:25	1523	1.05e-05	0.000176	2.04	2.15153
2025-06-10 23:14:26	1524	1.03e-05	0.000167	2.04	2.13403
2025-06-10 23:14:27	1525	1.01e-05	0.00016	2.03	2.14278
2025-06-10 23:14:28	1526	9.95e-06	0.000153	2.03	2.11214
2025-06-10 23:14:28	1526	9.83e-06	0.000146	2.03	2.1209
2025-06-10 23:14:29	1527	9.67e-06	0.000139	2.03	2.13403
2025-06-10 23:14:30	1528	9.52e-06	0.000134	2.03	2.11652
2025-06-10 23:14:31	1529	9.37e-06	0.000129	2.04	2.11214
2025-06-10 23:14:32	1530	9.25e-06	0.000126	2.03	2.11652
2025-06-10 23:14:33	1531	9.19e-06	0.000122	2.03	2.1209
2025-06-10 23:14:34	1532	9.04e-06	0.000119	2.03	2.11652
2025-06-10 23:14:35	1533	8.95e-06	0.000116	2.03	2.12527
2025-06-10 23:14:36	1534	8.89e-06	0.000114	2.02	2.11214
2025-06-10 23:14:37	1535	8.73e-06	0.000109	2.02	2.14278
2025-06-10 23:14:38	1536	8.61e-06	0.000108	2.02	2.1209
2025-06-10 23:14:39	1537	8.55e-06	0.000108	2.02	2.11652
2025-06-10 23:14:40	1538	8.43e-06	0.000103	2.02	2.09901
2025-06-10 23:14:41	1539	8.4e-06	0.000103	2.02	2.10777
2025-06-10 23:14:42	1540	8.31e-06	0.000102	2.02	2.11214
2025-06-10 23:14:43	1541	8.22e-06	0.0001	2.02	2.11214
2025-06-10 23:14:44	1542	8.16e-06	0.0001	2.02	2.10339
2025-06-10 23:14:45	1543	8.07e-06	0.0001	2.02	2.09901
2025-06-10 23:14:46	1544	7.95e-06	0.0001	2.02	2.10339
2025-06-10 23:14:47	1545	7.89e-06	0.0001	2.02	2.09901
2025-06-10 23:14:48	1546	7.89e-06	0.0001	2.02	2.11214
2025-06-10 23:14:49	1547	7.76e-06	0.0001	2.01	2.10339
2025-06-10 23:14:50	1548	7.73e-06	0.0001	2.01	2.10777
2025-06-10 23:14:51	1549	7.61e-06	0.0001	2.01	2.09464
2025-06-10 23:14:52	1550	7.58e-06	0.0001	2.01	2.09464
2025-06-10 23:14:53	1551	7.46e-06	0.0001	2.01	2.10777
2025-06-10 23:14:54	1552	7.46e-06	0.0001	2.01	2.09901
2025-06-10 23:14:55	1553	7.43e-06	0.0001	2.01	2.09901
2025-06-10 23:14:56	1554	7.46e-06	0.0001	2.01	2.0815
2025-06-10 23:14:57	1555	7.31e-06	0.0001	2.01	2.09464
2025-06-10 23:14:58	1556	7.28e-06	0.0001	2.01	2.0815
2025-06-10 23:14:59	1557	7.25e-06	0.0001	2.01	2.0815
2025-06-10 23:15:00	1558	7.13e-06	0.0001	2	2.08588
2025-06-10 23:15:01	1559	7.13e-06	0.0001	2	2.09901
2025-06-10 23:15:02	1560	7.07e-06	0.0001	2	2.08588
2025-06-10 23:15:03	1561	6.98e-06	0.0001	2	2.09026
2025-06-10 23:15:04	1562	6.95e-06	0.0001	2	2.0815
2025-06-10 23:15:05	1563	6.95e-06	0.0001	2	2.09026
2025-06-10 23:15:07	1565	6.88e-06	0.0001	2	2.09464
2025-06-10 23:15:08	1566	6.84e-06	0.0001	2	2.08588
2025-06-10 23:15:09	1567	6.84e-06	0.0001	2	2.07713
2025-06-10 23:15:10	1568	6.78e-06	0.0001	2	2.07275
2025-06-10 23:15:10	1568	6.74e-06	0.0001	2	2.0815
2025-06-10 23:15:11	1569	6.72e-06	0.0001	1.99	2.08588
2025-06-10 23:15:12	1570	6.74e-06	0.0001	1.99	2.07713
2025-06-10 23:15:13	1571	6.74e-06	0.0001	1.99	2.07713
2025-06-10 23:15:15	1573	6.68e-06	0.0001	1.99	2.07713
2025-06-10 23:15:16	1574	6.65e-06	0.0001	1.99	2.0815
2025-06-10 23:15:17	1575	6.63e-06	0.0001	1.99	2.064
2025-06-10 23:15:18	1576	6.63e-06	0.0001	1.99	2.05962
2025-06-10 23:15:18	1576	6.59e-06	0.0001	1.99	2.07275
2025-06-10 23:15:19	1577	6.53e-06	0.0001	1.99	2.06837
2025-06-10 23:15:20	1578	6.53e-06	0.0001	1.99	2.05087
2025-06-10 23:15:21	1579	6.53e-06	0.0001	1.99	2.05962
2025-06-10 23:15:22	1580	6.47e-06	0.0001	1.99	2.06837
2025-06-10 23:15:23	1581	6.43e-06	0.0001	1.99	2.064
2025-06-10 23:15:24	1582	6.43e-06	0.0001	1.98	2.064
2025-06-10 23:15:25	1583	6.43e-06	0.0001	1.98	2.05962
2025-06-10 23:15:26	1584	6.43e-06	0.0001	1.98	2.05524
2025-06-10 23:15:27	1585	6.43e-06	0.0001	1.98	2.05087
2025-06-10 23:15:28	1586	6.43e-06	0.0001	1.98	2.06837
2025-06-10 23:15:29	1587	6.34e-06	0.0001	1.98	2.05524
2025-06-10 23:15:30	1588	6.32e-06	0.0001	1.98	2.07713
2025-06-10 23:15:31	1589	6.32e-06	0.0001	1.98	2.06837
2025-06-10 23:15:32	1590	6.32e-06	0.0001	1.98	2.06837
2025-06-10 23:15:33	1591	6.34e-06	0.0001	1.98	2.05524
2025-06-10 23:15:34	1592	6.32e-06	0.0001	1.98	2.06837
2025-06-10 23:15:35	1593	6.26e-06	0.0001	1.97	2.06837
2025-06-10 23:15:36	1594	6.22e-06	0.0001	1.97	2.05962
2025-06-10 23:15:37	1595	6.22e-06	0.0001	1.97	2.04649
2025-06-10 23:15:38	1596	6.22e-06	0.0001	1.97	2.05087
2025-06-10 23:15:39	1597	6.22e-06	0.0001	1.97	2.05524
2025-06-10 23:15:40	1598	6.22e-06	0.0001	1.97	2.04649
2025-06-10 23:15:41	1599	6.22e-06	0.0001	1.97	2.05524
2025-06-10 23:15:42	1600	6.14e-06	0.0001	1.97	2.04649
2025-06-10 23:15:43	1601	6.11e-06	0.0001	1.97	2.05962
2025-06-10 23:15:44	1602	6.12e-06	0.0001	1.97	2.04649
2025-06-10 23:15:45	1603	6.11e-06	0.0001	1.97	2.03336
2025-06-10 23:15:46	1604	6.11e-06	0.0001	1.96	2.02898
2025-06-10 23:15:47	1605	6.12e-06	0.0001	1.96	2.05087
2025-06-10 23:15:48	1606	6.12e-06	0.0001	1.96	2.04211
2025-06-10 23:15:49	1607	6.12e-06	0.0001	1.96	2.03774
2025-06-10 23:15:50	1608	6.03e-06	0.0001	1.96	2.03336
2025-06-10 23:15:51	1609	6.01e-06	0.0001	1.95	2.03774
2025-06-10 23:15:52	1610	6.03e-06	0.0001	1.96	2.03774
2025-06-10 23:15:53	1611	6.01e-06	0.0001	1.96	2.02898
2025-06-10 23:15:54	1612	6.01e-06	0.0001	1.96	2.03336
2025-06-10 23:15:55	1613	6.01e-06	0.0001	1.96	2.02461
2025-06-10 23:15:56	1614	6.01e-06	0.0001	1.96	2.03336
2025-06-10 23:15:57	1615	5.97e-06	0.0001	1.95	2.03336
2025-06-10 23:15:58	1616	5.91e-06	0.0001	1.95	2.02898
2025-06-10 23:15:59	1617	5.91e-06	0.0001	1.94	2.02898
2025-06-10 23:16:00	1618	5.91e-06	0.0001	1.94	2.02461
2025-06-10 23:16:01	1619	5.91e-06	0.0001	1.94	2.03336
2025-06-10 23:16:02	1620	5.91e-06	0.0001	1.94	2.03336
2025-06-10 23:16:03	1621	5.91e-06	0.0001	1.94	2.02023
2025-06-10 23:16:04	1622	5.91e-06	0.0001	1.94	2.02023
2025-06-10 23:16:06	1624	5.91e-06	0.0001	1.94	2.0071
2025-06-10 23:16:07	1625	5.91e-06	0.0001	1.94	2.02898
2025-06-10 23:16:08	1626	5.91e-06	0.0001	1.94	2.02461
2025-06-10 23:16:08	1626	5.91e-06	0.0001	1.94	2.02023
2025-06-10 23:16:09	1627	5.84e-06	0.0001	1.93	2.02023
2025-06-10 23:16:10	1628	5.82e-06	0.0001	1.93	2.0071
2025-06-10 23:16:11	1629	5.82e-06	0.0001	1.93	2.02023
2025-06-10 23:16:12	1630	5.8e-06	0.0001	1.93	2.01585
2025-06-10 23:16:13	1631	5.82e-06	0.0001	1.93	2.01147
2025-06-10 23:16:14	1632	5.82e-06	0.0001	1.93	2.01147
2025-06-10 23:16:15	1633	5.8e-06	0.0001	1.93	2.01147
2025-06-10 23:16:16	1634	5.82e-06	0.0001	1.93	2.0071
2025-06-10 23:16:17	1635	5.82e-06	0.0001	1.93	1.99834
2025-06-10 23:16:18	1636	5.82e-06	0.0001	1.92	2.01585
2025-06-10 23:16:19	1637	5.82e-06	0.0001	1.92	2.00272
2025-06-10 23:16:20	1638	5.82e-06	0.0001	1.92	1.99834
2025-06-10 23:16:21	1639	5.78e-06	0.0001	1.92	1.99397
2025-06-10 23:16:22	1640	5.72e-06	0.0001	1.92	2.02023
2025-06-10 23:16:23	1641	5.7e-06	0.0001	1.92	2.0071
2025-06-10 23:16:24	1642	5.7e-06	0.0001	1.92	2.01147
2025-06-10 23:16:25	1643	5.72e-06	0.0001	1.92	2.04211
2025-06-10 23:16:26	1644	5.72e-06	0.0001	1.92	2.00272
2025-06-10 23:16:27	1645	5.7e-06	0.0001	1.92	1.99397
2025-06-10 23:16:28	1646	5.7e-06	0.0001	1.92	1.99834
2025-06-10 23:16:29	1647	5.7e-06	0.0001	1.92	2.01147
2025-06-10 23:16:30	1648	5.72e-06	0.0001	1.92	1.98959
2025-06-10 23:16:31	1649	5.72e-06	0.0001	1.92	1.99397
2025-06-10 23:16:32	1650	5.7e-06	0.0001	1.92	1.98521
2025-06-10 23:16:33	1651	5.72e-06	0.0001	1.92	1.98521
2025-06-10 23:16:34	1652	5.7e-06	0.0001	1.92	1.99834
2025-06-10 23:16:35	1653	5.68e-06	0.0001	1.91	1.98959
2025-06-10 23:16:36	1654	5.62e-06	0.0001	1.91	1.98521
2025-06-10 23:16:37	1655	5.62e-06	0.0001	1.91	1.98084
2025-06-10 23:16:38	1656	5.62e-06	0.0001	1.91	1.98959
2025-06-10 23:16:39	1657	5.62e-06	0.0001	1.91	1.99397
2025-06-10 23:16:40	1658	5.62e-06	0.0001	1.91	1.98084
2025-06-10 23:16:41	1659	5.62e-06	0.0001	1.91	1.98084
2025-06-10 23:16:42	1660	5.62e-06	0.0001	1.91	1.97208
2025-06-10 23:16:43	1661	5.62e-06	0.0001	1.91	1.98521
2025-06-10 23:16:44	1662	5.62e-06	0.0001	1.91	1.96333
2025-06-10 23:16:45	1663	5.62e-06	0.0001	1.9	1.97208
2025-06-10 23:16:46	1664	5.62e-06	0.0001	1.9	1.96771
2025-06-10 23:16:47	1665	5.62e-06	0.0001	1.9	1.96333
2025-06-10 23:16:48	1666	5.62e-06	0.0001	1.9	1.98959
2025-06-10 23:16:49	1667	5.62e-06	0.0001	1.9	1.96333
2025-06-10 23:16:50	1668	5.62e-06	0.0001	1.9	1.96333
2025-06-10 23:16:50	1668	5.62e-06	0.0001	1.9	1.96333
2025-06-10 23:16:51	1669	5.62e-06	0.0001	1.9	1.96771
2025-06-10 23:16:52	1670	5.62e-06	0.0001	1.9	1.96771
2025-06-10 23:16:53	1671	5.62e-06	0.0001	1.9	1.97208
2025-06-10 23:16:54	1672	5.55e-06	0.0001	1.9	1.97208
2025-06-10 23:16:56	1674	5.53e-06	0.0001	1.9	1.97208
2025-06-10 23:16:57	1675	5.53e-06	0.0001	1.9	1.96771
2025-06-10 23:16:58	1676	5.53e-06	0.0001	1.9	1.96333
2025-06-10 23:16:58	1676	5.53e-06	0.0001	1.9	1.96771
2025-06-10 23:16:59	1677	5.53e-06	0.0001	1.89	1.95895
2025-06-10 23:17:00	1678	5.53e-06	0.0001	1.89	1.95895
2025-06-10 23:17:01	1679	5.53e-06	0.0001	1.89	1.96771
2025-06-10 23:17:02	1680	5.53e-06	0.0001	1.89	1.9502
2025-06-10 23:17:04	1682	5.51e-06	0.0001	1.89	1.96771
2025-06-10 23:17:05	1683	5.53e-06	0.0001	1.89	1.9502
2025-06-10 23:17:06	1684	5.53e-06	0.0001	1.89	1.96771
2025-06-10 23:17:07	1685	5.53e-06	0.0001	1.89	1.9502
2025-06-10 23:17:07	1685	5.51e-06	0.0001	1.89	1.95895
2025-06-10 23:17:08	1686	5.53e-06	0.0001	1.89	1.96771
2025-06-10 23:17:09	1687	5.53e-06	0.0001	1.89	1.93707
2025-06-10 23:17:10	1688	5.53e-06	0.0001	1.89	1.95895
2025-06-10 23:17:11	1689	5.53e-06	0.0001	1.88	1.9502
2025-06-10 23:17:12	1690	5.53e-06	0.0001	1.88	1.94144
2025-06-10 23:17:13	1691	5.53e-06	0.0001	1.87	1.92394
2025-06-10 23:17:14	1692	5.49e-06	0.0001	1.88	1.95457
2025-06-10 23:17:15	1693	5.43e-06	0.0001	1.87	1.9502
2025-06-10 23:17:16	1694	5.43e-06	0.0001	1.87	1.94144
2025-06-10 23:17:17	1695	5.41e-06	0.0001	1.88	1.94144
2025-06-10 23:17:18	1696	5.41e-06	0.0001	1.87	1.94144
2025-06-10 23:17:19	1697	5.43e-06	0.0001	1.87	1.94582
2025-06-10 23:17:20	1698	5.41e-06	0.0001	1.87	1.94582
2025-06-10 23:17:21	1699	5.43e-06	0.0001	1.87	1.93269
2025-06-10 23:17:22	1700	5.41e-06	0.0001	1.87	1.94582
2025-06-10 23:17:23	1701	5.43e-06	0.0001	1.88	1.92831
2025-06-10 23:17:24	1702	5.43e-06	0.0001	1.88	1.92394
2025-06-10 23:17:25	1703	5.43e-06	0.0001	1.87	1.93269
2025-06-10 23:17:26	1704	5.41e-06	0.0001	1.87	1.93707
2025-06-10 23:17:27	1705	5.43e-06	0.0001	1.86	1.94144
2025-06-10 23:17:28	1706	5.43e-06	0.0001	1.87	1.92394
2025-06-10 23:17:29	1707	5.43e-06	0.0001	1.87	1.93707
2025-06-10 23:17:30	1708	5.43e-06	0.0001	1.87	1.92831
2025-06-10 23:17:31	1709	5.41e-06	0.0001	1.87	1.93269
2025-06-10 23:17:32	1710	5.41e-06	0.0001	1.87	1.93269
2025-06-10 23:17:32	1710	5.43e-06	0.0001	1.87	1.92831
2025-06-10 23:17:33	1711	5.43e-06	0.0001	1.87	1.93269
2025-06-10 23:17:34	1712	5.41e-06	0.0001	1.87	1.92394
2025-06-10 23:17:35	1713	5.41e-06	0.0001	1.87	1.92831
2025-06-10 23:17:36	1714	5.41e-06	0.0001	1.86	1.92831
2025-06-10 23:17:37	1715	5.41e-06	0.0001	1.86	1.93707
2025-06-10 23:17:38	1716	5.35e-06	0.0001	1.85	1.92394
2025-06-10 23:17:39	1717	5.31e-06	0.0001	1.85	1.91081
2025-06-10 23:17:40	1718	5.31e-06	0.0001	1.86	1.91518
2025-06-10 23:17:41	1719	5.31e-06	0.0001	1.85	1.91518
2025-06-10 23:17:42	1720	5.31e-06	0.0001	1.86	1.94582
2025-06-10 23:17:43	1721	5.31e-06	0.0001	1.86	1.91081
2025-06-10 23:17:44	1722	5.31e-06	0.0001	1.85	1.91081
2025-06-10 23:17:45	1723	5.31e-06	0.0001	1.85	1.94582
2025-06-10 23:17:46	1724	5.31e-06	0.0001	1.85	1.90643
2025-06-10 23:17:47	1725	5.31e-06	0.0001	1.84	1.90643
2025-06-10 23:17:48	1726	5.31e-06	0.0001	1.84	1.91518
2025-06-10 23:17:49	1727	5.31e-06	0.0001	1.84	1.92394
2025-06-10 23:17:50	1728	5.31e-06	0.0001	1.84	1.91081
2025-06-10 23:17:51	1729	5.31e-06	0.0001	1.84	1.91518
2025-06-10 23:17:52	1730	5.31e-06	0.0001	1.84	1.89768
2025-06-10 23:17:53	1731	5.31e-06	0.0001	1.84	1.90643
2025-06-10 23:17:54	1732	5.33e-06	0.0001	1.84	1.90205
2025-06-10 23:17:55	1733	5.31e-06	0.0001	1.84	1.89768
2025-06-10 23:17:56	1734	5.31e-06	0.0001	1.84	1.91081
2025-06-10 23:17:57	1735	5.31e-06	0.0001	1.84	1.91956
2025-06-10 23:17:58	1736	5.31e-06	0.0001	1.83	1.91518
2025-06-10 23:17:58	1736	5.31e-06	0.0001	1.83	1.92394
2025-06-10 23:17:59	1737	5.31e-06	0.0001	1.83	1.89768
2025-06-10 23:18:00	1738	5.31e-06	0.0001	1.83	1.88892
2025-06-10 23:18:01	1739	5.31e-06	0.0001	1.83	1.90643
2025-06-10 23:18:02	1740	5.31e-06	0.0001	1.83	1.8933
2025-06-10 23:18:03	1741	5.31e-06	0.0001	1.83	1.89768
2025-06-10 23:18:04	1742	5.31e-06	0.0001	1.83	1.89768
2025-06-10 23:18:05	1743	5.31e-06	0.0001	1.83	1.90205
2025-06-10 23:18:06	1744	5.28e-06	0.0001	1.83	1.8933
2025-06-10 23:18:07	1745	5.22e-06	0.0001	1.83	1.90643
2025-06-10 23:18:08	1746	5.22e-06	0.0001	1.83	1.89768
2025-06-10 23:18:09	1747	5.22e-06	0.0001	1.83	1.8933
2025-06-10 23:18:10	1748	5.22e-06	0.0001	1.82	1.88017
2025-06-10 23:18:11	1749	5.2e-06	0.0001	1.82	1.88017
2025-06-10 23:18:12	1750	5.22e-06	0.0001	1.82	1.88017
2025-06-10 23:18:13	1751	5.22e-06	0.0001	1.82	1.89768
2025-06-10 23:18:14	1752	5.22e-06	0.0001	1.82	1.90205
2025-06-10 23:18:15	1753	5.22e-06	0.0001	1.82	1.90205
2025-06-10 23:18:16	1754	5.22e-06	0.0001	1.82	1.8933
2025-06-10 23:18:17	1755	5.22e-06	0.0001	1.82	1.87579
2025-06-10 23:18:18	1756	5.22e-06	0.0001	1.82	1.88892
2025-06-10 23:18:19	1757	5.2e-06	0.0001	1.82	1.87141
2025-06-10 23:18:20	1758	5.22e-06	0.0001	1.81	1.87141
2025-06-10 23:18:21	1759	5.2e-06	0.0001	1.81	1.87579
2025-06-10 23:18:22	1760	5.22e-06	0.0001	1.81	1.88454
2025-06-10 23:18:23	1761	5.22e-06	0.0001	1.81	1.88454
2025-06-10 23:18:23	1761	5.22e-06	0.0001	1.81	1.87579
2025-06-10 23:18:24	1762	5.22e-06	0.0001	1.81	1.87141
2025-06-10 23:18:25	1763	5.22e-06	0.0001	1.81	1.87141
2025-06-10 23:18:26	1764	5.22e-06	0.0001	1.81	1.88454
2025-06-10 23:18:27	1765	5.22e-06	0.0001	1.81	1.86704
2025-06-10 23:18:28	1766	5.2e-06	0.0001	1.81	1.87141
2025-06-10 23:18:29	1767	5.22e-06	0.0001	1.81	1.88454
2025-06-10 23:18:30	1768	5.22e-06	0.0001	1.81	1.88017
2025-06-10 23:18:31	1769	5.22e-06	0.0001	1.81	1.88017
2025-06-10 23:18:32	1770	5.22e-06	0.0001	1.81	1.86704
2025-06-10 23:18:33	1771	5.22e-06	0.0001	1.81	1.86704
2025-06-10 23:18:34	1772	5.22e-06	0.0001	1.81	1.87141
2025-06-10 23:18:35	1773	5.22e-06	0.0001	1.81	1.86266
2025-06-10 23:18:36	1774	5.22e-06	0.0001	1.81	1.85828
2025-06-10 23:18:37	1775	5.22e-06	0.0001	1.8	1.86266
2025-06-10 23:18:38	1776	5.22e-06	0.0001	1.8	1.8539
2025-06-10 23:18:39	1777	5.2e-06	0.0001	1.8	1.86266
2025-06-10 23:18:40	1778	5.2e-06	0.0001	1.8	1.86704
2025-06-10 23:18:41	1779	5.16e-06	0.0001	1.8	1.86266
2025-06-10 23:18:42	1780	5.16e-06	0.0001	1.8	1.85828
2025-06-10 23:18:43	1781	5.1e-06	0.0001	1.8	1.85828
2025-06-10 23:18:44	1782	5.12e-06	0.0001	1.8	1.84953
2025-06-10 23:18:45	1783	5.12e-06	0.0001	1.8	1.86266
2025-06-10 23:18:46	1784	5.1e-06	0.0001	1.8	1.84515
2025-06-10 23:18:47	1785	5.12e-06	0.0001	1.8	1.84078
2025-06-10 23:18:48	1786	5.1e-06	0.0001	1.79	1.84078
2025-06-10 23:18:48	1786	5.1e-06	0.0001	1.78	1.8539
2025-06-10 23:18:49	1787	5.1e-06	0.0001	1.79	1.84953
2025-06-10 23:18:50	1788	5.1e-06	0.0001	1.79	1.84078
2025-06-10 23:18:51	1789	5.1e-06	0.0001	1.79	1.84953
2025-06-10 23:18:52	1790	5.1e-06	0.0001	1.78	1.84953
2025-06-10 23:18:53	1791	5.1e-06	0.0001	1.78	1.84515
2025-06-10 23:18:54	1792	5.1e-06	0.0001	1.78	1.8364
2025-06-10 23:18:55	1793	5.1e-06	0.0001	1.78	1.8364
2025-06-10 23:18:56	1794	5.1e-06	0.0001	1.79	1.85828
2025-06-10 23:18:57	1795	5.1e-06	0.0001	1.78	1.82327
2025-06-10 23:18:58	1796	5.1e-06	0.0001	1.79	1.8364
2025-06-10 23:18:59	1797	5.1e-06	0.0001	1.79	1.83202
2025-06-10 23:19:00	1798	5.1e-06	0.0001	1.79	1.83202
2025-06-10 23:19:01	1799	5.12e-06	0.0001	1.79	1.84953
2025-06-10 23:19:02	1800	5.1e-06	0.0001	1.78	1.8364
2025-06-10 23:19:03	1801	5.1e-06	0.0001	1.77	1.82764
2025-06-10 23:19:04	1802	5.12e-06	0.0001	1.77	1.83202
2025-06-10 23:19:05	1803	5.12e-06	0.0001	1.77	1.8364
2025-06-10 23:19:06	1804	5.1e-06	0.0001	1.77	1.83202
2025-06-10 23:19:07	1805	5.12e-06	0.0001	1.77	1.82764
2025-06-10 23:19:08	1806	5.1e-06	0.0001	1.77	1.8364
2025-06-10 23:19:09	1807	5.1e-06	0.0001	1.77	1.84515
2025-06-10 23:19:10	1808	5.1e-06	0.0001	1.77	1.82764
2025-06-10 23:19:11	1809	5.1e-06	0.0001	1.77	1.81889
2025-06-10 23:19:12	1810	5.12e-06	0.0001	1.77	1.83202
2025-06-10 23:19:13	1811	5.1e-06	0.0001	1.77	1.83202
2025-06-10 23:19:14	1812	5.1e-06	0.0001	1.76	1.82764
2025-06-10 23:19:14	1812	5.1e-06	0.0001	1.76	1.81889
2025-06-10 23:19:15	1813	5.12e-06	0.0001	1.77	1.82327
2025-06-10 23:19:16	1814	5.1e-06	0.0001	1.76	1.81451
2025-06-10 23:19:17	1815	5.1e-06	0.0001	1.76	1.82327
2025-06-10 23:19:18	1816	5.12e-06	0.0001	1.77	1.81451
2025-06-10 23:19:19	1817	5.1e-06	0.0001	1.76	1.83202
2025-06-10 23:19:20	1818	5.1e-06	0.0001	1.76	1.82764
2025-06-10 23:19:21	1819	5.1e-06	0.0001	1.76	1.82764
2025-06-10 23:19:22	1820	5.1e-06	0.0001	1.76	1.81451
2025-06-10 23:19:23	1821	5.1e-06	0.0001	1.76	1.84078
2025-06-10 23:19:24	1822	5.1e-06	0.0001	1.76	1.81889
2025-06-10 23:19:25	1823	5.1e-06	0.0001	1.75	1.80576
2025-06-10 23:19:26	1824	5.1e-06	0.0001	1.75	1.81889
2025-06-10 23:19:27	1825	5.12e-06	0.0001	1.75	1.80576
2025-06-10 23:19:28	1826	5.1e-06	0.0001	1.75	1.80576
2025-06-10 23:19:29	1827	5.12e-06	0.0001	1.75	1.80576
2025-06-10 23:19:30	1828	5.12e-06	0.0001	1.75	1.80138
2025-06-10 23:19:31	1829	5.1e-06	0.0001	1.75	1.81889
2025-06-10 23:19:32	1830	5.1e-06	0.0001	1.75	1.79701
2025-06-10 23:19:33	1831	5.12e-06	0.0001	1.75	1.79701
2025-06-10 23:19:34	1832	5.1e-06	0.0001	1.75	1.81451
2025-06-10 23:19:35	1833	5.1e-06	0.0001	1.74	1.81451
2025-06-10 23:19:36	1834	5.01e-06	0.0001	1.74	1.81014
2025-06-10 23:19:37	1835	5.01e-06	0.0001	1.74	1.81014
2025-06-10 23:19:38	1836	5.01e-06	0.0001	1.74	1.79263
2025-06-10 23:19:39	1837	5.01e-06	0.0001	1.74	1.80576
2025-06-10 23:19:40	1838	5.01e-06	0.0001	1.74	1.80138
2025-06-10 23:19:41	1839	5.01e-06	0.0001	1.74	1.81014
2025-06-10 23:19:42	1840	5.01e-06	0.0001	1.74	1.80138
2025-06-10 23:19:43	1841	5.01e-06	0.0001	1.74	1.78388
2025-06-10 23:19:44	1842	5.02e-06	0.0001	1.74	1.79701
2025-06-10 23:19:45	1843	5.01e-06	0.0001	1.74	1.79701
2025-06-10 23:19:46	1844	5.01e-06	0.0001	1.74	1.79263
2025-06-10 23:19:47	1845	5.01e-06	0.0001	1.73	1.79701
2025-06-10 23:19:48	1846	5.01e-06	0.0001	1.73	1.77512
2025-06-10 23:19:49	1847	5.01e-06	0.0001	1.72	1.79263
2025-06-10 23:19:50	1848	5.01e-06	0.0001	1.72	1.76637
2025-06-10 23:19:51	1849	5.01e-06	0.0001	1.71	1.75761
2025-06-10 23:19:52	1850	5.01e-06	0.0001	1.7	1.76199
2025-06-10 23:19:53	1851	5.01e-06	0.0001	1.69	1.74886
2025-06-10 23:19:54	1852	5.01e-06	0.0001	1.69	1.75761
2025-06-10 23:19:55	1853	5.01e-06	0.0001	1.68	1.74011
2025-06-10 23:19:56	1854	5.01e-06	0.0001	1.68	1.72697
2025-06-10 23:19:57	1855	5.01e-06	0.0001	1.67	1.72697
2025-06-10 23:19:58	1856	5.01e-06	0.0001	1.66	1.71384
2025-06-10 23:19:59	1857	5.01e-06	0.0001	1.66	1.71822
2025-06-10 23:20:00	1858	5.01e-06	0.0001	1.66	1.71822
2025-06-10 23:20:01	1859	4.99e-06	0.0001	1.66	1.70947
2025-06-10 23:20:02	1860	4.99e-06	0.0001	1.66	1.71822
2025-06-10 23:20:03	1861	5.01e-06	0.0001	1.65	1.70947
2025-06-10 23:20:04	1862	5.01e-06	0.0001	1.65	1.69196
2025-06-10 23:20:05	1863	5.01e-06	0.0001	1.65	1.69196
2025-06-10 23:20:06	1864	5.01e-06	0.0001	1.66	1.69634
2025-06-10 23:20:07	1865	5.01e-06	0.0001	1.65	1.70947
2025-06-10 23:20:08	1866	5.01e-06	0.0001	1.65	1.70509
2025-06-10 23:20:09	1867	5.01e-06	0.0001	1.65	1.70071
2025-06-10 23:20:10	1868	4.99e-06	0.0001	1.65	1.70509
2025-06-10 23:20:11	1869	4.99e-06	0.0001	1.65	1.69634
2025-06-10 23:20:12	1870	5.01e-06	0.0001	1.65	1.69634
2025-06-10 23:20:13	1871	5.01e-06	0.0001	1.65	1.69196
2025-06-10 23:20:14	1872	5.01e-06	0.0001	1.65	1.71384
2025-06-10 23:20:15	1873	4.99e-06	0.0001	1.65	1.69634
2025-06-10 23:20:16	1874	5.01e-06	0.0001	1.64	1.68758
2025-06-10 23:20:17	1875	5.01e-06	0.0001	1.65	1.70071
2025-06-10 23:20:18	1876	5.01e-06	0.0001	1.65	1.69634
2025-06-10 23:20:19	1877	5.01e-06	0.0001	1.65	1.70071
2025-06-10 23:20:20	1878	4.95e-06	0.0001	1.65	1.69196
2025-06-10 23:20:21	1879	4.93e-06	0.0001	1.65	1.69196
2025-06-10 23:20:22	1880	4.91e-06	0.0001	1.65	1.68758
2025-06-10 23:20:23	1881	4.91e-06	0.0001	1.65	1.72697
2025-06-10 23:20:24	1882	4.91e-06	0.0001	1.65	1.71822
2025-06-10 23:20:25	1883	4.91e-06	0.0001	1.65	1.68758
2025-06-10 23:20:26	1884	4.89e-06	0.0001	1.65	1.70509
2025-06-10 23:20:27	1885	4.91e-06	0.0001	1.65	1.70071
2025-06-10 23:20:28	1886	4.89e-06	0.0001	1.65	1.69634
2025-06-10 23:20:29	1887	4.91e-06	0.0001	1.65	1.68758
2025-06-10 23:20:30	1888	4.89e-06	0.0001	1.64	1.68758
2025-06-10 23:20:31	1889	4.89e-06	0.0001	1.64	1.67883
2025-06-10 23:20:32	1890	4.91e-06	0.0001	1.64	1.69196
2025-06-10 23:20:33	1891	4.91e-06	0.0001	1.64	1.69196
2025-06-10 23:20:34	1892	4.89e-06	0.0001	1.64	1.68321
2025-06-10 23:20:35	1893	4.91e-06	0.0001	1.64	1.68758
2025-06-10 23:20:36	1894	4.91e-06	0.0001	1.64	1.69634
2025-06-10 23:20:37	1895	4.91e-06	0.0001	1.64	1.68758
2025-06-10 23:20:38	1896	4.91e-06	0.0001	1.64	1.68321
2025-06-10 23:20:39	1897	4.91e-06	0.0001	1.64	1.68321
2025-06-10 23:20:40	1898	4.91e-06	0.0001	1.64	1.68758
2025-06-10 23:20:41	1899	4.91e-06	0.0001	1.64	1.68321
2025-06-10 23:20:42	1900	4.89e-06	0.0001	1.64	1.69634
2025-06-10 23:20:43	1901	4.91e-06	0.0001	1.64	1.68758
2025-06-10 23:20:44	1902	4.89e-06	0.0001	1.64	1.70071
2025-06-10 23:20:45	1903	4.91e-06	0.0001	1.63	1.68321
2025-06-10 23:20:46	1904	4.91e-06	0.0001	1.63	1.68758
2025-06-10 23:20:47	1905	4.91e-06	0.0001	1.63	1.68758
2025-06-10 23:20:48	1906	4.91e-06	0.0001	1.63	1.67445
2025-06-10 23:20:49	1907	4.91e-06	0.0001	1.63	1.67883
2025-06-10 23:20:50	1908	4.91e-06	0.0001	1.63	1.69196
2025-06-10 23:20:51	1909	4.91e-06	0.0001	1.63	1.67445
2025-06-10 23:20:52	1910	4.91e-06	0.0001	1.63	1.67007
2025-06-10 23:20:53	1911	4.91e-06	0.0001	1.63	1.67883
2025-06-10 23:20:54	1912	4.91e-06	0.0001	1.63	1.67883
2025-06-10 23:20:55	1913	4.91e-06	0.0001	1.63	1.67883
2025-06-10 23:20:56	1914	4.91e-06	0.0001	1.63	1.68758
2025-06-10 23:20:57	1915	4.91e-06	0.0001	1.63	1.67007
2025-06-10 23:20:58	1916	4.91e-06	0.0001	1.63	1.6657
2025-06-10 23:20:59	1917	4.91e-06	0.0001	1.63	1.67007
2025-06-10 23:21:00	1918	4.89e-06	0.0001	1.63	1.68321
2025-06-10 23:21:01	1919	4.89e-06	0.0001	1.63	1.67007
2025-06-10 23:21:02	1920	4.91e-06	0.0001	1.63	1.67007
2025-06-10 23:21:03	1921	4.89e-06	0.0001	1.63	1.6657
2025-06-10 23:21:04	1922	4.91e-06	0.0001	1.62	1.67007
2025-06-10 23:21:05	1923	4.89e-06	0.0001	1.62	1.67883
2025-06-10 23:21:06	1924	4.89e-06	0.0001	1.62	1.67445
2025-06-10 23:21:07	1925	4.91e-06	0.0001	1.62	1.67883
2025-06-10 23:21:08	1926	4.91e-06	0.0001	1.62	1.67883
2025-06-10 23:21:09	1927	4.89e-06	0.0001	1.62	1.67445
2025-06-10 23:21:10	1928	4.91e-06	0.0001	1.62	1.66132
2025-06-10 23:21:11	1929	4.91e-06	0.0001	1.62	1.67007
2025-06-10 23:21:12	1930	4.89e-06	0.0001	1.62	1.67883
2025-06-10 23:21:13	1931	4.91e-06	0.0001	1.62	1.67007
2025-06-10 23:21:14	1932	4.89e-06	0.0001	1.62	1.66132
2025-06-10 23:21:15	1933	4.91e-06	0.0001	1.62	1.66132
2025-06-10 23:21:16	1934	4.89e-06	0.0001	1.62	1.67007
2025-06-10 23:21:17	1935	4.91e-06	0.0001	1.62	1.6657
2025-06-10 23:21:18	1936	4.89e-06	0.0001	1.62	1.6657
2025-06-10 23:21:19	1937	4.91e-06	0.0001	1.62	1.66132
2025-06-10 23:21:20	1938	4.89e-06	0.0001	1.62	1.65257
2025-06-10 23:21:21	1939	4.89e-06	0.0001	1.62	1.6657
2025-06-10 23:21:22	1940	4.89e-06	0.0001	1.61	1.6657
2025-06-10 23:21:23	1941	4.91e-06	0.0001	1.61	1.67007
2025-06-10 23:21:24	1942	4.89e-06	0.0001	1.62	1.66132
2025-06-10 23:21:25	1943	4.91e-06	0.0001	1.61	1.6657
2025-06-10 23:21:26	1944	4.91e-06	0.0001	1.62	1.65694
2025-06-10 23:21:27	1945	4.91e-06	0.0001	1.61	1.67007
2025-06-10 23:21:28	1946	4.91e-06	0.0001	1.61	1.66132
2025-06-10 23:21:29	1947	4.91e-06	0.0001	1.61	1.67007
2025-06-10 23:21:30	1948	4.91e-06	0.0001	1.61	1.65694
2025-06-10 23:21:31	1949	4.93e-06	0.0001	1.61	1.66132
2025-06-10 23:21:32	1950	4.91e-06	0.0001	1.61	1.6657
2025-06-10 23:21:33	1951	4.91e-06	0.0001	1.61	1.6657
2025-06-10 23:21:34	1952	4.91e-06	0.0001	1.61	1.64819
2025-06-10 23:21:35	1953	4.89e-06	0.0001	1.61	1.66132
2025-06-10 23:21:36	1954	4.91e-06	0.0001	1.61	1.65257
2025-06-10 23:21:37	1955	4.91e-06	0.0001	1.61	1.65694
2025-06-10 23:21:37	1955	4.89e-06	0.0001	1.61	1.6657
2025-06-10 23:21:38	1956	4.89e-06	0.0001	1.61	1.65257
2025-06-10 23:21:39	1957	4.89e-06	0.0001	1.61	1.64381
2025-06-10 23:21:40	1958	4.91e-06	0.0001	1.61	1.65257
2025-06-10 23:21:41	1959	4.91e-06	0.0001	1.61	1.65257
2025-06-10 23:21:42	1960	4.91e-06	0.0001	1.61	1.64819
2025-06-10 23:21:43	1961	4.89e-06	0.0001	1.61	1.64819
2025-06-10 23:21:44	1962	4.89e-06	0.0001	1.61	1.65257
2025-06-10 23:21:45	1963	4.89e-06	0.0001	1.61	1.64819
2025-06-10 23:21:46	1964	4.89e-06	0.0001	1.61	1.63506
2025-06-10 23:21:47	1965	4.87e-06	0.0001	1.61	1.64381
2025-06-10 23:21:48	1966	4.89e-06	0.0001	1.6	1.64381
2025-06-10 23:21:49	1967	4.87e-06	0.0001	1.6	1.64381
[truncated: 4,188 more rows]
