# Supplementary material for: A Unified Method for Triple Oxygen Isotope Analysis of Sulfate, Water, and Organics
Source: Anal Chem. 2026 Mar 6;98(11):8111–20. doi: 10.1021/acs.analchem.5c06406 (PMC13019427; doi:10.1021/acs.analchem.5c06406)
Supplement: Supplementary file 3 [file ac5c06406_si_003.zip › Zahnow_TORCH_Supplementary_Sample_Log_Files/2025-06-10_UG-SO-1-C1_evaluation_results.xlsx]

## Sheet: Summary
DateTime	Sample name	Sample Type	Sample mass	Instrument	d18O raw	d18O GD scaled	d18O VSMOW	d18O SD	Dp17O raw	Dp17O GD scaled	Dp17O VSMOW	Dp17O SD	d13C raw	d13C VPDB	d13C SD	TCD Peak area pos	TCD Peak area std	TCD Peak area neg	TCD Peak area neg std	TCD Peak ratio	TC/EA yield (%)	CO input pressure (mbar)	CO input pressure LN2 T (mbar)	CO residual pressure (mbar)	CO converted (mbar)	Discharge yield (%)	CO2 final pressure (mbar)	CO2/CO ratio	Residual gas pressure (mbar)	Comments
2025-06-10 19:27:21	UG-SO-1-C1	BaSO4	2.542	TILDAS	4.8689	6.67574	6.67574	0.014	-203.464	-198.17	-198.17	10.5	N/A	N/A	N/A	13.8855	0.144486	0.167431	0.0264189	82.9324	101.459	3.05318	2.35287	0.0294	2.32347	98.7505	1.35494	0.583152	0.0147

## Sheet: Isotope Data
ID	dateTimeMeasured	SampleName	d17O	d17OError	d18O	d18OError	Dp17O	Dp17OError	nSamCycles	nSamPoints	nRefPoints	pCO2Ref	pCO2Ref_error	pCO2Sam	pCO2Sam_error	pCO2Mismatch	pCO2Mismatch_error	PCellRef	PCellRef_error	PCellSam	PCellSam_error	PCellMismatch	PCellMismatch_error	TCellSam	TCellSam_error	TCellRef	TCellRef_error	TCellMismatch	TCellMismatch_error	measurementPeriod	d18O_scaled	d17O_scaled	Dp17O_scaled
19331	2025-06-11 12:10:21	GD_UG-SO-1_C1	2.652	0.014	5.714	0.014	-360.5	10.5	10	2045	2301	419.713	0.72343	419.116	0.94741	-0.62099	0.15644	41.3347	0.00292	41.3342	0.00108	-0.00064	0.00206	24.5041	0.00374	24.5041	0.00374	9e-05	0.00056	2025-06-08 to 2027-06-21	4.8689	2.36386	-203.464

## Sheet: Log Data
Sample name	Sample mass	TC/EA (°C)	Datetime	Trap 5 (°C)	Trap 6 (°C)	Trap 7 (°C)	Reactor (°C)	TCD (°C)	p G2 (mbar)	p G4 (mbar)	p G5 (mbar)	Datetime	Trap 5 (°C)	Trap 6 (°C)	Trap 7 (°C)	Reactor (°C)	TCD (°C)	p G2 (mbar)	p G4 (mbar)	p G5 (mbar)	Datetime	Trap 5 (°C)	Trap 6 (°C)	Trap 7 (°C)	Reactor (°C)	TCD (°C)	p G2 (mbar)	p G4 (mbar)	p G5 (mbar)	Datetime	Trap 5 (°C)	Trap 6 (°C)	Trap 7 (°C)	Reactor (°C)	TCD (°C)	p G2 (mbar)	p G4 (mbar)	p G5 (mbar)	Datetime	Trap 5 (°C)	Trap 6 (°C)	Trap 7 (°C)	Reactor (°C)	TCD (°C)	p G2 (mbar)	p G4 (mbar)	p G5 (mbar)	Datetime	Trap 5 (°C)
UG-SO-1-C1	2.542	1450.000000	2025-06-10 19:27:21	25.158304	34.840518	29.223558	21.751544	32.096709	0.000100	0.000100	-0.036920	2025-06-10 19:46:40	31.711610	63.205398	24.121062	7.975492	32.035193	0.000100	3.000000	3.053179	2025-06-10 19:48:08	25.773064	63.948022	-176.180159	-176.029614	32.117431	0.000100	2.290000	2.352873	2025-06-10 20:29:16	24.471879	63.476424	-177.441059	-176.189661	31.846827	0.000100	0.029400	0.011226	2025-06-10 20:39:08	24.972202	36.670650	25.633071	22.468944	31.995458	0.000100	0.858000	1.354938	2025-06-10 20:49:49	24.065978
[truncated: 7 more columns]

## Sheet: TCD Data
dateTime	Relative time	Signal
2025-06-10 19:29:27	0	0.028985
2025-06-10 19:29:28	1	0.031611
2025-06-10 19:29:29	2	0.029313
2025-06-10 19:29:30	3	0.026687
2025-06-10 19:29:31	4	0.032925
2025-06-10 19:29:32	5	0.034566
2025-06-10 19:29:33	6	0.030627
2025-06-10 19:29:34	7	0.02603
2025-06-10 19:29:35	8	0.027015
2025-06-10 19:29:36	9	0.030627
2025-06-10 19:29:37	10	0.034238
2025-06-10 19:29:38	11	0.028657
2025-06-10 19:29:39	12	0.03391
2025-06-10 19:29:40	13	0.029313
2025-06-10 19:29:41	14	0.035879
2025-06-10 19:29:42	15	0.032925
2025-06-10 19:29:43	16	0.031283
2025-06-10 19:29:44	17	0.026359
2025-06-10 19:29:45	18	0.030955
2025-06-10 19:29:46	19	0.028657
2025-06-10 19:29:47	20	0.027344
2025-06-10 19:29:48	21	0.033581
2025-06-10 19:29:49	22	0.025702
2025-06-10 19:29:49	22	0.035223
2025-06-10 19:29:51	24	0.03194
2025-06-10 19:29:51	24	0.030627
2025-06-10 19:29:53	26	0.034238
2025-06-10 19:29:53	26	0.028
2025-06-10 19:29:54	27	0.027672
2025-06-10 19:29:55	28	0.023076
2025-06-10 19:29:56	29	0.024717
2025-06-10 19:29:57	30	0.027344
2025-06-10 19:29:58	31	0.032925
2025-06-10 19:29:59	32	0.034566
2025-06-10 19:30:00	33	0.028985
2025-06-10 19:30:01	34	0.030627
2025-06-10 19:30:02	35	0.030955
2025-06-10 19:30:03	36	0.02997
2025-06-10 19:30:04	37	0.035879
2025-06-10 19:30:05	38	0.029313
2025-06-10 19:30:06	39	0.027344
2025-06-10 19:30:07	40	0.031283
2025-06-10 19:30:08	41	0.031283
2025-06-10 19:30:09	42	0.036208
2025-06-10 19:30:10	43	0.031611
2025-06-10 19:30:11	44	0.028985
2025-06-10 19:30:12	45	0.030298
2025-06-10 19:30:13	46	0.036536
2025-06-10 19:30:14	47	0.031283
2025-06-10 19:30:15	48	0.027672
2025-06-10 19:30:16	49	0.030627
2025-06-10 19:30:17	50	0.032268
2025-06-10 19:30:18	51	0.028328
2025-06-10 19:30:19	52	0.034566
2025-06-10 19:30:20	53	0.032268
2025-06-10 19:30:20	53	0.028328
2025-06-10 19:30:21	54	0.031283
2025-06-10 19:30:22	55	0.030298
2025-06-10 19:30:23	56	0.02997
2025-06-10 19:30:24	57	0.023732
2025-06-10 19:30:25	58	0.031283
2025-06-10 19:30:26	59	0.028657
2025-06-10 19:30:27	60	0.02997
2025-06-10 19:30:28	61	0.031611
2025-06-10 19:30:29	62	0.026359
2025-06-10 19:30:30	63	0.030298
2025-06-10 19:30:31	64	0.02603
2025-06-10 19:30:32	65	0.033253
2025-06-10 19:30:33	66	0.02603
2025-06-10 19:30:34	67	0.032268
2025-06-10 19:30:35	68	0.028328
2025-06-10 19:30:36	69	0.028
2025-06-10 19:30:37	70	0.030955
2025-06-10 19:30:38	71	0.028657
2025-06-10 19:30:39	72	0.032925
2025-06-10 19:30:40	73	0.030955
2025-06-10 19:30:41	74	0.031283
2025-06-10 19:30:42	75	0.02603
2025-06-10 19:30:43	76	0.02997
2025-06-10 19:30:44	77	0.03194
2025-06-10 19:30:45	78	0.030955
2025-06-10 19:30:46	79	0.029313
2025-06-10 19:30:47	80	0.030955
2025-06-10 19:30:48	81	0.032925
2025-06-10 19:30:49	82	0.028985
2025-06-10 19:30:49	82	0.027344
2025-06-10 19:30:51	84	0.029642
2025-06-10 19:30:52	85	0.02997
2025-06-10 19:30:53	86	0.029313
2025-06-10 19:30:53	86	0.028657
2025-06-10 19:30:54	87	0.032268
2025-06-10 19:30:55	88	0.030627
2025-06-10 19:30:56	89	0.03194
2025-06-10 19:30:58	91	0.030955
2025-06-10 19:30:59	92	0.026687
2025-06-10 19:31:00	93	0.026687
2025-06-10 19:31:00	93	0.025374
2025-06-10 19:31:01	94	0.031283
2025-06-10 19:31:02	95	0.029313
2025-06-10 19:31:03	96	0.033253
2025-06-10 19:31:04	97	0.02997
2025-06-10 19:31:06	99	0.028328
2025-06-10 19:31:07	100	0.028657
2025-06-10 19:31:08	101	0.030298
2025-06-10 19:31:08	101	0.02603
2025-06-10 19:31:09	102	0.027015
2025-06-10 19:31:10	103	0.028985
2025-06-10 19:31:11	104	0.024061
2025-06-10 19:31:12	105	0.028328
2025-06-10 19:31:14	107	0.032268
2025-06-10 19:31:15	108	0.034238
2025-06-10 19:31:16	109	0.030955
2025-06-10 19:31:17	110	0.031611
2025-06-10 19:31:18	111	0.03194
2025-06-10 19:31:18	111	0.02997
2025-06-10 19:31:19	112	0.029642
2025-06-10 19:31:20	113	0.02603
2025-06-10 19:31:22	115	0.027015
2025-06-10 19:31:23	116	0.030298
2025-06-10 19:31:24	117	0.038834
2025-06-10 19:31:25	118	0.028657
2025-06-10 19:31:26	119	0.027672
2025-06-10 19:31:27	120	0.026687
2025-06-10 19:31:28	121	0.030955
2025-06-10 19:31:28	121	0.032925
2025-06-10 19:31:29	122	0.031283
2025-06-10 19:31:30	123	0.033253
2025-06-10 19:31:32	125	0.035551
2025-06-10 19:31:33	126	0.02997
2025-06-10 19:31:34	127	0.028657
2025-06-10 19:31:34	127	0.029313
2025-06-10 19:31:35	128	0.030955
2025-06-10 19:31:36	129	0.029642
2025-06-10 19:31:37	130	0.026359
2025-06-10 19:31:38	131	0.028328
2025-06-10 19:31:40	133	0.031283
2025-06-10 19:31:41	134	0.032268
2025-06-10 19:31:42	135	0.035223
2025-06-10 19:31:43	136	0.033253
2025-06-10 19:31:44	137	0.033253
2025-06-10 19:31:44	137	0.03194
2025-06-10 19:31:45	138	0.026359
2025-06-10 19:31:46	139	0.030627
2025-06-10 19:31:48	141	0.027344
2025-06-10 19:31:49	142	0.030298
2025-06-10 19:31:49	142	0.036208
2025-06-10 19:31:50	143	0.028985
2025-06-10 19:31:52	145	0.033581
2025-06-10 19:31:52	145	0.031283
2025-06-10 19:31:53	146	0.031283
2025-06-10 19:31:55	148	0.029313
2025-06-10 19:31:55	148	0.02997
2025-06-10 19:31:57	150	0.034238
2025-06-10 19:31:57	150	0.030627
2025-06-10 19:31:59	152	0.032596
2025-06-10 19:32:00	153	0.028985
2025-06-10 19:32:00	153	0.030955
2025-06-10 19:32:01	154	0.02997
2025-06-10 19:32:02	155	0.03391
2025-06-10 19:32:03	156	0.026687
2025-06-10 19:32:04	157	0.03194
2025-06-10 19:32:05	158	0.030627
2025-06-10 19:32:06	159	0.028328
2025-06-10 19:32:07	160	0.033581
2025-06-10 19:32:08	161	0.026687
2025-06-10 19:32:09	162	0.029642
2025-06-10 19:32:10	163	0.025374
2025-06-10 19:32:11	164	0.029313
2025-06-10 19:32:12	165	0.028657
2025-06-10 19:32:13	166	0.030627
2025-06-10 19:32:14	167	0.03391
2025-06-10 19:32:15	168	0.030298
2025-06-10 19:32:16	169	0.031611
2025-06-10 19:32:17	170	0.029642
2025-06-10 19:32:18	171	0.027344
2025-06-10 19:32:19	172	0.031611
2025-06-10 19:32:20	173	0.03194
2025-06-10 19:32:21	174	0.035879
2025-06-10 19:32:22	175	0.033581
2025-06-10 19:32:22	175	0.032596
2025-06-10 19:32:23	176	0.030298
2025-06-10 19:32:24	177	0.030627
2025-06-10 19:32:25	178	0.032925
2025-06-10 19:32:27	180	0.030627
2025-06-10 19:32:27	180	0.031611
2025-06-10 19:32:28	181	0.03194
2025-06-10 19:32:29	182	0.036208
2025-06-10 19:32:30	183	0.032925
2025-06-10 19:32:31	184	0.04146
2025-06-10 19:32:32	185	0.034566
2025-06-10 19:32:33	186	0.035551
2025-06-10 19:32:34	187	0.034894
2025-06-10 19:32:36	189	0.036536
2025-06-10 19:32:36	189	0.031283
2025-06-10 19:32:37	190	0.031283
2025-06-10 19:32:38	191	0.035223
2025-06-10 19:32:39	192	0.035223
2025-06-10 19:32:40	193	0.030627
2025-06-10 19:32:41	194	0.032925
2025-06-10 19:32:42	195	0.034894
2025-06-10 19:32:43	196	0.025045
2025-06-10 19:32:44	197	0.029313
2025-06-10 19:32:45	198	0.02997
2025-06-10 19:32:46	199	0.031283
2025-06-10 19:32:47	200	0.027015
2025-06-10 19:32:48	201	0.030627
2025-06-10 19:32:49	202	0.021762
2025-06-10 19:32:50	203	0.022419
2025-06-10 19:32:51	204	0.027672
2025-06-10 19:32:52	205	0.023404
2025-06-10 19:32:53	206	0.028
2025-06-10 19:32:54	207	0.028657
2025-06-10 19:32:55	208	0.024389
2025-06-10 19:32:56	209	0.029313
2025-06-10 19:32:57	210	0.032596
2025-06-10 19:32:58	211	0.032596
2025-06-10 19:32:59	212	0.030955
2025-06-10 19:33:00	213	0.028328
2025-06-10 19:33:01	214	0.033581
2025-06-10 19:33:02	215	0.033253
2025-06-10 19:33:03	216	0.028328
2025-06-10 19:33:04	217	0.032925
2025-06-10 19:33:05	218	0.030298
2025-06-10 19:33:06	219	0.033253
2025-06-10 19:33:07	220	0.027344
2025-06-10 19:33:08	221	0.031283
2025-06-10 19:33:09	222	0.029642
2025-06-10 19:33:10	223	0.028
2025-06-10 19:33:11	224	0.024061
2025-06-10 19:33:12	225	0.024061
2025-06-10 19:33:13	226	0.029642
2025-06-10 19:33:14	227	0.035879
2025-06-10 19:33:15	228	0.03194
2025-06-10 19:33:16	229	0.025374
2025-06-10 19:33:17	230	0.028985
2025-06-10 19:33:18	231	0.024717
2025-06-10 19:33:19	232	0.032925
2025-06-10 19:33:20	233	0.030627
2025-06-10 19:33:21	234	0.030627
2025-06-10 19:33:22	235	0.028
2025-06-10 19:33:22	235	0.032268
2025-06-10 19:33:23	236	0.030955
2025-06-10 19:33:24	237	0.02997
2025-06-10 19:33:25	238	0.033253
2025-06-10 19:33:26	239	0.03194
2025-06-10 19:33:27	240	0.028
2025-06-10 19:33:28	241	0.025702
2025-06-10 19:33:29	242	0.030627
2025-06-10 19:33:30	243	0.028328
2025-06-10 19:33:31	244	0.029642
2025-06-10 19:33:32	245	0.027344
2025-06-10 19:33:33	246	0.030298
2025-06-10 19:33:34	247	0.032925
2025-06-10 19:33:35	248	0.030627
2025-06-10 19:33:36	249	0.034894
2025-06-10 19:33:37	250	0.032268
2025-06-10 19:33:38	251	0.02603
2025-06-10 19:33:39	252	0.030955
2025-06-10 19:33:40	253	0.028657
2025-06-10 19:33:41	254	0.032925
2025-06-10 19:33:42	255	0.028328
2025-06-10 19:33:43	256	0.029313
2025-06-10 19:33:44	257	0.027344
2025-06-10 19:33:45	258	0.03391
2025-06-10 19:33:46	259	0.029642
2025-06-10 19:33:47	260	0.028657
2025-06-10 19:33:48	261	0.027344
2025-06-10 19:33:48	261	0.031283
2025-06-10 19:33:49	262	0.02997
2025-06-10 19:33:50	263	0.028657
2025-06-10 19:33:51	264	0.032268
2025-06-10 19:33:52	265	0.029313
2025-06-10 19:33:53	266	0.031611
2025-06-10 19:33:54	267	0.032268
2025-06-10 19:33:55	268	0.024717
2025-06-10 19:33:56	269	0.033253
2025-06-10 19:33:57	270	0.031611
2025-06-10 19:33:58	271	0.028657
2025-06-10 19:33:59	272	0.032596
2025-06-10 19:34:00	273	0.028657
2025-06-10 19:34:01	274	0.031283
2025-06-10 19:34:02	275	0.025045
2025-06-10 19:34:03	276	0.029642
2025-06-10 19:34:04	277	0.032925
2025-06-10 19:34:05	278	0.033581
2025-06-10 19:34:06	279	0.031611
2025-06-10 19:34:07	280	0.030298
2025-06-10 19:34:08	281	0.028985
2025-06-10 19:34:09	282	0.029642
2025-06-10 19:34:10	283	0.03391
2025-06-10 19:34:11	284	0.030627
2025-06-10 19:34:12	285	0.033581
2025-06-10 19:34:13	286	0.027672
2025-06-10 19:34:13	286	0.027672
2025-06-10 19:34:14	287	0.027672
2025-06-10 19:34:16	289	0.030627
2025-06-10 19:34:16	289	0.02997
2025-06-10 19:34:17	290	0.026359
2025-06-10 19:34:18	291	0.028657
2025-06-10 19:34:19	292	0.028
2025-06-10 19:34:20	293	0.032925
2025-06-10 19:34:21	294	0.028
2025-06-10 19:34:22	295	0.034894
2025-06-10 19:34:23	296	0.028985
2025-06-10 19:34:24	297	0.029313
2025-06-10 19:34:25	298	0.026687
2025-06-10 19:34:26	299	0.025702
2025-06-10 19:34:27	300	0.035223
2025-06-10 19:34:28	301	0.03391
2025-06-10 19:34:29	302	0.030298
2025-06-10 19:34:30	303	0.026359
2025-06-10 19:34:31	304	0.029642
2025-06-10 19:34:32	305	0.027344
2025-06-10 19:34:33	306	0.030955
2025-06-10 19:34:34	307	0.027015
2025-06-10 19:34:35	308	0.027015
2025-06-10 19:34:36	309	0.031283
2025-06-10 19:34:37	310	0.031283
2025-06-10 19:34:38	311	0.033581
2025-06-10 19:34:39	312	0.032596
2025-06-10 19:34:40	313	0.032268
2025-06-10 19:34:41	314	0.034894
2025-06-10 19:34:41	314	0.034238
2025-06-10 19:34:42	315	0.030955
2025-06-10 19:34:43	316	0.03194
2025-06-10 19:34:44	317	0.030955
2025-06-10 19:34:45	318	0.024717
2025-06-10 19:34:46	319	0.031283
2025-06-10 19:34:47	320	0.035223
2025-06-10 19:34:48	321	0.030955
2025-06-10 19:34:49	322	0.029313
2025-06-10 19:34:50	323	0.033253
2025-06-10 19:34:51	324	0.02997
2025-06-10 19:34:52	325	0.029313
2025-06-10 19:34:53	326	0.033581
2025-06-10 19:34:54	327	0.034566
2025-06-10 19:34:55	328	0.028985
2025-06-10 19:34:56	329	0.033253
2025-06-10 19:34:57	330	0.030627
2025-06-10 19:34:58	331	0.034238
2025-06-10 19:34:59	332	0.028657
2025-06-10 19:35:00	333	0.028
2025-06-10 19:35:01	334	0.02603
2025-06-10 19:35:02	335	0.02997
2025-06-10 19:35:03	336	0.028328
2025-06-10 19:35:04	337	0.034566
2025-06-10 19:35:05	338	0.027015
2025-06-10 19:35:05	338	0.030627
2025-06-10 19:35:06	339	0.02997
2025-06-10 19:35:07	340	0.032925
2025-06-10 19:35:08	341	0.028657
2025-06-10 19:35:09	342	0.031283
2025-06-10 19:35:10	343	0.032268
2025-06-10 19:35:11	344	0.030627
2025-06-10 19:35:12	345	0.029313
2025-06-10 19:35:13	346	0.03391
2025-06-10 19:35:14	347	0.030627
2025-06-10 19:35:15	348	0.031283
2025-06-10 19:35:16	349	0.033581
2025-06-10 19:35:17	350	0.031283
2025-06-10 19:35:18	351	0.029313
2025-06-10 19:35:19	352	0.028328
2025-06-10 19:35:20	353	0.033581
2025-06-10 19:35:21	354	-0.051777
2025-06-10 19:35:22	355	0.023076
2025-06-10 19:35:23	356	0.032596
2025-06-10 19:35:24	357	0.02603
2025-06-10 19:35:25	358	0.031283
2025-06-10 19:35:26	359	0.033253
2025-06-10 19:35:27	360	0.026359
2025-06-10 19:35:28	361	0.031283
2025-06-10 19:35:28	361	0.029313
2025-06-10 19:35:29	362	0.036536
2025-06-10 19:35:30	363	0.045728
2025-06-10 19:35:31	364	0.046713
2025-06-10 19:35:32	365	0.061158
2025-06-10 19:35:34	367	0.075275
2025-06-10 19:35:34	367	0.097928
2025-06-10 19:35:36	369	0.144875
2025-06-10 19:35:37	370	0.200358
2025-06-10 19:35:38	371	0.256497
2025-06-10 19:35:39	372	0.303116
2025-06-10 19:35:40	373	0.347764
2025-06-10 19:35:41	374	0.380923
2025-06-10 19:35:42	375	0.40653
2025-06-10 19:35:43	376	0.431481
2025-06-10 19:35:44	377	0.444285
2025-06-10 19:35:45	378	0.458073
2025-06-10 19:35:46	379	0.460371
2025-06-10 19:35:47	380	0.45676
2025-06-10 19:35:48	381	0.453149
2025-06-10 19:35:49	382	0.449209
2025-06-10 19:35:50	383	0.436734
2025-06-10 19:35:51	384	0.435092
2025-06-10 19:35:52	385	0.4259
2025-06-10 19:35:53	386	0.412768
2025-06-10 19:35:54	387	0.401934
2025-06-10 19:35:55	388	0.389787
2025-06-10 19:35:56	389	0.374028
2025-06-10 19:35:57	390	0.365493
2025-06-10 19:35:58	391	0.355972
2025-06-10 19:35:59	392	0.348421
2025-06-10 19:36:00	393	0.331349
2025-06-10 19:36:02	395	0.322485
2025-06-10 19:36:03	396	0.312308
2025-06-10 19:36:04	397	0.293267
2025-06-10 19:36:04	397	0.291625
2025-06-10 19:36:05	398	0.278821
2025-06-10 19:36:06	399	0.268972
2025-06-10 19:36:07	400	0.25781
2025-06-10 19:36:08	401	0.247633
2025-06-10 19:36:10	403	0.240082
2025-06-10 19:36:11	404	0.231546
2025-06-10 19:36:12	405	0.217758
2025-06-10 19:36:12	405	0.208237
2025-06-10 19:36:13	406	0.200686
2025-06-10 19:36:14	407	0.190837
2025-06-10 19:36:15	408	0.185584
2025-06-10 19:36:16	409	0.171139
2025-06-10 19:36:18	411	0.162931
2025-06-10 19:36:19	412	0.15735
2025-06-10 19:36:20	413	0.151113
2025-06-10 19:36:20	413	0.14192
2025-06-10 19:36:22	415	0.136996
2025-06-10 19:36:22	415	0.131415
2025-06-10 19:36:23	416	0.115985
2025-06-10 19:36:24	417	0.113686
2025-06-10 19:36:25	418	0.106136
2025-06-10 19:36:26	419	0.096943
2025-06-10 19:36:27	420	0.096287
2025-06-10 19:36:28	421	0.090377
2025-06-10 19:36:29	422	0.086109
2025-06-10 19:36:31	424	0.079215
2025-06-10 19:36:32	425	0.071336
2025-06-10 19:36:33	426	0.075932
2025-06-10 19:36:34	427	0.073634
2025-06-10 19:36:35	428	0.062472
2025-06-10 19:36:36	429	0.055249
2025-06-10 19:36:37	430	0.064441
2025-06-10 19:36:38	431	0.051966
2025-06-10 19:36:40	433	0.051638
2025-06-10 19:36:40	433	0.04737
2025-06-10 19:36:41	434	0.049996
2025-06-10 19:36:43	436	0.04737
2025-06-10 19:36:44	437	0.038506
2025-06-10 19:36:45	438	0.040476
2025-06-10 19:36:45	438	0.044415
2025-06-10 19:36:47	440	0.043759
2025-06-10 19:36:47	440	0.037521
2025-06-10 19:36:48	441	0.040476
2025-06-10 19:36:49	442	0.037193
2025-06-10 19:36:51	444	0.038506
2025-06-10 19:36:52	445	0.03194
2025-06-10 19:36:53	446	0.036536
2025-06-10 19:36:54	447	0.037193
2025-06-10 19:36:55	448	0.037521
2025-06-10 19:36:56	449	0.03194
2025-06-10 19:36:57	450	0.036864
2025-06-10 19:36:58	451	0.03194
2025-06-10 19:36:58	451	0.037521
2025-06-10 19:36:59	452	0.033253
2025-06-10 19:37:00	453	0.035551
2025-06-10 19:37:01	454	0.036536
2025-06-10 19:37:02	455	0.035223
2025-06-10 19:37:03	456	0.031611
2025-06-10 19:37:04	457	0.03194
2025-06-10 19:37:05	458	0.037193
2025-06-10 19:37:06	459	0.030627
2025-06-10 19:37:07	460	0.030955
2025-06-10 19:37:08	461	0.028985
2025-06-10 19:37:09	462	0.032268
2025-06-10 19:37:10	463	0.030298
2025-06-10 19:37:11	464	0.031283
2025-06-10 19:37:12	465	0.034894
2025-06-10 19:37:14	467	0.030298
2025-06-10 19:37:14	467	0.033581
2025-06-10 19:37:15	468	0.034894
2025-06-10 19:37:16	469	0.028328
2025-06-10 19:37:17	470	0.031611
2025-06-10 19:37:18	471	0.03194
2025-06-10 19:37:19	472	0.031283
2025-06-10 19:37:20	473	0.03194
2025-06-10 19:37:21	474	0.034894
2025-06-10 19:37:22	475	0.028328
2025-06-10 19:37:23	476	0.034566
2025-06-10 19:37:24	477	0.035551
2025-06-10 19:37:25	478	0.037521
2025-06-10 19:37:26	479	0.03194
2025-06-10 19:37:27	480	0.033253
2025-06-10 19:37:28	481	0.036536
2025-06-10 19:37:29	482	0.03194
2025-06-10 19:37:30	483	0.030298
2025-06-10 19:37:31	484	0.027015
2025-06-10 19:37:32	485	0.035223
2025-06-10 19:37:33	486	0.028328
2025-06-10 19:37:34	487	0.030298
2025-06-10 19:37:35	488	0.028985
2025-06-10 19:37:36	489	0.034238
2025-06-10 19:37:36	489	0.026359
2025-06-10 19:37:37	490	0.027344
2025-06-10 19:37:38	491	0.030627
2025-06-10 19:37:39	492	0.027672
2025-06-10 19:37:40	493	0.029313
2025-06-10 19:37:41	494	0.032925
2025-06-10 19:37:42	495	0.028985
2025-06-10 19:37:43	496	0.023404
2025-06-10 19:37:44	497	0.033253
2025-06-10 19:37:46	499	0.029313
2025-06-10 19:37:46	499	0.034894
2025-06-10 19:37:47	500	0.037521
2025-06-10 19:37:48	501	0.028
2025-06-10 19:37:49	502	0.028
2025-06-10 19:37:50	503	0.032596
2025-06-10 19:37:51	504	0.036208
2025-06-10 19:37:52	505	0.032925
2025-06-10 19:37:53	506	0.02997
2025-06-10 19:37:54	507	0.027672
2025-06-10 19:37:55	508	0.032925
2025-06-10 19:37:56	509	0.035223
2025-06-10 19:37:57	510	0.029313
2025-06-10 19:37:58	511	0.033581
2025-06-10 19:37:59	512	0.032925
2025-06-10 19:38:00	513	0.031283
2025-06-10 19:38:01	514	0.032596
2025-06-10 19:38:02	515	0.032268
2025-06-10 19:38:03	516	0.028985
2025-06-10 19:38:04	517	0.031611
2025-06-10 19:38:05	518	0.027344
2025-06-10 19:38:06	519	0.032925
2025-06-10 19:38:07	520	0.029642
2025-06-10 19:38:08	521	0.033581
2025-06-10 19:38:09	522	0.027344
2025-06-10 19:38:10	523	0.03194
2025-06-10 19:38:11	524	0.030955
2025-06-10 19:38:12	525	0.025374
2025-06-10 19:38:13	526	0.02997
2025-06-10 19:38:14	527	0.03194
2025-06-10 19:38:15	528	0.036208
2025-06-10 19:38:16	529	0.035223
2025-06-10 19:38:17	530	0.035223
2025-06-10 19:38:18	531	0.029642
2025-06-10 19:38:19	532	0.032268
2025-06-10 19:38:20	533	0.035223
2025-06-10 19:38:21	534	0.028328
2025-06-10 19:38:22	535	0.030298
2025-06-10 19:38:23	536	0.028657
2025-06-10 19:38:24	537	0.032596
2025-06-10 19:38:25	538	0.036536
2025-06-10 19:38:26	539	0.03391
2025-06-10 19:38:27	540	0.035223
2025-06-10 19:38:28	541	0.02603
2025-06-10 19:38:29	542	0.034566
2025-06-10 19:38:30	543	0.027344
2025-06-10 19:38:31	544	0.030627
2025-06-10 19:38:32	545	0.029313
2025-06-10 19:38:33	546	0.030955
2025-06-10 19:38:34	547	0.034566
2025-06-10 19:38:35	548	0.031283
2025-06-10 19:38:36	549	0.02997
2025-06-10 19:38:36	549	0.028985
2025-06-10 19:38:37	550	0.031283
2025-06-10 19:38:38	551	0.030298
2025-06-10 19:38:39	552	0.029313
2025-06-10 19:38:40	553	0.029313
2025-06-10 19:38:42	555	0.033253
2025-06-10 19:38:42	555	0.029642
2025-06-10 19:38:43	556	0.026687
2025-06-10 19:38:44	557	0.025045
2025-06-10 19:38:45	558	0.03194
2025-06-10 19:38:46	559	0.034894
2025-06-10 19:38:47	560	0.034238
2025-06-10 19:38:48	561	0.030627
2025-06-10 19:38:49	562	0.033581
2025-06-10 19:38:50	563	0.03391
2025-06-10 19:38:51	564	0.03391
2025-06-10 19:38:52	565	0.032268
2025-06-10 19:38:53	566	0.026359
2025-06-10 19:38:54	567	0.037193
2025-06-10 19:38:55	568	0.037849
2025-06-10 19:38:56	569	0.030955
2025-06-10 19:38:57	570	0.034894
2025-06-10 19:38:58	571	0.030298
2025-06-10 19:38:59	572	0.035551
2025-06-10 19:39:00	573	0.03391
2025-06-10 19:39:01	574	0.028328
2025-06-10 19:39:02	575	0.033253
2025-06-10 19:39:02	575	0.035223
2025-06-10 19:39:03	576	0.031611
2025-06-10 19:39:04	577	0.029313
2025-06-10 19:39:05	578	0.036208
2025-06-10 19:39:06	579	0.028985
2025-06-10 19:39:07	580	0.028328
2025-06-10 19:39:08	581	0.028328
2025-06-10 19:39:09	582	0.028985
2025-06-10 19:39:10	583	0.032268
2025-06-10 19:39:11	584	0.027672
2025-06-10 19:39:12	585	0.031283
2025-06-10 19:39:13	586	0.035223
2025-06-10 19:39:14	587	0.031283
2025-06-10 19:39:15	588	0.032268
2025-06-10 19:39:16	589	0.02997
2025-06-10 19:39:17	590	0.031283
2025-06-10 19:39:18	591	0.030955
2025-06-10 19:39:19	592	0.028985
2025-06-10 19:39:20	593	0.025374
2025-06-10 19:39:21	594	0.029313
2025-06-10 19:39:22	595	0.028985
2025-06-10 19:39:23	596	0.028
2025-06-10 19:39:24	597	0.030298
2025-06-10 19:39:24	597	0.026687
2025-06-10 19:39:26	599	0.033253
2025-06-10 19:39:26	599	0.027672
2025-06-10 19:39:27	600	0.030955
2025-06-10 19:39:28	601	0.029313
2025-06-10 19:39:29	602	0.032268
2025-06-10 19:39:30	603	0.027015
2025-06-10 19:39:32	605	0.032596
2025-06-10 19:39:32	605	0.034894
2025-06-10 19:39:34	607	0.031611
2025-06-10 19:39:34	607	0.031283
2025-06-10 19:39:35	608	0.033253
2025-06-10 19:39:36	609	0.035879
2025-06-10 19:39:37	610	0.030955
2025-06-10 19:39:38	611	0.03194
2025-06-10 19:39:39	612	0.029642
2025-06-10 19:39:40	613	0.033581
2025-06-10 19:39:41	614	0.027672
2025-06-10 19:39:42	615	0.030955
2025-06-10 19:39:43	616	0.03194
2025-06-10 19:39:44	617	0.035223
2025-06-10 19:39:45	618	0.03391
2025-06-10 19:39:46	619	0.026687
2025-06-10 19:39:47	620	0.031611
2025-06-10 19:39:48	621	0.028328
2025-06-10 19:39:49	622	0.028
2025-06-10 19:39:49	622	0.031611
2025-06-10 19:39:51	624	0.028985
2025-06-10 19:39:51	624	0.03194
2025-06-10 19:39:52	625	0.030627
2025-06-10 19:39:53	626	0.03194
2025-06-10 19:39:54	627	0.033253
2025-06-10 19:39:55	628	0.026687
2025-06-10 19:39:56	629	0.027672
2025-06-10 19:39:57	630	0.027672
2025-06-10 19:39:59	632	0.032596
2025-06-10 19:39:59	632	0.031611
2025-06-10 19:40:00	633	0.03194
2025-06-10 19:40:01	634	0.029642
2025-06-10 19:40:02	635	0.030627
2025-06-10 19:40:04	637	0.02603
2025-06-10 19:40:04	637	0.032596
2025-06-10 19:40:05	638	0.027672
2025-06-10 19:40:06	639	0.03194
2025-06-10 19:40:07	640	0.033253
2025-06-10 19:40:09	642	0.031283
2025-06-10 19:40:09	642	0.031611
2025-06-10 19:40:10	643	0.036864
2025-06-10 19:40:11	644	0.02997
2025-06-10 19:40:12	645	0.026687
2025-06-10 19:40:13	646	0.028
2025-06-10 19:40:14	647	0.032596
2025-06-10 19:40:15	648	0.026687
2025-06-10 19:40:16	649	0.030627
2025-06-10 19:40:17	650	0.03194
2025-06-10 19:40:18	651	0.02603
2025-06-10 19:40:19	652	0.025374
2025-06-10 19:40:20	653	0.033253
2025-06-10 19:40:21	654	0.032925
2025-06-10 19:40:22	655	0.024389
2025-06-10 19:40:23	656	0.030955
2025-06-10 19:40:24	657	0.029642
2025-06-10 19:40:25	658	0.029642
2025-06-10 19:40:26	659	0.033581
2025-06-10 19:40:27	660	0.032596
2025-06-10 19:40:28	661	0.034566
2025-06-10 19:40:29	662	0.028985
2025-06-10 19:40:30	663	0.023404
2025-06-10 19:40:31	664	0.032596
2025-06-10 19:40:32	665	0.032596
2025-06-10 19:40:33	666	0.028
2025-06-10 19:40:34	667	0.03391
2025-06-10 19:40:35	668	0.029313
2025-06-10 19:40:36	669	0.028657
2025-06-10 19:40:38	671	0.032268
2025-06-10 19:40:38	671	0.028
2025-06-10 19:40:40	673	0.02997
2025-06-10 19:40:41	674	0.027015
2025-06-10 19:40:42	675	0.026687
2025-06-10 19:40:43	676	0.029642
2025-06-10 19:40:43	676	0.03391
2025-06-10 19:40:44	677	0.028985
2025-06-10 19:40:45	678	0.03194
2025-06-10 19:40:47	680	0.032925
2025-06-10 19:40:48	681	0.026687
2025-06-10 19:40:49	682	0.031611
2025-06-10 19:40:51	684	0.034238
2025-06-10 19:40:51	684	0.02997
2025-06-10 19:40:52	685	0.026687
2025-06-10 19:40:53	686	0.029642
2025-06-10 19:40:55	688	0.028
2025-06-10 19:40:56	689	0.031283
2025-06-10 19:40:57	690	0.033581
2025-06-10 19:40:58	691	0.029642
2025-06-10 19:40:59	692	0.031611
2025-06-10 19:41:00	693	0.029642
2025-06-10 19:41:01	694	0.035223
2025-06-10 19:41:02	695	0.029313
2025-06-10 19:41:02	695	-0.00089
2025-06-10 19:41:04	697	0.029313
2025-06-10 19:41:05	698	0.025702
2025-06-10 19:41:06	699	0.03194
2025-06-10 19:41:07	700	0.033253
2025-06-10 19:41:07	700	0.028657
2025-06-10 19:41:09	702	0.029642
2025-06-10 19:41:10	703	0.032925
2025-06-10 19:41:10	703	0.026687
2025-06-10 19:41:12	705	0.033253
2025-06-10 19:41:13	706	0.027344
2025-06-10 19:41:14	707	0.030955
2025-06-10 19:41:15	708	0.032925
2025-06-10 19:41:16	709	0.032925
2025-06-10 19:41:16	709	0.025374
2025-06-10 19:41:18	711	0.028985
2025-06-10 19:41:19	712	0.032268
2025-06-10 19:41:19	712	0.029313
2025-06-10 19:41:20	713	0.030298
2025-06-10 19:41:21	714	0.034894
2025-06-10 19:41:22	715	0.027344
2025-06-10 19:41:23	716	0.028
2025-06-10 19:41:24	717	0.030955
2025-06-10 19:41:25	718	0.029642
2025-06-10 19:41:26	719	0.031611
2025-06-10 19:41:27	720	0.035223
2025-06-10 19:41:28	721	0.032268
2025-06-10 19:41:30	723	0.033253
2025-06-10 19:41:30	723	0.030298
2025-06-10 19:41:31	724	0.027672
2025-06-10 19:41:32	725	0.025702
2025-06-10 19:41:33	726	0.03194
2025-06-10 19:41:34	727	0.03194
2025-06-10 19:41:35	728	0.033253
2025-06-10 19:41:36	729	0.027344
2025-06-10 19:41:38	731	0.025374
2025-06-10 19:41:39	732	0.03391
2025-06-10 19:41:39	732	0.025702
2025-06-10 19:41:41	734	0.029313
2025-06-10 19:41:41	734	0.029313
2025-06-10 19:41:43	736	0.030955
2025-06-10 19:41:43	736	0.025045
2025-06-10 19:41:44	737	0.033581
2025-06-10 19:41:46	739	0.030627
2025-06-10 19:41:47	740	0.033581
2025-06-10 19:41:48	741	0.029313
2025-06-10 19:41:49	742	0.028
2025-06-10 19:41:50	743	0.034238
2025-06-10 19:41:51	744	0.028328
2025-06-10 19:41:52	745	0.035879
2025-06-10 19:41:52	745	0.036864
2025-06-10 19:41:53	746	0.028985
2025-06-10 19:41:54	747	0.033581
2025-06-10 19:41:55	748	0.03194
2025-06-10 19:41:56	749	0.029642
2025-06-10 19:41:57	750	0.026359
2025-06-10 19:41:59	752	0.031611
2025-06-10 19:41:59	752	0.031611
2025-06-10 19:42:00	753	0.034238
2025-06-10 19:42:01	754	0.03194
2025-06-10 19:42:02	755	0.03391
2025-06-10 19:42:03	756	0.033581
2025-06-10 19:42:04	757	0.028657
2025-06-10 19:42:05	758	0.035879
2025-06-10 19:42:06	759	0.030627
2025-06-10 19:42:07	760	0.032268
2025-06-10 19:42:08	761	0.028328
2025-06-10 19:42:09	762	0.028328
2025-06-10 19:42:10	763	0.035223
2025-06-10 19:42:11	764	0.026687
2025-06-10 19:42:12	765	0.031611
2025-06-10 19:42:13	766	0.029642
2025-06-10 19:42:14	767	0.030955
2025-06-10 19:42:15	768	0.02997
2025-06-10 19:42:16	769	0.037193
2025-06-10 19:42:17	770	0.034566
2025-06-10 19:42:18	771	0.028
2025-06-10 19:42:19	772	0.03194
2025-06-10 19:42:20	773	0.030298
2025-06-10 19:42:21	774	0.028985
2025-06-10 19:42:22	775	0.028
2025-06-10 19:42:23	776	0.038177
2025-06-10 19:42:24	777	0.032596
2025-06-10 19:42:25	778	0.03391
2025-06-10 19:42:26	779	0.028
2025-06-10 19:42:27	780	0.030298
2025-06-10 19:42:28	781	0.030298
2025-06-10 19:42:29	782	0.030955
2025-06-10 19:42:30	783	0.035223
2025-06-10 19:42:31	784	0.036208
2025-06-10 19:42:32	785	0.035223
2025-06-10 19:42:33	786	0.032596
2025-06-10 19:42:34	787	0.031283
2025-06-10 19:42:35	788	0.031611
2025-06-10 19:42:36	789	0.036536
2025-06-10 19:42:37	790	0.023732
2025-06-10 19:42:38	791	0.026359
2025-06-10 19:42:39	792	0.03194
2025-06-10 19:42:40	793	0.035879
2025-06-10 19:42:41	794	0.028985
2025-06-10 19:42:41	794	0.032596
2025-06-10 19:42:42	795	0.036864
2025-06-10 19:42:43	796	0.030955
2025-06-10 19:42:44	797	0.032596
2025-06-10 19:42:45	798	0.023076
2025-06-10 19:42:46	799	0.03194
2025-06-10 19:42:48	801	0.028
2025-06-10 19:42:48	801	0.030298
2025-06-10 19:42:49	802	0.02997
2025-06-10 19:42:50	803	0.030627
2025-06-10 19:42:51	804	0.033253
2025-06-10 19:42:52	805	0.034894
2025-06-10 19:42:53	806	0.038834
2025-06-10 19:42:54	807	0.025702
2025-06-10 19:42:55	808	0.028
2025-06-10 19:42:56	809	0.033253
2025-06-10 19:42:57	810	0.038177
2025-06-10 19:42:58	811	0.035551
2025-06-10 19:42:59	812	0.02997
2025-06-10 19:43:00	813	0.030955
2025-06-10 19:43:01	814	0.033581
2025-06-10 19:43:02	815	0.031283
2025-06-10 19:43:03	816	0.027344
2025-06-10 19:43:04	817	0.033253
2025-06-10 19:43:05	818	0.035879
2025-06-10 19:43:05	818	0.031611
2025-06-10 19:43:07	820	0.028
2025-06-10 19:43:07	820	0.032596
2025-06-10 19:43:08	821	0.031611
2025-06-10 19:43:09	822	0.028657
2025-06-10 19:43:11	824	0.032925
2025-06-10 19:43:12	825	0.027672
2025-06-10 19:43:12	825	0.03194
2025-06-10 19:43:13	826	0.032268
2025-06-10 19:43:14	827	0.03194
2025-06-10 19:43:15	828	0.03391
2025-06-10 19:43:16	829	0.027015
2025-06-10 19:43:17	830	0.031283
2025-06-10 19:43:18	831	0.028985
2025-06-10 19:43:19	832	0.036864
2025-06-10 19:43:20	833	0.029313
2025-06-10 19:43:21	834	0.032596
2025-06-10 19:43:22	835	0.030627
2025-06-10 19:43:23	836	0.028985
2025-06-10 19:43:24	837	0.032596
2025-06-10 19:43:25	838	0.029313
2025-06-10 19:43:26	839	0.025045
2025-06-10 19:43:27	840	0.029313
2025-06-10 19:43:28	841	0.033253
2025-06-10 19:43:29	842	0.025702
2025-06-10 19:43:30	843	0.028328
2025-06-10 19:43:31	844	0.029313
2025-06-10 19:43:31	844	0.030955
2025-06-10 19:43:33	846	0.03391
2025-06-10 19:43:34	847	0.032925
2025-06-10 19:43:34	847	0.037193
2025-06-10 19:43:35	848	0.033581
2025-06-10 19:43:37	850	0.036864
2025-06-10 19:43:37	850	0.028328
2025-06-10 19:43:38	851	0.034238
2025-06-10 19:43:39	852	0.03194
2025-06-10 19:43:40	853	0.035223
2025-06-10 19:43:41	854	0.034894
2025-06-10 19:43:42	855	0.030955
2025-06-10 19:43:43	856	0.032268
2025-06-10 19:43:44	857	0.036864
2025-06-10 19:43:45	858	0.034238
2025-06-10 19:43:46	859	0.031283
2025-06-10 19:43:47	860	0.030955
2025-06-10 19:43:48	861	0.031611
2025-06-10 19:43:49	862	0.031283
2025-06-10 19:43:50	863	0.030298
2025-06-10 19:43:51	864	0.034566
2025-06-10 19:43:52	865	0.030627
2025-06-10 19:43:53	866	0.033581
2025-06-10 19:43:54	867	0.034566
2025-06-10 19:43:55	868	0.031611
2025-06-10 19:43:56	869	0.03194
2025-06-10 19:43:57	870	0.031283
2025-06-10 19:43:58	871	0.033253
2025-06-10 19:43:59	872	0.033253
2025-06-10 19:44:00	873	0.033581
2025-06-10 19:44:00	873	0.025045
2025-06-10 19:44:02	875	0.028985
2025-06-10 19:44:02	875	0.031611
2025-06-10 19:44:03	876	0.036536
2025-06-10 19:44:04	877	0.031611
2025-06-10 19:44:05	878	0.028657
2025-06-10 19:44:06	879	0.025374
2025-06-10 19:44:07	880	0.035551
2025-06-10 19:44:08	881	0.03391
2025-06-10 19:44:09	882	0.03194
2025-06-10 19:44:10	883	0.033581
2025-06-10 19:44:11	884	0.030627
2025-06-10 19:44:12	885	0.033581
2025-06-10 19:44:13	886	0.034238
2025-06-10 19:44:14	887	0.030627
2025-06-10 19:44:15	888	0.03391
2025-06-10 19:44:16	889	0.029642
2025-06-10 19:44:17	890	0.031283
2025-06-10 19:44:18	891	0.034238
2025-06-10 19:44:19	892	0.035223
2025-06-10 19:44:20	893	0.028985
2025-06-10 19:44:20	893	0.034894
2025-06-10 19:44:22	895	0.032268
2025-06-10 19:44:22	895	0.033581
2025-06-10 19:44:23	896	0.028
2025-06-10 19:44:24	897	0.034894
2025-06-10 19:44:25	898	0.031611
2025-06-10 19:44:26	899	0.03391
2025-06-10 19:44:27	900	0.030298
2025-06-10 19:44:28	901	0.033581
2025-06-10 19:44:29	902	0.029642
2025-06-10 19:44:31	904	0.029313
2025-06-10 19:44:31	904	0.036536
2025-06-10 19:44:32	905	0.02997
2025-06-10 19:44:33	906	0.030627
2025-06-10 19:44:34	907	0.03391
2025-06-10 19:44:35	908	0.032596
2025-06-10 19:44:36	909	0.03391
2025-06-10 19:44:37	910	0.031283
2025-06-10 19:44:38	911	0.034894
2025-06-10 19:44:39	912	0.024389
2025-06-10 19:44:40	913	0.030627
2025-06-10 19:44:41	914	0.034566
2025-06-10 19:44:42	915	0.033253
2025-06-10 19:44:43	916	0.031611
2025-06-10 19:44:44	917	0.032596
2025-06-10 19:44:45	918	0.036208
2025-06-10 19:44:46	919	0.030298
2025-06-10 19:44:47	920	0.037521
2025-06-10 19:44:48	921	0.029313
2025-06-10 19:44:49	922	0.030955
2025-06-10 19:44:50	923	0.030627
2025-06-10 19:44:51	924	0.030627
2025-06-10 19:44:52	925	0.030627
2025-06-10 19:44:53	926	0.027344
2025-06-10 19:44:54	927	0.028328
2025-06-10 19:44:55	928	0.030955
2025-06-10 19:44:56	929	0.031611
2025-06-10 19:44:57	930	0.029642
2025-06-10 19:44:58	931	0.029642
2025-06-10 19:44:59	932	0.02997
2025-06-10 19:45:00	933	0.029313
2025-06-10 19:45:02	935	0.033581
2025-06-10 19:45:03	936	0.031611
2025-06-10 19:45:04	937	0.024717
2025-06-10 19:45:05	938	0.032596
2025-06-10 19:45:06	939	0.028657
2025-06-10 19:45:07	940	0.028328
2025-06-10 19:45:07	940	0.02997
2025-06-10 19:45:08	941	0.030627
2025-06-10 19:45:10	943	0.02997
2025-06-10 19:45:11	944	0.030298
2025-06-10 19:45:12	945	0.032596
2025-06-10 19:45:12	945	0.033581
2025-06-10 19:45:13	946	0.030627
2025-06-10 19:45:14	947	0.02997
2025-06-10 19:45:15	948	0.02997
2025-06-10 19:45:16	949	0.036864
2025-06-10 19:45:18	951	0.03194
2025-06-10 19:45:19	952	0.035551
2025-06-10 19:45:20	953	0.031283
2025-06-10 19:45:20	953	0.030627
2025-06-10 19:45:21	954	0.033581
2025-06-10 19:45:22	955	0.031611
2025-06-10 19:45:23	956	0.032925
2025-06-10 19:45:24	957	0.032596
2025-06-10 19:45:25	958	0.03194
2025-06-10 19:45:26	959	0.030955
2025-06-10 19:45:27	960	0.032596
2025-06-10 19:45:28	961	0.028
2025-06-10 19:45:29	962	0.029642
2025-06-10 19:45:30	963	0.029642
2025-06-10 19:45:31	964	0.028
2025-06-10 19:45:32	965	0.027344
2025-06-10 19:45:34	967	0.030298
2025-06-10 19:45:35	968	0.03194
2025-06-10 19:45:36	969	0.030955
2025-06-10 19:45:36	969	0.034566
2025-06-10 19:45:37	970	0.034566
2025-06-10 19:45:38	971	0.031283
2025-06-10 19:45:39	972	0.034238
2025-06-10 19:45:40	973	0.030627
2025-06-10 19:45:41	974	0.02997
2025-06-10 19:45:42	975	0.03194
2025-06-10 19:45:44	977	0.031283
2025-06-10 19:45:45	978	0.035879
2025-06-10 19:45:46	979	0.033581
2025-06-10 19:45:46	979	0.032596
2025-06-10 19:45:47	980	0.034894
2025-06-10 19:45:48	981	0.02997
2025-06-10 19:45:49	982	0.028328
2025-06-10 19:45:50	983	0.029313
2025-06-10 19:45:51	984	0.028657
2025-06-10 19:45:52	985	0.028328
2025-06-10 19:45:54	987	0.031283
2025-06-10 19:45:54	987	0.034238
2025-06-10 19:45:55	988	0.027672
2025-06-10 19:45:56	989	0.033253
2025-06-10 19:45:58	991	0.035223
2025-06-10 19:45:59	992	0.031611
2025-06-10 19:46:00	993	0.035551
2025-06-10 19:46:01	994	0.029642
2025-06-10 19:46:02	995	0.027672
2025-06-10 19:46:03	996	0.029642
2025-06-10 19:46:03	996	0.03194
2025-06-10 19:46:05	998	0.028985
2025-06-10 19:46:05	998	0.036536
2025-06-10 19:46:07	1000	0.031611
2025-06-10 19:46:08	1001	0.035879
2025-06-10 19:46:09	1002	0.032268
2025-06-10 19:46:10	1003	0.02997
2025-06-10 19:46:11	1004	0.033253
2025-06-10 19:46:12	1005	0.028328
2025-06-10 19:46:13	1006	0.033253
2025-06-10 19:46:14	1007	0.03194
2025-06-10 19:46:15	1008	0.031283
2025-06-10 19:46:16	1009	0.030955
2025-06-10 19:46:17	1010	0.031283
2025-06-10 19:46:18	1011	0.03194
2025-06-10 19:46:19	1012	0.030955
2025-06-10 19:46:20	1013	0.026687
2025-06-10 19:46:21	1014	0.029642
2025-06-10 19:46:22	1015	0.028985
2025-06-10 19:46:23	1016	0.034238
2025-06-10 19:46:24	1017	0.031611
2025-06-10 19:46:25	1018	0.031611
2025-06-10 19:46:26	1019	0.034238
2025-06-10 19:46:27	1020	0.030627
2025-06-10 19:46:28	1021	0.029642
2025-06-10 19:46:29	1022	0.030627
2025-06-10 19:46:30	1023	0.03194
2025-06-10 19:46:31	1024	0.031283
2025-06-10 19:46:32	1025	0.030627
2025-06-10 19:46:33	1026	0.029313
2025-06-10 19:46:34	1027	0.028985
2025-06-10 19:46:35	1028	0.037193
2025-06-10 19:46:36	1029	0.028657
2025-06-10 19:46:37	1030	0.033581
2025-06-10 19:46:38	1031	0.028328
2025-06-10 19:46:39	1032	0.030627
2025-06-10 19:46:40	1033	0.02997
2025-06-10 19:46:41	1034	0.028657
2025-06-10 19:46:42	1035	0.028985
2025-06-10 19:46:43	1036	0.033253
2025-06-10 19:46:44	1037	0.032925
2025-06-10 19:46:45	1038	0.030627
2025-06-10 19:46:46	1039	0.030298
2025-06-10 19:46:47	1040	0.031611
2025-06-10 19:46:48	1041	0.03391
2025-06-10 19:46:49	1042	0.032268
2025-06-10 19:46:50	1043	0.036864
2025-06-10 19:46:51	1044	0.030298
2025-06-10 19:46:52	1045	0.032268
2025-06-10 19:46:52	1045	0.03391
2025-06-10 19:46:54	1047	0.037193
2025-06-10 19:46:54	1047	0.032925
2025-06-10 19:46:56	1049	0.030627
2025-06-10 19:46:57	1050	0.036864
2025-06-10 19:46:58	1051	0.030627
2025-06-10 19:46:58	1051	0.035223
2025-06-10 19:47:00	1053	0.034566
2025-06-10 19:47:01	1054	0.033253
2025-06-10 19:47:01	1054	0.03194
2025-06-10 19:47:02	1055	0.027344
2025-06-10 19:47:03	1056	0.029313
2025-06-10 19:47:04	1057	0.032596
2025-06-10 19:47:05	1058	0.02997
2025-06-10 19:47:06	1059	0.02997
2025-06-10 19:47:07	1060	0.030955
2025-06-10 19:47:08	1061	0.028657
2025-06-10 19:47:09	1062	0.032596
2025-06-10 19:47:10	1063	0.03391
2025-06-10 19:47:11	1064	0.039162
2025-06-10 19:47:12	1065	0.028
2025-06-10 19:47:13	1066	0.03194
2025-06-10 19:47:14	1067	0.022091
2025-06-10 19:47:15	1068	0.031283
2025-06-10 19:47:16	1069	0.030627
2025-06-10 19:47:17	1070	0.033581
2025-06-10 19:47:18	1071	0.028328
2025-06-10 19:47:19	1072	0.035879
2025-06-10 19:47:20	1073	0.029313
2025-06-10 19:47:21	1074	0.030955
2025-06-10 19:47:22	1075	0.027015
2025-06-10 19:47:23	1076	0.034238
2025-06-10 19:47:24	1077	0.033581
2025-06-10 19:47:25	1078	0.026687
2025-06-10 19:47:26	1079	0.03194
2025-06-10 19:47:27	1080	0.029313
2025-06-10 19:47:27	1080	0.028985
2025-06-10 19:47:29	1082	0.023732
2025-06-10 19:47:30	1083	0.032268
2025-06-10 19:47:31	1084	0.033253
2025-06-10 19:47:32	1085	0.030955
2025-06-10 19:47:33	1086	0.02997
2025-06-10 19:47:34	1087	0.028328
2025-06-10 19:47:35	1088	0.026687
2025-06-10 19:47:36	1089	0.028985
2025-06-10 19:47:36	1089	0.030627
2025-06-10 19:47:37	1090	0.028
2025-06-10 19:47:38	1091	0.036208
2025-06-10 19:47:39	1092	0.02603
2025-06-10 19:47:40	1093	0.03391
2025-06-10 19:47:41	1094	0.029313
2025-06-10 19:47:42	1095	0.027672
2025-06-10 19:47:43	1096	0.035551
2025-06-10 19:47:44	1097	0.036864
2025-06-10 19:47:45	1098	0.032596
2025-06-10 19:47:46	1099	0.03391
2025-06-10 19:47:47	1100	0.038177
2025-06-10 19:47:48	1101	0.032596
2025-06-10 19:47:49	1102	0.03194
2025-06-10 19:47:50	1103	0.034566
2025-06-10 19:47:51	1104	0.036864
2025-06-10 19:47:52	1105	0.037193
2025-06-10 19:47:53	1106	0.02997
2025-06-10 19:47:54	1107	0.033253
2025-06-10 19:47:54	1107	0.033253
2025-06-10 19:47:55	1108	0.03391
2025-06-10 19:47:56	1109	0.028657
2025-06-10 19:47:58	1111	0.028985
2025-06-10 19:47:59	1112	0.033581
2025-06-10 19:47:59	1112	0.033581
2025-06-10 19:48:00	1113	0.029642
2025-06-10 19:48:01	1114	0.033253
2025-06-10 19:48:02	1115	0.031283
2025-06-10 19:48:03	1116	0.032268
2025-06-10 19:48:04	1117	0.030627
2025-06-10 19:48:05	1118	0.036208
2025-06-10 19:48:06	1119	0.028985
2025-06-10 19:48:07	1120	0.027015
2025-06-10 19:48:08	1121	0.031611
2025-06-10 19:48:09	1122	0.030627
2025-06-10 19:48:10	1123	0.031283
2025-06-10 19:48:11	1124	0.030627
2025-06-10 19:48:12	1125	0.030627
2025-06-10 19:48:13	1126	0.036536
2025-06-10 19:48:14	1127	0.034566
2025-06-10 19:48:15	1128	0.028657
2025-06-10 19:48:16	1129	0.028328
2025-06-10 19:48:17	1130	0.032925
2025-06-10 19:48:18	1131	0.030955
2025-06-10 19:48:18	1131	0.036208
2025-06-10 19:48:19	1132	0.027015
2025-06-10 19:48:20	1133	0.030298
2025-06-10 19:48:21	1134	0.030627
2025-06-10 19:48:22	1135	0.030955
2025-06-10 19:48:23	1136	0.039819
2025-06-10 19:48:25	1138	0.029642
2025-06-10 19:48:25	1138	0.032925
2025-06-10 19:48:26	1139	0.031283
2025-06-10 19:48:27	1140	0.03194
2025-06-10 19:48:28	1141	0.032596
2025-06-10 19:48:29	1142	0.031611
2025-06-10 19:48:30	1143	0.030955
2025-06-10 19:48:31	1144	0.031611
2025-06-10 19:48:32	1145	0.030627
2025-06-10 19:48:33	1146	0.028328
2025-06-10 19:48:34	1147	0.03194
2025-06-10 19:48:35	1148	0.030298
2025-06-10 19:48:36	1149	0.030298
2025-06-10 19:48:37	1150	0.027344
2025-06-10 19:48:38	1151	0.03194
2025-06-10 19:48:39	1152	0.028985
2025-06-10 19:48:40	1153	0.033253
2025-06-10 19:48:41	1154	0.032268
2025-06-10 19:48:42	1155	0.030627
2025-06-10 19:48:43	1156	0.030298
2025-06-10 19:48:44	1157	0.031611
2025-06-10 19:48:45	1158	0.028328
2025-06-10 19:48:46	1159	0.034894
2025-06-10 19:48:47	1160	0.033581
2025-06-10 19:48:48	1161	0.028657
2025-06-10 19:48:49	1162	0.02997
2025-06-10 19:48:50	1163	0.03194
2025-06-10 19:48:51	1164	0.025374
2025-06-10 19:48:51	1164	0.037193
2025-06-10 19:48:52	1165	0.033581
2025-06-10 19:48:53	1166	0.03194
2025-06-10 19:48:54	1167	0.030955
2025-06-10 19:48:55	1168	0.03391
2025-06-10 19:48:56	1169	0.031611
2025-06-10 19:48:57	1170	0.028328
2025-06-10 19:48:58	1171	0.02603
2025-06-10 19:48:59	1172	0.038506
2025-06-10 19:49:00	1173	0.032268
2025-06-10 19:49:01	1174	0.030627
2025-06-10 19:49:02	1175	0.035551
2025-06-10 19:49:03	1176	0.03194
2025-06-10 19:49:04	1177	0.02997
2025-06-10 19:49:05	1178	0.033581
2025-06-10 19:49:06	1179	0.030627
2025-06-10 19:49:07	1180	0.031283
2025-06-10 19:49:08	1181	0.028
2025-06-10 19:49:09	1182	0.028985
2025-06-10 19:49:10	1183	0.028985
2025-06-10 19:49:11	1184	0.038177
2025-06-10 19:49:12	1185	0.034238
2025-06-10 19:49:13	1186	0.033581
2025-06-10 19:49:14	1187	0.032925
2025-06-10 19:49:15	1188	0.031611
2025-06-10 19:49:16	1189	0.030298
2025-06-10 19:49:17	1190	0.030298
2025-06-10 19:49:18	1191	0.032268
2025-06-10 19:49:19	1192	0.031611
2025-06-10 19:49:20	1193	0.028328
2025-06-10 19:49:21	1194	0.032596
2025-06-10 19:49:22	1195	0.029313
2025-06-10 19:49:23	1196	0.030955
2025-06-10 19:49:24	1197	0.032268
2025-06-10 19:49:25	1198	0.02997
2025-06-10 19:49:26	1199	0.034566
2025-06-10 19:49:27	1200	0.032925
2025-06-10 19:49:27	1200	0.032925
2025-06-10 19:49:29	1202	0.03391
2025-06-10 19:49:29	1202	0.035551
2025-06-10 19:49:31	1204	0.025045
2025-06-10 19:49:32	1205	0.03194
2025-06-10 19:49:33	1206	0.036864
2025-06-10 19:49:34	1207	0.031283
2025-06-10 19:49:35	1208	0.033581
2025-06-10 19:49:36	1209	0.030627
2025-06-10 19:49:37	1210	0.034238
2025-06-10 19:49:38	1211	0.029313
2025-06-10 19:49:38	1211	0.035223
2025-06-10 19:49:40	1213	0.033581
2025-06-10 19:49:41	1214	0.032268
2025-06-10 19:49:42	1215	0.032596
2025-06-10 19:49:43	1216	0.029313
2025-06-10 19:49:43	1216	0.03194
2025-06-10 19:49:45	1218	0.032596
2025-06-10 19:49:46	1219	0.028985
2025-06-10 19:49:47	1220	0.029313
2025-06-10 19:49:48	1221	0.02603
2025-06-10 19:49:49	1222	0.035223
2025-06-10 19:49:50	1223	0.032596
2025-06-10 19:49:51	1224	0.028657
2025-06-10 19:49:52	1225	0.031611
2025-06-10 19:49:54	1227	0.031611
2025-06-10 19:49:54	1227	0.034238
2025-06-10 19:49:56	1229	0.032596
2025-06-10 19:49:57	1230	0.032596
2025-06-10 19:49:58	1231	0.037193
2025-06-10 19:49:59	1232	0.02603
2025-06-10 19:50:00	1233	0.030627
2025-06-10 19:50:01	1234	0.034238
2025-06-10 19:50:02	1235	0.034566
2025-06-10 19:50:03	1236	0.033253
2025-06-10 19:50:04	1237	0.02997
2025-06-10 19:50:05	1238	0.032268
2025-06-10 19:50:07	1240	0.037193
2025-06-10 19:50:07	1240	0.029313
2025-06-10 19:50:08	1241	0.030627
2025-06-10 19:50:10	1243	0.030627
2025-06-10 19:50:11	1244	0.030955
2025-06-10 19:50:12	1245	0.033253
2025-06-10 19:50:13	1246	0.030298
2025-06-10 19:50:14	1247	0.032268
2025-06-10 19:50:15	1248	0.034566
2025-06-10 19:50:16	1249	0.029313
2025-06-10 19:50:17	1250	0.028328
2025-06-10 19:50:18	1251	0.028
2025-06-10 19:50:18	1251	0.039162
2025-06-10 19:50:20	1253	0.032596
2025-06-10 19:50:20	1253	0.028657
2025-06-10 19:50:22	1255	0.031611
2025-06-10 19:50:23	1256	0.031283
2025-06-10 19:50:24	1257	0.033581
2025-06-10 19:50:25	1258	0.028328
2025-06-10 19:50:26	1259	0.032268
2025-06-10 19:50:27	1260	0.028657
2025-06-10 19:50:28	1261	0.03194
2025-06-10 19:50:29	1262	0.040804
2025-06-10 19:50:30	1263	0.031611
2025-06-10 19:50:31	1264	0.036864
2025-06-10 19:50:32	1265	0.031283
2025-06-10 19:50:33	1266	0.027672
2025-06-10 19:50:34	1267	0.029642
2025-06-10 19:50:34	1267	0.029642
2025-06-10 19:50:36	1269	0.032925
2025-06-10 19:50:37	1270	0.028985
2025-06-10 19:50:38	1271	0.029642
2025-06-10 19:50:39	1272	0.033253
2025-06-10 19:50:40	1273	0.033253
2025-06-10 19:50:40	1273	0.034238
2025-06-10 19:50:41	1274	0.03194
2025-06-10 19:50:42	1275	0.034894
2025-06-10 19:50:44	1277	0.02997
2025-06-10 19:50:45	1278	0.02997
2025-06-10 19:50:46	1279	0.032925
2025-06-10 19:50:47	1280	0.029642
2025-06-10 19:50:48	1281	0.027344
2025-06-10 19:50:49	1282	0.025702
2025-06-10 19:50:50	1283	0.03194
2025-06-10 19:50:51	1284	0.033253
2025-06-10 19:50:52	1285	0.02997
2025-06-10 19:50:52	1285	0.028
2025-06-10 19:50:53	1286	0.037521
2025-06-10 19:50:55	1288	0.030298
2025-06-10 19:50:55	1288	0.029642

## Sheet: Pressure Data
dateTime	Relative time	G1	G2	G4	G5
2025-06-10 19:27:21	0	6.41e-06	0.0001	0.0001	-0.03692
2025-06-10 19:27:22	1	6.41e-06	0.0001	0.0001	-0.028166
2025-06-10 19:27:23	2	6.41e-06	0.0001	0.0001	-0.023789
2025-06-10 19:27:24	3	6.41e-06	0.0001	0.0001	-0.023789
2025-06-10 19:27:25	4	6.41e-06	0.0001	0.0001	-0.032543
2025-06-10 19:27:26	5	6.41e-06	0.0001	0.0001	-0.015035
2025-06-10 19:27:27	6	6.39e-06	0.0001	0.0001	-0.032543
2025-06-10 19:27:28	7	6.41e-06	0.0001	0.0001	-0.015035
2025-06-10 19:27:29	8	6.41e-06	0.0001	0.0001	-0.028166
2025-06-10 19:27:30	9	6.41e-06	0.0001	0.0001	-0.03692
2025-06-10 19:27:31	10	6.39e-06	0.0001	0.0001	-0.023789
2025-06-10 19:27:32	11	6.39e-06	0.0001	0.0001	-0.03692
2025-06-10 19:27:33	12	6.41e-06	0.0001	0.0001	-0.045674
2025-06-10 19:27:34	13	6.39e-06	0.0001	0.0001	-0.032543
2025-06-10 19:27:35	14	6.39e-06	0.0001	0.0001	-0.032543
2025-06-10 19:27:36	15	6.41e-06	0.0001	0.0001	-0.023789
2025-06-10 19:27:37	16	6.41e-06	0.0001	0.0001	-0.032543
2025-06-10 19:27:38	17	6.41e-06	0.0001	0.0001	-0.019412
2025-06-10 19:27:39	18	6.41e-06	0.0001	0.0001	-0.032543
2025-06-10 19:27:40	19	6.41e-06	0.0001	0.0001	-0.015035
2025-06-10 19:27:41	20	6.41e-06	0.0001	0.0001	-0.028166
2025-06-10 19:27:42	21	6.41e-06	0.0001	0.0001	-0.032543
2025-06-10 19:27:43	22	6.41e-06	0.0001	0.0001	-0.023789
2025-06-10 19:27:44	23	6.41e-06	0.0001	0.0001	-0.015035
2025-06-10 19:27:45	24	6.41e-06	0.0001	0.0001	-0.032543
2025-06-10 19:27:46	25	6.41e-06	0.0001	0.0001	-0.015035
2025-06-10 19:27:46	25	6.41e-06	0.0001	0.0001	-0.023789
2025-06-10 19:27:47	26	6.39e-06	0.0001	0.0001	-0.010658
2025-06-10 19:27:48	27	6.41e-06	0.0001	0.0001	-0.028166
2025-06-10 19:27:49	28	6.39e-06	0.0001	0.0001	-0.015035
2025-06-10 19:27:50	29	6.41e-06	0.0001	0.0001	-0.03692
2025-06-10 19:27:51	30	6.41e-06	0.0001	0.0001	-0.032543
2025-06-10 19:27:52	31	6.41e-06	0.0001	0.0001	-0.028166
2025-06-10 19:27:53	32	6.41e-06	0.0001	0.0001	-0.019412
2025-06-10 19:27:54	33	6.41e-06	0.0001	0.0001	-0.028166
2025-06-10 19:27:55	34	6.41e-06	0.0001	0.0001	-0.019412
2025-06-10 19:27:56	35	6.39e-06	0.0001	0.0001	-0.023789
2025-06-10 19:27:57	36	6.41e-06	0.0001	0.0001	-0.001904
2025-06-10 19:27:58	37	6.41e-06	0.0001	0.0001	-0.028166
2025-06-10 19:27:59	38	6.39e-06	0.0001	0.0001	-0.015035
2025-06-10 19:28:00	39	6.41e-06	0.0001	0.0001	-0.023789
2025-06-10 19:28:01	40	6.41e-06	0.0001	0.0001	-0.010658
2025-06-10 19:28:02	41	6.41e-06	0.0001	0.0001	-0.023789
2025-06-10 19:28:03	42	6.39e-06	0.0001	0.0001	-0.019412
2025-06-10 19:28:04	43	6.41e-06	0.0001	0.0001	-0.023789
2025-06-10 19:28:05	44	6.41e-06	0.0001	0.0001	-0.023789
2025-06-10 19:28:06	45	6.41e-06	0.0001	0.0001	-0.015035
2025-06-10 19:28:07	46	6.41e-06	0.0001	0.0001	-0.023789
2025-06-10 19:28:08	47	6.41e-06	0.0001	0.0001	-0.03692
2025-06-10 19:28:09	48	6.41e-06	0.0001	0.0001	-0.010658
2025-06-10 19:28:10	49	6.41e-06	0.0001	0.0001	-0.015035
2025-06-10 19:28:11	50	6.41e-06	0.0001	0.0001	-0.015035
2025-06-10 19:28:12	51	6.41e-06	0.0001	0.0001	-0.032543
2025-06-10 19:28:13	52	6.41e-06	0.0001	0.0001	-0.023789
2025-06-10 19:28:14	53	6.41e-06	0.0001	0.0001	-0.019412
2025-06-10 19:28:15	54	6.41e-06	0.0001	0.0001	-0.028166
2025-06-10 19:28:16	55	6.41e-06	0.0001	0.0001	-0.032543
2025-06-10 19:28:17	56	6.41e-06	0.0001	0.0001	-0.019412
2025-06-10 19:28:18	57	6.41e-06	0.0001	0.0001	-0.019412
2025-06-10 19:28:19	58	6.41e-06	0.0001	0.0001	-0.028166
2025-06-10 19:28:20	59	6.41e-06	0.0001	0.0001	-0.010658
2025-06-10 19:28:21	60	6.41e-06	0.0001	0.0001	-0.019412
2025-06-10 19:28:22	61	6.41e-06	0.0001	0.0001	-0.028166
2025-06-10 19:28:23	62	6.39e-06	0.0001	0.0001	-0.019412
2025-06-10 19:28:24	63	6.41e-06	0.0001	0.0001	-0.028166
2025-06-10 19:28:25	64	6.41e-06	0.0001	0.0001	-0.023789
2025-06-10 19:28:26	65	6.41e-06	0.0001	0.0001	-0.023789
2025-06-10 19:28:27	66	6.41e-06	0.0001	0.0001	-0.028166
2025-06-10 19:28:28	67	6.41e-06	0.0001	0.0001	-0.019412
2025-06-10 19:28:29	68	6.39e-06	0.0001	0.0001	-0.023789
2025-06-10 19:28:30	69	6.41e-06	0.0001	0.0001	-0.019412
2025-06-10 19:28:31	70	6.41e-06	0.0001	0.0001	-0.032543
2025-06-10 19:28:32	71	6.39e-06	0.0001	0.0001	-0.041297
2025-06-10 19:28:33	72	6.39e-06	0.0001	0.0001	-0.015035
2025-06-10 19:28:34	73	6.41e-06	0.0001	0.0001	-0.03692
2025-06-10 19:28:35	74	6.41e-06	0.0001	0.0001	-0.028166
2025-06-10 19:28:36	75	6.39e-06	0.0001	0.0001	-0.028166
2025-06-10 19:28:37	76	6.41e-06	0.0001	0.0001	-0.023789
2025-06-10 19:28:38	77	6.41e-06	0.0001	0.0001	-0.023789
2025-06-10 19:28:39	78	6.41e-06	0.0001	0.0001	-0.028166
2025-06-10 19:28:40	79	6.39e-06	0.0001	0.0001	-0.019412
2025-06-10 19:28:41	80	6.41e-06	0.0001	0.0001	-0.028166
2025-06-10 19:28:42	81	6.41e-06	0.0001	0.0001	-0.028166
2025-06-10 19:28:43	82	6.39e-06	0.0001	0.0001	-0.03692
2025-06-10 19:28:45	84	6.38e-06	0.0001	0.0001	-0.019412
2025-06-10 19:28:46	85	6.39e-06	0.0001	0.0001	-0.023789
2025-06-10 19:28:46	85	6.39e-06	0.0001	0.0001	-0.023789
2025-06-10 19:28:47	86	6.39e-06	0.0001	0.0001	-0.019412
2025-06-10 19:28:48	87	6.38e-06	0.0001	0.0001	-0.028166
2025-06-10 19:28:49	88	6.36e-06	0.0001	0.0001	-0.023789
2025-06-10 19:28:50	89	6.36e-06	0.0001	0.0001	-0.032543
2025-06-10 19:28:51	90	6.38e-06	0.0001	0.0001	-0.028166
2025-06-10 19:28:52	91	6.39e-06	0.0001	0.0001	-0.032543
2025-06-10 19:28:53	92	6.34e-06	0.0001	0.0001	-0.028166
2025-06-10 19:28:54	93	6.38e-06	0.0001	0.0001	-0.03692
2025-06-10 19:28:55	94	6.34e-06	0.0001	0.0001	-0.03692
2025-06-10 19:28:56	95	6.32e-06	0.0001	0.0001	-0.023789
2025-06-10 19:28:57	96	6.32e-06	0.0001	0.0001	-0.023789
2025-06-10 19:28:58	97	6.36e-06	0.0001	0.0001	-0.015035
2025-06-10 19:28:59	98	6.34e-06	0.0001	0.0001	-0.019412
2025-06-10 19:29:00	99	6.34e-06	0.0001	0.0001	-0.032543
2025-06-10 19:29:01	100	6.32e-06	0.0001	0.0001	-0.023789
2025-06-10 19:29:02	101	6.32e-06	0.0001	0.0001	-0.03692
2025-06-10 19:29:03	102	6.32e-06	0.0001	0.0001	-0.015035
2025-06-10 19:29:04	103	6.32e-06	0.0001	0.0001	-0.028166
2025-06-10 19:29:05	104	6.3e-06	0.0001	0.0001	-0.028166
2025-06-10 19:29:06	105	6.3e-06	0.0001	0.0001	-0.032543
2025-06-10 19:29:07	106	6.3e-06	0.0001	0.0001	-0.028166
2025-06-10 19:29:08	107	6.3e-06	0.0001	0.0001	-0.028166
2025-06-10 19:29:09	108	6.32e-06	0.0001	0.0001	-0.03692
2025-06-10 19:29:10	109	6.3e-06	0.0001	0.0001	-0.032543
2025-06-10 19:29:11	110	6.32e-06	0.0001	0.0001	-0.028166
2025-06-10 19:29:11	110	6.3e-06	0.0001	0.0001	-0.03692
2025-06-10 19:29:12	111	6.3e-06	0.0001	0.0001	-0.019412
2025-06-10 19:29:13	112	6.3e-06	0.0001	0.0001	-0.028166
2025-06-10 19:29:14	113	6.3e-06	0.0001	0.0001	-0.023789
2025-06-10 19:29:15	114	6.32e-06	0.0001	0.0001	-0.032543
2025-06-10 19:29:16	115	6.32e-06	0.0001	0.0001	-0.023789
2025-06-10 19:29:17	116	6.32e-06	0.0001	0.0001	-0.023789
2025-06-10 19:29:18	117	6.3e-06	0.0001	0.0001	-0.028166
2025-06-10 19:29:19	118	6.32e-06	0.0001	0.0001	-0.041297
2025-06-10 19:29:20	119	6.3e-06	0.0001	0.0001	-0.028166
2025-06-10 19:29:21	120	6.3e-06	0.0001	0.0001	-0.032543
2025-06-10 19:29:22	121	6.3e-06	0.0001	0.0001	-0.019412
2025-06-10 19:29:23	122	6.32e-06	0.0001	0.0001	-0.019412
2025-06-10 19:29:24	123	6.32e-06	0.0001	0.0001	-0.028166
2025-06-10 19:29:25	124	6.32e-06	0.0001	0.0001	-0.019412
2025-06-10 19:29:26	125	6.32e-06	0.0001	0.0001	-0.023789
2025-06-10 19:29:27	126	6.3e-06	0.0001	0.0001	-0.032543
2025-06-10 19:29:28	127	6.32e-06	0.0001	0.0001	-0.028166
2025-06-10 19:29:29	128	6.3e-06	0.0001	0.0001	-0.023789
2025-06-10 19:29:30	129	6.3e-06	0.0001	0.0001	-0.023789
2025-06-10 19:29:31	130	6.3e-06	0.0001	0.0001	-0.032543
2025-06-10 19:29:32	131	6.3e-06	0.0001	0.0001	-0.032543
2025-06-10 19:29:33	132	6.32e-06	0.0001	0.0001	-0.03692
2025-06-10 19:29:34	133	6.3e-06	0.0001	0.0001	-0.041297
2025-06-10 19:29:35	134	6.3e-06	0.0001	0.0001	-0.019412
2025-06-10 19:29:36	135	6.3e-06	0.0001	0.0001	-0.019412
2025-06-10 19:29:37	136	6.3e-06	0.0001	0.0001	-0.019412
2025-06-10 19:29:37	136	6.3e-06	0.0001	0.0001	-0.023789
2025-06-10 19:29:38	137	6.3e-06	0.0001	0.0001	-0.023789
2025-06-10 19:29:39	138	6.3e-06	0.0001	0.0001	-0.023789
2025-06-10 19:29:40	139	6.3e-06	0.0001	0.0001	-0.028166
2025-06-10 19:29:41	140	6.32e-06	0.0001	0.0001	-0.023789
2025-06-10 19:29:42	141	6.32e-06	0.0001	0.0001	-0.006281
2025-06-10 19:29:43	142	6.3e-06	0.0001	0.0001	-0.03692
2025-06-10 19:29:44	143	6.32e-06	0.0001	0.0001	-0.023789
2025-06-10 19:29:45	144	6.32e-06	0.0001	0.0001	-0.019412
2025-06-10 19:29:46	145	6.32e-06	0.0001	0.0001	-0.010658
2025-06-10 19:29:47	146	6.32e-06	0.0001	0.0001	-0.028166
2025-06-10 19:29:48	147	6.3e-06	0.0001	0.0001	-0.028166
2025-06-10 19:29:49	148	6.3e-06	0.0001	0.0001	-0.023789
2025-06-10 19:29:50	149	6.32e-06	0.0001	0.0001	-0.023789
2025-06-10 19:29:51	150	6.32e-06	0.0001	0.0001	-0.028166
2025-06-10 19:29:52	151	6.3e-06	0.0001	0.0001	-0.028166
2025-06-10 19:29:53	152	6.32e-06	0.0001	0.0001	-0.015035
2025-06-10 19:29:54	153	6.32e-06	0.0001	0.0001	-0.023789
2025-06-10 19:29:55	154	6.3e-06	0.0001	0.0001	-0.023789
2025-06-10 19:29:56	155	6.32e-06	0.0001	0.0001	-0.028166
2025-06-10 19:29:57	156	6.3e-06	0.0001	0.0001	-0.019412
2025-06-10 19:29:58	157	6.32e-06	0.0001	0.0001	-0.028166
2025-06-10 19:29:59	158	6.3e-06	0.0001	0.0001	-0.032543
2025-06-10 19:30:00	159	6.3e-06	0.0001	0.0001	-0.028166
2025-06-10 19:30:01	160	6.3e-06	0.0001	0.0001	-0.023789
2025-06-10 19:30:02	161	6.3e-06	0.0001	0.0001	-0.028166
2025-06-10 19:30:02	161	6.3e-06	0.0001	0.0001	-0.023789
2025-06-10 19:30:03	162	6.3e-06	0.0001	0.0001	-0.023789
2025-06-10 19:30:04	163	6.3e-06	0.0001	0.0001	-0.028166
2025-06-10 19:30:05	164	6.3e-06	0.0001	0.0001	-0.023789
2025-06-10 19:30:06	165	6.32e-06	0.0001	0.0001	-0.001904
2025-06-10 19:30:07	166	6.3e-06	0.0001	0.0001	-0.019412
2025-06-10 19:30:08	167	6.3e-06	0.0001	0.0001	-0.019412
2025-06-10 19:30:09	168	6.32e-06	0.0001	0.0001	-0.028166
2025-06-10 19:30:10	169	6.3e-06	0.0001	0.0001	-0.028166
2025-06-10 19:30:11	170	6.32e-06	0.0001	0.0001	-0.010658
2025-06-10 19:30:12	171	6.3e-06	0.0001	0.0001	-0.019412
2025-06-10 19:30:13	172	6.32e-06	0.0001	0.0001	-0.032543
2025-06-10 19:30:14	173	6.3e-06	0.0001	0.0001	-0.023789
2025-06-10 19:30:15	174	6.32e-06	0.0001	0.0001	-0.032543
2025-06-10 19:30:16	175	6.3e-06	0.0001	0.0001	-0.019412
2025-06-10 19:30:17	176	6.3e-06	0.0001	0.0001	-0.015035
2025-06-10 19:30:18	177	6.3e-06	0.0001	0.0001	-0.019412
2025-06-10 19:30:19	178	6.3e-06	0.0001	0.0001	-0.03692
2025-06-10 19:30:20	179	6.32e-06	0.0001	0.0001	-0.045674
2025-06-10 19:30:21	180	6.3e-06	0.0001	0.0001	-0.028166
2025-06-10 19:30:22	181	6.32e-06	0.0001	0.0001	-0.028166
2025-06-10 19:30:23	182	6.32e-06	0.0001	0.0001	-0.028166
2025-06-10 19:30:24	183	6.3e-06	0.0001	0.0001	-0.023789
2025-06-10 19:30:25	184	6.3e-06	0.0001	0.0001	-0.028166
2025-06-10 19:30:26	185	6.32e-06	0.0001	0.0001	-0.015035
2025-06-10 19:30:27	186	6.3e-06	0.0001	0.0001	-0.023789
2025-06-10 19:30:28	187	6.3e-06	0.0001	0.0001	-0.023789
2025-06-10 19:30:28	187	6.3e-06	0.0001	0.0001	-0.028166
2025-06-10 19:30:29	188	6.3e-06	0.0001	0.0001	-0.028166
2025-06-10 19:30:30	189	6.3e-06	0.0001	0.0001	-0.019412
2025-06-10 19:30:32	191	6.3e-06	0.0001	0.0001	-0.03692
2025-06-10 19:30:33	192	6.3e-06	0.0001	0.0001	-0.023789
2025-06-10 19:30:34	193	6.32e-06	0.0001	0.0001	-0.032543
2025-06-10 19:30:35	194	6.3e-06	0.0001	0.0001	-0.010658
2025-06-10 19:30:36	195	6.3e-06	0.0001	0.0001	-0.023789
2025-06-10 19:30:36	195	6.3e-06	0.0001	0.0001	-0.032543
2025-06-10 19:30:37	196	6.3e-06	0.0001	0.0001	-0.019412
2025-06-10 19:30:38	197	6.3e-06	0.0001	0.0001	-0.028166
2025-06-10 19:30:39	198	6.3e-06	0.0001	0.0001	-0.041297
2025-06-10 19:30:40	199	6.3e-06	0.0001	0.0001	-0.015035
2025-06-10 19:30:41	200	6.32e-06	0.0001	0.0001	-0.010658
2025-06-10 19:30:42	201	6.32e-06	0.0001	0.0001	-0.023789
2025-06-10 19:30:43	202	6.32e-06	0.0001	0.0001	-0.032543
2025-06-10 19:30:44	203	6.32e-06	0.0001	0.0001	-0.03692
2025-06-10 19:30:45	204	6.3e-06	0.0001	0.0001	-0.03692
2025-06-10 19:30:46	205	6.32e-06	0.0001	0.0001	-0.019412
2025-06-10 19:30:47	206	6.3e-06	0.0001	0.0001	-0.028166
2025-06-10 19:30:48	207	6.3e-06	0.0001	0.0001	-0.010658
2025-06-10 19:30:49	208	6.26e-06	0.0001	0.0001	-0.023789
2025-06-10 19:30:50	209	6.2e-06	0.0001	0.0001	-0.019412
2025-06-10 19:30:51	210	6.2e-06	0.0001	0.0001	-0.03692
2025-06-10 19:30:52	211	6.2e-06	0.0001	0.0001	-0.041297
2025-06-10 19:30:53	212	6.2e-06	0.0001	0.0001	-0.028166
2025-06-10 19:30:54	213	6.2e-06	0.0001	0.0001	-0.019412
2025-06-10 19:30:55	214	6.2e-06	0.0001	0.0001	-0.015035
2025-06-10 19:30:56	215	6.2e-06	0.0001	0.0001	-0.041297
2025-06-10 19:30:57	216	6.2e-06	0.0001	0.0001	-0.032543
2025-06-10 19:30:58	217	6.2e-06	0.0001	0.0001	-0.032543
2025-06-10 19:30:59	218	6.2e-06	0.0001	0.0001	-0.032543
2025-06-10 19:31:00	219	6.2e-06	0.0001	0.0001	-0.028166
2025-06-10 19:31:01	220	6.2e-06	0.0001	0.0001	-0.028166
2025-06-10 19:31:02	221	6.2e-06	0.0001	0.0001	-0.028166
2025-06-10 19:31:03	222	6.2e-06	0.0001	0.0001	-0.023789
2025-06-10 19:31:04	223	6.2e-06	0.0001	0.0001	-0.032543
2025-06-10 19:31:05	224	6.2e-06	0.0001	0.0001	-0.023789
2025-06-10 19:31:06	225	6.2e-06	0.0001	0.0001	-0.028166
2025-06-10 19:31:07	226	6.2e-06	0.0001	0.0001	-0.032543
2025-06-10 19:31:08	227	6.2e-06	0.0001	0.0001	-0.019412
2025-06-10 19:31:09	228	6.2e-06	0.0001	0.0001	-0.006281
2025-06-10 19:31:10	229	6.2e-06	0.0001	0.0001	-0.028166
2025-06-10 19:31:11	230	6.2e-06	0.0001	0.0001	-0.028166
2025-06-10 19:31:12	231	6.2e-06	0.0001	0.0001	-0.023789
2025-06-10 19:31:13	232	6.22e-06	0.0001	0.0001	-0.028166
2025-06-10 19:31:14	233	6.22e-06	0.0001	0.0001	-0.028166
2025-06-10 19:31:15	234	6.2e-06	0.0001	0.0001	-0.023789
2025-06-10 19:31:16	235	6.2e-06	0.0001	0.0001	-0.019412
2025-06-10 19:31:17	236	6.2e-06	0.0001	0.0001	-0.015035
2025-06-10 19:31:18	237	6.2e-06	0.0001	0.0001	-0.03692
2025-06-10 19:31:19	238	6.2e-06	0.0001	0.0001	-0.023789
2025-06-10 19:31:20	239	6.2e-06	0.0001	0.0001	-0.032543
2025-06-10 19:31:21	240	6.22e-06	0.0001	0.0001	-0.032543
2025-06-10 19:31:22	241	6.22e-06	0.0001	0.0001	-0.019412
2025-06-10 19:31:23	242	6.2e-06	0.0001	0.0001	-0.028166
2025-06-10 19:31:24	243	6.2e-06	0.0001	0.0001	-0.015035
2025-06-10 19:31:25	244	6.2e-06	0.0001	0.0001	-0.028166
2025-06-10 19:31:26	245	6.2e-06	0.0001	0.0001	-0.03692
2025-06-10 19:31:27	246	6.2e-06	0.0001	0.0001	-0.032543
2025-06-10 19:31:28	247	6.2e-06	0.0001	0.0001	-0.03692
2025-06-10 19:31:29	248	6.22e-06	0.0001	0.0001	-0.032543
2025-06-10 19:31:30	249	6.2e-06	0.0001	0.0001	-0.032543
2025-06-10 19:31:31	250	6.22e-06	0.0001	0.0001	-0.028166
2025-06-10 19:31:32	251	6.2e-06	0.0001	0.0001	-0.028166
2025-06-10 19:31:33	252	6.2e-06	0.0001	0.0001	-0.032543
2025-06-10 19:31:34	253	6.2e-06	0.0001	0.0001	-0.019412
2025-06-10 19:31:35	254	6.2e-06	0.0001	0.0001	-0.03692
2025-06-10 19:31:36	255	6.2e-06	0.0001	0.0001	-0.028166
2025-06-10 19:31:37	256	6.22e-06	0.0001	0.0001	-0.028166
2025-06-10 19:31:38	257	6.22e-06	0.0001	0.0001	-0.028166
2025-06-10 19:31:39	258	6.2e-06	0.0001	0.0001	-0.028166
2025-06-10 19:31:40	259	6.22e-06	0.0001	0.0001	-0.032543
2025-06-10 19:31:41	260	6.2e-06	0.0001	0.0001	-0.023789
2025-06-10 19:31:42	261	6.2e-06	0.0001	0.0001	-0.019412
2025-06-10 19:31:43	262	6.22e-06	0.0001	0.0001	-0.023789
2025-06-10 19:31:44	263	6.2e-06	0.0001	0.0001	-0.023789
2025-06-10 19:31:45	264	6.2e-06	0.0001	0.0001	-0.023789
2025-06-10 19:31:46	265	6.2e-06	0.0001	0.0001	-0.03692
2025-06-10 19:31:47	266	6.2e-06	0.0001	0.0001	-0.032543
2025-06-10 19:31:48	267	6.2e-06	0.0001	0.0001	-0.019412
2025-06-10 19:31:49	268	6.2e-06	0.0001	0.0001	-0.019412
2025-06-10 19:31:50	269	6.2e-06	0.0001	0.0001	-0.010658
2025-06-10 19:31:51	270	6.2e-06	0.0001	0.0001	-0.010658
2025-06-10 19:31:52	271	6.2e-06	0.0001	0.0001	-0.045674
2025-06-10 19:31:53	272	6.2e-06	0.0001	0.0001	-0.015035
2025-06-10 19:31:54	273	6.2e-06	0.0001	0.0001	-0.028166
2025-06-10 19:31:55	274	6.2e-06	0.0001	0.0001	-0.032543
2025-06-10 19:31:56	275	6.2e-06	0.0001	0.0001	-0.032543
2025-06-10 19:31:57	276	6.2e-06	0.0001	0.0001	-0.023789
2025-06-10 19:31:58	277	6.2e-06	0.0001	0.0001	-0.028166
2025-06-10 19:31:59	278	6.22e-06	0.0001	0.0001	-0.015035
2025-06-10 19:32:00	279	6.22e-06	0.0001	0.0001	-0.023789
2025-06-10 19:32:01	280	6.2e-06	0.0001	0.0001	-0.028166
2025-06-10 19:32:02	281	6.2e-06	0.0001	0.0001	-0.028166
2025-06-10 19:32:03	282	6.2e-06	0.0001	0.0001	-0.028166
2025-06-10 19:32:04	283	6.22e-06	0.0001	0.0001	-0.023789
2025-06-10 19:32:05	284	6.22e-06	0.0001	0.0001	-0.041297
2025-06-10 19:32:06	285	6.2e-06	0.0001	0.0001	-0.03692
2025-06-10 19:32:07	286	6.2e-06	0.0001	0.0001	-0.019412
2025-06-10 19:32:08	287	6.2e-06	0.0001	0.0001	-0.023789
2025-06-10 19:32:09	288	6.2e-06	0.0001	0.0001	-0.023789
2025-06-10 19:32:09	288	6.2e-06	0.0001	0.0001	-0.032543
2025-06-10 19:32:10	289	6.2e-06	0.0001	0.0001	-0.028166
2025-06-10 19:32:11	290	6.2e-06	0.0001	0.0001	-0.028166
2025-06-10 19:32:12	291	6.2e-06	0.0001	0.0001	-0.019412
2025-06-10 19:32:13	292	6.2e-06	0.0001	0.0001	-0.015035
2025-06-10 19:32:14	293	6.2e-06	0.0001	0.0001	-0.028166
2025-06-10 19:32:15	294	6.2e-06	0.0001	0.0001	-0.032543
2025-06-10 19:32:16	295	6.2e-06	0.0001	0.0001	-0.023789
2025-06-10 19:32:17	296	6.22e-06	0.0001	0.0001	-0.028166
2025-06-10 19:32:18	297	6.2e-06	0.0001	0.0001	-0.028166
2025-06-10 19:32:19	298	6.2e-06	0.0001	0.0001	-0.023789
2025-06-10 19:32:20	299	6.2e-06	0.0001	0.0001	-0.028166
2025-06-10 19:32:21	300	6.2e-06	0.0001	0.0001	-0.041297
2025-06-10 19:32:22	301	6.2e-06	0.0001	0.0001	-0.028166
2025-06-10 19:32:23	302	6.2e-06	0.0001	0.0001	-0.041297
2025-06-10 19:32:24	303	6.2e-06	0.0001	0.0001	-0.006281
2025-06-10 19:32:25	304	6.2e-06	0.0001	0.0001	-0.019412
2025-06-10 19:32:26	305	6.2e-06	0.0001	0.0001	-0.032543
2025-06-10 19:32:27	306	6.2e-06	0.0001	0.0001	-0.028166
2025-06-10 19:32:28	307	6.2e-06	0.0001	0.0001	-0.019412
2025-06-10 19:32:29	308	6.2e-06	0.0001	0.0001	-0.041297
2025-06-10 19:32:30	309	6.2e-06	0.0001	0.0001	-0.023789
2025-06-10 19:32:31	310	6.2e-06	0.0001	0.0001	-0.032543
2025-06-10 19:32:32	311	6.2e-06	0.0001	0.0001	-0.023789
2025-06-10 19:32:33	312	6.2e-06	0.0001	0.0001	-0.032543
2025-06-10 19:32:34	313	6.22e-06	0.0001	0.0001	-0.019412
2025-06-10 19:32:35	314	6.2e-06	0.0001	0.0001	-0.023789
2025-06-10 19:32:36	315	6.2e-06	0.0001	0.0001	-0.019412
2025-06-10 19:32:37	316	6.2e-06	0.0001	0.0001	-0.015035
2025-06-10 19:32:38	317	6.2e-06	0.0001	0.0001	-0.019412
2025-06-10 19:32:39	318	6.2e-06	0.0001	0.0001	-0.023789
2025-06-10 19:32:40	319	6.22e-06	0.0001	0.0001	-0.015035
2025-06-10 19:32:41	320	6.2e-06	0.0001	0.0001	-0.019412
2025-06-10 19:32:42	321	6.2e-06	0.0001	0.0001	-0.028166
2025-06-10 19:32:43	322	6.2e-06	0.0001	0.0001	-0.028166
2025-06-10 19:32:43	322	6.22e-06	0.0001	0.0001	-0.019412
2025-06-10 19:32:44	323	6.2e-06	0.0001	0.0001	-0.03692
2025-06-10 19:32:45	324	6.2e-06	0.0001	0.0001	-0.028166
2025-06-10 19:32:46	325	6.2e-06	0.0001	0.0001	-0.028166
2025-06-10 19:32:47	326	6.2e-06	0.0001	0.0001	-0.015035
2025-06-10 19:32:48	327	6.18e-06	0.0001	0.0001	-0.019412
2025-06-10 19:32:49	328	6.2e-06	0.0001	0.0001	-0.028166
2025-06-10 19:32:50	329	6.2e-06	0.0001	0.0001	-0.023789
2025-06-10 19:32:51	330	6.2e-06	0.0001	0.0001	-0.019412
2025-06-10 19:32:52	331	6.2e-06	0.0001	0.0001	-0.03692
2025-06-10 19:32:53	332	6.2e-06	0.0001	0.0001	-0.028166
2025-06-10 19:32:54	333	6.2e-06	0.0001	0.0001	-0.028166
2025-06-10 19:32:55	334	6.2e-06	0.0001	0.0001	-0.023789
2025-06-10 19:32:56	335	6.2e-06	0.0001	0.0001	-0.03692
2025-06-10 19:32:57	336	6.2e-06	0.0001	0.0001	-0.03692
2025-06-10 19:32:58	337	6.2e-06	0.0001	0.0001	-0.023789
2025-06-10 19:32:59	338	6.2e-06	0.0001	0.0001	-0.019412
2025-06-10 19:33:00	339	6.2e-06	0.0001	0.0001	-0.032543
2025-06-10 19:33:01	340	6.2e-06	0.0001	0.0001	-0.023789
2025-06-10 19:33:02	341	6.2e-06	0.0001	0.0001	-0.032543
2025-06-10 19:33:03	342	6.2e-06	0.0001	0.0001	-0.019412
2025-06-10 19:33:04	343	6.2e-06	0.0001	0.0001	-0.03692
2025-06-10 19:33:05	344	6.2e-06	0.0001	0.0001	-0.023789
2025-06-10 19:33:06	345	6.2e-06	0.0001	0.0001	-0.023789
2025-06-10 19:33:07	346	6.22e-06	0.0001	0.0001	-0.019412
2025-06-10 19:33:08	347	6.2e-06	0.0001	0.0001	-0.03692
2025-06-10 19:33:09	348	6.2e-06	0.0001	0.0001	-0.028166
2025-06-10 19:33:10	349	6.2e-06	0.0001	0.0001	-0.023789
2025-06-10 19:33:11	350	6.18e-06	0.0001	0.0001	-0.010658
2025-06-10 19:33:12	351	6.22e-06	0.0001	0.0001	-0.03692
2025-06-10 19:33:13	352	6.2e-06	0.0001	0.0001	-0.028166
2025-06-10 19:33:14	353	6.2e-06	0.0001	0.0001	-0.019412
2025-06-10 19:33:15	354	6.2e-06	0.0001	0.0001	-0.028166
2025-06-10 19:33:16	355	6.2e-06	0.0001	0.0001	-0.028166
2025-06-10 19:33:17	356	6.2e-06	0.0001	0.0001	-0.028166
2025-06-10 19:33:18	357	6.22e-06	0.0001	0.0001	-0.032543
2025-06-10 19:33:19	358	6.2e-06	0.0001	0.0001	-0.028166
2025-06-10 19:33:20	359	6.22e-06	0.0001	0.0001	-0.019412
2025-06-10 19:33:21	360	6.2e-06	0.0001	0.0001	-0.03692
2025-06-10 19:33:22	361	6.22e-06	0.0001	0.0001	-0.023789
2025-06-10 19:33:23	362	6.2e-06	0.0001	0.0001	-0.03692
2025-06-10 19:33:24	363	6.2e-06	0.0001	0.0001	-0.023789
2025-06-10 19:33:25	364	6.2e-06	0.0001	0.0001	-0.006281
2025-06-10 19:33:26	365	6.2e-06	0.0001	0.0001	0.002472
2025-06-10 19:33:27	366	6.2e-06	0.0001	0.0001	-0.032543
2025-06-10 19:33:28	367	6.2e-06	0.0001	0.0001	-0.023789
2025-06-10 19:33:29	368	6.22e-06	0.0001	0.0001	-0.019412
2025-06-10 19:33:30	369	6.2e-06	0.0001	0.0001	-0.041297
2025-06-10 19:33:31	370	6.2e-06	0.0001	0.0001	-0.019412
2025-06-10 19:33:32	371	6.2e-06	0.0001	0.0001	-0.023789
2025-06-10 19:33:33	372	6.2e-06	0.0001	0.0001	-0.028166
2025-06-10 19:33:34	373	6.2e-06	0.0001	0.0001	-0.023789
2025-06-10 19:33:34	373	6.2e-06	0.0001	0.0001	-0.054427
2025-06-10 19:33:35	374	6.22e-06	0.0001	0.0001	-0.032543
2025-06-10 19:33:36	375	6.2e-06	0.0001	0.0001	-0.015035
2025-06-10 19:33:37	376	6.2e-06	0.0001	0.0001	-0.028166
2025-06-10 19:33:38	377	6.2e-06	0.0001	0.0001	-0.023789
2025-06-10 19:33:39	378	6.2e-06	0.0001	0.0001	-0.028166
2025-06-10 19:33:40	379	6.22e-06	0.0001	0.0001	-0.032543
2025-06-10 19:33:41	380	6.22e-06	0.0001	0.0001	-0.032543
2025-06-10 19:33:42	381	6.2e-06	0.0001	0.0001	-0.032543
2025-06-10 19:33:43	382	6.22e-06	0.0001	0.0001	-0.032543
2025-06-10 19:33:44	383	6.2e-06	0.0001	0.0001	-0.023789
2025-06-10 19:33:45	384	6.2e-06	0.0001	0.0001	-0.019412
2025-06-10 19:33:46	385	6.2e-06	0.0001	0.0001	-0.03692
2025-06-10 19:33:47	386	6.2e-06	0.0001	0.0001	-0.023789
2025-06-10 19:33:48	387	6.22e-06	0.0001	0.0001	-0.019412
2025-06-10 19:33:49	388	6.2e-06	0.0001	0.0001	-0.015035
2025-06-10 19:33:50	389	6.2e-06	0.0001	0.0001	-0.019412
2025-06-10 19:33:51	390	6.2e-06	0.0001	0.0001	-0.019412
2025-06-10 19:33:52	391	6.2e-06	0.0001	0.0001	-0.032543
2025-06-10 19:33:53	392	6.2e-06	0.0001	0.0001	-0.028166
2025-06-10 19:33:54	393	6.2e-06	0.0001	0.0001	-0.032543
2025-06-10 19:33:55	394	6.2e-06	0.0001	0.0001	-0.032543
2025-06-10 19:33:56	395	6.2e-06	0.0001	0.0001	-0.015035
2025-06-10 19:33:57	396	6.2e-06	0.0001	0.0001	-0.028166
2025-06-10 19:33:58	397	6.2e-06	0.0001	0.0001	-0.028166
2025-06-10 19:33:59	398	6.2e-06	0.0001	0.0001	-0.015035
2025-06-10 19:33:59	398	6.2e-06	0.0001	0.0001	-0.03692
2025-06-10 19:34:00	399	6.2e-06	0.0001	0.0001	-0.019412
2025-06-10 19:34:01	400	6.2e-06	0.0001	0.0001	-0.015035
2025-06-10 19:34:02	401	6.2e-06	0.0001	0.0001	-0.028166
2025-06-10 19:34:03	402	6.22e-06	0.0001	0.0001	-0.023789
2025-06-10 19:34:04	403	6.2e-06	0.0001	0.0001	-0.03692
2025-06-10 19:34:05	404	6.2e-06	0.0001	0.0001	-0.032543
2025-06-10 19:34:06	405	6.2e-06	0.0001	0.0001	-0.041297
2025-06-10 19:34:07	406	6.2e-06	0.0001	0.0001	-0.006281
2025-06-10 19:34:08	407	6.2e-06	0.0001	0.0001	-0.015035
2025-06-10 19:34:09	408	6.2e-06	0.0001	0.0001	-0.032543
2025-06-10 19:34:10	409	6.2e-06	0.0001	0.0001	-0.023789
2025-06-10 19:34:11	410	6.2e-06	0.0001	0.0001	-0.032543
2025-06-10 19:34:12	411	6.2e-06	0.0001	0.0001	-0.028166
2025-06-10 19:34:13	412	6.2e-06	0.0001	0.0001	-0.028166
2025-06-10 19:34:14	413	6.22e-06	0.0001	0.0001	-0.019412
2025-06-10 19:34:15	414	6.2e-06	0.0001	0.0001	-0.023789
2025-06-10 19:34:16	415	6.22e-06	0.0001	0.0001	-0.028166
2025-06-10 19:34:17	416	6.2e-06	0.0001	0.0001	-0.032543
2025-06-10 19:34:18	417	6.2e-06	0.0001	0.0001	-0.023789
2025-06-10 19:34:19	418	6.22e-06	0.0001	0.0001	-0.023789
2025-06-10 19:34:20	419	6.2e-06	0.0001	0.0001	-0.028166
2025-06-10 19:34:21	420	6.22e-06	0.0001	0.0001	-0.041297
2025-06-10 19:34:22	421	6.2e-06	0.0001	0.0001	-0.03692
2025-06-10 19:34:23	422	6.2e-06	0.0001	0.0001	-0.023789
2025-06-10 19:34:24	423	6.2e-06	0.0001	0.0001	-0.03692
2025-06-10 19:34:25	424	6.2e-06	0.0001	0.0001	-0.028166
2025-06-10 19:34:25	424	6.2e-06	0.0001	0.0001	-0.019412
2025-06-10 19:34:26	425	6.2e-06	0.0001	0.0001	-0.023789
2025-06-10 19:34:27	426	6.2e-06	0.0001	0.0001	-0.032543
2025-06-10 19:34:28	427	6.2e-06	0.0001	0.0001	-0.023789
2025-06-10 19:34:29	428	6.2e-06	0.0001	0.0001	-0.019412
2025-06-10 19:34:30	429	6.22e-06	0.0001	0.0001	-0.028166
2025-06-10 19:34:31	430	6.2e-06	0.0001	0.0001	-0.023789
2025-06-10 19:34:32	431	6.2e-06	0.0001	0.0001	-0.032543
2025-06-10 19:34:33	432	6.2e-06	0.0001	0.0001	-0.028166
2025-06-10 19:34:34	433	6.2e-06	0.0001	0.0001	-0.032543
2025-06-10 19:34:35	434	6.2e-06	0.0001	0.0001	-0.028166
2025-06-10 19:34:36	435	6.2e-06	0.0001	0.0001	-0.028166
2025-06-10 19:34:37	436	6.2e-06	0.0001	0.0001	-0.032543
2025-06-10 19:34:38	437	6.2e-06	0.0001	0.0001	-0.023789
2025-06-10 19:34:39	438	6.2e-06	0.0001	0.0001	-0.019412
2025-06-10 19:34:40	439	6.2e-06	0.0001	0.0001	-0.032543
2025-06-10 19:34:41	440	6.22e-06	0.0001	0.0001	-0.045674
2025-06-10 19:34:42	441	6.22e-06	0.0001	0.0001	-0.03692
2025-06-10 19:34:43	442	6.2e-06	0.0001	0.0001	-0.010658
2025-06-10 19:34:44	443	6.2e-06	0.0001	0.0001	-0.028166
2025-06-10 19:34:45	444	6.2e-06	0.0001	0.0001	-0.032543
2025-06-10 19:34:46	445	6.2e-06	0.0001	0.0001	-0.015035
2025-06-10 19:34:47	446	6.2e-06	0.0001	0.0001	-0.023789
2025-06-10 19:34:48	447	6.2e-06	0.0001	0.0001	-0.028166
2025-06-10 19:34:49	448	6.2e-06	0.0001	0.0001	-0.015035
2025-06-10 19:34:50	449	6.2e-06	0.0001	0.0001	-0.028166
2025-06-10 19:34:50	449	6.2e-06	0.0001	0.0001	-0.032543
2025-06-10 19:34:51	450	6.2e-06	0.0001	0.0001	-0.001904
2025-06-10 19:34:52	451	6.2e-06	0.0001	0.0001	-0.015035
2025-06-10 19:34:53	452	6.2e-06	0.0001	0.0001	-0.028166
2025-06-10 19:34:54	453	6.22e-06	0.0001	0.0001	-0.028166
2025-06-10 19:34:55	454	6.2e-06	0.0001	0.0001	-0.010658
2025-06-10 19:34:56	455	6.2e-06	0.0001	0.0001	-0.023789
2025-06-10 19:34:57	456	6.2e-06	0.0001	0.0001	-0.015035
2025-06-10 19:34:58	457	6.2e-06	0.0001	0.0001	-0.023789
2025-06-10 19:34:59	458	6.2e-06	0.0001	0.0001	-0.032543
2025-06-10 19:35:00	459	6.2e-06	0.0001	0.0001	-0.028166
2025-06-10 19:35:01	460	6.2e-06	0.0001	0.0001	-0.032543
2025-06-10 19:35:02	461	6.2e-06	0.0001	0.0001	-0.041297
2025-06-10 19:35:03	462	6.2e-06	0.0001	0.0001	-0.032543
2025-06-10 19:35:04	463	6.2e-06	0.0001	0.0001	-0.023789
2025-06-10 19:35:05	464	6.2e-06	0.0001	0.0001	-0.03692
2025-06-10 19:35:06	465	6.2e-06	0.0001	0.0001	-0.023789
2025-06-10 19:35:07	466	6.2e-06	0.0001	0.0001	-0.03692
2025-06-10 19:35:08	467	6.22e-06	0.0001	0.0001	-0.010658
2025-06-10 19:35:09	468	6.2e-06	0.0001	0.0001	-0.03692
2025-06-10 19:35:10	469	6.2e-06	0.0001	0.0001	-0.028166
2025-06-10 19:35:11	470	6.2e-06	0.0001	0.0001	-0.019412
2025-06-10 19:35:12	471	6.2e-06	0.0001	0.0001	-0.015035
2025-06-10 19:35:13	472	6.2e-06	0.0001	0.0001	-0.028166
2025-06-10 19:35:14	473	6.2e-06	0.0001	0.0001	-0.023789
2025-06-10 19:35:15	474	6.2e-06	0.0001	0.0001	-0.045674
2025-06-10 19:35:16	475	6.2e-06	0.0001	0.0001	-0.03692
2025-06-10 19:35:16	475	6.16e-06	0.0001	0.0001	-0.028166
2025-06-10 19:35:17	476	6.11e-06	0.0001	0.0001	-0.03692
2025-06-10 19:35:18	477	6.11e-06	0.0001	0.0001	-0.023789
2025-06-10 19:35:19	478	6.11e-06	0.0001	0.0001	-0.03692
2025-06-10 19:35:20	479	6.11e-06	0.0001	0.0001	-0.028166
2025-06-10 19:35:21	480	6.11e-06	0.0001	0.0001	-0.032543
2025-06-10 19:35:22	481	6.11e-06	0.0001	0.0001	-0.015035
2025-06-10 19:35:23	482	6.11e-06	0.0001	0.0001	-0.028166
2025-06-10 19:35:24	483	6.09e-06	0.0001	0.0001	-0.028166
2025-06-10 19:35:25	484	6.11e-06	0.0001	0.0001	-0.010658
2025-06-10 19:35:26	485	6.11e-06	0.0001	0.0001	-0.032543
2025-06-10 19:35:27	486	6.11e-06	0.0001	0.0001	-0.028166
2025-06-10 19:35:28	487	6.09e-06	0.0001	0.0001	-0.015035
2025-06-10 19:35:29	488	6.11e-06	0.0001	0.0001	-0.032543
2025-06-10 19:35:30	489	6.11e-06	0.0001	0.0001	-0.010658
2025-06-10 19:35:31	490	6.09e-06	0.0001	0.0001	-0.001904
2025-06-10 19:35:32	491	6.11e-06	0.0001	0.0001	-0.028166
2025-06-10 19:35:33	492	6.11e-06	0.0001	0.0001	-0.03692
2025-06-10 19:35:34	493	6.11e-06	0.0001	0.0001	-0.028166
2025-06-10 19:35:35	494	6.09e-06	0.0001	0.0001	-0.019412
2025-06-10 19:35:36	495	6.11e-06	0.0001	0.0001	-0.03692
2025-06-10 19:35:37	496	6.11e-06	0.0001	0.0001	-0.032543
2025-06-10 19:35:38	497	6.11e-06	0.0001	0.0001	-0.019412
2025-06-10 19:35:39	498	6.09e-06	0.0001	0.0001	-0.028166
2025-06-10 19:35:40	499	6.11e-06	0.0001	0.0001	-0.028166
2025-06-10 19:35:41	500	6.11e-06	0.0001	0.0001	-0.028166
2025-06-10 19:35:42	501	6.11e-06	0.0001	0.0001	-0.028166
2025-06-10 19:35:43	502	6.11e-06	0.0001	0.0001	-0.015035
2025-06-10 19:35:44	503	6.11e-06	0.0001	0.0001	-0.010658
2025-06-10 19:35:45	504	6.11e-06	0.0001	0.0001	-0.028166
2025-06-10 19:35:46	505	6.11e-06	0.0001	0.0001	-0.015035
2025-06-10 19:35:47	506	6.11e-06	0.0001	0.0001	-0.028166
2025-06-10 19:35:48	507	6.11e-06	0.0001	0.0001	-0.023789
2025-06-10 19:35:49	508	6.11e-06	0.0001	0.0001	-0.032543
2025-06-10 19:35:50	509	6.11e-06	0.0001	0.0001	-0.023789
2025-06-10 19:35:51	510	6.11e-06	0.0001	0.0001	-0.015035
2025-06-10 19:35:52	511	6.11e-06	0.0001	0.0001	-0.028166
2025-06-10 19:35:54	513	6.11e-06	0.0001	0.0001	-0.015035
2025-06-10 19:35:55	514	6.11e-06	0.0001	0.0001	-0.015035
2025-06-10 19:35:56	515	6.11e-06	0.0001	0.0001	-0.019412
2025-06-10 19:35:57	516	6.11e-06	0.0001	0.0001	-0.019412
2025-06-10 19:35:58	517	6.09e-06	0.0001	0.0001	-0.010658
2025-06-10 19:35:59	518	6.11e-06	0.0001	0.0001	-0.019412
2025-06-10 19:36:00	519	6.11e-06	0.0001	0.0001	-0.041297
2025-06-10 19:36:01	520	6.09e-06	0.0001	0.0001	-0.023789
2025-06-10 19:36:02	521	6.11e-06	0.0001	0.0001	-0.028166
2025-06-10 19:36:03	522	6.11e-06	0.0001	0.0001	-0.023789
2025-06-10 19:36:04	523	6.11e-06	0.0001	0.0001	-0.028166
2025-06-10 19:36:05	524	6.11e-06	0.0001	0.0001	-0.03692
2025-06-10 19:36:06	525	6.11e-06	0.0001	0.0001	-0.028166
2025-06-10 19:36:07	526	6.11e-06	0.0001	0.0001	-0.041297
2025-06-10 19:36:08	527	6.11e-06	0.0001	0.0001	-0.028166
2025-06-10 19:36:09	528	6.11e-06	0.0001	0.0001	-0.028166
2025-06-10 19:36:10	529	6.11e-06	0.0001	0.0001	-0.028166
2025-06-10 19:36:11	530	6.11e-06	0.0001	0.0001	-0.023789
2025-06-10 19:36:12	531	6.11e-06	0.0001	0.0001	-0.045674
2025-06-10 19:36:13	532	6.11e-06	0.0001	0.0001	-0.03692
2025-06-10 19:36:14	533	6.11e-06	0.0001	0.0001	-0.028166
2025-06-10 19:36:15	534	6.11e-06	0.0001	0.0001	-0.010658
2025-06-10 19:36:16	535	6.11e-06	0.0001	0.0001	-0.028166
2025-06-10 19:36:17	536	6.11e-06	0.0001	0.0001	-0.03692
2025-06-10 19:36:18	537	6.09e-06	0.0001	0.0001	-0.03692
2025-06-10 19:36:19	538	6.09e-06	0.0001	0.0001	-0.028166
2025-06-10 19:36:20	539	6.11e-06	0.0001	0.0001	-0.028166
2025-06-10 19:36:21	540	6.11e-06	0.0001	0.0001	-0.010658
2025-06-10 19:36:22	541	6.11e-06	0.0001	0.0001	-0.028166
2025-06-10 19:36:23	542	6.11e-06	0.0001	0.0001	-0.019412
2025-06-10 19:36:24	543	6.11e-06	0.0001	0.0001	-0.023789
2025-06-10 19:36:25	544	6.11e-06	0.0001	0.0001	-0.028166
2025-06-10 19:36:26	545	6.11e-06	0.0001	0.0001	-0.041297
2025-06-10 19:36:27	546	6.11e-06	0.0001	0.0001	-0.045674
2025-06-10 19:36:28	547	6.11e-06	0.0001	0.0001	-0.019412
2025-06-10 19:36:29	548	6.11e-06	0.0001	0.0001	-0.019412
2025-06-10 19:36:30	549	6.09e-06	0.0001	0.0001	-0.03692
2025-06-10 19:36:32	551	6.11e-06	0.0001	0.0001	-0.028166
2025-06-10 19:36:32	551	6.09e-06	0.0001	0.0001	-0.032543
2025-06-10 19:36:33	552	6.09e-06	0.0001	0.0001	-0.028166
2025-06-10 19:36:34	553	6.11e-06	0.0001	0.0001	-0.019412
2025-06-10 19:36:35	554	6.11e-06	0.0001	0.0001	-0.015035
2025-06-10 19:36:36	555	6.11e-06	0.0001	0.0001	-0.023789
2025-06-10 19:36:38	557	6.11e-06	0.0001	0.0001	-0.045674
2025-06-10 19:36:39	558	6.11e-06	0.0001	0.0001	-0.023789
2025-06-10 19:36:40	559	6.09e-06	0.0001	0.0001	-0.028166
2025-06-10 19:36:41	560	6.11e-06	0.0001	0.0001	-0.03692
2025-06-10 19:36:42	561	6.09e-06	0.0001	0.0001	-0.045674
2025-06-10 19:36:43	562	6.11e-06	0.0001	0.0001	-0.023789
2025-06-10 19:36:44	563	6.11e-06	0.0001	0.0001	-0.032543
2025-06-10 19:36:45	564	6.11e-06	0.0001	0.0001	-0.03692
2025-06-10 19:36:46	565	6.11e-06	0.0001	0.0001	-0.032543
2025-06-10 19:36:47	566	6.11e-06	0.0001	0.0001	-0.028166
2025-06-10 19:36:48	567	6.11e-06	0.0001	0.0001	-0.03692
2025-06-10 19:36:49	568	6.11e-06	0.0001	0.0001	-0.023789
2025-06-10 19:36:50	569	6.11e-06	0.0001	0.0001	-0.010658
2025-06-10 19:36:51	570	6.11e-06	0.0001	0.0001	-0.015035
2025-06-10 19:36:52	571	6.11e-06	0.0001	0.0001	-0.023789
2025-06-10 19:36:53	572	6.11e-06	0.0001	0.0001	-0.028166
2025-06-10 19:36:54	573	6.11e-06	0.0001	0.0001	-0.023789
2025-06-10 19:36:55	574	6.11e-06	0.0001	0.0001	-0.015035
2025-06-10 19:36:56	575	6.11e-06	0.0001	0.0001	-0.023789
2025-06-10 19:36:57	576	6.11e-06	0.0001	0.0001	-0.03692
2025-06-10 19:36:58	577	6.11e-06	0.0001	0.0001	-0.023789
2025-06-10 19:36:59	578	6.11e-06	0.0001	0.0001	-0.023789
2025-06-10 19:37:00	579	6.11e-06	0.0001	0.0001	-0.023789
2025-06-10 19:37:01	580	6.09e-06	0.0001	0.0001	-0.028166
2025-06-10 19:37:02	581	6.11e-06	0.0001	0.0001	-0.028166
2025-06-10 19:37:03	582	6.11e-06	0.0001	0.0001	-0.015035
2025-06-10 19:37:04	583	6.11e-06	0.0001	0.0001	-0.023789
2025-06-10 19:37:05	584	6.11e-06	0.0001	0.0001	-0.032543
2025-06-10 19:37:06	585	6.11e-06	0.0001	0.0001	-0.03692
2025-06-10 19:37:07	586	6.11e-06	0.0001	0.0001	-0.006281
2025-06-10 19:37:08	587	6.11e-06	0.0001	0.0001	-0.019412
2025-06-10 19:37:09	588	6.11e-06	0.0001	0.0001	-0.015035
2025-06-10 19:37:10	589	6.11e-06	0.0001	0.0001	-0.032543
2025-06-10 19:37:11	590	6.11e-06	0.0001	0.0001	-0.041297
2025-06-10 19:37:12	591	6.11e-06	0.0001	0.0001	-0.019412
2025-06-10 19:37:13	592	6.11e-06	0.0001	0.0001	-0.032543
2025-06-10 19:37:14	593	6.11e-06	0.0001	0.0001	-0.019412
2025-06-10 19:37:15	594	6.11e-06	0.0001	0.0001	-0.006281
2025-06-10 19:37:16	595	6.11e-06	0.0001	0.0001	-0.023789
2025-06-10 19:37:17	596	6.11e-06	0.0001	0.0001	-0.019412
2025-06-10 19:37:18	597	6.09e-06	0.0001	0.0001	-0.019412
2025-06-10 19:37:19	598	6.11e-06	0.0001	0.0001	-0.010658
2025-06-10 19:37:20	599	6.11e-06	0.0001	0.0001	-0.028166
2025-06-10 19:37:21	600	6.11e-06	0.0001	0.0001	-0.023789
2025-06-10 19:37:22	601	6.11e-06	0.0001	0.0001	-0.023789
2025-06-10 19:37:23	602	6.09e-06	0.0001	0.0001	-0.032543
2025-06-10 19:37:23	602	6.11e-06	0.0001	0.0001	-0.023789
2025-06-10 19:37:24	603	6.11e-06	0.0001	0.0001	-0.03692
2025-06-10 19:37:25	604	6.11e-06	0.0001	0.0001	-0.015035
2025-06-10 19:37:26	605	6.11e-06	0.0001	0.0001	-0.032543
2025-06-10 19:37:27	606	6.11e-06	0.0001	0.0001	-0.03692
2025-06-10 19:37:28	607	6.11e-06	0.0001	0.0001	-0.032543
2025-06-10 19:37:29	608	6.09e-06	0.0001	0.0001	-0.028166
2025-06-10 19:37:30	609	6.09e-06	0.0001	0.0001	-0.032543
2025-06-10 19:37:31	610	6.11e-06	0.0001	0.0001	-0.023789
2025-06-10 19:37:32	611	6.11e-06	0.0001	0.0001	-0.028166
2025-06-10 19:37:33	612	6.11e-06	0.0001	0.0001	-0.023789
2025-06-10 19:37:34	613	6.11e-06	0.0001	0.0001	-0.019412
2025-06-10 19:37:35	614	6.11e-06	0.0001	0.0001	-0.03692
2025-06-10 19:37:36	615	6.11e-06	0.0001	0.0001	-0.006281
2025-06-10 19:37:37	616	6.11e-06	0.0001	0.0001	-0.028166
2025-06-10 19:37:38	617	6.11e-06	0.0001	0.0001	-0.028166
2025-06-10 19:37:39	618	6.11e-06	0.0001	0.0001	-0.032543
2025-06-10 19:37:40	619	6.11e-06	0.0001	0.0001	-0.041297
2025-06-10 19:37:41	620	6.11e-06	0.0001	0.0001	-0.028166
2025-06-10 19:37:42	621	6.11e-06	0.0001	0.0001	-0.028166
2025-06-10 19:37:43	622	6.11e-06	0.0001	0.0001	-0.028166
2025-06-10 19:37:44	623	6.09e-06	0.0001	0.0001	-0.032543
2025-06-10 19:37:45	624	6.11e-06	0.0001	0.0001	-0.019412
2025-06-10 19:37:46	625	6.11e-06	0.0001	0.0001	-0.028166
2025-06-10 19:37:47	626	6.11e-06	0.0001	0.0001	-0.019412
2025-06-10 19:37:48	627	6.11e-06	0.0001	0.0001	-0.028166
2025-06-10 19:37:48	627	6.11e-06	0.0001	0.0001	-0.019412
2025-06-10 19:37:49	628	6.11e-06	0.0001	0.0001	-0.03692
2025-06-10 19:37:50	629	6.11e-06	0.0001	0.0001	-0.010658
2025-06-10 19:37:51	630	6.09e-06	0.0001	0.0001	-0.032543
2025-06-10 19:37:52	631	6.11e-06	0.0001	0.0001	-0.019412
2025-06-10 19:37:53	632	6.11e-06	0.0001	0.0001	-0.03692
2025-06-10 19:37:54	633	6.11e-06	0.0001	0.0001	-0.019412
2025-06-10 19:37:55	634	6.11e-06	0.0001	0.0001	-0.03692
2025-06-10 19:37:56	635	6.09e-06	0.0001	0.0001	-0.03692
2025-06-10 19:37:57	636	6.11e-06	0.0001	0.0001	-0.028166
2025-06-10 19:37:58	637	6.11e-06	0.0001	0.0001	-0.03692
2025-06-10 19:37:59	638	6.11e-06	0.0001	0.0001	-0.028166
2025-06-10 19:38:00	639	6.09e-06	0.0001	0.0001	-0.023789
2025-06-10 19:38:01	640	6.11e-06	0.0001	0.0001	-0.015035
2025-06-10 19:38:02	641	6.11e-06	0.0001	0.0001	-0.028166
2025-06-10 19:38:03	642	6.11e-06	0.0001	0.0001	-0.028166
2025-06-10 19:38:04	643	6.11e-06	0.0001	0.0001	-0.032543
2025-06-10 19:38:05	644	6.11e-06	0.0001	0.0001	-0.032543
2025-06-10 19:38:06	645	6.11e-06	0.0001	0.0001	-0.023789
2025-06-10 19:38:07	646	6.11e-06	0.0001	0.0001	-0.023789
2025-06-10 19:38:08	647	6.11e-06	0.0001	0.0001	-0.041297
2025-06-10 19:38:09	648	6.11e-06	0.0001	0.0001	-0.023789
2025-06-10 19:38:11	650	6.09e-06	0.0001	0.0001	-0.015035
2025-06-10 19:38:12	651	6.11e-06	0.0001	0.0001	-0.032543
2025-06-10 19:38:13	652	6.11e-06	0.0001	0.0001	-0.028166
2025-06-10 19:38:13	652	6.09e-06	0.0001	0.0001	-0.019412
2025-06-10 19:38:14	653	6.11e-06	0.0001	0.0001	-0.028166
2025-06-10 19:38:15	654	6.11e-06	0.0001	0.0001	-0.028166
2025-06-10 19:38:16	655	6.11e-06	0.0001	0.0001	-0.019412
2025-06-10 19:38:17	656	6.11e-06	0.0001	0.0001	-0.032543
2025-06-10 19:38:18	657	6.11e-06	0.0001	0.0001	-0.019412
2025-06-10 19:38:19	658	6.11e-06	0.0001	0.0001	-0.028166
2025-06-10 19:38:20	659	6.11e-06	0.0001	0.0001	-0.028166
2025-06-10 19:38:22	661	6.11e-06	0.0001	0.0001	-0.019412
2025-06-10 19:38:22	661	6.11e-06	0.0001	0.0001	-0.028166
2025-06-10 19:38:23	662	6.11e-06	0.0001	0.0001	-0.023789
2025-06-10 19:38:24	663	6.11e-06	0.0001	0.0001	-0.023789
2025-06-10 19:38:25	664	6.11e-06	0.0001	0.0001	-0.032543
2025-06-10 19:38:26	665	6.11e-06	0.0001	0.0001	-0.032543
2025-06-10 19:38:27	666	6.11e-06	0.0001	0.0001	-0.019412
2025-06-10 19:38:28	667	6.11e-06	0.0001	0.0001	-0.028166
2025-06-10 19:38:29	668	6.11e-06	0.0001	0.0001	-0.028166
2025-06-10 19:38:30	669	6.11e-06	0.0001	0.0001	-0.028166
2025-06-10 19:38:31	670	6.11e-06	0.0001	0.0001	-0.015035
2025-06-10 19:38:32	671	6.11e-06	0.0001	0.0001	-0.03692
2025-06-10 19:38:33	672	6.11e-06	0.0001	0.0001	-0.015035
2025-06-10 19:38:34	673	6.11e-06	0.0001	0.0001	-0.023789
2025-06-10 19:38:35	674	6.11e-06	0.0001	0.0001	-0.015035
2025-06-10 19:38:36	675	6.11e-06	0.0001	0.0001	-0.03692
2025-06-10 19:38:37	676	6.09e-06	0.0001	0.0001	-0.03692
2025-06-10 19:38:38	677	6.09e-06	0.0001	0.0001	-0.019412
2025-06-10 19:38:39	678	6.09e-06	0.0001	0.0001	-0.023789
2025-06-10 19:38:40	679	6.09e-06	0.0001	0.0001	-0.019412
2025-06-10 19:38:41	680	6.11e-06	0.0001	0.0001	-0.028166
2025-06-10 19:38:42	681	6.11e-06	0.0001	0.0001	-0.023789
2025-06-10 19:38:43	682	6.09e-06	0.0001	0.0001	-0.015035
2025-06-10 19:38:44	683	6.09e-06	0.0001	0.0001	-0.023789
2025-06-10 19:38:45	684	6.11e-06	0.0001	0.0001	-0.023789
2025-06-10 19:38:46	685	6.11e-06	0.0001	0.0001	-0.032543
2025-06-10 19:38:47	686	6.11e-06	0.0001	0.0001	-0.019412
2025-06-10 19:38:47	686	6.09e-06	0.0001	0.0001	-0.03692
2025-06-10 19:38:48	687	6.11e-06	0.0001	0.0001	-0.032543
2025-06-10 19:38:49	688	6.09e-06	0.0001	0.0001	-0.010658
2025-06-10 19:38:50	689	6.11e-06	0.0001	0.0001	-0.028166
2025-06-10 19:38:51	690	6.11e-06	0.0001	0.0001	-0.032543
2025-06-10 19:38:52	691	6.11e-06	0.0001	0.0001	-0.023789
2025-06-10 19:38:53	692	6.11e-06	0.0001	0.0001	-0.015035
2025-06-10 19:38:54	693	6.11e-06	0.0001	0.0001	-0.019412
2025-06-10 19:38:55	694	6.11e-06	0.0001	0.0001	-0.032543
2025-06-10 19:38:56	695	6.09e-06	0.0001	0.0001	-0.019412
2025-06-10 19:38:57	696	6.09e-06	0.0001	0.0001	-0.023789
2025-06-10 19:38:58	697	6.11e-06	0.0001	0.0001	-0.023789
2025-06-10 19:38:59	698	6.11e-06	0.0001	0.0001	-0.023789
2025-06-10 19:39:00	699	6.11e-06	0.0001	0.0001	-0.032543
2025-06-10 19:39:01	700	6.11e-06	0.0001	0.0001	-0.028166
2025-06-10 19:39:02	701	6.11e-06	0.0001	0.0001	-0.028166
2025-06-10 19:39:03	702	6.11e-06	0.0001	0.0001	-0.019412
2025-06-10 19:39:04	703	6.11e-06	0.0001	0.0001	-0.028166
2025-06-10 19:39:05	704	6.11e-06	0.0001	0.0001	-0.019412
2025-06-10 19:39:06	705	6.11e-06	0.0001	0.0001	-0.028166
2025-06-10 19:39:07	706	6.11e-06	0.0001	0.0001	-0.032543
2025-06-10 19:39:08	707	6.11e-06	0.0001	0.0001	-0.019412
2025-06-10 19:39:09	708	6.11e-06	0.0001	0.0001	-0.032543
2025-06-10 19:39:10	709	6.11e-06	0.0001	0.0001	-0.03692
2025-06-10 19:39:11	710	6.11e-06	0.0001	0.0001	-0.019412
2025-06-10 19:39:12	711	6.09e-06	0.0001	0.0001	-0.028166
2025-06-10 19:39:13	712	6.11e-06	0.0001	0.0001	-0.032543
2025-06-10 19:39:13	712	6.11e-06	0.0001	0.0001	-0.015035
2025-06-10 19:39:15	714	6.11e-06	0.0001	0.0001	-0.045674
2025-06-10 19:39:15	714	6.11e-06	0.0001	0.0001	-0.028166
2025-06-10 19:39:16	715	6.11e-06	0.0001	0.0001	-0.019412
2025-06-10 19:39:17	716	6.11e-06	0.0001	0.0001	-0.028166
2025-06-10 19:39:18	717	6.11e-06	0.0001	0.0001	-0.028166
2025-06-10 19:39:19	718	6.11e-06	0.0001	0.0001	-0.023789
2025-06-10 19:39:20	719	6.09e-06	0.0001	0.0001	-0.023789
2025-06-10 19:39:21	720	6.11e-06	0.0001	0.0001	-0.023789
2025-06-10 19:39:22	721	6.11e-06	0.0001	0.0001	-0.001904
2025-06-10 19:39:23	722	6.11e-06	0.0001	0.0001	-0.028166
2025-06-10 19:39:24	723	6.11e-06	0.0001	0.0001	-0.028166
2025-06-10 19:39:25	724	6.11e-06	0.0001	0.0001	-0.015035
2025-06-10 19:39:26	725	6.11e-06	0.0001	0.0001	-0.028166
2025-06-10 19:39:27	726	6.11e-06	0.0001	0.0001	-0.019412
2025-06-10 19:39:28	727	6.09e-06	0.0001	0.0001	-0.019412
2025-06-10 19:39:29	728	6.11e-06	0.0001	0.0001	-0.028166
2025-06-10 19:39:30	729	6.11e-06	0.0001	0.0001	-0.028166
2025-06-10 19:39:31	730	6.11e-06	0.0001	0.0001	-0.028166
2025-06-10 19:39:32	731	6.11e-06	0.0001	0.0001	-0.028166
2025-06-10 19:39:33	732	6.11e-06	0.0001	0.0001	-0.032543
2025-06-10 19:39:34	733	6.11e-06	0.0001	0.0001	-0.028166
2025-06-10 19:39:35	734	6.11e-06	0.0001	0.0001	-0.019412
2025-06-10 19:39:36	735	6.09e-06	0.0001	0.0001	-0.03692
2025-06-10 19:39:37	736	6.11e-06	0.0001	0.0001	-0.028166
2025-06-10 19:39:38	737	6.11e-06	0.0001	0.0001	-0.019412
2025-06-10 19:39:39	738	6.11e-06	0.0001	0.0001	-0.023789
2025-06-10 19:39:39	738	6.11e-06	0.0001	0.0001	-0.03692
2025-06-10 19:39:40	739	6.11e-06	0.0001	0.0001	-0.023789
2025-06-10 19:39:41	740	6.09e-06	0.0001	0.0001	-0.028166
2025-06-10 19:39:42	741	6.11e-06	0.0001	0.0001	-0.023789
2025-06-10 19:39:43	742	6.11e-06	0.0001	0.0001	-0.019412
2025-06-10 19:39:44	743	6.11e-06	0.0001	0.0001	-0.032543
2025-06-10 19:39:45	744	6.11e-06	0.0001	0.0001	-0.019412
2025-06-10 19:39:46	745	6.09e-06	0.0001	0.0001	-0.028166
2025-06-10 19:39:47	746	6.11e-06	0.0001	0.0001	-0.028166
2025-06-10 19:39:48	747	6.11e-06	0.0001	0.0001	-0.032543
2025-06-10 19:39:49	748	6.11e-06	0.0001	0.0001	-0.023789
2025-06-10 19:39:50	749	6.11e-06	0.0001	0.0001	-0.032543
2025-06-10 19:39:51	750	6.11e-06	0.0001	0.0001	-0.03692
2025-06-10 19:39:52	751	6.12e-06	0.0001	0.0001	-0.023789
2025-06-10 19:39:53	752	6.11e-06	0.0001	0.0001	-0.032543
2025-06-10 19:39:54	753	6.11e-06	0.0001	0.0001	-0.019412
2025-06-10 19:39:55	754	6.11e-06	0.0001	0.0001	-0.028166
2025-06-10 19:39:56	755	6.11e-06	0.0001	0.0001	-0.015035
2025-06-10 19:39:57	756	6.09e-06	0.0001	0.0001	-0.028166
2025-06-10 19:39:58	757	6.11e-06	0.0001	0.0001	-0.023789
2025-06-10 19:39:59	758	6.11e-06	0.0001	0.0001	-0.019412
2025-06-10 19:40:00	759	6.11e-06	0.0001	0.0001	-0.032543
2025-06-10 19:40:01	760	6.11e-06	0.0001	0.0001	-0.019412
2025-06-10 19:40:02	761	6.11e-06	0.0001	0.0001	-0.032543
2025-06-10 19:40:03	762	6.11e-06	0.0001	0.0001	-0.023789
2025-06-10 19:40:04	763	6.11e-06	0.0001	0.0001	-0.015035
2025-06-10 19:40:05	764	6.11e-06	0.0001	0.0001	-0.032543
2025-06-10 19:40:06	765	6.11e-06	0.0001	0.0001	-0.023789
2025-06-10 19:40:07	766	6.11e-06	0.0001	0.0001	-0.010658
2025-06-10 19:40:08	767	6.11e-06	0.0001	0.0001	-0.023789
2025-06-10 19:40:09	768	6.11e-06	0.0001	0.0001	-0.028166
2025-06-10 19:40:10	769	6.09e-06	0.0001	0.0001	-0.028166
2025-06-10 19:40:11	770	6.11e-06	0.0001	0.0001	-0.028166
2025-06-10 19:40:12	771	6.11e-06	0.0001	0.0001	-0.023789
2025-06-10 19:40:13	772	6.11e-06	0.0001	0.0001	-0.015035
2025-06-10 19:40:13	772	6.09e-06	0.0001	0.0001	-0.03692
2025-06-10 19:40:15	774	6.11e-06	0.0001	0.0001	-0.03692
2025-06-10 19:40:15	774	6.11e-06	0.0001	0.0001	-0.010658
2025-06-10 19:40:16	775	6.11e-06	0.0001	0.0001	-0.023789
2025-06-10 19:40:17	776	6.11e-06	0.0001	0.0001	-0.032543
2025-06-10 19:40:18	777	6.11e-06	0.0001	0.0001	-0.028166
2025-06-10 19:40:19	778	6.11e-06	0.0001	0.0001	-0.032543
2025-06-10 19:40:20	779	6.11e-06	0.0001	0.0001	-0.023789
2025-06-10 19:40:21	780	6.11e-06	0.0001	0.0001	-0.010658
2025-06-10 19:40:22	781	6.11e-06	0.0001	0.0001	0.002472
2025-06-10 19:40:23	782	6.11e-06	0.0001	0.0001	-0.019412
2025-06-10 19:40:24	783	6.11e-06	0.0001	0.0001	-0.03692
2025-06-10 19:40:25	784	6.11e-06	0.0001	0.0001	-0.028166
2025-06-10 19:40:26	785	6.11e-06	0.0001	0.0001	-0.028166
2025-06-10 19:40:27	786	6.09e-06	0.0001	0.0001	-0.028166
2025-06-10 19:40:28	787	6.11e-06	0.0001	0.0001	-0.028166
2025-06-10 19:40:29	788	6.11e-06	0.0001	0.0001	-0.028166
2025-06-10 19:40:31	790	6.09e-06	0.0001	0.0001	-0.010658
2025-06-10 19:40:32	791	6.09e-06	0.0001	0.0001	-0.015035
2025-06-10 19:40:33	792	6.11e-06	0.0001	0.0001	-0.019412
2025-06-10 19:40:34	793	6.11e-06	0.0001	0.0001	-0.023789
2025-06-10 19:40:35	794	6.11e-06	0.0001	0.0001	-0.015035
2025-06-10 19:40:36	795	6.11e-06	0.0001	0.0001	-0.032543
2025-06-10 19:40:37	796	6.11e-06	0.0001	0.0001	0.002472
2025-06-10 19:40:38	797	6.11e-06	0.0001	0.0001	-0.019412
2025-06-10 19:40:39	798	6.11e-06	0.0001	0.0001	-0.03692
2025-06-10 19:40:40	799	6.11e-06	0.0001	0.0001	-0.023789
2025-06-10 19:40:41	800	6.11e-06	0.0001	0.0001	-0.019412
2025-06-10 19:40:42	801	6.11e-06	0.0001	0.0001	-0.019412
2025-06-10 19:40:43	802	6.11e-06	0.0001	0.0001	-0.019412
2025-06-10 19:40:44	803	6.09e-06	0.0001	0.0001	-0.023789
2025-06-10 19:40:45	804	6.11e-06	0.0001	0.0001	-0.041297
2025-06-10 19:40:46	805	6.11e-06	0.0001	0.0001	-0.028166
2025-06-10 19:40:47	806	6.11e-06	0.0001	0.0001	-0.023789
2025-06-10 19:40:48	807	6.11e-06	0.0001	0.0001	-0.028166
2025-06-10 19:40:50	809	6.11e-06	0.0001	0.0001	-0.023789
2025-06-10 19:40:51	810	6.11e-06	0.0001	0.0001	-0.032543
2025-06-10 19:40:52	811	6.11e-06	0.0001	0.0001	-0.041297
2025-06-10 19:40:53	812	6.11e-06	0.0001	0.0001	-0.03692
2025-06-10 19:40:54	813	6.12e-06	0.0001	0.0001	-0.032543
2025-06-10 19:40:55	814	6.11e-06	0.0001	0.0001	-0.019412
2025-06-10 19:40:56	815	6.11e-06	0.0001	0.0001	-0.028166
2025-06-10 19:40:57	816	6.11e-06	0.0001	0.0001	-0.03692
2025-06-10 19:40:58	817	6.11e-06	0.0001	0.0001	-0.019412
2025-06-10 19:40:59	818	6.11e-06	0.0001	0.0001	-0.03692
2025-06-10 19:41:00	819	6.11e-06	0.0001	0.0001	-0.019412
2025-06-10 19:41:01	820	6.11e-06	0.0001	0.0001	-0.023789
2025-06-10 19:41:02	821	6.11e-06	0.0001	0.0001	-0.032543
2025-06-10 19:41:03	822	6.09e-06	0.0001	0.0001	-0.028166
2025-06-10 19:41:04	823	6.09e-06	0.0001	0.0001	-0.015035
2025-06-10 19:41:05	824	6.11e-06	0.0001	0.0001	-0.023789
2025-06-10 19:41:06	825	6.01e-06	0.0001	0.0001	-0.03692
2025-06-10 19:41:07	826	6.01e-06	0.0001	0.0001	-0.028166
2025-06-10 19:41:08	827	5.97e-06	0.0001	0.0001	-0.028166
2025-06-10 19:41:09	828	5.91e-06	0.0001	0.0001	-0.015035
2025-06-10 19:41:10	829	5.82e-06	0.0001	0.0001	-0.015035
2025-06-10 19:41:11	830	5.76e-06	0.0001	0.0001	-0.023789
2025-06-10 19:41:12	831	5.55e-06	0.0001	0.0001	-0.028166
2025-06-10 19:41:13	832	5.51e-06	91	0.0001	-0.028166
2025-06-10 19:41:14	833	5.45e-06	1000	0.0001	-0.015035
2025-06-10 19:41:15	834	5.39e-06	1000	0.0001	-0.032543
2025-06-10 19:41:16	835	5.33e-06	1000	0.0001	-0.023789
2025-06-10 19:41:17	836	5.33e-06	1000	0.0001	-0.023789
2025-06-10 19:41:18	837	5.28e-06	1000	0.0001	-0.03692
2025-06-10 19:41:19	838	5.22e-06	1000	0.0001	-0.019412
2025-06-10 19:41:20	839	5.24e-06	3.44	0.0001	-0.028166
2025-06-10 19:41:21	840	5.24e-06	0.751	0.0001	-0.028166
2025-06-10 19:41:22	841	5.24e-06	0.332	0.0001	-0.019412
2025-06-10 19:41:23	842	5.14e-06	0.173	0.0001	-0.028166
2025-06-10 19:41:24	843	5.12e-06	0.0996	0.0001	-0.023789
2025-06-10 19:41:25	844	5.12e-06	0.0605	0.0001	-0.019412
2025-06-10 19:41:26	845	5.14e-06	0.0388	0.0001	-0.015035
2025-06-10 19:41:27	846	5.1e-06	0.022	0.0001	-0.019412
2025-06-10 19:41:28	847	5.1e-06	0.015	0.0001	-0.028166
2025-06-10 19:41:29	848	5.1e-06	0.0101	0.0001	-0.03692
2025-06-10 19:41:30	849	5.01e-06	0.00745	0.0001	-0.028166
2025-06-10 19:41:31	850	5.01e-06	0.00569	0.0001	-0.032543
2025-06-10 19:41:32	851	4.99e-06	0.00443	0.0001	-0.019412
2025-06-10 19:41:33	852	4.99e-06	0.00357	0.0001	-0.019412
2025-06-10 19:41:34	853	4.99e-06	0.00302	0.0001	-0.010658
2025-06-10 19:41:35	854	4.99e-06	0.00258	0.0001	-0.015035
2025-06-10 19:41:36	855	4.99e-06	0.0023	0.0001	-0.028166
2025-06-10 19:41:37	856	4.99e-06	0.00199	0.0001	-0.023789
2025-06-10 19:41:38	857	4.99e-06	0.00184	0.0001	-0.019412
2025-06-10 19:41:39	858	4.99e-06	0.00173	0.0001	-0.03692
2025-06-10 19:41:40	859	4.99e-06	0.00163	0.0001	-0.032543
2025-06-10 19:41:41	860	4.99e-06	0.00155	0.0001	-0.019412
2025-06-10 19:41:42	861	4.93e-06	0.00151	0.0001	-0.001904
2025-06-10 19:41:43	862	4.89e-06	0.00147	0.0001	-0.010658
2025-06-10 19:41:44	863	4.89e-06	0.00145	0.0001	-0.032543
2025-06-10 19:41:45	864	4.89e-06	0.00143	0.0001	-0.032543
2025-06-10 19:41:46	865	4.89e-06	0.00141	0.0001	-0.019412
2025-06-10 19:41:47	866	4.89e-06	0.0014	0.0001	-0.006281
2025-06-10 19:41:48	867	4.89e-06	0.0014	0.0001	-0.028166
2025-06-10 19:41:49	868	4.89e-06	0.00139	0.0001	-0.023789
2025-06-10 19:41:50	869	4.89e-06	0.00139	0.0001	-0.023789
2025-06-10 19:41:51	870	4.89e-06	0.00139	0.0001	-0.019412
2025-06-10 19:41:52	871	4.87e-06	0.00138	0.0001	-0.015035
2025-06-10 19:41:53	872	4.89e-06	0.00138	0.0001	-0.041297
2025-06-10 19:41:54	873	4.89e-06	0.00138	0.0001	-0.028166
2025-06-10 19:41:55	874	4.89e-06	0.00138	0.0001	-0.028166
2025-06-10 19:41:56	875	4.87e-06	0.00138	0.0001	-0.028166
2025-06-10 19:41:57	876	4.89e-06	0.00138	0.0001	-0.028166
2025-06-10 19:41:58	877	4.89e-06	0.00137	0.0001	-0.023789
2025-06-10 19:41:59	878	4.89e-06	0.00137	0.0001	-0.019412
2025-06-10 19:42:00	879	4.87e-06	0.00139	0.0001	-0.028166
2025-06-10 19:42:01	880	4.89e-06	0.00143	0.0001	-0.032543
2025-06-10 19:42:02	881	1.68e-05	0.00142	0.0001	-0.023789
2025-06-10 19:42:02	881	1.6e-05	0.00113	0.0001	-0.028166
2025-06-10 19:42:03	882	1.25e-05	0.000842	0.0001	-0.032543
2025-06-10 19:42:04	883	1.1e-05	0.000636	0.0001	-0.032543
2025-06-10 19:42:05	884	1.04e-05	0.000502	0.0001	-0.015035
2025-06-10 19:42:06	885	1.01e-05	0.000404	0.0001	-0.028166
2025-06-10 19:42:07	886	9.86e-06	0.000326	0.0001	-0.028166
2025-06-10 19:42:08	887	9.67e-06	0.000271	0.0001	-0.023789
2025-06-10 19:42:09	888	9.58e-06	0.000222	0.0001	-0.03692
2025-06-10 19:42:10	889	9.49e-06	0.000187	0.0001	-0.032543
2025-06-10 19:42:11	890	9.34e-06	0.000155	0.0001	-0.023789
2025-06-10 19:42:12	891	9.28e-06	0.000142	0.0001	-0.006281
2025-06-10 19:42:13	892	9.16e-06	0.000127	0.0001	-0.023789
2025-06-10 19:42:14	893	9.13e-06	0.000117	0.0001	-0.028166
2025-06-10 19:42:15	894	9.01e-06	0.000109	0.0001	-0.015035
2025-06-10 19:42:16	895	8.98e-06	0.000101	0.0001	-0.023789
2025-06-10 19:42:17	896	8.86e-06	0.0001	0.0001	-0.028166
2025-06-10 19:42:18	897	8.86e-06	0.0001	0.0001	-0.028166
2025-06-10 19:42:19	898	8.86e-06	0.0001	0.0001	-0.023789
2025-06-10 19:42:20	899	8.83e-06	0.0001	0.0001	-0.03692
2025-06-10 19:42:21	900	8.7e-06	0.0001	0.0001	-0.032543
2025-06-10 19:42:22	901	8.7e-06	0.0001	0.0001	-0.028166
2025-06-10 19:42:23	902	8.7e-06	0.0001	0.0001	-0.032543
2025-06-10 19:42:24	903	9.01e-06	0.0001	0.0001	-0.023789
2025-06-10 19:42:25	904	9.01e-06	0.0001	0.0001	-0.028166
2025-06-10 19:42:26	905	9.04e-06	0.0001	0.0001	-0.03692
2025-06-10 19:42:28	907	9.16e-06	0.0001	0.0001	-0.028166
2025-06-10 19:42:28	907	9.16e-06	0.0001	0.0001	-0.010658
2025-06-10 19:42:29	908	9.19e-06	0.0001	0.0001	-0.028166
2025-06-10 19:42:30	909	9.19e-06	0.0001	0.000101	-0.032543
2025-06-10 19:42:31	910	9.19e-06	0.0001	0.000107	-0.019412
2025-06-10 19:42:32	911	9.16e-06	0.0001	0.000107	-0.028166
2025-06-10 19:42:33	912	9.16e-06	0.0001	0.000109	-0.028166
2025-06-10 19:42:34	913	9.16e-06	0.0001	0.00011	-0.023789
2025-06-10 19:42:35	914	9.16e-06	0.0001	0.000114	-0.028166
2025-06-10 19:42:36	915	9.16e-06	0.0001	0.000118	-0.023789
2025-06-10 19:42:37	916	9.07e-06	0.0001	0.00012	-0.028166
2025-06-10 19:42:38	917	9.01e-06	0.0001	0.000123	-0.032543
2025-06-10 19:42:39	918	9.01e-06	0.0001	0.000126	-0.028166
2025-06-10 19:42:40	919	9.01e-06	0.0001	0.000129	-0.028166
2025-06-10 19:42:41	920	8.98e-06	0.0001	0.000132	-0.019412
2025-06-10 19:42:42	921	9.01e-06	0.0001	0.000132	-0.019412
2025-06-10 19:42:43	922	8.98e-06	0.0001	0.000135	-0.015035
2025-06-10 19:42:44	923	9.01e-06	0.0001	0.000139	-0.019412
2025-06-10 19:42:45	924	9.01e-06	0.0001	0.000138	-0.019412
2025-06-10 19:42:46	925	9.01e-06	0.0001	0.00014	-0.023789
2025-06-10 19:42:47	926	9.01e-06	0.0001	0.000143	-0.010658
2025-06-10 19:42:48	927	9.01e-06	0.0001	0.000145	-0.03692
2025-06-10 19:42:49	928	9.01e-06	0.0001	0.000145	-0.019412
2025-06-10 19:42:50	929	9.01e-06	0.0001	0.000146	-0.023789
2025-06-10 19:42:51	930	9.01e-06	0.0001	0.000146	-0.03692
2025-06-10 19:42:52	931	8.95e-06	0.0001	0.000148	-0.03692
2025-06-10 19:42:53	932	8.86e-06	0.0001	0.000148	-0.019412
2025-06-10 19:42:53	932	8.83e-06	0.0001	0.000147	-0.015035
2025-06-10 19:42:54	933	8.86e-06	0.0001	0.000148	-0.019412
2025-06-10 19:42:55	934	8.83e-06	0.0001	0.000148	-0.019412
2025-06-10 19:42:56	935	8.83e-06	0.0001	0.000147	-0.015035
2025-06-10 19:42:57	936	8.43e-06	0.0001	0.000149	-0.028166
2025-06-10 19:42:58	937	8.07e-06	0.0001	0.00015	-0.019412
2025-06-10 19:42:59	938	8.04e-06	0.0001	0.000156	-0.028166
2025-06-10 19:43:00	939	6.51e-06	0.0001	0.000167	-0.041297
2025-06-10 19:43:01	940	6.07e-06	0.0001	0.000177	-0.023789
2025-06-10 19:43:02	941	6.01e-06	0.0001	0.000212	-0.028166
2025-06-10 19:43:03	942	5.99e-06	0.0001	0.000239	-0.023789
2025-06-10 19:43:04	943	5.97e-06	0.0001	0.000259	-0.019412
2025-06-10 19:43:05	944	5.91e-06	0.0001	0.000299	-0.028166
2025-06-10 19:43:06	945	5.91e-06	0.0001	0.000316	-0.03692
2025-06-10 19:43:07	946	5.89e-06	0.0001	0.000349	-0.015035
2025-06-10 19:43:08	947	5.89e-06	0.0001	0.000367	-0.015035
2025-06-10 19:43:09	948	5.89e-06	0.0001	0.000389	-0.028166
2025-06-10 19:43:10	949	5.89e-06	0.0001	0.000414	-0.023789
2025-06-10 19:43:11	950	5.89e-06	0.0001	0.000428	-0.015035
2025-06-10 19:43:12	951	5.82e-06	0.0001	0.000452	-0.023789
2025-06-10 19:43:13	952	5.82e-06	0.0001	0.000475	-0.03692
2025-06-10 19:43:14	953	5.8e-06	0.0001	0.000498	-0.028166
2025-06-10 19:43:15	954	5.8e-06	0.0001	0.000522	-0.028166
2025-06-10 19:43:16	955	5.78e-06	0.0001	0.000534	-0.028166
2025-06-10 19:43:17	956	5.8e-06	0.0001	0.000559	-0.03692
2025-06-10 19:43:18	957	5.8e-06	0.0001	0.000574	-0.019412
2025-06-10 19:43:19	958	5.8e-06	0.0001	0.000595	-0.028166
2025-06-10 19:43:19	958	5.8e-06	0.0001	0.000615	-0.019412
2025-06-10 19:43:20	959	5.78e-06	0.0001	0.000633	-0.028166
2025-06-10 19:43:21	960	5.7e-06	0.0001	0.000652	-0.023789
2025-06-10 19:43:22	961	5.7e-06	0.0001	0.00067	-0.041297
2025-06-10 19:43:23	962	5.68e-06	0.0001	0.000686	-0.032543
2025-06-10 19:43:24	963	5.7e-06	0.0001	0.000702	-0.03692
2025-06-10 19:43:25	964	5.68e-06	0.0001	0.000721	-0.015035
2025-06-10 19:43:26	965	5.7e-06	0.0001	0.000738	-0.023789
2025-06-10 19:43:27	966	5.7e-06	0.0001	0.000755	-0.023789
2025-06-10 19:43:28	967	5.7e-06	0.0001	0.000769	-0.03692
2025-06-10 19:43:29	968	5.68e-06	0.0001	0.000785	-0.019412
2025-06-10 19:43:30	969	5.7e-06	0.0001	0.000806	-0.006281
2025-06-10 19:43:31	970	5.68e-06	0.0001	0.000827	-0.023789
2025-06-10 19:43:32	971	5.68e-06	0.0001	0.000848	-0.015035
2025-06-10 19:43:33	972	5.68e-06	0.0001	0.00087	-0.03692
2025-06-10 19:43:34	973	5.66e-06	0.0001	0.000898	-0.019412
2025-06-10 19:43:35	974	5.6e-06	0.0001	0.000925	-0.019412
2025-06-10 19:43:36	975	5.6e-06	0.0001	0.000955	-0.028166
2025-06-10 19:43:37	976	5.62e-06	0.0001	0.000989	-0.041297
2025-06-10 19:43:38	977	5.6e-06	0.0001	0.00102	-0.015035
2025-06-10 19:43:39	978	5.6e-06	0.0001	0.00105	-0.019412
2025-06-10 19:43:40	979	5.6e-06	0.0001	0.0011	-0.023789
2025-06-10 19:43:41	980	5.6e-06	0.0001	0.00117	-0.019412
2025-06-10 19:43:42	981	5.6e-06	0.0001	0.00125	-0.010658
2025-06-10 19:43:43	982	5.6e-06	0.0001	0.00133	-0.023789
2025-06-10 19:43:44	983	5.6e-06	0.0001	0.00141	-0.006281
2025-06-10 19:43:45	984	5.6e-06	0.0001	0.00157	-0.019412
2025-06-10 19:43:45	984	5.6e-06	0.0001	0.00175	-0.001904
2025-06-10 19:43:46	985	5.6e-06	0.0001	0.00195	-0.03692
2025-06-10 19:43:47	986	5.6e-06	0.0001	0.00228	-0.019412
2025-06-10 19:43:48	987	5.6e-06	0.0001	0.00265	-0.023789
2025-06-10 19:43:49	988	5.62e-06	0.0001	0.00322	-0.023789
2025-06-10 19:43:50	989	5.6e-06	0.0001	0.00395	-0.010658
2025-06-10 19:43:51	990	5.58e-06	0.0001	0.00487	-0.010658
2025-06-10 19:43:52	991	5.53e-06	0.0001	0.00616	-0.032543
2025-06-10 19:43:53	992	5.51e-06	0.0001	0.0081	-0.006281
2025-06-10 19:43:54	993	5.51e-06	0.0001	0.0105	-0.010658
2025-06-10 19:43:55	994	5.51e-06	0.0001	0.0137	-0.001904
2025-06-10 19:43:56	995	5.49e-06	0.0001	0.0175	-0.019412
2025-06-10 19:43:57	996	5.51e-06	0.0001	0.0215	-0.006281
2025-06-10 19:43:58	997	5.51e-06	0.0001	0.0255	-0.019412
2025-06-10 19:43:59	998	5.51e-06	0.0001	0.0285	-0.001904
2025-06-10 19:44:00	999	5.51e-06	0.0001	0.0307	0.006849
2025-06-10 19:44:01	1000	5.51e-06	0.0001	0.0317	-0.001904
2025-06-10 19:44:02	1001	5.51e-06	0.0001	0.0321	-0.006281
2025-06-10 19:44:03	1002	5.51e-06	0.0001	0.0323	-0.001904
2025-06-10 19:44:04	1003	5.51e-06	0.0001	0.0324	-0.006281
2025-06-10 19:44:05	1004	5.51e-06	0.0001	0.0325	-0.006281
2025-06-10 19:44:06	1005	5.51e-06	0.0001	0.0326	-0.001904
2025-06-10 19:44:07	1006	5.49e-06	0.0001	0.0328	-0.001904
2025-06-10 19:44:08	1007	5.51e-06	0.0001	0.033	0.002472
2025-06-10 19:44:09	1008	5.53e-06	0.0001	0.0332	0.002472
2025-06-10 19:44:09	1008	5.51e-06	0.0001	0.0333	0.002472
2025-06-10 19:44:10	1009	5.51e-06	0.0001	0.0334	-0.010658
2025-06-10 19:44:11	1010	5.51e-06	0.0001	0.0336	0.011226
2025-06-10 19:44:12	1011	5.51e-06	0.0001	0.0338	0.006849
2025-06-10 19:44:13	1012	5.51e-06	0.0001	0.0339	-0.006281
2025-06-10 19:44:14	1013	5.51e-06	0.0001	0.0342	-0.006281
2025-06-10 19:44:15	1014	5.51e-06	0.0001	0.0344	0.002472
2025-06-10 19:44:16	1015	5.49e-06	0.0001	0.0348	-0.001904
2025-06-10 19:44:17	1016	5.51e-06	0.0001	0.0352	0.002472
2025-06-10 19:44:18	1017	5.45e-06	0.0001	0.0358	-0.006281
2025-06-10 19:44:19	1018	5.43e-06	0.0001	0.0368	-0.006281
2025-06-10 19:44:20	1019	5.41e-06	0.0001	0.0388	0.002472
2025-06-10 19:44:21	1020	5.41e-06	0.0001	0.0421	0.006849
2025-06-10 19:44:22	1021	5.41e-06	0.0001	0.0469	0.006849
2025-06-10 19:44:23	1022	5.41e-06	0.0001	0.0579	0.015603
2025-06-10 19:44:24	1023	5.39e-06	0.0001	0.0725	0.033111
2025-06-10 19:44:25	1024	5.41e-06	0.0001	0.0951	0.059372
2025-06-10 19:44:26	1025	5.41e-06	0.0001	0.126	0.085634
2025-06-10 19:44:27	1026	5.41e-06	0.0001	0.159	0.120649
2025-06-10 19:44:28	1027	5.39e-06	0.0001	0.197	0.168795
2025-06-10 19:44:29	1028	5.41e-06	0.0001	0.239	0.195056
2025-06-10 19:44:30	1029	5.41e-06	0.0001	0.279	0.256333
2025-06-10 19:44:31	1030	5.41e-06	0.0001	0.325	0.304479
2025-06-10 19:44:32	1031	5.41e-06	0.0001	0.37	0.330741
2025-06-10 19:44:33	1032	5.39e-06	0.0001	0.419	0.37451
2025-06-10 19:44:34	1033	5.39e-06	0.0001	0.491	0.453294
2025-06-10 19:44:35	1034	5.41e-06	0.0001	0.548	0.514571
2025-06-10 19:44:36	1035	5.41e-06	0.0001	0.613	0.580225
2025-06-10 19:44:37	1036	5.41e-06	0.0001	0.674	0.637124
2025-06-10 19:44:38	1037	5.39e-06	0.0001	0.743	0.715909
2025-06-10 19:44:39	1038	5.41e-06	0.0001	0.812	0.781562
2025-06-10 19:44:40	1039	5.41e-06	0.0001	0.877	0.847216
2025-06-10 19:44:41	1040	5.39e-06	0.0001	0.946	0.921623
2025-06-10 19:44:42	1041	5.39e-06	0.0001	1.02	0.996031
2025-06-10 19:44:43	1042	5.41e-06	0.0001	1.11	1.05731
2025-06-10 19:44:44	1043	5.39e-06	0.0001	1.18	1.14922
2025-06-10 19:44:45	1044	5.41e-06	0.0001	1.28	1.2674
2025-06-10 19:44:46	1045	5.41e-06	0.0001	1.36	1.32868
2025-06-10 19:44:47	1046	5.41e-06	0.0001	1.44	1.38558
2025-06-10 19:44:48	1047	5.41e-06	0.0001	1.52	1.46874
2025-06-10 19:44:49	1048	5.41e-06	0.0001	1.58	1.53877
2025-06-10 19:44:50	1049	5.39e-06	0.0001	1.65	1.63506
2025-06-10 19:44:51	1050	5.41e-06	0.0001	1.73	1.70509
2025-06-10 19:44:52	1051	5.41e-06	0.0001	1.81	1.76637
2025-06-10 19:44:53	1052	5.41e-06	0.0001	1.89	1.84078
2025-06-10 19:44:53	1052	5.41e-06	0.0001	1.96	1.91518
2025-06-10 19:44:54	1053	5.41e-06	0.0001	2.03	1.97208
2025-06-10 19:44:55	1054	5.41e-06	0.0001	2.1	2.05087
2025-06-10 19:44:56	1055	5.41e-06	0.0001	2.16	2.1209
2025-06-10 19:44:58	1057	5.39e-06	0.0001	2.21	2.16467
2025-06-10 19:44:59	1058	5.39e-06	0.0001	2.28	2.25658
2025-06-10 19:45:00	1059	5.37e-06	0.0001	2.35	2.32224
2025-06-10 19:45:01	1060	5.33e-06	0.0001	2.4	2.37476
2025-06-10 19:45:02	1061	5.33e-06	0.0001	2.47	2.44041
2025-06-10 19:45:03	1062	5.31e-06	0.0001	2.52	2.49293
2025-06-10 19:45:04	1063	5.3e-06	0.0001	2.57	2.5192
2025-06-10 19:45:05	1064	5.3e-06	0.0001	2.61	2.55421
2025-06-10 19:45:06	1065	5.31e-06	0.0001	2.64	2.61111
2025-06-10 19:45:07	1066	5.3e-06	0.0001	2.68	2.65488
2025-06-10 19:45:08	1067	5.3e-06	0.0001	2.71	2.65926
2025-06-10 19:45:09	1068	5.31e-06	0.0001	2.74	2.69865
2025-06-10 19:45:10	1069	5.3e-06	0.0001	2.78	2.72053
2025-06-10 19:45:11	1070	5.3e-06	0.0001	2.79	2.74242
2025-06-10 19:45:12	1071	5.31e-06	0.0001	2.81	2.7643
2025-06-10 19:45:13	1072	5.3e-06	0.0001	2.83	2.78181
2025-06-10 19:45:14	1073	5.3e-06	0.0001	2.85	2.8212
2025-06-10 19:45:15	1074	5.31e-06	0.0001	2.87	2.8212
2025-06-10 19:45:16	1075	5.3e-06	0.0001	2.88	2.86059
2025-06-10 19:45:17	1076	5.31e-06	0.0001	2.89	2.85184
2025-06-10 19:45:18	1077	5.31e-06	0.0001	2.91	2.88248
2025-06-10 19:45:19	1078	5.3e-06	0.0001	2.92	2.88686
2025-06-10 19:45:20	1079	5.3e-06	0.0001	2.92	2.90436
2025-06-10 19:45:21	1080	5.3e-06	0.0001	2.94	2.92625
2025-06-10 19:45:22	1081	5.3e-06	0.0001	2.95	2.92187
2025-06-10 19:45:23	1082	5.3e-06	0.0001	2.95	2.92187
2025-06-10 19:45:24	1083	5.31e-06	0.0001	2.97	2.94813
2025-06-10 19:45:25	1084	5.3e-06	0.0001	2.97	2.95251
2025-06-10 19:45:26	1085	5.3e-06	0.0001	2.97	2.94813
2025-06-10 19:45:27	1086	5.31e-06	0.0001	2.99	2.95689
2025-06-10 19:45:28	1087	5.3e-06	0.0001	2.99	2.96564
2025-06-10 19:45:29	1088	5.3e-06	0.0001	3	2.97439
2025-06-10 19:45:30	1089	5.3e-06	0.0001	3	2.9919
2025-06-10 19:45:31	1090	5.31e-06	0.0001	3	2.97877
2025-06-10 19:45:32	1091	5.3e-06	0.0001	3	2.98315
2025-06-10 19:45:33	1092	5.3e-06	0.0001	3.01	2.98753
2025-06-10 19:45:34	1093	5.3e-06	0.0001	3.02	3.01816
2025-06-10 19:45:35	1094	5.3e-06	0.0001	3.02	3.00066
2025-06-10 19:45:36	1095	5.3e-06	0.0001	3.02	3.00941
2025-06-10 19:45:37	1096	5.3e-06	0.0001	3.02	3.01816
2025-06-10 19:45:38	1097	5.3e-06	0.0001	3.02	3.01816
2025-06-10 19:45:39	1098	5.31e-06	0.0001	3.02	3.01379
2025-06-10 19:45:40	1099	5.31e-06	0.0001	3.03	3.04442
2025-06-10 19:45:41	1100	5.3e-06	0.0001	3.03	3.0313
2025-06-10 19:45:42	1101	5.3e-06	0.0001	3.03	3.02692
2025-06-10 19:45:43	1102	5.31e-06	0.0001	3.03	3.0313
2025-06-10 19:45:44	1103	5.3e-06	0.0001	3.03	3.03567
2025-06-10 19:45:45	1104	5.3e-06	0.0001	3.03	3.04442
2025-06-10 19:45:46	1105	5.3e-06	0.0001	3.03	3.0313
2025-06-10 19:45:47	1106	5.3e-06	0.0001	3.02	3.05318
2025-06-10 19:45:48	1107	5.3e-06	0.0001	3.03	3.03567
2025-06-10 19:45:49	1108	5.3e-06	0.0001	3.03	3.04005
2025-06-10 19:45:50	1109	5.3e-06	0.0001	3.03	3.06193
2025-06-10 19:45:51	1110	5.3e-06	0.0001	3.03	3.04442
2025-06-10 19:45:52	1111	5.3e-06	0.0001	3.03	3.0488
2025-06-10 19:45:53	1112	5.31e-06	0.0001	3.03	3.0488
2025-06-10 19:45:54	1113	5.3e-06	0.0001	3.02	3.0488
2025-06-10 19:45:55	1114	5.3e-06	0.0001	3.03	3.05756
2025-06-10 19:45:56	1115	5.28e-06	0.0001	3.03	3.05756
2025-06-10 19:45:57	1116	5.3e-06	0.0001	3.03	3.05756
2025-06-10 19:45:58	1117	5.31e-06	0.0001	3.03	3.04442
2025-06-10 19:45:59	1118	5.3e-06	0.0001	3.03	3.05318
2025-06-10 19:46:00	1119	5.3e-06	0.0001	3.03	3.04442
2025-06-10 19:46:01	1120	5.31e-06	0.0001	3.03	3.05756
2025-06-10 19:46:02	1121	5.31e-06	0.0001	3.03	3.06631
2025-06-10 19:46:03	1122	5.3e-06	0.0001	3.03	3.05756
2025-06-10 19:46:04	1123	5.3e-06	0.0001	3.02	3.04442
2025-06-10 19:46:05	1124	5.31e-06	0.0001	3.03	3.05318
2025-06-10 19:46:06	1125	5.3e-06	0.0001	3.02	3.04005
2025-06-10 19:46:07	1126	5.31e-06	0.0001	3.03	3.05756
2025-06-10 19:46:08	1127	5.3e-06	0.0001	3.03	3.04005
2025-06-10 19:46:09	1128	5.3e-06	0.0001	3.03	3.0488
2025-06-10 19:46:10	1129	5.31e-06	0.0001	3.03	3.04442
2025-06-10 19:46:11	1130	5.28e-06	0.0001	3.03	3.05318
2025-06-10 19:46:12	1131	5.3e-06	0.0001	3.03	3.05318
2025-06-10 19:46:13	1132	5.3e-06	0.0001	3.03	3.03567
2025-06-10 19:46:14	1133	5.3e-06	0.0001	3.03	3.03567
2025-06-10 19:46:15	1134	5.3e-06	0.0001	3.03	3.05756
2025-06-10 19:46:16	1135	5.3e-06	0.0001	3.03	3.05318
2025-06-10 19:46:17	1136	5.31e-06	0.0001	3.01	3.05756
2025-06-10 19:46:18	1137	5.3e-06	0.0001	3.01	3.0488
2025-06-10 19:46:19	1138	5.3e-06	0.0001	3.01	3.03567
2025-06-10 19:46:20	1139	5.3e-06	0.0001	3.02	3.05318
2025-06-10 19:46:21	1140	5.31e-06	0.0001	3.02	3.05318
2025-06-10 19:46:22	1141	5.31e-06	0.0001	3.01	3.03567
2025-06-10 19:46:23	1142	5.3e-06	0.0001	3.01	3.04442
2025-06-10 19:46:24	1143	5.3e-06	0.0001	3.01	3.05318
2025-06-10 19:46:25	1144	5.3e-06	0.0001	3.01	3.03567
2025-06-10 19:46:26	1145	5.3e-06	0.0001	3.01	3.03567
2025-06-10 19:46:27	1146	5.3e-06	0.0001	3.01	3.04005
2025-06-10 19:46:28	1147	5.3e-06	0.0001	3.01	3.0488
2025-06-10 19:46:29	1148	5.31e-06	0.0001	3.02	3.04442
2025-06-10 19:46:30	1149	5.31e-06	0.0001	3.01	3.04005
2025-06-10 19:46:31	1150	5.31e-06	0.0001	3.01	3.0488
2025-06-10 19:46:32	1151	5.31e-06	0.0001	3.01	3.05318
2025-06-10 19:46:33	1152	5.31e-06	0.0001	3.01	3.08819
2025-06-10 19:46:34	1153	5.3e-06	0.0001	3	3.04442
2025-06-10 19:46:35	1154	5.3e-06	0.0001	3	3.04442
2025-06-10 19:46:36	1155	5.3e-06	0.0001	3	3.05318
2025-06-10 19:46:37	1156	5.3e-06	0.0001	3	3.03567
2025-06-10 19:46:38	1157	5.3e-06	0.0001	3	3.03567
2025-06-10 19:46:39	1158	5.26e-06	0.0001	3	3.0488
2025-06-10 19:46:40	1159	5.26e-06	0.0001	3	3.05318
2025-06-10 19:46:41	1160	5.3e-06	0.0001	3	3.05318
2025-06-10 19:46:42	1161	5.3e-06	0.0001	3	3.0313
2025-06-10 19:46:43	1162	5.28e-06	0.0001	3	3.0313
2025-06-10 19:46:44	1163	5.26e-06	0.0001	3	3.0313
2025-06-10 19:46:45	1164	5.22e-06	0.0001	3	3.04005
2025-06-10 19:46:46	1165	5.2e-06	0.0001	3	3.03567
2025-06-10 19:46:47	1166	5.2e-06	0.0001	3	3.0313
2025-06-10 19:46:48	1167	5.2e-06	0.0001	2.99	3.0313
2025-06-10 19:46:49	1168	5.2e-06	0.0001	2.99	3.02692
2025-06-10 19:46:50	1169	5.2e-06	0.0001	2.98	3.03567
2025-06-10 19:46:51	1170	5.18e-06	0.0001	2.98	3.04442
2025-06-10 19:46:52	1171	5.18e-06	0.0001	2.98	3.02692
2025-06-10 19:46:53	1172	5.2e-06	0.0001	2.98	3.04442
2025-06-10 19:46:54	1173	5.2e-06	0.0001	2.99	3.03567
2025-06-10 19:46:55	1174	5.2e-06	0.0001	2.97	3.02254
2025-06-10 19:46:56	1175	5.2e-06	0.0001	2.97	3.01816
2025-06-10 19:46:57	1176	5.2e-06	0.0001	2.97	3.02692
2025-06-10 19:46:58	1177	5.2e-06	0.0001	2.96	3.00503
2025-06-10 19:46:59	1178	5.2e-06	0.0001	2.97	3.01816
2025-06-10 19:47:00	1179	5.22e-06	0.0001	2.96	3.00941
2025-06-10 19:47:01	1180	5.2e-06	0.0001	2.96	3.01816
2025-06-10 19:47:02	1181	5.2e-06	0.0001	2.94	3.00503
2025-06-10 19:47:03	1182	5.2e-06	0.0001	2.96	3.02254
2025-06-10 19:47:04	1183	5.2e-06	0.0001	2.96	3.00066
2025-06-10 19:47:05	1184	5.2e-06	0.0001	2.94	3.00066
2025-06-10 19:47:06	1185	5.22e-06	0.0001	2.93	2.9919
2025-06-10 19:47:07	1186	5.2e-06	0.0001	2.94	3.00066
2025-06-10 19:47:08	1187	5.2e-06	0.0001	2.94	2.98753
2025-06-10 19:47:08	1187	5.2e-06	0.0001	2.93	2.9919
2025-06-10 19:47:09	1188	5.2e-06	0.0001	2.92	2.98315
2025-06-10 19:47:10	1189	5.2e-06	0.0001	2.92	2.97877
2025-06-10 19:47:11	1190	5.2e-06	0.0001	2.93	2.96564
2025-06-10 19:47:12	1191	5.2e-06	0.0001	2.93	2.97877
2025-06-10 19:47:13	1192	5.2e-06	0.0001	2.91	2.96564
2025-06-10 19:47:14	1193	5.2e-06	0.0001	2.91	2.94813
2025-06-10 19:47:16	1195	5.2e-06	0.0001	2.9	2.93063
2025-06-10 19:47:17	1196	5.2e-06	0.0001	2.9	2.93938
2025-06-10 19:47:17	1196	5.2e-06	0.0001	2.88	2.935
2025-06-10 19:47:18	1197	5.2e-06	0.0001	2.87	2.92187
2025-06-10 19:47:19	1198	5.2e-06	0.0001	2.86	2.89561
2025-06-10 19:47:20	1199	5.2e-06	0.0001	2.85	2.88686
2025-06-10 19:47:21	1200	5.2e-06	0.0001	2.84	2.86935
2025-06-10 19:47:22	1201	5.2e-06	0.0001	2.82	2.85184
2025-06-10 19:47:23	1202	5.2e-06	0.0001	2.81	2.85184
2025-06-10 19:47:24	1203	5.2e-06	0.0001	2.79	2.83871
2025-06-10 19:47:25	1204	5.2e-06	0.0001	2.78	2.79494
2025-06-10 19:47:26	1205	5.2e-06	0.0001	2.76	2.79056
2025-06-10 19:47:27	1206	5.2e-06	0.0001	2.73	2.75555
2025-06-10 19:47:28	1207	5.2e-06	0.0001	2.72	2.72491
2025-06-10 19:47:29	1208	5.2e-06	0.0001	2.69	2.74242
2025-06-10 19:47:30	1209	5.2e-06	0.0001	2.65	2.68552
2025-06-10 19:47:31	1210	5.2e-06	0.0001	2.63	2.64175
2025-06-10 19:47:32	1211	5.2e-06	0.0001	2.59	2.60673
2025-06-10 19:47:33	1212	5.2e-06	0.0001	2.56	2.58923
2025-06-10 19:47:34	1213	5.2e-06	0.0001	2.53	2.57172
2025-06-10 19:47:35	1214	5.2e-06	0.0001	2.5	2.5367
2025-06-10 19:47:36	1215	5.2e-06	0.0001	2.49	2.52795
2025-06-10 19:47:37	1216	5.18e-06	0.0001	2.46	2.50606
2025-06-10 19:47:38	1217	5.2e-06	0.0001	2.43	2.48418
2025-06-10 19:47:39	1218	5.2e-06	0.0001	2.41	2.46667
2025-06-10 19:47:40	1219	5.2e-06	0.0001	2.4	2.44479
2025-06-10 19:47:41	1220	5.2e-06	0.0001	2.4	2.43603
2025-06-10 19:47:41	1220	5.2e-06	0.0001	2.38	2.42728
2025-06-10 19:47:42	1221	5.2e-06	0.0001	2.37	2.41415
2025-06-10 19:47:43	1222	5.2e-06	0.0001	2.36	2.41415
2025-06-10 19:47:44	1223	5.2e-06	0.0001	2.35	2.40102
2025-06-10 19:47:45	1224	5.2e-06	0.0001	2.35	2.39664
2025-06-10 19:47:46	1225	5.2e-06	0.0001	2.34	2.39664
2025-06-10 19:47:47	1226	5.2e-06	0.0001	2.34	2.37476
2025-06-10 19:47:48	1227	5.2e-06	0.0001	2.34	2.38351
2025-06-10 19:47:49	1228	5.2e-06	0.0001	2.32	2.366
2025-06-10 19:47:50	1229	5.2e-06	0.0001	2.32	2.37476
2025-06-10 19:47:51	1230	5.2e-06	0.0001	2.32	2.37914
2025-06-10 19:47:52	1231	5.2e-06	0.0001	2.32	2.35287
2025-06-10 19:47:53	1232	5.2e-06	0.0001	2.32	2.37914
2025-06-10 19:47:54	1233	5.18e-06	0.0001	2.31	2.37038
2025-06-10 19:47:55	1234	5.2e-06	0.0001	2.31	2.36163
2025-06-10 19:47:56	1235	5.2e-06	0.0001	2.31	2.37476
2025-06-10 19:47:57	1236	5.2e-06	0.0001	2.31	2.36163
2025-06-10 19:47:58	1237	5.2e-06	0.0001	2.31	2.35287
2025-06-10 19:47:59	1238	5.2e-06	0.0001	2.31	2.36163
2025-06-10 19:48:00	1239	5.2e-06	0.0001	2.31	2.3485
2025-06-10 19:48:01	1240	5.2e-06	0.0001	2.31	2.36163
2025-06-10 19:48:02	1241	5.2e-06	0.0001	2.29	2.3485
2025-06-10 19:48:03	1242	5.18e-06	0.0001	2.29	2.33974
2025-06-10 19:48:04	1243	5.2e-06	0.0001	2.29	2.34412
2025-06-10 19:48:05	1244	5.2e-06	0.0001	2.29	2.33537
2025-06-10 19:48:06	1245	5.2e-06	0.0001	2.29	2.34412
2025-06-10 19:48:07	1246	5.2e-06	0.0001	2.29	2.34412
2025-06-10 19:48:07	1246	5.2e-06	0.0001	2.29	2.33974
2025-06-10 19:48:08	1247	5.2e-06	0.0001	2.29	2.35287
2025-06-10 19:48:09	1248	5.2e-06	0.0001	2.29	2.33537
2025-06-10 19:48:10	1249	5.2e-06	0.0001	2.29	2.33537
2025-06-10 19:48:11	1250	5.2e-06	0.0001	2.29	2.33974
2025-06-10 19:48:12	1251	5.2e-06	0.0001	2.29	2.33099
2025-06-10 19:48:13	1252	5.2e-06	0.0001	2.29	2.33099
2025-06-10 19:48:14	1253	5.2e-06	0.0001	2.28	2.34412
2025-06-10 19:48:15	1254	5.2e-06	0.0001	2.28	2.32661
2025-06-10 19:48:16	1255	5.2e-06	0.0001	2.28	2.31348
2025-06-10 19:48:17	1256	5.2e-06	0.0001	2.28	2.31348
2025-06-10 19:48:18	1257	5.2e-06	0.0001	2.28	2.33537
2025-06-10 19:48:19	1258	5.18e-06	0.0001	2.28	2.31786
2025-06-10 19:48:20	1259	5.18e-06	0.0001	2.26	2.32661
2025-06-10 19:48:21	1260	5.2e-06	0.0001	2.26	2.3091
2025-06-10 19:48:22	1261	5.2e-06	0.0001	2.26	2.32224
2025-06-10 19:48:23	1262	5.2e-06	0.0001	2.26	2.30035
2025-06-10 19:48:24	1263	5.22e-06	0.0001	2.25	2.31786
2025-06-10 19:48:25	1264	5.2e-06	0.0001	2.25	2.30473
2025-06-10 19:48:26	1265	5.2e-06	0.0001	2.25	2.30473
2025-06-10 19:48:27	1266	5.2e-06	0.0001	2.25	2.30035
2025-06-10 19:48:28	1267	5.2e-06	0.0001	2.24	2.3091
2025-06-10 19:48:29	1268	5.18e-06	0.0001	2.24	2.30473
2025-06-10 19:48:30	1269	5.2e-06	0.0001	2.24	2.29597
2025-06-10 19:48:31	1270	5.18e-06	0.0001	2.24	2.3091
2025-06-10 19:48:32	1271	5.2e-06	0.0001	2.23	2.29597
2025-06-10 19:48:32	1271	5.2e-06	0.0001	2.23	2.28722
2025-06-10 19:48:33	1272	5.2e-06	0.0001	2.23	2.2916
2025-06-10 19:48:34	1273	5.2e-06	0.0001	2.23	2.29597
2025-06-10 19:48:35	1274	5.2e-06	0.0001	2.23	2.28284
2025-06-10 19:48:36	1275	5.18e-06	0.0001	2.22	2.28284
2025-06-10 19:48:37	1276	5.2e-06	0.0001	2.21	2.28284
2025-06-10 19:48:38	1277	5.2e-06	0.0001	2.21	2.2916
2025-06-10 19:48:39	1278	5.2e-06	0.0001	2.21	2.27409
2025-06-10 19:48:40	1279	5.2e-06	0.0001	2.21	2.27847
2025-06-10 19:48:41	1280	5.2e-06	0.0001	2.21	2.28284
2025-06-10 19:48:42	1281	5.2e-06	0.0001	2.21	2.27409
2025-06-10 19:48:43	1282	5.2e-06	0.0001	2.21	2.26533
2025-06-10 19:48:44	1283	5.2e-06	0.0001	2.21	2.28284
2025-06-10 19:48:45	1284	5.18e-06	0.0001	2.2	2.27847
2025-06-10 19:48:46	1285	5.2e-06	0.0001	2.21	2.27847
2025-06-10 19:48:47	1286	5.2e-06	0.0001	2.21	2.26533
2025-06-10 19:48:48	1287	5.2e-06	0.0001	2.2	2.25658
2025-06-10 19:48:49	1288	5.2e-06	0.0001	2.2	2.26096
2025-06-10 19:48:50	1289	5.2e-06	0.0001	2.2	2.26971
2025-06-10 19:48:51	1290	5.2e-06	0.0001	2.19	2.26096
2025-06-10 19:48:52	1291	5.2e-06	0.0001	2.19	2.2522
2025-06-10 19:48:53	1292	5.22e-06	0.0001	2.18	2.26533
2025-06-10 19:48:54	1293	5.2e-06	0.0001	2.18	2.2522
2025-06-10 19:48:55	1294	5.2e-06	0.0001	2.18	2.26096
2025-06-10 19:48:56	1295	5.2e-06	0.0001	2.18	2.26533
2025-06-10 19:48:57	1296	5.2e-06	0.0001	2.18	2.24345
2025-06-10 19:48:58	1297	5.2e-06	0.0001	2.17	2.26096
2025-06-10 19:48:58	1297	5.2e-06	0.0001	2.17	2.24783
2025-06-10 19:48:59	1298	5.2e-06	0.0001	2.17	2.24783
2025-06-10 19:49:00	1299	5.18e-06	0.0001	2.17	2.2522
2025-06-10 19:49:01	1300	5.2e-06	0.0001	2.17	2.23907
2025-06-10 19:49:02	1301	5.18e-06	0.0001	2.17	2.24783
2025-06-10 19:49:03	1302	5.18e-06	0.0001	2.16	2.25658
2025-06-10 19:49:04	1303	5.2e-06	0.0001	2.16	2.24345
2025-06-10 19:49:05	1304	5.18e-06	0.0001	2.16	2.2347
2025-06-10 19:49:06	1305	5.2e-06	0.0001	2.16	2.2347
2025-06-10 19:49:07	1306	5.2e-06	0.0001	2.16	2.23032
2025-06-10 19:49:09	1308	5.16e-06	0.0001	2.16	2.23032
2025-06-10 19:49:09	1308	5.18e-06	0.0001	2.16	2.2347
2025-06-10 19:49:10	1309	5.2e-06	0.0001	2.15	2.23032
2025-06-10 19:49:11	1310	5.18e-06	0.0001	2.15	2.24783
2025-06-10 19:49:12	1311	5.18e-06	0.0001	2.15	2.22594
2025-06-10 19:49:13	1312	5.18e-06	0.0001	2.15	2.24345
2025-06-10 19:49:15	1314	5.16e-06	0.0001	2.15	2.2347
2025-06-10 19:49:16	1315	5.18e-06	0.0001	2.15	2.22594
2025-06-10 19:49:17	1316	5.14e-06	0.0001	2.15	2.22594
2025-06-10 19:49:17	1316	5.16e-06	0.0001	2.14	2.21281
2025-06-10 19:49:18	1317	5.18e-06	0.0001	2.14	2.20844
2025-06-10 19:49:19	1318	5.16e-06	0.0001	2.14	2.21719
2025-06-10 19:49:20	1319	5.16e-06	0.0001	2.14	2.2522
2025-06-10 19:49:21	1320	5.14e-06	0.0001	2.14	2.22157
2025-06-10 19:49:22	1321	5.18e-06	0.0001	2.14	2.20844
2025-06-10 19:49:23	1322	5.14e-06	0.0001	2.13	2.21281
2025-06-10 19:49:24	1323	5.14e-06	0.0001	2.12	2.21281
2025-06-10 19:49:25	1324	5.16e-06	0.0001	2.12	2.22594
2025-06-10 19:49:26	1325	5.14e-06	0.0001	2.12	2.1953
2025-06-10 19:49:27	1326	5.14e-06	0.0001	2.13	2.21281
2025-06-10 19:49:28	1327	5.1e-06	0.0001	2.12	2.2347
2025-06-10 19:49:29	1328	5.1e-06	0.0001	2.12	2.20844
2025-06-10 19:49:30	1329	5.1e-06	0.0001	2.12	2.1953
2025-06-10 19:49:31	1330	5.12e-06	0.0001	2.11	2.1953
2025-06-10 19:49:32	1331	5.1e-06	0.0001	2.11	2.19093
2025-06-10 19:49:33	1332	5.12e-06	0.0001	2.11	2.1953
2025-06-10 19:49:34	1333	5.12e-06	0.0001	2.11	2.18655
2025-06-10 19:49:35	1334	5.1e-06	0.0001	2.11	2.19968
2025-06-10 19:49:36	1335	5.12e-06	0.0001	2.11	2.18655
2025-06-10 19:49:37	1336	5.1e-06	0.0001	2.11	2.19968
2025-06-10 19:49:38	1337	5.08e-06	0.0001	2.11	2.18217
2025-06-10 19:49:39	1338	5.12e-06	0.0001	2.11	2.18655
2025-06-10 19:49:40	1339	5.1e-06	0.0001	2.11	2.19968
2025-06-10 19:49:41	1340	5.1e-06	0.0001	2.1	2.1953
2025-06-10 19:49:42	1341	5.08e-06	0.0001	2.1	2.19093
2025-06-10 19:49:43	1342	5.08e-06	0.0001	2.1	2.1778
2025-06-10 19:49:44	1343	5.1e-06	0.0001	2.11	2.1953
2025-06-10 19:49:45	1344	5.1e-06	0.0001	2.1	2.1778
2025-06-10 19:49:46	1345	5.1e-06	0.0001	2.1	2.18217
2025-06-10 19:49:47	1346	5.1e-06	0.0001	2.1	2.19093
2025-06-10 19:49:49	1348	5.08e-06	0.0001	2.09	2.19093
2025-06-10 19:49:50	1349	5.08e-06	0.0001	2.09	2.18217
2025-06-10 19:49:51	1350	5.08e-06	0.0001	2.09	2.17342
2025-06-10 19:49:52	1351	5.08e-06	0.0001	2.09	2.18217
2025-06-10 19:49:53	1352	5.1e-06	0.0001	2.09	2.1778
2025-06-10 19:49:54	1353	5.1e-06	0.0001	2.09	2.16467
2025-06-10 19:49:55	1354	5.1e-06	0.0001	2.08	2.15591
2025-06-10 19:49:57	1356	5.08e-06	0.0001	2.08	2.18217
2025-06-10 19:49:58	1357	5.1e-06	0.0001	2.08	2.1778
2025-06-10 19:49:59	1358	5.1e-06	0.0001	2.08	2.16904
2025-06-10 19:50:00	1359	5.1e-06	0.0001	2.08	2.17342
2025-06-10 19:50:01	1360	5.1e-06	0.0001	2.08	2.16904
2025-06-10 19:50:02	1361	5.1e-06	0.0001	2.08	2.16904
2025-06-10 19:50:03	1362	5.1e-06	0.0001	2.07	2.16904
2025-06-10 19:50:04	1363	5.1e-06	0.0001	2.06	2.16467
2025-06-10 19:50:05	1364	5.08e-06	0.0001	2.07	2.16904
2025-06-10 19:50:06	1365	5.08e-06	0.0001	2.07	2.16904
2025-06-10 19:50:07	1366	5.1e-06	0.0001	2.07	2.1778
2025-06-10 19:50:08	1367	5.08e-06	0.0001	2.07	2.16029
2025-06-10 19:50:09	1368	5.1e-06	0.0001	2.07	2.14716
2025-06-10 19:50:10	1369	5.1e-06	0.0001	2.06	2.16467
2025-06-10 19:50:11	1370	5.1e-06	0.0001	2.06	2.15591
2025-06-10 19:50:12	1371	5.08e-06	0.0001	2.06	2.15153
2025-06-10 19:50:13	1372	5.08e-06	0.0001	2.06	2.15153
2025-06-10 19:50:14	1373	5.1e-06	0.0001	2.06	2.15153
2025-06-10 19:50:15	1374	5.08e-06	0.0001	2.06	2.13841
2025-06-10 19:50:16	1375	5.1e-06	0.0001	2.06	2.14716
2025-06-10 19:50:17	1376	5.08e-06	0.0001	2.06	2.13403
2025-06-10 19:50:18	1377	5.1e-06	0.0001	2.06	2.14716
2025-06-10 19:50:19	1378	5.08e-06	0.0001	2.05	2.13841
2025-06-10 19:50:20	1379	5.1e-06	0.0001	2.05	2.14278
2025-06-10 19:50:21	1380	5.1e-06	0.0001	2.05	2.15153
2025-06-10 19:50:22	1381	5.08e-06	0.0001	2.05	2.13841
2025-06-10 19:50:23	1382	5.1e-06	0.0001	2.05	2.15591
2025-06-10 19:50:24	1383	5.1e-06	0.0001	2.05	2.13403
2025-06-10 19:50:25	1384	5.1e-06	0.0001	2.05	2.14278
2025-06-10 19:50:26	1385	5.1e-06	0.0001	2.05	2.14278
2025-06-10 19:50:27	1386	5.1e-06	0.0001	2.05	2.12965
2025-06-10 19:50:28	1387	5.08e-06	0.0001	2.05	2.14278
2025-06-10 19:50:29	1388	5.1e-06	0.0001	2.05	2.13841
2025-06-10 19:50:30	1389	5.08e-06	0.0001	2.05	2.13403
2025-06-10 19:50:31	1390	5.1e-06	0.0001	2.05	2.12965
2025-06-10 19:50:32	1391	5.1e-06	0.0001	2.05	2.13403
2025-06-10 19:50:33	1392	5.1e-06	0.0001	2.04	2.12527
2025-06-10 19:50:34	1393	5.1e-06	0.0001	2.04	2.13403
2025-06-10 19:50:35	1394	5.1e-06	0.0001	2.04	2.13403
2025-06-10 19:50:36	1395	5.1e-06	0.0001	2.04	2.11652
2025-06-10 19:50:37	1396	5.1e-06	0.0001	2.04	2.12527
2025-06-10 19:50:38	1397	5.1e-06	0.0001	2.03	2.1209
2025-06-10 19:50:39	1398	5.1e-06	0.0001	2.04	2.13403
2025-06-10 19:50:40	1399	5.08e-06	0.0001	2.04	2.12965
2025-06-10 19:50:41	1400	5.08e-06	0.0001	2.03	2.1209
2025-06-10 19:50:42	1401	5.1e-06	0.0001	2.02	2.11652
2025-06-10 19:50:43	1402	5.1e-06	0.0001	2.02	2.11652
2025-06-10 19:50:44	1403	5.08e-06	0.0001	2.02	2.11652
2025-06-10 19:50:45	1404	5.1e-06	0.0001	2.02	2.10339
2025-06-10 19:50:46	1405	5.1e-06	0.0001	2.02	2.10339
2025-06-10 19:50:47	1406	5.08e-06	0.0001	2.02	2.11652
2025-06-10 19:50:48	1407	5.1e-06	0.0001	2.02	2.10777
2025-06-10 19:50:49	1408	5.08e-06	0.0001	2.01	2.09901
2025-06-10 19:50:50	1409	5.1e-06	0.0001	2.01	2.11214
2025-06-10 19:50:51	1410	5.1e-06	0.0001	2.01	2.10339
2025-06-10 19:50:52	1411	5.1e-06	0.0001	2.01	2.10339
2025-06-10 19:50:53	1412	5.08e-06	0.0001	2.01	2.10339
2025-06-10 19:50:54	1413	5.1e-06	0.0001	2.01	2.09464
2025-06-10 19:50:55	1414	5.1e-06	0.0001	2.01	2.10777
2025-06-10 19:50:56	1415	5.08e-06	0.0001	2.01	2.10339
2025-06-10 19:50:57	1416	5.08e-06	0.0001	2.01	2.11214
2025-06-10 19:50:58	1417	5.1e-06	0.0001	2.01	2.09464
2025-06-10 19:50:59	1418	5.1e-06	0.0001	2.01	2.09901
2025-06-10 19:51:00	1419	5.08e-06	0.0001	2.01	2.09026
2025-06-10 19:51:01	1420	5.1e-06	0.0001	2	2.09901
2025-06-10 19:51:02	1421	5.1e-06	0.0001	2	2.09026
2025-06-10 19:51:04	1423	5.02e-06	0.0001	2	2.10339
2025-06-10 19:51:05	1424	4.99e-06	0.0001	2	2.09026
2025-06-10 19:51:06	1425	4.89e-06	0.0001	2	2.0815
2025-06-10 19:51:07	1426	4.87e-06	0.000228	2	2.09464
2025-06-10 19:51:08	1427	4.89e-06	0.000428	2	2.09464
2025-06-10 19:51:09	1428	4.89e-06	0.000707	2	2.0815
2025-06-10 19:51:10	1429	4.85e-06	0.000891	1.99	2.10339
2025-06-10 19:51:11	1430	4.79e-06	0.00104	1.99	2.09901
2025-06-10 19:51:12	1431	4.79e-06	0.00119	1.99	2.08588
2025-06-10 19:51:13	1432	4.79e-06	0.00131	1.99	2.0815
2025-06-10 19:51:14	1433	4.79e-06	0.00141	1.99	2.0815
2025-06-10 19:51:15	1434	4.79e-06	0.00149	1.99	2.07713
2025-06-10 19:51:16	1435	4.79e-06	0.00156	1.99	2.09026
2025-06-10 19:51:17	1436	4.79e-06	0.00166	1.99	2.0815
2025-06-10 19:51:18	1437	4.79e-06	0.00172	1.99	2.0815
2025-06-10 19:51:19	1438	4.79e-06	0.00176	1.98	2.064
2025-06-10 19:51:20	1439	4.79e-06	0.0018	1.98	2.07275
2025-06-10 19:51:21	1440	4.79e-06	0.00183	1.98	2.06837
2025-06-10 19:51:22	1441	4.77e-06	0.00185	1.98	2.07713
2025-06-10 19:51:23	1442	4.7e-06	0.00187	1.98	2.07275
2025-06-10 19:51:24	1443	4.68e-06	0.0019	1.98	2.064
2025-06-10 19:51:25	1444	4.68e-06	0.00191	1.98	2.06837
2025-06-10 19:51:26	1445	4.7e-06	0.00194	1.98	2.07713
2025-06-10 19:51:27	1446	4.68e-06	0.00196	1.98	2.06837
2025-06-10 19:51:28	1447	4.7e-06	0.00199	1.98	2.064
2025-06-10 19:51:29	1448	4.7e-06	0.00201	1.97	2.06837
2025-06-10 19:51:30	1449	4.68e-06	0.00202	1.97	2.064
2025-06-10 19:51:31	1450	4.68e-06	0.00204	1.97	2.064
2025-06-10 19:51:31	1450	4.7e-06	0.00206	1.97	2.06837
2025-06-10 19:51:32	1451	4.68e-06	0.00208	1.97	2.05962
2025-06-10 19:51:33	1452	4.68e-06	0.00209	1.97	2.064
2025-06-10 19:51:34	1453	4.7e-06	0.0021	1.97	2.064
2025-06-10 19:51:35	1454	4.7e-06	0.00211	1.97	2.04649
2025-06-10 19:51:36	1455	4.7e-06	0.00212	1.97	2.064
2025-06-10 19:51:38	1457	4.7e-06	0.00213	1.97	2.05524
2025-06-10 19:51:39	1458	4.68e-06	0.00214	1.97	2.05087
2025-06-10 19:51:39	1458	4.7e-06	0.00214	1.97	2.05524
2025-06-10 19:51:40	1459	4.68e-06	0.00216	1.97	2.05087
2025-06-10 19:51:41	1460	4.68e-06	0.00217	1.96	2.04211
2025-06-10 19:51:42	1461	4.68e-06	0.00218	1.96	2.06837
2025-06-10 19:51:43	1462	4.68e-06	0.00218	1.96	2.05524
2025-06-10 19:51:44	1463	4.7e-06	0.00218	1.96	2.04211
2025-06-10 19:51:45	1464	4.7e-06	0.00216	1.96	2.04649
2025-06-10 19:51:46	1465	4.7e-06	0.00216	1.96	2.05087
2025-06-10 19:51:47	1466	4.68e-06	0.00218	1.96	2.04211
2025-06-10 19:51:48	1467	4.7e-06	0.00219	1.96	2.03774
2025-06-10 19:51:49	1468	4.68e-06	0.0022	1.96	2.03336
2025-06-10 19:51:50	1469	4.66e-06	0.0022	1.96	2.03336
2025-06-10 19:51:51	1470	4.64e-06	0.0022	1.96	2.04211
2025-06-10 19:51:52	1471	4.6e-06	0.0022	1.95	2.03774
2025-06-10 19:51:53	1472	4.6e-06	0.0022	1.95	2.04211
2025-06-10 19:51:54	1473	4.58e-06	0.0022	1.95	2.04211
2025-06-10 19:51:55	1474	4.58e-06	0.0022	1.95	2.03336
2025-06-10 19:51:56	1475	4.58e-06	0.0022	1.95	2.03336
2025-06-10 19:51:57	1476	4.58e-06	0.0022	1.94	2.04211
2025-06-10 19:51:58	1477	4.58e-06	0.0022	1.94	2.02461
2025-06-10 19:51:59	1478	4.58e-06	0.00221	1.94	2.02898
2025-06-10 19:52:00	1479	4.58e-06	0.00221	1.93	2.02461
2025-06-10 19:52:01	1480	4.6e-06	0.00223	1.93	2.03336
2025-06-10 19:52:02	1481	4.58e-06	0.00224	1.93	2.02461
2025-06-10 19:52:03	1482	4.58e-06	0.00224	1.93	2.02461
2025-06-10 19:52:04	1483	4.6e-06	0.00224	1.93	2.02461
2025-06-10 19:52:04	1483	4.58e-06	0.00225	1.93	2.03774
2025-06-10 19:52:05	1484	4.58e-06	0.00225	1.93	2.01585
2025-06-10 19:52:06	1485	4.6e-06	0.00225	1.93	2.01147
2025-06-10 19:52:08	1487	4.58e-06	0.00225	1.93	2.02461
2025-06-10 19:52:09	1488	4.58e-06	0.00226	1.94	2.02461
2025-06-10 19:52:10	1489	4.58e-06	0.00226	1.93	2.02023
2025-06-10 19:52:11	1490	4.58e-06	0.00226	1.93	2.02461
2025-06-10 19:52:12	1491	4.58e-06	0.00227	1.93	2.02898
2025-06-10 19:52:13	1492	4.58e-06	0.00227	1.93	2.0071
2025-06-10 19:52:13	1492	4.58e-06	0.00226	1.92	2.00272
2025-06-10 19:52:14	1493	4.6e-06	0.00228	1.92	2.01147
2025-06-10 19:52:15	1494	4.6e-06	0.00228	1.92	2.01147
2025-06-10 19:52:16	1495	4.58e-06	0.00227	1.92	2.01585
2025-06-10 19:52:17	1496	4.58e-06	0.00227	1.92	2.00272
2025-06-10 19:52:18	1497	4.58e-06	0.00226	1.92	2.01147
2025-06-10 19:52:19	1498	4.58e-06	0.00226	1.92	1.99397
2025-06-10 19:52:20	1499	4.6e-06	0.00228	1.92	2.01147
2025-06-10 19:52:21	1500	4.6e-06	0.00229	1.92	2.01147
2025-06-10 19:52:22	1501	4.58e-06	0.00229	1.92	2.0071
2025-06-10 19:52:23	1502	4.6e-06	0.0023	1.91	2.01585
2025-06-10 19:52:24	1503	3.83e-05	0.00219	1.91	1.99397
2025-06-10 19:52:25	1504	3.58e-05	0.0018	1.91	2.00272
2025-06-10 19:52:26	1505	2.67e-05	0.0014	1.91	1.98959
2025-06-10 19:52:27	1506	2.28e-05	0.00111	1.91	2.0071
2025-06-10 19:52:28	1507	2e-05	0.000885	1.91	1.99397
2025-06-10 19:52:29	1508	1.81e-05	0.000733	1.91	1.99397
2025-06-10 19:52:30	1509	1.66e-05	0.000608	1.91	1.99834
2025-06-10 19:52:31	1510	1.57e-05	0.000536	1.92	1.99397
2025-06-10 19:52:32	1511	1.51e-05	0.000468	1.91	1.98521
2025-06-10 19:52:33	1512	1.45e-05	0.000419	1.91	1.99397
2025-06-10 19:52:34	1513	1.4e-05	0.000377	1.92	1.99397
2025-06-10 19:52:35	1514	1.37e-05	0.000339	1.91	1.98084
2025-06-10 19:52:36	1515	1.34e-05	0.00031	1.91	1.98959
2025-06-10 19:52:37	1516	1.31e-05	0.000286	1.91	1.98521
2025-06-10 19:52:38	1517	1.28e-05	0.000262	1.9	1.99397
2025-06-10 19:52:38	1517	1.25e-05	0.000242	1.9	1.98959
2025-06-10 19:52:39	1518	1.23e-05	0.000226	1.9	1.99397
2025-06-10 19:52:40	1519	1.21e-05	0.000213	1.9	1.98521
2025-06-10 19:52:41	1520	1.19e-05	0.000201	1.9	1.97208
2025-06-10 19:52:42	1521	1.17e-05	0.000192	1.89	1.98959
2025-06-10 19:52:43	1522	1.15e-05	0.000176	1.89	1.97646
2025-06-10 19:52:44	1523	1.14e-05	0.000174	1.89	1.97208
2025-06-10 19:52:45	1524	1.12e-05	0.000165	1.89	1.97646
2025-06-10 19:52:46	1525	1.1e-05	0.000157	1.89	1.97208
2025-06-10 19:52:47	1526	1.09e-05	0.000154	1.89	1.98521
2025-06-10 19:52:48	1527	1.08e-05	0.00015	1.89	1.96771
2025-06-10 19:52:49	1528	1.07e-05	0.000147	1.89	1.97208
2025-06-10 19:52:50	1529	1.06e-05	0.000145	1.88	1.97208
2025-06-10 19:52:51	1530	1.05e-05	0.00014	1.88	1.97646
2025-06-10 19:52:52	1531	1.04e-05	0.000135	1.88	1.96771
2025-06-10 19:52:53	1532	1.04e-05	0.000132	1.88	1.95895
2025-06-10 19:52:54	1533	1.02e-05	0.000131	1.88	1.97208
2025-06-10 19:52:55	1534	1.02e-05	0.000129	1.87	1.97646
2025-06-10 19:52:56	1535	1.01e-05	0.000125	1.87	1.97208
2025-06-10 19:52:57	1536	1.01e-05	0.000126	1.88	1.96333
2025-06-10 19:52:58	1537	1e-05	0.000121	1.88	1.95457
2025-06-10 19:52:59	1538	9.98e-06	0.000122	1.87	1.96771
2025-06-10 19:53:00	1539	9.98e-06	0.000118	1.87	1.96771
2025-06-10 19:53:01	1540	9.95e-06	0.000116	1.88	1.94582
2025-06-10 19:53:02	1541	9.83e-06	0.000117	1.87	1.95895
2025-06-10 19:53:03	1542	9.83e-06	0.000114	1.87	1.97208
2025-06-10 19:53:03	1542	9.74e-06	0.000113	1.87	1.95457
2025-06-10 19:53:04	1543	9.64e-06	0.000112	1.87	1.96771
2025-06-10 19:53:05	1544	9.64e-06	0.000111	1.87	1.95457
2025-06-10 19:53:06	1545	9.64e-06	0.000108	1.87	1.96333
2025-06-10 19:53:07	1546	9.49e-06	0.000107	1.87	1.95895
2025-06-10 19:53:08	1547	9.49e-06	0.000105	1.87	1.98521
2025-06-10 19:53:09	1548	9.49e-06	0.000103	1.87	1.94582
2025-06-10 19:53:10	1549	9.37e-06	0.000103	1.87	1.94144
2025-06-10 19:53:11	1550	9.34e-06	0.0001	1.87	1.94582
2025-06-10 19:53:12	1551	9.31e-06	0.000101	1.86	1.95457
2025-06-10 19:53:13	1552	9.31e-06	0.000101	1.86	1.96771
2025-06-10 19:53:14	1553	9.22e-06	0.000101	1.86	1.9502
2025-06-10 19:53:15	1554	9.16e-06	0.000103	1.86	1.95457
2025-06-10 19:53:16	1555	9.16e-06	0.0001	1.86	1.94144
2025-06-10 19:53:17	1556	9.16e-06	0.0001	1.85	1.93707
2025-06-10 19:53:18	1557	9.16e-06	0.0001	1.86	1.93269
2025-06-10 19:53:19	1558	9.04e-06	0.0001	1.85	1.94144
2025-06-10 19:53:20	1559	9.01e-06	0.0001	1.85	1.93269
2025-06-10 19:53:21	1560	9.01e-06	0.0001	1.85	1.93707
2025-06-10 19:53:22	1561	9.01e-06	0.0001	1.84	1.93707
2025-06-10 19:53:23	1562	8.92e-06	0.0001	1.84	1.94144
2025-06-10 19:53:24	1563	8.86e-06	0.0001	1.84	1.91518
2025-06-10 19:53:25	1564	8.83e-06	0.0001	1.84	1.92831
2025-06-10 19:53:26	1565	8.83e-06	0.0001	1.84	1.94582
2025-06-10 19:53:27	1566	8.86e-06	0.0001	1.84	1.93269
2025-06-10 19:53:28	1567	8.86e-06	0.0001	1.84	1.94144
2025-06-10 19:53:28	1567	8.67e-06	0.0001	1.84	1.93707
2025-06-10 19:53:29	1568	8.7e-06	0.0001	1.84	1.93269
2025-06-10 19:53:30	1569	8.67e-06	0.0001	1.84	1.92831
2025-06-10 19:53:31	1570	8.67e-06	0.0001	1.84	1.93269
2025-06-10 19:53:32	1571	8.67e-06	0.0001	1.84	1.93269
2025-06-10 19:53:33	1572	8.64e-06	0.0001	1.84	1.92394
2025-06-10 19:53:34	1573	8.55e-06	0.0001	1.84	1.93269
2025-06-10 19:53:35	1574	8.55e-06	0.0001	1.84	1.92831
2025-06-10 19:53:36	1575	8.52e-06	0.0001	1.83	1.93707
2025-06-10 19:53:37	1576	8.52e-06	0.0001	1.83	1.93269
2025-06-10 19:53:38	1577	8.52e-06	0.0001	1.83	1.91956
2025-06-10 19:53:39	1578	8.52e-06	0.0001	1.83	1.91081
2025-06-10 19:53:40	1579	8.4e-06	0.0001	1.83	1.9502
2025-06-10 19:53:41	1580	8.34e-06	0.0001	1.83	1.93269
2025-06-10 19:53:42	1581	8.34e-06	0.0001	1.83	1.91956
2025-06-10 19:53:43	1582	8.37e-06	0.0001	1.83	1.91081
2025-06-10 19:53:44	1583	8.37e-06	0.0001	1.83	1.92831
2025-06-10 19:53:45	1584	8.37e-06	0.0001	1.83	1.91518
2025-06-10 19:53:46	1585	8.37e-06	0.0001	1.82	1.91518
2025-06-10 19:53:47	1586	8.28e-06	0.0001	1.82	1.90643
2025-06-10 19:53:48	1587	8.19e-06	0.0001	1.82	1.91956
2025-06-10 19:53:49	1588	8.19e-06	0.0001	1.82	1.91081
2025-06-10 19:53:50	1589	8.22e-06	0.0001	1.82	1.90205
2025-06-10 19:53:51	1590	8.22e-06	0.0001	1.82	1.91518
2025-06-10 19:53:52	1591	8.22e-06	0.0001	1.82	1.91518
2025-06-10 19:53:53	1592	8.22e-06	0.0001	1.82	1.89768
2025-06-10 19:53:54	1593	8.19e-06	0.0001	1.82	1.91518
2025-06-10 19:53:54	1593	8.22e-06	0.0001	1.82	1.90205
2025-06-10 19:53:56	1595	8.07e-06	0.0001	1.82	1.91081
2025-06-10 19:53:57	1596	8.04e-06	0.0001	1.82	1.90205
2025-06-10 19:53:58	1597	8.04e-06	0.0001	1.82	1.90205
2025-06-10 19:53:59	1598	8.04e-06	0.0001	1.82	1.91518
2025-06-10 19:54:00	1599	8.04e-06	0.0001	1.82	1.89768
2025-06-10 19:54:01	1600	8.04e-06	0.0001	1.81	1.91081
2025-06-10 19:54:02	1601	8.04e-06	0.0001	1.81	1.89768
2025-06-10 19:54:02	1601	8.04e-06	0.0001	1.81	1.88892
2025-06-10 19:54:03	1602	8.04e-06	0.0001	1.81	1.90643
2025-06-10 19:54:04	1603	7.92e-06	0.0001	1.81	1.88892
2025-06-10 19:54:05	1604	7.89e-06	0.0001	1.81	1.88892
2025-06-10 19:54:06	1605	7.89e-06	0.0001	1.81	1.89768
2025-06-10 19:54:08	1607	7.89e-06	0.0001	1.81	1.92394
2025-06-10 19:54:09	1608	7.86e-06	0.0001	1.81	1.88892
2025-06-10 19:54:10	1609	7.89e-06	0.0001	1.81	1.88454
2025-06-10 19:54:11	1610	7.89e-06	0.0001	1.81	1.88017
2025-06-10 19:54:12	1611	7.89e-06	0.0001	1.81	1.8933
2025-06-10 19:54:13	1612	7.86e-06	0.0001	1.81	1.88017
2025-06-10 19:54:14	1613	7.76e-06	0.0001	1.81	1.88892
2025-06-10 19:54:15	1614	7.7e-06	0.0001	1.81	1.86704
2025-06-10 19:54:16	1615	7.7e-06	0.0001	1.81	1.88017
2025-06-10 19:54:17	1616	7.73e-06	0.0001	1.81	1.88454
2025-06-10 19:54:18	1617	7.73e-06	0.0001	1.81	1.88017
2025-06-10 19:54:19	1618	7.7e-06	0.0001	1.81	1.88017
2025-06-10 19:54:20	1619	7.7e-06	0.0001	1.8	1.88454
2025-06-10 19:54:21	1620	7.7e-06	0.0001	1.8	1.88454
2025-06-10 19:54:22	1621	7.73e-06	0.0001	1.8	1.88454
2025-06-10 19:54:23	1622	7.73e-06	0.0001	1.8	1.87141
2025-06-10 19:54:24	1623	7.7e-06	0.0001	1.8	1.87141
2025-06-10 19:54:25	1624	7.7e-06	0.0001	1.8	1.88454
2025-06-10 19:54:27	1626	7.58e-06	0.0001	1.8	1.87579
2025-06-10 19:54:28	1627	7.55e-06	0.0001	1.8	1.86704
2025-06-10 19:54:28	1627	7.55e-06	0.0001	1.8	1.87141
2025-06-10 19:54:29	1628	7.55e-06	0.0001	1.8	1.87141
2025-06-10 19:54:30	1629	7.52e-06	0.0001	1.8	1.87579
2025-06-10 19:54:31	1630	7.55e-06	0.0001	1.8	1.87579
2025-06-10 19:54:32	1631	7.58e-06	0.0001	1.8	1.86266
2025-06-10 19:54:33	1632	7.55e-06	0.0001	1.79	1.87579
2025-06-10 19:54:35	1634	7.55e-06	0.0001	1.79	1.86704
2025-06-10 19:54:36	1635	7.55e-06	0.0001	1.79	1.87579
2025-06-10 19:54:36	1635	7.55e-06	0.0001	1.79	1.86266
2025-06-10 19:54:37	1636	7.55e-06	0.0001	1.79	1.86704
2025-06-10 19:54:38	1637	7.55e-06	0.0001	1.79	1.85828
2025-06-10 19:54:39	1638	7.46e-06	0.0001	1.79	1.86704
2025-06-10 19:54:40	1639	7.43e-06	0.0001	1.79	1.86266
2025-06-10 19:54:41	1640	7.43e-06	0.0001	1.79	1.8539
2025-06-10 19:54:43	1642	7.43e-06	0.0001	1.79	1.85828
2025-06-10 19:54:44	1643	7.43e-06	0.0001	1.77	1.84953
2025-06-10 19:54:45	1644	7.43e-06	0.0001	1.77	1.8539
2025-06-10 19:54:46	1645	7.43e-06	0.0001	1.77	1.84953
2025-06-10 19:54:47	1646	7.43e-06	0.0001	1.77	1.86266
2025-06-10 19:54:48	1647	7.43e-06	0.0001	1.77	1.84515
2025-06-10 19:54:49	1648	7.43e-06	0.0001	1.77	1.84953
2025-06-10 19:54:50	1649	7.43e-06	0.0001	1.77	1.84953
2025-06-10 19:54:51	1650	7.4e-06	0.0001	1.77	1.84953
2025-06-10 19:54:52	1651	7.43e-06	0.0001	1.77	1.8539
2025-06-10 19:54:53	1652	7.34e-06	0.0001	1.78	1.84078
2025-06-10 19:54:54	1653	7.25e-06	0.0001	1.77	1.86266
2025-06-10 19:54:55	1654	7.28e-06	0.0001	1.77	1.84515
2025-06-10 19:54:56	1655	7.25e-06	0.0001	1.77	1.8364
2025-06-10 19:54:57	1656	7.25e-06	0.0001	1.77	1.8539
2025-06-10 19:54:58	1657	7.25e-06	0.0001	1.77	1.84078
2025-06-10 19:54:59	1658	7.25e-06	0.0001	1.77	1.84078
2025-06-10 19:55:00	1659	7.28e-06	0.0001	1.76	1.8539
2025-06-10 19:55:01	1660	7.25e-06	0.0001	1.77	1.84515
2025-06-10 19:55:02	1661	7.25e-06	0.0001	1.77	1.84078
2025-06-10 19:55:03	1662	7.25e-06	0.0001	1.77	1.8364
2025-06-10 19:55:04	1663	7.25e-06	0.0001	1.76	1.83202
2025-06-10 19:55:05	1664	7.28e-06	0.0001	1.77	1.8364
2025-06-10 19:55:06	1665	7.28e-06	0.0001	1.77	1.8364
2025-06-10 19:55:07	1666	7.28e-06	0.0001	1.76	1.84515
2025-06-10 19:55:08	1667	7.25e-06	0.0001	1.75	1.8364
2025-06-10 19:55:09	1668	7.22e-06	0.0001	1.75	1.83202
2025-06-10 19:55:10	1669	7.16e-06	0.0001	1.75	1.84078
2025-06-10 19:55:11	1670	7.1e-06	0.0001	1.75	1.82764
2025-06-10 19:55:12	1671	7.1e-06	0.0001	1.75	1.82327
2025-06-10 19:55:13	1672	7.13e-06	0.0001	1.75	1.82764
2025-06-10 19:55:14	1673	7.1e-06	0.0001	1.75	1.82764
2025-06-10 19:55:15	1674	7.1e-06	0.0001	1.75	1.82764
2025-06-10 19:55:16	1675	7.1e-06	0.0001	1.75	1.82764
2025-06-10 19:55:17	1676	7.1e-06	0.0001	1.75	1.82327
2025-06-10 19:55:18	1677	7.1e-06	0.0001	1.75	1.82327
2025-06-10 19:55:19	1678	7.1e-06	0.0001	1.76	1.82764
2025-06-10 19:55:20	1679	7.1e-06	0.0001	1.75	1.81889
2025-06-10 19:55:21	1680	7.1e-06	0.0001	1.75	1.81014
2025-06-10 19:55:22	1681	7.1e-06	0.0001	1.75	1.80576
2025-06-10 19:55:23	1682	7.1e-06	0.0001	1.74	1.81889
2025-06-10 19:55:24	1683	7.1e-06	0.0001	1.74	1.80576
2025-06-10 19:55:25	1684	7.1e-06	0.0001	1.74	1.81014
2025-06-10 19:55:26	1685	7.1e-06	0.0001	1.74	1.81451
2025-06-10 19:55:27	1686	7.1e-06	0.0001	1.74	1.82327
2025-06-10 19:55:28	1687	7.1e-06	0.0001	1.74	1.81014
2025-06-10 19:55:29	1688	7.1e-06	0.0001	1.74	1.81889
2025-06-10 19:55:30	1689	7.1e-06	0.0001	1.74	1.81889
2025-06-10 19:55:31	1690	7.01e-06	0.0001	1.74	1.79701
2025-06-10 19:55:32	1691	6.95e-06	0.0001	1.73	1.79701
2025-06-10 19:55:33	1692	6.95e-06	0.0001	1.73	1.81014
2025-06-10 19:55:34	1693	6.95e-06	0.0001	1.73	1.80576
2025-06-10 19:55:35	1694	6.95e-06	0.0001	1.73	1.81451
2025-06-10 19:55:36	1695	6.95e-06	0.0001	1.73	1.79701
2025-06-10 19:55:37	1696	6.95e-06	0.0001	1.73	1.81014
2025-06-10 19:55:38	1697	6.95e-06	0.0001	1.73	1.81014
2025-06-10 19:55:39	1698	6.95e-06	0.0001	1.73	1.79701
2025-06-10 19:55:40	1699	6.95e-06	0.0001	1.73	1.79263
2025-06-10 19:55:41	1700	6.95e-06	0.0001	1.73	1.77512
2025-06-10 19:55:42	1701	6.95e-06	0.0001	1.73	1.80576
2025-06-10 19:55:43	1702	6.95e-06	0.0001	1.73	1.81451
2025-06-10 19:55:44	1703	6.95e-06	0.0001	1.73	1.80138
2025-06-10 19:55:45	1704	6.95e-06	0.0001	1.73	1.78388
2025-06-10 19:55:46	1705	6.92e-06	0.0001	1.73	1.78825
2025-06-10 19:55:47	1706	6.95e-06	0.0001	1.73	1.79263
2025-06-10 19:55:48	1707	6.95e-06	0.0001	1.72	1.78825
2025-06-10 19:55:49	1708	6.95e-06	0.0001	1.72	1.80576
2025-06-10 19:55:50	1709	6.92e-06	0.0001	1.72	1.78388
2025-06-10 19:55:51	1710	6.95e-06	0.0001	1.72	1.79701
2025-06-10 19:55:52	1711	6.95e-06	0.0001	1.72	1.79701
2025-06-10 19:55:53	1712	6.95e-06	0.0001	1.72	1.7795
2025-06-10 19:55:54	1713	6.92e-06	0.0001	1.72	1.78825
2025-06-10 19:55:55	1714	6.9e-06	0.0001	1.72	1.77512
2025-06-10 19:55:56	1715	6.84e-06	0.0001	1.72	1.7795
2025-06-10 19:55:57	1716	6.82e-06	0.0001	1.72	1.78825
2025-06-10 19:55:58	1717	6.82e-06	0.0001	1.72	1.78825
2025-06-10 19:56:00	1719	6.82e-06	0.0001	1.71	1.77074
2025-06-10 19:56:01	1720	6.82e-06	0.0001	1.71	1.79263
2025-06-10 19:56:01	1720	6.82e-06	0.0001	1.71	1.78388
2025-06-10 19:56:02	1721	6.84e-06	0.0001	1.71	1.78388
2025-06-10 19:56:03	1722	6.82e-06	0.0001	1.71	1.79263
2025-06-10 19:56:04	1723	6.82e-06	0.0001	1.71	1.78825
2025-06-10 19:56:05	1724	6.84e-06	0.0001	1.71	1.76199
2025-06-10 19:56:06	1725	6.82e-06	0.0001	1.71	1.77074
2025-06-10 19:56:07	1726	6.82e-06	0.0001	1.71	1.77074
2025-06-10 19:56:08	1727	6.82e-06	0.0001	1.71	1.76637
2025-06-10 19:56:09	1728	6.82e-06	0.0001	1.71	1.7795
2025-06-10 19:56:10	1729	6.82e-06	0.0001	1.71	1.77512
2025-06-10 19:56:11	1730	6.82e-06	0.0001	1.71	1.76637
2025-06-10 19:56:12	1731	6.84e-06	0.0001	1.7	1.7795
2025-06-10 19:56:13	1732	6.82e-06	0.0001	1.7	1.77512
2025-06-10 19:56:14	1733	6.84e-06	0.0001	1.7	1.76199
2025-06-10 19:56:15	1734	6.82e-06	0.0001	1.7	1.76637
2025-06-10 19:56:16	1735	6.82e-06	0.0001	1.7	1.76637
2025-06-10 19:56:17	1736	6.82e-06	0.0001	1.7	1.77074
2025-06-10 19:56:18	1737	6.82e-06	0.0001	1.7	1.76199
2025-06-10 19:56:19	1738	6.82e-06	0.0001	1.69	1.77074
2025-06-10 19:56:20	1739	6.82e-06	0.0001	1.69	1.76199
2025-06-10 19:56:21	1740	6.82e-06	0.0001	1.7	1.75761
2025-06-10 19:56:22	1741	6.82e-06	0.0001	1.69	1.75761
2025-06-10 19:56:23	1742	6.84e-06	0.0001	1.69	1.75761
2025-06-10 19:56:24	1743	6.82e-06	0.0001	1.68	1.75761
2025-06-10 19:56:25	1744	6.72e-06	0.0001	1.68	1.75761
2025-06-10 19:56:26	1745	6.72e-06	0.0001	1.69	1.75324
2025-06-10 19:56:27	1746	6.72e-06	0.0001	1.68	1.76199
2025-06-10 19:56:28	1747	6.72e-06	0.0001	1.68	1.75761
2025-06-10 19:56:29	1748	6.72e-06	0.0001	1.69	1.76199
2025-06-10 19:56:30	1749	6.72e-06	0.0001	1.68	1.75761
2025-06-10 19:56:31	1750	6.72e-06	0.0001	1.68	1.75324
2025-06-10 19:56:32	1751	6.72e-06	0.0001	1.68	1.76637
2025-06-10 19:56:33	1752	6.72e-06	0.0001	1.68	1.77512
2025-06-10 19:56:34	1753	6.72e-06	0.0001	1.68	1.74011
2025-06-10 19:56:34	1753	6.72e-06	0.0001	1.68	1.76199
2025-06-10 19:56:35	1754	6.74e-06	0.0001	1.68	1.74448
2025-06-10 19:56:36	1755	6.72e-06	0.0001	1.68	1.74448
2025-06-10 19:56:37	1756	6.72e-06	0.0001	1.68	1.74448
2025-06-10 19:56:38	1757	6.72e-06	0.0001	1.68	1.74011
2025-06-10 19:56:39	1758	6.72e-06	0.0001	1.68	1.74011
2025-06-10 19:56:40	1759	6.72e-06	0.0001	1.68	1.74448
2025-06-10 19:56:41	1760	6.72e-06	0.0001	1.68	1.74011
2025-06-10 19:56:42	1761	6.72e-06	0.0001	1.68	1.73573
2025-06-10 19:56:43	1762	6.74e-06	0.0001	1.68	1.74011
2025-06-10 19:56:44	1763	6.72e-06	0.0001	1.68	1.73135
2025-06-10 19:56:45	1764	6.72e-06	0.0001	1.68	1.7226
2025-06-10 19:56:46	1765	6.72e-06	0.0001	1.68	1.73573
2025-06-10 19:56:47	1766	6.72e-06	0.0001	1.68	1.74011
2025-06-10 19:56:48	1767	6.72e-06	0.0001	1.66	1.73573
2025-06-10 19:56:49	1768	6.74e-06	0.0001	1.66	1.71822
2025-06-10 19:56:50	1769	6.72e-06	0.0001	1.66	1.71822
2025-06-10 19:56:51	1770	6.68e-06	0.0001	1.65	1.71822
2025-06-10 19:56:52	1771	6.65e-06	0.0001	1.65	1.70509
2025-06-10 19:56:53	1772	6.63e-06	0.0001	1.64	1.70947
2025-06-10 19:56:54	1773	6.63e-06	0.0001	1.64	1.69196
2025-06-10 19:56:55	1774	6.63e-06	0.0001	1.63	1.67007
2025-06-10 19:56:56	1775	6.63e-06	0.0001	1.63	1.69196
2025-06-10 19:56:57	1776	6.63e-06	0.0001	1.63	1.67883
2025-06-10 19:56:58	1777	6.61e-06	0.0001	1.63	1.68321
2025-06-10 19:56:59	1778	6.61e-06	0.0001	1.63	1.69196
2025-06-10 19:56:59	1778	6.63e-06	0.0001	1.63	1.70509
2025-06-10 19:57:00	1779	6.63e-06	0.0001	1.63	1.68321
2025-06-10 19:57:01	1780	6.63e-06	0.0001	1.63	1.69634
2025-06-10 19:57:02	1781	6.63e-06	0.0001	1.63	1.68321
2025-06-10 19:57:03	1782	6.63e-06	0.0001	1.63	1.68758
2025-06-10 19:57:04	1783	6.63e-06	0.0001	1.62	1.68758
2025-06-10 19:57:06	1785	6.63e-06	0.0001	1.62	1.68321
2025-06-10 19:57:07	1786	6.61e-06	0.0001	1.62	1.68758
2025-06-10 19:57:08	1787	6.61e-06	0.0001	1.62	1.68758
2025-06-10 19:57:08	1787	6.63e-06	0.0001	1.62	1.67883
2025-06-10 19:57:09	1788	6.63e-06	0.0001	1.62	1.68321
2025-06-10 19:57:10	1789	6.61e-06	0.0001	1.62	1.68758
2025-06-10 19:57:11	1790	6.63e-06	0.0001	1.62	1.67883
2025-06-10 19:57:12	1791	6.63e-06	0.0001	1.62	1.67445
2025-06-10 19:57:14	1793	6.63e-06	0.0001	1.62	1.68321
2025-06-10 19:57:15	1794	6.63e-06	0.0001	1.62	1.67883
2025-06-10 19:57:16	1795	6.63e-06	0.0001	1.62	1.68758
2025-06-10 19:57:17	1796	6.61e-06	0.0001	1.62	1.67883
2025-06-10 19:57:17	1796	6.63e-06	0.0001	1.62	1.67007
2025-06-10 19:57:18	1797	6.63e-06	0.0001	1.62	1.67883
2025-06-10 19:57:19	1798	6.63e-06	0.0001	1.61	1.67445
2025-06-10 19:57:20	1799	6.61e-06	0.0001	1.61	1.67007
2025-06-10 19:57:21	1800	6.63e-06	0.0001	1.61	1.66132
2025-06-10 19:57:22	1801	6.61e-06	0.0001	1.61	1.67445
2025-06-10 19:57:23	1802	6.63e-06	0.0001	1.61	1.67445
2025-06-10 19:57:24	1803	6.63e-06	0.0001	1.61	1.67883
2025-06-10 19:57:25	1804	6.63e-06	0.0001	1.62	1.67445
2025-06-10 19:57:26	1805	6.63e-06	0.0001	1.62	1.67445
2025-06-10 19:57:27	1806	6.63e-06	0.0001	1.61	1.6657
2025-06-10 19:57:28	1807	6.63e-06	0.0001	1.61	1.65694
2025-06-10 19:57:29	1808	6.61e-06	0.0001	1.61	1.68758
2025-06-10 19:57:30	1809	6.63e-06	0.0001	1.61	1.67883
2025-06-10 19:57:31	1810	6.63e-06	0.0001	1.61	1.67007
2025-06-10 19:57:32	1811	6.63e-06	0.0001	1.61	1.66132
2025-06-10 19:57:33	1812	6.61e-06	0.0001	1.61	1.67445
2025-06-10 19:57:34	1813	6.55e-06	0.0001	1.61	1.6657
2025-06-10 19:57:35	1814	6.53e-06	0.0001	1.61	1.67007
2025-06-10 19:57:36	1815	6.51e-06	0.0001	1.61	1.67445
2025-06-10 19:57:37	1816	6.53e-06	0.0001	1.61	1.67445
2025-06-10 19:57:38	1817	6.51e-06	0.0001	1.61	1.65257
2025-06-10 19:57:39	1818	6.51e-06	0.0001	1.62	1.6657
2025-06-10 19:57:40	1819	6.51e-06	0.0001	1.62	1.66132
2025-06-10 19:57:41	1820	6.53e-06	0.0001	1.61	1.66132
2025-06-10 19:57:41	1820	6.53e-06	0.0001	1.61	1.6657
2025-06-10 19:57:42	1821	6.53e-06	0.0001	1.61	1.67445
2025-06-10 19:57:43	1822	6.53e-06	0.0001	1.61	1.67007
2025-06-10 19:57:44	1823	6.51e-06	0.0001	1.61	1.6657
2025-06-10 19:57:45	1824	6.51e-06	0.0001	1.61	1.65694
2025-06-10 19:57:46	1825	6.51e-06	0.0001	1.61	1.65257
2025-06-10 19:57:47	1826	6.53e-06	0.0001	1.61	1.65257
2025-06-10 19:57:48	1827	6.53e-06	0.0001	1.61	1.64819
2025-06-10 19:57:49	1828	6.53e-06	0.0001	1.61	1.67445
2025-06-10 19:57:50	1829	6.51e-06	0.0001	1.61	1.65257
2025-06-10 19:57:51	1830	6.51e-06	0.0001	1.61	1.65694
2025-06-10 19:57:52	1831	6.51e-06	0.0001	1.61	1.67883
2025-06-10 19:57:53	1832	6.53e-06	0.0001	1.61	1.65257
2025-06-10 19:57:54	1833	6.53e-06	0.0001	1.61	1.65694
2025-06-10 19:57:55	1834	6.51e-06	0.0001	1.6	1.66132
2025-06-10 19:57:56	1835	6.51e-06	0.0001	1.61	1.66132
2025-06-10 19:57:57	1836	6.51e-06	0.0001	1.61	1.64381
2025-06-10 19:57:58	1837	6.51e-06	0.0001	1.61	1.6657
2025-06-10 19:57:59	1838	6.51e-06	0.0001	1.61	1.63506
2025-06-10 19:58:00	1839	6.51e-06	0.0001	1.61	1.64381
2025-06-10 19:58:01	1840	6.51e-06	0.0001	1.6	1.64381
2025-06-10 19:58:02	1841	6.53e-06	0.0001	1.61	1.65694
2025-06-10 19:58:03	1842	6.53e-06	0.0001	1.61	1.65694
2025-06-10 19:58:04	1843	6.53e-06	0.0001	1.61	1.63944
2025-06-10 19:58:05	1844	6.53e-06	0.0001	1.61	1.65257
2025-06-10 19:58:06	1845	6.53e-06	0.0001	1.6	1.65257
2025-06-10 19:58:07	1846	6.53e-06	0.0001	1.6	1.63506
2025-06-10 19:58:07	1846	6.53e-06	0.0001	1.6	1.65257
2025-06-10 19:58:08	1847	6.51e-06	0.0001	1.6	1.64381
2025-06-10 19:58:09	1848	6.51e-06	0.0001	1.6	1.63944
2025-06-10 19:58:10	1849	6.51e-06	0.0001	1.6	1.64381
2025-06-10 19:58:11	1850	6.51e-06	0.0001	1.6	1.63506
2025-06-10 19:58:12	1851	6.51e-06	0.0001	1.6	1.65257
2025-06-10 19:58:13	1852	6.51e-06	0.0001	1.6	1.63068
2025-06-10 19:58:14	1853	6.53e-06	0.0001	1.6	1.63944
2025-06-10 19:58:15	1854	6.51e-06	0.0001	1.6	1.63506
2025-06-10 19:58:16	1855	6.53e-06	0.0001	1.6	1.62631
2025-06-10 19:58:17	1856	6.53e-06	0.0001	1.6	1.63944
2025-06-10 19:58:18	1857	6.51e-06	0.0001	1.6	1.63506
2025-06-10 19:58:19	1858	6.51e-06	0.0001	1.6	1.62193
2025-06-10 19:58:20	1859	6.51e-06	0.0001	1.6	1.63506
2025-06-10 19:58:21	1860	6.51e-06	0.0001	1.6	1.63944
2025-06-10 19:58:22	1861	6.53e-06	0.0001	1.6	1.63068
2025-06-10 19:58:23	1862	6.47e-06	0.0001	1.6	1.63068
2025-06-10 19:58:24	1863	6.43e-06	0.0001	1.59	1.62631
2025-06-10 19:58:25	1864	6.41e-06	0.0001	1.59	1.64381
2025-06-10 19:58:26	1865	6.41e-06	0.0001	1.59	1.63068
2025-06-10 19:58:27	1866	6.41e-06	0.0001	1.59	1.64819
2025-06-10 19:58:28	1867	6.41e-06	0.0001	1.59	1.62631
2025-06-10 19:58:29	1868	6.43e-06	0.0001	1.59	1.61755
2025-06-10 19:58:30	1869	6.41e-06	0.0001	1.59	1.62631
2025-06-10 19:58:31	1870	6.39e-06	0.0001	1.59	1.62631
2025-06-10 19:58:32	1871	6.43e-06	0.0001	1.59	1.62631
2025-06-10 19:58:32	1871	6.41e-06	0.0001	1.59	1.63506
2025-06-10 19:58:33	1872	6.41e-06	0.0001	1.59	1.61318
2025-06-10 19:58:34	1873	6.41e-06	0.0001	1.59	1.61755
2025-06-10 19:58:35	1874	6.41e-06	0.0001	1.59	1.63068
2025-06-10 19:58:36	1875	6.41e-06	0.0001	1.59	1.63068
2025-06-10 19:58:37	1876	6.41e-06	0.0001	1.59	1.62193
2025-06-10 19:58:38	1877	6.41e-06	0.0001	1.59	1.62193
2025-06-10 19:58:39	1878	6.41e-06	0.0001	1.59	1.62631
2025-06-10 19:58:40	1879	6.41e-06	0.0001	1.59	1.63068
2025-06-10 19:58:41	1880	6.41e-06	0.0001	1.58	1.62193
2025-06-10 19:58:42	1881	6.41e-06	0.0001	1.58	1.62631
2025-06-10 19:58:43	1882	6.41e-06	0.0001	1.58	1.6088
2025-06-10 19:58:44	1883	6.41e-06	0.0001	1.58	1.63068
2025-06-10 19:58:45	1884	6.41e-06	0.0001	1.58	1.62631
2025-06-10 19:58:46	1885	6.41e-06	0.0001	1.58	1.62193
2025-06-10 19:58:47	1886	6.41e-06	0.0001	1.58	1.61755
2025-06-10 19:58:48	1887	6.39e-06	0.0001	1.58	1.61755
2025-06-10 19:58:49	1888	6.41e-06	0.0001	1.57	1.61318
2025-06-10 19:58:50	1889	6.41e-06	0.0001	1.57	1.59567
2025-06-10 19:58:51	1890	6.41e-06	0.0001	1.57	1.60442
2025-06-10 19:58:52	1891	6.41e-06	0.0001	1.57	1.60004
2025-06-10 19:58:53	1892	6.41e-06	0.0001	1.56	1.59129
2025-06-10 19:58:54	1893	6.41e-06	0.0001	1.56	1.57378
2025-06-10 19:58:55	1894	6.41e-06	0.0001	1.55	1.58691
2025-06-10 19:58:56	1895	6.41e-06	0.0001	1.54	1.56941
2025-06-10 19:58:57	1896	6.41e-06	0.0001	1.54	1.5519
2025-06-10 19:58:58	1897	6.41e-06	0.0001	1.54	1.56503
2025-06-10 19:58:59	1898	6.41e-06	0.0001	1.53	1.56941
2025-06-10 19:59:00	1899	6.41e-06	0.0001	1.53	1.5519
2025-06-10 19:59:01	1900	6.41e-06	0.0001	1.52	1.54752
2025-06-10 19:59:02	1901	6.41e-06	0.0001	1.52	1.56503
2025-06-10 19:59:03	1902	6.41e-06	0.0001	1.52	1.54752
2025-06-10 19:59:04	1903	6.41e-06	0.0001	1.52	1.56065
2025-06-10 19:59:05	1904	6.41e-06	0.0001	1.52	1.55628
2025-06-10 19:59:06	1905	6.41e-06	0.0001	1.52	1.54752
2025-06-10 19:59:07	1906	6.41e-06	0.0001	1.52	1.53877
2025-06-10 19:59:08	1907	6.41e-06	0.0001	1.52	1.55628
2025-06-10 19:59:09	1908	6.41e-06	0.0001	1.52	1.53439
2025-06-10 19:59:10	1909	6.41e-06	0.0001	1.52	1.54314
2025-06-10 19:59:11	1910	6.41e-06	0.0001	1.52	1.52564
2025-06-10 19:59:13	1912	6.41e-06	0.0001	1.52	1.54752
2025-06-10 19:59:14	1913	6.43e-06	0.0001	1.52	1.54314
2025-06-10 19:59:14	1913	6.41e-06	0.0001	1.51	1.53001
2025-06-10 19:59:15	1914	6.43e-06	0.0001	1.51	1.5519
2025-06-10 19:59:16	1915	6.41e-06	0.0001	1.51	1.56503
2025-06-10 19:59:17	1916	6.41e-06	0.0001	1.51	1.52564
2025-06-10 19:59:18	1917	6.41e-06	0.0001	1.51	1.53001
2025-06-10 19:59:19	1918	6.39e-06	0.0001	1.51	1.53877
2025-06-10 19:59:21	1920	6.39e-06	0.0001	1.51	1.53877
2025-06-10 19:59:22	1921	6.39e-06	0.0001	1.51	1.52564
2025-06-10 19:59:23	1922	6.36e-06	0.0001	1.51	1.53877
2025-06-10 19:59:24	1923	6.36e-06	0.0001	1.51	1.53877
2025-06-10 19:59:25	1924	6.32e-06	0.0001	1.51	1.53439
2025-06-10 19:59:26	1925	6.36e-06	0.0001	1.51	1.54314
2025-06-10 19:59:27	1926	6.32e-06	0.0001	1.51	1.52564
2025-06-10 19:59:28	1927	6.32e-06	0.0001	1.51	1.53439
2025-06-10 19:59:29	1928	6.32e-06	0.0001	1.51	1.52126
2025-06-10 19:59:30	1929	6.3e-06	0.0001	1.51	1.52126
2025-06-10 19:59:31	1930	6.32e-06	0.0001	1.51	1.51251
2025-06-10 19:59:32	1931	6.32e-06	0.0001	1.51	1.52126
2025-06-10 19:59:33	1932	6.32e-06	0.0001	1.5	1.51688
2025-06-10 19:59:34	1933	6.32e-06	0.0001	1.5	1.52564
2025-06-10 19:59:35	1934	6.3e-06	0.0001	1.5	1.52126
2025-06-10 19:59:36	1935	6.32e-06	0.0001	1.5	1.52564
2025-06-10 19:59:37	1936	6.32e-06	0.0001	1.5	1.52564
2025-06-10 19:59:38	1937	6.32e-06	0.0001	1.5	1.51688
2025-06-10 19:59:39	1938	6.32e-06	0.0001	1.5	1.51251
2025-06-10 19:59:40	1939	6.3e-06	0.0001	1.5	1.52564
2025-06-10 19:59:41	1940	6.32e-06	0.0001	1.5	1.52126
2025-06-10 19:59:42	1941	6.32e-06	0.0001	1.5	1.51251
2025-06-10 19:59:43	1942	6.3e-06	0.0001	1.5	1.50375
2025-06-10 19:59:44	1943	6.32e-06	0.0001	1.49	1.51688
2025-06-10 19:59:45	1944	6.3e-06	0.0001	1.49	1.50375
2025-06-10 19:59:46	1945	6.32e-06	0.0001	1.49	1.50813
2025-06-10 19:59:47	1946	6.3e-06	0.0001	1.49	1.52126
2025-06-10 19:59:48	1947	6.32e-06	0.0001	1.49	1.50813
2025-06-10 19:59:49	1948	6.32e-06	0.0001	1.49	1.51688
2025-06-10 19:59:50	1949	6.32e-06	0.0001	1.49	1.51688
2025-06-10 19:59:51	1950	6.32e-06	0.0001	1.49	1.51251
2025-06-10 19:59:52	1951	6.3e-06	0.0001	1.49	1.51688
2025-06-10 19:59:53	1952	6.32e-06	0.0001	1.49	1.50813
2025-06-10 19:59:54	1953	6.32e-06	0.0001	1.49	1.52126
2025-06-10 19:59:55	1954	6.3e-06	0.0001	1.49	1.50813
2025-06-10 19:59:56	1955	6.32e-06	0.0001	1.49	1.50375
2025-06-10 19:59:57	1956	6.32e-06	0.0001	1.49	1.50813
2025-06-10 19:59:58	1957	6.3e-06	0.0001	1.49	1.50813
2025-06-10 19:59:59	1958	6.32e-06	0.0001	1.49	1.49938
2025-06-10 20:00:00	1959	6.32e-06	0.0001	1.49	1.50375
2025-06-10 20:00:01	1960	6.3e-06	0.0001	1.49	1.51251
2025-06-10 20:00:02	1961	6.32e-06	0.0001	1.49	1.49938
2025-06-10 20:00:03	1962	6.32e-06	0.0001	1.49	1.49938
2025-06-10 20:00:04	1963	6.32e-06	0.0001	1.48	1.50375
2025-06-10 20:00:05	1964	6.32e-06	0.0001	1.48	1.49938
2025-06-10 20:00:06	1965	6.32e-06	0.0001	1.48	1.495
2025-06-10 20:00:07	1966	6.32e-06	0.0001	1.49	1.49938
2025-06-10 20:00:08	1967	6.32e-06	0.0001	1.49	1.495
2025-06-10 20:00:09	1968	6.3e-06	0.0001	1.48	1.51251
2025-06-10 20:00:10	1969	6.32e-06	0.0001	1.49	1.50375
[truncated: 4,070 more rows]
