# Supplementary material for: A Unified Method for Triple Oxygen Isotope Analysis of Sulfate, Water, and Organics
Source: Anal Chem. 2026 Mar 6;98(11):8111–20. doi: 10.1021/acs.analchem.5c06406 (PMC13019427; doi:10.1021/acs.analchem.5c06406)
Supplement: Supplementary file 3 [file ac5c06406_si_003.zip › Zahnow_TORCH_Supplementary_Sample_Log_Files/2025-06-11_Cellulose_KOSI_D2_evaluation_results.xlsx]

## Sheet: Summary
DateTime	Sample name	Sample Type	Sample mass	Instrument	d18O raw	d18O GD scaled	d18O VSMOW	d18O SD	Dp17O raw	Dp17O GD scaled	Dp17O VSMOW	Dp17O SD	d13C raw	d13C VPDB	d13C SD	TCD Peak area pos	TCD Peak area std	TCD Peak area neg	TCD Peak area neg std	TCD Peak ratio	TC/EA yield (%)	CO input pressure (mbar)	CO input pressure LN2 T (mbar)	CO residual pressure (mbar)	CO converted (mbar)	Discharge yield (%)	CO2 final pressure (mbar)	CO2/CO ratio	Residual gas pressure (mbar)	Comments
2025-06-11 21:56:42	Cellulose_KOSI_D2	C6H10O5	1.392	TILDAS	25.2298	27.3013	27.3013	0.013	-169.88	-163.792	-163.792	10.3	N/A	N/A	N/A	13.566	0.14865	0.281685	0.016966	48.1602	101.203	3.00066	2.30473	0.0331	2.27163	98.5638	1.37682	0.606095	0.0138

## Sheet: Isotope Data
ID	dateTimeMeasured	SampleName	d17O	d17OError	d18O	d18OError	Dp17O	Dp17OError	nSamCycles	nSamPoints	nRefPoints	pCO2Ref	pCO2Ref_error	pCO2Sam	pCO2Sam_error	pCO2Mismatch	pCO2Mismatch_error	PCellRef	PCellRef_error	PCellSam	PCellSam_error	PCellMismatch	PCellMismatch_error	TCellSam	TCellSam_error	TCellRef	TCellRef_error	TCellMismatch	TCellMismatch_error	measurementPeriod	d18O_scaled	d17O_scaled	Dp17O_scaled
19370	2025-06-12 16:54:13	GD_Cellulose_KOSI_D2	13.271	0.017	25.691	0.013	-210.1	10.3	10	1981	2297	420.337	0.70415	419.578	1.01978	-0.75096	0.43335	41.3337	0.00281	41.3339	0.00111	-0.00018	0.00152	24.4999	0.00369	24.4999	0.00369	0	0.00049	2025-06-08 to 2027-06-21	25.2298	13.0709	-169.88

## Sheet: Log Data
Sample name	Sample mass	TC/EA (°C)	Datetime	Trap 5 (°C)	Trap 6 (°C)	Trap 7 (°C)	Reactor (°C)	TCD (°C)	p G2 (mbar)	p G4 (mbar)	p G5 (mbar)	Datetime	Trap 5 (°C)	Trap 6 (°C)	Trap 7 (°C)	Reactor (°C)	TCD (°C)	p G2 (mbar)	p G4 (mbar)	p G5 (mbar)	Datetime	Trap 5 (°C)	Trap 6 (°C)	Trap 7 (°C)	Reactor (°C)	TCD (°C)	p G2 (mbar)	p G4 (mbar)	p G5 (mbar)	Datetime	Trap 5 (°C)	Trap 6 (°C)	Trap 7 (°C)	Reactor (°C)	TCD (°C)	p G2 (mbar)	p G4 (mbar)	p G5 (mbar)	Datetime	Trap 5 (°C)	Trap 6 (°C)	Trap 7 (°C)	Reactor (°C)	TCD (°C)	p G2 (mbar)	p G4 (mbar)	p G5 (mbar)	Datetime	Trap 5 (°C)
Cellulose_KOSI_D2	1.392	1450.000000	2025-06-11 21:56:42	24.593939	34.709442	29.025609	23.087201	32.104835	0.000100	0.000100	-0.019412	2025-06-11 22:17:55	29.069142	64.957924	23.761450	-76.825654	32.008478	0.000100	2.960000	3.000656	2025-06-11 22:19:24	27.099937	63.415962	-175.981964	-175.819264	31.921829	0.000100	2.260000	2.304727	2025-06-11 23:00:06	24.200927	65.628626	-177.386723	-175.972072	31.856911	0.000100	0.033100	0.002472	2025-06-11 23:10:08	24.559012	35.959295	23.796590	22.136910	31.701430	0.000100	0.867000	1.376822	2025-06-11 23:20:49	23.958349
[truncated: 7 more columns]

## Sheet: TCD Data
dateTime	Relative time	Signal
2025-06-11 21:58:49	0	0.04146
2025-06-11 21:58:50	1	0.03391
2025-06-11 21:58:51	2	0.035879
2025-06-11 21:58:52	3	0.035879
2025-06-11 21:58:52	3	0.035879
2025-06-11 21:58:53	4	0.040804
2025-06-11 21:58:54	5	0.032925
2025-06-11 21:58:56	7	0.037193
2025-06-11 21:58:57	8	0.036536
2025-06-11 21:58:57	8	0.038506
2025-06-11 21:58:58	9	0.033581
2025-06-11 21:58:59	10	0.034894
2025-06-11 21:59:00	11	0.034238
2025-06-11 21:59:01	12	0.035223
2025-06-11 21:59:02	13	0.032596
2025-06-11 21:59:03	14	0.037849
2025-06-11 21:59:04	15	0.038177
2025-06-11 21:59:05	16	0.033253
2025-06-11 21:59:06	17	0.034238
2025-06-11 21:59:07	18	0.039162
2025-06-11 21:59:08	19	0.036536
2025-06-11 21:59:09	20	0.034566
2025-06-11 21:59:10	21	0.035879
2025-06-11 21:59:11	22	0.037193
2025-06-11 21:59:12	23	0.035879
2025-06-11 21:59:13	24	0.035879
2025-06-11 21:59:14	25	0.035551
2025-06-11 21:59:15	26	0.032925
2025-06-11 21:59:16	27	0.037849
2025-06-11 21:59:17	28	0.031611
2025-06-11 21:59:18	29	0.034566
2025-06-11 21:59:18	29	0.036864
2025-06-11 21:59:20	31	0.028328
2025-06-11 21:59:21	32	0.034894
2025-06-11 21:59:22	33	0.035223
2025-06-11 21:59:22	33	0.031283
2025-06-11 21:59:23	34	0.034238
2025-06-11 21:59:24	35	0.038177
2025-06-11 21:59:25	36	0.035551
2025-06-11 21:59:26	37	0.032925
2025-06-11 21:59:27	38	0.035879
2025-06-11 21:59:28	39	0.034238
2025-06-11 21:59:29	40	0.027344
2025-06-11 21:59:30	41	0.037521
2025-06-11 21:59:31	42	0.033253
2025-06-11 21:59:32	43	0.030298
2025-06-11 21:59:33	44	0.037521
2025-06-11 21:59:34	45	0.032268
2025-06-11 21:59:35	46	0.035223
2025-06-11 21:59:36	47	0.036208
2025-06-11 21:59:37	48	0.032268
2025-06-11 21:59:38	49	0.032596
2025-06-11 21:59:39	50	0.034566
2025-06-11 21:59:40	51	0.035879
2025-06-11 21:59:41	52	0.028985
2025-06-11 21:59:42	53	0.035551
2025-06-11 21:59:42	53	0.034566
2025-06-11 21:59:43	54	0.032596
2025-06-11 21:59:44	55	0.028
2025-06-11 21:59:46	57	0.036864
2025-06-11 21:59:47	58	0.035879
2025-06-11 21:59:47	58	0.034238
2025-06-11 21:59:49	60	0.036536
2025-06-11 21:59:49	60	0.034894
2025-06-11 21:59:50	61	0.034238
2025-06-11 21:59:51	62	0.035879
2025-06-11 21:59:52	63	0.033253
2025-06-11 21:59:53	64	0.03194
2025-06-11 21:59:54	65	0.032596
2025-06-11 21:59:55	66	0.033581
2025-06-11 21:59:56	67	0.033581
2025-06-11 21:59:57	68	0.035551
2025-06-11 21:59:58	69	0.036536
2025-06-11 21:59:59	70	0.032925
2025-06-11 22:00:00	71	0.030955
2025-06-11 22:00:01	72	0.036864
2025-06-11 22:00:02	73	0.033581
2025-06-11 22:00:03	74	0.037849
2025-06-11 22:00:04	75	0.034566
2025-06-11 22:00:05	76	0.034894
2025-06-11 22:00:06	77	0.033581
2025-06-11 22:00:07	78	0.032925
2025-06-11 22:00:08	79	0.037849
2025-06-11 22:00:08	79	0.032596
2025-06-11 22:00:09	80	0.034894
2025-06-11 22:00:10	81	0.032925
2025-06-11 22:00:12	83	0.036208
2025-06-11 22:00:13	84	0.033581
2025-06-11 22:00:14	85	0.038834
2025-06-11 22:00:15	86	0.028
2025-06-11 22:00:16	87	0.033253
2025-06-11 22:00:16	87	0.037849
2025-06-11 22:00:17	88	0.029313
2025-06-11 22:00:18	89	0.031611
2025-06-11 22:00:19	90	0.034566
2025-06-11 22:00:20	91	0.038177
2025-06-11 22:00:21	92	0.035879
2025-06-11 22:00:22	93	0.036208
2025-06-11 22:00:23	94	0.03391
2025-06-11 22:00:24	95	0.03391
2025-06-11 22:00:25	96	0.032268
2025-06-11 22:00:26	97	0.035223
2025-06-11 22:00:27	98	0.035551
2025-06-11 22:00:28	99	0.034894
2025-06-11 22:00:29	100	0.030298
2025-06-11 22:00:30	101	0.039162
2025-06-11 22:00:31	102	0.032268
2025-06-11 22:00:32	103	0.035879
2025-06-11 22:00:33	104	0.03194
2025-06-11 22:00:34	105	0.042117
2025-06-11 22:00:36	107	0.053608
2025-06-11 22:00:36	107	0.039162
2025-06-11 22:00:37	108	0.030955
2025-06-11 22:00:38	109	0.037521
2025-06-11 22:00:39	110	0.04146
2025-06-11 22:00:40	111	0.052294
2025-06-11 22:00:41	112	0.057219
2025-06-11 22:00:42	113	0.050653
2025-06-11 22:00:43	114	0.048026
2025-06-11 22:00:44	115	0.040476
2025-06-11 22:00:45	116	0.037849
2025-06-11 22:00:46	117	0.032596
2025-06-11 22:00:47	118	0.039491
2025-06-11 22:00:48	119	0.037521
2025-06-11 22:00:49	120	0.037521
2025-06-11 22:00:50	121	0.040147
2025-06-11 22:00:51	122	0.025702
2025-06-11 22:00:53	124	0.011257
2025-06-11 22:00:53	124	0.017166
2025-06-11 22:00:54	125	0.03391
2025-06-11 22:00:56	127	0.032268
2025-06-11 22:00:57	128	0.016838
2025-06-11 22:00:58	129	0.01651
2025-06-11 22:00:59	130	0.015525
2025-06-11 22:01:00	131	0.017166
2025-06-11 22:01:01	132	0.020121
2025-06-11 22:01:02	133	0.033581
2025-06-11 22:01:03	134	0.032925
2025-06-11 22:01:04	135	0.038177
2025-06-11 22:01:05	136	0.036208
2025-06-11 22:01:06	137	0.037521
2025-06-11 22:01:07	138	0.035879
2025-06-11 22:01:08	139	0.033581
2025-06-11 22:01:09	140	0.042117
2025-06-11 22:01:10	141	0.036536
2025-06-11 22:01:11	142	0.037193
2025-06-11 22:01:12	143	0.033253
2025-06-11 22:01:13	144	0.03391
2025-06-11 22:01:14	145	0.036536
2025-06-11 22:01:15	146	0.034894
2025-06-11 22:01:16	147	0.033581
2025-06-11 22:01:17	148	0.036864
2025-06-11 22:01:18	149	0.039819
2025-06-11 22:01:19	150	0.034894
2025-06-11 22:01:20	151	0.038506
2025-06-11 22:01:21	152	0.030298
2025-06-11 22:01:22	153	0.028985
2025-06-11 22:01:23	154	0.030955
2025-06-11 22:01:24	155	0.029642
2025-06-11 22:01:25	156	0.033581
2025-06-11 22:01:26	157	0.028
2025-06-11 22:01:27	158	0.037193
2025-06-11 22:01:28	159	0.031283
2025-06-11 22:01:29	160	0.036208
2025-06-11 22:01:30	161	0.031611
2025-06-11 22:01:31	162	0.035551
2025-06-11 22:01:31	162	0.032268
2025-06-11 22:01:33	164	0.038177
2025-06-11 22:01:34	165	0.033581
2025-06-11 22:01:35	166	0.038177
2025-06-11 22:01:36	167	0.033253
2025-06-11 22:01:37	168	0.037521
2025-06-11 22:01:38	169	0.03391
2025-06-11 22:01:39	170	0.035223
2025-06-11 22:01:40	171	0.038506
2025-06-11 22:01:41	172	0.038506
2025-06-11 22:01:42	173	0.039162
2025-06-11 22:01:43	174	0.040804
2025-06-11 22:01:44	175	0.030627
2025-06-11 22:01:45	176	0.036864
2025-06-11 22:01:46	177	0.034566
2025-06-11 22:01:47	178	0.036208
2025-06-11 22:01:48	179	0.035551
2025-06-11 22:01:49	180	0.030955
2025-06-11 22:01:50	181	0.036536
2025-06-11 22:01:51	182	0.035551
2025-06-11 22:01:52	183	0.03391
2025-06-11 22:01:53	184	0.034238
2025-06-11 22:01:54	185	0.037849
2025-06-11 22:01:55	186	0.036864
2025-06-11 22:01:56	187	0.039819
2025-06-11 22:01:57	188	0.031283
2025-06-11 22:01:58	189	0.034566
2025-06-11 22:01:59	190	0.033253
2025-06-11 22:02:00	191	0.035879
2025-06-11 22:02:01	192	0.035223
2025-06-11 22:02:02	193	0.02997
2025-06-11 22:02:03	194	0.033253
2025-06-11 22:02:04	195	0.037521
2025-06-11 22:02:05	196	0.037521
2025-06-11 22:02:06	197	0.036536
2025-06-11 22:02:07	198	0.031611
2025-06-11 22:02:08	199	0.037849
2025-06-11 22:02:09	200	0.033581
2025-06-11 22:02:10	201	0.038177
2025-06-11 22:02:11	202	0.038834
2025-06-11 22:02:12	203	0.033581
2025-06-11 22:02:13	204	0.033581
2025-06-11 22:02:14	205	0.030627
2025-06-11 22:02:15	206	0.033253
2025-06-11 22:02:16	207	0.030955
2025-06-11 22:02:17	208	0.035879
2025-06-11 22:02:18	209	0.035551
2025-06-11 22:02:19	210	0.038177
2025-06-11 22:02:20	211	0.02997
2025-06-11 22:02:21	212	0.032925
2025-06-11 22:02:22	213	0.036208
2025-06-11 22:02:22	213	0.032925
2025-06-11 22:02:24	215	0.033253
2025-06-11 22:02:25	216	0.045072
2025-06-11 22:02:26	217	0.027015
2025-06-11 22:02:27	218	0.033581
2025-06-11 22:02:28	219	0.035223
2025-06-11 22:02:28	219	0.031611
2025-06-11 22:02:29	220	0.039162
2025-06-11 22:02:30	221	0.034238
2025-06-11 22:02:31	222	0.034894
2025-06-11 22:02:32	223	0.037521
2025-06-11 22:02:33	224	0.036864
2025-06-11 22:02:34	225	0.033253
2025-06-11 22:02:35	226	0.036536
2025-06-11 22:02:36	227	0.035879
2025-06-11 22:02:37	228	0.035551
2025-06-11 22:02:38	229	0.027672
2025-06-11 22:02:39	230	0.034894
2025-06-11 22:02:40	231	0.036864
2025-06-11 22:02:41	232	0.03194
2025-06-11 22:02:42	233	0.034238
2025-06-11 22:02:43	234	0.036536
2025-06-11 22:02:44	235	0.035551
2025-06-11 22:02:45	236	0.037849
2025-06-11 22:02:46	237	0.037849
2025-06-11 22:02:47	238	0.04146
2025-06-11 22:02:48	239	0.036208
2025-06-11 22:02:49	240	0.035879
2025-06-11 22:02:50	241	0.033253
2025-06-11 22:02:51	242	0.039162
2025-06-11 22:02:52	243	0.035223
2025-06-11 22:02:53	244	0.028328
2025-06-11 22:02:54	245	0.040147
2025-06-11 22:02:55	246	0.033581
2025-06-11 22:02:55	246	0.034238
2025-06-11 22:02:56	247	0.040147
2025-06-11 22:02:57	248	0.037193
2025-06-11 22:02:58	249	0.033253
2025-06-11 22:02:59	250	0.032596
2025-06-11 22:03:00	251	0.030955
2025-06-11 22:03:01	252	0.033581
2025-06-11 22:03:02	253	0.031611
2025-06-11 22:03:03	254	0.033581
2025-06-11 22:03:04	255	0.030955
2025-06-11 22:03:05	256	0.031611
2025-06-11 22:03:06	257	0.03194
2025-06-11 22:03:07	258	0.033581
2025-06-11 22:03:08	259	0.030298
2025-06-11 22:03:09	260	0.036536
2025-06-11 22:03:10	261	0.029642
2025-06-11 22:03:11	262	0.028328
2025-06-11 22:03:12	263	0.03391
2025-06-11 22:03:13	264	0.039162
2025-06-11 22:03:14	265	0.027015
2025-06-11 22:03:15	266	0.02997
2025-06-11 22:03:16	267	0.02997
2025-06-11 22:03:17	268	0.037849
2025-06-11 22:03:18	269	0.040147
2025-06-11 22:03:19	270	0.032925
2025-06-11 22:03:20	271	0.037849
2025-06-11 22:03:21	272	0.032268
2025-06-11 22:03:22	273	0.030955
2025-06-11 22:03:23	274	0.035551
2025-06-11 22:03:24	275	0.032925
2025-06-11 22:03:25	276	0.035223
2025-06-11 22:03:26	277	0.030955
2025-06-11 22:03:27	278	0.035879
2025-06-11 22:03:28	279	0.038506
2025-06-11 22:03:28	279	0.032596
2025-06-11 22:03:29	280	0.035223
2025-06-11 22:03:31	282	0.037193
2025-06-11 22:03:32	283	0.039162
2025-06-11 22:03:32	283	0.037849
2025-06-11 22:03:33	284	0.037521
2025-06-11 22:03:34	285	0.039819
2025-06-11 22:03:35	286	0.037193
2025-06-11 22:03:36	287	0.038834
2025-06-11 22:03:37	288	0.033581
2025-06-11 22:03:38	289	0.030955
2025-06-11 22:03:39	290	0.035879
2025-06-11 22:03:40	291	0.031611
2025-06-11 22:03:41	292	0.032925
2025-06-11 22:03:42	293	0.039162
2025-06-11 22:03:43	294	0.030627
2025-06-11 22:03:44	295	0.033581
2025-06-11 22:03:45	296	0.034894
2025-06-11 22:03:46	297	0.037193
2025-06-11 22:03:47	298	0.034894
2025-06-11 22:03:48	299	0.034566
2025-06-11 22:03:49	300	0.035551
2025-06-11 22:03:50	301	0.036208
2025-06-11 22:03:51	302	0.036536
2025-06-11 22:03:52	303	0.030298
2025-06-11 22:03:53	304	0.033581
2025-06-11 22:03:54	305	0.031611
2025-06-11 22:03:54	305	0.035223
2025-06-11 22:03:55	306	0.032596
2025-06-11 22:03:56	307	0.036536
2025-06-11 22:03:57	308	0.034238
2025-06-11 22:03:58	309	0.032268
2025-06-11 22:03:59	310	0.038834
2025-06-11 22:04:00	311	0.03391
2025-06-11 22:04:01	312	0.035223
2025-06-11 22:04:02	313	0.038177
2025-06-11 22:04:03	314	0.035223
2025-06-11 22:04:04	315	0.035223
2025-06-11 22:04:05	316	0.031283
2025-06-11 22:04:06	317	0.036536
2025-06-11 22:04:07	318	0.035551
2025-06-11 22:04:08	319	0.037193
2025-06-11 22:04:09	320	0.033253
2025-06-11 22:04:10	321	0.03391
2025-06-11 22:04:11	322	0.034238
2025-06-11 22:04:12	323	0.036864
2025-06-11 22:04:13	324	0.034238
2025-06-11 22:04:14	325	0.030955
2025-06-11 22:04:15	326	0.035223
2025-06-11 22:04:16	327	0.034566
2025-06-11 22:04:17	328	0.035223
2025-06-11 22:04:18	329	0.035223
2025-06-11 22:04:19	330	0.028985
2025-06-11 22:04:20	331	0.037193
2025-06-11 22:04:20	331	0.033581
2025-06-11 22:04:21	332	0.02997
2025-06-11 22:04:22	333	0.037521
2025-06-11 22:04:23	334	0.034566
2025-06-11 22:04:25	336	0.032596
2025-06-11 22:04:26	337	0.040147
2025-06-11 22:04:27	338	0.038506
2025-06-11 22:04:27	338	0.02997
2025-06-11 22:04:29	340	0.035879
2025-06-11 22:04:30	341	0.038834
2025-06-11 22:04:30	341	0.034894
2025-06-11 22:04:31	342	0.035223
2025-06-11 22:04:32	343	0.037193
2025-06-11 22:04:33	344	0.034238
2025-06-11 22:04:34	345	0.036536
2025-06-11 22:04:35	346	0.03194
2025-06-11 22:04:36	347	0.035879
2025-06-11 22:04:37	348	0.037193
2025-06-11 22:04:38	349	0.037193
2025-06-11 22:04:39	350	0.039162
2025-06-11 22:04:40	351	0.038177
2025-06-11 22:04:41	352	0.02997
2025-06-11 22:04:42	353	-0.038316
2025-06-11 22:04:43	354	0.026359
2025-06-11 22:04:44	355	0.035223
2025-06-11 22:04:45	356	0.036208
2025-06-11 22:04:46	357	0.033581
2025-06-11 22:04:47	358	0.038834
2025-06-11 22:04:48	359	0.035551
2025-06-11 22:04:49	360	0.035551
2025-06-11 22:04:50	361	0.040476
2025-06-11 22:04:51	362	0.043102
2025-06-11 22:04:52	363	0.049668
2025-06-11 22:04:53	364	0.063785
2025-06-11 22:04:54	365	0.083483
2025-06-11 22:04:54	365	0.105151
2025-06-11 22:04:55	366	0.13995
2025-06-11 22:04:56	367	0.177377
2025-06-11 22:04:57	368	0.23089
2025-06-11 22:04:58	369	0.27521
2025-06-11 22:04:59	370	0.321829
2025-06-11 22:05:01	372	0.380266
2025-06-11 22:05:02	373	0.417036
2025-06-11 22:05:03	374	0.439032
2025-06-11 22:05:04	375	0.4607
2025-06-11 22:05:05	376	0.464968
2025-06-11 22:05:06	377	0.471205
2025-06-11 22:05:07	378	0.469236
2025-06-11 22:05:08	379	0.465953
2025-06-11 22:05:09	380	0.461356
2025-06-11 22:05:10	381	0.449866
2025-06-11 22:05:11	382	0.448224
2025-06-11 22:05:12	383	0.429839
2025-06-11 22:05:13	384	0.421304
2025-06-11 22:05:14	385	0.413096
2025-06-11 22:05:15	386	0.399636
2025-06-11 22:05:16	387	0.384206
2025-06-11 22:05:17	388	0.37173
2025-06-11 22:05:18	389	0.363523
2025-06-11 22:05:19	390	0.351376
2025-06-11 22:05:21	392	0.332006
2025-06-11 22:05:22	393	0.328723
2025-06-11 22:05:23	394	0.318217
2025-06-11 22:05:24	395	0.303772
2025-06-11 22:05:24	395	0.291625
2025-06-11 22:05:26	397	0.279478
2025-06-11 22:05:27	398	0.265033
2025-06-11 22:05:28	399	0.250588
2025-06-11 22:05:29	400	0.237784
2025-06-11 22:05:30	401	0.234829
2025-06-11 22:05:31	402	0.219071
2025-06-11 22:05:32	403	0.211192
2025-06-11 22:05:33	404	0.207909
2025-06-11 22:05:34	405	0.19412
2025-06-11 22:05:35	406	0.188539
2025-06-11 22:05:36	407	0.181645
2025-06-11 22:05:38	409	0.165886
2025-06-11 22:05:38	409	0.160633
2025-06-11 22:05:39	410	0.148486
2025-06-11 22:05:41	412	0.14389
2025-06-11 22:05:42	413	0.132728
2025-06-11 22:05:43	414	0.13043
2025-06-11 22:05:44	415	0.120581
2025-06-11 22:05:45	416	0.108762
2025-06-11 22:05:46	417	0.099241
2025-06-11 22:05:47	418	0.095302
2025-06-11 22:05:48	419	0.092675
2025-06-11 22:05:49	420	0.087094
2025-06-11 22:05:50	421	0.086109
2025-06-11 22:05:51	422	0.073962
2025-06-11 22:05:52	423	0.075932
2025-06-11 22:05:53	424	0.067724
2025-06-11 22:05:54	425	0.069366
2025-06-11 22:05:55	426	0.059845
2025-06-11 22:05:56	427	0.058204
2025-06-11 22:05:57	428	0.057219
2025-06-11 22:05:58	429	0.055577
2025-06-11 22:05:59	430	0.049996
2025-06-11 22:06:00	431	0.049011
2025-06-11 22:06:01	432	0.046057
2025-06-11 22:06:02	433	0.045728
2025-06-11 22:06:03	434	0.044087
2025-06-11 22:06:04	435	0.044087
2025-06-11 22:06:05	436	0.046385
2025-06-11 22:06:06	437	0.04146
2025-06-11 22:06:07	438	0.03391
2025-06-11 22:06:08	439	0.040147
2025-06-11 22:06:09	440	0.036536
2025-06-11 22:06:10	441	0.045728
2025-06-11 22:06:11	442	0.036536
2025-06-11 22:06:12	443	0.036864
2025-06-11 22:06:13	444	0.032596
2025-06-11 22:06:14	445	0.037521
2025-06-11 22:06:15	446	0.035223
2025-06-11 22:06:16	447	0.036864
2025-06-11 22:06:17	448	0.036536
2025-06-11 22:06:18	449	0.041132
2025-06-11 22:06:19	450	0.035551
2025-06-11 22:06:20	451	0.034238
2025-06-11 22:06:21	452	0.039491
2025-06-11 22:06:22	453	0.03391
2025-06-11 22:06:23	454	0.035879
2025-06-11 22:06:24	455	0.033581
2025-06-11 22:06:25	456	0.031611
2025-06-11 22:06:26	457	0.036536
2025-06-11 22:06:27	458	0.036208
2025-06-11 22:06:28	459	0.032596
2025-06-11 22:06:29	460	0.035223
2025-06-11 22:06:30	461	0.037521
2025-06-11 22:06:31	462	0.032596
2025-06-11 22:06:32	463	0.033581
2025-06-11 22:06:32	463	0.035879
2025-06-11 22:06:34	465	0.032925
2025-06-11 22:06:35	466	0.030627
2025-06-11 22:06:36	467	0.036536
2025-06-11 22:06:37	468	0.038506
2025-06-11 22:06:38	469	0.032268
2025-06-11 22:06:39	470	0.036864
2025-06-11 22:06:40	471	0.034894
2025-06-11 22:06:41	472	0.036536
2025-06-11 22:06:42	473	0.03194
2025-06-11 22:06:43	474	0.030955
2025-06-11 22:06:44	475	0.036208
2025-06-11 22:06:45	476	0.037193
2025-06-11 22:06:46	477	0.03391
2025-06-11 22:06:47	478	0.037521
2025-06-11 22:06:48	479	0.035223
2025-06-11 22:06:49	480	0.038506
2025-06-11 22:06:50	481	0.037521
2025-06-11 22:06:51	482	0.036864
2025-06-11 22:06:52	483	0.037193
2025-06-11 22:06:53	484	0.032925
2025-06-11 22:06:54	485	0.035879
2025-06-11 22:06:55	486	0.039491
2025-06-11 22:06:56	487	0.032268
2025-06-11 22:06:57	488	0.034238
2025-06-11 22:06:58	489	0.031611
2025-06-11 22:06:59	490	0.035551
2025-06-11 22:07:00	491	0.035551
2025-06-11 22:07:01	492	0.038834
2025-06-11 22:07:02	493	0.042445
2025-06-11 22:07:03	494	0.02997
2025-06-11 22:07:04	495	0.037521
2025-06-11 22:07:05	496	0.034238
2025-06-11 22:07:05	496	0.036536
2025-06-11 22:07:07	498	0.031283
2025-06-11 22:07:07	498	0.034894
2025-06-11 22:07:08	499	0.034238
2025-06-11 22:07:09	500	0.030627
2025-06-11 22:07:11	502	0.041132
2025-06-11 22:07:11	502	0.034238
2025-06-11 22:07:12	503	0.032596
2025-06-11 22:07:13	504	0.032596
2025-06-11 22:07:14	505	0.038506
2025-06-11 22:07:15	506	0.02997
2025-06-11 22:07:16	507	0.037849
2025-06-11 22:07:17	508	0.038177
2025-06-11 22:07:18	509	0.035879
2025-06-11 22:07:19	510	0.034894
2025-06-11 22:07:20	511	0.036208
2025-06-11 22:07:21	512	0.03391
2025-06-11 22:07:22	513	0.034238
2025-06-11 22:07:23	514	0.039162
2025-06-11 22:07:24	515	0.035223
2025-06-11 22:07:25	516	0.034894
2025-06-11 22:07:26	517	0.032596
2025-06-11 22:07:27	518	0.030627
2025-06-11 22:07:28	519	0.039491
2025-06-11 22:07:29	520	0.036536
2025-06-11 22:07:30	521	0.036536
2025-06-11 22:07:30	521	0.04146
2025-06-11 22:07:31	522	0.032596
2025-06-11 22:07:32	523	0.031611
2025-06-11 22:07:33	524	0.035879
2025-06-11 22:07:34	525	0.035879
2025-06-11 22:07:35	526	0.032596
2025-06-11 22:07:37	528	0.031283
2025-06-11 22:07:37	528	0.033253
2025-06-11 22:07:38	529	0.037849
2025-06-11 22:07:39	530	0.038177
2025-06-11 22:07:40	531	0.035551
2025-06-11 22:07:41	532	0.041132
2025-06-11 22:07:43	534	0.032925
2025-06-11 22:07:43	534	0.03391
2025-06-11 22:07:44	535	0.037849
2025-06-11 22:07:45	536	0.032596
2025-06-11 22:07:46	537	0.035551
2025-06-11 22:07:47	538	0.039162
2025-06-11 22:07:48	539	0.038177
2025-06-11 22:07:49	540	0.038834
2025-06-11 22:07:51	542	0.032925
2025-06-11 22:07:51	542	0.035551
2025-06-11 22:07:52	543	0.03391
2025-06-11 22:07:53	544	0.033253
2025-06-11 22:07:54	545	0.035223
2025-06-11 22:07:55	546	0.029313
2025-06-11 22:07:56	547	0.032925
2025-06-11 22:07:57	548	0.035879
2025-06-11 22:07:58	549	0.02997
2025-06-11 22:07:59	550	0.035223
2025-06-11 22:08:00	551	0.036864
2025-06-11 22:08:01	552	0.030955
2025-06-11 22:08:02	553	0.033581
2025-06-11 22:08:03	554	0.03194
2025-06-11 22:08:04	555	0.035551
2025-06-11 22:08:05	556	0.035879
2025-06-11 22:08:06	557	0.034566
2025-06-11 22:08:07	558	0.039819
2025-06-11 22:08:08	559	0.035223
2025-06-11 22:08:09	560	0.032925
2025-06-11 22:08:10	561	0.038177
2025-06-11 22:08:11	562	0.034238
2025-06-11 22:08:12	563	0.037193
2025-06-11 22:08:12	563	0.03194
2025-06-11 22:08:14	565	0.035879
2025-06-11 22:08:14	565	0.038177
2025-06-11 22:08:16	567	0.035551
2025-06-11 22:08:16	567	0.036208
2025-06-11 22:08:17	568	0.036536
2025-06-11 22:08:18	569	0.032596
2025-06-11 22:08:19	570	0.034894
2025-06-11 22:08:20	571	0.037521
2025-06-11 22:08:21	572	0.038834
2025-06-11 22:08:22	573	0.033253
2025-06-11 22:08:23	574	0.032596
2025-06-11 22:08:24	575	0.033253
2025-06-11 22:08:25	576	0.034894
2025-06-11 22:08:26	577	0.038834
2025-06-11 22:08:27	578	0.037193
2025-06-11 22:08:28	579	0.035223
2025-06-11 22:08:29	580	0.035879
2025-06-11 22:08:30	581	0.040476
2025-06-11 22:08:31	582	0.032596
2025-06-11 22:08:32	583	0.035223
2025-06-11 22:08:33	584	0.029313
2025-06-11 22:08:34	585	0.038506
2025-06-11 22:08:35	586	0.02997
2025-06-11 22:08:36	587	0.037521
2025-06-11 22:08:37	588	0.032925
2025-06-11 22:08:37	588	0.040147
2025-06-11 22:08:38	589	0.036536
2025-06-11 22:08:39	590	0.035223
2025-06-11 22:08:40	591	0.035551
2025-06-11 22:08:41	592	0.033253
2025-06-11 22:08:42	593	0.033253
2025-06-11 22:08:44	595	0.030298
2025-06-11 22:08:44	595	0.032925
2025-06-11 22:08:45	596	0.036208
2025-06-11 22:08:46	597	0.036536
2025-06-11 22:08:47	598	0.035551
2025-06-11 22:08:48	599	0.03391
2025-06-11 22:08:49	600	0.034238
2025-06-11 22:08:50	601	0.036208
2025-06-11 22:08:51	602	0.030298
2025-06-11 22:08:52	603	0.034238
2025-06-11 22:08:53	604	0.033253
2025-06-11 22:08:54	605	0.034238
2025-06-11 22:08:55	606	0.031611
2025-06-11 22:08:56	607	0.032596
2025-06-11 22:08:57	608	0.037521
2025-06-11 22:08:58	609	0.037521
2025-06-11 22:08:59	610	0.03391
2025-06-11 22:09:00	611	0.031611
2025-06-11 22:09:01	612	0.040147
2025-06-11 22:09:02	613	0.034238
2025-06-11 22:09:03	614	0.037193
2025-06-11 22:09:04	615	0.038177
2025-06-11 22:09:04	615	0.039819
2025-06-11 22:09:05	616	0.037849
2025-06-11 22:09:06	617	0.035551
2025-06-11 22:09:07	618	0.038177
2025-06-11 22:09:08	619	0.033581
2025-06-11 22:09:09	620	0.035879
2025-06-11 22:09:10	621	0.042117
2025-06-11 22:09:12	623	0.035879
2025-06-11 22:09:12	623	0.034894
2025-06-11 22:09:13	624	0.035879
2025-06-11 22:09:14	625	0.035551
2025-06-11 22:09:15	626	0.031611
2025-06-11 22:09:16	627	0.034894
2025-06-11 22:09:17	628	0.031283
2025-06-11 22:09:18	629	0.037849
2025-06-11 22:09:19	630	0.03194
2025-06-11 22:09:20	631	0.037521
2025-06-11 22:09:21	632	0.038834
2025-06-11 22:09:22	633	0.031283
2025-06-11 22:09:23	634	0.034238
2025-06-11 22:09:24	635	0.037193
2025-06-11 22:09:25	636	0.03391
2025-06-11 22:09:26	637	0.039491
2025-06-11 22:09:27	638	0.028657
2025-06-11 22:09:28	639	0.031611
2025-06-11 22:09:29	640	0.035223
2025-06-11 22:09:30	641	0.037193
2025-06-11 22:09:30	641	0.039162
2025-06-11 22:09:32	643	0.031611
2025-06-11 22:09:32	643	0.036536
2025-06-11 22:09:33	644	0.03391
2025-06-11 22:09:34	645	0.032596
2025-06-11 22:09:35	646	0.035551
2025-06-11 22:09:36	647	0.036208
2025-06-11 22:09:37	648	0.031611
2025-06-11 22:09:38	649	0.036536
2025-06-11 22:09:39	650	0.040147
2025-06-11 22:09:40	651	0.035879
2025-06-11 22:09:41	652	0.042445
2025-06-11 22:09:42	653	0.03194
2025-06-11 22:09:43	654	0.032596
2025-06-11 22:09:44	655	0.038177
2025-06-11 22:09:45	656	0.035551
2025-06-11 22:09:46	657	0.034238
2025-06-11 22:09:47	658	0.032596
2025-06-11 22:09:48	659	0.033581
2025-06-11 22:09:49	660	0.036208
2025-06-11 22:09:50	661	0.035551
2025-06-11 22:09:51	662	0.032925
2025-06-11 22:09:52	663	0.036208
2025-06-11 22:09:53	664	0.035551
2025-06-11 22:09:54	665	0.034566
2025-06-11 22:09:55	666	0.039491
2025-06-11 22:09:56	667	0.03194
2025-06-11 22:09:57	668	0.032596
2025-06-11 22:09:58	669	0.035551
2025-06-11 22:09:59	670	0.037193
2025-06-11 22:10:00	671	0.030955
2025-06-11 22:10:01	672	0.032596
2025-06-11 22:10:02	673	0.03391
2025-06-11 22:10:03	674	0.036208
2025-06-11 22:10:04	675	0.036208
2025-06-11 22:10:05	676	0.036536
2025-06-11 22:10:06	677	0.035223
2025-06-11 22:10:08	679	0.034894
2025-06-11 22:10:08	679	0.035879
2025-06-11 22:10:09	680	0.034566
2025-06-11 22:10:10	681	0.03391
2025-06-11 22:10:11	682	0.035223
2025-06-11 22:10:12	683	0.036864
2025-06-11 22:10:13	684	0.038834
2025-06-11 22:10:14	685	0.03391
2025-06-11 22:10:15	686	0.039819
2025-06-11 22:10:16	687	0.032268
2025-06-11 22:10:17	688	0.030298
2025-06-11 22:10:19	690	0.038177
2025-06-11 22:10:20	691	0.034566
2025-06-11 22:10:21	692	0.031283
2025-06-11 22:10:22	693	0.037193
2025-06-11 22:10:23	694	0.032596
2025-06-11 22:10:24	695	0.002064
2025-06-11 22:10:25	696	0.033581
2025-06-11 22:10:26	697	0.036208
2025-06-11 22:10:26	697	0.03194
2025-06-11 22:10:28	699	0.031611
2025-06-11 22:10:29	700	0.029313
2025-06-11 22:10:30	701	0.032268
2025-06-11 22:10:31	702	0.032596
2025-06-11 22:10:32	703	0.032268
2025-06-11 22:10:33	704	0.034566
2025-06-11 22:10:34	705	0.038506
2025-06-11 22:10:34	705	0.030627
2025-06-11 22:10:36	707	0.034894
2025-06-11 22:10:37	708	0.037193
2025-06-11 22:10:38	709	0.034894
2025-06-11 22:10:39	710	0.037849
2025-06-11 22:10:40	711	0.037521
2025-06-11 22:10:41	712	0.035879
2025-06-11 22:10:42	713	0.035551
2025-06-11 22:10:43	714	0.037521
2025-06-11 22:10:44	715	0.037849
2025-06-11 22:10:45	716	0.038506
2025-06-11 22:10:46	717	0.036536
2025-06-11 22:10:47	718	0.030955
2025-06-11 22:10:48	719	0.035223
2025-06-11 22:10:49	720	0.035551
2025-06-11 22:10:50	721	0.033581
2025-06-11 22:10:51	722	0.037521
2025-06-11 22:10:52	723	0.037193
2025-06-11 22:10:53	724	0.037521
2025-06-11 22:10:54	725	0.038834
2025-06-11 22:10:55	726	0.030298
2025-06-11 22:10:56	727	0.03194
2025-06-11 22:10:57	728	0.033581
2025-06-11 22:10:58	729	0.03391
2025-06-11 22:10:59	730	0.035223
2025-06-11 22:11:00	731	0.031283
2025-06-11 22:11:01	732	0.039491
2025-06-11 22:11:02	733	0.037849
2025-06-11 22:11:03	734	0.032596
2025-06-11 22:11:04	735	0.033581
2025-06-11 22:11:05	736	0.038506
2025-06-11 22:11:06	737	0.031283
2025-06-11 22:11:07	738	0.036536
2025-06-11 22:11:08	739	0.037849
2025-06-11 22:11:09	740	0.037849
2025-06-11 22:11:10	741	0.037193
2025-06-11 22:11:11	742	0.034238
2025-06-11 22:11:12	743	0.040147
2025-06-11 22:11:13	744	0.038834
2025-06-11 22:11:14	745	0.040804
2025-06-11 22:11:15	746	0.033581
2025-06-11 22:11:16	747	0.032596
2025-06-11 22:11:17	748	0.033253
2025-06-11 22:11:18	749	0.037849
2025-06-11 22:11:19	750	0.037849
2025-06-11 22:11:20	751	0.032596
2025-06-11 22:11:21	752	0.032596
2025-06-11 22:11:22	753	0.034566
2025-06-11 22:11:23	754	0.032925
2025-06-11 22:11:24	755	0.03391
2025-06-11 22:11:25	756	0.041132
2025-06-11 22:11:26	757	0.034238
2025-06-11 22:11:27	758	0.032268
2025-06-11 22:11:28	759	0.034894
2025-06-11 22:11:29	760	0.034894
2025-06-11 22:11:30	761	0.034894
2025-06-11 22:11:31	762	0.03391
2025-06-11 22:11:32	763	0.031611
2025-06-11 22:11:33	764	0.034566
2025-06-11 22:11:34	765	0.035551
2025-06-11 22:11:35	766	0.037193
2025-06-11 22:11:36	767	0.038177
2025-06-11 22:11:37	768	0.030627
2025-06-11 22:11:38	769	0.032925
2025-06-11 22:11:39	770	0.035223
2025-06-11 22:11:41	772	0.039819
2025-06-11 22:11:42	773	0.034566
2025-06-11 22:11:42	773	0.034238
2025-06-11 22:11:43	774	0.033581
2025-06-11 22:11:44	775	0.033581
2025-06-11 22:11:45	776	0.037521
2025-06-11 22:11:46	777	0.035879
2025-06-11 22:11:48	779	0.034894
2025-06-11 22:11:48	779	0.035551
2025-06-11 22:11:49	780	0.035223
2025-06-11 22:11:50	781	0.034238
2025-06-11 22:11:51	782	0.030627
2025-06-11 22:11:52	783	0.037521
2025-06-11 22:11:54	785	0.031611
2025-06-11 22:11:54	785	0.037849
2025-06-11 22:11:55	786	0.037521
2025-06-11 22:11:56	787	0.034894
2025-06-11 22:11:57	788	0.037521
2025-06-11 22:11:58	789	0.032268
2025-06-11 22:11:59	790	0.032268
2025-06-11 22:12:00	791	0.028328
2025-06-11 22:12:01	792	0.034894
2025-06-11 22:12:02	793	0.03391
2025-06-11 22:12:03	794	0.03194
2025-06-11 22:12:04	795	0.035551
2025-06-11 22:12:05	796	0.038506
2025-06-11 22:12:06	797	0.038834
2025-06-11 22:12:07	798	0.037849
2025-06-11 22:12:08	799	0.034566
2025-06-11 22:12:09	800	0.034238
2025-06-11 22:12:10	801	0.034566
2025-06-11 22:12:11	802	0.035223
2025-06-11 22:12:12	803	0.028657
2025-06-11 22:12:13	804	0.033253
2025-06-11 22:12:14	805	0.034238
2025-06-11 22:12:14	805	0.032268
2025-06-11 22:12:16	807	0.034894
2025-06-11 22:12:16	807	0.03391
2025-06-11 22:12:17	808	0.035879
2025-06-11 22:12:18	809	0.033253
2025-06-11 22:12:20	811	0.040476
2025-06-11 22:12:21	812	0.039491
2025-06-11 22:12:21	812	0.036864
2025-06-11 22:12:22	813	0.033253
2025-06-11 22:12:23	814	0.036864
2025-06-11 22:12:24	815	0.034238
2025-06-11 22:12:25	816	0.034894
2025-06-11 22:12:26	817	0.036864
2025-06-11 22:12:27	818	0.035551
2025-06-11 22:12:28	819	0.032925
2025-06-11 22:12:29	820	0.036536
2025-06-11 22:12:30	821	0.034566
2025-06-11 22:12:31	822	0.038506
2025-06-11 22:12:32	823	0.033253
2025-06-11 22:12:33	824	0.034894
2025-06-11 22:12:34	825	0.034894
2025-06-11 22:12:35	826	0.036208
2025-06-11 22:12:37	828	0.02997
2025-06-11 22:12:37	828	0.031611
2025-06-11 22:12:38	829	0.036536
2025-06-11 22:12:39	830	0.03194
2025-06-11 22:12:40	831	0.035223
2025-06-11 22:12:41	832	0.040804
2025-06-11 22:12:42	833	0.035551
2025-06-11 22:12:43	834	0.035551
2025-06-11 22:12:44	835	0.040476
2025-06-11 22:12:45	836	0.035879
2025-06-11 22:12:46	837	0.035223
2025-06-11 22:12:47	838	0.033581
2025-06-11 22:12:48	839	0.039491
2025-06-11 22:12:49	840	0.034894
2025-06-11 22:12:50	841	0.037193
2025-06-11 22:12:51	842	0.040476
2025-06-11 22:12:52	843	0.032596
2025-06-11 22:12:53	844	0.033253
2025-06-11 22:12:54	845	0.036536
2025-06-11 22:12:55	846	0.034238
2025-06-11 22:12:56	847	0.032925
2025-06-11 22:12:57	848	0.035223
2025-06-11 22:12:58	849	0.037193
2025-06-11 22:12:59	850	0.037849
2025-06-11 22:13:00	851	0.033581
2025-06-11 22:13:01	852	0.035223
2025-06-11 22:13:02	853	0.034894
2025-06-11 22:13:03	854	0.033581
2025-06-11 22:13:04	855	0.035879
2025-06-11 22:13:05	856	0.035551
2025-06-11 22:13:06	857	0.034894
2025-06-11 22:13:06	857	0.034566
2025-06-11 22:13:08	859	0.032268
2025-06-11 22:13:09	860	0.03194
2025-06-11 22:13:09	860	0.03391
2025-06-11 22:13:10	861	0.031611
2025-06-11 22:13:11	862	0.031283
2025-06-11 22:13:12	863	0.037193
2025-06-11 22:13:13	864	0.035223
2025-06-11 22:13:14	865	0.035879
2025-06-11 22:13:15	866	0.036208
2025-06-11 22:13:16	867	0.035223
2025-06-11 22:13:17	868	0.04146
2025-06-11 22:13:18	869	0.039162
2025-06-11 22:13:19	870	0.035223
2025-06-11 22:13:20	871	0.038506
2025-06-11 22:13:21	872	0.033581
2025-06-11 22:13:22	873	0.039162
2025-06-11 22:13:23	874	0.032925
2025-06-11 22:13:24	875	0.038177
2025-06-11 22:13:25	876	0.035551
2025-06-11 22:13:26	877	0.036536
2025-06-11 22:13:27	878	0.041132
2025-06-11 22:13:28	879	0.036864
2025-06-11 22:13:29	880	0.033581
2025-06-11 22:13:30	881	0.034894
2025-06-11 22:13:31	882	0.028328
2025-06-11 22:13:31	882	0.033581
2025-06-11 22:13:33	884	0.034238
2025-06-11 22:13:34	885	0.042445
2025-06-11 22:13:35	886	0.032596
2025-06-11 22:13:36	887	0.036208
2025-06-11 22:13:36	887	0.033581
2025-06-11 22:13:37	888	0.035223
2025-06-11 22:13:38	889	0.038177
2025-06-11 22:13:39	890	0.035223
2025-06-11 22:13:40	891	0.032596
2025-06-11 22:13:41	892	0.034566
2025-06-11 22:13:42	893	0.035223
2025-06-11 22:13:43	894	0.034894
2025-06-11 22:13:44	895	0.039162
2025-06-11 22:13:45	896	0.032925
2025-06-11 22:13:46	897	0.034894
2025-06-11 22:13:47	898	0.035879
2025-06-11 22:13:48	899	0.031611
2025-06-11 22:13:49	900	0.039819
2025-06-11 22:13:50	901	0.036208
2025-06-11 22:13:51	902	0.032925
2025-06-11 22:13:52	903	0.03391
2025-06-11 22:13:53	904	0.035551
2025-06-11 22:13:54	905	0.028657
2025-06-11 22:13:55	906	0.041789
2025-06-11 22:13:56	907	0.036208
2025-06-11 22:13:57	908	0.035223
2025-06-11 22:13:57	908	0.031611
2025-06-11 22:13:58	909	0.032596
2025-06-11 22:13:59	910	0.035551
2025-06-11 22:14:00	911	0.036536
2025-06-11 22:14:01	912	0.034894
2025-06-11 22:14:02	913	0.037849
2025-06-11 22:14:03	914	0.035879
2025-06-11 22:14:04	915	0.036864
2025-06-11 22:14:05	916	0.032925
2025-06-11 22:14:06	917	0.034238
2025-06-11 22:14:07	918	0.04146
2025-06-11 22:14:08	919	0.033253
2025-06-11 22:14:09	920	0.030298
2025-06-11 22:14:10	921	0.035551
2025-06-11 22:14:11	922	0.038177
2025-06-11 22:14:12	923	0.036208
2025-06-11 22:14:13	924	0.037849
2025-06-11 22:14:14	925	0.030627
2025-06-11 22:14:15	926	0.037849
2025-06-11 22:14:16	927	0.035223
2025-06-11 22:14:17	928	0.037193
2025-06-11 22:14:18	929	0.034566
2025-06-11 22:14:19	930	0.037193
2025-06-11 22:14:20	931	0.040476
2025-06-11 22:14:21	932	0.039162
2025-06-11 22:14:22	933	0.03194
2025-06-11 22:14:23	934	0.027015
2025-06-11 22:14:24	935	0.037849
2025-06-11 22:14:24	935	0.032596
2025-06-11 22:14:25	936	0.03391
2025-06-11 22:14:26	937	0.035879
2025-06-11 22:14:27	938	0.035223
2025-06-11 22:14:28	939	0.035879
2025-06-11 22:14:29	940	0.033253
2025-06-11 22:14:30	941	0.036864
2025-06-11 22:14:31	942	0.033253
2025-06-11 22:14:32	943	0.036208
2025-06-11 22:14:33	944	0.035879
2025-06-11 22:14:34	945	0.035879
2025-06-11 22:14:35	946	0.03391
2025-06-11 22:14:36	947	0.039491
2025-06-11 22:14:37	948	0.033581
2025-06-11 22:14:38	949	0.039819
2025-06-11 22:14:39	950	0.033581
2025-06-11 22:14:40	951	0.038506
2025-06-11 22:14:41	952	0.036208
2025-06-11 22:14:42	953	0.032925
2025-06-11 22:14:43	954	0.036536
2025-06-11 22:14:44	955	0.038177
2025-06-11 22:14:45	956	0.033253
2025-06-11 22:14:46	957	0.035879
2025-06-11 22:14:47	958	0.033253
2025-06-11 22:14:47	958	0.034566
2025-06-11 22:14:48	959	0.034894
2025-06-11 22:14:49	960	0.033253
2025-06-11 22:14:50	961	0.034894
2025-06-11 22:14:51	962	0.036208
2025-06-11 22:14:52	963	0.035551
2025-06-11 22:14:54	965	0.034238
2025-06-11 22:14:55	966	0.035879
2025-06-11 22:14:56	967	0.036208
2025-06-11 22:14:57	968	0.030955
2025-06-11 22:14:58	969	0.032268
2025-06-11 22:14:59	970	0.039162
2025-06-11 22:15:00	971	0.03194
2025-06-11 22:15:01	972	0.030627
2025-06-11 22:15:01	972	0.038506
2025-06-11 22:15:03	974	0.028985
2025-06-11 22:15:04	975	0.040476
2025-06-11 22:15:05	976	0.036536
2025-06-11 22:15:06	977	0.035551
2025-06-11 22:15:06	977	0.034566
2025-06-11 22:15:08	979	0.037193
2025-06-11 22:15:09	980	0.035879
2025-06-11 22:15:10	981	0.039162
2025-06-11 22:15:11	982	0.037849
2025-06-11 22:15:12	983	0.031611
2025-06-11 22:15:13	984	0.037849
2025-06-11 22:15:14	985	0.032268
2025-06-11 22:15:15	986	0.032596
2025-06-11 22:15:16	987	0.033253
2025-06-11 22:15:17	988	0.03391
2025-06-11 22:15:18	989	0.034238
2025-06-11 22:15:19	990	0.033581
2025-06-11 22:15:20	991	0.03194
2025-06-11 22:15:21	992	0.035879
2025-06-11 22:15:22	993	0.037193
2025-06-11 22:15:23	994	0.032268
2025-06-11 22:15:24	995	0.038834
2025-06-11 22:15:25	996	0.038506
2025-06-11 22:15:26	997	0.032596
2025-06-11 22:15:27	998	0.034894
2025-06-11 22:15:28	999	0.034566
2025-06-11 22:15:29	1000	0.036536
2025-06-11 22:15:30	1001	0.033581
2025-06-11 22:15:31	1002	0.031283
2025-06-11 22:15:32	1003	0.036536
2025-06-11 22:15:33	1004	0.037849
2025-06-11 22:15:34	1005	0.03194
2025-06-11 22:15:35	1006	0.034238
2025-06-11 22:15:37	1008	0.032268
2025-06-11 22:15:37	1008	0.039162
2025-06-11 22:15:38	1009	0.037521
2025-06-11 22:15:39	1010	0.029642
2025-06-11 22:15:40	1011	0.036864
2025-06-11 22:15:41	1012	0.033253
2025-06-11 22:15:42	1013	0.034238
2025-06-11 22:15:43	1014	0.031611
2025-06-11 22:15:44	1015	0.035879
2025-06-11 22:15:45	1016	0.032596
2025-06-11 22:15:46	1017	0.03391
2025-06-11 22:15:47	1018	0.035551
2025-06-11 22:15:48	1019	0.035551
2025-06-11 22:15:49	1020	0.032925
2025-06-11 22:15:50	1021	0.037521
2025-06-11 22:15:51	1022	0.035551
2025-06-11 22:15:52	1023	0.037521
2025-06-11 22:15:53	1024	0.037849
2025-06-11 22:15:54	1025	0.030955
2025-06-11 22:15:55	1026	0.035223
2025-06-11 22:15:56	1027	0.032596
2025-06-11 22:15:57	1028	0.037193
2025-06-11 22:15:58	1029	0.036208
2025-06-11 22:15:59	1030	0.037849
2025-06-11 22:16:00	1031	0.031283
2025-06-11 22:16:01	1032	0.03391
2025-06-11 22:16:02	1033	0.036208
2025-06-11 22:16:03	1034	0.036208
2025-06-11 22:16:04	1035	0.035551
2025-06-11 22:16:05	1036	0.036536
2025-06-11 22:16:06	1037	0.034238
2025-06-11 22:16:07	1038	0.033581
2025-06-11 22:16:08	1039	0.02997
2025-06-11 22:16:09	1040	0.035551
2025-06-11 22:16:10	1041	0.038506
2025-06-11 22:16:11	1042	0.036208
2025-06-11 22:16:12	1043	0.042774
2025-06-11 22:16:13	1044	0.03391
2025-06-11 22:16:14	1045	0.035551
2025-06-11 22:16:15	1046	0.032596
2025-06-11 22:16:16	1047	0.037849
2025-06-11 22:16:17	1048	0.035551
2025-06-11 22:16:18	1049	0.036208
2025-06-11 22:16:19	1050	0.037521
2025-06-11 22:16:20	1051	0.03391
2025-06-11 22:16:21	1052	0.03194
2025-06-11 22:16:22	1053	0.02997
2025-06-11 22:16:23	1054	0.037193
2025-06-11 22:16:24	1055	0.036536
2025-06-11 22:16:25	1056	0.035551
2025-06-11 22:16:26	1057	0.033253
2025-06-11 22:16:27	1058	0.028657
2025-06-11 22:16:28	1059	0.034566
2025-06-11 22:16:29	1060	0.034238
2025-06-11 22:16:30	1061	0.039491
2025-06-11 22:16:31	1062	0.035879
2025-06-11 22:16:32	1063	0.041789
2025-06-11 22:16:33	1064	0.03391
2025-06-11 22:16:34	1065	0.031283
2025-06-11 22:16:35	1066	0.035879
2025-06-11 22:16:36	1067	0.038506
2025-06-11 22:16:37	1068	0.038834
2025-06-11 22:16:38	1069	0.036864
2025-06-11 22:16:39	1070	0.038177
2025-06-11 22:16:40	1071	0.03391
2025-06-11 22:16:41	1072	0.037193
2025-06-11 22:16:42	1073	0.035879
2025-06-11 22:16:43	1074	0.032925
2025-06-11 22:16:44	1075	0.036208
2025-06-11 22:16:45	1076	0.031283
2025-06-11 22:16:46	1077	0.035223
2025-06-11 22:16:47	1078	0.032925
2025-06-11 22:16:47	1078	0.034894
2025-06-11 22:16:48	1079	0.036536
2025-06-11 22:16:49	1080	0.033581
2025-06-11 22:16:50	1081	0.034566
2025-06-11 22:16:51	1082	0.033253
2025-06-11 22:16:52	1083	0.035879
2025-06-11 22:16:53	1084	0.035223
2025-06-11 22:16:54	1085	0.031283
2025-06-11 22:16:55	1086	0.03391
2025-06-11 22:16:56	1087	0.033253
2025-06-11 22:16:57	1088	0.039491
2025-06-11 22:16:58	1089	0.033581
2025-06-11 22:16:59	1090	0.032596
2025-06-11 22:17:00	1091	0.037193
2025-06-11 22:17:01	1092	0.032268
2025-06-11 22:17:02	1093	0.030627
2025-06-11 22:17:03	1094	0.039162
2025-06-11 22:17:04	1095	0.034238
2025-06-11 22:17:05	1096	0.030955
2025-06-11 22:17:06	1097	0.038834
2025-06-11 22:17:07	1098	0.03194
2025-06-11 22:17:08	1099	0.035223
2025-06-11 22:17:09	1100	0.038177
2025-06-11 22:17:10	1101	0.032268
2025-06-11 22:17:11	1102	0.034238
2025-06-11 22:17:12	1103	0.034566
2025-06-11 22:17:13	1104	0.034894
2025-06-11 22:17:15	1106	0.037193
2025-06-11 22:17:16	1107	0.034566
2025-06-11 22:17:16	1107	0.037521
2025-06-11 22:17:18	1109	0.035879
2025-06-11 22:17:18	1109	0.044743
2025-06-11 22:17:19	1110	0.038834
2025-06-11 22:17:20	1111	0.036536
2025-06-11 22:17:21	1112	0.031283
2025-06-11 22:17:22	1113	0.034894
2025-06-11 22:17:23	1114	0.034238
2025-06-11 22:17:24	1115	0.036536
2025-06-11 22:17:25	1116	0.036864
2025-06-11 22:17:26	1117	0.034238
2025-06-11 22:17:28	1119	0.034238
2025-06-11 22:17:29	1120	0.033253
2025-06-11 22:17:29	1120	0.034566
2025-06-11 22:17:30	1121	0.034894
2025-06-11 22:17:31	1122	0.033253
2025-06-11 22:17:32	1123	0.036536
2025-06-11 22:17:33	1124	0.034894
2025-06-11 22:17:34	1125	0.037849
2025-06-11 22:17:35	1126	0.037849
2025-06-11 22:17:36	1127	0.037521
2025-06-11 22:17:37	1128	0.035223
2025-06-11 22:17:38	1129	0.032925
2025-06-11 22:17:39	1130	0.038506
2025-06-11 22:17:41	1132	0.032925
2025-06-11 22:17:41	1132	0.036208
2025-06-11 22:17:42	1133	0.037193
2025-06-11 22:17:43	1134	0.034238
2025-06-11 22:17:44	1135	0.039162
2025-06-11 22:17:45	1136	0.030627
2025-06-11 22:17:46	1137	0.032268
2025-06-11 22:17:47	1138	0.041132
2025-06-11 22:17:48	1139	0.036536
2025-06-11 22:17:49	1140	0.035879
2025-06-11 22:17:50	1141	0.036864
2025-06-11 22:17:51	1142	0.034566
2025-06-11 22:17:52	1143	0.034894
2025-06-11 22:17:53	1144	0.035879
2025-06-11 22:17:54	1145	0.035551
2025-06-11 22:17:55	1146	0.02997
2025-06-11 22:17:56	1147	0.037521
2025-06-11 22:17:57	1148	0.031283
2025-06-11 22:17:58	1149	0.029642
2025-06-11 22:17:59	1150	0.037849
2025-06-11 22:18:00	1151	0.037193
2025-06-11 22:18:01	1152	0.032268
2025-06-11 22:18:02	1153	0.034238
2025-06-11 22:18:03	1154	0.032268
2025-06-11 22:18:04	1155	0.031283
2025-06-11 22:18:05	1156	0.034894
2025-06-11 22:18:06	1157	0.038834
2025-06-11 22:18:07	1158	0.036536
2025-06-11 22:18:08	1159	0.034238
2025-06-11 22:18:08	1159	0.039162
2025-06-11 22:18:10	1161	0.036208
2025-06-11 22:18:11	1162	0.035879
2025-06-11 22:18:12	1163	0.029642
2025-06-11 22:18:13	1164	0.032268
2025-06-11 22:18:13	1164	0.035551
2025-06-11 22:18:14	1165	0.040147
2025-06-11 22:18:15	1166	0.034894
2025-06-11 22:18:16	1167	0.034238
2025-06-11 22:18:17	1168	0.028985
2025-06-11 22:18:18	1169	0.034238
2025-06-11 22:18:20	1171	0.038177
2025-06-11 22:18:20	1171	0.039819
2025-06-11 22:18:21	1172	0.03391
2025-06-11 22:18:22	1173	0.035879
2025-06-11 22:18:23	1174	0.034238
2025-06-11 22:18:24	1175	0.035223
2025-06-11 22:18:25	1176	0.038177
2025-06-11 22:18:26	1177	0.033253
2025-06-11 22:18:27	1178	0.034894
2025-06-11 22:18:28	1179	0.041132
2025-06-11 22:18:29	1180	0.038177
2025-06-11 22:18:30	1181	0.035879
2025-06-11 22:18:31	1182	0.03194
2025-06-11 22:18:32	1183	0.035223
2025-06-11 22:18:33	1184	0.036536
2025-06-11 22:18:34	1185	0.041789
2025-06-11 22:18:35	1186	0.039491
2025-06-11 22:18:36	1187	0.034566
2025-06-11 22:18:37	1188	0.030627
2025-06-11 22:18:38	1189	0.03194
2025-06-11 22:18:38	1189	0.034566
2025-06-11 22:18:39	1190	0.033581
2025-06-11 22:18:41	1192	0.035223
2025-06-11 22:18:41	1192	0.039819
2025-06-11 22:18:42	1193	0.039162
2025-06-11 22:18:43	1194	0.036864
2025-06-11 22:18:44	1195	0.038506
2025-06-11 22:18:45	1196	0.031283
2025-06-11 22:18:46	1197	0.035879
2025-06-11 22:18:47	1198	0.033253
2025-06-11 22:18:48	1199	0.03391
2025-06-11 22:18:49	1200	0.034894
2025-06-11 22:18:50	1201	0.038177
2025-06-11 22:18:51	1202	0.03391
2025-06-11 22:18:52	1203	0.028985
2025-06-11 22:18:53	1204	0.033253
2025-06-11 22:18:54	1205	0.036864
2025-06-11 22:18:55	1206	0.037521
2025-06-11 22:18:56	1207	0.031283
2025-06-11 22:18:57	1208	0.030955
2025-06-11 22:18:58	1209	0.033253
2025-06-11 22:18:59	1210	0.031283
2025-06-11 22:18:59	1210	0.037521
2025-06-11 22:19:00	1211	0.032268
2025-06-11 22:19:01	1212	0.037849
2025-06-11 22:19:02	1213	0.030298
2025-06-11 22:19:03	1214	0.034238
2025-06-11 22:19:04	1215	0.039162
2025-06-11 22:19:05	1216	0.037849
2025-06-11 22:19:07	1218	0.030298
2025-06-11 22:19:07	1218	0.036208
2025-06-11 22:19:08	1219	0.035223
2025-06-11 22:19:09	1220	0.036864
2025-06-11 22:19:10	1221	0.033253
2025-06-11 22:19:11	1222	0.037193
2025-06-11 22:19:12	1223	0.035223
2025-06-11 22:19:13	1224	0.033253
2025-06-11 22:19:14	1225	0.035223
2025-06-11 22:19:15	1226	0.03391
2025-06-11 22:19:16	1227	0.031611
2025-06-11 22:19:17	1228	0.04146
2025-06-11 22:19:18	1229	0.035879
2025-06-11 22:19:19	1230	0.036864
2025-06-11 22:19:20	1231	0.036864
2025-06-11 22:19:21	1232	0.033253
2025-06-11 22:19:22	1233	0.034238
2025-06-11 22:19:23	1234	0.035879
2025-06-11 22:19:24	1235	0.036208
2025-06-11 22:19:25	1236	0.033253
2025-06-11 22:19:26	1237	0.037193
2025-06-11 22:19:27	1238	0.03391
2025-06-11 22:19:28	1239	0.034566
2025-06-11 22:19:28	1239	0.036536
2025-06-11 22:19:30	1241	0.031611
2025-06-11 22:19:31	1242	0.040476
2025-06-11 22:19:32	1243	0.03391
2025-06-11 22:19:33	1244	0.034566
2025-06-11 22:19:34	1245	0.040476
2025-06-11 22:19:35	1246	0.034238
2025-06-11 22:19:36	1247	0.031611
2025-06-11 22:19:37	1248	0.03391
2025-06-11 22:19:38	1249	0.036208
2025-06-11 22:19:39	1250	0.038177
2025-06-11 22:19:40	1251	0.037521
2025-06-11 22:19:40	1251	0.031283
2025-06-11 22:19:42	1253	0.038506
2025-06-11 22:19:43	1254	0.032925
2025-06-11 22:19:44	1255	0.032925
2025-06-11 22:19:44	1255	0.034894
2025-06-11 22:19:45	1256	0.037849
2025-06-11 22:19:46	1257	0.028657
2025-06-11 22:19:47	1258	0.034894
2025-06-11 22:19:48	1259	0.031283
2025-06-11 22:19:49	1260	0.037849
2025-06-11 22:19:50	1261	0.033581
2025-06-11 22:19:51	1262	0.035551
2025-06-11 22:19:52	1263	0.032925
2025-06-11 22:19:53	1264	0.036208
2025-06-11 22:19:54	1265	0.036208
2025-06-11 22:19:55	1266	0.034894
2025-06-11 22:19:56	1267	0.037849
2025-06-11 22:19:57	1268	0.031611
2025-06-11 22:19:58	1269	0.033581
2025-06-11 22:19:59	1270	0.032596
2025-06-11 22:20:00	1271	0.035223
2025-06-11 22:20:01	1272	0.035879
2025-06-11 22:20:02	1273	0.030627
2025-06-11 22:20:03	1274	0.034894
2025-06-11 22:20:04	1275	0.036536
2025-06-11 22:20:05	1276	0.04343
2025-06-11 22:20:06	1277	0.036208
2025-06-11 22:20:07	1278	0.036864
2025-06-11 22:20:08	1279	0.030627
2025-06-11 22:20:09	1280	0.03391
2025-06-11 22:20:10	1281	0.039162
2025-06-11 22:20:11	1282	0.03391
2025-06-11 22:20:12	1283	0.033581
2025-06-11 22:20:13	1284	0.034238
2025-06-11 22:20:14	1285	0.040476
2025-06-11 22:20:15	1286	0.034566
2025-06-11 22:20:16	1287	0.034238
2025-06-11 22:20:17	1288	0.035879
2025-06-11 22:20:18	1289	0.032925
2025-06-11 22:20:19	1290	0.040804
2025-06-11 22:20:20	1291	0.031283
2025-06-11 22:20:21	1292	0.041132
2025-06-11 22:20:22	1293	0.037193
2025-06-11 22:20:23	1294	0.031611
2025-06-11 22:20:24	1295	0.038506
2025-06-11 22:20:25	1296	0.037521
2025-06-11 22:20:26	1297	0.039162
2025-06-11 22:20:27	1298	0.036536
2025-06-11 22:20:28	1299	0.033581
2025-06-11 22:20:29	1300	0.037521
2025-06-11 22:20:30	1301	0.03391
2025-06-11 22:20:31	1302	0.035223
2025-06-11 22:20:32	1303	0.039162
2025-06-11 22:20:33	1304	0.033581
2025-06-11 22:20:34	1305	0.031283
2025-06-11 22:20:35	1306	0.036864
2025-06-11 22:20:36	1307	0.032268
2025-06-11 22:20:37	1308	0.035879
2025-06-11 22:20:38	1309	0.03391
2025-06-11 22:20:39	1310	0.035551
2025-06-11 22:20:40	1311	0.035223
2025-06-11 22:20:41	1312	0.028657
2025-06-11 22:20:42	1313	0.037521
2025-06-11 22:20:43	1314	0.035879
2025-06-11 22:20:44	1315	0.039162
2025-06-11 22:20:45	1316	0.035551
2025-06-11 22:20:46	1317	0.039162
2025-06-11 22:20:47	1318	0.032925
2025-06-11 22:20:48	1319	0.034238
2025-06-11 22:20:49	1320	0.035879
2025-06-11 22:20:50	1321	0.031283
2025-06-11 22:20:51	1322	0.038177
2025-06-11 22:20:52	1323	0.034566
2025-06-11 22:20:53	1324	0.041789
2025-06-11 22:20:54	1325	0.036864
2025-06-11 22:20:55	1326	0.039819
2025-06-11 22:20:56	1327	0.036864
2025-06-11 22:20:57	1328	0.038506
2025-06-11 22:20:58	1329	0.032925
2025-06-11 22:20:59	1330	0.040476
2025-06-11 22:21:00	1331	0.03194
2025-06-11 22:21:01	1332	0.034894
2025-06-11 22:21:02	1333	0.031283
2025-06-11 22:21:03	1334	0.037849
2025-06-11 22:21:04	1335	0.03391
2025-06-11 22:21:05	1336	0.037193
2025-06-11 22:21:06	1337	0.036208
2025-06-11 22:21:07	1338	0.037193
2025-06-11 22:21:08	1339	0.033581
2025-06-11 22:21:09	1340	0.036536
2025-06-11 22:21:10	1341	0.037521
2025-06-11 22:21:11	1342	0.037521
2025-06-11 22:21:12	1343	0.036864
2025-06-11 22:21:13	1344	0.033581
2025-06-11 22:21:14	1345	0.034566
2025-06-11 22:21:15	1346	0.031611
2025-06-11 22:21:16	1347	0.034566
2025-06-11 22:21:17	1348	0.039819
2025-06-11 22:21:18	1349	0.035223
2025-06-11 22:21:19	1350	0.033253
2025-06-11 22:21:20	1351	0.032596
2025-06-11 22:21:21	1352	0.033253
2025-06-11 22:21:22	1353	0.035879
2025-06-11 22:21:23	1354	0.035223
2025-06-11 22:21:24	1355	0.03194
2025-06-11 22:21:25	1356	0.040476
2025-06-11 22:21:26	1357	0.035551
2025-06-11 22:21:27	1358	0.037521
2025-06-11 22:21:28	1359	0.036208
2025-06-11 22:21:29	1360	0.033253
2025-06-11 22:21:30	1361	0.040476
2025-06-11 22:21:31	1362	0.037521
2025-06-11 22:21:32	1363	0.034238
2025-06-11 22:21:33	1364	0.033581
2025-06-11 22:21:34	1365	0.037521
2025-06-11 22:21:35	1366	0.035879
2025-06-11 22:21:36	1367	0.037521
2025-06-11 22:21:37	1368	0.036536
2025-06-11 22:21:38	1369	0.037849
2025-06-11 22:21:39	1370	0.035551
2025-06-11 22:21:40	1371	0.036864
2025-06-11 22:21:41	1372	0.034238
2025-06-11 22:21:42	1373	0.044087
2025-06-11 22:21:43	1374	0.039162
2025-06-11 22:21:44	1375	0.033253
2025-06-11 22:21:45	1376	0.034238
2025-06-11 22:21:46	1377	0.036864
2025-06-11 22:21:47	1378	0.031611
2025-06-11 22:21:48	1379	0.035879
2025-06-11 22:21:49	1380	0.035223
2025-06-11 22:21:50	1381	0.038834
2025-06-11 22:21:51	1382	0.034238
2025-06-11 22:21:52	1383	0.036864
2025-06-11 22:21:53	1384	0.034894
2025-06-11 22:21:54	1385	0.031283
2025-06-11 22:21:55	1386	0.032925
2025-06-11 22:21:56	1387	0.035879
2025-06-11 22:21:57	1388	0.035879
2025-06-11 22:21:58	1389	0.043102
2025-06-11 22:21:59	1390	0.036864
2025-06-11 22:22:00	1391	0.038177
2025-06-11 22:22:01	1392	0.03391
2025-06-11 22:22:02	1393	0.034894
2025-06-11 22:22:03	1394	0.037849
2025-06-11 22:22:04	1395	0.035223
2025-06-11 22:22:05	1396	0.03391
2025-06-11 22:22:06	1397	0.034238
2025-06-11 22:22:07	1398	0.037849
2025-06-11 22:22:08	1399	0.038834
2025-06-11 22:22:09	1400	0.036208
2025-06-11 22:22:09	1400	0.03391
2025-06-11 22:22:10	1401	0.036536
2025-06-11 22:22:11	1402	0.037849

## Sheet: Pressure Data
dateTime	Relative time	G1	G2	G4	G5
2025-06-11 21:56:42	0	9.28e-06	0.0001	0.0001	-0.019412
2025-06-11 21:56:43	1	9.31e-06	0.0001	0.0001	-0.032543
2025-06-11 21:56:44	2	9.31e-06	0.0001	0.0001	-0.03692
2025-06-11 21:56:45	3	9.28e-06	0.0001	0.0001	-0.032543
2025-06-11 21:56:46	4	9.28e-06	0.0001	0.0001	-0.032543
2025-06-11 21:56:47	5	9.31e-06	0.0001	0.0001	-0.03692
2025-06-11 21:56:48	6	9.28e-06	0.0001	0.0001	-0.019412
2025-06-11 21:56:49	7	9.28e-06	0.0001	0.0001	-0.023789
2025-06-11 21:56:50	8	9.25e-06	0.0001	0.0001	-0.023789
2025-06-11 21:56:51	9	9.25e-06	0.0001	0.0001	-0.05005
2025-06-11 21:56:52	10	9.13e-06	0.0001	0.0001	-0.015035
2025-06-11 21:56:53	11	9.13e-06	0.0001	0.0001	-0.03692
2025-06-11 21:56:54	12	9.16e-06	0.0001	0.0001	-0.028166
2025-06-11 21:56:55	13	9.13e-06	0.0001	0.0001	-0.019412
2025-06-11 21:56:56	14	9.13e-06	0.0001	0.0001	-0.023789
2025-06-11 21:56:57	15	9.13e-06	0.0001	0.0001	-0.028166
2025-06-11 21:56:58	16	9.13e-06	0.0001	0.0001	-0.023789
2025-06-11 21:56:59	17	9.16e-06	0.0001	0.0001	-0.032543
2025-06-11 21:57:00	18	9.13e-06	0.0001	0.0001	-0.032543
2025-06-11 21:57:01	19	9.13e-06	0.0001	0.0001	-0.028166
2025-06-11 21:57:02	20	9.1e-06	0.0001	0.0001	-0.028166
2025-06-11 21:57:03	21	9.16e-06	0.0001	0.0001	-0.015035
2025-06-11 21:57:04	22	9.13e-06	0.0001	0.0001	-0.03692
2025-06-11 21:57:05	23	9.13e-06	0.0001	0.0001	-0.015035
2025-06-11 21:57:06	24	9.13e-06	0.0001	0.0001	-0.045674
2025-06-11 21:57:07	25	9.13e-06	0.0001	0.0001	-0.019412
2025-06-11 21:57:08	26	9.13e-06	0.0001	0.0001	-0.019412
2025-06-11 21:57:09	27	9.13e-06	0.0001	0.0001	-0.015035
2025-06-11 21:57:10	28	9.13e-06	0.0001	0.0001	-0.03692
2025-06-11 21:57:11	29	9.13e-06	0.0001	0.0001	-0.03692
2025-06-11 21:57:12	30	9.13e-06	0.0001	0.0001	-0.019412
2025-06-11 21:57:13	31	9.13e-06	0.0001	0.0001	-0.015035
2025-06-11 21:57:14	32	9.13e-06	0.0001	0.0001	-0.028166
2025-06-11 21:57:15	33	9.13e-06	0.0001	0.0001	-0.03692
2025-06-11 21:57:16	34	9.1e-06	0.0001	0.0001	-0.019412
2025-06-11 21:57:17	35	9.04e-06	0.0001	0.0001	-0.023789
2025-06-11 21:57:18	36	9.01e-06	0.0001	0.0001	-0.032543
2025-06-11 21:57:19	37	8.98e-06	0.0001	0.0001	-0.032543
2025-06-11 21:57:20	38	8.98e-06	0.0001	0.0001	-0.023789
2025-06-11 21:57:21	39	8.98e-06	0.0001	0.0001	-0.015035
2025-06-11 21:57:22	40	8.98e-06	0.0001	0.0001	-0.028166
2025-06-11 21:57:23	41	8.98e-06	0.0001	0.0001	-0.015035
2025-06-11 21:57:24	42	8.98e-06	0.0001	0.0001	-0.028166
2025-06-11 21:57:25	43	8.98e-06	0.0001	0.0001	-0.010658
2025-06-11 21:57:26	44	8.98e-06	0.0001	0.0001	-0.028166
2025-06-11 21:57:27	45	8.95e-06	0.0001	0.0001	-0.03692
2025-06-11 21:57:28	46	8.98e-06	0.0001	0.0001	-0.028166
2025-06-11 21:57:29	47	8.98e-06	0.0001	0.0001	-0.041297
2025-06-11 21:57:30	48	8.98e-06	0.0001	0.0001	-0.015035
2025-06-11 21:57:31	49	8.98e-06	0.0001	0.0001	-0.019412
2025-06-11 21:57:32	50	8.98e-06	0.0001	0.0001	-0.028166
2025-06-11 21:57:33	51	8.98e-06	0.0001	0.0001	-0.023789
2025-06-11 21:57:34	52	8.98e-06	0.0001	0.0001	-0.023789
2025-06-11 21:57:35	53	8.98e-06	0.0001	0.0001	-0.028166
2025-06-11 21:57:36	54	8.98e-06	0.0001	0.0001	-0.019412
2025-06-11 21:57:37	55	8.95e-06	0.0001	0.0001	-0.023789
2025-06-11 21:57:38	56	8.98e-06	0.0001	0.0001	-0.019412
2025-06-11 21:57:39	57	8.95e-06	0.0001	0.0001	-0.019412
2025-06-11 21:57:40	58	8.98e-06	0.0001	0.0001	-0.023789
2025-06-11 21:57:41	59	8.98e-06	0.0001	0.0001	-0.023789
2025-06-11 21:57:42	60	8.98e-06	0.0001	0.0001	-0.028166
2025-06-11 21:57:42	60	8.95e-06	0.0001	0.0001	-0.028166
2025-06-11 21:57:43	61	8.98e-06	0.0001	0.0001	-0.028166
2025-06-11 21:57:44	62	8.98e-06	0.0001	0.0001	-0.019412
2025-06-11 21:57:45	63	8.95e-06	0.0001	0.0001	-0.03692
2025-06-11 21:57:46	64	8.98e-06	0.0001	0.0001	-0.019412
2025-06-11 21:57:47	65	8.92e-06	0.0001	0.0001	-0.023789
2025-06-11 21:57:48	66	8.8e-06	0.0001	0.0001	-0.028166
2025-06-11 21:57:49	67	8.8e-06	0.0001	0.0001	-0.023789
2025-06-11 21:57:50	68	8.83e-06	0.0001	0.0001	-0.023789
2025-06-11 21:57:51	69	8.83e-06	0.0001	0.0001	-0.023789
2025-06-11 21:57:52	70	8.8e-06	0.0001	0.0001	-0.03692
2025-06-11 21:57:53	71	8.8e-06	0.0001	0.0001	-0.03692
2025-06-11 21:57:54	72	8.83e-06	0.0001	0.0001	-0.028166
2025-06-11 21:57:55	73	8.8e-06	0.0001	0.0001	-0.010658
2025-06-11 21:57:56	74	8.8e-06	0.0001	0.0001	-0.015035
2025-06-11 21:57:57	75	8.8e-06	0.0001	0.0001	-0.023789
2025-06-11 21:57:58	76	8.83e-06	0.0001	0.0001	-0.015035
2025-06-11 21:57:59	77	8.83e-06	0.0001	0.0001	-0.001904
2025-06-11 21:58:00	78	8.77e-06	0.0001	0.0001	-0.028166
2025-06-11 21:58:01	79	8.83e-06	0.0001	0.0001	-0.023789
2025-06-11 21:58:02	80	8.83e-06	0.0001	0.0001	-0.028166
2025-06-11 21:58:03	81	8.83e-06	0.0001	0.0001	-0.023789
2025-06-11 21:58:04	82	8.8e-06	0.0001	0.0001	-0.023789
2025-06-11 21:58:05	83	8.83e-06	0.0001	0.0001	-0.023789
2025-06-11 21:58:06	84	8.83e-06	0.0001	0.0001	-0.019412
2025-06-11 21:58:06	84	8.83e-06	0.0001	0.0001	-0.023789
2025-06-11 21:58:07	85	8.8e-06	0.0001	0.0001	-0.023789
2025-06-11 21:58:08	86	8.8e-06	0.0001	0.0001	-0.019412
2025-06-11 21:58:09	87	8.8e-06	0.0001	0.0001	-0.028166
2025-06-11 21:58:10	88	8.83e-06	0.0001	0.0001	-0.028166
2025-06-11 21:58:12	90	8.8e-06	0.0001	0.0001	-0.015035
2025-06-11 21:58:13	91	8.8e-06	0.0001	0.0001	-0.023789
2025-06-11 21:58:14	92	8.8e-06	0.0001	0.0001	-0.001904
2025-06-11 21:58:14	92	8.8e-06	0.0001	0.0001	-0.019412
2025-06-11 21:58:15	93	8.83e-06	0.0001	0.0001	-0.032543
2025-06-11 21:58:16	94	8.8e-06	0.0001	0.0001	-0.028166
2025-06-11 21:58:17	95	8.77e-06	0.0001	0.0001	-0.019412
2025-06-11 21:58:18	96	8.73e-06	0.0001	0.0001	-0.023789
2025-06-11 21:58:19	97	8.67e-06	0.0001	0.0001	-0.023789
2025-06-11 21:58:20	98	8.64e-06	0.0001	0.0001	-0.019412
2025-06-11 21:58:21	99	8.67e-06	0.0001	0.0001	-0.015035
2025-06-11 21:58:22	100	8.64e-06	0.0001	0.0001	-0.019412
2025-06-11 21:58:23	101	8.64e-06	0.0001	0.0001	-0.023789
2025-06-11 21:58:24	102	8.64e-06	0.0001	0.0001	-0.028166
2025-06-11 21:58:25	103	8.64e-06	0.0001	0.0001	-0.019412
2025-06-11 21:58:26	104	8.64e-06	0.0001	0.0001	-0.032543
2025-06-11 21:58:27	105	8.67e-06	0.0001	0.0001	-0.028166
2025-06-11 21:58:28	106	8.67e-06	0.0001	0.0001	-0.03692
2025-06-11 21:58:29	107	8.67e-06	0.0001	0.0001	-0.023789
2025-06-11 21:58:30	108	8.64e-06	0.0001	0.0001	-0.028166
2025-06-11 21:58:31	109	8.67e-06	0.0001	0.0001	-0.023789
2025-06-11 21:58:32	110	8.67e-06	0.0001	0.0001	-0.03692
2025-06-11 21:58:33	111	8.64e-06	0.0001	0.0001	-0.032543
2025-06-11 21:58:34	112	8.67e-06	0.0001	0.0001	-0.010658
2025-06-11 21:58:35	113	8.64e-06	0.0001	0.0001	-0.03692
2025-06-11 21:58:36	114	8.67e-06	0.0001	0.0001	-0.019412
2025-06-11 21:58:37	115	8.67e-06	0.0001	0.0001	-0.010658
2025-06-11 21:58:38	116	8.64e-06	0.0001	0.0001	-0.03692
2025-06-11 21:58:39	117	8.67e-06	0.0001	0.0001	-0.019412
2025-06-11 21:58:40	118	8.67e-06	0.0001	0.0001	-0.028166
2025-06-11 21:58:40	118	8.64e-06	0.0001	0.0001	-0.028166
2025-06-11 21:58:41	119	8.64e-06	0.0001	0.0001	-0.032543
2025-06-11 21:58:42	120	8.64e-06	0.0001	0.0001	-0.015035
2025-06-11 21:58:43	121	8.64e-06	0.0001	0.0001	-0.032543
2025-06-11 21:58:44	122	8.64e-06	0.0001	0.0001	-0.032543
2025-06-11 21:58:45	123	8.64e-06	0.0001	0.0001	-0.023789
2025-06-11 21:58:46	124	8.61e-06	0.0001	0.0001	-0.023789
2025-06-11 21:58:47	125	8.55e-06	0.0001	0.0001	-0.032543
2025-06-11 21:58:48	126	8.55e-06	0.0001	0.0001	-0.023789
2025-06-11 21:58:49	127	8.49e-06	0.0001	0.0001	-0.032543
2025-06-11 21:58:50	128	8.52e-06	0.0001	0.0001	-0.032543
2025-06-11 21:58:51	129	8.49e-06	0.0001	0.0001	-0.001904
2025-06-11 21:58:52	130	8.49e-06	0.0001	0.0001	-0.03692
2025-06-11 21:58:53	131	8.49e-06	0.0001	0.0001	-0.032543
2025-06-11 21:58:54	132	8.49e-06	0.0001	0.0001	-0.028166
2025-06-11 21:58:55	133	8.49e-06	0.0001	0.0001	-0.019412
2025-06-11 21:58:56	134	8.49e-06	0.0001	0.0001	-0.028166
2025-06-11 21:58:57	135	8.49e-06	0.0001	0.0001	-0.03692
2025-06-11 21:58:58	136	8.49e-06	0.0001	0.0001	-0.023789
2025-06-11 21:58:59	137	8.49e-06	0.0001	0.0001	-0.023789
2025-06-11 21:59:00	138	8.49e-06	0.0001	0.0001	-0.015035
2025-06-11 21:59:01	139	8.49e-06	0.0001	0.0001	-0.023789
2025-06-11 21:59:02	140	8.49e-06	0.0001	0.0001	-0.028166
2025-06-11 21:59:03	141	8.49e-06	0.0001	0.0001	-0.028166
2025-06-11 21:59:04	142	8.49e-06	0.0001	0.0001	-0.023789
2025-06-11 21:59:05	143	8.49e-06	0.0001	0.0001	-0.028166
2025-06-11 21:59:05	143	8.49e-06	0.0001	0.0001	-0.015035
2025-06-11 21:59:06	144	8.49e-06	0.0001	0.0001	-0.028166
2025-06-11 21:59:07	145	8.49e-06	0.0001	0.0001	-0.032543
2025-06-11 21:59:08	146	8.49e-06	0.0001	0.0001	-0.015035
2025-06-11 21:59:09	147	8.49e-06	0.0001	0.0001	-0.023789
2025-06-11 21:59:10	148	8.49e-06	0.0001	0.0001	-0.028166
2025-06-11 21:59:11	149	8.49e-06	0.0001	0.0001	-0.028166
2025-06-11 21:59:12	150	8.49e-06	0.0001	0.0001	-0.019412
2025-06-11 21:59:13	151	8.49e-06	0.0001	0.0001	-0.010658
2025-06-11 21:59:14	152	8.49e-06	0.0001	0.0001	-0.023789
2025-06-11 21:59:15	153	8.49e-06	0.0001	0.0001	-0.028166
2025-06-11 21:59:16	154	8.49e-06	0.0001	0.0001	-0.019412
2025-06-11 21:59:17	155	8.49e-06	0.0001	0.0001	-0.03692
2025-06-11 21:59:18	156	8.49e-06	0.0001	0.0001	-0.023789
2025-06-11 21:59:19	157	8.46e-06	0.0001	0.0001	-0.032543
2025-06-11 21:59:20	158	8.49e-06	0.0001	0.0001	-0.015035
2025-06-11 21:59:21	159	8.49e-06	0.0001	0.0001	-0.028166
2025-06-11 21:59:22	160	8.34e-06	0.0001	0.0001	-0.023789
2025-06-11 21:59:23	161	8.34e-06	0.0001	0.0001	-0.023789
2025-06-11 21:59:24	162	8.31e-06	0.0001	0.0001	-0.03692
2025-06-11 21:59:25	163	8.34e-06	0.0001	0.0001	-0.041297
2025-06-11 21:59:26	164	8.34e-06	0.0001	0.0001	-0.019412
2025-06-11 21:59:27	165	8.34e-06	0.0001	0.0001	-0.03692
2025-06-11 21:59:28	166	8.34e-06	0.0001	0.0001	-0.032543
2025-06-11 21:59:29	167	8.34e-06	0.0001	0.0001	-0.028166
2025-06-11 21:59:30	168	8.31e-06	0.0001	0.0001	-0.028166
2025-06-11 21:59:30	168	8.34e-06	0.0001	0.0001	-0.023789
2025-06-11 21:59:31	169	8.34e-06	0.0001	0.0001	-0.019412
2025-06-11 21:59:32	170	8.31e-06	0.0001	0.0001	-0.032543
2025-06-11 21:59:33	171	8.34e-06	0.0001	0.0001	-0.03692
2025-06-11 21:59:34	172	8.34e-06	0.0001	0.0001	-0.023789
2025-06-11 21:59:35	173	8.31e-06	0.0001	0.0001	-0.028166
2025-06-11 21:59:36	174	8.34e-06	0.0001	0.0001	-0.015035
2025-06-11 21:59:37	175	8.34e-06	0.0001	0.0001	-0.015035
2025-06-11 21:59:38	176	8.34e-06	0.0001	0.0001	-0.019412
2025-06-11 21:59:39	177	8.31e-06	0.0001	0.0001	-0.032543
2025-06-11 21:59:40	178	8.34e-06	0.0001	0.0001	-0.023789
2025-06-11 21:59:41	179	8.34e-06	0.0001	0.0001	-0.028166
2025-06-11 21:59:42	180	8.34e-06	0.0001	0.0001	-0.028166
2025-06-11 21:59:43	181	8.34e-06	0.0001	0.0001	-0.041297
2025-06-11 21:59:44	182	8.34e-06	0.0001	0.0001	-0.032543
2025-06-11 21:59:45	183	8.31e-06	0.0001	0.0001	-0.041297
2025-06-11 21:59:46	184	8.31e-06	0.0001	0.0001	-0.023789
2025-06-11 21:59:47	185	8.34e-06	0.0001	0.0001	-0.032543
2025-06-11 21:59:48	186	8.31e-06	0.0001	0.0001	-0.028166
2025-06-11 21:59:49	187	8.34e-06	0.0001	0.0001	-0.032543
2025-06-11 21:59:50	188	8.31e-06	0.0001	0.0001	-0.03692
2025-06-11 21:59:51	189	8.34e-06	0.0001	0.0001	-0.001904
2025-06-11 21:59:52	190	8.34e-06	0.0001	0.0001	-0.019412
2025-06-11 21:59:53	191	8.34e-06	0.0001	0.0001	-0.019412
2025-06-11 21:59:54	192	8.34e-06	0.0001	0.0001	-0.03692
2025-06-11 21:59:55	193	8.34e-06	0.0001	0.0001	-0.010658
2025-06-11 21:59:56	194	8.34e-06	0.0001	0.0001	-0.019412
2025-06-11 21:59:56	194	8.34e-06	0.0001	0.0001	-0.028166
2025-06-11 21:59:58	196	8.34e-06	0.0001	0.0001	-0.032543
2025-06-11 21:59:58	196	8.34e-06	0.0001	0.0001	-0.028166
2025-06-11 21:59:59	197	8.31e-06	0.0001	0.0001	-0.028166
2025-06-11 22:00:00	198	8.31e-06	0.0001	0.0001	-0.032543
2025-06-11 22:00:01	199	8.25e-06	0.0001	0.0001	-0.023789
2025-06-11 22:00:02	200	8.19e-06	0.0001	0.0001	-0.032543
2025-06-11 22:00:03	201	8.19e-06	0.0001	0.0001	-0.019412
2025-06-11 22:00:04	202	8.19e-06	0.0001	0.0001	-0.041297
2025-06-11 22:00:05	203	8.16e-06	0.0001	0.0001	-0.028166
2025-06-11 22:00:06	204	8.19e-06	0.0001	0.0001	-0.023789
2025-06-11 22:00:07	205	8.19e-06	0.0001	0.0001	-0.015035
2025-06-11 22:00:08	206	8.19e-06	0.0001	0.0001	-0.010658
2025-06-11 22:00:09	207	8.19e-06	0.0001	0.0001	-0.019412
2025-06-11 22:00:10	208	8.16e-06	0.0001	0.0001	-0.019412
2025-06-11 22:00:11	209	8.16e-06	0.0001	0.0001	-0.019412
2025-06-11 22:00:12	210	8.16e-06	0.0001	0.0001	-0.015035
2025-06-11 22:00:13	211	8.16e-06	0.0001	0.0001	-0.023789
2025-06-11 22:00:14	212	8.16e-06	0.0001	0.0001	-0.015035
2025-06-11 22:00:15	213	8.19e-06	0.0001	0.0001	-0.032543
2025-06-11 22:00:16	214	8.19e-06	0.0001	0.0001	-0.028166
2025-06-11 22:00:17	215	8.16e-06	0.0001	0.0001	-0.019412
2025-06-11 22:00:18	216	8.16e-06	0.0001	0.0001	-0.010658
2025-06-11 22:00:19	217	8.16e-06	0.0001	0.0001	-0.028166
2025-06-11 22:00:20	218	8.16e-06	0.0001	0.0001	-0.019412
2025-06-11 22:00:21	219	8.16e-06	0.0001	0.0001	-0.023789
2025-06-11 22:00:22	220	8.16e-06	0.0001	0.0001	-0.032543
2025-06-11 22:00:22	220	8.16e-06	0.0001	0.0001	-0.032543
2025-06-11 22:00:23	221	8.19e-06	0.0001	0.0001	-0.03692
2025-06-11 22:00:24	222	8.16e-06	0.0001	0.0001	-0.023789
2025-06-11 22:00:25	223	8.16e-06	0.0001	0.0001	-0.010658
2025-06-11 22:00:26	224	8.16e-06	0.0001	0.0001	-0.028166
2025-06-11 22:00:27	225	8.16e-06	0.0001	0.0001	-0.019412
2025-06-11 22:00:28	226	8.16e-06	0.0001	0.0001	-0.015035
2025-06-11 22:00:29	227	8.19e-06	0.0001	0.0001	-0.023789
2025-06-11 22:00:30	228	8.19e-06	0.0001	0.0001	-0.028166
2025-06-11 22:00:31	229	8.19e-06	0.0001	0.0001	-0.028166
2025-06-11 22:00:32	230	8.16e-06	0.0001	0.0001	-0.023789
2025-06-11 22:00:33	231	8.13e-06	0.0001	0.0001	-0.023789
2025-06-11 22:00:35	233	8.1e-06	0.0001	0.0001	-0.028166
2025-06-11 22:00:36	234	8.13e-06	0.0001	0.0001	-0.019412
2025-06-11 22:00:37	235	8.04e-06	0.0001	0.0001	-0.015035
2025-06-11 22:00:38	236	8.01e-06	0.0001	0.0001	-0.023789
2025-06-11 22:00:38	236	8.01e-06	0.0001	0.0001	-0.023789
2025-06-11 22:00:39	237	8.01e-06	0.0001	0.0001	-0.03692
2025-06-11 22:00:40	238	8.01e-06	0.0001	0.0001	-0.023789
2025-06-11 22:00:41	239	8.01e-06	0.0001	0.0001	-0.028166
2025-06-11 22:00:43	241	8.01e-06	0.0001	0.0001	-0.023789
2025-06-11 22:00:44	242	8.01e-06	0.0001	0.0001	-0.028166
2025-06-11 22:00:45	243	8.01e-06	0.0001	0.0001	-0.028166
2025-06-11 22:00:46	244	8.01e-06	0.0001	0.0001	-0.023789
2025-06-11 22:00:46	244	8.01e-06	0.0001	0.0001	-0.015035
2025-06-11 22:00:47	245	8.01e-06	0.0001	0.0001	-0.032543
2025-06-11 22:00:48	246	8.01e-06	0.0001	0.0001	-0.019412
2025-06-11 22:00:49	247	8.01e-06	0.0001	0.0001	-0.028166
2025-06-11 22:00:51	249	8.01e-06	0.0001	0.0001	-0.023789
2025-06-11 22:00:52	250	8.01e-06	0.0001	0.0001	-0.03692
2025-06-11 22:00:53	251	7.98e-06	0.0001	0.0001	-0.010658
2025-06-11 22:00:54	252	8.01e-06	0.0001	0.0001	-0.010658
2025-06-11 22:00:55	253	8.01e-06	0.0001	0.0001	-0.041297
2025-06-11 22:00:56	254	8.01e-06	0.0001	0.0001	-0.023789
2025-06-11 22:00:57	255	8.01e-06	0.0001	0.0001	-0.023789
2025-06-11 22:00:58	256	8.01e-06	0.0001	0.0001	-0.023789
2025-06-11 22:00:59	257	8.01e-06	0.0001	0.0001	-0.03692
2025-06-11 22:01:00	258	8.01e-06	0.0001	0.0001	-0.010658
2025-06-11 22:01:01	259	8.01e-06	0.0001	0.0001	-0.028166
2025-06-11 22:01:02	260	7.98e-06	0.0001	0.0001	-0.019412
2025-06-11 22:01:03	261	8.01e-06	0.0001	0.0001	-0.028166
2025-06-11 22:01:04	262	8.01e-06	0.0001	0.0001	-0.019412
2025-06-11 22:01:05	263	8.01e-06	0.0001	0.0001	-0.019412
2025-06-11 22:01:06	264	8.01e-06	0.0001	0.0001	-0.023789
2025-06-11 22:01:07	265	8.01e-06	0.0001	0.0001	-0.028166
2025-06-11 22:01:08	266	8.04e-06	0.0001	0.0001	-0.032543
2025-06-11 22:01:09	267	8.01e-06	0.0001	0.0001	-0.015035
2025-06-11 22:01:10	268	7.98e-06	0.0001	0.0001	-0.023789
2025-06-11 22:01:11	269	8.01e-06	0.0001	0.0001	-0.032543
2025-06-11 22:01:12	270	8.01e-06	0.0001	0.0001	-0.028166
2025-06-11 22:01:13	271	8.01e-06	0.0001	0.0001	-0.023789
2025-06-11 22:01:14	272	7.95e-06	0.0001	0.0001	-0.023789
2025-06-11 22:01:15	273	7.86e-06	0.0001	0.0001	-0.028166
2025-06-11 22:01:16	274	7.86e-06	0.0001	0.0001	-0.023789
2025-06-11 22:01:17	275	7.86e-06	0.0001	0.0001	-0.032543
2025-06-11 22:01:18	276	7.86e-06	0.0001	0.0001	-0.041297
2025-06-11 22:01:19	277	7.86e-06	0.0001	0.0001	-0.019412
2025-06-11 22:01:20	278	7.86e-06	0.0001	0.0001	-0.032543
2025-06-11 22:01:21	279	7.86e-06	0.0001	0.0001	-0.001904
2025-06-11 22:01:22	280	7.86e-06	0.0001	0.0001	-0.03692
2025-06-11 22:01:23	281	7.86e-06	0.0001	0.0001	-0.03692
2025-06-11 22:01:24	282	7.86e-06	0.0001	0.0001	-0.032543
2025-06-11 22:01:25	283	7.86e-06	0.0001	0.0001	-0.028166
2025-06-11 22:01:26	284	7.86e-06	0.0001	0.0001	-0.032543
2025-06-11 22:01:27	285	7.83e-06	0.0001	0.0001	-0.019412
2025-06-11 22:01:28	286	7.83e-06	0.0001	0.0001	-0.023789
2025-06-11 22:01:29	287	7.86e-06	0.0001	0.0001	-0.028166
2025-06-11 22:01:30	288	7.86e-06	0.0001	0.0001	-0.028166
2025-06-11 22:01:31	289	7.86e-06	0.0001	0.0001	-0.023789
2025-06-11 22:01:32	290	7.86e-06	0.0001	0.0001	-0.023789
2025-06-11 22:01:33	291	7.86e-06	0.0001	0.0001	-0.023789
2025-06-11 22:01:34	292	7.83e-06	0.0001	0.0001	-0.028166
2025-06-11 22:01:35	293	7.86e-06	0.0001	0.0001	-0.015035
2025-06-11 22:01:36	294	7.86e-06	0.0001	0.0001	-0.028166
2025-06-11 22:01:37	295	7.86e-06	0.0001	0.0001	-0.019412
2025-06-11 22:01:38	296	7.86e-06	0.0001	0.0001	-0.028166
2025-06-11 22:01:39	297	7.86e-06	0.0001	0.0001	-0.028166
2025-06-11 22:01:40	298	7.86e-06	0.0001	0.0001	-0.019412
2025-06-11 22:01:42	300	7.86e-06	0.0001	0.0001	-0.019412
2025-06-11 22:01:43	301	7.86e-06	0.0001	0.0001	-0.028166
2025-06-11 22:01:44	302	7.83e-06	0.0001	0.0001	-0.019412
2025-06-11 22:01:45	303	7.86e-06	0.0001	0.0001	-0.010658
2025-06-11 22:01:46	304	7.86e-06	0.0001	0.0001	-0.023789
2025-06-11 22:01:46	304	7.86e-06	0.0001	0.0001	-0.028166
2025-06-11 22:01:47	305	7.86e-06	0.0001	0.0001	-0.015035
2025-06-11 22:01:48	306	7.86e-06	0.0001	0.0001	-0.019412
2025-06-11 22:01:49	307	7.86e-06	0.0001	0.0001	-0.023789
2025-06-11 22:01:50	308	7.86e-06	0.0001	0.0001	-0.023789
2025-06-11 22:01:51	309	7.86e-06	0.0001	0.0001	-0.028166
2025-06-11 22:01:52	310	7.86e-06	0.0001	0.0001	-0.019412
2025-06-11 22:01:53	311	7.86e-06	0.0001	0.0001	-0.023789
2025-06-11 22:01:54	312	7.86e-06	0.0001	0.0001	-0.028166
2025-06-11 22:01:55	313	7.83e-06	0.0001	0.0001	-0.03692
2025-06-11 22:01:56	314	7.83e-06	0.0001	0.0001	-0.019412
2025-06-11 22:01:58	316	7.83e-06	0.0001	0.0001	-0.028166
2025-06-11 22:01:59	317	7.83e-06	0.0001	0.0001	-0.032543
2025-06-11 22:02:00	318	7.86e-06	0.0001	0.0001	-0.019412
2025-06-11 22:02:01	319	7.83e-06	0.0001	0.0001	-0.023789
2025-06-11 22:02:02	320	7.86e-06	0.0001	0.0001	-0.019412
2025-06-11 22:02:03	321	7.83e-06	0.0001	0.0001	-0.015035
2025-06-11 22:02:04	322	7.86e-06	0.0001	0.0001	-0.019412
2025-06-11 22:02:04	322	7.76e-06	0.0001	0.0001	-0.028166
2025-06-11 22:02:05	323	7.73e-06	0.0001	0.0001	-0.032543
2025-06-11 22:02:06	324	7.76e-06	0.0001	0.0001	-0.028166
2025-06-11 22:02:07	325	7.7e-06	0.0001	0.0001	-0.023789
2025-06-11 22:02:08	326	7.7e-06	0.0001	0.0001	-0.019412
2025-06-11 22:02:10	328	7.67e-06	0.0001	0.0001	-0.03692
2025-06-11 22:02:11	329	7.7e-06	0.0001	0.0001	-0.023789
2025-06-11 22:02:11	329	7.7e-06	0.0001	0.0001	-0.032543
2025-06-11 22:02:12	330	7.67e-06	0.0001	0.0001	-0.032543
2025-06-11 22:02:13	331	7.67e-06	0.0001	0.0001	-0.023789
2025-06-11 22:02:14	332	7.7e-06	0.0001	0.0001	-0.023789
2025-06-11 22:02:15	333	7.67e-06	0.0001	0.0001	-0.032543
2025-06-11 22:02:16	334	7.67e-06	0.0001	0.0001	-0.015035
2025-06-11 22:02:17	335	7.67e-06	0.0001	0.0001	-0.015035
2025-06-11 22:02:18	336	7.7e-06	0.0001	0.0001	-0.019412
2025-06-11 22:02:19	337	7.7e-06	0.0001	0.0001	-0.023789
2025-06-11 22:02:20	338	7.7e-06	0.0001	0.0001	-0.006281
2025-06-11 22:02:21	339	7.67e-06	0.0001	0.0001	-0.028166
2025-06-11 22:02:22	340	7.67e-06	0.0001	0.0001	-0.028166
2025-06-11 22:02:23	341	7.67e-06	0.0001	0.0001	-0.019412
2025-06-11 22:02:24	342	7.67e-06	0.0001	0.0001	-0.028166
2025-06-11 22:02:25	343	7.7e-06	0.0001	0.0001	-0.032543
2025-06-11 22:02:26	344	7.67e-06	0.0001	0.0001	-0.03692
2025-06-11 22:02:27	345	7.67e-06	0.0001	0.0001	-0.023789
2025-06-11 22:02:28	346	7.67e-06	0.0001	0.0001	-0.015035
2025-06-11 22:02:29	347	7.67e-06	0.0001	0.0001	-0.028166
2025-06-11 22:02:30	348	7.7e-06	0.0001	0.0001	-0.019412
2025-06-11 22:02:31	349	7.67e-06	0.0001	0.0001	-0.032543
2025-06-11 22:02:32	350	7.67e-06	0.0001	0.0001	-0.019412
2025-06-11 22:02:33	351	7.67e-06	0.0001	0.0001	-0.03692
2025-06-11 22:02:34	352	7.67e-06	0.0001	0.0001	-0.023789
2025-06-11 22:02:35	353	7.7e-06	0.0001	0.0001	-0.019412
2025-06-11 22:02:36	354	7.67e-06	0.0001	0.0001	-0.032543
2025-06-11 22:02:37	355	7.67e-06	0.0001	0.0001	-0.023789
2025-06-11 22:02:38	356	7.67e-06	0.0001	0.0001	-0.028166
2025-06-11 22:02:38	356	7.7e-06	0.0001	0.0001	-0.019412
2025-06-11 22:02:39	357	7.7e-06	0.0001	0.0001	-0.028166
2025-06-11 22:02:40	358	7.7e-06	0.0001	0.0001	-0.028166
2025-06-11 22:02:41	359	7.7e-06	0.0001	0.0001	-0.028166
2025-06-11 22:02:42	360	7.64e-06	0.0001	0.0001	-0.028166
2025-06-11 22:02:43	361	7.64e-06	0.0001	0.0001	-0.023789
2025-06-11 22:02:44	362	7.61e-06	0.0001	0.0001	-0.015035
2025-06-11 22:02:45	363	7.52e-06	0.0001	0.0001	-0.032543
2025-06-11 22:02:46	364	7.55e-06	0.0001	0.0001	-0.010658
2025-06-11 22:02:47	365	7.52e-06	0.0001	0.0001	-0.03692
2025-06-11 22:02:48	366	7.52e-06	0.0001	0.0001	-0.019412
2025-06-11 22:02:49	367	7.52e-06	0.0001	0.0001	-0.03692
2025-06-11 22:02:50	368	7.52e-06	0.0001	0.0001	-0.032543
2025-06-11 22:02:51	369	7.52e-06	0.0001	0.0001	-0.032543
2025-06-11 22:02:52	370	7.52e-06	0.0001	0.0001	-0.032543
2025-06-11 22:02:53	371	7.55e-06	0.0001	0.0001	-0.028166
2025-06-11 22:02:54	372	7.52e-06	0.0001	0.0001	-0.019412
2025-06-11 22:02:55	373	7.52e-06	0.0001	0.0001	-0.028166
2025-06-11 22:02:56	374	7.52e-06	0.0001	0.0001	-0.028166
2025-06-11 22:02:57	375	7.52e-06	0.0001	0.0001	-0.023789
2025-06-11 22:02:58	376	7.52e-06	0.0001	0.0001	-0.019412
2025-06-11 22:02:59	377	7.52e-06	0.0001	0.0001	-0.019412
2025-06-11 22:03:00	378	7.52e-06	0.0001	0.0001	-0.023789
2025-06-11 22:03:01	379	7.52e-06	0.0001	0.0001	-0.015035
2025-06-11 22:03:02	380	7.52e-06	0.0001	0.0001	-0.010658
2025-06-11 22:03:02	380	7.52e-06	0.0001	0.0001	-0.028166
2025-06-11 22:03:04	382	7.52e-06	0.0001	0.0001	-0.03692
2025-06-11 22:03:05	383	7.52e-06	0.0001	0.0001	-0.028166
2025-06-11 22:03:06	384	7.52e-06	0.0001	0.0001	-0.032543
2025-06-11 22:03:07	385	7.52e-06	0.0001	0.0001	-0.032543
2025-06-11 22:03:08	386	7.52e-06	0.0001	0.0001	-0.023789
2025-06-11 22:03:09	387	7.52e-06	0.0001	0.0001	-0.045674
2025-06-11 22:03:10	388	7.52e-06	0.0001	0.0001	-0.023789
2025-06-11 22:03:10	388	7.52e-06	0.0001	0.0001	0.002472
2025-06-11 22:03:12	390	7.52e-06	0.0001	0.0001	-0.032543
2025-06-11 22:03:12	390	7.52e-06	0.0001	0.0001	-0.032543
2025-06-11 22:03:13	391	7.52e-06	0.0001	0.0001	-0.019412
2025-06-11 22:03:14	392	7.52e-06	0.0001	0.0001	-0.03692
2025-06-11 22:03:15	393	7.52e-06	0.0001	0.0001	-0.019412
2025-06-11 22:03:16	394	7.55e-06	0.0001	0.0001	-0.032543
2025-06-11 22:03:17	395	7.52e-06	0.0001	0.0001	-0.023789
2025-06-11 22:03:18	396	7.52e-06	0.0001	0.0001	-0.023789
2025-06-11 22:03:19	397	7.52e-06	0.0001	0.0001	-0.023789
2025-06-11 22:03:20	398	7.52e-06	0.0001	0.0001	-0.015035
2025-06-11 22:03:21	399	7.52e-06	0.0001	0.0001	-0.032543
2025-06-11 22:03:22	400	7.55e-06	0.0001	0.0001	-0.023789
2025-06-11 22:03:23	401	7.52e-06	0.0001	0.0001	-0.019412
2025-06-11 22:03:24	402	7.55e-06	0.0001	0.0001	-0.028166
2025-06-11 22:03:25	403	7.52e-06	0.0001	0.0001	-0.028166
2025-06-11 22:03:26	404	7.55e-06	0.0001	0.0001	-0.032543
2025-06-11 22:03:27	405	7.52e-06	0.0001	0.0001	-0.023789
2025-06-11 22:03:28	406	7.52e-06	0.0001	0.0001	-0.019412
2025-06-11 22:03:29	407	7.52e-06	0.0001	0.0001	-0.019412
2025-06-11 22:03:30	408	7.52e-06	0.0001	0.0001	-0.015035
2025-06-11 22:03:31	409	7.49e-06	0.0001	0.0001	-0.023789
2025-06-11 22:03:32	410	7.52e-06	0.0001	0.0001	-0.028166
2025-06-11 22:03:33	411	7.52e-06	0.0001	0.0001	-0.023789
2025-06-11 22:03:34	412	7.52e-06	0.0001	0.0001	-0.041297
2025-06-11 22:03:35	413	7.52e-06	0.0001	0.0001	-0.028166
2025-06-11 22:03:36	414	7.55e-06	0.0001	0.0001	-0.028166
2025-06-11 22:03:36	414	7.52e-06	0.0001	0.0001	-0.023789
2025-06-11 22:03:37	415	7.52e-06	0.0001	0.0001	-0.023789
2025-06-11 22:03:38	416	7.52e-06	0.0001	0.0001	-0.03692
2025-06-11 22:03:39	417	7.52e-06	0.0001	0.0001	-0.023789
2025-06-11 22:03:40	418	7.52e-06	0.0001	0.0001	-0.023789
2025-06-11 22:03:41	419	7.52e-06	0.0001	0.0001	-0.028166
2025-06-11 22:03:42	420	7.52e-06	0.0001	0.0001	-0.028166
2025-06-11 22:03:43	421	7.52e-06	0.0001	0.0001	-0.015035
2025-06-11 22:03:44	422	7.52e-06	0.0001	0.0001	-0.028166
2025-06-11 22:03:45	423	7.52e-06	0.0001	0.0001	-0.028166
2025-06-11 22:03:46	424	7.52e-06	0.0001	0.0001	-0.023789
2025-06-11 22:03:47	425	7.52e-06	0.0001	0.0001	-0.028166
2025-06-11 22:03:48	426	7.49e-06	0.0001	0.0001	-0.028166
2025-06-11 22:03:49	427	7.43e-06	0.0001	0.0001	-0.023789
2025-06-11 22:03:50	428	7.46e-06	0.0001	0.0001	-0.023789
2025-06-11 22:03:51	429	7.43e-06	0.0001	0.0001	-0.023789
2025-06-11 22:03:52	430	7.43e-06	0.0001	0.0001	-0.028166
2025-06-11 22:03:53	431	7.4e-06	0.0001	0.0001	-0.028166
2025-06-11 22:03:54	432	7.4e-06	0.0001	0.0001	-0.032543
2025-06-11 22:03:55	433	7.4e-06	0.0001	0.0001	-0.019412
2025-06-11 22:03:56	434	7.4e-06	0.0001	0.0001	-0.028166
2025-06-11 22:03:57	435	7.4e-06	0.0001	0.0001	-0.023789
2025-06-11 22:03:58	436	7.4e-06	0.0001	0.0001	-0.023789
2025-06-11 22:03:59	437	7.4e-06	0.0001	0.0001	-0.019412
2025-06-11 22:04:00	438	7.4e-06	0.0001	0.0001	-0.028166
2025-06-11 22:04:01	439	7.4e-06	0.0001	0.0001	-0.023789
2025-06-11 22:04:01	439	7.4e-06	0.0001	0.0001	-0.041297
2025-06-11 22:04:02	440	7.4e-06	0.0001	0.0001	-0.015035
2025-06-11 22:04:03	441	7.4e-06	0.0001	0.0001	-0.019412
2025-06-11 22:04:04	442	7.4e-06	0.0001	0.0001	-0.023789
2025-06-11 22:04:05	443	7.4e-06	0.0001	0.0001	-0.023789
2025-06-11 22:04:06	444	7.4e-06	0.0001	0.0001	-0.015035
2025-06-11 22:04:07	445	7.4e-06	0.0001	0.0001	-0.019412
2025-06-11 22:04:08	446	7.37e-06	0.0001	0.0001	-0.028166
2025-06-11 22:04:09	447	7.4e-06	0.0001	0.0001	-0.028166
2025-06-11 22:04:10	448	7.4e-06	0.0001	0.0001	-0.028166
2025-06-11 22:04:11	449	7.4e-06	0.0001	0.0001	-0.006281
2025-06-11 22:04:12	450	7.4e-06	0.0001	0.0001	-0.019412
2025-06-11 22:04:13	451	7.4e-06	0.0001	0.0001	-0.028166
2025-06-11 22:04:14	452	7.4e-06	0.0001	0.0001	-0.041297
2025-06-11 22:04:15	453	7.4e-06	0.0001	0.0001	-0.028166
2025-06-11 22:04:16	454	7.4e-06	0.0001	0.0001	-0.028166
2025-06-11 22:04:17	455	7.4e-06	0.0001	0.0001	-0.006281
2025-06-11 22:04:18	456	7.4e-06	0.0001	0.0001	-0.010658
2025-06-11 22:04:19	457	7.4e-06	0.0001	0.0001	-0.023789
2025-06-11 22:04:20	458	7.4e-06	0.0001	0.0001	-0.019412
2025-06-11 22:04:21	459	7.4e-06	0.0001	0.0001	-0.032543
2025-06-11 22:04:22	460	7.4e-06	0.0001	0.0001	-0.015035
2025-06-11 22:04:23	461	7.4e-06	0.0001	0.0001	-0.015035
2025-06-11 22:04:24	462	7.4e-06	0.0001	0.0001	-0.023789
2025-06-11 22:04:25	463	7.4e-06	0.0001	0.0001	-0.015035
2025-06-11 22:04:26	464	7.4e-06	0.0001	0.0001	-0.023789
2025-06-11 22:04:27	465	7.4e-06	0.0001	0.0001	-0.028166
2025-06-11 22:04:28	466	7.4e-06	0.0001	0.0001	-0.03692
2025-06-11 22:04:29	467	7.4e-06	0.0001	0.0001	-0.032543
2025-06-11 22:04:30	468	7.4e-06	0.0001	0.0001	-0.019412
2025-06-11 22:04:31	469	7.37e-06	0.0001	0.0001	-0.032543
2025-06-11 22:04:32	470	7.4e-06	0.0001	0.0001	-0.023789
2025-06-11 22:04:33	471	7.4e-06	0.0001	0.0001	-0.028166
2025-06-11 22:04:34	472	7.4e-06	0.0001	0.0001	-0.023789
2025-06-11 22:04:34	472	7.4e-06	0.0001	0.0001	-0.015035
2025-06-11 22:04:36	474	7.34e-06	0.0001	0.0001	-0.028166
2025-06-11 22:04:36	474	7.37e-06	0.0001	0.0001	-0.041297
2025-06-11 22:04:37	475	7.37e-06	0.0001	0.0001	-0.028166
2025-06-11 22:04:38	476	7.31e-06	0.0001	0.0001	-0.028166
2025-06-11 22:04:39	477	7.25e-06	0.0001	0.0001	-0.023789
2025-06-11 22:04:40	478	7.25e-06	0.0001	0.0001	-0.023789
2025-06-11 22:04:41	479	7.25e-06	0.0001	0.0001	-0.019412
2025-06-11 22:04:42	480	7.25e-06	0.0001	0.0001	-0.03692
2025-06-11 22:04:43	481	7.25e-06	0.0001	0.0001	-0.019412
2025-06-11 22:04:44	482	7.22e-06	0.0001	0.0001	-0.023789
2025-06-11 22:04:45	483	7.25e-06	0.0001	0.0001	-0.028166
2025-06-11 22:04:46	484	7.25e-06	0.0001	0.0001	-0.028166
2025-06-11 22:04:47	485	7.22e-06	0.0001	0.0001	-0.023789
2025-06-11 22:04:48	486	7.25e-06	0.0001	0.0001	-0.028166
2025-06-11 22:04:49	487	7.25e-06	0.0001	0.0001	-0.032543
2025-06-11 22:04:50	488	7.25e-06	0.0001	0.0001	-0.028166
2025-06-11 22:04:51	489	7.25e-06	0.0001	0.0001	-0.028166
2025-06-11 22:04:52	490	7.25e-06	0.0001	0.0001	-0.032543
2025-06-11 22:04:53	491	7.22e-06	0.0001	0.0001	-0.03692
2025-06-11 22:04:54	492	7.25e-06	0.0001	0.0001	-0.028166
2025-06-11 22:04:55	493	7.22e-06	0.0001	0.0001	-0.023789
2025-06-11 22:04:56	494	7.25e-06	0.0001	0.0001	-0.028166
2025-06-11 22:04:57	495	7.25e-06	0.0001	0.0001	-0.023789
2025-06-11 22:04:58	496	7.25e-06	0.0001	0.0001	-0.028166
2025-06-11 22:04:59	497	7.25e-06	0.0001	0.0001	-0.015035
2025-06-11 22:05:00	498	7.25e-06	0.0001	0.0001	-0.028166
2025-06-11 22:05:01	499	7.22e-06	0.0001	0.0001	-0.03692
2025-06-11 22:05:02	500	7.25e-06	0.0001	0.0001	-0.019412
2025-06-11 22:05:03	501	7.25e-06	0.0001	0.0001	-0.032543
2025-06-11 22:05:04	502	7.25e-06	0.0001	0.0001	-0.028166
2025-06-11 22:05:05	503	7.25e-06	0.0001	0.0001	-0.023789
2025-06-11 22:05:06	504	7.25e-06	0.0001	0.0001	-0.023789
2025-06-11 22:05:07	505	7.25e-06	0.0001	0.0001	-0.032543
2025-06-11 22:05:08	506	7.22e-06	0.0001	0.0001	-0.041297
2025-06-11 22:05:09	507	7.22e-06	0.0001	0.0001	-0.023789
2025-06-11 22:05:10	508	7.22e-06	0.0001	0.0001	-0.006281
2025-06-11 22:05:11	509	7.25e-06	0.0001	0.0001	-0.041297
2025-06-11 22:05:13	511	7.25e-06	0.0001	0.0001	-0.015035
2025-06-11 22:05:14	512	7.25e-06	0.0001	0.0001	-0.015035
2025-06-11 22:05:15	513	7.25e-06	0.0001	0.0001	-0.03692
2025-06-11 22:05:16	514	7.25e-06	0.0001	0.0001	-0.032543
2025-06-11 22:05:17	515	7.25e-06	0.0001	0.0001	-0.019412
2025-06-11 22:05:18	516	7.25e-06	0.0001	0.0001	-0.032543
2025-06-11 22:05:19	517	7.25e-06	0.0001	0.0001	-0.023789
2025-06-11 22:05:20	518	7.22e-06	0.0001	0.0001	-0.032543
2025-06-11 22:05:21	519	7.22e-06	0.0001	0.0001	-0.010658
2025-06-11 22:05:22	520	7.25e-06	0.0001	0.0001	-0.03692
2025-06-11 22:05:23	521	7.25e-06	0.0001	0.0001	-0.032543
2025-06-11 22:05:24	522	7.25e-06	0.0001	0.0001	-0.032543
2025-06-11 22:05:25	523	7.25e-06	0.0001	0.0001	-0.028166
2025-06-11 22:05:26	524	7.25e-06	0.0001	0.0001	-0.019412
2025-06-11 22:05:27	525	7.25e-06	0.0001	0.0001	-0.032543
2025-06-11 22:05:29	527	7.25e-06	0.0001	0.0001	-0.023789
2025-06-11 22:05:30	528	7.22e-06	0.0001	0.0001	-0.023789
2025-06-11 22:05:31	529	7.25e-06	0.0001	0.0001	-0.028166
2025-06-11 22:05:32	530	7.25e-06	0.0001	0.0001	-0.019412
2025-06-11 22:05:33	531	7.22e-06	0.0001	0.0001	-0.023789
2025-06-11 22:05:34	532	7.16e-06	0.0001	0.0001	-0.045674
2025-06-11 22:05:34	532	7.07e-06	0.0001	0.0001	-0.028166
2025-06-11 22:05:35	533	7.07e-06	0.0001	0.0001	-0.023789
2025-06-11 22:05:37	535	7.1e-06	0.0001	0.0001	-0.015035
2025-06-11 22:05:38	536	7.07e-06	0.0001	0.0001	-0.015035
2025-06-11 22:05:39	537	7.1e-06	0.0001	0.0001	-0.032543
2025-06-11 22:05:40	538	7.1e-06	0.0001	0.0001	-0.032543
2025-06-11 22:05:41	539	7.1e-06	0.0001	0.0001	-0.03692
2025-06-11 22:05:42	540	7.07e-06	0.0001	0.0001	-0.023789
2025-06-11 22:05:43	541	7.07e-06	0.0001	0.0001	-0.023789
2025-06-11 22:05:44	542	7.07e-06	0.0001	0.0001	-0.023789
2025-06-11 22:05:45	543	7.1e-06	0.0001	0.0001	-0.023789
2025-06-11 22:05:46	544	7.07e-06	0.0001	0.0001	-0.019412
2025-06-11 22:05:47	545	7.1e-06	0.0001	0.0001	-0.03692
2025-06-11 22:05:48	546	7.1e-06	0.0001	0.0001	-0.019412
2025-06-11 22:05:49	547	7.07e-06	0.0001	0.0001	-0.015035
2025-06-11 22:05:50	548	7.07e-06	0.0001	0.0001	-0.015035
2025-06-11 22:05:51	549	7.07e-06	0.0001	0.0001	-0.023789
2025-06-11 22:05:52	550	7.07e-06	0.0001	0.0001	-0.019412
2025-06-11 22:05:53	551	7.07e-06	0.0001	0.0001	-0.019412
2025-06-11 22:05:54	552	7.07e-06	0.0001	0.0001	-0.032543
2025-06-11 22:05:55	553	7.07e-06	0.0001	0.0001	-0.023789
2025-06-11 22:05:56	554	7.1e-06	0.0001	0.0001	-0.019412
2025-06-11 22:05:57	555	7.07e-06	0.0001	0.0001	-0.041297
2025-06-11 22:05:58	556	7.07e-06	0.0001	0.0001	-0.015035
2025-06-11 22:05:59	557	7.07e-06	0.0001	0.0001	-0.010658
2025-06-11 22:06:00	558	7.1e-06	0.0001	0.0001	-0.028166
2025-06-11 22:06:01	559	7.1e-06	0.0001	0.0001	-0.023789
2025-06-11 22:06:02	560	7.07e-06	0.0001	0.0001	-0.010658
2025-06-11 22:06:03	561	7.07e-06	0.0001	0.0001	-0.032543
2025-06-11 22:06:04	562	7.07e-06	0.0001	0.0001	-0.028166
2025-06-11 22:06:05	563	7.07e-06	0.0001	0.0001	-0.032543
2025-06-11 22:06:06	564	7.07e-06	0.0001	0.0001	-0.023789
2025-06-11 22:06:07	565	7.07e-06	0.0001	0.0001	-0.028166
2025-06-11 22:06:08	566	7.07e-06	0.0001	0.0001	-0.028166
2025-06-11 22:06:09	567	7.07e-06	0.0001	0.0001	-0.015035
2025-06-11 22:06:10	568	7.07e-06	0.0001	0.0001	-0.019412
2025-06-11 22:06:11	569	7.07e-06	0.0001	0.0001	-0.032543
2025-06-11 22:06:12	570	7.07e-06	0.0001	0.0001	-0.023789
2025-06-11 22:06:13	571	7.1e-06	0.0001	0.0001	-0.023789
2025-06-11 22:06:14	572	7.1e-06	0.0001	0.0001	-0.023789
2025-06-11 22:06:15	573	7.07e-06	0.0001	0.0001	-0.023789
2025-06-11 22:06:16	574	7.07e-06	0.0001	0.0001	-0.015035
2025-06-11 22:06:17	575	7.1e-06	0.0001	0.0001	-0.023789
2025-06-11 22:06:18	576	7.1e-06	0.0001	0.0001	-0.028166
2025-06-11 22:06:19	577	7.07e-06	0.0001	0.0001	-0.019412
2025-06-11 22:06:20	578	7.07e-06	0.0001	0.0001	-0.028166
2025-06-11 22:06:21	579	7.07e-06	0.0001	0.0001	-0.03692
2025-06-11 22:06:22	580	7.1e-06	0.0001	0.0001	-0.028166
2025-06-11 22:06:23	581	7.1e-06	0.0001	0.0001	-0.032543
2025-06-11 22:06:24	582	7.07e-06	0.0001	0.0001	-0.019412
2025-06-11 22:06:25	583	7.1e-06	0.0001	0.0001	-0.028166
2025-06-11 22:06:26	584	7.1e-06	0.0001	0.0001	-0.019412
2025-06-11 22:06:27	585	7.07e-06	0.0001	0.0001	-0.028166
2025-06-11 22:06:28	586	7.07e-06	0.0001	0.0001	-0.028166
2025-06-11 22:06:29	587	7.07e-06	0.0001	0.0001	-0.028166
2025-06-11 22:06:30	588	7.1e-06	0.0001	0.0001	-0.028166
2025-06-11 22:06:31	589	7.07e-06	0.0001	0.0001	-0.028166
2025-06-11 22:06:32	590	7.07e-06	0.0001	0.0001	-0.041297
2025-06-11 22:06:33	591	7.07e-06	0.0001	0.0001	-0.019412
2025-06-11 22:06:35	593	7.04e-06	0.0001	0.0001	-0.028166
2025-06-11 22:06:35	593	7.04e-06	0.0001	0.0001	-0.041297
2025-06-11 22:06:36	594	7.04e-06	0.0001	0.0001	-0.028166
2025-06-11 22:06:37	595	6.98e-06	0.0001	0.0001	-0.028166
2025-06-11 22:06:38	596	6.92e-06	0.0001	0.0001	-0.028166
2025-06-11 22:06:39	597	6.92e-06	0.0001	0.0001	-0.015035
2025-06-11 22:06:40	598	6.92e-06	0.0001	0.0001	-0.028166
2025-06-11 22:06:41	599	6.92e-06	0.0001	0.0001	-0.015035
2025-06-11 22:06:42	600	6.92e-06	0.0001	0.0001	-0.028166
2025-06-11 22:06:43	601	6.9e-06	0.0001	0.0001	-0.019412
2025-06-11 22:06:44	602	6.92e-06	0.0001	0.0001	-0.045674
2025-06-11 22:06:45	603	6.92e-06	0.0001	0.0001	-0.023789
2025-06-11 22:06:46	604	6.92e-06	0.0001	0.0001	-0.023789
2025-06-11 22:06:47	605	6.92e-06	0.0001	0.0001	-0.041297
2025-06-11 22:06:48	606	6.92e-06	0.0001	0.0001	-0.010658
2025-06-11 22:06:49	607	6.92e-06	0.0001	0.0001	-0.028166
2025-06-11 22:06:50	608	6.92e-06	0.0001	0.0001	-0.010658
2025-06-11 22:06:51	609	6.95e-06	0.0001	0.0001	-0.023789
2025-06-11 22:06:52	610	6.92e-06	0.0001	0.0001	-0.028166
2025-06-11 22:06:53	611	6.92e-06	0.0001	0.0001	-0.028166
2025-06-11 22:06:54	612	6.95e-06	0.0001	0.0001	-0.032543
2025-06-11 22:06:55	613	6.92e-06	0.0001	0.0001	-0.028166
2025-06-11 22:06:56	614	6.92e-06	0.0001	0.0001	-0.028166
2025-06-11 22:06:57	615	6.92e-06	0.0001	0.0001	-0.023789
2025-06-11 22:06:58	616	6.92e-06	0.0001	0.0001	-0.023789
2025-06-11 22:06:59	617	6.92e-06	0.0001	0.0001	-0.023789
2025-06-11 22:07:00	618	6.92e-06	0.0001	0.0001	-0.023789
2025-06-11 22:07:01	619	6.95e-06	0.0001	0.0001	-0.010658
2025-06-11 22:07:02	620	6.95e-06	0.0001	0.0001	-0.023789
2025-06-11 22:07:03	621	6.92e-06	0.0001	0.0001	-0.019412
2025-06-11 22:07:04	622	6.92e-06	0.0001	0.0001	-0.010658
2025-06-11 22:07:05	623	6.92e-06	0.0001	0.0001	-0.028166
2025-06-11 22:07:06	624	6.92e-06	0.0001	0.0001	-0.010658
2025-06-11 22:07:07	625	6.92e-06	0.0001	0.0001	-0.032543
2025-06-11 22:07:08	626	6.92e-06	0.0001	0.0001	-0.032543
2025-06-11 22:07:09	627	6.92e-06	0.0001	0.0001	-0.019412
2025-06-11 22:07:10	628	6.92e-06	0.0001	0.0001	-0.015035
2025-06-11 22:07:11	629	6.92e-06	0.0001	0.0001	-0.028166
2025-06-11 22:07:12	630	6.92e-06	0.0001	0.0001	-0.045674
2025-06-11 22:07:13	631	6.92e-06	0.0001	0.0001	-0.028166
2025-06-11 22:07:14	632	6.92e-06	0.0001	0.0001	-0.028166
2025-06-11 22:07:15	633	6.92e-06	0.0001	0.0001	-0.023789
2025-06-11 22:07:15	633	6.92e-06	0.0001	0.0001	-0.032543
2025-06-11 22:07:16	634	6.92e-06	0.0001	0.0001	-0.023789
2025-06-11 22:07:18	636	6.92e-06	0.0001	0.0001	-0.028166
2025-06-11 22:07:18	636	6.92e-06	0.0001	0.0001	-0.010658
2025-06-11 22:07:19	637	6.92e-06	0.0001	0.0001	-0.032543
2025-06-11 22:07:20	638	6.92e-06	0.0001	0.0001	-0.019412
2025-06-11 22:07:21	639	6.92e-06	0.0001	0.0001	-0.023789
2025-06-11 22:07:22	640	6.92e-06	0.0001	0.0001	-0.023789
2025-06-11 22:07:23	641	6.92e-06	0.0001	0.0001	-0.019412
2025-06-11 22:07:24	642	6.92e-06	0.0001	0.0001	-0.028166
2025-06-11 22:07:25	643	6.92e-06	0.0001	0.0001	-0.028166
2025-06-11 22:07:26	644	6.92e-06	0.0001	0.0001	-0.032543
2025-06-11 22:07:27	645	6.92e-06	0.0001	0.0001	-0.010658
2025-06-11 22:07:28	646	6.92e-06	0.0001	0.0001	-0.019412
2025-06-11 22:07:29	647	6.92e-06	0.0001	0.0001	-0.028166
2025-06-11 22:07:30	648	6.9e-06	0.0001	0.0001	-0.028166
2025-06-11 22:07:31	649	6.88e-06	0.0001	0.0001	-0.032543
2025-06-11 22:07:32	650	6.88e-06	0.0001	0.0001	-0.015035
2025-06-11 22:07:33	651	6.82e-06	0.0001	0.0001	-0.023789
2025-06-11 22:07:34	652	6.86e-06	0.0001	0.0001	-0.023789
2025-06-11 22:07:35	653	6.82e-06	0.0001	0.0001	-0.023789
2025-06-11 22:07:36	654	6.8e-06	0.0001	0.0001	-0.023789
2025-06-11 22:07:37	655	6.82e-06	0.0001	0.0001	-0.028166
2025-06-11 22:07:38	656	6.84e-06	0.0001	0.0001	-0.015035
2025-06-11 22:07:39	657	6.82e-06	0.0001	0.0001	-0.03692
2025-06-11 22:07:40	658	6.82e-06	0.0001	0.0001	-0.010658
2025-06-11 22:07:41	659	6.82e-06	0.0001	0.0001	-0.015035
2025-06-11 22:07:42	660	6.82e-06	0.0001	0.0001	-0.015035
2025-06-11 22:07:43	661	6.82e-06	0.0001	0.0001	-0.028166
2025-06-11 22:07:44	662	6.8e-06	0.0001	0.0001	-0.041297
2025-06-11 22:07:45	663	6.8e-06	0.0001	0.0001	-0.028166
2025-06-11 22:07:46	664	6.8e-06	0.0001	0.0001	-0.028166
2025-06-11 22:07:47	665	6.82e-06	0.0001	0.0001	-0.028166
2025-06-11 22:07:48	666	6.8e-06	0.0001	0.0001	-0.028166
2025-06-11 22:07:49	667	6.82e-06	0.0001	0.0001	-0.041297
2025-06-11 22:07:50	668	6.82e-06	0.0001	0.0001	-0.028166
2025-06-11 22:07:51	669	6.82e-06	0.0001	0.0001	-0.019412
2025-06-11 22:07:52	670	6.82e-06	0.0001	0.0001	-0.032543
2025-06-11 22:07:53	671	6.82e-06	0.0001	0.0001	-0.028166
2025-06-11 22:07:54	672	6.82e-06	0.0001	0.0001	-0.015035
2025-06-11 22:07:55	673	6.82e-06	0.0001	0.0001	-0.028166
2025-06-11 22:07:56	674	6.8e-06	0.0001	0.0001	-0.006281
2025-06-11 22:07:57	675	6.8e-06	0.0001	0.0001	-0.028166
2025-06-11 22:07:57	675	6.8e-06	0.0001	0.0001	-0.028166
2025-06-11 22:07:58	676	6.82e-06	0.0001	0.0001	-0.023789
2025-06-11 22:07:59	677	6.82e-06	0.0001	0.0001	-0.028166
2025-06-11 22:08:00	678	6.82e-06	0.0001	0.0001	-0.023789
2025-06-11 22:08:01	679	6.8e-06	0.0001	0.0001	-0.023789
2025-06-11 22:08:02	680	6.82e-06	0.0001	0.0001	-0.019412
2025-06-11 22:08:03	681	6.82e-06	0.0001	0.0001	-0.028166
2025-06-11 22:08:04	682	6.8e-06	0.0001	0.0001	-0.028166
2025-06-11 22:08:05	683	6.8e-06	0.0001	0.0001	-0.028166
2025-06-11 22:08:06	684	6.8e-06	0.0001	0.0001	-0.028166
2025-06-11 22:08:07	685	6.82e-06	0.0001	0.0001	-0.006281
2025-06-11 22:08:08	686	6.82e-06	0.0001	0.0001	-0.028166
2025-06-11 22:08:09	687	6.82e-06	0.0001	0.0001	-0.023789
2025-06-11 22:08:10	688	6.82e-06	0.0001	0.0001	-0.023789
2025-06-11 22:08:11	689	6.82e-06	0.0001	0.0001	-0.023789
2025-06-11 22:08:12	690	6.82e-06	0.0001	0.0001	-0.032543
2025-06-11 22:08:13	691	6.82e-06	0.0001	0.0001	-0.015035
2025-06-11 22:08:14	692	6.82e-06	0.0001	0.0001	-0.023789
2025-06-11 22:08:15	693	6.82e-06	0.0001	0.0001	-0.028166
2025-06-11 22:08:16	694	6.82e-06	0.0001	0.0001	-0.019412
2025-06-11 22:08:17	695	6.82e-06	0.0001	0.0001	-0.028166
2025-06-11 22:08:18	696	6.72e-06	0.0001	0.0001	-0.019412
2025-06-11 22:08:19	697	6.7e-06	0.0001	0.0001	-0.019412
2025-06-11 22:08:20	698	6.72e-06	0.0001	0.0001	-0.028166
2025-06-11 22:08:21	699	6.7e-06	0.0001	0.0001	-0.010658
2025-06-11 22:08:22	700	6.7e-06	0.0001	0.0001	-0.023789
2025-06-11 22:08:23	701	6.7e-06	0.0001	0.0001	-0.032543
2025-06-11 22:08:23	701	6.7e-06	0.0001	0.0001	-0.032543
2025-06-11 22:08:24	702	6.7e-06	0.0001	0.0001	-0.028166
2025-06-11 22:08:25	703	6.7e-06	0.0001	0.0001	-0.045674
2025-06-11 22:08:26	704	6.7e-06	0.0001	0.0001	-0.028166
2025-06-11 22:08:27	705	6.72e-06	0.0001	0.0001	-0.023789
2025-06-11 22:08:28	706	6.7e-06	0.0001	0.0001	-0.019412
2025-06-11 22:08:29	707	6.72e-06	0.0001	0.0001	-0.032543
2025-06-11 22:08:30	708	6.72e-06	0.0001	0.0001	-0.023789
2025-06-11 22:08:31	709	6.7e-06	0.0001	0.0001	-0.023789
2025-06-11 22:08:32	710	6.7e-06	0.0001	0.0001	-0.019412
2025-06-11 22:08:33	711	6.72e-06	0.0001	0.0001	-0.015035
2025-06-11 22:08:34	712	6.7e-06	0.0001	0.0001	-0.019412
2025-06-11 22:08:35	713	6.72e-06	0.0001	0.0001	-0.028166
2025-06-11 22:08:36	714	6.72e-06	0.0001	0.0001	-0.028166
2025-06-11 22:08:37	715	6.7e-06	0.0001	0.0001	-0.023789
2025-06-11 22:08:38	716	6.7e-06	0.0001	0.0001	-0.023789
2025-06-11 22:08:39	717	6.7e-06	0.0001	0.0001	-0.028166
2025-06-11 22:08:40	718	6.7e-06	0.0001	0.0001	-0.03692
2025-06-11 22:08:41	719	6.7e-06	0.0001	0.0001	-0.041297
2025-06-11 22:08:42	720	6.7e-06	0.0001	0.0001	-0.028166
2025-06-11 22:08:43	721	6.7e-06	0.0001	0.0001	-0.019412
2025-06-11 22:08:44	722	6.72e-06	0.0001	0.0001	-0.028166
2025-06-11 22:08:45	723	6.7e-06	0.0001	0.0001	-0.023789
2025-06-11 22:08:46	724	6.7e-06	0.0001	0.0001	-0.028166
2025-06-11 22:08:47	725	6.7e-06	0.0001	0.0001	-0.023789
2025-06-11 22:08:48	726	6.7e-06	0.0001	0.0001	-0.023789
2025-06-11 22:08:48	726	6.7e-06	0.0001	0.0001	-0.019412
2025-06-11 22:08:49	727	6.72e-06	0.0001	0.0001	-0.028166
2025-06-11 22:08:50	728	6.72e-06	0.0001	0.0001	-0.019412
2025-06-11 22:08:51	729	6.72e-06	0.0001	0.0001	-0.023789
2025-06-11 22:08:52	730	6.72e-06	0.0001	0.0001	-0.032543
2025-06-11 22:08:53	731	6.7e-06	0.0001	0.0001	-0.019412
2025-06-11 22:08:54	732	6.72e-06	0.0001	0.0001	-0.010658
2025-06-11 22:08:55	733	6.7e-06	0.0001	0.0001	-0.010658
2025-06-11 22:08:56	734	6.7e-06	0.0001	0.0001	-0.019412
2025-06-11 22:08:57	735	6.7e-06	0.0001	0.0001	-0.032543
2025-06-11 22:08:58	736	6.7e-06	0.0001	0.0001	-0.028166
2025-06-11 22:08:59	737	6.7e-06	0.0001	0.0001	-0.028166
2025-06-11 22:09:00	738	6.7e-06	0.0001	0.0001	-0.015035
2025-06-11 22:09:01	739	6.72e-06	0.0001	0.0001	-0.023789
2025-06-11 22:09:02	740	6.72e-06	0.0001	0.0001	-0.019412
2025-06-11 22:09:03	741	6.72e-06	0.0001	0.0001	-0.032543
2025-06-11 22:09:04	742	6.7e-06	0.0001	0.0001	-0.028166
2025-06-11 22:09:05	743	6.7e-06	0.0001	0.0001	-0.028166
2025-06-11 22:09:06	744	6.72e-06	0.0001	0.0001	-0.028166
2025-06-11 22:09:07	745	6.7e-06	0.0001	0.0001	-0.032543
2025-06-11 22:09:08	746	6.7e-06	0.0001	0.0001	-0.028166
2025-06-11 22:09:09	747	6.72e-06	0.0001	0.0001	-0.023789
2025-06-11 22:09:10	748	6.7e-06	0.0001	0.0001	-0.03692
2025-06-11 22:09:11	749	6.7e-06	0.0001	0.0001	-0.023789
2025-06-11 22:09:12	750	6.7e-06	0.0001	0.0001	-0.028166
2025-06-11 22:09:13	751	6.7e-06	0.0001	0.0001	-0.019412
2025-06-11 22:09:14	752	6.7e-06	0.0001	0.0001	-0.015035
2025-06-11 22:09:15	753	6.7e-06	0.0001	0.0001	-0.028166
2025-06-11 22:09:15	753	6.72e-06	0.0001	0.0001	-0.03692
2025-06-11 22:09:16	754	6.7e-06	0.0001	0.0001	-0.028166
2025-06-11 22:09:17	755	6.7e-06	0.0001	0.0001	-0.03692
2025-06-11 22:09:18	756	6.72e-06	0.0001	0.0001	-0.032543
2025-06-11 22:09:19	757	6.72e-06	0.0001	0.0001	-0.023789
2025-06-11 22:09:20	758	6.72e-06	0.0001	0.0001	-0.028166
2025-06-11 22:09:21	759	6.72e-06	0.0001	0.0001	-0.028166
2025-06-11 22:09:22	760	6.72e-06	0.0001	0.0001	-0.028166
2025-06-11 22:09:23	761	6.72e-06	0.0001	0.0001	-0.028166
2025-06-11 22:09:24	762	6.72e-06	0.0001	0.0001	-0.03692
2025-06-11 22:09:25	763	6.7e-06	0.0001	0.0001	-0.023789
2025-06-11 22:09:26	764	6.7e-06	0.0001	0.0001	-0.015035
2025-06-11 22:09:27	765	6.7e-06	0.0001	0.0001	-0.032543
2025-06-11 22:09:28	766	6.7e-06	0.0001	0.0001	-0.015035
2025-06-11 22:09:29	767	6.7e-06	0.0001	0.0001	-0.019412
2025-06-11 22:09:30	768	6.7e-06	0.0001	0.0001	-0.03692
2025-06-11 22:09:31	769	6.72e-06	0.0001	0.0001	-0.028166
2025-06-11 22:09:32	770	6.72e-06	0.0001	0.0001	-0.023789
2025-06-11 22:09:33	771	6.7e-06	0.0001	0.0001	-0.028166
2025-06-11 22:09:34	772	6.7e-06	0.0001	0.0001	-0.032543
2025-06-11 22:09:35	773	6.7e-06	0.0001	0.0001	-0.032543
2025-06-11 22:09:36	774	6.7e-06	0.0001	0.0001	-0.023789
2025-06-11 22:09:37	775	6.7e-06	0.0001	0.0001	-0.032543
2025-06-11 22:09:38	776	6.72e-06	0.0001	0.0001	-0.019412
2025-06-11 22:09:39	777	6.68e-06	0.0001	0.0001	-0.015035
2025-06-11 22:09:40	778	6.7e-06	0.0001	0.0001	-0.023789
2025-06-11 22:09:41	779	6.72e-06	0.0001	0.0001	-0.03692
2025-06-11 22:09:41	779	6.7e-06	0.0001	0.0001	-0.023789
2025-06-11 22:09:42	780	6.7e-06	0.0001	0.0001	-0.032543
2025-06-11 22:09:43	781	6.72e-06	0.0001	0.0001	-0.032543
2025-06-11 22:09:44	782	6.7e-06	0.0001	0.0001	-0.023789
2025-06-11 22:09:45	783	6.7e-06	0.0001	0.0001	-0.019412
2025-06-11 22:09:46	784	6.7e-06	0.0001	0.0001	-0.019412
2025-06-11 22:09:47	785	6.72e-06	0.0001	0.0001	-0.032543
2025-06-11 22:09:48	786	6.7e-06	0.0001	0.0001	-0.023789
2025-06-11 22:09:49	787	6.7e-06	0.0001	0.0001	-0.032543
2025-06-11 22:09:50	788	6.7e-06	0.0001	0.0001	-0.028166
2025-06-11 22:09:51	789	6.7e-06	0.0001	0.0001	-0.023789
2025-06-11 22:09:52	790	6.7e-06	0.0001	0.0001	-0.028166
2025-06-11 22:09:53	791	6.68e-06	0.0001	0.0001	-0.023789
2025-06-11 22:09:54	792	6.67e-06	0.0001	0.0001	-0.023789
2025-06-11 22:09:55	793	6.67e-06	0.0001	0.0001	-0.019412
2025-06-11 22:09:56	794	6.67e-06	0.0001	0.0001	-0.019412
2025-06-11 22:09:57	795	6.67e-06	0.0001	0.0001	-0.028166
2025-06-11 22:09:59	797	6.65e-06	0.0001	0.0001	-0.028166
2025-06-11 22:10:00	798	6.63e-06	0.0001	0.0001	-0.015035
2025-06-11 22:10:01	799	6.61e-06	0.0001	0.0001	-0.028166
2025-06-11 22:10:02	800	6.61e-06	0.0001	0.0001	-0.028166
2025-06-11 22:10:03	801	6.63e-06	0.0001	0.0001	-0.028166
2025-06-11 22:10:04	802	6.59e-06	0.0001	0.0001	-0.03692
2025-06-11 22:10:05	803	6.61e-06	0.0001	0.0001	-0.032543
2025-06-11 22:10:05	803	6.61e-06	0.0001	0.0001	-0.032543
2025-06-11 22:10:07	805	6.61e-06	0.0001	0.0001	-0.03692
2025-06-11 22:10:08	806	6.61e-06	0.0001	0.0001	-0.015035
2025-06-11 22:10:09	807	6.61e-06	0.0001	0.0001	-0.032543
2025-06-11 22:10:10	808	6.61e-06	0.0001	0.0001	-0.015035
2025-06-11 22:10:11	809	6.61e-06	0.0001	0.0001	-0.032543
2025-06-11 22:10:12	810	6.61e-06	0.0001	0.0001	-0.015035
2025-06-11 22:10:13	811	6.61e-06	0.0001	0.0001	-0.032543
2025-06-11 22:10:13	811	6.61e-06	0.0001	0.0001	-0.032543
2025-06-11 22:10:15	813	6.61e-06	0.0001	0.0001	-0.023789
2025-06-11 22:10:16	814	6.63e-06	0.0001	0.0001	-0.05005
2025-06-11 22:10:17	815	6.61e-06	0.0001	0.0001	-0.019412
2025-06-11 22:10:18	816	6.63e-06	0.0001	0.0001	-0.015035
2025-06-11 22:10:19	817	6.61e-06	0.0001	0.0001	-0.028166
2025-06-11 22:10:20	818	6.61e-06	0.0001	0.0001	-0.028166
2025-06-11 22:10:21	819	6.63e-06	0.0001	0.0001	-0.032543
2025-06-11 22:10:22	820	6.59e-06	0.0001	0.0001	-0.028166
2025-06-11 22:10:23	821	6.61e-06	0.0001	0.0001	-0.03692
2025-06-11 22:10:24	822	6.61e-06	0.0001	0.0001	-0.03692
2025-06-11 22:10:25	823	6.61e-06	0.0001	0.0001	-0.019412
2025-06-11 22:10:26	824	6.61e-06	0.0001	0.0001	-0.041297
2025-06-11 22:10:27	825	6.53e-06	0.0001	0.0001	-0.023789
2025-06-11 22:10:28	826	6.41e-06	0.0001	0.0001	-0.032543
2025-06-11 22:10:29	827	6.41e-06	0.0001	0.0001	-0.028166
2025-06-11 22:10:30	828	6.32e-06	0.0001	0.0001	-0.032543
2025-06-11 22:10:31	829	6.22e-06	0.0001	0.0001	-0.019412
2025-06-11 22:10:32	830	6.11e-06	0.0001	0.0001	-0.015035
2025-06-11 22:10:33	831	6.01e-06	0.0001	0.0001	-0.015035
2025-06-11 22:10:34	832	5.93e-06	0.0001	0.0001	-0.019412
2025-06-11 22:10:35	833	5.91e-06	1000	0.0001	-0.023789
2025-06-11 22:10:36	834	5.93e-06	1000	0.0001	-0.023789
2025-06-11 22:10:37	835	5.93e-06	1000	0.0001	-0.032543
2025-06-11 22:10:38	836	5.84e-06	1000	0.0001	-0.03692
2025-06-11 22:10:40	838	5.82e-06	1000	0.0001	-0.023789
2025-06-11 22:10:40	838	5.84e-06	241	0.0001	-0.028166
2025-06-11 22:10:41	839	5.84e-06	1.92	0.0001	-0.028166
2025-06-11 22:10:42	840	5.84e-06	0.598	0.0001	-0.023789
2025-06-11 22:10:43	841	5.84e-06	0.273	0.0001	-0.032543
2025-06-11 22:10:44	842	5.82e-06	0.146	0.0001	-0.019412
2025-06-11 22:10:45	843	5.8e-06	0.0851	0.0001	-0.015035
2025-06-11 22:10:46	844	5.74e-06	0.0531	0.0001	-0.019412
2025-06-11 22:10:47	845	5.7e-06	0.0293	0.0001	-0.019412
2025-06-11 22:10:48	846	5.7e-06	0.0197	0.0001	-0.028166
2025-06-11 22:10:49	847	5.68e-06	0.0138	0.0001	-0.023789
2025-06-11 22:10:50	848	5.68e-06	0.0101	0.0001	-0.032543
2025-06-11 22:10:51	849	5.68e-06	0.00743	0.0001	-0.019412
2025-06-11 22:10:52	850	5.7e-06	0.00562	0.0001	-0.023789
2025-06-11 22:10:53	851	5.7e-06	0.00435	0.0001	-0.019412
2025-06-11 22:10:54	852	5.68e-06	0.00349	0.0001	-0.028166
2025-06-11 22:10:55	853	5.68e-06	0.00294	0.0001	-0.032543
2025-06-11 22:10:56	854	5.68e-06	0.0025	0.0001	-0.028166
2025-06-11 22:10:57	855	5.68e-06	0.00209	0.0001	-0.028166
2025-06-11 22:10:58	856	5.68e-06	0.00188	0.0001	-0.028166
2025-06-11 22:10:59	857	5.66e-06	0.00173	0.0001	-0.028166
2025-06-11 22:11:00	858	5.68e-06	0.00161	0.0001	-0.019412
2025-06-11 22:11:01	859	5.68e-06	0.00151	0.0001	-0.028166
2025-06-11 22:11:02	860	5.68e-06	0.00144	0.0001	-0.028166
2025-06-11 22:11:03	861	5.6e-06	0.0014	0.0001	-0.019412
2025-06-11 22:11:04	862	5.6e-06	0.00136	0.0001	-0.019412
2025-06-11 22:11:05	863	5.6e-06	0.00132	0.0001	-0.032543
2025-06-11 22:11:06	864	5.6e-06	0.00129	0.0001	-0.006281
2025-06-11 22:11:07	865	5.6e-06	0.00127	0.0001	-0.023789
2025-06-11 22:11:08	866	5.58e-06	0.00125	0.0001	-0.010658
2025-06-11 22:11:09	867	5.6e-06	0.00124	0.0001	-0.015035
2025-06-11 22:11:10	868	5.58e-06	0.00123	0.0001	-0.028166
2025-06-11 22:11:11	869	5.58e-06	0.00122	0.0001	-0.010658
2025-06-11 22:11:12	870	5.6e-06	0.00121	0.0001	-0.023789
2025-06-11 22:11:13	871	5.6e-06	0.00121	0.0001	-0.019412
2025-06-11 22:11:14	872	5.6e-06	0.0012	0.0001	-0.028166
2025-06-11 22:11:15	873	5.6e-06	0.00119	0.0001	-0.032543
2025-06-11 22:11:16	874	5.6e-06	0.00119	0.0001	-0.015035
2025-06-11 22:11:17	875	5.6e-06	0.00119	0.0001	-0.015035
2025-06-11 22:11:18	876	5.6e-06	0.00118	0.0001	-0.023789
2025-06-11 22:11:19	877	5.6e-06	0.00117	0.0001	-0.010658
2025-06-11 22:11:20	878	5.6e-06	0.00118	0.0001	-0.041297
2025-06-11 22:11:21	879	5.6e-06	0.00129	0.0001	-0.023789
2025-06-11 22:11:22	880	5.6e-06	0.00139	0.0001	-0.028166
2025-06-11 22:11:23	881	2.13e-05	0.00128	0.0001	-0.032543
2025-06-11 22:11:24	882	1.51e-05	0.000972	0.0001	-0.015035
2025-06-11 22:11:25	883	1.29e-05	0.000724	0.0001	-0.023789
2025-06-11 22:11:26	884	1.19e-05	0.000558	0.0001	-0.028166
2025-06-11 22:11:27	885	1.14e-05	0.000446	0.0001	-0.015035
2025-06-11 22:11:28	886	1.1e-05	0.000362	0.0001	-0.032543
2025-06-11 22:11:29	887	1.07e-05	0.000279	0.0001	-0.028166
2025-06-11 22:11:31	889	1.05e-05	0.000233	0.0001	-0.028166
2025-06-11 22:11:32	890	1.05e-05	0.000187	0.0001	-0.032543
2025-06-11 22:11:33	891	1.04e-05	0.000162	0.0001	-0.023789
2025-06-11 22:11:34	892	1.02e-05	0.000146	0.0001	-0.019412
2025-06-11 22:11:35	893	1.02e-05	0.000133	0.0001	-0.023789
2025-06-11 22:11:36	894	1.01e-05	0.000124	0.0001	-0.019412
2025-06-11 22:11:37	895	1.01e-05	0.000116	0.0001	-0.028166
2025-06-11 22:11:37	895	1.01e-05	0.00011	0.0001	-0.023789
2025-06-11 22:11:39	897	1e-05	0.000104	0.0001	-0.023789
2025-06-11 22:11:40	898	9.98e-06	0.0001	0.0001	-0.028166
2025-06-11 22:11:41	899	9.98e-06	0.0001	0.0001	-0.023789
2025-06-11 22:11:42	900	9.92e-06	0.0001	0.0001	-0.023789
2025-06-11 22:11:43	901	9.8e-06	0.0001	0.0001	-0.023789
2025-06-11 22:11:44	902	9.8e-06	0.0001	0.0001	-0.019412
2025-06-11 22:11:45	903	9.92e-06	0.0001	0.0001	-0.023789
2025-06-11 22:11:46	904	1.05e-05	0.0001	0.0001	-0.019412
2025-06-11 22:11:47	905	1.05e-05	0.0001	0.0001	-0.023789
2025-06-11 22:11:48	906	1.05e-05	0.0001	0.0001	-0.019412
2025-06-11 22:11:49	907	1.05e-05	0.0001	0.0001	-0.032543
2025-06-11 22:11:50	908	1.05e-05	0.0001	0.0001	-0.019412
2025-06-11 22:11:51	909	1.05e-05	0.0001	0.0001	-0.028166
2025-06-11 22:11:52	910	1.05e-05	0.0001	0.0001	-0.032543
2025-06-11 22:11:53	911	1.05e-05	0.0001	0.0001	-0.028166
2025-06-11 22:11:54	912	1.05e-05	0.0001	0.0001	-0.028166
2025-06-11 22:11:55	913	1.05e-05	0.0001	0.0001	-0.015035
2025-06-11 22:11:56	914	1.04e-05	0.0001	0.0001	-0.023789
2025-06-11 22:11:57	915	1.05e-05	0.0001	0.0001	-0.019412
2025-06-11 22:11:58	916	1.04e-05	0.0001	0.000101	-0.023789
2025-06-11 22:11:59	917	1.04e-05	0.0001	0.000105	-0.03692
2025-06-11 22:12:00	918	1.04e-05	0.0001	0.000115	-0.028166
2025-06-11 22:12:01	919	1.04e-05	0.0001	0.000118	-0.023789
2025-06-11 22:12:02	920	1.04e-05	0.0001	0.000121	-0.015035
2025-06-11 22:12:03	921	1.04e-05	0.0001	0.000124	-0.023789
2025-06-11 22:12:04	922	1.04e-05	0.0001	0.000126	-0.028166
2025-06-11 22:12:04	922	1.04e-05	0.0001	0.000129	-0.023789
2025-06-11 22:12:05	923	1.04e-05	0.0001	0.000131	-0.019412
2025-06-11 22:12:06	924	1.04e-05	0.0001	0.000134	-0.028166
2025-06-11 22:12:07	925	1.04e-05	0.0001	0.000136	-0.03692
2025-06-11 22:12:08	926	1.02e-05	0.0001	0.000136	-0.015035
2025-06-11 22:12:09	927	1.02e-05	0.0001	0.000139	-0.019412
2025-06-11 22:12:10	928	1.02e-05	0.0001	0.000141	-0.019412
2025-06-11 22:12:11	929	1.02e-05	0.0001	0.000143	-0.023789
2025-06-11 22:12:12	930	1.02e-05	0.0001	0.000143	-0.032543
2025-06-11 22:12:13	931	1.02e-05	0.0001	0.000142	-0.023789
2025-06-11 22:12:14	932	1.02e-05	0.0001	0.000142	-0.028166
2025-06-11 22:12:15	933	1.02e-05	0.0001	0.000144	-0.023789
2025-06-11 22:12:16	934	1.02e-05	0.0001	0.000146	-0.015035
2025-06-11 22:12:17	935	1.01e-05	0.0001	0.000143	-0.023789
2025-06-11 22:12:18	936	1e-05	0.0001	0.000142	-0.028166
2025-06-11 22:12:19	937	9.4e-06	0.0001	0.000143	-0.028166
2025-06-11 22:12:20	938	9.31e-06	0.0001	0.000149	-0.028166
2025-06-11 22:12:21	939	9.13e-06	0.0001	0.000156	-0.03692
2025-06-11 22:12:22	940	6.76e-06	0.0001	0.000173	-0.028166
2025-06-11 22:12:23	941	6.43e-06	0.0001	0.000192	-0.023789
2025-06-11 22:12:24	942	6.41e-06	0.0001	0.000238	-0.015035
2025-06-11 22:12:25	943	6.41e-06	0.0001	0.000262	-0.028166
2025-06-11 22:12:26	944	6.39e-06	0.0001	0.000312	-0.03692
2025-06-11 22:12:27	945	6.34e-06	0.0001	0.000332	-0.023789
2025-06-11 22:12:28	946	6.3e-06	0.0001	0.000379	-0.019412
2025-06-11 22:12:29	947	6.3e-06	0.0001	0.000405	-0.028166
2025-06-11 22:12:30	948	6.3e-06	0.0001	0.000433	-0.023789
2025-06-11 22:12:31	949	6.3e-06	0.0001	0.000454	-0.045674
2025-06-11 22:12:32	950	6.32e-06	0.0001	0.000494	-0.032543
2025-06-11 22:12:33	951	6.3e-06	0.0001	0.000516	-0.010658
2025-06-11 22:12:34	952	6.24e-06	0.0001	0.000554	-0.019412
2025-06-11 22:12:35	953	6.2e-06	0.0001	0.00057	-0.019412
2025-06-11 22:12:36	954	6.18e-06	0.0001	0.000601	-0.032543
2025-06-11 22:12:37	955	6.2e-06	0.0001	0.000628	-0.023789
2025-06-11 22:12:38	956	6.18e-06	0.0001	0.000652	-0.028166
2025-06-11 22:12:39	957	6.2e-06	0.0001	0.000677	-0.023789
2025-06-11 22:12:40	958	6.2e-06	0.0001	0.000711	-0.03692
2025-06-11 22:12:41	959	6.2e-06	0.0001	0.000727	-0.023789
2025-06-11 22:12:42	960	6.2e-06	0.0001	0.000755	-0.019412
2025-06-11 22:12:43	961	6.2e-06	0.0001	0.000769	-0.028166
2025-06-11 22:12:44	962	6.2e-06	0.0001	0.000791	-0.019412
2025-06-11 22:12:45	963	6.2e-06	0.0001	0.000814	-0.019412
2025-06-11 22:12:46	964	6.2e-06	0.0001	0.000834	-0.023789
2025-06-11 22:12:47	965	6.2e-06	0.0001	0.000857	-0.032543
2025-06-11 22:12:48	966	6.18e-06	0.0001	0.000889	-0.03692
2025-06-11 22:12:49	967	6.14e-06	0.0001	0.0009	-0.019412
2025-06-11 22:12:50	968	6.11e-06	0.0001	0.000936	-0.032543
2025-06-11 22:12:51	969	6.09e-06	0.0001	0.000951	-0.028166
2025-06-11 22:12:52	970	6.11e-06	0.0001	0.000972	-0.023789
2025-06-11 22:12:53	971	6.09e-06	0.0001	0.000993	-0.032543
2025-06-11 22:12:53	971	6.09e-06	0.0001	0.00102	-0.019412
2025-06-11 22:12:55	973	6.11e-06	0.0001	0.00104	-0.032543
2025-06-11 22:12:55	973	6.11e-06	0.0001	0.00107	-0.028166
2025-06-11 22:12:56	974	6.09e-06	0.0001	0.00111	-0.023789
2025-06-11 22:12:57	975	6.09e-06	0.0001	0.00114	-0.028166
2025-06-11 22:12:58	976	6.09e-06	0.0001	0.00117	-0.015035
2025-06-11 22:12:59	977	6.09e-06	0.0001	0.00122	-0.019412
2025-06-11 22:13:00	978	6.11e-06	0.0001	0.00128	-0.010658
2025-06-11 22:13:01	979	6.11e-06	0.0001	0.00131	-0.006281
2025-06-11 22:13:02	980	6.11e-06	0.0001	0.00138	-0.032543
2025-06-11 22:13:03	981	6.09e-06	0.0001	0.00146	-0.010658
2025-06-11 22:13:04	982	6.11e-06	0.0001	0.00157	-0.028166
2025-06-11 22:13:05	983	6.07e-06	0.0001	0.00166	-0.023789
2025-06-11 22:13:06	984	6.03e-06	0.0001	0.00182	-0.041297
2025-06-11 22:13:07	985	6.01e-06	0.0001	0.00208	-0.019412
2025-06-11 22:13:08	986	5.99e-06	0.0001	0.00238	-0.028166
2025-06-11 22:13:09	987	5.99e-06	0.0001	0.00272	-0.015035
2025-06-11 22:13:10	988	5.99e-06	0.0001	0.00324	-0.032543
2025-06-11 22:13:11	989	5.99e-06	0.0001	0.00389	-0.028166
2025-06-11 22:13:12	990	5.99e-06	0.0001	0.0048	-0.015035
2025-06-11 22:13:13	991	5.99e-06	0.0001	0.00609	-0.019412
2025-06-11 22:13:14	992	5.99e-06	0.0001	0.00797	-0.015035
2025-06-11 22:13:15	993	5.97e-06	0.0001	0.0105	-0.010658
2025-06-11 22:13:16	994	5.99e-06	0.0001	0.014	-0.010658
2025-06-11 22:13:17	995	5.99e-06	0.0001	0.0184	-0.006281
2025-06-11 22:13:18	996	5.99e-06	0.0001	0.0236	0.006849
2025-06-11 22:13:19	997	5.99e-06	0.0001	0.0287	0.002472
2025-06-11 22:13:19	997	5.99e-06	0.0001	0.0335	0.011226
2025-06-11 22:13:20	998	5.99e-06	0.0001	0.0368	0.015603
2025-06-11 22:13:21	999	5.99e-06	0.0001	0.0396	-0.006281
2025-06-11 22:13:22	1000	5.99e-06	0.0001	0.0411	0.015603
2025-06-11 22:13:23	1001	5.99e-06	0.0001	0.0418	-0.001904
2025-06-11 22:13:24	1002	5.99e-06	0.0001	0.0421	0.015603
2025-06-11 22:13:25	1003	5.99e-06	0.0001	0.0424	0.01998
2025-06-11 22:13:26	1004	5.99e-06	0.0001	0.0426	-0.001904
2025-06-11 22:13:27	1005	5.99e-06	0.0001	0.0428	0.006849
2025-06-11 22:13:28	1006	5.99e-06	0.0001	0.0429	0.006849
2025-06-11 22:13:29	1007	6.01e-06	0.0001	0.0431	0.006849
2025-06-11 22:13:30	1008	5.99e-06	0.0001	0.0432	0.01998
2025-06-11 22:13:31	1009	5.99e-06	0.0001	0.0434	-0.001904
2025-06-11 22:13:32	1010	5.99e-06	0.0001	0.0435	0.011226
2025-06-11 22:13:33	1011	5.99e-06	0.0001	0.0436	0.006849
2025-06-11 22:13:34	1012	5.99e-06	0.0001	0.0436	0.015603
2025-06-11 22:13:35	1013	5.99e-06	0.0001	0.0439	-0.006281
2025-06-11 22:13:36	1014	5.99e-06	0.0001	0.0439	0.002472
2025-06-11 22:13:37	1015	5.99e-06	0.0001	0.0441	-0.001904
2025-06-11 22:13:38	1016	5.99e-06	0.0001	0.0441	-0.006281
2025-06-11 22:13:39	1017	5.99e-06	0.0001	0.0441	-0.006281
2025-06-11 22:13:40	1018	5.99e-06	0.0001	0.0443	0.006849
2025-06-11 22:13:41	1019	5.91e-06	0.0001	0.0444	0.002472
2025-06-11 22:13:42	1020	5.87e-06	0.0001	0.0445	0.015603
2025-06-11 22:13:43	1021	5.89e-06	0.0001	0.0447	0.011226
2025-06-11 22:13:44	1022	5.89e-06	0.0001	0.0446	0.015603
2025-06-11 22:13:45	1023	5.87e-06	0.0001	0.0448	0.002472
2025-06-11 22:13:45	1023	5.89e-06	0.0001	0.0449	-0.001904
2025-06-11 22:13:46	1024	5.89e-06	0.0001	0.045	0.002472
2025-06-11 22:13:47	1025	5.89e-06	0.0001	0.0451	0.006849
2025-06-11 22:13:48	1026	5.89e-06	0.0001	0.0453	0.002472
2025-06-11 22:13:49	1027	5.89e-06	0.0001	0.0455	0.002472
2025-06-11 22:13:50	1028	5.89e-06	0.0001	0.0458	0.006849
2025-06-11 22:13:51	1029	5.89e-06	0.0001	0.0461	0.006849
2025-06-11 22:13:52	1030	5.89e-06	0.0001	0.0465	0.002472
2025-06-11 22:13:53	1031	5.87e-06	0.0001	0.0471	0.006849
2025-06-11 22:13:54	1032	5.87e-06	0.0001	0.0481	0.011226
2025-06-11 22:13:55	1033	5.89e-06	0.0001	0.0495	0.015603
2025-06-11 22:13:56	1034	5.89e-06	0.0001	0.0523	0.006849
2025-06-11 22:13:57	1035	5.89e-06	0.0001	0.0563	0.033111
2025-06-11 22:13:58	1036	5.87e-06	0.0001	0.0618	0.033111
2025-06-11 22:13:59	1037	5.89e-06	0.0001	0.0725	0.033111
2025-06-11 22:14:00	1038	5.89e-06	0.0001	0.087	0.054995
2025-06-11 22:14:01	1039	5.89e-06	0.0001	0.108	0.07688
2025-06-11 22:14:02	1040	5.89e-06	0.0001	0.134	0.111895
2025-06-11 22:14:03	1041	5.89e-06	0.0001	0.162	0.120649
2025-06-11 22:14:04	1042	5.89e-06	0.0001	0.197	0.160041
2025-06-11 22:14:05	1043	5.89e-06	0.0001	0.234	0.195056
2025-06-11 22:14:06	1044	5.89e-06	0.0001	0.27	0.221318
2025-06-11 22:14:07	1045	5.89e-06	0.0001	0.311	0.269464
2025-06-11 22:14:08	1046	5.89e-06	0.0001	0.355	0.313233
2025-06-11 22:14:09	1047	5.89e-06	0.0001	0.398	0.361379
2025-06-11 22:14:09	1047	5.89e-06	0.0001	0.451	0.427033
2025-06-11 22:14:10	1048	5.89e-06	0.0001	0.5	0.475179
2025-06-11 22:14:11	1049	5.87e-06	0.0001	0.559	0.540832
2025-06-11 22:14:12	1050	5.89e-06	0.0001	0.62	0.593355
2025-06-11 22:14:13	1051	5.87e-06	0.0001	0.675	0.650255
2025-06-11 22:14:14	1052	5.89e-06	0.0001	0.742	0.707155
2025-06-11 22:14:15	1053	5.87e-06	0.0001	0.814	0.772809
2025-06-11 22:14:16	1054	5.89e-06	0.0001	0.875	0.838462
2025-06-11 22:14:17	1055	5.89e-06	0.0001	0.944	0.904116
2025-06-11 22:14:18	1056	5.89e-06	0.0001	1.02	0.987277
2025-06-11 22:14:19	1057	5.89e-06	0.0001	1.1	1.04855
2025-06-11 22:14:20	1058	5.89e-06	0.0001	1.17	1.13172
2025-06-11 22:14:21	1059	5.89e-06	0.0001	1.24	1.19299
2025-06-11 22:14:22	1060	5.89e-06	0.0001	1.32	1.27178
2025-06-11 22:14:23	1061	5.89e-06	0.0001	1.4	1.35494
2025-06-11 22:14:24	1062	5.87e-06	0.0001	1.47	1.43372
2025-06-11 22:14:25	1063	5.82e-06	0.0001	1.54	1.49062
2025-06-11 22:14:26	1064	5.82e-06	0.0001	1.61	1.56941
2025-06-11 22:14:27	1065	5.8e-06	0.0001	1.68	1.63944
2025-06-11 22:14:28	1066	5.78e-06	0.0001	1.75	1.7226
2025-06-11 22:14:29	1067	5.78e-06	0.0001	1.83	1.79263
2025-06-11 22:14:30	1068	5.78e-06	0.0001	1.91	1.86266
2025-06-11 22:14:31	1069	5.8e-06	0.0001	1.98	1.92394
2025-06-11 22:14:32	1070	5.8e-06	0.0001	2.05	2.00272
2025-06-11 22:14:33	1071	5.8e-06	0.0001	2.11	2.06837
2025-06-11 22:14:34	1072	5.8e-06	0.0001	2.16	2.13841
2025-06-11 22:14:35	1073	5.78e-06	0.0001	2.22	2.19968
2025-06-11 22:14:35	1073	5.8e-06	0.0001	2.28	2.25658
2025-06-11 22:14:36	1074	5.8e-06	0.0001	2.32	2.32224
2025-06-11 22:14:37	1075	5.78e-06	0.0001	2.38	2.37038
2025-06-11 22:14:38	1076	5.8e-06	0.0001	2.43	2.41853
2025-06-11 22:14:39	1077	5.8e-06	0.0001	2.48	2.44479
2025-06-11 22:14:40	1078	5.8e-06	0.0001	2.53	2.49731
2025-06-11 22:14:41	1079	5.8e-06	0.0001	2.58	2.54108
2025-06-11 22:14:42	1080	5.8e-06	0.0001	2.61	2.58047
2025-06-11 22:14:43	1081	5.78e-06	0.0001	2.65	2.60673
2025-06-11 22:14:44	1082	5.8e-06	0.0001	2.69	2.6505
2025-06-11 22:14:45	1083	5.78e-06	0.0001	2.71	2.67239
2025-06-11 22:14:46	1084	5.78e-06	0.0001	2.74	2.69865
2025-06-11 22:14:47	1085	5.8e-06	0.0001	2.77	2.72491
2025-06-11 22:14:48	1086	5.78e-06	0.0001	2.79	2.7468
2025-06-11 22:14:49	1087	5.78e-06	0.0001	2.81	2.7643
2025-06-11 22:14:50	1088	5.78e-06	0.0001	2.83	2.78619
2025-06-11 22:14:51	1089	5.78e-06	0.0001	2.85	2.79932
2025-06-11 22:14:52	1090	5.78e-06	0.0001	2.87	2.8212
2025-06-11 22:14:53	1091	5.8e-06	0.0001	2.88	2.83433
2025-06-11 22:14:54	1092	5.8e-06	0.0001	2.89	2.83433
2025-06-11 22:14:55	1093	5.8e-06	0.0001	2.91	2.86935
2025-06-11 22:14:56	1094	5.78e-06	0.0001	2.92	2.8781
2025-06-11 22:14:57	1095	5.78e-06	0.0001	2.93	2.89123
2025-06-11 22:14:58	1096	5.78e-06	0.0001	2.94	2.89561
2025-06-11 22:14:59	1097	5.78e-06	0.0001	2.95	2.89999
2025-06-11 22:15:00	1098	5.8e-06	0.0001	2.95	2.92187
2025-06-11 22:15:01	1099	5.78e-06	0.0001	2.97	2.92625
2025-06-11 22:15:02	1100	5.8e-06	0.0001	2.97	2.92625
2025-06-11 22:15:03	1101	5.78e-06	0.0001	2.98	2.93938
2025-06-11 22:15:04	1102	5.78e-06	0.0001	2.98	2.95251
2025-06-11 22:15:05	1103	5.8e-06	0.0001	3	2.96564
2025-06-11 22:15:06	1104	5.8e-06	0.0001	3	2.96126
2025-06-11 22:15:07	1105	5.78e-06	0.0001	3	2.95251
2025-06-11 22:15:08	1106	5.8e-06	0.0001	3.02	2.96564
2025-06-11 22:15:09	1107	5.78e-06	0.0001	3.01	2.97002
2025-06-11 22:15:10	1108	5.78e-06	0.0001	3.01	2.97877
2025-06-11 22:15:11	1109	5.78e-06	0.0001	3.01	2.97002
2025-06-11 22:15:12	1110	5.8e-06	0.0001	3.02	2.99628
2025-06-11 22:15:13	1111	5.8e-06	0.0001	3.02	2.98753
2025-06-11 22:15:14	1112	5.8e-06	0.0001	3.03	2.99628
2025-06-11 22:15:15	1113	5.78e-06	0.0001	3.03	3.00503
2025-06-11 22:15:16	1114	5.8e-06	0.0001	3.03	3.00503
2025-06-11 22:15:17	1115	5.8e-06	0.0001	3.03	2.99628
2025-06-11 22:15:18	1116	5.8e-06	0.0001	3.05	3.04005
2025-06-11 22:15:19	1117	5.8e-06	0.0001	3.05	3.01816
2025-06-11 22:15:20	1118	5.8e-06	0.0001	3.06	3.01379
2025-06-11 22:15:21	1119	5.76e-06	0.0001	3.05	3.01816
2025-06-11 22:15:22	1120	5.76e-06	0.0001	3.05	3.02254
2025-06-11 22:15:23	1121	5.74e-06	0.0001	3.05	3.02254
2025-06-11 22:15:24	1122	5.76e-06	0.0001	3.05	3.02692
2025-06-11 22:15:25	1123	5.72e-06	0.0001	3.05	3.02692
2025-06-11 22:15:27	1125	5.7e-06	0.0001	3.05	3.04005
2025-06-11 22:15:28	1126	5.7e-06	0.0001	3.05	3.0313
2025-06-11 22:15:29	1127	5.68e-06	0.0001	3.05	3.0313
2025-06-11 22:15:30	1128	5.7e-06	0.0001	3.06	3.05318
2025-06-11 22:15:31	1129	5.68e-06	0.0001	3.05	3.0313
2025-06-11 22:15:32	1130	5.7e-06	0.0001	3.05	3.04442
2025-06-11 22:15:33	1131	5.68e-06	0.0001	3.05	3.03567
2025-06-11 22:15:33	1131	5.68e-06	0.0001	3.05	3.0313
2025-06-11 22:15:35	1133	5.68e-06	0.0001	3.05	3.03567
2025-06-11 22:15:36	1134	5.68e-06	0.0001	3.05	3.02692
2025-06-11 22:15:37	1135	5.68e-06	0.0001	3.05	3.0313
2025-06-11 22:15:38	1136	5.7e-06	0.0001	3.05	3.0313
2025-06-11 22:15:39	1137	5.7e-06	0.0001	3.05	3.02692
2025-06-11 22:15:40	1138	5.68e-06	0.0001	3.06	3.04005
2025-06-11 22:15:41	1139	5.68e-06	0.0001	3.06	3.04005
2025-06-11 22:15:42	1140	5.68e-06	0.0001	3.06	3.04005
2025-06-11 22:15:42	1140	5.68e-06	0.0001	3.06	3.0313
2025-06-11 22:15:43	1141	5.68e-06	0.0001	3.06	3.02692
2025-06-11 22:15:44	1142	5.7e-06	0.0001	3.05	3.03567
2025-06-11 22:15:45	1143	5.68e-06	0.0001	3.05	3.02254
2025-06-11 22:15:46	1144	5.68e-06	0.0001	3.05	3.0313
2025-06-11 22:15:47	1145	5.68e-06	0.0001	3.05	3.0313
2025-06-11 22:15:48	1146	5.68e-06	0.0001	3.05	3.0313
2025-06-11 22:15:50	1148	5.68e-06	0.0001	3.05	3.02254
2025-06-11 22:15:50	1148	5.68e-06	0.0001	3.05	3.04005
2025-06-11 22:15:51	1149	5.68e-06	0.0001	3.05	3.02254
2025-06-11 22:15:52	1150	5.68e-06	0.0001	3.05	3.02254
2025-06-11 22:15:53	1151	5.68e-06	0.0001	3.05	3.02692
2025-06-11 22:15:54	1152	5.68e-06	0.0001	3.03	3.02692
2025-06-11 22:15:55	1153	5.68e-06	0.0001	3.03	3.01379
2025-06-11 22:15:56	1154	5.68e-06	0.0001	3.03	3.02692
2025-06-11 22:15:57	1155	5.68e-06	0.0001	3.03	3.01816
2025-06-11 22:15:58	1156	5.68e-06	0.0001	3.03	3.01816
2025-06-11 22:15:59	1157	5.68e-06	0.0001	3.03	3.05318
2025-06-11 22:16:00	1158	5.7e-06	0.0001	3.03	3.02254
2025-06-11 22:16:01	1159	5.7e-06	0.0001	3.03	3.03567
2025-06-11 22:16:02	1160	5.68e-06	0.0001	3.03	3.01816
2025-06-11 22:16:03	1161	5.7e-06	0.0001	3.03	3.01816
2025-06-11 22:16:04	1162	5.68e-06	0.0001	3.03	3.0313
2025-06-11 22:16:05	1163	5.7e-06	0.0001	3.03	3.02254
2025-06-11 22:16:06	1164	5.68e-06	0.0001	3.03	3.02692
2025-06-11 22:16:07	1165	5.68e-06	0.0001	3.03	3.02692
2025-06-11 22:16:08	1166	5.68e-06	0.0001	3.03	3.02254
2025-06-11 22:16:09	1167	5.7e-06	0.0001	3.03	3.0313
2025-06-11 22:16:10	1168	5.68e-06	0.0001	3.03	3.02254
2025-06-11 22:16:11	1169	5.68e-06	0.0001	3.02	3.02254
2025-06-11 22:16:12	1170	5.68e-06	0.0001	3.03	3.01816
2025-06-11 22:16:13	1171	5.68e-06	0.0001	3.03	3.0313
2025-06-11 22:16:14	1172	5.68e-06	0.0001	3.03	3.02254
2025-06-11 22:16:16	1174	5.68e-06	0.0001	3.03	3.03567
2025-06-11 22:16:16	1174	5.7e-06	0.0001	3.03	3.01816
2025-06-11 22:16:17	1175	5.68e-06	0.0001	3.03	3.02692
2025-06-11 22:16:18	1176	5.68e-06	0.0001	3.03	3.01816
2025-06-11 22:16:19	1177	5.68e-06	0.0001	3.01	3.04005
2025-06-11 22:16:20	1178	5.68e-06	0.0001	3.01	3.02254
2025-06-11 22:16:21	1179	5.68e-06	0.0001	3.01	3.01379
2025-06-11 22:16:22	1180	5.68e-06	0.0001	3.01	3.02254
2025-06-11 22:16:24	1182	5.68e-06	0.0001	3.01	3.02692
2025-06-11 22:16:25	1183	5.68e-06	0.0001	3.01	3.0313
2025-06-11 22:16:25	1183	5.7e-06	0.0001	3.01	3.0313
2025-06-11 22:16:26	1184	5.68e-06	0.0001	3.02	3.03567
2025-06-11 22:16:27	1185	5.68e-06	0.0001	3.01	3.02254
2025-06-11 22:16:28	1186	5.68e-06	0.0001	3.01	3.03567
2025-06-11 22:16:29	1187	5.68e-06	0.0001	3.01	3.01816
2025-06-11 22:16:31	1189	5.68e-06	0.0001	3.01	3.02254
2025-06-11 22:16:32	1190	5.68e-06	0.0001	3.01	3.02254
2025-06-11 22:16:33	1191	5.68e-06	0.0001	3.01	3.0313
2025-06-11 22:16:33	1191	5.7e-06	0.0001	3.01	3.02254
2025-06-11 22:16:34	1192	5.7e-06	0.0001	3.01	3.02254
2025-06-11 22:16:35	1193	5.68e-06	0.0001	3.01	3.02692
2025-06-11 22:16:36	1194	5.68e-06	0.0001	3.01	3.01816
2025-06-11 22:16:37	1195	5.68e-06	0.0001	3.01	3.02254
2025-06-11 22:16:38	1196	5.7e-06	0.0001	3.01	3.01379
2025-06-11 22:16:39	1197	5.68e-06	0.0001	3.01	3.0313
2025-06-11 22:16:40	1198	5.68e-06	0.0001	3.01	3.02692
2025-06-11 22:16:41	1199	5.68e-06	0.0001	3.01	3.01379
2025-06-11 22:16:42	1200	5.68e-06	0.0001	3	3.01816
2025-06-11 22:16:43	1201	5.68e-06	0.0001	3	3.0313
2025-06-11 22:16:44	1202	5.68e-06	0.0001	2.99	3.0313
2025-06-11 22:16:45	1203	5.68e-06	0.0001	3	3.01816
2025-06-11 22:16:46	1204	5.68e-06	0.0001	3	3.0313
2025-06-11 22:16:47	1205	5.68e-06	0.0001	3	3.01379
2025-06-11 22:16:48	1206	5.68e-06	0.0001	3	3.01816
2025-06-11 22:16:49	1207	5.68e-06	0.0001	2.99	3.01379
2025-06-11 22:16:50	1208	5.68e-06	0.0001	3	3.02692
2025-06-11 22:16:51	1209	5.68e-06	0.0001	3	3.02692
2025-06-11 22:16:52	1210	5.68e-06	0.0001	3	3.02692
2025-06-11 22:16:53	1211	5.68e-06	0.0001	3	3.03567
2025-06-11 22:16:54	1212	5.68e-06	0.0001	3	3.02692
2025-06-11 22:16:55	1213	5.68e-06	0.0001	3	3.02692
2025-06-11 22:16:56	1214	5.68e-06	0.0001	3	3.05756
2025-06-11 22:16:57	1215	5.68e-06	0.0001	3	3.01816
2025-06-11 22:16:58	1216	5.68e-06	0.0001	3	3.02692
2025-06-11 22:16:59	1217	5.68e-06	0.0001	3	3.02254
2025-06-11 22:17:00	1218	5.7e-06	0.0001	3	3.01816
2025-06-11 22:17:01	1219	5.68e-06	0.0001	3	3.01816
2025-06-11 22:17:02	1220	5.68e-06	0.0001	3	3.0313
2025-06-11 22:17:03	1221	5.6e-06	0.0001	3	3.02254
2025-06-11 22:17:04	1222	5.6e-06	0.0001	3	3.01816
2025-06-11 22:17:05	1223	5.6e-06	0.0001	3	3.01379
2025-06-11 22:17:06	1224	5.6e-06	0.0001	3	3.02692
2025-06-11 22:17:07	1225	5.6e-06	0.0001	2.99	3.01816
2025-06-11 22:17:08	1226	5.6e-06	0.0001	2.99	3.0313
2025-06-11 22:17:09	1227	5.6e-06	0.0001	2.98	3.02254
2025-06-11 22:17:10	1228	5.6e-06	0.0001	2.98	3.02254
2025-06-11 22:17:11	1229	5.6e-06	0.0001	2.98	3.01816
2025-06-11 22:17:12	1230	5.6e-06	0.0001	2.98	3.01379
2025-06-11 22:17:13	1231	5.6e-06	0.0001	2.98	3.01816
2025-06-11 22:17:14	1232	5.6e-06	0.0001	2.99	3.0313
2025-06-11 22:17:15	1233	5.6e-06	0.0001	2.99	3.00941
2025-06-11 22:17:16	1234	5.6e-06	0.0001	2.99	3.02692
2025-06-11 22:17:17	1235	5.6e-06	0.0001	2.99	3.00941
2025-06-11 22:17:18	1236	5.6e-06	0.0001	2.98	3.02254
2025-06-11 22:17:19	1237	5.6e-06	0.0001	2.98	3.03567
2025-06-11 22:17:20	1238	5.6e-06	0.0001	2.98	3.0313
2025-06-11 22:17:21	1239	5.6e-06	0.0001	2.98	3.01816
2025-06-11 22:17:22	1240	5.6e-06	0.0001	2.99	3.0313
2025-06-11 22:17:23	1241	5.6e-06	0.0001	2.99	3.02692
2025-06-11 22:17:24	1242	5.6e-06	0.0001	2.98	3.01379
2025-06-11 22:17:25	1243	5.6e-06	0.0001	2.99	3.02254
2025-06-11 22:17:26	1244	5.58e-06	0.0001	2.98	3.01379
2025-06-11 22:17:27	1245	5.6e-06	0.0001	2.98	3.03567
2025-06-11 22:17:28	1246	5.6e-06	0.0001	2.98	3.01379
2025-06-11 22:17:29	1247	5.6e-06	0.0001	2.99	3.0313
2025-06-11 22:17:30	1248	5.6e-06	0.0001	2.99	3.02692
2025-06-11 22:17:31	1249	5.6e-06	0.0001	2.99	3.01816
2025-06-11 22:17:32	1250	5.6e-06	0.0001	2.98	3.02692
2025-06-11 22:17:33	1251	5.6e-06	0.0001	2.99	3.01816
2025-06-11 22:17:34	1252	5.6e-06	0.0001	2.98	3.01816
2025-06-11 22:17:35	1253	5.6e-06	0.0001	2.98	3.01379
2025-06-11 22:17:36	1254	5.6e-06	0.0001	2.99	3.03567
2025-06-11 22:17:37	1255	5.58e-06	0.0001	2.99	3.01816
2025-06-11 22:17:38	1256	5.6e-06	0.0001	2.99	3.01816
2025-06-11 22:17:39	1257	5.6e-06	0.0001	2.99	3.01379
2025-06-11 22:17:40	1258	5.6e-06	0.0001	2.98	3.01816
2025-06-11 22:17:41	1259	5.6e-06	0.0001	2.97	3.01379
2025-06-11 22:17:42	1260	5.6e-06	0.0001	2.97	3.01816
2025-06-11 22:17:43	1261	5.6e-06	0.0001	2.97	3.01816
2025-06-11 22:17:44	1262	5.6e-06	0.0001	2.97	3.01816
2025-06-11 22:17:45	1263	5.6e-06	0.0001	2.97	3.01379
2025-06-11 22:17:46	1264	5.6e-06	0.0001	2.97	3.00941
2025-06-11 22:17:47	1265	5.6e-06	0.0001	2.97	3.01816
2025-06-11 22:17:48	1266	5.62e-06	0.0001	2.97	2.99628
2025-06-11 22:17:49	1267	5.6e-06	0.0001	2.97	3.01816
2025-06-11 22:17:50	1268	5.6e-06	0.0001	2.97	2.99628
2025-06-11 22:17:51	1269	5.6e-06	0.0001	2.96	3.00066
2025-06-11 22:17:52	1270	5.6e-06	0.0001	2.95	3.00941
2025-06-11 22:17:53	1271	5.6e-06	0.0001	2.95	2.9919
2025-06-11 22:17:54	1272	5.6e-06	0.0001	2.96	3.00503
2025-06-11 22:17:55	1273	5.6e-06	0.0001	2.95	3.00066
2025-06-11 22:17:56	1274	5.6e-06	0.0001	2.96	3.00066
2025-06-11 22:17:57	1275	5.6e-06	0.0001	2.95	2.9919
2025-06-11 22:17:57	1275	5.6e-06	0.0001	2.96	2.99628
2025-06-11 22:17:58	1276	5.58e-06	0.0001	2.95	3.01379
2025-06-11 22:17:59	1277	5.6e-06	0.0001	2.95	3.00066
2025-06-11 22:18:00	1278	5.6e-06	0.0001	2.95	3.00066
2025-06-11 22:18:01	1279	5.6e-06	0.0001	2.95	2.99628
2025-06-11 22:18:02	1280	5.6e-06	0.0001	2.95	3.00941
2025-06-11 22:18:03	1281	5.6e-06	0.0001	2.96	3.00066
2025-06-11 22:18:04	1282	5.6e-06	0.0001	2.96	2.98753
2025-06-11 22:18:05	1283	5.6e-06	0.0001	2.96	3.00066
2025-06-11 22:18:06	1284	5.6e-06	0.0001	2.95	3.00941
2025-06-11 22:18:07	1285	5.6e-06	0.0001	2.95	2.9919
2025-06-11 22:18:08	1286	5.6e-06	0.0001	2.95	2.9919
2025-06-11 22:18:09	1287	5.6e-06	0.0001	2.95	3.00941
2025-06-11 22:18:10	1288	5.6e-06	0.0001	2.94	2.99628
2025-06-11 22:18:11	1289	5.6e-06	0.0001	2.94	2.98315
2025-06-11 22:18:12	1290	5.62e-06	0.0001	2.94	2.9919
2025-06-11 22:18:13	1291	5.6e-06	0.0001	2.94	3.00066
2025-06-11 22:18:14	1292	5.6e-06	0.0001	2.94	2.98315
2025-06-11 22:18:15	1293	5.6e-06	0.0001	2.94	2.98753
2025-06-11 22:18:16	1294	5.58e-06	0.0001	2.94	2.99628
2025-06-11 22:18:17	1295	5.58e-06	0.0001	2.94	2.98315
2025-06-11 22:18:18	1296	5.58e-06	0.0001	2.94	2.98753
2025-06-11 22:18:19	1297	5.58e-06	0.0001	2.94	2.97439
2025-06-11 22:18:20	1298	5.51e-06	0.0001	2.94	2.99628
2025-06-11 22:18:21	1299	5.51e-06	0.0001	2.94	3.00066
2025-06-11 22:18:22	1300	5.53e-06	0.0001	2.94	2.98753
2025-06-11 22:18:22	1300	5.51e-06	0.0001	2.94	2.98753
2025-06-11 22:18:23	1301	5.51e-06	0.0001	2.94	2.98753
2025-06-11 22:18:24	1302	5.53e-06	0.0001	2.94	2.97877
2025-06-11 22:18:25	1303	5.51e-06	0.0001	2.94	2.97877
2025-06-11 22:18:26	1304	5.51e-06	0.0001	2.94	2.97877
2025-06-11 22:18:27	1305	5.51e-06	0.0001	2.93	2.97877
2025-06-11 22:18:28	1306	5.49e-06	0.0001	2.92	2.95689
2025-06-11 22:18:29	1307	5.49e-06	0.0001	2.92	2.96564
2025-06-11 22:18:30	1308	5.51e-06	0.0001	2.91	2.94376
2025-06-11 22:18:31	1309	5.51e-06	0.0001	2.91	2.935
2025-06-11 22:18:32	1310	5.51e-06	0.0001	2.9	2.94376
2025-06-11 22:18:33	1311	5.51e-06	0.0001	2.89	2.9175
2025-06-11 22:18:34	1312	5.51e-06	0.0001	2.88	2.93063
2025-06-11 22:18:35	1313	5.51e-06	0.0001	2.87	2.93938
2025-06-11 22:18:36	1314	5.51e-06	0.0001	2.87	2.89561
2025-06-11 22:18:37	1315	5.51e-06	0.0001	2.85	2.88248
2025-06-11 22:18:38	1316	5.51e-06	0.0001	2.84	2.86059
2025-06-11 22:18:39	1317	5.51e-06	0.0001	2.83	2.85184
2025-06-11 22:18:40	1318	5.51e-06	0.0001	2.81	2.85184
2025-06-11 22:18:41	1319	5.49e-06	0.0001	2.8	2.82996
2025-06-11 22:18:42	1320	5.51e-06	0.0001	2.78	2.79494
2025-06-11 22:18:43	1321	5.51e-06	0.0001	2.76	2.77743
2025-06-11 22:18:44	1322	5.49e-06	0.0001	2.75	2.77306
2025-06-11 22:18:45	1323	5.49e-06	0.0001	2.72	2.72929
2025-06-11 22:18:46	1324	5.51e-06	0.0001	2.69	2.71178
2025-06-11 22:18:47	1325	5.49e-06	0.0001	2.66	2.68552
2025-06-11 22:18:48	1326	5.49e-06	0.0001	2.63	2.64613
2025-06-11 22:18:48	1326	5.51e-06	0.0001	2.61	2.61986
2025-06-11 22:18:49	1327	5.51e-06	0.0001	2.57	2.59798
2025-06-11 22:18:50	1328	5.51e-06	0.0001	2.54	2.55859
2025-06-11 22:18:51	1329	5.49e-06	0.0001	2.51	2.54108
2025-06-11 22:18:52	1330	5.51e-06	0.0001	2.48	2.5192
2025-06-11 22:18:53	1331	5.49e-06	0.0001	2.46	2.49293
2025-06-11 22:18:54	1332	5.49e-06	0.0001	2.43	2.44916
2025-06-11 22:18:55	1333	5.49e-06	0.0001	2.41	2.44479
2025-06-11 22:18:56	1334	5.51e-06	0.0001	2.4	2.43166
2025-06-11 22:18:57	1335	5.51e-06	0.0001	2.38	2.4229
2025-06-11 22:18:58	1336	5.49e-06	0.0001	2.36	2.39664
2025-06-11 22:18:59	1337	5.49e-06	0.0001	2.35	2.37914
2025-06-11 22:19:00	1338	5.51e-06	0.0001	2.34	2.37476
2025-06-11 22:19:01	1339	5.49e-06	0.0001	2.32	2.37038
2025-06-11 22:19:02	1340	5.51e-06	0.0001	2.32	2.35725
2025-06-11 22:19:03	1341	5.51e-06	0.0001	2.31	2.35725
2025-06-11 22:19:04	1342	5.51e-06	0.0001	2.31	2.33974
2025-06-11 22:19:05	1343	5.51e-06	0.0001	2.29	2.32661
2025-06-11 22:19:06	1344	5.51e-06	0.0001	2.29	2.32224
2025-06-11 22:19:07	1345	5.51e-06	0.0001	2.29	2.32224
2025-06-11 22:19:08	1346	5.51e-06	0.0001	2.29	2.32224
2025-06-11 22:19:09	1347	5.51e-06	0.0001	2.29	2.31348
2025-06-11 22:19:10	1348	5.49e-06	0.0001	2.28	2.31348
2025-06-11 22:19:11	1349	5.51e-06	0.0001	2.28	2.33099
2025-06-11 22:19:12	1350	5.51e-06	0.0001	2.28	2.31348
2025-06-11 22:19:13	1351	5.51e-06	0.0001	2.28	2.31786
2025-06-11 22:19:13	1351	5.51e-06	0.0001	2.28	2.3091
2025-06-11 22:19:14	1352	5.51e-06	0.0001	2.28	2.31348
2025-06-11 22:19:15	1353	5.51e-06	0.0001	2.28	2.31348
2025-06-11 22:19:16	1354	5.51e-06	0.0001	2.26	2.29597
2025-06-11 22:19:17	1355	5.51e-06	0.0001	2.26	2.30473
2025-06-11 22:19:18	1356	5.51e-06	0.0001	2.26	2.2916
2025-06-11 22:19:19	1357	5.49e-06	0.0001	2.26	2.30035
2025-06-11 22:19:20	1358	5.51e-06	0.0001	2.26	2.29597
2025-06-11 22:19:21	1359	5.51e-06	0.0001	2.26	2.3091
2025-06-11 22:19:22	1360	5.49e-06	0.0001	2.26	2.30035
2025-06-11 22:19:23	1361	5.51e-06	0.0001	2.26	2.30473
2025-06-11 22:19:24	1362	5.51e-06	0.0001	2.26	2.29597
2025-06-11 22:19:25	1363	5.49e-06	0.0001	2.25	2.2916
2025-06-11 22:19:26	1364	5.51e-06	0.0001	2.25	2.27847
2025-06-11 22:19:27	1365	5.51e-06	0.0001	2.25	2.28722
2025-06-11 22:19:28	1366	5.51e-06	0.0001	2.25	2.30035
2025-06-11 22:19:29	1367	5.49e-06	0.0001	2.25	2.28722
2025-06-11 22:19:30	1368	5.51e-06	0.0001	2.25	2.28722
2025-06-11 22:19:31	1369	5.49e-06	0.0001	2.25	2.2916
2025-06-11 22:19:32	1370	5.51e-06	0.0001	2.25	2.2916
2025-06-11 22:19:33	1371	5.51e-06	0.0001	2.25	2.27847
2025-06-11 22:19:34	1372	5.49e-06	0.0001	2.24	2.28284
2025-06-11 22:19:35	1373	5.51e-06	0.0001	2.24	2.26971
2025-06-11 22:19:36	1374	5.49e-06	0.0001	2.24	2.26533
2025-06-11 22:19:37	1375	5.49e-06	0.0001	2.24	2.27409
2025-06-11 22:19:38	1376	5.51e-06	0.0001	2.24	2.26971
2025-06-11 22:19:39	1377	5.51e-06	0.0001	2.23	2.28284
2025-06-11 22:19:40	1378	5.49e-06	0.0001	2.22	2.27409
2025-06-11 22:19:41	1379	5.51e-06	0.0001	2.22	2.26971
2025-06-11 22:19:42	1380	5.51e-06	0.0001	2.22	2.26533
2025-06-11 22:19:43	1381	5.49e-06	0.0001	2.23	2.26533
2025-06-11 22:19:44	1382	5.51e-06	0.0001	2.21	2.26096
2025-06-11 22:19:45	1383	5.51e-06	0.0001	2.21	2.26533
2025-06-11 22:19:46	1384	5.51e-06	0.0001	2.21	2.26096
2025-06-11 22:19:47	1385	5.51e-06	0.0001	2.21	2.25658
2025-06-11 22:19:48	1386	5.49e-06	0.0001	2.21	2.2522
2025-06-11 22:19:49	1387	5.51e-06	0.0001	2.21	2.24345
2025-06-11 22:19:50	1388	5.49e-06	0.0001	2.2	2.23907
2025-06-11 22:19:51	1389	5.51e-06	0.0001	2.2	2.23907
2025-06-11 22:19:52	1390	5.51e-06	0.0001	2.19	2.2347
2025-06-11 22:19:53	1391	5.51e-06	0.0001	2.19	2.2347
2025-06-11 22:19:54	1392	5.51e-06	0.0001	2.19	2.24783
2025-06-11 22:19:55	1393	5.49e-06	0.0001	2.18	2.23907
2025-06-11 22:19:55	1393	5.49e-06	0.0001	2.18	2.2347
2025-06-11 22:19:56	1394	5.47e-06	0.0001	2.18	2.23032
2025-06-11 22:19:57	1395	5.45e-06	0.0001	2.18	2.24345
2025-06-11 22:19:58	1396	5.45e-06	0.0001	2.18	2.23907
2025-06-11 22:19:59	1397	5.45e-06	0.0001	2.17	2.23907
2025-06-11 22:20:00	1398	5.47e-06	0.0001	2.17	2.23907
2025-06-11 22:20:01	1399	5.43e-06	0.0001	2.17	2.23907
2025-06-11 22:20:02	1400	5.41e-06	0.0001	2.17	2.22594
2025-06-11 22:20:03	1401	5.41e-06	0.0001	2.17	2.21281
2025-06-11 22:20:04	1402	5.41e-06	0.0001	2.17	2.21719
2025-06-11 22:20:05	1403	5.41e-06	0.0001	2.16	2.22157
2025-06-11 22:20:06	1404	5.41e-06	0.0001	2.16	2.22157
2025-06-11 22:20:07	1405	5.39e-06	0.0001	2.16	2.24345
2025-06-11 22:20:08	1406	5.39e-06	0.0001	2.16	2.22157
2025-06-11 22:20:09	1407	5.39e-06	0.0001	2.16	2.20844
2025-06-11 22:20:10	1408	5.39e-06	0.0001	2.15	2.20844
2025-06-11 22:20:12	1410	5.41e-06	0.0001	2.15	2.21281
2025-06-11 22:20:12	1410	5.41e-06	0.0001	2.15	2.20406
2025-06-11 22:20:13	1411	5.41e-06	0.0001	2.15	2.21281
2025-06-11 22:20:14	1412	5.41e-06	0.0001	2.14	2.20844
2025-06-11 22:20:15	1413	5.41e-06	0.0001	2.14	2.20406
2025-06-11 22:20:16	1414	5.41e-06	0.0001	2.14	2.20406
2025-06-11 22:20:17	1415	5.39e-06	0.0001	2.14	2.19968
2025-06-11 22:20:18	1416	5.41e-06	0.0001	2.14	2.1953
2025-06-11 22:20:20	1418	5.41e-06	0.0001	2.12	2.19093
2025-06-11 22:20:20	1418	5.39e-06	0.0001	2.12	2.19968
2025-06-11 22:20:21	1419	5.41e-06	0.0001	2.12	2.20844
2025-06-11 22:20:22	1420	5.41e-06	0.0001	2.12	2.1953
2025-06-11 22:20:23	1421	5.39e-06	0.0001	2.12	2.18655
2025-06-11 22:20:24	1422	5.39e-06	0.0001	2.13	2.1953
2025-06-11 22:20:25	1423	5.41e-06	0.0001	2.12	2.1778
2025-06-11 22:20:26	1424	5.41e-06	0.0001	2.11	2.1953
2025-06-11 22:20:28	1426	5.41e-06	0.0001	2.11	2.20844
2025-06-11 22:20:29	1427	5.41e-06	0.0001	2.11	2.18217
2025-06-11 22:20:30	1428	5.41e-06	0.0001	2.11	2.17342
2025-06-11 22:20:31	1429	5.41e-06	0.0001	2.11	2.17342
2025-06-11 22:20:32	1430	5.39e-06	0.0001	2.11	2.19093
2025-06-11 22:20:33	1431	5.39e-06	0.0001	2.11	2.17342
2025-06-11 22:20:34	1432	5.41e-06	0.0001	2.11	2.1778
2025-06-11 22:20:35	1433	5.39e-06	0.0001	2.1	2.18655
2025-06-11 22:20:36	1434	5.41e-06	0.0001	2.1	2.1778
2025-06-11 22:20:37	1435	5.39e-06	0.0001	2.1	2.19968
2025-06-11 22:20:37	1435	5.39e-06	0.0001	2.1	2.16904
2025-06-11 22:20:38	1436	5.41e-06	0.0001	2.1	2.17342
2025-06-11 22:20:39	1437	5.41e-06	0.0001	2.09	2.15591
2025-06-11 22:20:40	1438	5.41e-06	0.0001	2.09	2.18217
2025-06-11 22:20:41	1439	5.41e-06	0.0001	2.09	2.17342
2025-06-11 22:20:42	1440	5.39e-06	0.0001	2.09	2.16467
2025-06-11 22:20:43	1441	5.39e-06	0.0001	2.09	2.16904
2025-06-11 22:20:44	1442	5.41e-06	0.0001	2.09	2.16467
2025-06-11 22:20:45	1443	5.39e-06	0.0001	2.08	2.16904
2025-06-11 22:20:46	1444	5.39e-06	0.0001	2.08	2.15153
2025-06-11 22:20:47	1445	5.39e-06	0.0001	2.08	2.15591
2025-06-11 22:20:48	1446	5.41e-06	0.0001	2.08	2.14716
2025-06-11 22:20:49	1447	5.41e-06	0.0001	2.08	2.16467
2025-06-11 22:20:50	1448	5.41e-06	0.0001	2.08	2.15153
2025-06-11 22:20:51	1449	5.41e-06	0.0001	2.07	2.16029
2025-06-11 22:20:52	1450	5.41e-06	0.0001	2.06	2.14716
2025-06-11 22:20:54	1452	5.39e-06	0.0001	2.07	2.15153
2025-06-11 22:20:54	1452	5.39e-06	0.0001	2.07	2.15591
2025-06-11 22:20:55	1453	5.39e-06	0.0001	2.06	2.14716
2025-06-11 22:20:56	1454	5.39e-06	0.0001	2.06	2.14716
2025-06-11 22:20:57	1455	5.41e-06	0.0001	2.07	2.16467
2025-06-11 22:20:58	1456	5.41e-06	0.0001	2.07	2.16029
2025-06-11 22:20:59	1457	5.41e-06	0.0001	2.06	2.14716
2025-06-11 22:21:00	1458	5.39e-06	0.0001	2.06	2.15591
2025-06-11 22:21:02	1460	5.39e-06	0.0001	2.06	2.13403
2025-06-11 22:21:03	1461	5.41e-06	0.0001	2.06	2.14716
2025-06-11 22:21:03	1461	5.39e-06	0.0001	2.06	2.14278
2025-06-11 22:21:04	1462	5.41e-06	0.0001	2.06	2.15153
2025-06-11 22:21:05	1463	5.41e-06	0.0001	2.06	2.15153
2025-06-11 22:21:06	1464	5.41e-06	0.0001	2.06	2.15153
2025-06-11 22:21:07	1465	5.39e-06	0.0001	2.05	2.12965
2025-06-11 22:21:08	1466	5.39e-06	0.0001	2.04	2.14278
2025-06-11 22:21:10	1468	5.41e-06	0.0001	2.04	2.12965
2025-06-11 22:21:11	1469	5.39e-06	0.0001	2.05	2.12527
2025-06-11 22:21:11	1469	5.39e-06	0.0001	2.04	2.12527
2025-06-11 22:21:12	1470	5.39e-06	0.0001	2.05	2.11652
2025-06-11 22:21:13	1471	5.41e-06	0.0001	2.05	2.12527
2025-06-11 22:21:14	1472	5.39e-06	0.0001	2.05	2.12965
2025-06-11 22:21:15	1473	5.41e-06	0.0001	2.05	2.12965
2025-06-11 22:21:16	1474	5.41e-06	0.0001	2.04	2.11652
2025-06-11 22:21:18	1476	5.39e-06	0.0001	2.04	2.12527
2025-06-11 22:21:19	1477	5.41e-06	0.0001	2.04	2.12965
2025-06-11 22:21:20	1478	5.39e-06	0.0001	2.04	2.1209
2025-06-11 22:21:20	1478	5.41e-06	0.0001	2.04	2.1209
2025-06-11 22:21:22	1480	5.41e-06	0.0001	2.03	2.1209
2025-06-11 22:21:22	1480	5.41e-06	0.0001	2.04	2.12527
2025-06-11 22:21:23	1481	5.39e-06	0.0001	2.04	2.11652
2025-06-11 22:21:24	1482	5.39e-06	0.0001	2.03	2.1209
2025-06-11 22:21:25	1483	5.39e-06	0.0001	2.03	2.11652
2025-06-11 22:21:26	1484	5.39e-06	0.0001	2.03	2.11214
2025-06-11 22:21:27	1485	5.39e-06	0.0001	2.02	2.10777
2025-06-11 22:21:28	1486	5.39e-06	0.0001	2.02	2.09901
2025-06-11 22:21:30	1488	5.39e-06	0.0001	2.02	2.12527
2025-06-11 22:21:30	1488	5.41e-06	0.0001	2.02	2.13403
2025-06-11 22:21:31	1489	5.41e-06	0.0001	2.02	2.1209
2025-06-11 22:21:32	1490	5.39e-06	0.0001	2.02	2.10777
2025-06-11 22:21:33	1491	5.39e-06	0.0001	2.02	2.11214
2025-06-11 22:21:35	1493	5.41e-06	0.0001	2.01	2.11652
2025-06-11 22:21:36	1494	5.41e-06	0.0001	2.01	2.09464
2025-06-11 22:21:37	1495	5.41e-06	0.0001	2.01	2.09026
2025-06-11 22:21:38	1496	5.41e-06	0.0001	2.01	2.09464
2025-06-11 22:21:38	1496	5.41e-06	0.0001	2.01	2.09026
2025-06-11 22:21:39	1497	5.39e-06	0.0001	2.01	2.11652
2025-06-11 22:21:40	1498	5.41e-06	0.0001	2.01	2.10339
2025-06-11 22:21:41	1499	5.39e-06	0.0001	2.01	2.09026
2025-06-11 22:21:42	1500	5.39e-06	0.0001	2	2.09464
2025-06-11 22:21:43	1501	5.39e-06	0.0001	2	2.09026
2025-06-11 22:21:44	1502	5.41e-06	0.0001	2	2.09464
2025-06-11 22:21:45	1503	5.39e-06	0.0001	2	2.09464
2025-06-11 22:21:46	1504	5.41e-06	0.0001	2	2.09901
2025-06-11 22:21:47	1505	5.41e-06	0.0001	2	2.08588
2025-06-11 22:21:48	1506	5.41e-06	0.0001	2	2.09026
2025-06-11 22:21:49	1507	5.39e-06	0.0001	2	2.08588
2025-06-11 22:21:50	1508	5.41e-06	0.0001	2	2.09026
2025-06-11 22:21:51	1509	5.41e-06	0.0001	2	2.09464
2025-06-11 22:21:52	1510	5.39e-06	0.0001	2	2.07713
2025-06-11 22:21:53	1511	5.41e-06	0.0001	1.99	2.08588
2025-06-11 22:21:54	1512	5.41e-06	0.0001	1.99	2.09464
2025-06-11 22:21:55	1513	5.41e-06	0.0001	1.99	2.07713
2025-06-11 22:21:56	1514	5.41e-06	0.0001	1.99	2.10339
2025-06-11 22:21:57	1515	5.39e-06	0.0001	1.99	2.0815
2025-06-11 22:21:58	1516	5.39e-06	0.0001	1.99	2.0815
2025-06-11 22:21:59	1517	5.41e-06	0.0001	1.99	2.07713
2025-06-11 22:22:00	1518	5.39e-06	0.0001	1.99	2.064
2025-06-11 22:22:01	1519	5.41e-06	0.0001	1.99	2.06837
2025-06-11 22:22:02	1520	5.41e-06	0.0001	1.98	2.06837
2025-06-11 22:22:03	1521	5.41e-06	0.0001	1.98	2.06837
2025-06-11 22:22:04	1522	5.39e-06	0.0001	1.98	2.07713
2025-06-11 22:22:05	1523	5.39e-06	0.0001	1.98	2.064
2025-06-11 22:22:06	1524	5.39e-06	0.0001	1.98	2.07275
2025-06-11 22:22:07	1525	5.41e-06	0.0001	1.98	2.06837
2025-06-11 22:22:08	1526	5.41e-06	0.0001	1.98	2.05962
2025-06-11 22:22:09	1527	5.39e-06	0.0001	1.98	2.05524
2025-06-11 22:22:10	1528	5.39e-06	0.0001	1.98	2.06837
2025-06-11 22:22:11	1529	5.41e-06	0.0001	1.97	2.07713
2025-06-11 22:22:12	1530	5.41e-06	0.0001	1.97	2.05962
2025-06-11 22:22:13	1531	5.41e-06	0.0001	1.97	2.06837
2025-06-11 22:22:14	1532	5.39e-06	0.0001	1.97	2.05962
2025-06-11 22:22:15	1533	5.39e-06	0.0001	1.97	2.04649
2025-06-11 22:22:16	1534	5.41e-06	0.0001	1.97	2.05524
2025-06-11 22:22:17	1535	5.41e-06	0.0001	1.97	2.04649
2025-06-11 22:22:18	1536	5.41e-06	0.0001	1.97	2.05087
2025-06-11 22:22:19	1537	5.24e-06	0.0001	1.97	2.064
2025-06-11 22:22:20	1538	5.2e-06	0.0001	1.97	2.05524
2025-06-11 22:22:21	1539	5.2e-06	0.0001	1.97	2.05524
2025-06-11 22:22:22	1540	5.2e-06	0.000149	1.97	2.04649
2025-06-11 22:22:23	1541	5.12e-06	0.000308	1.96	2.05524
2025-06-11 22:22:24	1542	5.08e-06	0.000541	1.96	2.05962
2025-06-11 22:22:25	1543	5.08e-06	0.000694	1.96	2.05087
2025-06-11 22:22:26	1544	5.06e-06	0.000812	1.96	2.04649
2025-06-11 22:22:27	1545	5.08e-06	0.000915	1.96	2.03774
2025-06-11 22:22:28	1546	5.08e-06	0.000985	1.96	2.04211
2025-06-11 22:22:29	1547	5.1e-06	0.00104	1.96	2.03774
2025-06-11 22:22:30	1548	5.1e-06	0.0011	1.96	2.03774
2025-06-11 22:22:31	1549	5.1e-06	0.00115	1.96	2.04649
2025-06-11 22:22:32	1550	5.08e-06	0.00121	1.95	2.04211
2025-06-11 22:22:33	1551	5.08e-06	0.00125	1.95	2.04649
2025-06-11 22:22:34	1552	5.08e-06	0.00129	1.94	2.03774
2025-06-11 22:22:35	1553	5.01e-06	0.00132	1.95	2.04649
2025-06-11 22:22:36	1554	5.01e-06	0.00134	1.94	2.04649
2025-06-11 22:22:37	1555	4.99e-06	0.00136	1.94	2.03336
2025-06-11 22:22:38	1556	4.99e-06	0.00138	1.94	2.02898
2025-06-11 22:22:39	1557	4.97e-06	0.00139	1.94	2.05087
2025-06-11 22:22:40	1558	4.99e-06	0.0014	1.94	2.03774
2025-06-11 22:22:41	1559	4.99e-06	0.00142	1.94	2.03774
2025-06-11 22:22:42	1560	4.99e-06	0.00144	1.95	2.04649
2025-06-11 22:22:43	1561	4.99e-06	0.00145	1.95	2.02898
2025-06-11 22:22:44	1562	4.99e-06	0.00147	1.95	2.04211
2025-06-11 22:22:44	1562	4.99e-06	0.00149	1.94	2.02461
2025-06-11 22:22:45	1563	4.99e-06	0.0015	1.93	2.02898
2025-06-11 22:22:46	1564	4.99e-06	0.00151	1.93	2.02461
2025-06-11 22:22:47	1565	4.99e-06	0.00152	1.93	2.03336
2025-06-11 22:22:48	1566	4.99e-06	0.00153	1.93	2.02898
2025-06-11 22:22:49	1567	4.99e-06	0.00153	1.93	2.02898
2025-06-11 22:22:50	1568	4.99e-06	0.00155	1.93	2.01147
2025-06-11 22:22:51	1569	4.99e-06	0.00156	1.93	2.01585
2025-06-11 22:22:52	1570	4.99e-06	0.00156	1.93	2.02461
2025-06-11 22:22:53	1571	4.99e-06	0.00157	1.93	2.01147
2025-06-11 22:22:54	1572	4.99e-06	0.00158	1.92	2.01585
2025-06-11 22:22:55	1573	4.99e-06	0.0016	1.92	2.0071
2025-06-11 22:22:56	1574	4.99e-06	0.00169	1.92	2.0071
2025-06-11 22:22:57	1575	4.99e-06	0.00176	1.92	2.02023
2025-06-11 22:22:58	1576	4.99e-06	0.00178	1.92	2.01585
2025-06-11 22:22:59	1577	4.95e-06	0.00179	1.92	2.02023
2025-06-11 22:23:00	1578	4.97e-06	0.00177	1.92	2.0071
2025-06-11 22:23:01	1579	4.91e-06	0.00175	1.92	2.00272
2025-06-11 22:23:02	1580	4.89e-06	0.00173	1.92	2.01147
2025-06-11 22:23:03	1581	4.89e-06	0.00171	1.92	2.00272
2025-06-11 22:23:04	1582	4.89e-06	0.00169	1.92	1.99397
2025-06-11 22:23:05	1583	4.89e-06	0.00168	1.92	1.99397
2025-06-11 22:23:06	1584	4.89e-06	0.00168	1.91	2.0071
2025-06-11 22:23:07	1585	4.89e-06	0.00167	1.91	2.00272
2025-06-11 22:23:08	1586	4.89e-06	0.00166	1.91	2.00272
2025-06-11 22:23:09	1587	4.87e-06	0.00166	1.91	2.01585
2025-06-11 22:23:10	1588	4.89e-06	0.00167	1.91	2.00272
2025-06-11 22:23:10	1588	4.89e-06	0.00167	1.91	2.01147
2025-06-11 22:23:11	1589	4.89e-06	0.00167	1.91	2.0071
2025-06-11 22:23:12	1590	4.89e-06	0.00167	1.91	2.0071
2025-06-11 22:23:13	1591	4.89e-06	0.00168	1.91	2.01147
2025-06-11 22:23:14	1592	4.89e-06	0.00168	1.91	1.98521
2025-06-11 22:23:15	1593	4.89e-06	0.00168	1.91	1.99397
2025-06-11 22:23:16	1594	4.89e-06	0.00169	1.91	1.98959
2025-06-11 22:23:17	1595	4.87e-06	0.00169	1.9	1.98521
2025-06-11 22:23:18	1596	4.89e-06	0.0017	1.9	2.02461
2025-06-11 22:23:19	1597	4.89e-06	0.00169	1.9	2.00272
2025-06-11 22:23:20	1598	4.89e-06	0.0017	1.9	1.98959
2025-06-11 22:23:21	1599	4.89e-06	0.0017	1.9	1.98521
2025-06-11 22:23:22	1600	4.87e-06	0.00171	1.9	1.98959
2025-06-11 22:23:23	1601	4.89e-06	0.00171	1.9	1.98521
2025-06-11 22:23:24	1602	4.87e-06	0.00172	1.89	1.98959
2025-06-11 22:23:25	1603	4.91e-06	0.00173	1.89	1.98959
2025-06-11 22:23:26	1604	4.89e-06	0.00173	1.89	1.98084
2025-06-11 22:23:27	1605	4.87e-06	0.00172	1.89	1.98084
2025-06-11 22:23:28	1606	4.89e-06	0.00172	1.89	1.98521
2025-06-11 22:23:29	1607	4.89e-06	0.00171	1.89	1.96333
2025-06-11 22:23:30	1608	4.89e-06	0.00171	1.89	1.97208
2025-06-11 22:23:31	1609	4.87e-06	0.00171	1.89	1.98084
2025-06-11 22:23:32	1610	4.89e-06	0.00171	1.89	1.97208
2025-06-11 22:23:33	1611	4.89e-06	0.00171	1.89	1.98521
2025-06-11 22:23:34	1612	4.89e-06	0.00172	1.89	1.96771
2025-06-11 22:23:35	1613	4.87e-06	0.00173	1.89	1.96771
2025-06-11 22:23:35	1613	4.87e-06	0.00173	1.89	1.97208
2025-06-11 22:23:36	1614	4.89e-06	0.00173	1.89	1.97208
2025-06-11 22:23:37	1615	4.81e-06	0.00174	1.89	1.97208
2025-06-11 22:23:38	1616	4.79e-06	0.00174	1.88	1.96333
2025-06-11 22:23:39	1617	2.52e-05	0.00169	1.88	1.97208
2025-06-11 22:23:40	1618	3.48e-05	0.00142	1.87	1.95895
2025-06-11 22:23:41	1619	2.54e-05	0.00112	1.87	1.97646
2025-06-11 22:23:42	1620	2.14e-05	0.000883	1.88	1.96771
2025-06-11 22:23:43	1621	1.84e-05	0.000714	1.87	1.96333
2025-06-11 22:23:44	1622	1.64e-05	0.000583	1.87	1.95895
2025-06-11 22:23:45	1623	1.54e-05	0.000501	1.87	1.96771
2025-06-11 22:23:46	1624	1.44e-05	0.000423	1.87	1.95895
2025-06-11 22:23:47	1625	1.38e-05	0.000365	1.87	1.95895
2025-06-11 22:23:48	1626	1.32e-05	0.000318	1.86	1.96333
2025-06-11 22:23:49	1627	1.28e-05	0.000282	1.87	1.95895
2025-06-11 22:23:50	1628	1.23e-05	0.000246	1.87	1.95895
2025-06-11 22:23:51	1629	1.2e-05	0.000225	1.86	1.9502
2025-06-11 22:23:52	1630	1.16e-05	0.000202	1.86	1.94582
2025-06-11 22:23:53	1631	1.13e-05	0.000178	1.86	1.95895
2025-06-11 22:23:54	1632	1.1e-05	0.000169	1.86	1.9502
2025-06-11 22:23:55	1633	1.08e-05	0.000157	1.85	1.97646
2025-06-11 22:23:56	1634	1.05e-05	0.000152	1.85	1.94582
2025-06-11 22:23:57	1635	1.04e-05	0.000143	1.85	1.95457
2025-06-11 22:23:58	1636	1.03e-05	0.000136	1.85	1.95457
2025-06-11 22:23:59	1637	1.01e-05	0.000127	1.85	1.94144
2025-06-11 22:24:00	1638	1.01e-05	0.000123	1.85	1.9502
2025-06-11 22:24:00	1638	9.98e-06	0.000118	1.86	1.95895
2025-06-11 22:24:01	1639	9.86e-06	0.000114	1.85	1.93269
2025-06-11 22:24:02	1640	9.83e-06	0.00011	1.85	1.95457
2025-06-11 22:24:03	1641	9.67e-06	0.000108	1.85	1.94144
2025-06-11 22:24:04	1642	9.55e-06	0.000103	1.85	1.93269
2025-06-11 22:24:05	1643	9.49e-06	0.0001	1.84	1.93269
2025-06-11 22:24:06	1644	9.37e-06	0.0001	1.84	1.93269
2025-06-11 22:24:07	1645	9.31e-06	0.0001	1.84	1.93269
2025-06-11 22:24:08	1646	9.19e-06	0.0001	1.84	1.94582
2025-06-11 22:24:09	1647	9.16e-06	0.0001	1.84	1.94582
2025-06-11 22:24:10	1648	9.04e-06	0.0001	1.84	1.92831
2025-06-11 22:24:11	1649	9.01e-06	0.0001	1.84	1.94144
2025-06-11 22:24:12	1650	8.95e-06	0.0001	1.84	1.91956
2025-06-11 22:24:13	1651	8.83e-06	0.0001	1.84	1.91956
2025-06-11 22:24:14	1652	8.83e-06	0.0001	1.84	1.93269
2025-06-11 22:24:15	1653	8.7e-06	0.0001	1.83	1.91956
2025-06-11 22:24:16	1654	8.67e-06	0.0001	1.83	1.92831
2025-06-11 22:24:17	1655	8.67e-06	0.0001	1.83	1.94582
2025-06-11 22:24:18	1656	8.55e-06	0.0001	1.83	1.93269
2025-06-11 22:24:19	1657	8.52e-06	0.0001	1.83	1.92394
2025-06-11 22:24:20	1658	8.49e-06	0.0001	1.83	1.91956
2025-06-11 22:24:21	1659	8.37e-06	0.0001	1.83	1.91081
2025-06-11 22:24:22	1660	8.37e-06	0.0001	1.83	1.92394
2025-06-11 22:24:23	1661	8.37e-06	0.0001	1.83	1.91081
2025-06-11 22:24:24	1662	8.28e-06	0.0001	1.83	1.89768
2025-06-11 22:24:25	1663	8.22e-06	0.0001	1.83	1.92394
2025-06-11 22:24:25	1663	8.22e-06	0.0001	1.83	1.91518
2025-06-11 22:24:26	1664	8.19e-06	0.0001	1.83	1.91956
2025-06-11 22:24:27	1665	8.1e-06	0.0001	1.83	1.91518
2025-06-11 22:24:28	1666	8.04e-06	0.0001	1.82	1.91081
2025-06-11 22:24:29	1667	8.04e-06	0.0001	1.82	1.91956
2025-06-11 22:24:30	1668	8.04e-06	0.0001	1.82	1.92831
2025-06-11 22:24:31	1669	7.95e-06	0.0001	1.82	1.90643
2025-06-11 22:24:32	1670	7.86e-06	0.0001	1.82	1.92394
2025-06-11 22:24:33	1671	7.86e-06	0.0001	1.82	1.91081
2025-06-11 22:24:34	1672	7.89e-06	0.0001	1.82	1.90205
2025-06-11 22:24:35	1673	7.89e-06	0.0001	1.82	1.90205
2025-06-11 22:24:36	1674	7.73e-06	0.0001	1.82	1.91081
2025-06-11 22:24:37	1675	7.73e-06	0.0001	1.82	1.90643
2025-06-11 22:24:38	1676	7.7e-06	0.0001	1.82	1.91081
2025-06-11 22:24:39	1677	7.73e-06	0.0001	1.82	1.90205
2025-06-11 22:24:40	1678	7.7e-06	0.0001	1.81	1.91081
2025-06-11 22:24:41	1679	7.61e-06	0.0001	1.81	1.90643
2025-06-11 22:24:42	1680	7.55e-06	0.0001	1.81	1.90205
2025-06-11 22:24:43	1681	7.55e-06	0.0001	1.81	1.90205
2025-06-11 22:24:44	1682	7.55e-06	0.0001	1.81	1.8933
2025-06-11 22:24:45	1683	7.55e-06	0.0001	1.81	1.8933
2025-06-11 22:24:46	1684	7.55e-06	0.0001	1.81	1.89768
2025-06-11 22:24:47	1685	7.49e-06	0.0001	1.81	1.88892
2025-06-11 22:24:48	1686	7.43e-06	0.0001	1.81	1.8933
2025-06-11 22:24:49	1687	7.43e-06	0.0001	1.81	1.88892
2025-06-11 22:24:50	1688	7.43e-06	0.0001	1.81	1.89768
2025-06-11 22:24:51	1689	7.4e-06	0.0001	1.81	1.89768
2025-06-11 22:24:51	1689	7.4e-06	0.0001	1.81	1.89768
2025-06-11 22:24:52	1690	7.28e-06	0.0001	1.81	1.88454
2025-06-11 22:24:53	1691	7.28e-06	0.0001	1.81	1.88454
2025-06-11 22:24:54	1692	7.25e-06	0.0001	1.81	1.88892
2025-06-11 22:24:55	1693	7.25e-06	0.0001	1.81	1.89768
2025-06-11 22:24:56	1694	7.28e-06	0.0001	1.8	1.88454
2025-06-11 22:24:58	1696	7.25e-06	0.0001	1.8	1.88892
2025-06-11 22:24:59	1697	7.25e-06	0.0001	1.8	1.88454
2025-06-11 22:24:59	1697	7.25e-06	0.0001	1.8	1.88017
2025-06-11 22:25:00	1698	7.1e-06	0.0001	1.8	1.88017
2025-06-11 22:25:01	1699	7.13e-06	0.0001	1.8	1.88454
2025-06-11 22:25:02	1700	7.1e-06	0.0001	1.8	1.88454
2025-06-11 22:25:03	1701	7.1e-06	0.0001	1.8	1.86704
2025-06-11 22:25:04	1702	7.1e-06	0.0001	1.8	1.87141
2025-06-11 22:25:06	1704	7.1e-06	0.0001	1.8	1.87141
2025-06-11 22:25:07	1705	7.1e-06	0.0001	1.8	1.87579
2025-06-11 22:25:08	1706	6.98e-06	0.0001	1.78	1.86266
2025-06-11 22:25:09	1707	6.92e-06	0.0001	1.78	1.85828
2025-06-11 22:25:10	1708	6.95e-06	0.0001	1.78	1.88017
2025-06-11 22:25:11	1709	6.92e-06	0.0001	1.79	1.86266
2025-06-11 22:25:12	1710	6.95e-06	0.0001	1.79	1.86704
2025-06-11 22:25:13	1711	6.95e-06	0.0001	1.79	1.87579
2025-06-11 22:25:14	1712	6.92e-06	0.0001	1.78	1.88017
2025-06-11 22:25:15	1713	6.92e-06	0.0001	1.79	1.86704
2025-06-11 22:25:16	1714	6.95e-06	0.0001	1.79	1.86704
2025-06-11 22:25:17	1715	6.92e-06	0.0001	1.79	1.86704
2025-06-11 22:25:18	1716	6.86e-06	0.0001	1.79	1.87579
2025-06-11 22:25:19	1717	6.82e-06	0.0001	1.79	1.86266
2025-06-11 22:25:20	1718	6.82e-06	0.0001	1.79	1.88892
2025-06-11 22:25:22	1720	6.82e-06	0.0001	1.78	1.8539
2025-06-11 22:25:23	1721	6.82e-06	0.0001	1.77	1.86266
2025-06-11 22:25:24	1722	6.82e-06	0.0001	1.77	1.85828
2025-06-11 22:25:25	1723	6.82e-06	0.0001	1.77	1.86704
2025-06-11 22:25:26	1724	6.82e-06	0.0001	1.77	1.84515
2025-06-11 22:25:27	1725	6.82e-06	0.0001	1.77	1.84953
2025-06-11 22:25:28	1726	6.84e-06	0.0001	1.77	1.86266
2025-06-11 22:25:29	1727	6.72e-06	0.0001	1.77	1.86266
2025-06-11 22:25:30	1728	6.72e-06	0.0001	1.77	1.8539
2025-06-11 22:25:32	1730	6.72e-06	0.0001	1.77	1.86266
2025-06-11 22:25:33	1731	6.72e-06	0.0001	1.77	1.84953
2025-06-11 22:25:33	1731	6.7e-06	0.0001	1.77	1.84953
2025-06-11 22:25:34	1732	6.72e-06	0.0001	1.77	1.85828
2025-06-11 22:25:35	1733	6.72e-06	0.0001	1.77	1.83202
2025-06-11 22:25:36	1734	6.72e-06	0.0001	1.77	1.84515
2025-06-11 22:25:37	1735	6.72e-06	0.0001	1.76	1.83202
2025-06-11 22:25:38	1736	6.72e-06	0.0001	1.76	1.8364
2025-06-11 22:25:40	1738	6.72e-06	0.0001	1.77	1.84515
2025-06-11 22:25:41	1739	6.72e-06	0.0001	1.77	1.84078
2025-06-11 22:25:42	1740	6.67e-06	0.0001	1.77	1.8364
2025-06-11 22:25:42	1740	6.63e-06	0.0001	1.76	1.8364
2025-06-11 22:25:43	1741	6.63e-06	0.0001	1.76	1.84078
2025-06-11 22:25:44	1742	6.61e-06	0.0001	1.76	1.84953
2025-06-11 22:25:45	1743	6.61e-06	0.0001	1.76	1.82764
2025-06-11 22:25:46	1744	6.61e-06	0.0001	1.75	1.81889
2025-06-11 22:25:48	1746	6.63e-06	0.0001	1.76	1.82764
2025-06-11 22:25:49	1747	6.63e-06	0.0001	1.75	1.84078
2025-06-11 22:25:50	1748	6.61e-06	0.0001	1.75	1.83202
2025-06-11 22:25:50	1748	6.63e-06	0.0001	1.75	1.83202
2025-06-11 22:25:51	1749	6.63e-06	0.0001	1.75	1.8364
2025-06-11 22:25:52	1750	6.61e-06	0.0001	1.75	1.82764
2025-06-11 22:25:53	1751	6.63e-06	0.0001	1.75	1.83202
2025-06-11 22:25:54	1752	6.61e-06	0.0001	1.75	1.81451
2025-06-11 22:25:56	1754	6.63e-06	0.0001	1.74	1.82764
2025-06-11 22:25:57	1755	6.55e-06	0.0001	1.74	1.81014
2025-06-11 22:25:58	1756	6.51e-06	0.0001	1.74	1.82764
2025-06-11 22:25:58	1756	6.51e-06	0.0001	1.74	1.82764
2025-06-11 22:25:59	1757	6.51e-06	0.0001	1.74	1.81014
2025-06-11 22:26:00	1758	6.51e-06	0.0001	1.74	1.82327
2025-06-11 22:26:01	1759	6.53e-06	0.0001	1.74	1.81451
2025-06-11 22:26:02	1760	6.53e-06	0.0001	1.74	1.81451
2025-06-11 22:26:04	1762	6.53e-06	0.0001	1.74	1.81451
2025-06-11 22:26:05	1763	6.51e-06	0.0001	1.74	1.81889
2025-06-11 22:26:06	1764	6.51e-06	0.0001	1.74	1.81014
2025-06-11 22:26:07	1765	6.51e-06	0.0001	1.74	1.81014
2025-06-11 22:26:07	1765	6.51e-06	0.0001	1.73	1.82327
2025-06-11 22:26:08	1766	6.51e-06	0.0001	1.73	1.82327
2025-06-11 22:26:09	1767	6.53e-06	0.0001	1.73	1.82327
2025-06-11 22:26:10	1768	6.51e-06	0.0001	1.73	1.79701
2025-06-11 22:26:12	1770	6.51e-06	0.0001	1.73	1.80138
2025-06-11 22:26:13	1771	6.53e-06	0.0001	1.73	1.79701
2025-06-11 22:26:14	1772	6.51e-06	0.0001	1.73	1.80138
2025-06-11 22:26:15	1773	6.51e-06	0.0001	1.73	1.80138
2025-06-11 22:26:15	1773	6.43e-06	0.0001	1.73	1.81014
2025-06-11 22:26:16	1774	6.41e-06	0.0001	1.73	1.80138
2025-06-11 22:26:17	1775	6.41e-06	0.0001	1.73	1.80138
2025-06-11 22:26:18	1776	6.41e-06	0.0001	1.73	1.79263
2025-06-11 22:26:19	1777	6.41e-06	0.0001	1.73	1.81014
2025-06-11 22:26:20	1778	6.41e-06	0.0001	1.72	1.7795
2025-06-11 22:26:22	1780	6.41e-06	0.0001	1.72	1.78825
2025-06-11 22:26:23	1781	6.41e-06	0.0001	1.72	1.78825
2025-06-11 22:26:24	1782	6.41e-06	0.0001	1.72	1.80138
2025-06-11 22:26:24	1782	6.39e-06	0.0001	1.72	1.78825
2025-06-11 22:26:25	1783	6.41e-06	0.0001	1.72	1.78825
2025-06-11 22:26:26	1784	6.41e-06	0.0001	1.72	1.78388
2025-06-11 22:26:27	1785	6.41e-06	0.0001	1.72	1.77512
2025-06-11 22:26:28	1786	6.41e-06	0.0001	1.72	1.78388
2025-06-11 22:26:29	1787	6.41e-06	0.0001	1.72	1.78825
2025-06-11 22:26:30	1788	6.43e-06	0.0001	1.71	1.78388
2025-06-11 22:26:31	1789	6.41e-06	0.0001	1.71	1.78388
2025-06-11 22:26:32	1790	6.41e-06	0.0001	1.71	1.78825
2025-06-11 22:26:33	1791	6.41e-06	0.0001	1.71	1.78388
2025-06-11 22:26:34	1792	6.41e-06	0.0001	1.71	1.7795
2025-06-11 22:26:35	1793	6.39e-06	0.0001	1.71	1.7795
2025-06-11 22:26:36	1794	6.36e-06	0.0001	1.71	1.77512
2025-06-11 22:26:37	1795	6.32e-06	0.0001	1.71	1.77512
2025-06-11 22:26:38	1796	6.32e-06	0.0001	1.71	1.77512
2025-06-11 22:26:39	1797	6.3e-06	0.0001	1.71	1.78825
2025-06-11 22:26:40	1798	6.3e-06	0.0001	1.71	1.77074
2025-06-11 22:26:41	1799	6.32e-06	0.0001	1.71	1.78825
2025-06-11 22:26:42	1800	6.3e-06	0.0001	1.71	1.78825
2025-06-11 22:26:43	1801	6.32e-06	0.0001	1.71	1.76637
2025-06-11 22:26:44	1802	6.3e-06	0.0001	1.7	1.76637
2025-06-11 22:26:45	1803	6.3e-06	0.0001	1.7	1.76637
2025-06-11 22:26:46	1804	6.32e-06	0.0001	1.7	1.77074
2025-06-11 22:26:47	1805	6.3e-06	0.0001	1.7	1.78388
2025-06-11 22:26:48	1806	6.32e-06	0.0001	1.7	1.7795
2025-06-11 22:26:49	1807	6.3e-06	0.0001	1.7	1.76199
2025-06-11 22:26:50	1808	6.32e-06	0.0001	1.7	1.76637
2025-06-11 22:26:51	1809	6.3e-06	0.0001	1.7	1.76637
2025-06-11 22:26:52	1810	6.32e-06	0.0001	1.7	1.76199
2025-06-11 22:26:53	1811	6.3e-06	0.0001	1.7	1.78388
2025-06-11 22:26:54	1812	6.3e-06	0.0001	1.69	1.77074
2025-06-11 22:26:55	1813	6.3e-06	0.0001	1.69	1.76637
2025-06-11 22:26:56	1814	6.32e-06	0.0001	1.68	1.76637
2025-06-11 22:26:57	1815	6.32e-06	0.0001	1.68	1.77074
2025-06-11 22:26:58	1816	6.3e-06	0.0001	1.68	1.76199
2025-06-11 22:26:59	1817	6.3e-06	0.0001	1.68	1.75761
2025-06-11 22:27:00	1818	6.32e-06	0.0001	1.68	1.76637
2025-06-11 22:27:01	1819	6.32e-06	0.0001	1.68	1.75761
2025-06-11 22:27:02	1820	6.3e-06	0.0001	1.68	1.76637
2025-06-11 22:27:03	1821	6.26e-06	0.0001	1.68	1.74448
2025-06-11 22:27:04	1822	6.22e-06	0.0001	1.68	1.74886
2025-06-11 22:27:05	1823	6.22e-06	0.0001	1.68	1.76637
2025-06-11 22:27:06	1824	6.22e-06	0.0001	1.68	1.76199
2025-06-11 22:27:07	1825	6.2e-06	0.0001	1.68	1.75324
2025-06-11 22:27:08	1826	6.22e-06	0.0001	1.68	1.74886
2025-06-11 22:27:09	1827	6.2e-06	0.0001	1.68	1.73573
2025-06-11 22:27:10	1828	6.2e-06	0.0001	1.68	1.75761
2025-06-11 22:27:11	1829	6.22e-06	0.0001	1.68	1.74886
2025-06-11 22:27:12	1830	6.2e-06	0.0001	1.68	1.74886
2025-06-11 22:27:13	1831	6.2e-06	0.0001	1.68	1.73573
2025-06-11 22:27:14	1832	6.22e-06	0.0001	1.68	1.76199
2025-06-11 22:27:15	1833	6.2e-06	0.0001	1.68	1.74448
2025-06-11 22:27:16	1834	6.2e-06	0.0001	1.68	1.74011
2025-06-11 22:27:17	1835	6.22e-06	0.0001	1.68	1.74448
2025-06-11 22:27:18	1836	6.2e-06	0.0001	1.68	1.74011
2025-06-11 22:27:19	1837	6.2e-06	0.0001	1.68	1.73573
2025-06-11 22:27:20	1838	6.22e-06	0.0001	1.67	1.74448
2025-06-11 22:27:21	1839	6.2e-06	0.0001	1.66	1.72697
2025-06-11 22:27:22	1840	6.22e-06	0.0001	1.66	1.73573
2025-06-11 22:27:23	1841	6.22e-06	0.0001	1.66	1.72697
2025-06-11 22:27:24	1842	6.2e-06	0.0001	1.66	1.74448
2025-06-11 22:27:25	1843	6.22e-06	0.0001	1.66	1.73573
2025-06-11 22:27:26	1844	6.2e-06	0.0001	1.66	1.74448
2025-06-11 22:27:27	1845	6.2e-06	0.0001	1.66	1.73573
2025-06-11 22:27:28	1846	6.2e-06	0.0001	1.66	1.74886
2025-06-11 22:27:29	1847	6.22e-06	0.0001	1.66	1.73135
2025-06-11 22:27:30	1848	6.2e-06	0.0001	1.66	1.73135
2025-06-11 22:27:31	1849	6.22e-06	0.0001	1.66	1.73573
2025-06-11 22:27:32	1850	6.2e-06	0.0001	1.66	1.73573
2025-06-11 22:27:33	1851	6.2e-06	0.0001	1.66	1.73573
2025-06-11 22:27:34	1852	6.2e-06	0.0001	1.66	1.7226
2025-06-11 22:27:35	1853	6.2e-06	0.0001	1.66	1.71822
2025-06-11 22:27:36	1854	6.16e-06	0.0001	1.66	1.7226
2025-06-11 22:27:37	1855	6.12e-06	0.0001	1.66	1.71384
2025-06-11 22:27:38	1856	6.11e-06	0.0001	1.66	1.74011
2025-06-11 22:27:39	1857	6.11e-06	0.0001	1.66	1.73135
2025-06-11 22:27:40	1858	6.11e-06	0.0001	1.66	1.73573
2025-06-11 22:27:41	1859	6.11e-06	0.0001	1.66	1.7226
2025-06-11 22:27:42	1860	6.09e-06	0.0001	1.65	1.73135
2025-06-11 22:27:43	1861	6.11e-06	0.0001	1.66	1.73573
2025-06-11 22:27:44	1862	6.11e-06	0.0001	1.66	1.72697
2025-06-11 22:27:45	1863	6.11e-06	0.0001	1.65	1.73135
2025-06-11 22:27:46	1864	6.11e-06	0.0001	1.66	1.72697
2025-06-11 22:27:47	1865	6.09e-06	0.0001	1.66	1.70509
2025-06-11 22:27:48	1866	6.11e-06	0.0001	1.65	1.71822
2025-06-11 22:27:49	1867	6.11e-06	0.0001	1.65	1.72697
2025-06-11 22:27:50	1868	6.11e-06	0.0001	1.65	1.70509
2025-06-11 22:27:51	1869	6.11e-06	0.0001	1.65	1.70509
2025-06-11 22:27:52	1870	6.11e-06	0.0001	1.65	1.70947
2025-06-11 22:27:53	1871	6.11e-06	0.0001	1.65	1.70071
2025-06-11 22:27:54	1872	6.11e-06	0.0001	1.65	1.70947
2025-06-11 22:27:55	1873	6.12e-06	0.0001	1.65	1.70071
2025-06-11 22:27:56	1874	6.11e-06	0.0001	1.65	1.73135
2025-06-11 22:27:56	1874	6.11e-06	0.0001	1.65	1.7226
2025-06-11 22:27:57	1875	6.11e-06	0.0001	1.65	1.71384
2025-06-11 22:27:58	1876	6.11e-06	0.0001	1.65	1.69196
2025-06-11 22:27:59	1877	6.11e-06	0.0001	1.65	1.70947
2025-06-11 22:28:00	1878	6.11e-06	0.0001	1.65	1.71384
2025-06-11 22:28:01	1879	6.11e-06	0.0001	1.65	1.70947
2025-06-11 22:28:02	1880	6.11e-06	0.0001	1.65	1.70509
2025-06-11 22:28:03	1881	6.11e-06	0.0001	1.64	1.71384
2025-06-11 22:28:04	1882	6.11e-06	0.0001	1.64	1.70071
2025-06-11 22:28:05	1883	6.11e-06	0.0001	1.64	1.71822
2025-06-11 22:28:06	1884	6.11e-06	0.0001	1.64	1.71384
2025-06-11 22:28:07	1885	6.11e-06	0.0001	1.64	1.69196
2025-06-11 22:28:08	1886	6.11e-06	0.0001	1.64	1.70947
2025-06-11 22:28:09	1887	6.09e-06	0.0001	1.64	1.69634
2025-06-11 22:28:10	1888	6.11e-06	0.0001	1.64	1.70071
2025-06-11 22:28:11	1889	6.11e-06	0.0001	1.64	1.69634
2025-06-11 22:28:12	1890	6.11e-06	0.0001	1.64	1.69634
2025-06-11 22:28:13	1891	6.09e-06	0.0001	1.63	1.70947
2025-06-11 22:28:14	1892	6.05e-06	0.0001	1.63	1.69634
2025-06-11 22:28:15	1893	6.01e-06	0.0001	1.63	1.70509
2025-06-11 22:28:16	1894	5.99e-06	0.0001	1.63	1.69634
2025-06-11 22:28:17	1895	5.99e-06	0.0001	1.63	1.69196
2025-06-11 22:28:18	1896	6.01e-06	0.0001	1.63	1.68758
2025-06-11 22:28:19	1897	6.01e-06	0.0001	1.63	1.67883
2025-06-11 22:28:20	1898	6.01e-06	0.0001	1.63	1.69196
2025-06-11 22:28:21	1899	6.01e-06	0.0001	1.63	1.70071
2025-06-11 22:28:22	1900	5.99e-06	0.0001	1.63	1.68758
2025-06-11 22:28:23	1901	6.01e-06	0.0001	1.63	1.69634
2025-06-11 22:28:24	1902	6.01e-06	0.0001	1.63	1.70071
2025-06-11 22:28:25	1903	6.01e-06	0.0001	1.63	1.69196
2025-06-11 22:28:26	1904	5.99e-06	0.0001	1.63	1.69196
2025-06-11 22:28:27	1905	5.99e-06	0.0001	1.63	1.68321
2025-06-11 22:28:28	1906	6.01e-06	0.0001	1.62	1.67445
2025-06-11 22:28:29	1907	5.99e-06	0.0001	1.62	1.69196
2025-06-11 22:28:30	1908	6.01e-06	0.0001	1.62	1.69196
2025-06-11 22:28:30	1908	5.99e-06	0.0001	1.62	1.69196
2025-06-11 22:28:31	1909	5.99e-06	0.0001	1.62	1.69196
2025-06-11 22:28:32	1910	5.99e-06	0.0001	1.62	1.68758
2025-06-11 22:28:33	1911	5.99e-06	0.0001	1.62	1.68758
2025-06-11 22:28:34	1912	5.99e-06	0.0001	1.62	1.67445
2025-06-11 22:28:35	1913	6.01e-06	0.0001	1.62	1.67445
2025-06-11 22:28:36	1914	6.01e-06	0.0001	1.62	1.67445
2025-06-11 22:28:37	1915	5.99e-06	0.0001	1.62	1.6657
2025-06-11 22:28:38	1916	6.01e-06	0.0001	1.61	1.67445
2025-06-11 22:28:39	1917	6.01e-06	0.0001	1.61	1.65694
2025-06-11 22:28:40	1918	6.01e-06	0.0001	1.61	1.68321
2025-06-11 22:28:41	1919	5.99e-06	0.0001	1.61	1.6657
2025-06-11 22:28:42	1920	5.99e-06	0.0001	1.61	1.68758
2025-06-11 22:28:43	1921	5.99e-06	0.0001	1.61	1.67445
2025-06-11 22:28:44	1922	6.01e-06	0.0001	1.62	1.67445
2025-06-11 22:28:45	1923	6.01e-06	0.0001	1.61	1.67007
2025-06-11 22:28:46	1924	5.99e-06	0.0001	1.61	1.67883
2025-06-11 22:28:47	1925	5.99e-06	0.0001	1.61	1.6657
2025-06-11 22:28:48	1926	5.99e-06	0.0001	1.61	1.6657
2025-06-11 22:28:49	1927	5.99e-06	0.0001	1.61	1.65257
2025-06-11 22:28:50	1928	6.01e-06	0.0001	1.61	1.67007
2025-06-11 22:28:51	1929	6.01e-06	0.0001	1.61	1.68321
2025-06-11 22:28:52	1930	5.99e-06	0.0001	1.61	1.6657
2025-06-11 22:28:53	1931	6.01e-06	0.0001	1.61	1.66132
2025-06-11 22:28:54	1932	5.99e-06	0.0001	1.61	1.65694
2025-06-11 22:28:55	1933	6.01e-06	0.0001	1.61	1.67007
2025-06-11 22:28:56	1934	6.01e-06	0.0001	1.61	1.70509
2025-06-11 22:28:56	1934	6.01e-06	0.0001	1.6	1.65257
2025-06-11 22:28:57	1935	5.99e-06	0.0001	1.61	1.65694
2025-06-11 22:28:58	1936	5.99e-06	0.0001	1.61	1.65694
2025-06-11 22:28:59	1937	6.01e-06	0.0001	1.61	1.6657
2025-06-11 22:29:00	1938	6.01e-06	0.0001	1.61	1.65694
2025-06-11 22:29:01	1939	5.99e-06	0.0001	1.6	1.64381
2025-06-11 22:29:02	1940	5.99e-06	0.0001	1.61	1.66132
2025-06-11 22:29:03	1941	5.99e-06	0.0001	1.6	1.66132
2025-06-11 22:29:04	1942	5.99e-06	0.0001	1.6	1.65257
2025-06-11 22:29:05	1943	5.95e-06	0.0001	1.6	1.6657
2025-06-11 22:29:06	1944	5.97e-06	0.0001	1.6	1.65694
2025-06-11 22:29:07	1945	5.89e-06	0.0001	1.6	1.65694
2025-06-11 22:29:08	1946	5.91e-06	0.0001	1.6	1.65694
2025-06-11 22:29:09	1947	5.91e-06	0.0001	1.6	1.65694
2025-06-11 22:29:10	1948	5.91e-06	0.0001	1.6	1.64381
2025-06-11 22:29:11	1949	5.89e-06	0.0001	1.6	1.66132
2025-06-11 22:29:12	1950	5.89e-06	0.0001	1.6	1.63506
2025-06-11 22:29:13	1951	5.89e-06	0.0001	1.6	1.64381
2025-06-11 22:29:14	1952	5.89e-06	0.0001	1.6	1.65257
2025-06-11 22:29:15	1953	5.89e-06	0.0001	1.59	1.63068
2025-06-11 22:29:16	1954	5.89e-06	0.0001	1.59	1.63506
2025-06-11 22:29:17	1955	5.89e-06	0.0001	1.58	1.61318
2025-06-11 22:29:18	1956	5.89e-06	0.0001	1.57	1.63068
2025-06-11 22:29:19	1957	5.91e-06	0.0001	1.57	1.6088
2025-06-11 22:29:20	1958	5.89e-06	0.0001	1.56	1.59567
2025-06-11 22:29:21	1959	5.89e-06	0.0001	1.56	1.59567
2025-06-11 22:29:21	1959	5.89e-06	0.0001	1.55	1.60004
2025-06-11 22:29:22	1960	5.89e-06	0.0001	1.55	1.56503
2025-06-11 22:29:23	1961	5.89e-06	0.0001	1.54	1.58691
2025-06-11 22:29:24	1962	5.89e-06	0.0001	1.54	1.58254
2025-06-11 22:29:25	1963	5.89e-06	0.0001	1.53	1.56065
2025-06-11 22:29:26	1964	5.89e-06	0.0001	1.53	1.56065
2025-06-11 22:29:27	1965	5.89e-06	0.0001	1.53	1.56503
2025-06-11 22:29:28	1966	5.89e-06	0.0001	1.52	1.55628
[truncated: 4,137 more rows]
