# Supplementary material for: A Unified Method for Triple Oxygen Isotope Analysis of Sulfate, Water, and Organics
Source: Anal Chem. 2026 Mar 6;98(11):8111–20. doi: 10.1021/acs.analchem.5c06406 (PMC13019427; doi:10.1021/acs.analchem.5c06406)
Supplement: Supplementary file 3 [file ac5c06406_si_003.zip › Zahnow_TORCH_Supplementary_Sample_Log_Files/2025-06-11_Cellulose_KOSI_D3_evaluation_results.xlsx]

## Sheet: Summary
DateTime	Sample name	Sample Type	Sample mass	Instrument	d18O raw	d18O GD scaled	d18O VSMOW	d18O SD	Dp17O raw	Dp17O GD scaled	Dp17O VSMOW	Dp17O SD	d13C raw	d13C VPDB	d13C SD	TCD Peak area pos	TCD Peak area std	TCD Peak area neg	TCD Peak area neg std	TCD Peak ratio	TC/EA yield (%)	CO input pressure (mbar)	CO input pressure LN2 T (mbar)	CO residual pressure (mbar)	CO converted (mbar)	Discharge yield (%)	CO2 final pressure (mbar)	CO2/CO ratio	Residual gas pressure (mbar)	Comments
2025-06-11 23:37:26	Cellulose_KOSI_D3	C6H10O5	1.399	TILDAS	25.1788	27.1183	27.1183	0.016	-192.413	-186.721	-186.721	6.1	N/A	N/A	N/A	14.9183	0.148932	0.225217	0.014527	66.2395	103.487	3.08382	2.35287	0.0316	2.32127	98.657	1.32868	0.572391	0.0131

## Sheet: Isotope Data
ID	dateTimeMeasured	SampleName	d17O	d17OError	d18O	d18OError	Dp17O	Dp17OError	nSamCycles	nSamPoints	nRefPoints	pCO2Ref	pCO2Ref_error	pCO2Sam	pCO2Sam_error	pCO2Mismatch	pCO2Mismatch_error	PCellRef	PCellRef_error	PCellSam	PCellSam_error	PCellMismatch	PCellMismatch_error	TCellSam	TCellSam_error	TCellRef	TCellRef_error	TCellMismatch	TCellMismatch_error	measurementPeriod	d18O_scaled	d17O_scaled	Dp17O_scaled
19371	2025-06-12 19:11:11	GD_Cellulose_KOSI_D3	13.222	0.014	25.641	0.016	-232.4	6.1	10	2022	2267	420.311	0.69334	419.506	1.06483	-0.81997	0.47685	41.3343	0.00195	41.3342	0.00112	0.0001	0.0016	24.4991	0.00396	24.4991	0.00396	0.00026	0.00037	2025-06-08 to 2027-06-21	25.1788	13.0214	-192.413

## Sheet: Log Data
Sample name	Sample mass	TC/EA (°C)	Datetime	Trap 5 (°C)	Trap 6 (°C)	Trap 7 (°C)	Reactor (°C)	TCD (°C)	p G2 (mbar)	p G4 (mbar)	p G5 (mbar)	Datetime	Trap 5 (°C)	Trap 6 (°C)	Trap 7 (°C)	Reactor (°C)	TCD (°C)	p G2 (mbar)	p G4 (mbar)	p G5 (mbar)	Datetime	Trap 5 (°C)	Trap 6 (°C)	Trap 7 (°C)	Reactor (°C)	TCD (°C)	p G2 (mbar)	p G4 (mbar)	p G5 (mbar)	Datetime	Trap 5 (°C)	Trap 6 (°C)	Trap 7 (°C)	Reactor (°C)	TCD (°C)	p G2 (mbar)	p G4 (mbar)	p G5 (mbar)	Datetime	Trap 5 (°C)	Trap 6 (°C)	Trap 7 (°C)	Reactor (°C)	TCD (°C)	p G2 (mbar)	p G4 (mbar)	p G5 (mbar)	Datetime	Trap 5 (°C)
Cellulose_KOSI_D3	1.399	1450.000000	2025-06-11 23:37:26	24.559604	33.918847	28.463220	23.008373	31.626149	0.000100	0.000100	-0.019412	2025-06-11 23:56:49	31.661838	64.335510	23.289001	7.094914	31.573129	0.000100	3.070000	3.083818	2025-06-11 23:58:18	26.825948	63.645717	-176.284206	-175.633223	31.685988	0.000100	2.320000	2.352873	2025-06-12 00:39:08	24.049557	65.111819	-176.521245	-176.418094	31.426960	0.000100	0.031600	0.015603	2025-06-12 00:48:53	24.441173	35.489446	23.140698	23.271799	31.517671	0.000100	0.853000	1.328676	2025-06-12 00:59:34	23.833148
[truncated: 7 more columns]

## Sheet: TCD Data
dateTime	Relative time	Signal
2025-06-11 23:39:32	0	0.032925
2025-06-11 23:39:33	1	0.032268
2025-06-11 23:39:34	2	0.033253
2025-06-11 23:39:35	3	0.02997
2025-06-11 23:39:36	4	0.031611
2025-06-11 23:39:37	5	0.034566
2025-06-11 23:39:38	6	0.030298
2025-06-11 23:39:39	7	0.028
2025-06-11 23:39:40	8	0.028657
2025-06-11 23:39:41	9	0.030955
2025-06-11 23:39:42	10	0.041132
2025-06-11 23:39:43	11	0.031611
2025-06-11 23:39:44	12	0.034894
2025-06-11 23:39:45	13	0.036536
2025-06-11 23:39:45	13	0.038834
2025-06-11 23:39:46	14	0.034894
2025-06-11 23:39:48	16	0.035223
2025-06-11 23:39:49	17	0.032596
2025-06-11 23:39:50	18	0.036208
2025-06-11 23:39:51	19	0.033581
2025-06-11 23:39:52	20	0.036536
2025-06-11 23:39:53	21	0.031283
2025-06-11 23:39:54	22	0.034566
2025-06-11 23:39:55	23	0.032596
2025-06-11 23:39:56	24	0.036536
2025-06-11 23:39:57	25	0.031283
2025-06-11 23:39:58	26	0.034894
2025-06-11 23:39:59	27	0.035223
2025-06-11 23:40:00	28	0.026359
2025-06-11 23:40:01	29	0.039491
2025-06-11 23:40:02	30	0.036536
2025-06-11 23:40:03	31	0.033253
2025-06-11 23:40:03	31	0.032925
2025-06-11 23:40:05	33	0.035551
2025-06-11 23:40:06	34	0.032596
2025-06-11 23:40:07	35	0.039819
2025-06-11 23:40:08	36	0.033253
2025-06-11 23:40:09	37	0.032925
2025-06-11 23:40:10	38	0.034894
2025-06-11 23:40:11	39	0.034566
2025-06-11 23:40:12	40	0.035879
2025-06-11 23:40:13	41	0.038834
2025-06-11 23:40:14	42	0.034566
2025-06-11 23:40:15	43	0.035223
2025-06-11 23:40:16	44	0.025702
2025-06-11 23:40:17	45	0.032925
2025-06-11 23:40:18	46	0.036536
2025-06-11 23:40:19	47	0.032925
2025-06-11 23:40:21	49	0.03194
2025-06-11 23:40:22	50	0.030298
2025-06-11 23:40:23	51	0.030627
2025-06-11 23:40:24	52	0.03391
2025-06-11 23:40:25	53	0.032925
2025-06-11 23:40:26	54	0.033253
2025-06-11 23:40:27	55	0.033253
2025-06-11 23:40:28	56	0.038177
2025-06-11 23:40:29	57	0.030627
2025-06-11 23:40:30	58	0.033581
2025-06-11 23:40:31	59	0.038177
2025-06-11 23:40:32	60	0.033253
2025-06-11 23:40:33	61	0.036536
2025-06-11 23:40:34	62	0.036536
2025-06-11 23:40:35	63	0.035879
2025-06-11 23:40:36	64	0.030955
2025-06-11 23:40:37	65	0.034566
2025-06-11 23:40:38	66	0.027672
2025-06-11 23:40:39	67	0.032596
2025-06-11 23:40:40	68	0.033581
2025-06-11 23:40:41	69	0.032596
2025-06-11 23:40:42	70	0.034894
2025-06-11 23:40:43	71	0.033253
2025-06-11 23:40:44	72	0.035551
2025-06-11 23:40:45	73	0.028985
2025-06-11 23:40:46	74	0.034238
2025-06-11 23:40:47	75	0.034238
2025-06-11 23:40:48	76	0.035551
2025-06-11 23:40:49	77	0.032925
2025-06-11 23:40:50	78	0.033253
2025-06-11 23:40:51	79	0.032925
2025-06-11 23:40:52	80	0.037193
2025-06-11 23:40:53	81	0.032925
2025-06-11 23:40:54	82	0.034238
2025-06-11 23:40:55	83	0.039162
2025-06-11 23:40:56	84	0.036864
2025-06-11 23:40:57	85	0.037193
2025-06-11 23:40:58	86	0.037521
2025-06-11 23:40:59	87	0.033581
2025-06-11 23:41:00	88	0.037521
2025-06-11 23:41:01	89	0.033581
2025-06-11 23:41:02	90	0.032596
2025-06-11 23:41:03	91	0.037521
2025-06-11 23:41:04	92	0.034894
2025-06-11 23:41:05	93	0.029642
2025-06-11 23:41:06	94	0.032268
2025-06-11 23:41:07	95	0.03194
2025-06-11 23:41:08	96	0.031283
2025-06-11 23:41:09	97	0.039819
2025-06-11 23:41:10	98	0.035223
2025-06-11 23:41:11	99	0.035879
2025-06-11 23:41:12	100	0.035879
2025-06-11 23:41:13	101	0.031611
2025-06-11 23:41:14	102	0.032268
2025-06-11 23:41:15	103	0.031283
2025-06-11 23:41:16	104	0.03391
2025-06-11 23:41:17	105	0.028985
2025-06-11 23:41:18	106	0.032596
2025-06-11 23:41:19	107	0.040147
2025-06-11 23:41:20	108	0.051309
2025-06-11 23:41:21	109	0.031611
2025-06-11 23:41:22	110	0.032925
2025-06-11 23:41:23	111	0.040804
2025-06-11 23:41:24	112	0.050981
2025-06-11 23:41:25	113	0.054921
2025-06-11 23:41:26	114	0.051309
2025-06-11 23:41:27	115	0.056562
2025-06-11 23:41:27	115	0.045072
2025-06-11 23:41:29	117	0.040147
2025-06-11 23:41:30	118	0.038177
2025-06-11 23:41:31	119	0.034894
2025-06-11 23:41:32	120	0.037193
2025-06-11 23:41:33	121	0.034566
2025-06-11 23:41:34	122	0.03194
2025-06-11 23:41:35	123	0.036864
2025-06-11 23:41:36	124	0.027344
2025-06-11 23:41:37	125	0.017166
2025-06-11 23:41:38	126	0.021434
2025-06-11 23:41:39	127	0.031283
2025-06-11 23:41:40	128	0.032268
2025-06-11 23:41:41	129	0.023404
2025-06-11 23:41:42	130	0.019136
2025-06-11 23:41:43	131	0.014868
2025-06-11 23:41:44	132	0.014868
2025-06-11 23:41:45	133	0.022419
2025-06-11 23:41:46	134	0.025702
2025-06-11 23:41:47	135	0.023732
2025-06-11 23:41:49	137	0.034238
2025-06-11 23:41:49	137	0.034566
2025-06-11 23:41:50	138	0.032596
2025-06-11 23:41:51	139	0.030627
2025-06-11 23:41:52	140	0.039819
2025-06-11 23:41:53	141	0.038834
2025-06-11 23:41:54	142	0.034238
2025-06-11 23:41:55	143	0.036536
2025-06-11 23:41:56	144	0.035223
2025-06-11 23:41:58	146	0.036536
2025-06-11 23:41:59	147	0.03391
2025-06-11 23:41:59	147	0.035223
2025-06-11 23:42:00	148	0.032925
2025-06-11 23:42:02	150	0.032268
2025-06-11 23:42:02	150	0.034566
2025-06-11 23:42:03	151	0.037521
2025-06-11 23:42:04	152	0.030298
2025-06-11 23:42:05	153	0.030298
2025-06-11 23:42:06	154	0.032268
2025-06-11 23:42:07	155	0.040804
2025-06-11 23:42:08	156	0.035223
2025-06-11 23:42:09	157	0.035223
2025-06-11 23:42:10	158	0.03194
2025-06-11 23:42:11	159	0.036864
2025-06-11 23:42:12	160	0.033253
2025-06-11 23:42:13	161	0.032925
2025-06-11 23:42:14	162	0.033581
2025-06-11 23:42:15	163	0.039819
2025-06-11 23:42:16	164	0.034238
2025-06-11 23:42:17	165	0.031283
2025-06-11 23:42:18	166	0.03194
2025-06-11 23:42:19	167	0.037521
2025-06-11 23:42:20	168	0.035223
2025-06-11 23:42:21	169	0.030627
2025-06-11 23:42:22	170	0.032268
2025-06-11 23:42:23	171	0.036536
2025-06-11 23:42:24	172	0.034566
2025-06-11 23:42:25	173	0.031611
2025-06-11 23:42:26	174	0.03391
2025-06-11 23:42:27	175	0.03194
2025-06-11 23:42:28	176	0.031283
2025-06-11 23:42:29	177	0.032596
2025-06-11 23:42:30	178	0.033253
2025-06-11 23:42:31	179	0.03194
2025-06-11 23:42:32	180	0.035551
2025-06-11 23:42:33	181	0.030955
2025-06-11 23:42:33	181	0.037193
2025-06-11 23:42:35	183	0.033581
2025-06-11 23:42:35	183	0.037849
2025-06-11 23:42:36	184	0.03194
2025-06-11 23:42:37	185	0.036536
2025-06-11 23:42:38	186	0.03391
2025-06-11 23:42:39	187	0.035879
2025-06-11 23:42:40	188	0.032268
2025-06-11 23:42:41	189	0.035879
2025-06-11 23:42:42	190	0.036208
2025-06-11 23:42:43	191	0.034238
2025-06-11 23:42:44	192	0.037849
2025-06-11 23:42:45	193	0.03194
2025-06-11 23:42:46	194	0.034238
2025-06-11 23:42:47	195	0.031611
2025-06-11 23:42:48	196	0.034566
2025-06-11 23:42:49	197	0.034894
2025-06-11 23:42:50	198	0.037193
2025-06-11 23:42:51	199	0.029642
2025-06-11 23:42:52	200	0.032268
2025-06-11 23:42:53	201	0.032596
2025-06-11 23:42:54	202	0.032925
2025-06-11 23:42:55	203	0.040147
2025-06-11 23:42:56	204	0.035223
2025-06-11 23:42:56	204	0.034894
2025-06-11 23:42:57	205	0.034238
2025-06-11 23:42:58	206	0.039162
2025-06-11 23:42:59	207	0.033253
2025-06-11 23:43:01	209	0.037193
2025-06-11 23:43:01	209	0.031611
2025-06-11 23:43:02	210	0.030298
2025-06-11 23:43:03	211	0.031283
2025-06-11 23:43:04	212	0.036864
2025-06-11 23:43:05	213	0.033253
2025-06-11 23:43:06	214	0.033253
2025-06-11 23:43:07	215	0.03391
2025-06-11 23:43:08	216	0.039491
2025-06-11 23:43:09	217	0.042445
2025-06-11 23:43:10	218	0.039162
2025-06-11 23:43:11	219	0.033253
2025-06-11 23:43:12	220	0.03391
2025-06-11 23:43:13	221	0.035223
2025-06-11 23:43:14	222	0.035879
2025-06-11 23:43:15	223	0.032925
2025-06-11 23:43:16	224	0.033581
2025-06-11 23:43:17	225	0.035223
2025-06-11 23:43:18	226	0.032596
2025-06-11 23:43:19	227	0.03391
2025-06-11 23:43:20	228	0.040147
2025-06-11 23:43:21	229	0.034894
2025-06-11 23:43:22	230	0.038506
2025-06-11 23:43:22	230	0.040147
2025-06-11 23:43:23	231	0.036864
2025-06-11 23:43:24	232	0.040804
2025-06-11 23:43:25	233	0.035551
2025-06-11 23:43:26	234	0.036536
2025-06-11 23:43:27	235	0.035879
2025-06-11 23:43:28	236	0.039491
2025-06-11 23:43:29	237	0.042117
2025-06-11 23:43:30	238	0.040147
2025-06-11 23:43:31	239	0.037193
2025-06-11 23:43:32	240	0.038177
2025-06-11 23:43:33	241	0.039491
2025-06-11 23:43:34	242	0.038177
2025-06-11 23:43:35	243	0.033253
2025-06-11 23:43:36	244	0.036208
2025-06-11 23:43:37	245	0.035551
2025-06-11 23:43:38	246	0.038506
2025-06-11 23:43:39	247	0.036208
2025-06-11 23:43:40	248	0.039819
2025-06-11 23:43:41	249	0.037193
2025-06-11 23:43:42	250	0.036864
2025-06-11 23:43:43	251	0.044743
2025-06-11 23:43:44	252	0.035223
2025-06-11 23:43:44	252	0.031611
2025-06-11 23:43:46	254	0.034894
2025-06-11 23:43:47	255	0.031283
2025-06-11 23:43:48	256	0.034238
2025-06-11 23:43:48	256	0.028328
2025-06-11 23:43:49	257	0.033581
2025-06-11 23:43:50	258	0.027672
2025-06-11 23:43:51	259	0.031283
2025-06-11 23:43:53	261	0.030298
2025-06-11 23:43:53	261	0.03391
2025-06-11 23:43:54	262	0.031283
2025-06-11 23:43:55	263	0.028328
2025-06-11 23:43:56	264	0.034238
2025-06-11 23:43:57	265	0.028985
2025-06-11 23:43:58	266	0.034238
2025-06-11 23:43:59	267	0.036864
2025-06-11 23:44:00	268	0.036208
2025-06-11 23:44:01	269	0.03391
2025-06-11 23:44:02	270	0.031611
2025-06-11 23:44:03	271	0.031283
2025-06-11 23:44:04	272	0.035551
2025-06-11 23:44:05	273	0.034894
2025-06-11 23:44:06	274	0.02997
2025-06-11 23:44:07	275	0.035879
2025-06-11 23:44:08	276	0.035551
2025-06-11 23:44:09	277	0.028328
2025-06-11 23:44:10	278	0.039819
2025-06-11 23:44:11	279	0.037849
2025-06-11 23:44:12	280	0.034238
2025-06-11 23:44:13	281	0.034238
2025-06-11 23:44:14	282	0.032925
2025-06-11 23:44:14	282	0.03194
2025-06-11 23:44:15	283	0.037193
2025-06-11 23:44:16	284	0.035223
2025-06-11 23:44:17	285	0.030955
2025-06-11 23:44:19	287	0.039819
2025-06-11 23:44:19	287	0.039819
2025-06-11 23:44:20	288	0.035223
2025-06-11 23:44:21	289	0.037521
2025-06-11 23:44:22	290	0.038506
2025-06-11 23:44:23	291	0.028985
2025-06-11 23:44:24	292	0.037193
2025-06-11 23:44:25	293	0.035223
2025-06-11 23:44:26	294	0.033581
2025-06-11 23:44:27	295	0.030955
2025-06-11 23:44:28	296	0.034894
2025-06-11 23:44:29	297	0.033253
2025-06-11 23:44:30	298	0.035879
2025-06-11 23:44:31	299	0.03194
2025-06-11 23:44:32	300	0.03194
2025-06-11 23:44:33	301	0.036536
2025-06-11 23:44:34	302	0.033253
2025-06-11 23:44:35	303	0.034894
2025-06-11 23:44:36	304	0.033581
2025-06-11 23:44:37	305	0.035223
2025-06-11 23:44:38	306	0.035879
2025-06-11 23:44:39	307	0.03194
2025-06-11 23:44:40	308	0.030955
2025-06-11 23:44:41	309	0.037193
2025-06-11 23:44:42	310	0.034238
2025-06-11 23:44:43	311	0.034238
2025-06-11 23:44:44	312	0.037849
2025-06-11 23:44:45	313	0.034238
2025-06-11 23:44:46	314	0.034566
2025-06-11 23:44:47	315	0.038506
2025-06-11 23:44:48	316	0.036864
2025-06-11 23:44:49	317	0.035879
2025-06-11 23:44:50	318	0.032596
2025-06-11 23:44:51	319	0.032268
2025-06-11 23:44:52	320	0.036864
2025-06-11 23:44:53	321	0.04146
2025-06-11 23:44:55	323	0.035551
2025-06-11 23:44:55	323	0.03391
2025-06-11 23:44:57	325	0.029313
2025-06-11 23:44:58	326	0.039819
2025-06-11 23:44:59	327	0.036536
2025-06-11 23:45:01	329	0.034566
2025-06-11 23:45:02	330	0.038177
2025-06-11 23:45:02	330	0.039491
2025-06-11 23:45:03	331	0.037849
2025-06-11 23:45:04	332	0.034238
2025-06-11 23:45:05	333	0.032925
2025-06-11 23:45:07	335	0.034566
2025-06-11 23:45:08	336	0.03391
2025-06-11 23:45:09	337	0.038506
2025-06-11 23:45:09	337	0.034566
2025-06-11 23:45:11	339	0.034566
2025-06-11 23:45:11	339	0.035879
2025-06-11 23:45:12	340	0.035551
2025-06-11 23:45:13	341	0.03194
2025-06-11 23:45:15	343	0.038177
2025-06-11 23:45:16	344	0.034566
2025-06-11 23:45:17	345	0.037521
2025-06-11 23:45:18	346	0.03391
2025-06-11 23:45:19	347	0.03391
2025-06-11 23:45:20	348	0.036208
2025-06-11 23:45:21	349	0.036536
2025-06-11 23:45:22	350	0.040804
2025-06-11 23:45:23	351	0.03194
2025-06-11 23:45:24	352	0.036208
2025-06-11 23:45:25	353	0.039491
2025-06-11 23:45:26	354	-0.028467
2025-06-11 23:45:27	355	0.030955
2025-06-11 23:45:28	356	0.034566
2025-06-11 23:45:29	357	0.035223
2025-06-11 23:45:30	358	0.030627
2025-06-11 23:45:31	359	0.028985
2025-06-11 23:45:32	360	0.034238
2025-06-11 23:45:33	361	0.040804
2025-06-11 23:45:34	362	0.038177
2025-06-11 23:45:35	363	0.037849
2025-06-11 23:45:36	364	0.046057
2025-06-11 23:45:37	365	0.057875
2025-06-11 23:45:38	366	0.06674
2025-06-11 23:45:39	367	0.079215
2025-06-11 23:45:40	368	0.111717
2025-06-11 23:45:41	369	0.142905
2025-06-11 23:45:42	370	0.183286
2025-06-11 23:45:43	371	0.229576
2025-06-11 23:45:44	372	0.283746
2025-06-11 23:45:45	373	0.323799
2025-06-11 23:45:46	374	0.361553
2025-06-11 23:45:46	374	0.404889
2025-06-11 23:45:47	375	0.431809
2025-06-11 23:45:48	376	0.450851
2025-06-11 23:45:49	377	0.466937
2025-06-11 23:45:50	378	0.471205
2025-06-11 23:45:51	379	0.474817
2025-06-11 23:45:52	380	0.471862
2025-06-11 23:45:53	381	0.465624
2025-06-11 23:45:54	382	0.463326
2025-06-11 23:45:56	384	0.454134
2025-06-11 23:45:56	384	0.449538
2025-06-11 23:45:57	385	0.436734
2025-06-11 23:45:58	386	0.422617
2025-06-11 23:45:59	387	0.417364
2025-06-11 23:46:00	388	0.410798
2025-06-11 23:46:01	389	0.397666
2025-06-11 23:46:02	390	0.383221
2025-06-11 23:46:03	391	0.375342
2025-06-11 23:46:04	392	0.365164
2025-06-11 23:46:05	393	0.346451
2025-06-11 23:46:06	394	0.343168
2025-06-11 23:46:07	395	0.334304
2025-06-11 23:46:08	396	0.318217
2025-06-11 23:46:09	397	0.307384
2025-06-11 23:46:10	398	0.299833
2025-06-11 23:46:11	399	0.288342
2025-06-11 23:46:12	400	0.279478
2025-06-11 23:46:13	401	0.267659
2025-06-11 23:46:14	402	0.258139
2025-06-11 23:46:15	403	0.253871
2025-06-11 23:46:16	404	0.233516
2025-06-11 23:46:17	405	0.227607
2025-06-11 23:46:18	406	0.218414
2025-06-11 23:46:19	407	0.208237
2025-06-11 23:46:20	408	0.198388
2025-06-11 23:46:21	409	0.185912
2025-06-11 23:46:22	410	0.178033
2025-06-11 23:46:23	411	0.172124
2025-06-11 23:46:24	412	0.166214
2025-06-11 23:46:25	413	0.156037
2025-06-11 23:46:26	414	0.147501
2025-06-11 23:46:27	415	0.146845
2025-06-11 23:46:27	415	0.142249
2025-06-11 23:46:29	417	0.130101
2025-06-11 23:46:29	417	0.119924
2025-06-11 23:46:30	418	0.115
2025-06-11 23:46:31	419	0.108105
2025-06-11 23:46:32	420	0.103181
2025-06-11 23:46:33	421	0.096943
2025-06-11 23:46:34	422	0.087422
2025-06-11 23:46:35	423	0.086766
2025-06-11 23:46:36	424	0.081513
2025-06-11 23:46:37	425	0.077902
2025-06-11 23:46:38	426	0.070023
2025-06-11 23:46:39	427	0.06674
2025-06-11 23:46:40	428	0.063457
2025-06-11 23:46:41	429	0.058532
2025-06-11 23:46:42	430	0.061487
2025-06-11 23:46:43	431	0.063128
2025-06-11 23:46:44	432	0.054264
2025-06-11 23:46:45	433	0.052623
2025-06-11 23:46:46	434	0.054921
2025-06-11 23:46:48	436	0.047042
2025-06-11 23:46:48	436	0.044087
2025-06-11 23:46:49	437	0.046385
2025-06-11 23:46:50	438	0.038506
2025-06-11 23:46:51	439	0.04146
2025-06-11 23:46:53	441	0.038834
2025-06-11 23:46:54	442	0.040804
2025-06-11 23:46:54	442	0.04146
2025-06-11 23:46:55	443	0.039491
2025-06-11 23:46:56	444	0.041132
2025-06-11 23:46:57	445	0.037193
2025-06-11 23:46:58	446	0.038506
2025-06-11 23:46:59	447	0.038834
2025-06-11 23:47:00	448	0.037521
2025-06-11 23:47:01	449	0.032268
2025-06-11 23:47:02	450	0.038506
2025-06-11 23:47:03	451	0.034894
2025-06-11 23:47:04	452	0.032268
2025-06-11 23:47:05	453	0.034238
2025-06-11 23:47:06	454	0.040147
2025-06-11 23:47:07	455	0.034238
2025-06-11 23:47:08	456	0.034238
2025-06-11 23:47:09	457	0.036864
2025-06-11 23:47:10	458	0.031283
2025-06-11 23:47:11	459	0.036536
2025-06-11 23:47:12	460	0.030298
2025-06-11 23:47:13	461	0.035551
2025-06-11 23:47:14	462	0.036864
2025-06-11 23:47:15	463	0.032596
2025-06-11 23:47:16	464	0.028328
2025-06-11 23:47:17	465	0.037193
2025-06-11 23:47:18	466	0.038177
2025-06-11 23:47:19	467	0.034238
2025-06-11 23:47:20	468	0.035551
2025-06-11 23:47:21	469	0.038177
2025-06-11 23:47:22	470	0.037521
2025-06-11 23:47:23	471	0.034894
2025-06-11 23:47:24	472	0.02997
2025-06-11 23:47:24	472	0.037521
2025-06-11 23:47:26	474	0.037521
2025-06-11 23:47:27	475	0.036536
2025-06-11 23:47:27	475	0.035223
2025-06-11 23:47:28	476	0.032596
2025-06-11 23:47:29	477	0.032268
2025-06-11 23:47:30	478	0.036208
2025-06-11 23:47:31	479	0.034566
2025-06-11 23:47:32	480	0.036208
2025-06-11 23:47:33	481	0.038506
2025-06-11 23:47:34	482	0.03391
2025-06-11 23:47:35	483	0.029642
2025-06-11 23:47:36	484	0.033253
2025-06-11 23:47:37	485	0.039162
2025-06-11 23:47:38	486	0.031611
2025-06-11 23:47:39	487	0.038177
2025-06-11 23:47:40	488	0.028
2025-06-11 23:47:41	489	0.034894
2025-06-11 23:47:42	490	0.04146
2025-06-11 23:47:43	491	0.030955
2025-06-11 23:47:44	492	0.035879
2025-06-11 23:47:45	493	0.035551
2025-06-11 23:47:46	494	0.03391
2025-06-11 23:47:47	495	0.039162
2025-06-11 23:47:48	496	0.035879
2025-06-11 23:47:49	497	0.03391
2025-06-11 23:47:50	498	0.030955
2025-06-11 23:47:51	499	0.038177
2025-06-11 23:47:51	499	0.032925
2025-06-11 23:47:52	500	0.036208
2025-06-11 23:47:53	501	0.033253
2025-06-11 23:47:54	502	0.035223
2025-06-11 23:47:55	503	0.036536
2025-06-11 23:47:56	504	0.038506
2025-06-11 23:47:57	505	0.033253
2025-06-11 23:47:58	506	0.032925
2025-06-11 23:47:59	507	0.03194
2025-06-11 23:48:00	508	0.034894
2025-06-11 23:48:01	509	0.032925
2025-06-11 23:48:02	510	0.029313
2025-06-11 23:48:03	511	0.038506
2025-06-11 23:48:04	512	0.031611
2025-06-11 23:48:05	513	0.03391
2025-06-11 23:48:06	514	0.032925
2025-06-11 23:48:07	515	0.031283
2025-06-11 23:48:08	516	0.037193
2025-06-11 23:48:09	517	0.038506
2025-06-11 23:48:10	518	0.037193
2025-06-11 23:48:11	519	0.029313
2025-06-11 23:48:12	520	0.037193
2025-06-11 23:48:13	521	0.033581
2025-06-11 23:48:14	522	0.038834
2025-06-11 23:48:15	523	0.038506
2025-06-11 23:48:16	524	0.03194
2025-06-11 23:48:17	525	0.037521
2025-06-11 23:48:17	525	0.034894
2025-06-11 23:48:18	526	0.036864
2025-06-11 23:48:19	527	0.033581
2025-06-11 23:48:20	528	0.029642
2025-06-11 23:48:21	529	0.037849
2025-06-11 23:48:22	530	0.036208
2025-06-11 23:48:23	531	0.034566
2025-06-11 23:48:24	532	0.036864
2025-06-11 23:48:25	533	0.032596
2025-06-11 23:48:26	534	0.032268
2025-06-11 23:48:27	535	0.036536
2025-06-11 23:48:28	536	0.037193
2025-06-11 23:48:29	537	0.036864
2025-06-11 23:48:30	538	0.033253
2025-06-11 23:48:31	539	0.035223
2025-06-11 23:48:32	540	0.03391
2025-06-11 23:48:33	541	0.036536
2025-06-11 23:48:34	542	0.035223
2025-06-11 23:48:35	543	0.033253
2025-06-11 23:48:36	544	0.033253
2025-06-11 23:48:37	545	0.035551
2025-06-11 23:48:38	546	0.034238
2025-06-11 23:48:39	547	0.036864
2025-06-11 23:48:40	548	0.032596
2025-06-11 23:48:41	549	0.038177
2025-06-11 23:48:42	550	0.037193
2025-06-11 23:48:43	551	0.037521
2025-06-11 23:48:43	551	0.030955
2025-06-11 23:48:44	552	0.030955
2025-06-11 23:48:45	553	0.032268
2025-06-11 23:48:46	554	0.035551
2025-06-11 23:48:47	555	0.036536
2025-06-11 23:48:48	556	0.040804
2025-06-11 23:48:50	558	0.030955
2025-06-11 23:48:51	559	0.038506
2025-06-11 23:48:51	559	0.035551
2025-06-11 23:48:52	560	0.034566
2025-06-11 23:48:53	561	0.034566
2025-06-11 23:48:54	562	0.032596
2025-06-11 23:48:55	563	0.038177
2025-06-11 23:48:56	564	0.036208
2025-06-11 23:48:57	565	0.036208
2025-06-11 23:48:58	566	0.035223
2025-06-11 23:48:59	567	0.036536
2025-06-11 23:49:00	568	0.035551
2025-06-11 23:49:01	569	0.031283
2025-06-11 23:49:02	570	0.033253
2025-06-11 23:49:03	571	0.041132
2025-06-11 23:49:04	572	0.036864
2025-06-11 23:49:05	573	0.034894
2025-06-11 23:49:06	574	0.033253
2025-06-11 23:49:07	575	0.032596
2025-06-11 23:49:08	576	0.029642
2025-06-11 23:49:09	577	0.032268
2025-06-11 23:49:10	578	0.033253
2025-06-11 23:49:11	579	0.034238
2025-06-11 23:49:12	580	0.036864
2025-06-11 23:49:13	581	0.032268
2025-06-11 23:49:14	582	0.032268
2025-06-11 23:49:15	583	0.035879
2025-06-11 23:49:15	583	0.032596
2025-06-11 23:49:16	584	0.033581
2025-06-11 23:49:18	586	0.035551
2025-06-11 23:49:19	587	0.038177
2025-06-11 23:49:20	588	0.03391
2025-06-11 23:49:21	589	0.036208
2025-06-11 23:49:22	590	0.038834
2025-06-11 23:49:23	591	0.032596
2025-06-11 23:49:24	592	0.033581
2025-06-11 23:49:25	593	0.030955
2025-06-11 23:49:26	594	0.030298
2025-06-11 23:49:27	595	0.034894
2025-06-11 23:49:28	596	0.03391
2025-06-11 23:49:29	597	0.036536
2025-06-11 23:49:30	598	0.032596
2025-06-11 23:49:31	599	0.037193
2025-06-11 23:49:32	600	0.033581
2025-06-11 23:49:33	601	0.033581
2025-06-11 23:49:34	602	0.039491
2025-06-11 23:49:35	603	0.035223
2025-06-11 23:49:36	604	0.040147
2025-06-11 23:49:37	605	0.038177
2025-06-11 23:49:38	606	0.034238
2025-06-11 23:49:39	607	0.036208
2025-06-11 23:49:40	608	0.036208
2025-06-11 23:49:41	609	0.038177
2025-06-11 23:49:42	610	0.035223
2025-06-11 23:49:43	611	0.030955
2025-06-11 23:49:44	612	0.036208
2025-06-11 23:49:45	613	0.036864
2025-06-11 23:49:46	614	0.031283
2025-06-11 23:49:47	615	0.032596
2025-06-11 23:49:48	616	0.035879
2025-06-11 23:49:49	617	0.033253
2025-06-11 23:49:50	618	0.037849
2025-06-11 23:49:51	619	0.038834
2025-06-11 23:49:52	620	0.032268
2025-06-11 23:49:53	621	0.033581
2025-06-11 23:49:54	622	0.034238
2025-06-11 23:49:55	623	0.038177
2025-06-11 23:49:56	624	0.035879
2025-06-11 23:49:57	625	0.039819
2025-06-11 23:49:58	626	0.033581
2025-06-11 23:49:59	627	0.037849
2025-06-11 23:49:59	627	0.039491
2025-06-11 23:50:01	629	0.029642
2025-06-11 23:50:02	630	0.031283
2025-06-11 23:50:03	631	0.03391
2025-06-11 23:50:04	632	0.036864
2025-06-11 23:50:05	633	0.038506
2025-06-11 23:50:06	634	0.03194
2025-06-11 23:50:07	635	0.032268
2025-06-11 23:50:08	636	0.036208
2025-06-11 23:50:09	637	0.035879
2025-06-11 23:50:10	638	0.035879
2025-06-11 23:50:11	639	0.028657
2025-06-11 23:50:12	640	0.033253
2025-06-11 23:50:13	641	0.037193
2025-06-11 23:50:14	642	0.029313
2025-06-11 23:50:15	643	0.036208
2025-06-11 23:50:16	644	0.037521
2025-06-11 23:50:17	645	0.038506
2025-06-11 23:50:18	646	0.029313
2025-06-11 23:50:19	647	0.032925
2025-06-11 23:50:20	648	0.033581
2025-06-11 23:50:21	649	0.034566
2025-06-11 23:50:22	650	0.032268
2025-06-11 23:50:23	651	0.035551
2025-06-11 23:50:24	652	0.036864
2025-06-11 23:50:25	653	0.031611
2025-06-11 23:50:26	654	0.03391
2025-06-11 23:50:27	655	0.046057
2025-06-11 23:50:28	656	0.036208
2025-06-11 23:50:29	657	0.030298
2025-06-11 23:50:31	659	0.031283
2025-06-11 23:50:31	659	0.031283
2025-06-11 23:50:32	660	0.032596
2025-06-11 23:50:33	661	0.036864
2025-06-11 23:50:34	662	0.035551
2025-06-11 23:50:35	663	0.03391
2025-06-11 23:50:36	664	0.036208
2025-06-11 23:50:37	665	0.035551
2025-06-11 23:50:38	666	0.027344
2025-06-11 23:50:39	667	0.035223
2025-06-11 23:50:40	668	0.032925
2025-06-11 23:50:41	669	0.037193
2025-06-11 23:50:42	670	0.040804
2025-06-11 23:50:43	671	0.034238
2025-06-11 23:50:44	672	0.035223
2025-06-11 23:50:45	673	0.036208
2025-06-11 23:50:46	674	0.036208
2025-06-11 23:50:47	675	0.031611
2025-06-11 23:50:48	676	0.032925
2025-06-11 23:50:49	677	0.03194
2025-06-11 23:50:50	678	0.037193
2025-06-11 23:50:51	679	0.036536
2025-06-11 23:50:52	680	0.035223
2025-06-11 23:50:53	681	0.032925
2025-06-11 23:50:54	682	0.034566
2025-06-11 23:50:55	683	0.031283
2025-06-11 23:50:56	684	0.038834
2025-06-11 23:50:57	685	0.033581
2025-06-11 23:50:58	686	0.03391
2025-06-11 23:50:59	687	0.035551
2025-06-11 23:51:00	688	0.03391
2025-06-11 23:51:01	689	0.035551
2025-06-11 23:51:02	690	0.03391
2025-06-11 23:51:03	691	0.032268
2025-06-11 23:51:04	692	0.035551
2025-06-11 23:51:05	693	0.034566
2025-06-11 23:51:06	694	0.030627
2025-06-11 23:51:07	695	0.034894
2025-06-11 23:51:08	696	0.028985
2025-06-11 23:51:09	697	0.037521
2025-06-11 23:51:10	698	0.033581
2025-06-11 23:51:11	699	0.035223
2025-06-11 23:51:12	700	0.039162
2025-06-11 23:51:13	701	0.036536
2025-06-11 23:51:14	702	0.034566
2025-06-11 23:51:15	703	0.032268
2025-06-11 23:51:16	704	0.032925
2025-06-11 23:51:17	705	0.03391
2025-06-11 23:51:18	706	0.036208
2025-06-11 23:51:19	707	0.032596
2025-06-11 23:51:19	707	0.035879
2025-06-11 23:51:20	708	0.03391
2025-06-11 23:51:22	710	0.030627
2025-06-11 23:51:23	711	0.037849
2025-06-11 23:51:24	712	0.038834
2025-06-11 23:51:25	713	0.032925
2025-06-11 23:51:25	713	0.03391
2025-06-11 23:51:26	714	0.03194
2025-06-11 23:51:27	715	0.034238
2025-06-11 23:51:28	716	0.036864
2025-06-11 23:51:29	717	0.033581
2025-06-11 23:51:30	718	0.040147
2025-06-11 23:51:31	719	0.033581
2025-06-11 23:51:32	720	0.035551
2025-06-11 23:51:33	721	0.035223
2025-06-11 23:51:34	722	0.038834
2025-06-11 23:51:35	723	0.034566
2025-06-11 23:51:36	724	0.041132
2025-06-11 23:51:37	725	0.034238
2025-06-11 23:51:38	726	0.037193
2025-06-11 23:51:39	727	0.037849
2025-06-11 23:51:40	728	0.034238
2025-06-11 23:51:41	729	0.031611
2025-06-11 23:51:42	730	0.035879
2025-06-11 23:51:43	731	0.040804
2025-06-11 23:51:44	732	0.034238
2025-06-11 23:51:45	733	0.031283
2025-06-11 23:51:45	733	0.038177
2025-06-11 23:51:46	734	0.035551
2025-06-11 23:51:47	735	0.034566
2025-06-11 23:51:48	736	0.038834
2025-06-11 23:51:50	738	0.036536
2025-06-11 23:51:50	738	0.037193
2025-06-11 23:51:51	739	0.038506
2025-06-11 23:51:52	740	0.032925
2025-06-11 23:51:53	741	0.031283
2025-06-11 23:51:54	742	0.033581
2025-06-11 23:51:55	743	0.037849
2025-06-11 23:51:56	744	0.032925
2025-06-11 23:51:57	745	0.035879
2025-06-11 23:51:58	746	0.031283
2025-06-11 23:51:59	747	0.035223
2025-06-11 23:52:00	748	0.037521
2025-06-11 23:52:01	749	0.034566
2025-06-11 23:52:02	750	0.033581
2025-06-11 23:52:03	751	0.038177
2025-06-11 23:52:04	752	0.03391
2025-06-11 23:52:05	753	0.031283
2025-06-11 23:52:06	754	0.037849
2025-06-11 23:52:07	755	0.034894
2025-06-11 23:52:08	756	0.035223
2025-06-11 23:52:09	757	0.032925
2025-06-11 23:52:10	758	0.036208
2025-06-11 23:52:10	758	0.034238
2025-06-11 23:52:11	759	0.030627
2025-06-11 23:52:12	760	0.035223
2025-06-11 23:52:13	761	0.038834
2025-06-11 23:52:15	763	0.034238
2025-06-11 23:52:15	763	0.03194
2025-06-11 23:52:16	764	0.034238
2025-06-11 23:52:17	765	0.037521
2025-06-11 23:52:18	766	0.032925
2025-06-11 23:52:19	767	0.037193
2025-06-11 23:52:20	768	0.033581
2025-06-11 23:52:21	769	0.036864
2025-06-11 23:52:22	770	0.036864
2025-06-11 23:52:23	771	0.038834
2025-06-11 23:52:24	772	0.027672
2025-06-11 23:52:25	773	0.034238
2025-06-11 23:52:26	774	0.036864
2025-06-11 23:52:27	775	0.039491
2025-06-11 23:52:28	776	0.036536
2025-06-11 23:52:29	777	0.038834
2025-06-11 23:52:30	778	0.034894
2025-06-11 23:52:31	779	0.037193
2025-06-11 23:52:32	780	0.039819
2025-06-11 23:52:33	781	0.03194
2025-06-11 23:52:34	782	0.033581
2025-06-11 23:52:34	782	0.031283
2025-06-11 23:52:35	783	0.02997
2025-06-11 23:52:36	784	0.037193
2025-06-11 23:52:38	786	0.034566
2025-06-11 23:52:39	787	0.038834
2025-06-11 23:52:39	787	0.02997
2025-06-11 23:52:40	788	0.035879
2025-06-11 23:52:41	789	0.039819
2025-06-11 23:52:42	790	0.038177
2025-06-11 23:52:43	791	0.035879
2025-06-11 23:52:44	792	0.036864
2025-06-11 23:52:45	793	0.038506
2025-06-11 23:52:46	794	0.036536
2025-06-11 23:52:47	795	0.02997
2025-06-11 23:52:48	796	0.03391
2025-06-11 23:52:49	797	0.034894
2025-06-11 23:52:50	798	0.033253
2025-06-11 23:52:51	799	0.03194
2025-06-11 23:52:52	800	0.03194
2025-06-11 23:52:53	801	0.031283
2025-06-11 23:52:54	802	0.036864
2025-06-11 23:52:55	803	0.033581
2025-06-11 23:52:56	804	0.034894
2025-06-11 23:52:57	805	0.034566
2025-06-11 23:52:58	806	0.038506
2025-06-11 23:52:59	807	0.038834
2025-06-11 23:53:00	808	0.033581
2025-06-11 23:53:00	808	0.035223
2025-06-11 23:53:02	810	0.034566
2025-06-11 23:53:03	811	0.033581
2025-06-11 23:53:04	812	0.037193
2025-06-11 23:53:04	812	0.030627
2025-06-11 23:53:05	813	0.034566
2025-06-11 23:53:06	814	0.033253
2025-06-11 23:53:07	815	0.032596
2025-06-11 23:53:08	816	0.036536
2025-06-11 23:53:09	817	0.038834
2025-06-11 23:53:10	818	0.040476
2025-06-11 23:53:11	819	0.033253
2025-06-11 23:53:12	820	0.037849
2025-06-11 23:53:13	821	0.035223
2025-06-11 23:53:14	822	0.032925
2025-06-11 23:53:15	823	0.037521
2025-06-11 23:53:16	824	0.032268
2025-06-11 23:53:17	825	0.03391
2025-06-11 23:53:18	826	0.036208
2025-06-11 23:53:19	827	0.037521
2025-06-11 23:53:20	828	0.035551
2025-06-11 23:53:21	829	0.037193
2025-06-11 23:53:22	830	0.031611
2025-06-11 23:53:23	831	0.04146
2025-06-11 23:53:24	832	0.038834
2025-06-11 23:53:25	833	0.030627
2025-06-11 23:53:26	834	0.038177
2025-06-11 23:53:27	835	0.034238
2025-06-11 23:53:27	835	0.028985
2025-06-11 23:53:28	836	0.036208
2025-06-11 23:53:29	837	0.034894
2025-06-11 23:53:30	838	0.033253
2025-06-11 23:53:31	839	0.034894
2025-06-11 23:53:32	840	0.036536
2025-06-11 23:53:33	841	0.039819
2025-06-11 23:53:34	842	0.03194
2025-06-11 23:53:35	843	0.032596
2025-06-11 23:53:36	844	0.033581
2025-06-11 23:53:37	845	0.035879
2025-06-11 23:53:38	846	0.034894
2025-06-11 23:53:39	847	0.035551
2025-06-11 23:53:40	848	0.037849
2025-06-11 23:53:41	849	0.029642
2025-06-11 23:53:42	850	0.036208
2025-06-11 23:53:43	851	0.033581
2025-06-11 23:53:44	852	0.035223
2025-06-11 23:53:45	853	0.035879
2025-06-11 23:53:46	854	0.037521
2025-06-11 23:53:47	855	0.035551
2025-06-11 23:53:48	856	0.039819
2025-06-11 23:53:49	857	0.037521
2025-06-11 23:53:51	859	0.036208
2025-06-11 23:53:51	859	0.035223
2025-06-11 23:53:52	860	0.033253
2025-06-11 23:53:53	861	0.03391
2025-06-11 23:53:54	862	0.035551
2025-06-11 23:53:55	863	0.033253
2025-06-11 23:53:57	865	0.032268
2025-06-11 23:53:58	866	0.032596
2025-06-11 23:53:59	867	0.03391
2025-06-11 23:54:00	868	0.035879
2025-06-11 23:54:01	869	0.035551
2025-06-11 23:54:02	870	0.036208
2025-06-11 23:54:02	870	0.036864
2025-06-11 23:54:03	871	0.03194
2025-06-11 23:54:05	873	0.031283
2025-06-11 23:54:06	874	0.034238
2025-06-11 23:54:07	875	0.033581
2025-06-11 23:54:08	876	0.032596
2025-06-11 23:54:09	877	0.037193
2025-06-11 23:54:10	878	0.033581
2025-06-11 23:54:11	879	0.037521
2025-06-11 23:54:12	880	0.038506
2025-06-11 23:54:13	881	0.042774
2025-06-11 23:54:14	882	0.036864
2025-06-11 23:54:15	883	0.038506
2025-06-11 23:54:16	884	0.035551
2025-06-11 23:54:17	885	0.032925
2025-06-11 23:54:18	886	0.042445
2025-06-11 23:54:19	887	0.035879
2025-06-11 23:54:20	888	0.039819
2025-06-11 23:54:21	889	0.039162
2025-06-11 23:54:22	890	0.032596
2025-06-11 23:54:23	891	0.033581
2025-06-11 23:54:24	892	0.036208
2025-06-11 23:54:25	893	0.038834
2025-06-11 23:54:26	894	0.035223
2025-06-11 23:54:27	895	0.03391
2025-06-11 23:54:28	896	0.035551
2025-06-11 23:54:29	897	0.041132
2025-06-11 23:54:30	898	0.034894
2025-06-11 23:54:31	899	0.030627
2025-06-11 23:54:32	900	0.038177
2025-06-11 23:54:33	901	0.040804
2025-06-11 23:54:34	902	0.035879
2025-06-11 23:54:35	903	0.037521
2025-06-11 23:54:36	904	0.037193
2025-06-11 23:54:37	905	0.035879
2025-06-11 23:54:38	906	0.037521
2025-06-11 23:54:39	907	0.03391
2025-06-11 23:54:40	908	0.035551
2025-06-11 23:54:41	909	0.03194
2025-06-11 23:54:42	910	0.028
2025-06-11 23:54:43	911	0.035223
2025-06-11 23:54:44	912	0.031283
2025-06-11 23:54:45	913	0.030627
2025-06-11 23:54:46	914	0.037521
2025-06-11 23:54:47	915	0.038506
2025-06-11 23:54:48	916	0.037849
2025-06-11 23:54:49	917	0.036864
2025-06-11 23:54:49	917	0.036536
2025-06-11 23:54:50	918	0.038177
2025-06-11 23:54:51	919	0.036864
2025-06-11 23:54:53	921	0.029642
2025-06-11 23:54:54	922	0.036536
2025-06-11 23:54:55	923	0.034566
2025-06-11 23:54:56	924	0.034238
2025-06-11 23:54:57	925	0.037193
2025-06-11 23:54:58	926	0.026359
2025-06-11 23:54:59	927	0.031283
2025-06-11 23:55:00	928	0.033581
2025-06-11 23:55:01	929	0.035223
2025-06-11 23:55:02	930	0.034894
2025-06-11 23:55:03	931	0.034566
2025-06-11 23:55:04	932	0.038177
2025-06-11 23:55:05	933	0.040476
2025-06-11 23:55:06	934	0.033253
2025-06-11 23:55:07	935	0.038834
2025-06-11 23:55:08	936	0.035551
2025-06-11 23:55:09	937	0.036864
2025-06-11 23:55:10	938	0.036536
2025-06-11 23:55:11	939	0.038177
2025-06-11 23:55:12	940	0.030955
2025-06-11 23:55:13	941	0.033253
2025-06-11 23:55:14	942	0.032925
2025-06-11 23:55:15	943	0.031611
2025-06-11 23:55:16	944	0.037849
2025-06-11 23:55:17	945	0.033253
2025-06-11 23:55:18	946	0.033581
2025-06-11 23:55:19	947	0.035879
2025-06-11 23:55:20	948	0.034566
2025-06-11 23:55:21	949	0.035879
2025-06-11 23:55:22	950	0.032596
2025-06-11 23:55:23	951	0.035223
2025-06-11 23:55:23	951	0.034894
2025-06-11 23:55:24	952	0.03391
2025-06-11 23:55:26	954	0.040804
2025-06-11 23:55:26	954	0.030627
2025-06-11 23:55:27	955	0.034566
2025-06-11 23:55:28	956	0.039162
2025-06-11 23:55:29	957	0.030627
2025-06-11 23:55:30	958	0.043102
2025-06-11 23:55:31	959	0.04146
2025-06-11 23:55:32	960	0.030627
2025-06-11 23:55:33	961	0.04146
2025-06-11 23:55:34	962	0.032596
2025-06-11 23:55:35	963	0.035551
2025-06-11 23:55:36	964	0.035879
2025-06-11 23:55:37	965	0.034238
2025-06-11 23:55:38	966	0.036536
2025-06-11 23:55:39	967	0.036536
2025-06-11 23:55:40	968	0.035879
2025-06-11 23:55:41	969	0.02997
2025-06-11 23:55:42	970	0.03391
2025-06-11 23:55:43	971	0.041132
2025-06-11 23:55:44	972	0.02997
2025-06-11 23:55:45	973	0.038834
2025-06-11 23:55:45	973	0.030955
2025-06-11 23:55:47	975	0.034238
2025-06-11 23:55:48	976	0.034566
2025-06-11 23:55:49	977	0.035879
2025-06-11 23:55:50	978	0.035551
2025-06-11 23:55:51	979	0.04146
2025-06-11 23:55:52	980	0.037193
2025-06-11 23:55:53	981	0.037849
2025-06-11 23:55:53	981	0.02997
2025-06-11 23:55:54	982	0.033253
2025-06-11 23:55:55	983	0.037849
2025-06-11 23:55:56	984	0.034238
2025-06-11 23:55:57	985	0.036208
2025-06-11 23:55:58	986	0.040476
2025-06-11 23:55:59	987	0.035551
2025-06-11 23:56:00	988	0.032268
2025-06-11 23:56:01	989	0.041789
2025-06-11 23:56:02	990	0.034566
2025-06-11 23:56:03	991	0.034238
2025-06-11 23:56:04	992	0.036208
2025-06-11 23:56:05	993	0.037193
2025-06-11 23:56:06	994	0.041789
2025-06-11 23:56:07	995	0.035551
2025-06-11 23:56:08	996	0.039491
2025-06-11 23:56:09	997	0.036864
2025-06-11 23:56:10	998	0.034894
2025-06-11 23:56:11	999	0.032925
2025-06-11 23:56:12	1000	0.035551
2025-06-11 23:56:12	1000	0.035551
2025-06-11 23:56:13	1001	0.03391
2025-06-11 23:56:14	1002	0.034238
2025-06-11 23:56:15	1003	0.036864
2025-06-11 23:56:16	1004	0.035879
2025-06-11 23:56:18	1006	0.037521
2025-06-11 23:56:19	1007	0.035879
2025-06-11 23:56:19	1007	0.033253
2025-06-11 23:56:20	1008	0.034566
2025-06-11 23:56:21	1009	0.03391
2025-06-11 23:56:22	1010	0.032596
2025-06-11 23:56:23	1011	0.036208
2025-06-11 23:56:25	1013	0.03194
2025-06-11 23:56:26	1014	0.036864
2025-06-11 23:56:27	1015	0.031611
2025-06-11 23:56:27	1015	0.031611
2025-06-11 23:56:28	1016	0.03194
2025-06-11 23:56:29	1017	0.039491
2025-06-11 23:56:30	1018	0.036864
2025-06-11 23:56:31	1019	0.040147
2025-06-11 23:56:32	1020	0.04343
2025-06-11 23:56:33	1021	0.029642
2025-06-11 23:56:34	1022	0.032596
2025-06-11 23:56:35	1023	0.035223
2025-06-11 23:56:36	1024	0.031283
2025-06-11 23:56:37	1025	0.033253
2025-06-11 23:56:38	1026	0.03391
2025-06-11 23:56:39	1027	0.032596
2025-06-11 23:56:40	1028	0.033253
2025-06-11 23:56:41	1029	0.033253
2025-06-11 23:56:42	1030	0.036208
2025-06-11 23:56:43	1031	0.037849
2025-06-11 23:56:44	1032	0.030627
2025-06-11 23:56:45	1033	0.032925
2025-06-11 23:56:46	1034	0.029313
2025-06-11 23:56:47	1035	0.037193
2025-06-11 23:56:48	1036	0.039162
2025-06-11 23:56:49	1037	0.034566
2025-06-11 23:56:50	1038	0.037849
2025-06-11 23:56:51	1039	0.040476
2025-06-11 23:56:51	1039	0.028657
2025-06-11 23:56:52	1040	0.03194
2025-06-11 23:56:53	1041	0.032925
2025-06-11 23:56:54	1042	0.032596
2025-06-11 23:56:55	1043	0.038506
2025-06-11 23:56:56	1044	0.032268
2025-06-11 23:56:57	1045	0.033253
2025-06-11 23:56:58	1046	0.034566
2025-06-11 23:56:59	1047	0.035551
2025-06-11 23:57:00	1048	0.035223
2025-06-11 23:57:01	1049	0.036536
2025-06-11 23:57:02	1050	0.037193
2025-06-11 23:57:03	1051	0.033253
2025-06-11 23:57:04	1052	0.033253
2025-06-11 23:57:05	1053	0.036208
2025-06-11 23:57:06	1054	0.034894
2025-06-11 23:57:07	1055	0.03194
2025-06-11 23:57:08	1056	0.031611
2025-06-11 23:57:09	1057	0.029642
2025-06-11 23:57:10	1058	0.033581
2025-06-11 23:57:11	1059	0.038177
2025-06-11 23:57:12	1060	0.030298
2025-06-11 23:57:13	1061	0.031283
2025-06-11 23:57:13	1061	0.029642
2025-06-11 23:57:14	1062	0.032268
2025-06-11 23:57:16	1064	0.034238
2025-06-11 23:57:16	1064	0.037849
2025-06-11 23:57:17	1065	0.031611
2025-06-11 23:57:18	1066	0.035879
2025-06-11 23:57:19	1067	0.036536
2025-06-11 23:57:20	1068	0.038506
2025-06-11 23:57:21	1069	0.042117
2025-06-11 23:57:22	1070	0.037193
2025-06-11 23:57:23	1071	0.034566
2025-06-11 23:57:24	1072	0.037521
2025-06-11 23:57:25	1073	0.037521
2025-06-11 23:57:26	1074	0.04146
2025-06-11 23:57:27	1075	0.037521
2025-06-11 23:57:28	1076	0.035879
2025-06-11 23:57:29	1077	0.030298
2025-06-11 23:57:30	1078	0.032596
2025-06-11 23:57:31	1079	0.032268
2025-06-11 23:57:32	1080	0.033581
2025-06-11 23:57:33	1081	0.030955
2025-06-11 23:57:34	1082	0.032925
2025-06-11 23:57:35	1083	0.038506
2025-06-11 23:57:36	1084	0.038834
2025-06-11 23:57:37	1085	0.038177
2025-06-11 23:57:38	1086	0.032925
2025-06-11 23:57:38	1086	0.036208
2025-06-11 23:57:39	1087	0.037193
2025-06-11 23:57:40	1088	0.040147
2025-06-11 23:57:41	1089	0.03194
2025-06-11 23:57:42	1090	0.034238
2025-06-11 23:57:43	1091	0.036864
2025-06-11 23:57:44	1092	0.03194
2025-06-11 23:57:45	1093	0.035223
2025-06-11 23:57:46	1094	0.037849
2025-06-11 23:57:47	1095	0.032596
2025-06-11 23:57:48	1096	0.034894
2025-06-11 23:57:49	1097	0.038506
2025-06-11 23:57:50	1098	0.033253
2025-06-11 23:57:51	1099	0.034238
2025-06-11 23:57:52	1100	0.037193
2025-06-11 23:57:53	1101	0.034566
2025-06-11 23:57:54	1102	0.033581
2025-06-11 23:57:55	1103	0.033253
2025-06-11 23:57:56	1104	0.03391
2025-06-11 23:57:57	1105	0.033253
2025-06-11 23:57:58	1106	0.036208
2025-06-11 23:57:59	1107	0.036536
2025-06-11 23:58:00	1108	0.036536
2025-06-11 23:58:01	1109	0.038834
2025-06-11 23:58:02	1110	0.032925
2025-06-11 23:58:03	1111	0.033253
2025-06-11 23:58:04	1112	0.032925
2025-06-11 23:58:05	1113	0.033581
2025-06-11 23:58:06	1114	0.037193
2025-06-11 23:58:06	1114	0.035879
2025-06-11 23:58:07	1115	0.036536
2025-06-11 23:58:08	1116	0.034894
2025-06-11 23:58:09	1117	0.035551
2025-06-11 23:58:10	1118	0.032925
2025-06-11 23:58:11	1119	0.037849
2025-06-11 23:58:12	1120	0.034238
2025-06-11 23:58:13	1121	0.035551
2025-06-11 23:58:14	1122	0.039162
2025-06-11 23:58:15	1123	0.034238
2025-06-11 23:58:16	1124	0.035879
2025-06-11 23:58:17	1125	0.037849
2025-06-11 23:58:18	1126	0.034238
2025-06-11 23:58:19	1127	0.029642
2025-06-11 23:58:20	1128	0.038506
2025-06-11 23:58:21	1129	0.035551
2025-06-11 23:58:22	1130	0.031611
2025-06-11 23:58:23	1131	0.036864
2025-06-11 23:58:24	1132	0.033253
2025-06-11 23:58:25	1133	0.033253
2025-06-11 23:58:26	1134	0.032596
2025-06-11 23:58:27	1135	0.030298
2025-06-11 23:58:28	1136	0.03391
2025-06-11 23:58:29	1137	0.040147
2025-06-11 23:58:30	1138	0.036536
2025-06-11 23:58:31	1139	0.034566
2025-06-11 23:58:32	1140	0.040147
2025-06-11 23:58:33	1141	0.036536
2025-06-11 23:58:34	1142	0.035551
2025-06-11 23:58:35	1143	0.036864
2025-06-11 23:58:36	1144	0.031283
2025-06-11 23:58:37	1145	0.037521
2025-06-11 23:58:38	1146	0.037521
2025-06-11 23:58:39	1147	0.032268
2025-06-11 23:58:41	1149	0.038506
2025-06-11 23:58:42	1150	0.030627
2025-06-11 23:58:43	1151	0.037849
2025-06-11 23:58:44	1152	0.02997
2025-06-11 23:58:45	1153	0.035879
2025-06-11 23:58:46	1154	0.036864
2025-06-11 23:58:47	1155	0.035551
2025-06-11 23:58:49	1157	0.034566
2025-06-11 23:58:49	1157	0.038177
2025-06-11 23:58:50	1158	0.030627
2025-06-11 23:58:51	1159	0.035551
2025-06-11 23:58:52	1160	0.035551
2025-06-11 23:58:54	1162	0.036864
2025-06-11 23:58:55	1163	0.037521
2025-06-11 23:58:56	1164	0.037193
2025-06-11 23:58:57	1165	0.032596
2025-06-11 23:58:58	1166	0.035879
2025-06-11 23:58:59	1167	0.034894
2025-06-11 23:59:00	1168	0.033581
2025-06-11 23:59:01	1169	0.038177
2025-06-11 23:59:02	1170	0.028657
2025-06-11 23:59:03	1171	0.038177
2025-06-11 23:59:04	1172	0.03194
2025-06-11 23:59:05	1173	0.034566
2025-06-11 23:59:06	1174	0.035879
2025-06-11 23:59:07	1175	0.038506
2025-06-11 23:59:08	1176	0.03391
2025-06-11 23:59:09	1177	0.040804
2025-06-11 23:59:10	1178	0.038177
2025-06-11 23:59:11	1179	0.038834
2025-06-11 23:59:12	1180	0.03391
2025-06-11 23:59:13	1181	0.036208
2025-06-11 23:59:14	1182	0.040476
2025-06-11 23:59:15	1183	0.036536
2025-06-11 23:59:16	1184	0.033581
2025-06-11 23:59:17	1185	0.03391
2025-06-11 23:59:18	1186	0.035551
2025-06-11 23:59:19	1187	0.035551
2025-06-11 23:59:20	1188	0.035551
2025-06-11 23:59:21	1189	0.038506
2025-06-11 23:59:22	1190	0.031283
2025-06-11 23:59:23	1191	0.03391
2025-06-11 23:59:24	1192	0.033581
2025-06-11 23:59:25	1193	0.032268
2025-06-11 23:59:26	1194	0.034238
2025-06-11 23:59:27	1195	0.040804
2025-06-11 23:59:28	1196	0.036208
2025-06-11 23:59:29	1197	0.038506
2025-06-11 23:59:30	1198	0.034238
2025-06-11 23:59:31	1199	0.036864
2025-06-11 23:59:32	1200	0.037521
2025-06-11 23:59:33	1201	0.032925
2025-06-11 23:59:34	1202	0.034238
2025-06-11 23:59:35	1203	0.032268
2025-06-11 23:59:36	1204	0.031283
2025-06-11 23:59:37	1205	0.035879
2025-06-11 23:59:38	1206	0.037193
2025-06-11 23:59:39	1207	0.036208
2025-06-11 23:59:40	1208	0.035223
2025-06-11 23:59:41	1209	0.03194
2025-06-11 23:59:42	1210	0.03391
2025-06-11 23:59:43	1211	0.034566
2025-06-11 23:59:44	1212	0.035551
2025-06-11 23:59:44	1212	0.031611
2025-06-11 23:59:46	1214	0.032925
2025-06-11 23:59:46	1214	0.034566
2025-06-11 23:59:47	1215	0.035879
2025-06-11 23:59:49	1217	0.035879
2025-06-11 23:59:50	1218	0.035879
2025-06-11 23:59:50	1218	0.032925
2025-06-11 23:59:51	1219	0.033581
2025-06-11 23:59:52	1220	0.032268
2025-06-11 23:59:54	1222	0.038177
2025-06-11 23:59:55	1223	0.033581
2025-06-11 23:59:56	1224	0.035223
2025-06-11 23:59:56	1224	0.030298
2025-06-11 23:59:57	1225	0.034566
2025-06-11 23:59:58	1226	0.037849
2025-06-11 23:59:59	1227	0.032268
2025-06-12	1228	0.038506
2025-06-12 00:00:01	1229	0.032596
2025-06-12 00:00:02	1230	0.035879
2025-06-12 00:00:03	1231	0.037521
2025-06-12 00:00:04	1232	0.038834
2025-06-12 00:00:05	1233	0.033253
2025-06-12 00:00:06	1234	0.033253
2025-06-12 00:00:07	1235	0.032925
2025-06-12 00:00:08	1236	0.037849
2025-06-12 00:00:10	1238	0.028985
2025-06-12 00:00:11	1239	0.036864
2025-06-12 00:00:11	1239	0.03391
2025-06-12 00:00:13	1241	0.028
2025-06-12 00:00:14	1242	0.038506
2025-06-12 00:00:15	1243	0.035879
2025-06-12 00:00:16	1244	0.035879
2025-06-12 00:00:17	1245	0.032596
2025-06-12 00:00:18	1246	0.034238
2025-06-12 00:00:19	1247	0.032596
2025-06-12 00:00:20	1248	0.037849
2025-06-12 00:00:21	1249	0.038506
2025-06-12 00:00:22	1250	0.030627
2025-06-12 00:00:23	1251	0.030627
2025-06-12 00:00:24	1252	0.04146
2025-06-12 00:00:25	1253	0.034566
2025-06-12 00:00:26	1254	0.036864
2025-06-12 00:00:27	1255	0.034238
2025-06-12 00:00:28	1256	0.037193
2025-06-12 00:00:29	1257	0.037193
2025-06-12 00:00:30	1258	0.028985
2025-06-12 00:00:31	1259	0.030298
2025-06-12 00:00:32	1260	0.039819
2025-06-12 00:00:33	1261	0.033253
2025-06-12 00:00:34	1262	0.028657
2025-06-12 00:00:34	1262	0.030627
2025-06-12 00:00:35	1263	0.030627
2025-06-12 00:00:37	1265	0.037193
2025-06-12 00:00:37	1265	0.035223
2025-06-12 00:00:38	1266	0.035223
2025-06-12 00:00:39	1267	0.036208
2025-06-12 00:00:40	1268	0.031611
2025-06-12 00:00:41	1269	0.029313
2025-06-12 00:00:43	1271	0.039162
2025-06-12 00:00:43	1271	0.038177
2025-06-12 00:00:44	1272	0.034566
2025-06-12 00:00:45	1273	0.034894
2025-06-12 00:00:46	1274	0.040804
2025-06-12 00:00:47	1275	0.032268
2025-06-12 00:00:48	1276	0.038177
2025-06-12 00:00:49	1277	0.035223
2025-06-12 00:00:50	1278	0.03391
2025-06-12 00:00:51	1279	0.035879
2025-06-12 00:00:52	1280	0.038177
2025-06-12 00:00:53	1281	0.035223
2025-06-12 00:00:54	1282	0.034238
2025-06-12 00:00:55	1283	0.027344
2025-06-12 00:00:56	1284	0.037193
2025-06-12 00:00:57	1285	0.035223
2025-06-12 00:00:58	1286	0.035551
2025-06-12 00:00:59	1287	0.033253
2025-06-12 00:01:00	1288	0.033581
2025-06-12 00:01:00	1288	0.036864
2025-06-12 00:01:01	1289	0.039819
2025-06-12 00:01:02	1290	0.03391
2025-06-12 00:01:03	1291	0.035551
2025-06-12 00:01:04	1292	0.035223
2025-06-12 00:01:05	1293	0.037193

## Sheet: Pressure Data
dateTime	Relative time	G1	G2	G4	G5
2025-06-11 23:37:26	0	5.1e-06	0.0001	0.0001	-0.019412
2025-06-11 23:37:27	1	5.08e-06	0.0001	0.0001	-0.010658
2025-06-11 23:37:28	2	5.1e-06	0.0001	0.0001	-0.03692
2025-06-11 23:37:29	3	5.1e-06	0.0001	0.0001	-0.023789
2025-06-11 23:37:30	4	5.1e-06	0.0001	0.0001	-0.023789
2025-06-11 23:37:31	5	5.1e-06	0.0001	0.0001	-0.001904
2025-06-11 23:37:32	6	5.1e-06	0.0001	0.0001	-0.010658
2025-06-11 23:37:33	7	5.1e-06	0.0001	0.0001	-0.019412
2025-06-11 23:37:34	8	5.1e-06	0.0001	0.0001	-0.015035
2025-06-11 23:37:35	9	5.1e-06	0.0001	0.0001	-0.019412
2025-06-11 23:37:36	10	5.1e-06	0.0001	0.0001	-0.019412
2025-06-11 23:37:37	11	5.12e-06	0.0001	0.0001	-0.023789
2025-06-11 23:37:38	12	5.1e-06	0.0001	0.0001	-0.015035
2025-06-11 23:37:39	13	5.1e-06	0.0001	0.0001	-0.010658
2025-06-11 23:37:40	14	5.1e-06	0.0001	0.0001	-0.028166
2025-06-11 23:37:41	15	5.1e-06	0.0001	0.0001	-0.028166
2025-06-11 23:37:42	16	5.1e-06	0.0001	0.0001	-0.019412
2025-06-11 23:37:43	17	5.1e-06	0.0001	0.0001	-0.03692
2025-06-11 23:37:44	18	5.1e-06	0.0001	0.0001	-0.032543
2025-06-11 23:37:44	18	5.08e-06	0.0001	0.0001	-0.023789
2025-06-11 23:37:45	19	5.1e-06	0.0001	0.0001	-0.010658
2025-06-11 23:37:46	20	5.1e-06	0.0001	0.0001	-0.032543
2025-06-11 23:37:47	21	5.1e-06	0.0001	0.0001	-0.015035
2025-06-11 23:37:48	22	5.1e-06	0.0001	0.0001	-0.019412
2025-06-11 23:37:49	23	5.1e-06	0.0001	0.0001	-0.023789
2025-06-11 23:37:51	25	5.08e-06	0.0001	0.0001	-0.032543
2025-06-11 23:37:52	26	5.12e-06	0.0001	0.0001	-0.015035
2025-06-11 23:37:52	26	5.1e-06	0.0001	0.0001	-0.028166
2025-06-11 23:37:53	27	5.1e-06	0.0001	0.0001	-0.019412
2025-06-11 23:37:54	28	5.1e-06	0.0001	0.0001	-0.019412
2025-06-11 23:37:55	29	5.12e-06	0.0001	0.0001	-0.023789
2025-06-11 23:37:56	30	5.1e-06	0.0001	0.0001	-0.03692
2025-06-11 23:37:57	31	5.1e-06	0.0001	0.0001	-0.023789
2025-06-11 23:37:59	33	5.1e-06	0.0001	0.0001	-0.019412
2025-06-11 23:38:00	34	5.1e-06	0.0001	0.0001	0.015603
2025-06-11 23:38:00	34	5.1e-06	0.0001	0.0001	-0.028166
2025-06-11 23:38:01	35	5.1e-06	0.0001	0.0001	-0.019412
2025-06-11 23:38:02	36	5.1e-06	0.0001	0.0001	-0.015035
2025-06-11 23:38:03	37	5.1e-06	0.0001	0.0001	-0.032543
2025-06-11 23:38:05	39	5.08e-06	0.0001	0.0001	-0.028166
2025-06-11 23:38:06	40	5.1e-06	0.0001	0.0001	-0.015035
2025-06-11 23:38:07	41	5.1e-06	0.0001	0.0001	-0.019412
2025-06-11 23:38:08	42	5.1e-06	0.0001	0.0001	-0.023789
2025-06-11 23:38:09	43	5.1e-06	0.0001	0.0001	-0.019412
2025-06-11 23:38:10	44	5.1e-06	0.0001	0.0001	-0.019412
2025-06-11 23:38:10	44	5.1e-06	0.0001	0.0001	-0.032543
2025-06-11 23:38:11	45	5.1e-06	0.0001	0.0001	-0.032543
2025-06-11 23:38:12	46	5.1e-06	0.0001	0.0001	-0.019412
2025-06-11 23:38:13	47	5.08e-06	0.0001	0.0001	-0.032543
2025-06-11 23:38:14	48	5.1e-06	0.0001	0.0001	-0.019412
2025-06-11 23:38:15	49	5.1e-06	0.0001	0.0001	-0.028166
2025-06-11 23:38:16	50	5.1e-06	0.0001	0.0001	-0.019412
2025-06-11 23:38:17	51	5.1e-06	0.0001	0.0001	-0.032543
2025-06-11 23:38:18	52	5.1e-06	0.0001	0.0001	-0.028166
2025-06-11 23:38:19	53	5.1e-06	0.0001	0.0001	-0.032543
2025-06-11 23:38:20	54	5.08e-06	0.0001	0.0001	-0.028166
2025-06-11 23:38:21	55	5.1e-06	0.0001	0.0001	-0.015035
2025-06-11 23:38:22	56	5.1e-06	0.0001	0.0001	-0.032543
2025-06-11 23:38:23	57	5.1e-06	0.0001	0.0001	-0.041297
2025-06-11 23:38:24	58	5.1e-06	0.0001	0.0001	-0.023789
2025-06-11 23:38:25	59	5.1e-06	0.0001	0.0001	-0.028166
2025-06-11 23:38:26	60	5.1e-06	0.0001	0.0001	-0.023789
2025-06-11 23:38:27	61	5.1e-06	0.0001	0.0001	-0.028166
2025-06-11 23:38:28	62	5.1e-06	0.0001	0.0001	-0.019412
2025-06-11 23:38:29	63	5.1e-06	0.0001	0.0001	-0.023789
2025-06-11 23:38:30	64	5.1e-06	0.0001	0.0001	-0.023789
2025-06-11 23:38:31	65	5.1e-06	0.0001	0.0001	-0.023789
2025-06-11 23:38:32	66	5.1e-06	0.0001	0.0001	-0.019412
2025-06-11 23:38:33	67	5.1e-06	0.0001	0.0001	-0.028166
2025-06-11 23:38:34	68	5.1e-06	0.0001	0.0001	-0.032543
2025-06-11 23:38:35	69	5.1e-06	0.0001	0.0001	-0.03692
2025-06-11 23:38:36	70	5.08e-06	0.0001	0.0001	-0.006281
2025-06-11 23:38:37	71	5.1e-06	0.0001	0.0001	-0.028166
2025-06-11 23:38:38	72	5.1e-06	0.0001	0.0001	-0.032543
2025-06-11 23:38:39	73	5.12e-06	0.0001	0.0001	-0.023789
2025-06-11 23:38:40	74	5.1e-06	0.0001	0.0001	-0.032543
2025-06-11 23:38:41	75	5.1e-06	0.0001	0.0001	-0.023789
2025-06-11 23:38:42	76	5.1e-06	0.0001	0.0001	-0.023789
2025-06-11 23:38:43	77	5.1e-06	0.0001	0.0001	-0.015035
2025-06-11 23:38:43	77	5.1e-06	0.0001	0.0001	-0.023789
2025-06-11 23:38:44	78	5.1e-06	0.0001	0.0001	-0.028166
2025-06-11 23:38:45	79	5.1e-06	0.0001	0.0001	-0.023789
2025-06-11 23:38:46	80	5.1e-06	0.0001	0.0001	-0.015035
2025-06-11 23:38:47	81	5.1e-06	0.0001	0.0001	-0.032543
2025-06-11 23:38:48	82	5.08e-06	0.0001	0.0001	-0.028166
2025-06-11 23:38:49	83	5.1e-06	0.0001	0.0001	-0.03692
2025-06-11 23:38:50	84	5.1e-06	0.0001	0.0001	-0.023789
2025-06-11 23:38:51	85	5.1e-06	0.0001	0.0001	-0.032543
2025-06-11 23:38:52	86	5.1e-06	0.0001	0.0001	-0.010658
2025-06-11 23:38:53	87	5.1e-06	0.0001	0.0001	-0.023789
2025-06-11 23:38:54	88	5.1e-06	0.0001	0.0001	-0.023789
2025-06-11 23:38:55	89	5.1e-06	0.0001	0.0001	-0.023789
2025-06-11 23:38:56	90	5.1e-06	0.0001	0.0001	-0.023789
2025-06-11 23:38:57	91	5.08e-06	0.0001	0.0001	-0.03692
2025-06-11 23:38:58	92	5.1e-06	0.0001	0.0001	-0.028166
2025-06-11 23:38:59	93	5.1e-06	0.0001	0.0001	-0.023789
2025-06-11 23:39:00	94	5.08e-06	0.0001	0.0001	-0.019412
2025-06-11 23:39:01	95	5.1e-06	0.0001	0.0001	-0.028166
2025-06-11 23:39:02	96	5.1e-06	0.0001	0.0001	-0.023789
2025-06-11 23:39:03	97	5.1e-06	0.0001	0.0001	-0.023789
2025-06-11 23:39:04	98	5.1e-06	0.0001	0.0001	-0.032543
2025-06-11 23:39:05	99	5.08e-06	0.0001	0.0001	-0.032543
2025-06-11 23:39:06	100	5.1e-06	0.0001	0.0001	-0.028166
2025-06-11 23:39:07	101	5.06e-06	0.0001	0.0001	-0.023789
2025-06-11 23:39:08	102	5.06e-06	0.0001	0.0001	-0.028166
2025-06-11 23:39:08	102	5.08e-06	0.0001	0.0001	-0.032543
2025-06-11 23:39:09	103	5.06e-06	0.0001	0.0001	-0.019412
2025-06-11 23:39:10	104	5.08e-06	0.0001	0.0001	-0.019412
2025-06-11 23:39:11	105	5.04e-06	0.0001	0.0001	-0.019412
2025-06-11 23:39:12	106	5.02e-06	0.0001	0.0001	-0.019412
2025-06-11 23:39:13	107	5.01e-06	0.0001	0.0001	-0.032543
2025-06-11 23:39:14	108	5.04e-06	0.0001	0.0001	-0.019412
2025-06-11 23:39:15	109	5.02e-06	0.0001	0.0001	-0.019412
2025-06-11 23:39:16	110	5.02e-06	0.0001	0.0001	-0.019412
2025-06-11 23:39:17	111	5.01e-06	0.0001	0.0001	-0.019412
2025-06-11 23:39:18	112	5.01e-06	0.0001	0.0001	-0.010658
2025-06-11 23:39:19	113	5.01e-06	0.0001	0.0001	-0.023789
2025-06-11 23:39:20	114	4.99e-06	0.0001	0.0001	-0.019412
2025-06-11 23:39:21	115	4.99e-06	0.0001	0.0001	-0.03692
2025-06-11 23:39:22	116	4.99e-06	0.0001	0.0001	-0.028166
2025-06-11 23:39:23	117	5.01e-06	0.0001	0.0001	-0.015035
2025-06-11 23:39:24	118	5.01e-06	0.0001	0.0001	-0.015035
2025-06-11 23:39:25	119	4.99e-06	0.0001	0.0001	-0.028166
2025-06-11 23:39:26	120	5.01e-06	0.0001	0.0001	-0.023789
2025-06-11 23:39:27	121	5.01e-06	0.0001	0.0001	-0.019412
2025-06-11 23:39:28	122	5.01e-06	0.0001	0.0001	-0.019412
2025-06-11 23:39:29	123	5.01e-06	0.0001	0.0001	-0.028166
2025-06-11 23:39:30	124	5.01e-06	0.0001	0.0001	-0.028166
2025-06-11 23:39:31	125	4.99e-06	0.0001	0.0001	-0.032543
2025-06-11 23:39:32	126	4.99e-06	0.0001	0.0001	-0.032543
2025-06-11 23:39:33	127	4.99e-06	0.0001	0.0001	-0.023789
2025-06-11 23:39:33	127	5.01e-06	0.0001	0.0001	-0.019412
2025-06-11 23:39:35	129	4.99e-06	0.0001	0.0001	-0.023789
2025-06-11 23:39:35	129	5.01e-06	0.0001	0.0001	-0.019412
2025-06-11 23:39:36	130	5.01e-06	0.0001	0.0001	-0.023789
2025-06-11 23:39:37	131	5.01e-06	0.0001	0.0001	-0.028166
2025-06-11 23:39:38	132	4.99e-06	0.0001	0.0001	-0.028166
2025-06-11 23:39:39	133	4.99e-06	0.0001	0.0001	-0.028166
2025-06-11 23:39:40	134	5.01e-06	0.0001	0.0001	-0.023789
2025-06-11 23:39:41	135	5.01e-06	0.0001	0.0001	-0.028166
2025-06-11 23:39:42	136	5.01e-06	0.0001	0.0001	-0.028166
2025-06-11 23:39:43	137	5.01e-06	0.0001	0.0001	-0.019412
2025-06-11 23:39:44	138	5.01e-06	0.0001	0.0001	-0.03692
2025-06-11 23:39:45	139	4.99e-06	0.0001	0.0001	-0.019412
2025-06-11 23:39:46	140	5.01e-06	0.0001	0.0001	-0.001904
2025-06-11 23:39:47	141	4.99e-06	0.0001	0.0001	-0.015035
2025-06-11 23:39:48	142	4.99e-06	0.0001	0.0001	-0.023789
2025-06-11 23:39:49	143	4.99e-06	0.0001	0.0001	-0.028166
2025-06-11 23:39:50	144	4.99e-06	0.0001	0.0001	-0.015035
2025-06-11 23:39:51	145	5.01e-06	0.0001	0.0001	-0.019412
2025-06-11 23:39:52	146	5.01e-06	0.0001	0.0001	-0.015035
2025-06-11 23:39:53	147	5.01e-06	0.0001	0.0001	-0.023789
2025-06-11 23:39:54	148	4.99e-06	0.0001	0.0001	-0.023789
2025-06-11 23:39:55	149	4.99e-06	0.0001	0.0001	-0.032543
2025-06-11 23:39:56	150	4.99e-06	0.0001	0.0001	-0.023789
2025-06-11 23:39:57	151	5.01e-06	0.0001	0.0001	-0.023789
2025-06-11 23:39:58	152	4.99e-06	0.0001	0.0001	-0.032543
2025-06-11 23:39:59	153	4.99e-06	0.0001	0.0001	-0.019412
2025-06-11 23:40:00	154	5.01e-06	0.0001	0.0001	-0.006281
2025-06-11 23:40:01	155	4.99e-06	0.0001	0.0001	-0.023789
2025-06-11 23:40:02	156	5.01e-06	0.0001	0.0001	-0.028166
2025-06-11 23:40:03	157	4.99e-06	0.0001	0.0001	-0.03692
2025-06-11 23:40:04	158	5.01e-06	0.0001	0.0001	-0.023789
2025-06-11 23:40:05	159	5.01e-06	0.0001	0.0001	-0.023789
2025-06-11 23:40:06	160	4.99e-06	0.0001	0.0001	-0.028166
2025-06-11 23:40:07	161	5.01e-06	0.0001	0.0001	-0.023789
2025-06-11 23:40:08	162	5.01e-06	0.0001	0.0001	-0.023789
2025-06-11 23:40:09	163	5.01e-06	0.0001	0.0001	-0.023789
2025-06-11 23:40:10	164	4.99e-06	0.0001	0.0001	-0.028166
2025-06-11 23:40:11	165	5.01e-06	0.0001	0.0001	-0.019412
2025-06-11 23:40:12	166	4.99e-06	0.0001	0.0001	-0.028166
2025-06-11 23:40:14	168	5.01e-06	0.0001	0.0001	-0.015035
2025-06-11 23:40:15	169	5.01e-06	0.0001	0.0001	-0.019412
2025-06-11 23:40:16	170	5.01e-06	0.0001	0.0001	-0.023789
2025-06-11 23:40:17	171	5.02e-06	0.0001	0.0001	-0.028166
2025-06-11 23:40:18	172	5.01e-06	0.0001	0.0001	-0.032543
2025-06-11 23:40:19	173	4.99e-06	0.0001	0.0001	-0.023789
2025-06-11 23:40:20	174	4.99e-06	0.0001	0.0001	-0.032543
2025-06-11 23:40:21	175	5.01e-06	0.0001	0.0001	-0.032543
2025-06-11 23:40:22	176	5.01e-06	0.0001	0.0001	-0.032543
2025-06-11 23:40:23	177	5.01e-06	0.0001	0.0001	-0.019412
2025-06-11 23:40:24	178	5.01e-06	0.0001	0.0001	-0.028166
2025-06-11 23:40:25	179	4.99e-06	0.0001	0.0001	-0.010658
2025-06-11 23:40:26	180	5.01e-06	0.0001	0.0001	-0.019412
2025-06-11 23:40:27	181	5.01e-06	0.0001	0.0001	-0.028166
2025-06-11 23:40:28	182	5.01e-06	0.0001	0.0001	0.002472
2025-06-11 23:40:29	183	5.01e-06	0.0001	0.0001	-0.028166
2025-06-11 23:40:30	184	5.01e-06	0.0001	0.0001	-0.019412
2025-06-11 23:40:31	185	5.01e-06	0.0001	0.0001	-0.028166
2025-06-11 23:40:32	186	5.01e-06	0.0001	0.0001	-0.023789
2025-06-11 23:40:33	187	4.99e-06	0.0001	0.0001	-0.023789
2025-06-11 23:40:34	188	5.01e-06	0.0001	0.0001	-0.023789
2025-06-11 23:40:35	189	4.99e-06	0.0001	0.0001	-0.023789
2025-06-11 23:40:36	190	5.01e-06	0.0001	0.0001	-0.028166
2025-06-11 23:40:37	191	4.99e-06	0.0001	0.0001	-0.03692
2025-06-11 23:40:38	192	5.01e-06	0.0001	0.0001	-0.032543
2025-06-11 23:40:39	193	4.99e-06	0.0001	0.0001	-0.028166
2025-06-11 23:40:40	194	5.01e-06	0.0001	0.0001	-0.023789
2025-06-11 23:40:41	195	5.01e-06	0.0001	0.0001	-0.041297
2025-06-11 23:40:42	196	4.99e-06	0.0001	0.0001	-0.019412
2025-06-11 23:40:43	197	5.01e-06	0.0001	0.0001	-0.023789
2025-06-11 23:40:44	198	5.01e-06	0.0001	0.0001	-0.023789
2025-06-11 23:40:45	199	4.99e-06	0.0001	0.0001	-0.028166
2025-06-11 23:40:46	200	4.99e-06	0.0001	0.0001	-0.023789
2025-06-11 23:40:47	201	4.99e-06	0.0001	0.0001	-0.015035
2025-06-11 23:40:48	202	4.99e-06	0.0001	0.0001	-0.03692
2025-06-11 23:40:49	203	4.99e-06	0.0001	0.0001	-0.032543
2025-06-11 23:40:50	204	4.99e-06	0.0001	0.0001	-0.03692
2025-06-11 23:40:51	205	5.01e-06	0.0001	0.0001	-0.028166
2025-06-11 23:40:52	206	4.99e-06	0.0001	0.0001	-0.019412
2025-06-11 23:40:53	207	4.99e-06	0.0001	0.0001	-0.028166
2025-06-11 23:40:54	208	5.01e-06	0.0001	0.0001	-0.015035
2025-06-11 23:40:55	209	4.99e-06	0.0001	0.0001	-0.015035
2025-06-11 23:40:56	210	4.99e-06	0.0001	0.0001	-0.015035
2025-06-11 23:40:57	211	4.99e-06	0.0001	0.0001	-0.041297
2025-06-11 23:40:58	212	5.01e-06	0.0001	0.0001	-0.023789
2025-06-11 23:40:59	213	4.99e-06	0.0001	0.0001	-0.03692
2025-06-11 23:41:00	214	5.01e-06	0.0001	0.0001	-0.015035
2025-06-11 23:41:01	215	5.01e-06	0.0001	0.0001	-0.023789
2025-06-11 23:41:02	216	4.99e-06	0.0001	0.0001	-0.019412
2025-06-11 23:41:03	217	4.89e-06	0.0001	0.0001	-0.019412
2025-06-11 23:41:04	218	4.91e-06	0.0001	0.0001	-0.015035
2025-06-11 23:41:05	219	4.89e-06	0.0001	0.0001	-0.028166
2025-06-11 23:41:06	220	4.89e-06	0.0001	0.0001	-0.019412
2025-06-11 23:41:07	221	4.89e-06	0.0001	0.0001	-0.032543
2025-06-11 23:41:08	222	4.89e-06	0.0001	0.0001	-0.019412
2025-06-11 23:41:09	223	4.89e-06	0.0001	0.0001	-0.015035
2025-06-11 23:41:10	224	4.89e-06	0.0001	0.0001	-0.019412
2025-06-11 23:41:11	225	4.89e-06	0.0001	0.0001	-0.015035
2025-06-11 23:41:12	226	4.91e-06	0.0001	0.0001	-0.028166
2025-06-11 23:41:13	227	4.91e-06	0.0001	0.0001	-0.010658
2025-06-11 23:41:14	228	4.91e-06	0.0001	0.0001	-0.028166
2025-06-11 23:41:15	229	4.89e-06	0.0001	0.0001	-0.015035
2025-06-11 23:41:16	230	4.89e-06	0.0001	0.0001	-0.032543
2025-06-11 23:41:17	231	4.91e-06	0.0001	0.0001	-0.015035
2025-06-11 23:41:18	232	4.89e-06	0.0001	0.0001	-0.032543
2025-06-11 23:41:19	233	4.89e-06	0.0001	0.0001	-0.028166
2025-06-11 23:41:20	234	4.89e-06	0.0001	0.0001	-0.010658
2025-06-11 23:41:21	235	4.89e-06	0.0001	0.0001	-0.010658
2025-06-11 23:41:22	236	4.89e-06	0.0001	0.0001	-0.032543
2025-06-11 23:41:23	237	4.89e-06	0.0001	0.0001	-0.032543
2025-06-11 23:41:24	238	4.89e-06	0.0001	0.0001	-0.015035
2025-06-11 23:41:25	239	4.89e-06	0.0001	0.0001	-0.023789
2025-06-11 23:41:26	240	4.87e-06	0.0001	0.0001	-0.023789
2025-06-11 23:41:27	241	4.91e-06	0.0001	0.0001	-0.023789
2025-06-11 23:41:28	242	4.89e-06	0.0001	0.0001	-0.023789
2025-06-11 23:41:29	243	4.89e-06	0.0001	0.0001	-0.015035
2025-06-11 23:41:30	244	4.89e-06	0.0001	0.0001	-0.015035
2025-06-11 23:41:31	245	4.89e-06	0.0001	0.0001	-0.032543
2025-06-11 23:41:32	246	4.89e-06	0.0001	0.0001	-0.019412
2025-06-11 23:41:33	247	4.89e-06	0.0001	0.0001	-0.015035
2025-06-11 23:41:34	248	4.89e-06	0.0001	0.0001	-0.006281
2025-06-11 23:41:35	249	4.89e-06	0.0001	0.0001	-0.028166
2025-06-11 23:41:36	250	4.89e-06	0.0001	0.0001	-0.028166
2025-06-11 23:41:37	251	4.89e-06	0.0001	0.0001	-0.015035
2025-06-11 23:41:39	253	4.89e-06	0.0001	0.0001	-0.019412
2025-06-11 23:41:40	254	4.89e-06	0.0001	0.0001	-0.028166
2025-06-11 23:41:40	254	4.91e-06	0.0001	0.0001	-0.023789
2025-06-11 23:41:41	255	4.89e-06	0.0001	0.0001	-0.032543
2025-06-11 23:41:42	256	4.89e-06	0.0001	0.0001	-0.023789
2025-06-11 23:41:43	257	4.89e-06	0.0001	0.0001	-0.023789
2025-06-11 23:41:44	258	4.89e-06	0.0001	0.0001	-0.023789
2025-06-11 23:41:45	259	4.89e-06	0.0001	0.0001	-0.019412
2025-06-11 23:41:47	261	4.89e-06	0.0001	0.0001	-0.028166
2025-06-11 23:41:48	262	4.89e-06	0.0001	0.0001	-0.019412
2025-06-11 23:41:49	263	4.89e-06	0.0001	0.0001	-0.028166
2025-06-11 23:41:49	263	4.89e-06	0.0001	0.0001	-0.032543
2025-06-11 23:41:50	264	4.89e-06	0.0001	0.0001	-0.028166
2025-06-11 23:41:51	265	4.91e-06	0.0001	0.0001	-0.019412
2025-06-11 23:41:52	266	4.89e-06	0.0001	0.0001	-0.028166
2025-06-11 23:41:53	267	4.89e-06	0.0001	0.0001	-0.023789
2025-06-11 23:41:55	269	4.89e-06	0.0001	0.0001	-0.028166
2025-06-11 23:41:56	270	4.89e-06	0.0001	0.0001	-0.023789
2025-06-11 23:41:57	271	4.89e-06	0.0001	0.0001	-0.015035
2025-06-11 23:41:58	272	4.89e-06	0.0001	0.0001	-0.032543
2025-06-11 23:41:59	273	4.89e-06	0.0001	0.0001	-0.028166
2025-06-11 23:42:00	274	4.91e-06	0.0001	0.0001	-0.019412
2025-06-11 23:42:01	275	4.89e-06	0.0001	0.0001	-0.023789
2025-06-11 23:42:02	276	4.89e-06	0.0001	0.0001	-0.032543
2025-06-11 23:42:03	277	4.89e-06	0.0001	0.0001	-0.015035
2025-06-11 23:42:04	278	4.89e-06	0.0001	0.0001	-0.019412
2025-06-11 23:42:05	279	4.89e-06	0.0001	0.0001	-0.028166
2025-06-11 23:42:06	280	4.89e-06	0.0001	0.0001	-0.019412
2025-06-11 23:42:06	280	4.91e-06	0.0001	0.0001	-0.028166
2025-06-11 23:42:07	281	4.89e-06	0.0001	0.0001	-0.015035
2025-06-11 23:42:09	283	4.89e-06	0.0001	0.0001	-0.032543
2025-06-11 23:42:10	284	4.89e-06	0.0001	0.0001	-0.010658
2025-06-11 23:42:11	285	4.89e-06	0.0001	0.0001	-0.019412
2025-06-11 23:42:12	286	4.91e-06	0.0001	0.0001	-0.03692
2025-06-11 23:42:13	287	4.89e-06	0.0001	0.0001	-0.019412
2025-06-11 23:42:14	288	4.89e-06	0.0001	0.0001	-0.015035
2025-06-11 23:42:14	288	4.89e-06	0.0001	0.0001	-0.006281
2025-06-11 23:42:15	289	4.89e-06	0.0001	0.0001	-0.023789
2025-06-11 23:42:16	290	4.89e-06	0.0001	0.0001	-0.032543
2025-06-11 23:42:17	291	4.89e-06	0.0001	0.0001	-0.032543
2025-06-11 23:42:18	292	4.89e-06	0.0001	0.0001	-0.028166
2025-06-11 23:42:19	293	4.89e-06	0.0001	0.0001	-0.032543
2025-06-11 23:42:20	294	4.89e-06	0.0001	0.0001	-0.023789
2025-06-11 23:42:21	295	4.91e-06	0.0001	0.0001	-0.028166
2025-06-11 23:42:22	296	4.89e-06	0.0001	0.0001	-0.028166
2025-06-11 23:42:23	297	4.89e-06	0.0001	0.0001	-0.028166
2025-06-11 23:42:24	298	4.89e-06	0.0001	0.0001	-0.015035
2025-06-11 23:42:25	299	4.89e-06	0.0001	0.0001	-0.023789
2025-06-11 23:42:26	300	4.89e-06	0.0001	0.0001	-0.023789
2025-06-11 23:42:27	301	4.89e-06	0.0001	0.0001	-0.032543
2025-06-11 23:42:28	302	4.89e-06	0.0001	0.0001	-0.028166
2025-06-11 23:42:29	303	4.89e-06	0.0001	0.0001	-0.023789
2025-06-11 23:42:30	304	4.89e-06	0.0001	0.0001	-0.019412
2025-06-11 23:42:31	305	4.89e-06	0.0001	0.0001	-0.010658
2025-06-11 23:42:32	306	4.89e-06	0.0001	0.0001	-0.032543
2025-06-11 23:42:33	307	4.89e-06	0.0001	0.0001	-0.010658
2025-06-11 23:42:34	308	4.89e-06	0.0001	0.0001	-0.054427
2025-06-11 23:42:35	309	4.89e-06	0.0001	0.0001	-0.041297
2025-06-11 23:42:36	310	4.89e-06	0.0001	0.0001	-0.023789
2025-06-11 23:42:37	311	4.89e-06	0.0001	0.0001	-0.03692
2025-06-11 23:42:38	312	4.89e-06	0.0001	0.0001	-0.019412
2025-06-11 23:42:39	313	4.89e-06	0.0001	0.0001	-0.010658
2025-06-11 23:42:39	313	4.89e-06	0.0001	0.0001	-0.032543
2025-06-11 23:42:40	314	4.89e-06	0.0001	0.0001	-0.03692
2025-06-11 23:42:41	315	4.89e-06	0.0001	0.0001	-0.03692
2025-06-11 23:42:42	316	4.89e-06	0.0001	0.0001	-0.028166
2025-06-11 23:42:43	317	4.89e-06	0.0001	0.0001	0.006849
2025-06-11 23:42:44	318	4.89e-06	0.0001	0.0001	-0.023789
2025-06-11 23:42:45	319	4.89e-06	0.0001	0.0001	-0.028166
2025-06-11 23:42:46	320	4.89e-06	0.0001	0.0001	-0.028166
2025-06-11 23:42:47	321	4.89e-06	0.0001	0.0001	-0.028166
2025-06-11 23:42:48	322	4.91e-06	0.0001	0.0001	-0.023789
2025-06-11 23:42:49	323	4.91e-06	0.0001	0.0001	-0.019412
2025-06-11 23:42:50	324	4.91e-06	0.0001	0.0001	-0.023789
2025-06-11 23:42:51	325	4.89e-06	0.0001	0.0001	-0.028166
2025-06-11 23:42:52	326	4.89e-06	0.0001	0.0001	-0.028166
2025-06-11 23:42:53	327	4.91e-06	0.0001	0.0001	-0.023789
2025-06-11 23:42:54	328	4.89e-06	0.0001	0.0001	-0.023789
2025-06-11 23:42:55	329	4.89e-06	0.0001	0.0001	-0.028166
2025-06-11 23:42:56	330	4.91e-06	0.0001	0.0001	-0.023789
2025-06-11 23:42:57	331	4.89e-06	0.0001	0.0001	-0.019412
2025-06-11 23:42:58	332	4.89e-06	0.0001	0.0001	-0.019412
2025-06-11 23:42:59	333	4.89e-06	0.0001	0.0001	-0.028166
2025-06-11 23:43:00	334	4.89e-06	0.0001	0.0001	-0.023789
2025-06-11 23:43:01	335	4.89e-06	0.0001	0.0001	-0.023789
2025-06-11 23:43:02	336	4.89e-06	0.0001	0.0001	-0.023789
2025-06-11 23:43:03	337	4.89e-06	0.0001	0.0001	-0.019412
2025-06-11 23:43:04	338	4.89e-06	0.0001	0.0001	-0.023789
2025-06-11 23:43:05	339	4.89e-06	0.0001	0.0001	-0.019412
2025-06-11 23:43:05	339	4.89e-06	0.0001	0.0001	-0.028166
2025-06-11 23:43:06	340	4.89e-06	0.0001	0.0001	-0.023789
2025-06-11 23:43:07	341	4.89e-06	0.0001	0.0001	-0.028166
2025-06-11 23:43:08	342	4.89e-06	0.0001	0.0001	-0.015035
2025-06-11 23:43:09	343	4.91e-06	0.0001	0.0001	-0.019412
2025-06-11 23:43:10	344	4.91e-06	0.0001	0.0001	-0.019412
2025-06-11 23:43:11	345	4.89e-06	0.0001	0.0001	-0.023789
2025-06-11 23:43:12	346	4.91e-06	0.0001	0.0001	-0.028166
2025-06-11 23:43:13	347	4.91e-06	0.0001	0.0001	-0.023789
2025-06-11 23:43:14	348	4.91e-06	0.0001	0.0001	-0.03692
2025-06-11 23:43:15	349	4.89e-06	0.0001	0.0001	-0.023789
2025-06-11 23:43:16	350	4.89e-06	0.0001	0.0001	-0.019412
2025-06-11 23:43:17	351	4.89e-06	0.0001	0.0001	-0.023789
2025-06-11 23:43:18	352	4.89e-06	0.0001	0.0001	-0.028166
2025-06-11 23:43:19	353	4.89e-06	0.0001	0.0001	-0.023789
2025-06-11 23:43:20	354	4.89e-06	0.0001	0.0001	-0.015035
2025-06-11 23:43:21	355	4.89e-06	0.0001	0.0001	-0.015035
2025-06-11 23:43:22	356	4.89e-06	0.0001	0.0001	-0.032543
2025-06-11 23:43:23	357	4.91e-06	0.0001	0.0001	-0.028166
2025-06-11 23:43:24	358	4.91e-06	0.0001	0.0001	-0.015035
2025-06-11 23:43:25	359	4.91e-06	0.0001	0.0001	-0.023789
2025-06-11 23:43:26	360	4.91e-06	0.0001	0.0001	-0.010658
2025-06-11 23:43:27	361	4.89e-06	0.0001	0.0001	-0.028166
2025-06-11 23:43:28	362	4.89e-06	0.0001	0.0001	-0.023789
2025-06-11 23:43:29	363	4.89e-06	0.0001	0.0001	-0.023789
2025-06-11 23:43:30	364	4.89e-06	0.0001	0.0001	-0.041297
2025-06-11 23:43:30	364	4.89e-06	0.0001	0.0001	-0.028166
2025-06-11 23:43:31	365	4.91e-06	0.0001	0.0001	-0.006281
2025-06-11 23:43:32	366	4.89e-06	0.0001	0.0001	-0.03692
2025-06-11 23:43:33	367	4.89e-06	0.0001	0.0001	-0.023789
2025-06-11 23:43:34	368	4.89e-06	0.0001	0.0001	-0.023789
2025-06-11 23:43:35	369	4.89e-06	0.0001	0.0001	-0.032543
2025-06-11 23:43:36	370	4.87e-06	0.0001	0.0001	-0.023789
2025-06-11 23:43:37	371	4.89e-06	0.0001	0.0001	-0.023789
2025-06-11 23:43:38	372	4.89e-06	0.0001	0.0001	-0.028166
2025-06-11 23:43:39	373	4.89e-06	0.0001	0.0001	-0.023789
2025-06-11 23:43:40	374	4.89e-06	0.0001	0.0001	-0.023789
2025-06-11 23:43:41	375	4.89e-06	0.0001	0.0001	-0.032543
2025-06-11 23:43:42	376	4.91e-06	0.0001	0.0001	-0.028166
2025-06-11 23:43:43	377	4.89e-06	0.0001	0.0001	-0.015035
2025-06-11 23:43:44	378	4.91e-06	0.0001	0.0001	-0.023789
2025-06-11 23:43:45	379	4.89e-06	0.0001	0.0001	-0.015035
2025-06-11 23:43:46	380	4.91e-06	0.0001	0.0001	-0.023789
2025-06-11 23:43:47	381	4.89e-06	0.0001	0.0001	-0.028166
2025-06-11 23:43:48	382	4.89e-06	0.0001	0.0001	-0.028166
2025-06-11 23:43:49	383	4.91e-06	0.0001	0.0001	-0.032543
2025-06-11 23:43:50	384	4.89e-06	0.0001	0.0001	-0.019412
2025-06-11 23:43:51	385	4.89e-06	0.0001	0.0001	-0.019412
2025-06-11 23:43:52	386	4.91e-06	0.0001	0.0001	-0.03692
2025-06-11 23:43:53	387	4.89e-06	0.0001	0.0001	-0.023789
2025-06-11 23:43:54	388	4.89e-06	0.0001	0.0001	-0.015035
2025-06-11 23:43:55	389	4.89e-06	0.0001	0.0001	-0.023789
2025-06-11 23:43:55	389	4.89e-06	0.0001	0.0001	-0.028166
2025-06-11 23:43:56	390	4.91e-06	0.0001	0.0001	-0.015035
2025-06-11 23:43:57	391	4.89e-06	0.0001	0.0001	-0.010658
2025-06-11 23:43:58	392	4.91e-06	0.0001	0.0001	-0.028166
2025-06-11 23:43:59	393	4.89e-06	0.0001	0.0001	-0.019412
2025-06-11 23:44:00	394	4.89e-06	0.0001	0.0001	-0.03692
2025-06-11 23:44:01	395	4.89e-06	0.0001	0.0001	-0.032543
2025-06-11 23:44:02	396	4.89e-06	0.0001	0.0001	-0.010658
2025-06-11 23:44:03	397	4.91e-06	0.0001	0.0001	-0.019412
2025-06-11 23:44:04	398	4.89e-06	0.0001	0.0001	-0.032543
2025-06-11 23:44:05	399	4.89e-06	0.0001	0.0001	-0.019412
2025-06-11 23:44:06	400	4.89e-06	0.0001	0.0001	-0.010658
2025-06-11 23:44:07	401	4.91e-06	0.0001	0.0001	-0.028166
2025-06-11 23:44:08	402	4.89e-06	0.0001	0.0001	-0.028166
2025-06-11 23:44:09	403	4.89e-06	0.0001	0.0001	-0.023789
2025-06-11 23:44:10	404	4.89e-06	0.0001	0.0001	-0.019412
2025-06-11 23:44:11	405	4.89e-06	0.0001	0.0001	-0.045674
2025-06-11 23:44:12	406	4.89e-06	0.0001	0.0001	-0.019412
2025-06-11 23:44:13	407	4.89e-06	0.0001	0.0001	-0.032543
2025-06-11 23:44:14	408	4.89e-06	0.0001	0.0001	-0.010658
2025-06-11 23:44:15	409	4.91e-06	0.0001	0.0001	-0.010658
2025-06-11 23:44:16	410	4.89e-06	0.0001	0.0001	-0.019412
2025-06-11 23:44:17	411	4.89e-06	0.0001	0.0001	-0.006281
2025-06-11 23:44:18	412	4.89e-06	0.0001	0.0001	-0.032543
2025-06-11 23:44:19	413	4.89e-06	0.0001	0.0001	-0.023789
2025-06-11 23:44:20	414	4.89e-06	0.0001	0.0001	-0.019412
2025-06-11 23:44:21	415	4.89e-06	0.0001	0.0001	-0.023789
2025-06-11 23:44:21	415	4.89e-06	0.0001	0.0001	-0.023789
2025-06-11 23:44:22	416	4.91e-06	0.0001	0.0001	-0.032543
2025-06-11 23:44:23	417	4.89e-06	0.0001	0.0001	-0.03692
2025-06-11 23:44:24	418	4.89e-06	0.0001	0.0001	-0.032543
2025-06-11 23:44:25	419	4.89e-06	0.0001	0.0001	-0.019412
2025-06-11 23:44:26	420	4.91e-06	0.0001	0.0001	-0.023789
2025-06-11 23:44:27	421	4.91e-06	0.0001	0.0001	-0.023789
2025-06-11 23:44:28	422	4.89e-06	0.0001	0.0001	-0.010658
2025-06-11 23:44:29	423	4.89e-06	0.0001	0.0001	-0.023789
2025-06-11 23:44:30	424	4.89e-06	0.0001	0.0001	-0.019412
2025-06-11 23:44:31	425	4.87e-06	0.0001	0.0001	-0.015035
2025-06-11 23:44:32	426	4.89e-06	0.0001	0.0001	-0.023789
2025-06-11 23:44:33	427	4.89e-06	0.0001	0.0001	-0.019412
2025-06-11 23:44:34	428	4.89e-06	0.0001	0.0001	-0.023789
2025-06-11 23:44:35	429	4.89e-06	0.0001	0.0001	-0.028166
2025-06-11 23:44:36	430	4.89e-06	0.0001	0.0001	-0.03692
2025-06-11 23:44:37	431	4.91e-06	0.0001	0.0001	-0.015035
2025-06-11 23:44:38	432	4.89e-06	0.0001	0.0001	-0.03692
2025-06-11 23:44:39	433	4.89e-06	0.0001	0.0001	-0.023789
2025-06-11 23:44:40	434	4.89e-06	0.0001	0.0001	-0.028166
2025-06-11 23:44:41	435	4.89e-06	0.0001	0.0001	-0.028166
2025-06-11 23:44:42	436	4.89e-06	0.0001	0.0001	-0.010658
2025-06-11 23:44:43	437	4.91e-06	0.0001	0.0001	-0.010658
2025-06-11 23:44:44	438	4.89e-06	0.0001	0.0001	-0.001904
2025-06-11 23:44:45	439	4.89e-06	0.0001	0.0001	-0.028166
2025-06-11 23:44:46	440	4.89e-06	0.0001	0.0001	-0.03692
2025-06-11 23:44:47	441	4.89e-06	0.0001	0.0001	-0.010658
2025-06-11 23:44:48	442	4.89e-06	0.0001	0.0001	-0.028166
2025-06-11 23:44:49	443	4.89e-06	0.0001	0.0001	-0.015035
2025-06-11 23:44:50	444	4.89e-06	0.0001	0.0001	-0.019412
2025-06-11 23:44:52	446	4.89e-06	0.0001	0.0001	-0.023789
2025-06-11 23:44:53	447	4.89e-06	0.0001	0.0001	-0.028166
2025-06-11 23:44:54	448	4.89e-06	0.0001	0.0001	-0.019412
2025-06-11 23:44:55	449	4.87e-06	0.0001	0.0001	-0.023789
2025-06-11 23:44:56	450	4.89e-06	0.0001	0.0001	-0.015035
2025-06-11 23:44:57	451	4.89e-06	0.0001	0.0001	-0.019412
2025-06-11 23:44:58	452	4.89e-06	0.0001	0.0001	-0.023789
2025-06-11 23:45:00	454	4.89e-06	0.0001	0.0001	-0.032543
2025-06-11 23:45:01	455	4.89e-06	0.0001	0.0001	-0.028166
2025-06-11 23:45:02	456	4.89e-06	0.0001	0.0001	-0.028166
2025-06-11 23:45:03	457	4.91e-06	0.0001	0.0001	-0.03692
2025-06-11 23:45:04	458	4.89e-06	0.0001	0.0001	-0.028166
2025-06-11 23:45:05	459	4.89e-06	0.0001	0.0001	-0.032543
2025-06-11 23:45:06	460	4.89e-06	0.0001	0.0001	-0.028166
2025-06-11 23:45:07	461	4.91e-06	0.0001	0.0001	-0.023789
2025-06-11 23:45:08	462	4.91e-06	0.0001	0.0001	-0.019412
2025-06-11 23:45:09	463	4.89e-06	0.0001	0.0001	-0.019412
2025-06-11 23:45:10	464	4.89e-06	0.0001	0.0001	-0.015035
2025-06-11 23:45:11	465	4.89e-06	0.0001	0.0001	-0.023789
2025-06-11 23:45:12	466	4.89e-06	0.0001	0.0001	-0.023789
2025-06-11 23:45:13	467	4.89e-06	0.0001	0.0001	-0.019412
2025-06-11 23:45:14	468	4.91e-06	0.0001	0.0001	-0.006281
2025-06-11 23:45:15	469	4.89e-06	0.0001	0.0001	-0.006281
2025-06-11 23:45:16	470	4.89e-06	0.0001	0.0001	-0.041297
2025-06-11 23:45:17	471	4.89e-06	0.0001	0.0001	-0.019412
2025-06-11 23:45:18	472	4.89e-06	0.0001	0.0001	-0.023789
2025-06-11 23:45:19	473	4.89e-06	0.0001	0.0001	-0.015035
2025-06-11 23:45:20	474	4.89e-06	0.0001	0.0001	-0.019412
2025-06-11 23:45:21	475	4.89e-06	0.0001	0.0001	-0.03692
2025-06-11 23:45:22	476	4.89e-06	0.0001	0.0001	-0.019412
2025-06-11 23:45:23	477	4.91e-06	0.0001	0.0001	-0.023789
2025-06-11 23:45:24	478	4.89e-06	0.0001	0.0001	-0.032543
2025-06-11 23:45:25	479	4.89e-06	0.0001	0.0001	-0.023789
2025-06-11 23:45:26	480	4.89e-06	0.0001	0.0001	-0.015035
2025-06-11 23:45:27	481	4.89e-06	0.0001	0.0001	-0.019412
2025-06-11 23:45:28	482	4.91e-06	0.0001	0.0001	-0.019412
2025-06-11 23:45:29	483	4.89e-06	0.0001	0.0001	-0.028166
2025-06-11 23:45:30	484	4.89e-06	0.0001	0.0001	-0.023789
2025-06-11 23:45:31	485	4.91e-06	0.0001	0.0001	-0.028166
2025-06-11 23:45:32	486	4.89e-06	0.0001	0.0001	-0.019412
2025-06-11 23:45:33	487	4.89e-06	0.0001	0.0001	-0.032543
2025-06-11 23:45:34	488	4.89e-06	0.0001	0.0001	-0.023789
2025-06-11 23:45:35	489	4.91e-06	0.0001	0.0001	-0.032543
2025-06-11 23:45:36	490	4.89e-06	0.0001	0.0001	-0.028166
2025-06-11 23:45:37	491	4.89e-06	0.0001	0.0001	-0.032543
2025-06-11 23:45:38	492	4.89e-06	0.0001	0.0001	-0.028166
2025-06-11 23:45:39	493	4.89e-06	0.0001	0.0001	-0.010658
2025-06-11 23:45:40	494	4.89e-06	0.0001	0.0001	-0.019412
2025-06-11 23:45:41	495	4.87e-06	0.0001	0.0001	-0.015035
2025-06-11 23:45:42	496	4.91e-06	0.0001	0.0001	-0.019412
2025-06-11 23:45:43	497	4.89e-06	0.0001	0.0001	-0.006281
2025-06-11 23:45:44	498	4.89e-06	0.0001	0.0001	-0.028166
2025-06-11 23:45:45	499	4.89e-06	0.0001	0.0001	-0.023789
2025-06-11 23:45:46	500	4.89e-06	0.0001	0.0001	-0.010658
2025-06-11 23:45:47	501	4.89e-06	0.0001	0.0001	-0.03692
2025-06-11 23:45:48	502	4.89e-06	0.0001	0.0001	-0.001904
2025-06-11 23:45:49	503	4.91e-06	0.0001	0.0001	-0.028166
2025-06-11 23:45:50	504	4.89e-06	0.0001	0.0001	-0.032543
2025-06-11 23:45:51	505	4.89e-06	0.0001	0.0001	-0.019412
2025-06-11 23:45:52	506	4.89e-06	0.0001	0.0001	-0.03692
2025-06-11 23:45:53	507	4.91e-06	0.0001	0.0001	-0.023789
2025-06-11 23:45:54	508	4.89e-06	0.0001	0.0001	-0.019412
2025-06-11 23:45:55	509	4.89e-06	0.0001	0.0001	-0.019412
2025-06-11 23:45:56	510	4.89e-06	0.0001	0.0001	-0.023789
2025-06-11 23:45:57	511	4.91e-06	0.0001	0.0001	-0.023789
2025-06-11 23:45:58	512	4.91e-06	0.0001	0.0001	-0.028166
2025-06-11 23:45:59	513	4.89e-06	0.0001	0.0001	-0.023789
2025-06-11 23:46:00	514	4.89e-06	0.0001	0.0001	-0.023789
2025-06-11 23:46:01	515	4.91e-06	0.0001	0.0001	-0.019412
2025-06-11 23:46:02	516	4.89e-06	0.0001	0.0001	-0.001904
2025-06-11 23:46:03	517	4.91e-06	0.0001	0.0001	-0.028166
2025-06-11 23:46:03	517	4.89e-06	0.0001	0.0001	-0.028166
2025-06-11 23:46:04	518	4.89e-06	0.0001	0.0001	-0.028166
2025-06-11 23:46:05	519	4.89e-06	0.0001	0.0001	-0.023789
2025-06-11 23:46:06	520	4.89e-06	0.0001	0.0001	-0.010658
2025-06-11 23:46:07	521	4.89e-06	0.0001	0.0001	-0.028166
2025-06-11 23:46:08	522	4.91e-06	0.0001	0.0001	-0.028166
2025-06-11 23:46:09	523	4.89e-06	0.0001	0.0001	-0.028166
2025-06-11 23:46:10	524	4.91e-06	0.0001	0.0001	-0.019412
2025-06-11 23:46:11	525	4.89e-06	0.0001	0.0001	-0.023789
2025-06-11 23:46:12	526	4.89e-06	0.0001	0.0001	-0.006281
2025-06-11 23:46:13	527	4.89e-06	0.0001	0.0001	-0.032543
2025-06-11 23:46:14	528	4.91e-06	0.0001	0.0001	-0.03692
2025-06-11 23:46:15	529	4.89e-06	0.0001	0.0001	-0.041297
2025-06-11 23:46:16	530	4.89e-06	0.0001	0.0001	-0.010658
2025-06-11 23:46:17	531	4.89e-06	0.0001	0.0001	-0.032543
2025-06-11 23:46:18	532	4.89e-06	0.0001	0.0001	-0.015035
2025-06-11 23:46:19	533	4.89e-06	0.0001	0.0001	-0.032543
2025-06-11 23:46:20	534	4.89e-06	0.0001	0.0001	-0.010658
2025-06-11 23:46:21	535	4.89e-06	0.0001	0.0001	-0.015035
2025-06-11 23:46:22	536	4.89e-06	0.0001	0.0001	-0.028166
2025-06-11 23:46:23	537	4.87e-06	0.0001	0.0001	-0.023789
2025-06-11 23:46:24	538	4.79e-06	0.0001	0.0001	-0.023789
2025-06-11 23:46:25	539	4.79e-06	0.0001	0.0001	-0.032543
2025-06-11 23:46:26	540	4.79e-06	0.0001	0.0001	-0.032543
2025-06-11 23:46:27	541	4.79e-06	0.0001	0.0001	-0.019412
2025-06-11 23:46:28	542	4.89e-06	0.0001	0.0001	-0.019412
2025-06-11 23:46:29	543	4.89e-06	0.0001	0.0001	-0.023789
2025-06-11 23:46:30	544	4.89e-06	0.0001	0.0001	-0.028166
2025-06-11 23:46:31	545	4.89e-06	0.0001	0.0001	-0.03692
2025-06-11 23:46:32	546	4.89e-06	0.0001	0.0001	-0.023789
2025-06-11 23:46:33	547	4.89e-06	0.0001	0.0001	-0.028166
2025-06-11 23:46:34	548	4.89e-06	0.0001	0.0001	-0.023789
2025-06-11 23:46:35	549	4.89e-06	0.0001	0.0001	-0.028166
2025-06-11 23:46:36	550	4.89e-06	0.0001	0.0001	-0.019412
2025-06-11 23:46:36	550	4.89e-06	0.0001	0.0001	-0.023789
2025-06-11 23:46:37	551	4.89e-06	0.0001	0.0001	-0.03692
2025-06-11 23:46:39	553	4.89e-06	0.0001	0.0001	0.015603
2025-06-11 23:46:40	554	4.89e-06	0.0001	0.0001	-0.032543
2025-06-11 23:46:41	555	4.89e-06	0.0001	0.0001	-0.019412
2025-06-11 23:46:42	556	4.89e-06	0.0001	0.0001	-0.028166
2025-06-11 23:46:43	557	4.91e-06	0.0001	0.0001	0.002472
2025-06-11 23:46:44	558	4.89e-06	0.0001	0.0001	-0.019412
2025-06-11 23:46:45	559	4.89e-06	0.0001	0.0001	-0.028166
2025-06-11 23:46:45	559	4.89e-06	0.0001	0.0001	-0.028166
2025-06-11 23:46:47	561	4.89e-06	0.0001	0.0001	-0.028166
2025-06-11 23:46:48	562	4.91e-06	0.0001	0.0001	-0.028166
2025-06-11 23:46:49	563	4.89e-06	0.0001	0.0001	-0.023789
2025-06-11 23:46:50	564	4.89e-06	0.0001	0.0001	-0.019412
2025-06-11 23:46:51	565	4.89e-06	0.0001	0.0001	-0.023789
2025-06-11 23:46:52	566	4.89e-06	0.0001	0.0001	-0.015035
2025-06-11 23:46:53	567	4.89e-06	0.0001	0.0001	-0.019412
2025-06-11 23:46:54	568	4.89e-06	0.0001	0.0001	-0.019412
2025-06-11 23:46:55	569	4.91e-06	0.0001	0.0001	-0.028166
2025-06-11 23:46:56	570	4.89e-06	0.0001	0.0001	-0.023789
2025-06-11 23:46:57	571	4.89e-06	0.0001	0.0001	-0.023789
2025-06-11 23:46:58	572	4.89e-06	0.0001	0.0001	-0.023789
2025-06-11 23:46:59	573	4.79e-06	0.0001	0.0001	-0.03692
2025-06-11 23:47:00	574	4.79e-06	0.0001	0.0001	-0.028166
2025-06-11 23:47:01	575	4.79e-06	0.0001	0.0001	-0.010658
2025-06-11 23:47:02	576	4.79e-06	0.0001	0.0001	-0.028166
2025-06-11 23:47:03	577	4.79e-06	0.0001	0.0001	-0.015035
2025-06-11 23:47:04	578	4.81e-06	0.0001	0.0001	-0.023789
2025-06-11 23:47:05	579	4.81e-06	0.0001	0.0001	-0.023789
2025-06-11 23:47:06	580	4.79e-06	0.0001	0.0001	-0.023789
2025-06-11 23:47:07	581	4.79e-06	0.0001	0.0001	-0.019412
2025-06-11 23:47:08	582	4.79e-06	0.0001	0.0001	-0.019412
2025-06-11 23:47:09	583	4.79e-06	0.0001	0.0001	-0.019412
2025-06-11 23:47:10	584	4.79e-06	0.0001	0.0001	-0.019412
2025-06-11 23:47:10	584	4.81e-06	0.0001	0.0001	-0.03692
2025-06-11 23:47:11	585	4.79e-06	0.0001	0.0001	-0.028166
2025-06-11 23:47:12	586	4.81e-06	0.0001	0.0001	-0.019412
2025-06-11 23:47:13	587	4.81e-06	0.0001	0.0001	-0.028166
2025-06-11 23:47:14	588	4.81e-06	0.0001	0.0001	-0.023789
2025-06-11 23:47:15	589	4.79e-06	0.0001	0.0001	-0.03692
2025-06-11 23:47:16	590	4.79e-06	0.0001	0.0001	-0.028166
2025-06-11 23:47:17	591	4.79e-06	0.0001	0.0001	-0.028166
2025-06-11 23:47:18	592	4.79e-06	0.0001	0.0001	-0.023789
2025-06-11 23:47:19	593	4.79e-06	0.0001	0.0001	-0.023789
2025-06-11 23:47:20	594	4.79e-06	0.0001	0.0001	-0.015035
2025-06-11 23:47:21	595	4.79e-06	0.0001	0.0001	-0.023789
2025-06-11 23:47:22	596	4.79e-06	0.0001	0.0001	-0.019412
2025-06-11 23:47:23	597	4.79e-06	0.0001	0.0001	-0.023789
2025-06-11 23:47:24	598	4.79e-06	0.0001	0.0001	-0.023789
2025-06-11 23:47:25	599	4.79e-06	0.0001	0.0001	-0.028166
2025-06-11 23:47:26	600	4.79e-06	0.0001	0.0001	-0.010658
2025-06-11 23:47:27	601	4.81e-06	0.0001	0.0001	-0.015035
2025-06-11 23:47:28	602	4.77e-06	0.0001	0.0001	-0.032543
2025-06-11 23:47:29	603	4.79e-06	0.0001	0.0001	-0.028166
2025-06-11 23:47:30	604	4.79e-06	0.0001	0.0001	-0.015035
2025-06-11 23:47:31	605	4.79e-06	0.0001	0.0001	-0.023789
2025-06-11 23:47:32	606	4.79e-06	0.0001	0.0001	-0.015035
2025-06-11 23:47:33	607	4.79e-06	0.0001	0.0001	-0.010658
2025-06-11 23:47:34	608	4.81e-06	0.0001	0.0001	-0.023789
2025-06-11 23:47:35	609	4.81e-06	0.0001	0.0001	-0.032543
2025-06-11 23:47:35	609	4.81e-06	0.0001	0.0001	-0.019412
2025-06-11 23:47:36	610	4.81e-06	0.0001	0.0001	-0.032543
2025-06-11 23:47:37	611	4.81e-06	0.0001	0.0001	-0.023789
2025-06-11 23:47:38	612	4.81e-06	0.0001	0.0001	-0.023789
2025-06-11 23:47:39	613	4.79e-06	0.0001	0.0001	-0.032543
2025-06-11 23:47:40	614	4.79e-06	0.0001	0.0001	-0.019412
2025-06-11 23:47:41	615	4.79e-06	0.0001	0.0001	-0.03692
2025-06-11 23:47:42	616	4.79e-06	0.0001	0.0001	-0.010658
2025-06-11 23:47:43	617	4.79e-06	0.0001	0.0001	-0.023789
2025-06-11 23:47:44	618	4.79e-06	0.0001	0.0001	-0.019412
2025-06-11 23:47:45	619	4.75e-06	0.0001	0.0001	-0.019412
2025-06-11 23:47:46	620	4.7e-06	0.0001	0.0001	-0.028166
2025-06-11 23:47:47	621	4.7e-06	0.0001	0.0001	-0.028166
2025-06-11 23:47:48	622	4.7e-06	0.0001	0.0001	-0.032543
2025-06-11 23:47:49	623	4.7e-06	0.0001	0.0001	-0.03692
2025-06-11 23:47:50	624	4.7e-06	0.0001	0.0001	-0.023789
2025-06-11 23:47:51	625	4.7e-06	0.0001	0.0001	-0.015035
2025-06-11 23:47:52	626	4.7e-06	0.0001	0.0001	-0.032543
2025-06-11 23:47:53	627	4.7e-06	0.0001	0.0001	-0.028166
2025-06-11 23:47:54	628	4.7e-06	0.0001	0.0001	-0.019412
2025-06-11 23:47:55	629	4.68e-06	0.0001	0.0001	-0.019412
2025-06-11 23:47:56	630	4.7e-06	0.0001	0.0001	-0.028166
2025-06-11 23:47:57	631	4.7e-06	0.0001	0.0001	-0.015035
2025-06-11 23:47:58	632	4.7e-06	0.0001	0.0001	-0.028166
2025-06-11 23:47:59	633	4.7e-06	0.0001	0.0001	-0.019412
2025-06-11 23:48:00	634	4.7e-06	0.0001	0.0001	-0.019412
2025-06-11 23:48:00	634	4.7e-06	0.0001	0.0001	-0.019412
2025-06-11 23:48:01	635	4.7e-06	0.0001	0.0001	-0.028166
2025-06-11 23:48:02	636	4.7e-06	0.0001	0.0001	-0.03692
2025-06-11 23:48:03	637	4.7e-06	0.0001	0.0001	-0.032543
2025-06-11 23:48:04	638	4.7e-06	0.0001	0.0001	-0.023789
2025-06-11 23:48:05	639	4.7e-06	0.0001	0.0001	-0.019412
2025-06-11 23:48:06	640	4.7e-06	0.0001	0.0001	-0.032543
2025-06-11 23:48:07	641	4.72e-06	0.0001	0.0001	-0.019412
2025-06-11 23:48:08	642	4.75e-06	0.0001	0.0001	-0.028166
2025-06-11 23:48:09	643	4.74e-06	0.0001	0.0001	-0.03692
2025-06-11 23:48:10	644	4.77e-06	0.0001	0.0001	-0.032543
2025-06-11 23:48:11	645	4.72e-06	0.0001	0.0001	-0.010658
2025-06-11 23:48:12	646	4.75e-06	0.0001	0.0001	-0.032543
2025-06-11 23:48:13	647	4.77e-06	0.0001	0.0001	-0.028166
2025-06-11 23:48:14	648	4.79e-06	0.0001	0.0001	-0.028166
2025-06-11 23:48:15	649	4.79e-06	0.0001	0.0001	-0.015035
2025-06-11 23:48:16	650	4.79e-06	0.0001	0.0001	-0.032543
2025-06-11 23:48:17	651	4.79e-06	0.0001	0.0001	-0.019412
2025-06-11 23:48:18	652	4.77e-06	0.0001	0.0001	-0.023789
2025-06-11 23:48:19	653	4.79e-06	0.0001	0.0001	-0.019412
2025-06-11 23:48:20	654	4.79e-06	0.0001	0.0001	-0.023789
2025-06-11 23:48:21	655	4.79e-06	0.0001	0.0001	-0.015035
2025-06-11 23:48:22	656	4.79e-06	0.0001	0.0001	-0.019412
2025-06-11 23:48:23	657	4.79e-06	0.0001	0.0001	-0.023789
2025-06-11 23:48:24	658	4.81e-06	0.0001	0.0001	-0.019412
2025-06-11 23:48:25	659	4.79e-06	0.0001	0.0001	-0.023789
2025-06-11 23:48:25	659	4.79e-06	0.0001	0.0001	-0.019412
2025-06-11 23:48:26	660	4.81e-06	0.0001	0.0001	-0.028166
2025-06-11 23:48:27	661	4.79e-06	0.0001	0.0001	-0.023789
2025-06-11 23:48:28	662	4.81e-06	0.0001	0.0001	-0.032543
2025-06-11 23:48:29	663	4.79e-06	0.0001	0.0001	-0.023789
2025-06-11 23:48:30	664	4.81e-06	0.0001	0.0001	-0.028166
2025-06-11 23:48:31	665	4.79e-06	0.0001	0.0001	-0.028166
2025-06-11 23:48:32	666	4.79e-06	0.0001	0.0001	-0.015035
2025-06-11 23:48:33	667	4.79e-06	0.0001	0.0001	-0.028166
2025-06-11 23:48:34	668	4.79e-06	0.0001	0.0001	-0.019412
2025-06-11 23:48:35	669	4.81e-06	0.0001	0.0001	-0.023789
2025-06-11 23:48:36	670	4.81e-06	0.0001	0.0001	-0.023789
2025-06-11 23:48:37	671	4.79e-06	0.0001	0.0001	-0.015035
2025-06-11 23:48:38	672	4.79e-06	0.0001	0.0001	-0.03692
2025-06-11 23:48:39	673	4.79e-06	0.0001	0.0001	-0.032543
2025-06-11 23:48:40	674	4.79e-06	0.0001	0.0001	-0.028166
2025-06-11 23:48:41	675	4.79e-06	0.0001	0.0001	-0.023789
2025-06-11 23:48:42	676	4.79e-06	0.0001	0.0001	-0.019412
2025-06-11 23:48:43	677	4.79e-06	0.0001	0.0001	-0.010658
2025-06-11 23:48:44	678	4.79e-06	0.0001	0.0001	-0.019412
2025-06-11 23:48:45	679	4.79e-06	0.0001	0.0001	-0.019412
2025-06-11 23:48:46	680	4.79e-06	0.0001	0.0001	-0.03692
2025-06-11 23:48:47	681	4.79e-06	0.0001	0.0001	-0.023789
2025-06-11 23:48:48	682	4.79e-06	0.0001	0.0001	-0.019412
2025-06-11 23:48:49	683	4.81e-06	0.0001	0.0001	-0.010658
2025-06-11 23:48:50	684	4.79e-06	0.0001	0.0001	-0.019412
2025-06-11 23:48:51	685	4.79e-06	0.0001	0.0001	-0.045674
2025-06-11 23:48:52	686	4.79e-06	0.0001	0.0001	-0.015035
2025-06-11 23:48:53	687	4.79e-06	0.0001	0.0001	-0.028166
2025-06-11 23:48:54	688	4.79e-06	0.0001	0.0001	-0.028166
2025-06-11 23:48:55	689	4.81e-06	0.0001	0.0001	-0.010658
2025-06-11 23:48:56	690	4.79e-06	0.0001	0.0001	-0.019412
2025-06-11 23:48:57	691	4.81e-06	0.0001	0.0001	-0.023789
2025-06-11 23:48:58	692	4.79e-06	0.0001	0.0001	-0.010658
2025-06-11 23:48:59	693	4.81e-06	0.0001	0.0001	-0.023789
2025-06-11 23:48:59	693	4.81e-06	0.0001	0.0001	-0.019412
2025-06-11 23:49:00	694	4.79e-06	0.0001	0.0001	-0.023789
2025-06-11 23:49:01	695	4.79e-06	0.0001	0.0001	-0.019412
2025-06-11 23:49:02	696	4.81e-06	0.0001	0.0001	-0.023789
2025-06-11 23:49:03	697	4.79e-06	0.0001	0.0001	-0.028166
2025-06-11 23:49:04	698	4.79e-06	0.0001	0.0001	-0.023789
2025-06-11 23:49:05	699	4.79e-06	0.0001	0.0001	-0.015035
2025-06-11 23:49:06	700	4.79e-06	0.0001	0.0001	-0.019412
2025-06-11 23:49:07	701	4.79e-06	0.0001	0.0001	-0.015035
2025-06-11 23:49:08	702	4.81e-06	0.0001	0.0001	-0.019412
2025-06-11 23:49:09	703	4.81e-06	0.0001	0.0001	-0.023789
2025-06-11 23:49:10	704	4.81e-06	0.0001	0.0001	-0.010658
2025-06-11 23:49:11	705	4.79e-06	0.0001	0.0001	-0.023789
2025-06-11 23:49:12	706	4.79e-06	0.0001	0.0001	-0.03692
2025-06-11 23:49:13	707	4.79e-06	0.0001	0.0001	-0.019412
2025-06-11 23:49:14	708	4.79e-06	0.0001	0.0001	-0.028166
2025-06-11 23:49:15	709	4.81e-06	0.0001	0.0001	-0.019412
2025-06-11 23:49:16	710	4.79e-06	0.0001	0.0001	-0.028166
2025-06-11 23:49:17	711	4.79e-06	0.0001	0.0001	-0.023789
2025-06-11 23:49:18	712	4.79e-06	0.0001	0.0001	-0.023789
2025-06-11 23:49:19	713	4.79e-06	0.0001	0.0001	-0.023789
2025-06-11 23:49:20	714	4.79e-06	0.0001	0.0001	-0.019412
2025-06-11 23:49:21	715	4.79e-06	0.0001	0.0001	-0.019412
2025-06-11 23:49:22	716	4.79e-06	0.0001	0.0001	-0.023789
2025-06-11 23:49:23	717	4.79e-06	0.0001	0.0001	-0.023789
2025-06-11 23:49:24	718	4.79e-06	0.0001	0.0001	-0.006281
2025-06-11 23:49:25	719	4.79e-06	0.0001	0.0001	-0.019412
2025-06-11 23:49:26	720	4.79e-06	0.0001	0.0001	-0.010658
2025-06-11 23:49:27	721	4.79e-06	0.0001	0.0001	-0.015035
2025-06-11 23:49:28	722	4.79e-06	0.0001	0.0001	-0.001904
2025-06-11 23:49:30	724	4.81e-06	0.0001	0.0001	-0.010658
2025-06-11 23:49:31	725	4.79e-06	0.0001	0.0001	-0.015035
2025-06-11 23:49:32	726	4.79e-06	0.0001	0.0001	-0.019412
2025-06-11 23:49:33	727	4.79e-06	0.0001	0.0001	-0.028166
2025-06-11 23:49:33	727	4.79e-06	0.0001	0.0001	-0.019412
2025-06-11 23:49:34	728	4.79e-06	0.0001	0.0001	-0.023789
2025-06-11 23:49:35	729	4.79e-06	0.0001	0.0001	-0.019412
2025-06-11 23:49:36	730	4.79e-06	0.0001	0.0001	-0.023789
2025-06-11 23:49:38	732	4.79e-06	0.0001	0.0001	-0.019412
2025-06-11 23:49:39	733	4.79e-06	0.0001	0.0001	-0.015035
2025-06-11 23:49:40	734	4.79e-06	0.0001	0.0001	-0.023789
2025-06-11 23:49:41	735	4.79e-06	0.0001	0.0001	-0.023789
2025-06-11 23:49:41	735	4.79e-06	0.0001	0.0001	-0.028166
2025-06-11 23:49:43	737	4.79e-06	0.0001	0.0001	-0.019412
2025-06-11 23:49:43	737	4.79e-06	0.0001	0.0001	-0.023789
2025-06-11 23:49:44	738	4.79e-06	0.0001	0.0001	-0.023789
2025-06-11 23:49:45	739	4.79e-06	0.0001	0.0001	-0.023789
2025-06-11 23:49:46	740	4.79e-06	0.0001	0.0001	-0.023789
2025-06-11 23:49:47	741	4.79e-06	0.0001	0.0001	-0.023789
2025-06-11 23:49:48	742	4.79e-06	0.0001	0.0001	-0.032543
2025-06-11 23:49:49	743	4.79e-06	0.0001	0.0001	-0.023789
2025-06-11 23:49:50	744	4.79e-06	0.0001	0.0001	-0.019412
2025-06-11 23:49:51	745	4.79e-06	0.0001	0.0001	-0.015035
2025-06-11 23:49:52	746	4.79e-06	0.0001	0.0001	-0.028166
2025-06-11 23:49:53	747	4.79e-06	0.0001	0.0001	-0.032543
2025-06-11 23:49:54	748	4.81e-06	0.0001	0.0001	-0.015035
2025-06-11 23:49:55	749	4.79e-06	0.0001	0.0001	-0.019412
2025-06-11 23:49:56	750	4.79e-06	0.0001	0.0001	-0.010658
2025-06-11 23:49:57	751	4.79e-06	0.0001	0.0001	-0.010658
2025-06-11 23:49:58	752	4.79e-06	0.0001	0.0001	-0.028166
2025-06-11 23:49:59	753	4.79e-06	0.0001	0.0001	-0.03692
2025-06-11 23:50:00	754	4.79e-06	0.0001	0.0001	-0.028166
2025-06-11 23:50:01	755	4.81e-06	0.0001	0.0001	-0.023789
2025-06-11 23:50:02	756	4.81e-06	0.0001	0.0001	-0.015035
2025-06-11 23:50:03	757	4.81e-06	0.0001	0.0001	-0.019412
2025-06-11 23:50:04	758	4.81e-06	0.0001	0.0001	-0.019412
2025-06-11 23:50:05	759	4.79e-06	0.0001	0.0001	-0.03692
2025-06-11 23:50:06	760	4.79e-06	0.0001	0.0001	-0.028166
2025-06-11 23:50:07	761	4.79e-06	0.0001	0.0001	-0.023789
2025-06-11 23:50:08	762	4.79e-06	0.0001	0.0001	-0.028166
2025-06-11 23:50:09	763	4.79e-06	0.0001	0.0001	-0.015035
2025-06-11 23:50:10	764	4.79e-06	0.0001	0.0001	-0.041297
2025-06-11 23:50:11	765	4.79e-06	0.0001	0.0001	-0.019412
2025-06-11 23:50:12	766	4.79e-06	0.0001	0.0001	-0.028166
2025-06-11 23:50:13	767	4.79e-06	0.0001	0.0001	-0.023789
2025-06-11 23:50:14	768	4.79e-06	0.0001	0.0001	-0.028166
2025-06-11 23:50:15	769	4.79e-06	0.0001	0.0001	-0.019412
2025-06-11 23:50:16	770	4.79e-06	0.0001	0.0001	-0.028166
2025-06-11 23:50:17	771	4.79e-06	0.0001	0.0001	-0.019412
2025-06-11 23:50:18	772	4.79e-06	0.0001	0.0001	-0.028166
2025-06-11 23:50:19	773	4.81e-06	0.0001	0.0001	-0.028166
2025-06-11 23:50:20	774	4.79e-06	0.0001	0.0001	-0.010658
2025-06-11 23:50:21	775	4.81e-06	0.0001	0.0001	-0.015035
2025-06-11 23:50:22	776	4.79e-06	0.0001	0.0001	-0.019412
2025-06-11 23:50:23	777	4.79e-06	0.0001	0.0001	-0.019412
2025-06-11 23:50:24	778	4.81e-06	0.0001	0.0001	-0.015035
2025-06-11 23:50:25	779	4.81e-06	0.0001	0.0001	-0.019412
2025-06-11 23:50:26	780	4.79e-06	0.0001	0.0001	-0.023789
2025-06-11 23:50:27	781	4.81e-06	0.0001	0.0001	-0.023789
2025-06-11 23:50:29	783	4.79e-06	0.0001	0.0001	-0.028166
2025-06-11 23:50:30	784	4.79e-06	0.0001	0.0001	-0.028166
2025-06-11 23:50:31	785	4.79e-06	0.0001	0.0001	-0.028166
2025-06-11 23:50:32	786	4.79e-06	0.0001	0.0001	-0.019412
2025-06-11 23:50:32	786	4.79e-06	0.0001	0.0001	-0.010658
2025-06-11 23:50:34	788	4.79e-06	0.0001	0.0001	-0.023789
2025-06-11 23:50:34	788	4.79e-06	0.0001	0.0001	-0.015035
2025-06-11 23:50:35	789	4.81e-06	0.0001	0.0001	-0.032543
2025-06-11 23:50:37	791	4.79e-06	0.0001	0.0001	-0.015035
2025-06-11 23:50:38	792	4.79e-06	0.0001	0.0001	-0.019412
2025-06-11 23:50:39	793	4.79e-06	0.0001	0.0001	-0.019412
2025-06-11 23:50:40	794	4.81e-06	0.0001	0.0001	-0.023789
2025-06-11 23:50:41	795	4.79e-06	0.0001	0.0001	-0.010658
2025-06-11 23:50:42	796	4.79e-06	0.0001	0.0001	-0.028166
2025-06-11 23:50:42	796	4.81e-06	0.0001	0.0001	-0.023789
2025-06-11 23:50:43	797	4.79e-06	0.0001	0.0001	-0.028166
2025-06-11 23:50:45	799	4.79e-06	0.0001	0.0001	-0.023789
2025-06-11 23:50:46	800	4.79e-06	0.0001	0.0001	-0.032543
2025-06-11 23:50:47	801	4.79e-06	0.0001	0.0001	-0.028166
2025-06-11 23:50:48	802	4.81e-06	0.0001	0.0001	-0.019412
2025-06-11 23:50:49	803	4.79e-06	0.0001	0.0001	-0.015035
2025-06-11 23:50:49	803	4.79e-06	0.0001	0.0001	-0.019412
2025-06-11 23:50:50	804	4.81e-06	0.0001	0.0001	-0.019412
2025-06-11 23:50:51	805	4.79e-06	0.0001	0.0001	-0.028166
2025-06-11 23:50:53	807	4.79e-06	0.0001	0.0001	-0.028166
2025-06-11 23:50:54	808	4.79e-06	0.0001	0.0001	-0.015035
2025-06-11 23:50:55	809	4.79e-06	0.0001	0.0001	-0.015035
2025-06-11 23:50:56	810	4.81e-06	0.0001	0.0001	-0.015035
2025-06-11 23:50:57	811	4.79e-06	0.0001	0.0001	-0.015035
2025-06-11 23:50:58	812	4.79e-06	0.0001	0.0001	-0.019412
2025-06-11 23:50:58	812	4.79e-06	0.0001	0.0001	-0.015035
2025-06-11 23:50:59	813	4.79e-06	0.0001	0.0001	-0.032543
2025-06-11 23:51:01	815	4.79e-06	0.0001	0.0001	-0.023789
2025-06-11 23:51:02	816	4.79e-06	0.0001	0.0001	-0.032543
2025-06-11 23:51:03	817	4.79e-06	0.0001	0.0001	-0.028166
2025-06-11 23:51:04	818	4.79e-06	0.0001	0.0001	-0.032543
2025-06-11 23:51:05	819	4.79e-06	0.0001	0.0001	-0.023789
2025-06-11 23:51:06	820	4.79e-06	0.0001	0.0001	-0.023789
2025-06-11 23:51:06	820	4.79e-06	0.0001	0.0001	-0.028166
2025-06-11 23:51:07	821	4.79e-06	0.0001	0.0001	-0.028166
2025-06-11 23:51:08	822	4.79e-06	0.0001	0.0001	-0.028166
2025-06-11 23:51:09	823	4.79e-06	0.0001	0.0001	-0.019412
2025-06-11 23:51:10	824	4.75e-06	0.0001	0.0001	-0.019412
2025-06-11 23:51:11	825	4.62e-06	0.0001	0.0001	-0.010658
2025-06-11 23:51:12	826	4.6e-06	0.0001	0.0001	-0.019412
2025-06-11 23:51:13	827	4.58e-06	0.0001	0.0001	-0.023789
2025-06-11 23:51:14	828	4.4e-06	0.0001	0.0001	-0.019412
2025-06-11 23:51:15	829	4.35e-06	0.0001	0.0001	-0.028166
2025-06-11 23:51:16	830	4.3e-06	0.0001	0.0001	-0.010658
2025-06-11 23:51:17	831	4.2e-06	0.0001	0.0001	-0.023789
2025-06-11 23:51:18	832	4.16e-06	83.3	0.0001	-0.028166
2025-06-11 23:51:19	833	4.16e-06	1000	0.0001	-0.032543
2025-06-11 23:51:20	834	4.11e-06	1000	0.0001	-0.028166
2025-06-11 23:51:21	835	4.11e-06	1000	0.0001	-0.023789
2025-06-11 23:51:22	836	4.11e-06	1000	0.0001	-0.019412
2025-06-11 23:51:23	837	4.07e-06	1000	0.0001	-0.028166
2025-06-11 23:51:24	838	4.05e-06	1000	0.0001	-0.032543
2025-06-11 23:51:25	839	4.05e-06	7.18	0.0001	-0.019412
2025-06-11 23:51:26	840	4.06e-06	0.971	0.0001	-0.010658
2025-06-11 23:51:27	841	4.05e-06	0.381	0.0001	-0.019412
2025-06-11 23:51:28	842	4.05e-06	0.195	0.0001	-0.028166
2025-06-11 23:51:29	843	4.05e-06	0.111	0.0001	-0.019412
2025-06-11 23:51:30	844	4.05e-06	0.0662	0.0001	-0.023789
2025-06-11 23:51:31	845	4.04e-06	0.0418	0.0001	-0.028166
2025-06-11 23:51:31	845	4.04e-06	0.0272	0.0001	-0.019412
2025-06-11 23:51:33	847	3.97e-06	0.0181	0.0001	-0.028166
2025-06-11 23:51:33	847	3.96e-06	0.0132	0.0001	-0.03692
2025-06-11 23:51:34	848	3.96e-06	0.00958	0.0001	-0.023789
2025-06-11 23:51:35	849	3.96e-06	0.00708	0.0001	-0.010658
2025-06-11 23:51:36	850	3.96e-06	0.00537	0.0001	-0.019412
2025-06-11 23:51:37	851	3.96e-06	0.00419	0.0001	-0.032543
2025-06-11 23:51:38	852	3.96e-06	0.00338	0.0001	-0.028166
2025-06-11 23:51:39	853	3.95e-06	0.00284	0.0001	-0.019412
2025-06-11 23:51:40	854	3.95e-06	0.00245	0.0001	-0.019412
2025-06-11 23:51:41	855	3.96e-06	0.00215	0.0001	-0.032543
2025-06-11 23:51:42	856	3.96e-06	0.00191	0.0001	-0.019412
2025-06-11 23:51:43	857	3.95e-06	0.00176	0.0001	-0.028166
2025-06-11 23:51:44	858	3.96e-06	0.00163	0.0001	-0.010658
2025-06-11 23:51:45	859	3.94e-06	0.00153	0.0001	-0.032543
2025-06-11 23:51:46	860	3.9e-06	0.00146	0.0001	-0.032543
2025-06-11 23:51:47	861	3.89e-06	0.0014	0.0001	-0.010658
2025-06-11 23:51:48	862	3.89e-06	0.00137	0.0001	-0.023789
2025-06-11 23:51:49	863	3.89e-06	0.00134	0.0001	-0.028166
2025-06-11 23:51:50	864	3.9e-06	0.00131	0.0001	-0.010658
2025-06-11 23:51:51	865	3.89e-06	0.00129	0.0001	-0.019412
2025-06-11 23:51:52	866	3.89e-06	0.00128	0.0001	-0.019412
2025-06-11 23:51:53	867	3.89e-06	0.00126	0.0001	-0.019412
2025-06-11 23:51:54	868	3.89e-06	0.00125	0.0001	-0.010658
2025-06-11 23:51:55	869	3.9e-06	0.00125	0.0001	-0.019412
2025-06-11 23:51:56	870	3.89e-06	0.00123	0.0001	-0.019412
2025-06-11 23:51:56	870	3.89e-06	0.00122	0.0001	-0.032543
2025-06-11 23:51:57	871	3.9e-06	0.00121	0.0001	-0.015035
2025-06-11 23:51:58	872	3.89e-06	0.00121	0.0001	-0.015035
2025-06-11 23:51:59	873	3.9e-06	0.00121	0.0001	-0.023789
2025-06-11 23:52:00	874	3.89e-06	0.0012	0.0001	-0.028166
2025-06-11 23:52:01	875	3.89e-06	0.00119	0.0001	-0.019412
2025-06-11 23:52:02	876	3.89e-06	0.00119	0.0001	-0.032543
2025-06-11 23:52:03	877	3.89e-06	0.00119	0.0001	-0.019412
2025-06-11 23:52:04	878	3.89e-06	0.00121	0.0001	-0.019412
2025-06-11 23:52:05	879	3.9e-06	0.00129	0.0001	-0.010658
2025-06-11 23:52:06	880	5.18e-06	0.00137	0.0001	-0.032543
2025-06-11 23:52:07	881	1.8e-05	0.00116	0.0001	-0.019412
2025-06-11 23:52:08	882	1.3e-05	0.000878	0.0001	-0.028166
2025-06-11 23:52:09	883	1.08e-05	0.000661	0.0001	-0.03692
2025-06-11 23:52:10	884	1.02e-05	0.000525	0.0001	-0.023789
2025-06-11 23:52:11	885	9.8e-06	0.000418	0.0001	-0.010658
2025-06-11 23:52:12	886	9.55e-06	0.000339	0.0001	-0.023789
2025-06-11 23:52:13	887	9.31e-06	0.000281	0.0001	-0.023789
2025-06-11 23:52:14	888	9.13e-06	0.000232	0.0001	-0.032543
2025-06-11 23:52:15	889	9.01e-06	0.000196	0.0001	-0.028166
2025-06-11 23:52:16	890	8.86e-06	0.00017	0.0001	-0.023789
2025-06-11 23:52:17	891	8.73e-06	0.000153	0.0001	-0.023789
2025-06-11 23:52:18	892	8.73e-06	0.000138	0.0001	-0.015035
2025-06-11 23:52:19	893	8.55e-06	0.000127	0.0001	-0.010658
2025-06-11 23:52:20	894	8.52e-06	0.000116	0.0001	-0.041297
2025-06-11 23:52:21	895	8.4e-06	0.000109	0.0001	-0.028166
2025-06-11 23:52:22	896	8.37e-06	0.000104	0.0001	-0.010658
2025-06-11 23:52:22	896	8.37e-06	0.0001	0.0001	-0.028166
2025-06-11 23:52:23	897	8.25e-06	0.0001	0.0001	-0.028166
2025-06-11 23:52:24	898	8.22e-06	0.0001	0.0001	-0.015035
2025-06-11 23:52:25	899	8.22e-06	0.0001	0.0001	-0.028166
2025-06-11 23:52:26	900	8.19e-06	0.0001	0.0001	-0.019412
2025-06-11 23:52:27	901	8.04e-06	0.0001	0.0001	-0.03692
2025-06-11 23:52:28	902	8.16e-06	0.0001	0.0001	-0.028166
2025-06-11 23:52:29	903	8.8e-06	0.0001	0.0001	-0.010658
2025-06-11 23:52:30	904	8.86e-06	0.0001	0.0001	-0.019412
2025-06-11 23:52:31	905	8.86e-06	0.0001	0.0001	-0.010658
2025-06-11 23:52:32	906	8.86e-06	0.0001	0.0001	-0.028166
2025-06-11 23:52:33	907	8.86e-06	0.0001	0.0001	-0.032543
2025-06-11 23:52:34	908	8.86e-06	0.0001	0.0001	-0.023789
2025-06-11 23:52:35	909	8.86e-06	0.0001	0.0001	-0.015035
2025-06-11 23:52:36	910	8.86e-06	0.0001	0.0001	-0.023789
2025-06-11 23:52:37	911	8.86e-06	0.0001	0.0001	-0.032543
2025-06-11 23:52:38	912	8.77e-06	0.0001	0.0001	-0.023789
2025-06-11 23:52:39	913	8.7e-06	0.0001	0.0001	-0.015035
2025-06-11 23:52:40	914	8.7e-06	0.0001	0.0001	-0.015035
2025-06-11 23:52:41	915	8.73e-06	0.0001	0.0001	-0.028166
2025-06-11 23:52:42	916	8.7e-06	0.0001	0.000107	-0.032543
2025-06-11 23:52:43	917	8.7e-06	0.0001	0.000111	-0.023789
2025-06-11 23:52:44	918	8.7e-06	0.0001	0.000117	-0.028166
2025-06-11 23:52:45	919	8.7e-06	0.0001	0.000122	-0.015035
2025-06-11 23:52:46	920	8.7e-06	0.0001	0.000123	-0.019412
2025-06-11 23:52:47	921	8.7e-06	0.0001	0.000127	-0.028166
2025-06-11 23:52:47	921	8.7e-06	0.0001	0.000131	-0.032543
2025-06-11 23:52:49	923	8.7e-06	0.0001	0.000132	-0.015035
2025-06-11 23:52:49	923	8.7e-06	0.0001	0.000136	-0.032543
2025-06-11 23:52:50	924	8.7e-06	0.0001	0.000136	-0.023789
2025-06-11 23:52:51	925	8.61e-06	0.0001	0.000138	-0.028166
2025-06-11 23:52:52	926	8.55e-06	0.0001	0.000139	-0.023789
2025-06-11 23:52:53	927	8.52e-06	0.0001	0.000143	-0.015035
2025-06-11 23:52:54	928	8.52e-06	0.0001	0.000142	-0.028166
2025-06-11 23:52:55	929	8.55e-06	0.0001	0.000144	-0.032543
2025-06-11 23:52:56	930	8.55e-06	0.0001	0.000144	-0.019412
2025-06-11 23:52:57	931	8.55e-06	0.0001	0.000144	-0.028166
2025-06-11 23:52:58	932	8.55e-06	0.0001	0.000146	-0.023789
2025-06-11 23:52:59	933	8.46e-06	0.0001	0.000147	-0.019412
2025-06-11 23:53:00	934	8.4e-06	0.0001	0.000148	-0.028166
2025-06-11 23:53:01	935	8.37e-06	0.0001	0.000145	-0.023789
2025-06-11 23:53:02	936	8.13e-06	0.0001	0.000143	-0.023789
2025-06-11 23:53:03	937	7.37e-06	0.0001	0.000148	-0.023789
2025-06-11 23:53:04	938	7.28e-06	0.0001	0.000155	-0.006281
2025-06-11 23:53:05	939	6.47e-06	0.0001	0.000162	-0.028166
2025-06-11 23:53:06	940	5.02e-06	0.0001	0.000181	-0.010658
2025-06-11 23:53:07	941	4.81e-06	0.0001	0.000217	-0.032543
2025-06-11 23:53:08	942	4.79e-06	0.0001	0.000254	-0.03692
2025-06-11 23:53:09	943	4.72e-06	0.0001	0.000292	-0.028166
2025-06-11 23:53:10	944	4.7e-06	0.0001	0.000323	-0.023789
2025-06-11 23:53:11	945	4.72e-06	0.0001	0.000353	-0.023789
2025-06-11 23:53:12	946	4.7e-06	0.0001	0.000389	-0.010658
2025-06-11 23:53:13	947	4.7e-06	0.0001	0.000416	-0.03692
2025-06-11 23:53:13	947	4.64e-06	0.0001	0.000436	-0.028166
2025-06-11 23:53:15	949	4.6e-06	0.0001	0.000466	-0.028166
2025-06-11 23:53:15	949	4.58e-06	0.0001	0.000494	-0.023789
2025-06-11 23:53:16	950	4.6e-06	0.0001	0.000525	-0.015035
2025-06-11 23:53:17	951	4.6e-06	0.0001	0.000556	-0.015035
2025-06-11 23:53:18	952	4.6e-06	0.0001	0.00058	-0.028166
2025-06-11 23:53:19	953	4.6e-06	0.0001	0.000606	-0.023789
2025-06-11 23:53:20	954	4.6e-06	0.0001	0.00063	-0.023789
2025-06-11 23:53:21	955	4.6e-06	0.0001	0.000656	-0.023789
2025-06-11 23:53:22	956	4.56e-06	0.0001	0.000686	-0.023789
2025-06-11 23:53:23	957	4.5e-06	0.0001	0.000708	-0.010658
2025-06-11 23:53:24	958	4.48e-06	0.0001	0.00073	-0.023789
2025-06-11 23:53:25	959	4.5e-06	0.0001	0.000754	-0.015035
2025-06-11 23:53:26	960	4.48e-06	0.0001	0.000771	-0.03692
2025-06-11 23:53:27	961	4.48e-06	0.0001	0.000791	-0.015035
2025-06-11 23:53:28	962	4.48e-06	0.0001	0.000812	-0.015035
2025-06-11 23:53:29	963	4.48e-06	0.0001	0.000836	-0.032543
2025-06-11 23:53:30	964	4.48e-06	0.0001	0.000857	-0.015035
2025-06-11 23:53:31	965	4.5e-06	0.0001	0.00088	-0.023789
2025-06-11 23:53:32	966	4.5e-06	0.0001	0.000904	-0.028166
2025-06-11 23:53:33	967	4.48e-06	0.0001	0.000932	-0.023789
2025-06-11 23:53:34	968	4.48e-06	0.0001	0.000955	-0.015035
2025-06-11 23:53:35	969	4.43e-06	0.0001	0.000974	-0.032543
2025-06-11 23:53:36	970	4.41e-06	0.0001	0.000998	-0.015035
2025-06-11 23:53:37	971	4.41e-06	0.0001	0.00102	-0.015035
2025-06-11 23:53:38	972	4.41e-06	0.0001	0.00104	-0.032543
2025-06-11 23:53:39	973	4.41e-06	0.0001	0.00106	-0.019412
2025-06-11 23:53:39	973	4.41e-06	0.0001	0.00109	-0.028166
2025-06-11 23:53:40	974	4.41e-06	0.0001	0.00114	-0.019412
2025-06-11 23:53:42	976	4.41e-06	0.0001	0.00118	-0.028166
2025-06-11 23:53:43	977	4.41e-06	0.0001	0.00124	-0.023789
2025-06-11 23:53:44	978	4.41e-06	0.0001	0.0013	-0.019412
2025-06-11 23:53:45	979	4.41e-06	0.0001	0.00135	-0.010658
2025-06-11 23:53:46	980	4.41e-06	0.0001	0.0014	-0.015035
2025-06-11 23:53:47	981	4.41e-06	0.0001	0.00148	-0.03692
2025-06-11 23:53:47	981	4.41e-06	0.0001	0.0016	-0.03692
2025-06-11 23:53:48	982	4.41e-06	0.0001	0.00174	-0.015035
2025-06-11 23:53:50	984	4.41e-06	0.0001	0.00188	-0.028166
2025-06-11 23:53:51	985	4.41e-06	0.0001	0.0022	-0.023789
2025-06-11 23:53:52	986	4.36e-06	0.0001	0.00257	-0.023789
2025-06-11 23:53:53	987	4.33e-06	0.0001	0.00306	-0.015035
2025-06-11 23:53:54	988	4.33e-06	0.0001	0.00363	-0.019412
2025-06-11 23:53:55	989	4.33e-06	0.0001	0.00445	-0.023789
2025-06-11 23:53:56	990	4.35e-06	0.0001	0.00563	-0.023789
2025-06-11 23:53:57	991	4.35e-06	0.0001	0.00728	-0.010658
2025-06-11 23:53:58	992	4.35e-06	0.0001	0.0103	-0.015035
2025-06-11 23:53:59	993	4.35e-06	0.0001	0.0137	-0.015035
2025-06-11 23:54:00	994	4.33e-06	0.0001	0.0182	-0.001904
2025-06-11 23:54:01	995	4.33e-06	0.0001	0.0236	-0.010658
2025-06-11 23:54:02	996	4.33e-06	0.0001	0.0292	-0.006281
2025-06-11 23:54:03	997	4.33e-06	0.0001	0.0344	0.011226
2025-06-11 23:54:04	998	4.35e-06	0.0001	0.0384	0.006849
2025-06-11 23:54:05	999	4.33e-06	0.0001	0.0415	0.006849
2025-06-11 23:54:06	1000	4.33e-06	0.0001	0.0424	0.002472
2025-06-11 23:54:07	1001	4.35e-06	0.0001	0.0427	0.011226
2025-06-11 23:54:08	1002	4.33e-06	0.0001	0.0429	0.015603
2025-06-11 23:54:09	1003	4.35e-06	0.0001	0.043	0.006849
2025-06-11 23:54:10	1004	4.35e-06	0.0001	0.0431	0.01998
2025-06-11 23:54:11	1005	4.35e-06	0.0001	0.0433	0.006849
2025-06-11 23:54:12	1006	4.35e-06	0.0001	0.0436	0.011226
2025-06-11 23:54:13	1007	4.35e-06	0.0001	0.0437	0.01998
2025-06-11 23:54:14	1008	4.35e-06	0.0001	0.0439	0.002472
2025-06-11 23:54:15	1009	4.33e-06	0.0001	0.0441	0.002472
2025-06-11 23:54:16	1010	4.33e-06	0.0001	0.0443	-0.001904
2025-06-11 23:54:17	1011	4.33e-06	0.0001	0.0445	0.01998
2025-06-11 23:54:18	1012	4.33e-06	0.0001	0.0446	0.006849
2025-06-11 23:54:19	1013	4.33e-06	0.0001	0.0449	0.015603
2025-06-11 23:54:20	1014	4.33e-06	0.0001	0.045	-0.001904
2025-06-11 23:54:21	1015	4.35e-06	0.0001	0.0453	0.006849
2025-06-11 23:54:22	1016	4.35e-06	0.0001	0.0456	0.011226
2025-06-11 23:54:23	1017	4.33e-06	0.0001	0.0463	0.011226
2025-06-11 23:54:24	1018	4.31e-06	0.0001	0.0471	0.011226
2025-06-11 23:54:25	1019	4.3e-06	0.0001	0.0483	0.006849
2025-06-11 23:54:26	1020	4.3e-06	0.0001	0.0507	0.01998
2025-06-11 23:54:27	1021	4.27e-06	0.0001	0.0548	0.028734
2025-06-11 23:54:28	1022	4.27e-06	0.0001	0.0609	0.028734
2025-06-11 23:54:29	1023	4.27e-06	0.0001	0.0723	0.033111
2025-06-11 23:54:30	1024	4.27e-06	0.0001	0.0888	0.059372
2025-06-11 23:54:31	1025	4.28e-06	0.0001	0.12	0.085634
2025-06-11 23:54:32	1026	4.27e-06	0.0001	0.151	0.120649
2025-06-11 23:54:33	1027	4.27e-06	0.0001	0.187	0.14691
2025-06-11 23:54:34	1028	4.27e-06	0.0001	0.222	0.177549
2025-06-11 23:54:35	1029	4.27e-06	0.0001	0.262	0.216941
2025-06-11 23:54:36	1030	4.27e-06	0.0001	0.318	0.286972
2025-06-11 23:54:37	1031	4.27e-06	0.0001	0.346	0.31761
2025-06-11 23:54:39	1033	4.27e-06	0.0001	0.39	0.365756
2025-06-11 23:54:39	1033	4.27e-06	0.0001	0.461	0.435786
2025-06-11 23:54:40	1034	4.27e-06	0.0001	0.509	0.483932
2025-06-11 23:54:41	1035	4.27e-06	0.0001	0.573	0.536455
2025-06-11 23:54:42	1036	4.28e-06	0.0001	0.634	0.61524
2025-06-11 23:54:43	1037	4.27e-06	0.0001	0.69	0.659009
2025-06-11 23:54:44	1038	4.27e-06	0.0001	0.76	0.729039
2025-06-11 23:54:45	1039	4.27e-06	0.0001	0.825	0.790316
2025-06-11 23:54:46	1040	4.27e-06	0.0001	0.89	0.847216
2025-06-11 23:54:47	1041	4.27e-06	0.0001	0.964	0.926
2025-06-11 23:54:48	1042	4.27e-06	0.0001	1.04	1.01792
2025-06-11 23:54:49	1043	4.27e-06	0.0001	1.12	1.06168
2025-06-11 23:54:50	1044	4.28e-06	0.0001	1.19	1.14047
2025-06-11 23:54:51	1045	4.27e-06	0.0001	1.26	1.21925
2025-06-11 23:54:52	1046	4.28e-06	0.0001	1.34	1.29804
2025-06-11 23:54:53	1047	4.27e-06	0.0001	1.45	1.40746
2025-06-11 23:54:54	1048	4.28e-06	0.0001	1.52	1.46436
2025-06-11 23:54:55	1049	4.28e-06	0.0001	1.59	1.56065
2025-06-11 23:54:56	1050	4.27e-06	0.0001	1.65	1.61755
2025-06-11 23:54:57	1051	4.28e-06	0.0001	1.76	1.73135
2025-06-11 23:54:58	1052	4.28e-06	0.0001	1.87	1.79263
2025-06-11 23:54:59	1053	4.27e-06	0.0001	1.91	1.87579
2025-06-11 23:55:00	1054	4.27e-06	0.0001	2.01	1.94582
2025-06-11 23:55:01	1055	4.27e-06	0.0001	2.06	2.02023
2025-06-11 23:55:02	1056	4.27e-06	0.0001	2.12	2.08588
2025-06-11 23:55:04	1058	4.28e-06	0.0001	2.2	2.15591
2025-06-11 23:55:04	1058	4.27e-06	0.0001	2.25	2.23907
2025-06-11 23:55:05	1059	4.28e-06	0.0001	2.31	2.29597
2025-06-11 23:55:06	1060	4.27e-06	0.0001	2.38	2.33537
2025-06-11 23:55:07	1061	4.28e-06	0.0001	2.42	2.40102
2025-06-11 23:55:08	1062	4.27e-06	0.0001	2.49	2.44041
2025-06-11 23:55:09	1063	4.27e-06	0.0001	2.53	2.49731
2025-06-11 23:55:10	1064	4.27e-06	0.0001	2.58	2.52795
2025-06-11 23:55:11	1065	4.27e-06	0.0001	2.62	2.58047
2025-06-11 23:55:12	1066	4.27e-06	0.0001	2.66	2.60673
2025-06-11 23:55:13	1067	4.28e-06	0.0001	2.7	2.66363
2025-06-11 23:55:14	1068	4.27e-06	0.0001	2.73	2.68114
2025-06-11 23:55:15	1069	4.23e-06	0.0001	2.78	2.71178
2025-06-11 23:55:16	1070	4.23e-06	0.0001	2.8	2.7468
2025-06-11 23:55:17	1071	4.23e-06	0.0001	2.82	2.77306
2025-06-11 23:55:18	1072	4.21e-06	0.0001	2.84	2.79494
2025-06-11 23:55:19	1073	4.21e-06	0.0001	2.86	2.80369
2025-06-11 23:55:20	1074	4.21e-06	0.0001	2.88	2.82558
2025-06-11 23:55:21	1075	4.21e-06	0.0001	2.9	2.83871
2025-06-11 23:55:22	1076	4.22e-06	0.0001	2.91	2.86935
2025-06-11 23:55:23	1077	4.21e-06	0.0001	2.93	2.87373
2025-06-11 23:55:24	1078	4.21e-06	0.0001	2.94	2.92187
2025-06-11 23:55:25	1079	4.21e-06	0.0001	2.95	2.91312
2025-06-11 23:55:26	1080	4.21e-06	0.0001	2.97	2.92625
2025-06-11 23:55:27	1081	4.21e-06	0.0001	2.98	2.93938
2025-06-11 23:55:28	1082	4.21e-06	0.0001	2.99	2.93938
2025-06-11 23:55:29	1083	4.21e-06	0.0001	3	2.97002
2025-06-11 23:55:30	1084	4.21e-06	0.0001	3.01	2.96564
2025-06-11 23:55:31	1085	4.21e-06	0.0001	3.01	2.97877
2025-06-11 23:55:32	1086	4.21e-06	0.0001	3.02	2.97877
2025-06-11 23:55:33	1087	4.2e-06	0.0001	3.03	2.98753
2025-06-11 23:55:34	1088	4.21e-06	0.0001	3.04	3.00066
2025-06-11 23:55:35	1089	4.21e-06	0.0001	3.05	3.00941
2025-06-11 23:55:36	1090	4.21e-06	0.0001	3.05	3.00503
2025-06-11 23:55:36	1090	4.21e-06	0.0001	3.05	3.02254
2025-06-11 23:55:37	1091	4.21e-06	0.0001	3.07	3.01379
2025-06-11 23:55:38	1092	4.21e-06	0.0001	3.07	3.04005
2025-06-11 23:55:39	1093	4.21e-06	0.0001	3.07	3.04442
2025-06-11 23:55:40	1094	4.21e-06	0.0001	3.09	3.04005
2025-06-11 23:55:41	1095	4.22e-06	0.0001	3.09	3.03567
2025-06-11 23:55:42	1096	4.2e-06	0.0001	3.09	3.05318
2025-06-11 23:55:43	1097	4.21e-06	0.0001	3.09	3.05756
2025-06-11 23:55:44	1098	4.21e-06	0.0001	3.1	3.0488
2025-06-11 23:55:45	1099	4.21e-06	0.0001	3.11	3.07069
2025-06-11 23:55:46	1100	4.21e-06	0.0001	3.11	3.0488
2025-06-11 23:55:47	1101	4.21e-06	0.0001	3.11	3.06631
2025-06-11 23:55:48	1102	4.21e-06	0.0001	3.11	3.06631
2025-06-11 23:55:49	1103	4.21e-06	0.0001	3.11	3.07069
2025-06-11 23:55:50	1104	4.21e-06	0.0001	3.11	3.08382
2025-06-11 23:55:51	1105	4.21e-06	0.0001	3.11	3.08819
2025-06-11 23:55:52	1106	4.21e-06	0.0001	3.11	3.07506
2025-06-11 23:55:53	1107	4.2e-06	0.0001	3.11	3.08382
2025-06-11 23:55:54	1108	4.21e-06	0.0001	3.11	3.07506
2025-06-11 23:55:55	1109	4.21e-06	0.0001	3.11	3.07944
2025-06-11 23:55:56	1110	4.21e-06	0.0001	3.11	3.09257
2025-06-11 23:55:57	1111	4.21e-06	0.0001	3.12	3.09695
2025-06-11 23:55:58	1112	4.21e-06	0.0001	3.13	3.10133
2025-06-11 23:55:59	1113	4.21e-06	0.0001	3.13	3.09257
2025-06-11 23:56:00	1114	4.21e-06	0.0001	3.13	3.07944
2025-06-11 23:56:01	1115	4.21e-06	0.0001	3.13	3.08819
2025-06-11 23:56:01	1115	4.21e-06	0.0001	3.13	3.07944
2025-06-11 23:56:03	1117	4.21e-06	0.0001	3.13	3.08819
2025-06-11 23:56:03	1117	4.21e-06	0.0001	3.13	3.09695
2025-06-11 23:56:04	1118	4.21e-06	0.0001	3.13	3.07944
2025-06-11 23:56:05	1119	4.21e-06	0.0001	3.13	3.08382
2025-06-11 23:56:06	1120	4.21e-06	0.0001	3.13	3.09695
2025-06-11 23:56:07	1121	4.21e-06	0.0001	3.13	3.09257
2025-06-11 23:56:08	1122	4.2e-06	0.0001	3.14	3.09695
2025-06-11 23:56:09	1123	4.21e-06	0.0001	3.13	3.09257
2025-06-11 23:56:10	1124	4.21e-06	0.0001	3.13	3.08382
2025-06-11 23:56:11	1125	4.21e-06	0.0001	3.13	3.08819
2025-06-11 23:56:12	1126	4.21e-06	0.0001	3.13	3.08382
2025-06-11 23:56:13	1127	4.21e-06	0.0001	3.14	3.08819
2025-06-11 23:56:14	1128	4.21e-06	0.0001	3.13	3.09257
2025-06-11 23:56:15	1129	4.21e-06	0.0001	3.13	3.07506
2025-06-11 23:56:16	1130	4.2e-06	0.0001	3.12	3.07506
2025-06-11 23:56:17	1131	4.21e-06	0.0001	3.11	3.08819
2025-06-11 23:56:18	1132	4.21e-06	0.0001	3.11	3.09695
2025-06-11 23:56:19	1133	4.21e-06	0.0001	3.11	3.10133
2025-06-11 23:56:20	1134	4.21e-06	0.0001	3.11	3.09257
2025-06-11 23:56:21	1135	4.21e-06	0.0001	3.11	3.08819
2025-06-11 23:56:22	1136	4.21e-06	0.0001	3.11	3.08382
2025-06-11 23:56:23	1137	4.21e-06	0.0001	3.11	3.08382
2025-06-11 23:56:24	1138	4.21e-06	0.0001	3.11	3.08382
2025-06-11 23:56:25	1139	4.21e-06	0.0001	3.11	3.07506
2025-06-11 23:56:26	1140	4.2e-06	0.0001	3.11	3.08819
2025-06-11 23:56:27	1141	4.21e-06	0.0001	3.11	3.09257
2025-06-11 23:56:28	1142	4.21e-06	0.0001	3.11	3.08819
2025-06-11 23:56:29	1143	4.21e-06	0.0001	3.1	3.08382
2025-06-11 23:56:30	1144	4.21e-06	0.0001	3.1	3.08382
2025-06-11 23:56:31	1145	4.21e-06	0.0001	3.09	3.09257
2025-06-11 23:56:32	1146	4.21e-06	0.0001	3.09	3.08819
2025-06-11 23:56:33	1147	4.21e-06	0.0001	3.09	3.09695
2025-06-11 23:56:34	1148	4.21e-06	0.0001	3.09	3.07506
2025-06-11 23:56:35	1149	4.21e-06	0.0001	3.09	3.07944
2025-06-11 23:56:35	1149	4.21e-06	0.0001	3.1	3.07944
2025-06-11 23:56:36	1150	4.21e-06	0.0001	3.09	3.08819
2025-06-11 23:56:37	1151	4.21e-06	0.0001	3.09	3.09257
2025-06-11 23:56:38	1152	4.21e-06	0.0001	3.09	3.08382
2025-06-11 23:56:39	1153	4.2e-06	0.0001	3.09	3.09257
2025-06-11 23:56:40	1154	4.21e-06	0.0001	3.09	3.07506
2025-06-11 23:56:41	1155	4.2e-06	0.0001	3.09	3.07069
2025-06-11 23:56:42	1156	4.2e-06	0.0001	3.09	3.07944
2025-06-11 23:56:43	1157	4.2e-06	0.0001	3.09	3.09257
2025-06-11 23:56:44	1158	4.2e-06	0.0001	3.09	3.07944
2025-06-11 23:56:45	1159	4.2e-06	0.0001	3.09	3.07506
2025-06-11 23:56:46	1160	4.17e-06	0.0001	3.09	3.08382
2025-06-11 23:56:47	1161	4.19e-06	0.0001	3.09	3.08819
2025-06-11 23:56:48	1162	4.16e-06	0.0001	3.07	3.10133
2025-06-11 23:56:49	1163	4.16e-06	0.0001	3.07	3.08382
2025-06-11 23:56:50	1164	4.17e-06	0.0001	3.06	3.08382
2025-06-11 23:56:51	1165	4.15e-06	0.0001	3.06	3.07944
2025-06-11 23:56:52	1166	4.15e-06	0.0001	3.06	3.07069
2025-06-11 23:56:53	1167	4.16e-06	0.0001	3.07	3.07069
2025-06-11 23:56:54	1168	4.16e-06	0.0001	3.07	3.07069
2025-06-11 23:56:55	1169	4.15e-06	0.0001	3.06	3.06631
2025-06-11 23:56:56	1170	4.15e-06	0.0001	3.07	3.07069
2025-06-11 23:56:57	1171	4.16e-06	0.0001	3.07	3.0488
2025-06-11 23:56:58	1172	4.16e-06	0.0001	3.07	3.05756
2025-06-11 23:56:59	1173	4.16e-06	0.0001	3.07	3.05318
2025-06-11 23:57:00	1174	4.16e-06	0.0001	3.06	3.06631
2025-06-11 23:57:00	1174	4.16e-06	0.0001	3.05	3.07506
2025-06-11 23:57:02	1176	4.15e-06	0.0001	3.05	3.05318
2025-06-11 23:57:02	1176	4.15e-06	0.0001	3.05	3.06631
2025-06-11 23:57:03	1177	4.15e-06	0.0001	3.06	3.05756
2025-06-11 23:57:04	1178	4.15e-06	0.0001	3.05	3.05756
2025-06-11 23:57:05	1179	4.16e-06	0.0001	3.05	3.06193
2025-06-11 23:57:06	1180	4.16e-06	0.0001	3.06	3.0488
2025-06-11 23:57:07	1181	4.15e-06	0.0001	3.05	3.04005
2025-06-11 23:57:08	1182	4.16e-06	0.0001	3.05	3.04442
2025-06-11 23:57:09	1183	4.16e-06	0.0001	3.03	3.06631
2025-06-11 23:57:10	1184	4.16e-06	0.0001	3.03	3.05756
2025-06-11 23:57:11	1185	4.16e-06	0.0001	3.02	3.0488
2025-06-11 23:57:12	1186	4.16e-06	0.0001	3.03	3.04005
2025-06-11 23:57:13	1187	4.16e-06	0.0001	3.03	3.04442
2025-06-11 23:57:14	1188	4.16e-06	0.0001	3.03	3.0313
2025-06-11 23:57:15	1189	4.16e-06	0.0001	3.02	3.0313
2025-06-11 23:57:16	1190	4.15e-06	0.0001	3.01	3.03567
2025-06-11 23:57:17	1191	4.16e-06	0.0001	3.01	3.02254
2025-06-11 23:57:18	1192	4.16e-06	0.0001	3.01	3.0313
2025-06-11 23:57:19	1193	4.15e-06	0.0001	3	3.02692
2025-06-11 23:57:20	1194	4.15e-06	0.0001	3	3.00941
2025-06-11 23:57:21	1195	4.15e-06	0.0001	3	3.01816
2025-06-11 23:57:22	1196	4.16e-06	0.0001	2.99	3.00066
2025-06-11 23:57:23	1197	4.16e-06	0.0001	2.98	3.01379
2025-06-11 23:57:24	1198	4.16e-06	0.0001	2.98	3.00066
2025-06-11 23:57:25	1199	4.16e-06	0.0001	2.97	2.97439
2025-06-11 23:57:26	1200	4.16e-06	0.0001	2.97	2.98753
2025-06-11 23:57:27	1201	4.16e-06	0.0001	2.96	2.96564
2025-06-11 23:57:27	1201	4.16e-06	0.0001	2.95	2.94813
2025-06-11 23:57:28	1202	4.16e-06	0.0001	2.94	2.96564
2025-06-11 23:57:29	1203	4.15e-06	0.0001	2.93	2.93938
2025-06-11 23:57:30	1204	4.16e-06	0.0001	2.93	2.935
2025-06-11 23:57:31	1205	4.15e-06	0.0001	2.91	2.91312
2025-06-11 23:57:32	1206	4.16e-06	0.0001	2.9	2.89561
2025-06-11 23:57:33	1207	4.16e-06	0.0001	2.88	2.88248
2025-06-11 23:57:34	1208	4.15e-06	0.0001	2.87	2.85622
2025-06-11 23:57:35	1209	4.16e-06	0.0001	2.85	2.84746
2025-06-11 23:57:36	1210	4.16e-06	0.0001	2.82	2.81245
2025-06-11 23:57:37	1211	4.15e-06	0.0001	2.8	2.78619
2025-06-11 23:57:38	1212	4.16e-06	0.0001	2.77	2.75117
2025-06-11 23:57:39	1213	4.16e-06	0.0001	2.74	2.71178
2025-06-11 23:57:40	1214	4.15e-06	0.0001	2.71	2.68989
2025-06-11 23:57:41	1215	4.15e-06	0.0001	2.68	2.66363
2025-06-11 23:57:42	1216	4.16e-06	0.0001	2.64	2.62862
2025-06-11 23:57:43	1217	4.16e-06	0.0001	2.61	2.5936
2025-06-11 23:57:44	1218	4.15e-06	0.0001	2.58	2.5761
2025-06-11 23:57:45	1219	4.16e-06	0.0001	2.55	2.5367
2025-06-11 23:57:46	1220	4.16e-06	0.0001	2.52	2.5192
2025-06-11 23:57:47	1221	4.15e-06	0.0001	2.5	2.5192
2025-06-11 23:57:48	1222	4.16e-06	0.0001	2.47	2.47543
2025-06-11 23:57:49	1223	4.16e-06	0.0001	2.46	2.4623
2025-06-11 23:57:50	1224	4.16e-06	0.0001	2.44	2.43603
2025-06-11 23:57:51	1225	4.16e-06	0.0001	2.43	2.44479
2025-06-11 23:57:51	1225	4.16e-06	0.0001	2.41	2.42728
2025-06-11 23:57:52	1226	4.16e-06	0.0001	2.4	2.41853
2025-06-11 23:57:53	1227	4.16e-06	0.0001	2.4	2.41415
2025-06-11 23:57:54	1228	4.16e-06	0.0001	2.38	2.40977
2025-06-11 23:57:55	1229	4.16e-06	0.0001	2.38	2.38789
2025-06-11 23:57:56	1230	4.16e-06	0.0001	2.38	2.38789
2025-06-11 23:57:57	1231	4.16e-06	0.0001	2.37	2.39227
2025-06-11 23:57:58	1232	4.16e-06	0.0001	2.37	2.38351
2025-06-11 23:57:59	1233	4.15e-06	0.0001	2.37	2.37038
2025-06-11 23:58:00	1234	4.16e-06	0.0001	2.37	2.38351
2025-06-11 23:58:01	1235	4.15e-06	0.0001	2.35	2.36163
2025-06-11 23:58:02	1236	4.15e-06	0.0001	2.35	2.36163
2025-06-11 23:58:03	1237	4.17e-06	0.0001	2.35	2.37476
2025-06-11 23:58:04	1238	4.16e-06	0.0001	2.35	2.35725
2025-06-11 23:58:05	1239	4.15e-06	0.0001	2.35	2.366
2025-06-11 23:58:06	1240	4.15e-06	0.0001	2.35	2.3485
2025-06-11 23:58:07	1241	4.16e-06	0.0001	2.35	2.35287
2025-06-11 23:58:08	1242	4.16e-06	0.0001	2.34	2.37476
2025-06-11 23:58:09	1243	4.16e-06	0.0001	2.34	2.35287
2025-06-11 23:58:10	1244	4.16e-06	0.0001	2.34	2.33974
2025-06-11 23:58:11	1245	4.16e-06	0.0001	2.34	2.36163
2025-06-11 23:58:12	1246	4.16e-06	0.0001	2.34	2.35287
2025-06-11 23:58:13	1247	4.16e-06	0.0001	2.34	2.34412
2025-06-11 23:58:14	1248	4.15e-06	0.0001	2.34	2.3485
2025-06-11 23:58:15	1249	4.16e-06	0.0001	2.34	2.35287
2025-06-11 23:58:16	1250	4.15e-06	0.0001	2.34	2.3485
2025-06-11 23:58:16	1250	4.16e-06	0.0001	2.33	2.35287
2025-06-11 23:58:18	1252	4.16e-06	0.0001	2.32	2.35287
2025-06-11 23:58:18	1252	4.15e-06	0.0001	2.32	2.35287
2025-06-11 23:58:19	1253	4.15e-06	0.0001	2.32	2.35287
2025-06-11 23:58:20	1254	4.16e-06	0.0001	2.32	2.34412
2025-06-11 23:58:21	1255	4.16e-06	0.0001	2.32	2.33974
2025-06-11 23:58:22	1256	4.16e-06	0.0001	2.32	2.33537
2025-06-11 23:58:23	1257	4.16e-06	0.0001	2.32	2.33537
2025-06-11 23:58:24	1258	4.15e-06	0.0001	2.32	2.33974
2025-06-11 23:58:25	1259	4.16e-06	0.0001	2.32	2.33099
2025-06-11 23:58:26	1260	4.16e-06	0.0001	2.31	2.33974
2025-06-11 23:58:27	1261	4.16e-06	0.0001	2.31	2.32661
2025-06-11 23:58:28	1262	4.16e-06	0.0001	2.31	2.33099
2025-06-11 23:58:29	1263	4.16e-06	0.0001	2.31	2.32661
2025-06-11 23:58:30	1264	4.16e-06	0.0001	2.31	2.32224
2025-06-11 23:58:31	1265	4.16e-06	0.0001	2.31	2.32661
2025-06-11 23:58:32	1266	4.16e-06	0.0001	2.29	2.32224
2025-06-11 23:58:33	1267	4.16e-06	0.0001	2.29	2.32224
2025-06-11 23:58:34	1268	4.16e-06	0.0001	2.29	2.31348
2025-06-11 23:58:36	1270	4.16e-06	0.0001	2.29	2.3091
2025-06-11 23:58:37	1271	4.16e-06	0.0001	2.28	2.31348
2025-06-11 23:58:38	1272	4.16e-06	0.0001	2.28	2.31348
2025-06-11 23:58:39	1273	4.16e-06	0.0001	2.28	2.31786
2025-06-11 23:58:40	1274	4.16e-06	0.0001	2.28	2.3091
2025-06-11 23:58:41	1275	4.15e-06	0.0001	2.26	2.2916
2025-06-11 23:58:42	1276	4.16e-06	0.0001	2.26	2.30035
2025-06-11 23:58:44	1278	4.16e-06	0.0001	2.26	2.30473
2025-06-11 23:58:45	1279	4.16e-06	0.0001	2.25	2.30473
2025-06-11 23:58:46	1280	4.15e-06	0.0001	2.25	2.28722
2025-06-11 23:58:47	1281	4.16e-06	0.0001	2.25	2.28284
2025-06-11 23:58:48	1282	4.16e-06	0.0001	2.25	2.29597
2025-06-11 23:58:49	1283	4.15e-06	0.0001	2.24	2.28722
2025-06-11 23:58:50	1284	4.15e-06	0.0001	2.24	2.28284
2025-06-11 23:58:51	1285	4.16e-06	0.0001	2.24	2.2916
2025-06-11 23:58:52	1286	4.16e-06	0.0001	2.24	2.28722
2025-06-11 23:58:53	1287	4.16e-06	0.0001	2.24	2.28284
2025-06-11 23:58:54	1288	4.16e-06	0.0001	2.23	2.27847
2025-06-11 23:58:55	1289	4.15e-06	0.0001	2.23	2.28722
2025-06-11 23:58:56	1290	4.16e-06	0.0001	2.22	2.27847
2025-06-11 23:58:57	1291	4.16e-06	0.0001	2.23	2.27409
2025-06-11 23:58:59	1293	4.16e-06	0.0001	2.23	2.27409
2025-06-11 23:58:59	1293	4.16e-06	0.0001	2.21	2.28284
2025-06-11 23:59:00	1294	4.16e-06	0.0001	2.21	2.27409
2025-06-11 23:59:01	1295	4.16e-06	0.0001	2.21	2.26971
2025-06-11 23:59:02	1296	4.15e-06	0.0001	2.21	2.26533
2025-06-11 23:59:03	1297	4.16e-06	0.0001	2.21	2.25658
2025-06-11 23:59:04	1298	4.16e-06	0.0001	2.21	2.26533
2025-06-11 23:59:05	1299	4.16e-06	0.0001	2.21	2.26096
2025-06-11 23:59:06	1300	4.16e-06	0.0001	2.21	2.25658
2025-06-11 23:59:07	1301	4.15e-06	0.0001	2.21	2.26971
2025-06-11 23:59:08	1302	4.16e-06	0.0001	2.2	2.24783
2025-06-11 23:59:09	1303	4.16e-06	0.0001	2.2	2.24783
2025-06-11 23:59:10	1304	4.16e-06	0.0001	2.19	2.23907
2025-06-11 23:59:11	1305	4.15e-06	0.0001	2.19	2.24345
2025-06-11 23:59:12	1306	4.15e-06	0.0001	2.19	2.24345
2025-06-11 23:59:13	1307	4.16e-06	0.0001	2.19	2.24345
2025-06-11 23:59:14	1308	4.16e-06	0.0001	2.18	2.2522
2025-06-11 23:59:15	1309	4.15e-06	0.0001	2.18	2.2522
2025-06-11 23:59:17	1311	4.15e-06	0.0001	2.18	2.25658
2025-06-11 23:59:17	1311	4.16e-06	0.0001	2.18	2.25658
2025-06-11 23:59:18	1312	4.16e-06	0.0001	2.18	2.23907
2025-06-11 23:59:19	1313	4.16e-06	0.0001	2.18	2.23907
2025-06-11 23:59:20	1314	4.15e-06	0.0001	2.17	2.24345
2025-06-11 23:59:21	1315	4.16e-06	0.0001	2.17	2.24783
2025-06-11 23:59:22	1316	4.15e-06	0.0001	2.17	2.24345
2025-06-11 23:59:23	1317	4.15e-06	0.0001	2.17	2.2522
2025-06-11 23:59:25	1319	4.15e-06	0.0001	2.17	2.24783
2025-06-11 23:59:25	1319	4.16e-06	0.0001	2.17	2.23907
2025-06-11 23:59:26	1320	4.16e-06	0.0001	2.17	2.23032
2025-06-11 23:59:27	1321	4.15e-06	0.0001	2.16	2.23032
2025-06-11 23:59:28	1322	4.16e-06	0.0001	2.16	2.22594
2025-06-11 23:59:29	1323	4.16e-06	0.0001	2.16	2.23032
2025-06-11 23:59:30	1324	4.16e-06	0.0001	2.16	2.22594
2025-06-11 23:59:31	1325	4.15e-06	0.0001	2.16	2.22157
2025-06-11 23:59:32	1326	4.16e-06	0.0001	2.16	2.22594
2025-06-11 23:59:33	1327	4.16e-06	0.0001	2.15	2.22594
2025-06-11 23:59:34	1328	4.16e-06	0.0001	2.15	2.19968
2025-06-11 23:59:35	1329	4.16e-06	0.0001	2.15	2.22594
2025-06-11 23:59:36	1330	4.16e-06	0.0001	2.15	2.23032
2025-06-11 23:59:37	1331	4.16e-06	0.0001	2.15	2.23032
2025-06-11 23:59:38	1332	4.16e-06	0.0001	2.14	2.21281
2025-06-11 23:59:39	1333	4.15e-06	0.0001	2.14	2.21281
2025-06-11 23:59:40	1334	4.16e-06	0.0001	2.14	2.22594
2025-06-11 23:59:41	1335	4.16e-06	0.0001	2.14	2.21719
2025-06-11 23:59:42	1336	4.16e-06	0.0001	2.13	2.19968
2025-06-11 23:59:43	1337	4.16e-06	0.0001	2.14	2.22157
2025-06-11 23:59:44	1338	4.16e-06	0.0001	2.14	2.19968
2025-06-11 23:59:45	1339	4.15e-06	0.0001	2.14	2.20406
2025-06-11 23:59:46	1340	4.15e-06	0.0001	2.14	2.21281
2025-06-11 23:59:47	1341	4.16e-06	0.0001	2.13	2.1953
2025-06-11 23:59:48	1342	4.16e-06	0.0001	2.12	2.20406
2025-06-11 23:59:49	1343	4.16e-06	0.0001	2.12	2.20406
2025-06-11 23:59:50	1344	4.15e-06	0.0001	2.12	2.20406
2025-06-11 23:59:51	1345	4.16e-06	0.0001	2.12	2.22157
2025-06-11 23:59:52	1346	4.16e-06	0.0001	2.12	2.20406
2025-06-11 23:59:53	1347	4.16e-06	0.0001	2.12	2.1953
2025-06-11 23:59:54	1348	4.16e-06	0.0001	2.12	2.19968
2025-06-11 23:59:55	1349	4.16e-06	0.0001	2.12	2.18655
2025-06-11 23:59:56	1350	4.16e-06	0.0001	2.11	2.18655
2025-06-11 23:59:57	1351	4.15e-06	0.0001	2.11	2.18217
2025-06-11 23:59:58	1352	4.15e-06	0.0001	2.11	2.19968
2025-06-11 23:59:59	1353	4.15e-06	0.0001	2.11	2.18217
2025-06-12	1354	4.15e-06	0.0001	2.11	2.18655
2025-06-12 00:00:01	1355	4.14e-06	0.0001	2.11	2.1778
2025-06-12 00:00:02	1356	4.15e-06	0.0001	2.1	2.19093
2025-06-12 00:00:03	1357	4.15e-06	0.0001	2.1	2.1953
2025-06-12 00:00:04	1358	4.15e-06	0.0001	2.1	2.1778
2025-06-12 00:00:05	1359	4.15e-06	0.0001	2.1	2.1778
2025-06-12 00:00:06	1360	4.15e-06	0.0001	2.1	2.1778
2025-06-12 00:00:07	1361	4.15e-06	0.0001	2.1	2.19093
2025-06-12 00:00:08	1362	4.14e-06	0.0001	2.11	2.18655
2025-06-12 00:00:09	1363	4.14e-06	0.0001	2.1	2.18655
2025-06-12 00:00:10	1364	4.14e-06	0.0001	2.09	2.16467
2025-06-12 00:00:11	1365	4.1e-06	0.0001	2.09	2.17342
2025-06-12 00:00:12	1366	4.11e-06	0.0001	2.09	2.16904
2025-06-12 00:00:13	1367	4.11e-06	0.0001	2.09	2.16904
2025-06-12 00:00:15	1369	4.12e-06	0.0001	2.09	2.19093
2025-06-12 00:00:16	1370	4.11e-06	0.0001	2.09	2.16904
2025-06-12 00:00:16	1370	4.11e-06	0.0001	2.09	2.17342
2025-06-12 00:00:17	1371	4.14e-06	0.0001	2.09	2.19093
2025-06-12 00:00:18	1372	4.11e-06	0.0001	2.08	2.16467
2025-06-12 00:00:19	1373	4.1e-06	0.0001	2.08	2.16029
2025-06-12 00:00:20	1374	4.1e-06	0.0001	2.08	2.17342
2025-06-12 00:00:21	1375	4.11e-06	0.0001	2.08	2.16467
2025-06-12 00:00:22	1376	4.11e-06	0.0001	2.08	2.14716
2025-06-12 00:00:23	1377	4.09e-06	0.0001	2.08	2.17342
2025-06-12 00:00:24	1378	4.11e-06	0.0001	2.08	2.15591
2025-06-12 00:00:25	1379	4.09e-06	0.0001	2.08	2.16029
2025-06-12 00:00:26	1380	4.11e-06	0.0001	2.07	2.14278
2025-06-12 00:00:27	1381	4.1e-06	0.0001	2.06	2.16029
2025-06-12 00:00:28	1382	4.09e-06	0.0001	2.06	2.15591
2025-06-12 00:00:29	1383	4.09e-06	0.0001	2.06	2.15591
2025-06-12 00:00:30	1384	4.1e-06	0.0001	2.07	2.14716
2025-06-12 00:00:31	1385	4.09e-06	0.0001	2.07	2.15153
2025-06-12 00:00:32	1386	4.11e-06	0.0001	2.07	2.15591
2025-06-12 00:00:33	1387	4.1e-06	0.0001	2.06	2.14278
2025-06-12 00:00:34	1388	4.11e-06	0.0001	2.06	2.16029
2025-06-12 00:00:35	1389	4.1e-06	0.0001	2.06	2.14716
2025-06-12 00:00:36	1390	4.1e-06	0.0001	2.06	2.14716
2025-06-12 00:00:37	1391	4.1e-06	0.0001	2.06	2.14278
2025-06-12 00:00:38	1392	4.1e-06	0.0001	2.06	2.14716
2025-06-12 00:00:39	1393	4.1e-06	0.0001	2.06	2.14716
2025-06-12 00:00:40	1394	4.1e-06	0.0001	2.06	2.14716
2025-06-12 00:00:41	1395	4.09e-06	0.0001	2.06	2.12527
2025-06-12 00:00:42	1396	4.1e-06	0.0001	2.06	2.14278
2025-06-12 00:00:43	1397	4.09e-06	0.0001	2.05	2.13403
2025-06-12 00:00:44	1398	4.1e-06	0.0001	2.05	2.12965
2025-06-12 00:00:45	1399	4.09e-06	0.0001	2.05	2.12527
2025-06-12 00:00:46	1400	4.1e-06	0.0001	2.05	2.14278
2025-06-12 00:00:47	1401	4.09e-06	0.0001	2.05	2.12965
2025-06-12 00:00:48	1402	4.09e-06	0.0001	2.05	2.13403
2025-06-12 00:00:48	1402	4.09e-06	0.0001	2.05	2.12965
2025-06-12 00:00:49	1403	4.1e-06	0.0001	2.04	2.12965
2025-06-12 00:00:50	1404	4.09e-06	0.0001	2.05	2.12527
2025-06-12 00:00:51	1405	4.09e-06	0.0001	2.04	2.12965
2025-06-12 00:00:52	1406	4.1e-06	0.0001	2.05	2.12527
2025-06-12 00:00:53	1407	4.09e-06	0.0001	2.05	2.12527
2025-06-12 00:00:54	1408	4.09e-06	0.0001	2.04	2.12527
2025-06-12 00:00:55	1409	4.09e-06	0.0001	2.03	2.12965
2025-06-12 00:00:56	1410	4.09e-06	0.0001	2.04	2.12527
2025-06-12 00:00:57	1411	4.09e-06	0.0001	2.04	2.13403
2025-06-12 00:00:58	1412	4.09e-06	0.0001	2.03	2.12965
2025-06-12 00:00:59	1413	4.09e-06	0.0001	2.03	2.11652
2025-06-12 00:01:00	1414	4.1e-06	0.0001	2.03	2.11214
2025-06-12 00:01:01	1415	4.09e-06	0.0001	2.03	2.10777
2025-06-12 00:01:02	1416	4.09e-06	0.0001	2.03	2.11652
2025-06-12 00:01:03	1417	4.1e-06	0.0001	2.03	2.1209
2025-06-12 00:01:04	1418	4.09e-06	0.0001	2.03	2.12965
2025-06-12 00:01:05	1419	4.1e-06	0.0001	2.03	2.12527
2025-06-12 00:01:06	1420	4.1e-06	0.0001	2.02	2.11652
2025-06-12 00:01:07	1421	4.09e-06	0.0001	2.02	2.11214
2025-06-12 00:01:08	1422	4.1e-06	0.0001	2.02	2.09901
2025-06-12 00:01:09	1423	4.09e-06	0.0001	2.02	2.11652
2025-06-12 00:01:10	1424	4.09e-06	0.0001	2.02	2.10777
2025-06-12 00:01:11	1425	4.09e-06	0.0001	2.02	2.10777
2025-06-12 00:01:12	1426	4.09e-06	0.0001	2.02	2.09901
2025-06-12 00:01:13	1427	4.06e-06	0.0001	2.02	2.10339
2025-06-12 00:01:14	1428	4.02e-06	0.0001	2.02	2.10777
2025-06-12 00:01:14	1428	3.97e-06	0.0001	2.02	2.10777
2025-06-12 00:01:15	1429	3.96e-06	0.0001	2.02	2.1209
2025-06-12 00:01:16	1430	3.96e-06	0.000216	2.02	2.10777
2025-06-12 00:01:17	1431	3.96e-06	0.000379	2.02	2.10339
2025-06-12 00:01:18	1432	3.9e-06	0.000533	2.02	2.10339
2025-06-12 00:01:19	1433	3.89e-06	0.000653	2.01	2.07713
2025-06-12 00:01:20	1434	3.89e-06	0.000758	2.01	2.09026
2025-06-12 00:01:21	1435	3.9e-06	0.000851	2.01	2.09026
2025-06-12 00:01:22	1436	3.89e-06	0.000927	2.01	2.10339
2025-06-12 00:01:23	1437	3.9e-06	0.000998	2.01	2.09464
2025-06-12 00:01:24	1438	3.89e-06	0.00105	2.01	2.09026
2025-06-12 00:01:25	1439	3.89e-06	0.00109	2.01	2.09026
2025-06-12 00:01:26	1440	3.89e-06	0.00115	2	2.0815
2025-06-12 00:01:27	1441	3.84e-06	0.00119	2	2.08588
2025-06-12 00:01:28	1442	3.82e-06	0.00123	2	2.07275
2025-06-12 00:01:29	1443	3.82e-06	0.00127	2	2.09464
2025-06-12 00:01:30	1444	3.82e-06	0.0013	2	2.0815
2025-06-12 00:01:31	1445	3.82e-06	0.00133	2	2.09901
2025-06-12 00:01:32	1446	3.82e-06	0.00135	2	2.09464
2025-06-12 00:01:33	1447	3.82e-06	0.00137	2	2.09026
2025-06-12 00:01:34	1448	3.82e-06	0.00138	1.99	2.09464
2025-06-12 00:01:35	1449	3.82e-06	0.00139	1.99	2.0815
2025-06-12 00:01:36	1450	3.82e-06	0.0014	1.99	2.08588
2025-06-12 00:01:37	1451	3.82e-06	0.00141	1.99	2.06837
2025-06-12 00:01:38	1452	3.82e-06	0.00142	1.99	2.09026
2025-06-12 00:01:38	1452	3.82e-06	0.00144	1.99	2.07713
2025-06-12 00:01:39	1453	3.82e-06	0.00144	1.99	2.07713
2025-06-12 00:01:40	1454	3.82e-06	0.00145	1.99	2.07275
2025-06-12 00:01:41	1455	3.82e-06	0.00147	1.98	2.05962
2025-06-12 00:01:42	1456	3.82e-06	0.00147	1.98	2.06837
2025-06-12 00:01:43	1457	3.82e-06	0.00148	1.98	2.064
2025-06-12 00:01:44	1458	3.82e-06	0.00149	1.98	2.05962
2025-06-12 00:01:45	1459	3.82e-06	0.0015	1.98	2.07275
2025-06-12 00:01:46	1460	3.82e-06	0.00151	1.98	2.07275
2025-06-12 00:01:47	1461	3.82e-06	0.00152	1.98	2.05962
2025-06-12 00:01:48	1462	3.82e-06	0.00153	1.98	2.07275
2025-06-12 00:01:49	1463	3.82e-06	0.00154	1.97	2.08588
2025-06-12 00:01:50	1464	3.82e-06	0.00165	1.97	2.05524
2025-06-12 00:01:51	1465	3.84e-06	0.00176	1.97	2.064
2025-06-12 00:01:52	1466	3.82e-06	0.00179	1.97	2.05524
2025-06-12 00:01:53	1467	3.82e-06	0.00178	1.97	2.04211
2025-06-12 00:01:54	1468	3.82e-06	0.00176	1.97	2.05962
2025-06-12 00:01:55	1469	3.82e-06	0.00174	1.97	2.05524
2025-06-12 00:01:56	1470	3.82e-06	0.00171	1.97	2.05087
2025-06-12 00:01:57	1471	3.82e-06	0.00169	1.97	2.04649
2025-06-12 00:01:58	1472	3.82e-06	0.00168	1.97	2.04649
2025-06-12 00:01:59	1473	3.82e-06	0.00166	1.97	2.05524
2025-06-12 00:02:00	1474	3.81e-06	0.00164	1.97	2.04649
2025-06-12 00:02:01	1475	3.76e-06	0.00163	1.97	2.05524
2025-06-12 00:02:02	1476	3.76e-06	0.00162	1.97	2.05087
2025-06-12 00:02:03	1477	3.76e-06	0.00162	1.97	2.05962
2025-06-12 00:02:04	1478	3.76e-06	0.00162	1.97	2.05962
2025-06-12 00:02:04	1478	3.76e-06	0.00161	1.96	2.03774
2025-06-12 00:02:05	1479	3.76e-06	0.00161	1.96	2.03774
2025-06-12 00:02:06	1480	3.76e-06	0.00161	1.96	2.05087
2025-06-12 00:02:07	1481	3.76e-06	0.00161	1.96	2.04649
2025-06-12 00:02:08	1482	3.76e-06	0.00161	1.96	2.03774
2025-06-12 00:02:09	1483	3.76e-06	0.00161	1.96	2.04211
2025-06-12 00:02:10	1484	3.76e-06	0.00162	1.96	2.03336
2025-06-12 00:02:11	1485	3.76e-06	0.00163	1.96	2.03336
2025-06-12 00:02:12	1486	3.76e-06	0.00163	1.96	2.02461
2025-06-12 00:02:13	1487	3.76e-06	0.00164	1.95	2.04211
2025-06-12 00:02:14	1488	3.76e-06	0.00165	1.94	2.01585
2025-06-12 00:02:15	1489	3.76e-06	0.00165	1.94	2.04649
2025-06-12 00:02:16	1490	3.76e-06	0.00165	1.94	2.04649
2025-06-12 00:02:17	1491	3.76e-06	0.00166	1.94	2.03774
2025-06-12 00:02:18	1492	3.76e-06	0.00166	1.94	2.02461
2025-06-12 00:02:19	1493	3.76e-06	0.00167	1.95	2.03774
2025-06-12 00:02:20	1494	3.76e-06	0.00168	1.94	2.03336
2025-06-12 00:02:21	1495	3.76e-06	0.00168	1.94	2.02461
2025-06-12 00:02:22	1496	3.76e-06	0.00169	1.94	2.03336
2025-06-12 00:02:23	1497	3.76e-06	0.00168	1.95	2.02023
2025-06-12 00:02:24	1498	3.76e-06	0.00169	1.95	2.03774
2025-06-12 00:02:25	1499	3.76e-06	0.00169	1.95	2.02023
2025-06-12 00:02:26	1500	3.76e-06	0.00169	1.95	2.02461
2025-06-12 00:02:27	1501	3.76e-06	0.0017	1.94	2.02461
2025-06-12 00:02:28	1502	3.76e-06	0.0017	1.93	2.01147
2025-06-12 00:02:28	1502	3.76e-06	0.0017	1.93	2.02898
2025-06-12 00:02:30	1504	3.76e-06	0.0017	1.93	2.02461
2025-06-12 00:02:30	1504	3.76e-06	0.0017	1.93	2.02023
2025-06-12 00:02:31	1505	3.76e-06	0.0017	1.93	2.02023
2025-06-12 00:02:32	1506	3.76e-06	0.00169	1.93	2.02023
2025-06-12 00:02:33	1507	1.6e-05	0.00166	1.93	2.0071
2025-06-12 00:02:34	1508	3.48e-05	0.00142	1.93	2.02461
2025-06-12 00:02:35	1509	2.5e-05	0.00113	1.93	2.01585
2025-06-12 00:02:36	1510	2.04e-05	0.000887	1.93	2.01147
2025-06-12 00:02:37	1511	1.71e-05	0.000714	1.92	2.02023
2025-06-12 00:02:38	1512	1.54e-05	0.000589	1.92	1.99397
2025-06-12 00:02:39	1513	1.42e-05	0.000499	1.92	2.00272
2025-06-12 00:02:40	1514	1.34e-05	0.000424	1.92	1.99397
2025-06-12 00:02:41	1515	1.26e-05	0.000365	1.92	2.0071
2025-06-12 00:02:42	1516	1.2e-05	0.000317	1.92	2.01147
2025-06-12 00:02:43	1517	1.14e-05	0.000277	1.92	2.00272
2025-06-12 00:02:44	1518	1.09e-05	0.000242	1.92	1.98959
2025-06-12 00:02:45	1519	1.06e-05	0.000218	1.92	2.02898
2025-06-12 00:02:46	1520	1.03e-05	0.000196	1.92	1.99397
2025-06-12 00:02:47	1521	1.01e-05	0.000176	1.92	2.01147
2025-06-12 00:02:48	1522	9.89e-06	0.000163	1.92	2.00272
2025-06-12 00:02:49	1523	9.7e-06	0.000153	1.92	1.99397
2025-06-12 00:02:50	1524	9.52e-06	0.000145	1.92	1.99834
2025-06-12 00:02:51	1525	9.37e-06	0.000136	1.92	1.97646
2025-06-12 00:02:52	1526	9.16e-06	0.000129	1.91	1.98521
2025-06-12 00:02:53	1527	9.01e-06	0.000126	1.91	1.99397
2025-06-12 00:02:54	1528	8.86e-06	0.000121	1.91	1.99834
2025-06-12 00:02:54	1528	8.7e-06	0.000116	1.91	1.99397
2025-06-12 00:02:55	1529	8.58e-06	0.00011	1.91	1.98959
2025-06-12 00:02:56	1530	8.43e-06	0.000107	1.91	1.97646
2025-06-12 00:02:57	1531	8.37e-06	0.000101	1.91	1.99397
2025-06-12 00:02:58	1532	8.22e-06	0.000101	1.91	1.98521
2025-06-12 00:02:59	1533	8.1e-06	0.0001	1.91	1.97646
2025-06-12 00:03:00	1534	7.98e-06	0.0001	1.9	1.99397
2025-06-12 00:03:01	1535	7.89e-06	0.0001	1.9	1.98959
2025-06-12 00:03:02	1536	7.73e-06	0.0001	1.9	1.98959
2025-06-12 00:03:03	1537	7.76e-06	0.0001	1.9	1.98959
2025-06-12 00:03:04	1538	7.61e-06	0.0001	1.9	1.97208
2025-06-12 00:03:05	1539	7.58e-06	0.0001	1.9	1.98084
2025-06-12 00:03:06	1540	7.49e-06	0.0001	1.9	1.98084
2025-06-12 00:03:07	1541	7.4e-06	0.0001	1.9	1.96771
2025-06-12 00:03:08	1542	7.28e-06	0.0001	1.9	1.97208
2025-06-12 00:03:09	1543	7.25e-06	0.0001	1.9	1.97646
2025-06-12 00:03:10	1544	7.13e-06	0.0001	1.9	1.97208
2025-06-12 00:03:11	1545	7.1e-06	0.0001	1.9	1.97208
2025-06-12 00:03:12	1546	7.04e-06	0.0001	1.9	1.97646
2025-06-12 00:03:13	1547	6.98e-06	0.0001	1.89	1.98084
2025-06-12 00:03:14	1548	6.95e-06	0.0001	1.89	1.95895
2025-06-12 00:03:15	1549	6.86e-06	0.0001	1.89	1.96333
2025-06-12 00:03:16	1550	6.84e-06	0.0001	1.89	1.96333
2025-06-12 00:03:17	1551	6.84e-06	0.0001	1.89	1.96333
2025-06-12 00:03:18	1552	6.74e-06	0.0001	1.89	1.97208
2025-06-12 00:03:19	1553	6.74e-06	0.0001	1.89	1.95895
2025-06-12 00:03:20	1554	6.67e-06	0.0001	1.89	1.95457
2025-06-12 00:03:20	1554	6.63e-06	0.0001	1.89	1.95457
2025-06-12 00:03:21	1555	6.63e-06	0.0001	1.89	1.94144
2025-06-12 00:03:22	1556	6.63e-06	0.0001	1.89	1.95895
2025-06-12 00:03:23	1557	6.53e-06	0.0001	1.89	1.9502
2025-06-12 00:03:24	1558	6.53e-06	0.0001	1.88	1.9502
2025-06-12 00:03:25	1559	6.53e-06	0.0001	1.87	1.9502
2025-06-12 00:03:26	1560	6.45e-06	0.0001	1.87	1.94144
2025-06-12 00:03:27	1561	6.43e-06	0.0001	1.87	1.94582
2025-06-12 00:03:28	1562	6.43e-06	0.0001	1.87	1.95895
2025-06-12 00:03:29	1563	6.43e-06	0.0001	1.87	1.95457
2025-06-12 00:03:30	1564	6.32e-06	0.0001	1.87	1.94582
2025-06-12 00:03:31	1565	6.34e-06	0.0001	1.88	1.94582
2025-06-12 00:03:32	1566	6.34e-06	0.0001	1.88	1.95457
2025-06-12 00:03:33	1567	6.32e-06	0.0001	1.88	1.9502
2025-06-12 00:03:34	1568	6.22e-06	0.0001	1.87	1.9502
2025-06-12 00:03:35	1569	6.22e-06	0.0001	1.88	1.95457
2025-06-12 00:03:36	1570	6.22e-06	0.0001	1.87	1.93707
2025-06-12 00:03:37	1571	6.22e-06	0.0001	1.87	1.95895
2025-06-12 00:03:38	1572	6.2e-06	0.0001	1.87	1.94144
2025-06-12 00:03:39	1573	6.14e-06	0.0001	1.87	1.94144
2025-06-12 00:03:40	1574	6.12e-06	0.0001	1.87	1.93707
2025-06-12 00:03:41	1575	6.12e-06	0.0001	1.86	1.94582
2025-06-12 00:03:42	1576	6.11e-06	0.0001	1.87	1.94144
2025-06-12 00:03:43	1577	6.07e-06	0.0001	1.87	1.93707
2025-06-12 00:03:44	1578	6.03e-06	0.0001	1.86	1.94144
2025-06-12 00:03:46	1580	6.01e-06	0.0001	1.86	1.93269
2025-06-12 00:03:47	1581	6.03e-06	0.0001	1.86	1.93269
2025-06-12 00:03:48	1582	6.01e-06	0.0001	1.85	1.93269
2025-06-12 00:03:49	1583	5.95e-06	0.0001	1.85	1.92831
2025-06-12 00:03:50	1584	5.91e-06	0.0001	1.86	1.92831
2025-06-12 00:03:51	1585	5.91e-06	0.0001	1.86	1.93269
2025-06-12 00:03:52	1586	5.91e-06	0.0001	1.85	1.91081
2025-06-12 00:03:53	1587	5.91e-06	0.0001	1.85	1.91518
2025-06-12 00:03:54	1588	5.91e-06	0.0001	1.85	1.93269
2025-06-12 00:03:55	1589	5.89e-06	0.0001	1.85	1.94144
2025-06-12 00:03:56	1590	5.91e-06	0.0001	1.85	1.92394
2025-06-12 00:03:57	1591	5.82e-06	0.0001	1.85	1.93269
2025-06-12 00:03:58	1592	5.82e-06	0.0001	1.84	1.91518
2025-06-12 00:03:59	1593	5.8e-06	0.0001	1.84	1.92394
2025-06-12 00:04:00	1594	5.82e-06	0.0001	1.84	1.91518
2025-06-12 00:04:01	1595	5.82e-06	0.0001	1.84	1.91518
2025-06-12 00:04:02	1596	5.8e-06	0.0001	1.84	1.91956
2025-06-12 00:04:03	1597	5.82e-06	0.0001	1.84	1.90205
2025-06-12 00:04:04	1598	5.74e-06	0.0001	1.84	1.91518
2025-06-12 00:04:05	1599	5.7e-06	0.0001	1.84	1.91081
2025-06-12 00:04:06	1600	5.7e-06	0.0001	1.84	1.92394
2025-06-12 00:04:07	1601	5.7e-06	0.0001	1.83	1.91518
2025-06-12 00:04:08	1602	5.7e-06	0.0001	1.83	1.90205
2025-06-12 00:04:09	1603	5.72e-06	0.0001	1.83	1.91081
2025-06-12 00:04:10	1604	5.7e-06	0.0001	1.83	1.91081
2025-06-12 00:04:11	1605	5.7e-06	0.0001	1.83	1.90643
2025-06-12 00:04:12	1606	5.68e-06	0.0001	1.83	1.90205
2025-06-12 00:04:13	1607	5.62e-06	0.0001	1.83	1.91956
2025-06-12 00:04:14	1608	5.6e-06	0.0001	1.83	1.91081
2025-06-12 00:04:15	1609	5.62e-06	0.0001	1.83	1.89768
2025-06-12 00:04:17	1611	5.62e-06	0.0001	1.82	1.90205
2025-06-12 00:04:18	1612	5.62e-06	0.0001	1.82	1.91081
2025-06-12 00:04:18	1612	5.6e-06	0.0001	1.82	1.89768
2025-06-12 00:04:19	1613	5.62e-06	0.0001	1.82	1.90643
2025-06-12 00:04:20	1614	5.62e-06	0.0001	1.82	1.90643
2025-06-12 00:04:21	1615	5.62e-06	0.0001	1.82	1.90643
2025-06-12 00:04:22	1616	5.55e-06	0.0001	1.82	1.89768
2025-06-12 00:04:23	1617	5.51e-06	0.0001	1.82	1.89768
2025-06-12 00:04:24	1618	5.51e-06	0.0001	1.82	1.89768
2025-06-12 00:04:25	1619	5.53e-06	0.0001	1.82	1.91081
2025-06-12 00:04:26	1620	5.53e-06	0.0001	1.82	1.88454
2025-06-12 00:04:27	1621	5.53e-06	0.0001	1.82	1.88892
2025-06-12 00:04:28	1622	5.51e-06	0.0001	1.82	1.8933
2025-06-12 00:04:29	1623	5.53e-06	0.0001	1.82	1.88454
2025-06-12 00:04:30	1624	5.53e-06	0.0001	1.81	1.8933
2025-06-12 00:04:31	1625	5.51e-06	0.0001	1.81	1.88017
2025-06-12 00:04:32	1626	5.53e-06	0.0001	1.81	1.88892
2025-06-12 00:04:33	1627	5.49e-06	0.0001	1.81	1.88454
2025-06-12 00:04:35	1629	5.45e-06	0.0001	1.81	1.87579
2025-06-12 00:04:35	1629	5.43e-06	0.0001	1.81	1.86704
2025-06-12 00:04:36	1630	5.43e-06	0.0001	1.81	1.88454
2025-06-12 00:04:37	1631	5.41e-06	0.0001	1.81	1.8933
2025-06-12 00:04:38	1632	5.43e-06	0.0001	1.81	1.87579
2025-06-12 00:04:39	1633	5.41e-06	0.0001	1.81	1.88017
2025-06-12 00:04:40	1634	5.41e-06	0.0001	1.81	1.87141
2025-06-12 00:04:41	1635	5.41e-06	0.0001	1.81	1.87579
2025-06-12 00:04:42	1636	5.41e-06	0.0001	1.81	1.89768
2025-06-12 00:04:43	1637	5.41e-06	0.0001	1.8	1.85828
2025-06-12 00:04:44	1638	5.43e-06	0.0001	1.8	1.86704
2025-06-12 00:04:45	1639	5.41e-06	0.0001	1.8	1.87141
2025-06-12 00:04:46	1640	5.35e-06	0.0001	1.8	1.87579
2025-06-12 00:04:47	1641	5.31e-06	0.0001	1.8	1.86266
2025-06-12 00:04:48	1642	5.31e-06	0.0001	1.8	1.87579
2025-06-12 00:04:49	1643	5.31e-06	0.0001	1.79	1.86704
2025-06-12 00:04:50	1644	5.31e-06	0.0001	1.8	1.87141
2025-06-12 00:04:51	1645	5.31e-06	0.0001	1.8	1.8539
2025-06-12 00:04:52	1646	5.31e-06	0.0001	1.8	1.86704
2025-06-12 00:04:53	1647	5.31e-06	0.0001	1.8	1.8539
2025-06-12 00:04:54	1648	5.31e-06	0.0001	1.8	1.86704
2025-06-12 00:04:55	1649	5.31e-06	0.0001	1.8	1.85828
2025-06-12 00:04:56	1650	5.31e-06	0.0001	1.79	1.8539
2025-06-12 00:04:57	1651	5.3e-06	0.0001	1.78	1.84953
2025-06-12 00:04:59	1653	5.31e-06	0.0001	1.78	1.8539
2025-06-12 00:05:00	1654	5.31e-06	0.0001	1.79	1.84953
2025-06-12 00:05:00	1654	5.31e-06	0.0001	1.79	1.86266
2025-06-12 00:05:01	1655	5.31e-06	0.0001	1.78	1.8539
2025-06-12 00:05:02	1656	5.33e-06	0.0001	1.78	1.85828
2025-06-12 00:05:03	1657	5.31e-06	0.0001	1.78	1.84515
2025-06-12 00:05:04	1658	5.26e-06	0.0001	1.78	1.8539
2025-06-12 00:05:05	1659	5.22e-06	0.0001	1.78	1.84953
2025-06-12 00:05:07	1661	5.2e-06	0.0001	1.77	1.84515
2025-06-12 00:05:08	1662	5.2e-06	0.0001	1.77	1.84953
2025-06-12 00:05:09	1663	5.22e-06	0.0001	1.77	1.84515
2025-06-12 00:05:09	1663	5.22e-06	0.0001	1.77	1.8539
2025-06-12 00:05:10	1664	5.22e-06	0.0001	1.77	1.84078
2025-06-12 00:05:11	1665	5.22e-06	0.0001	1.77	1.84515
2025-06-12 00:05:12	1666	5.2e-06	0.0001	1.77	1.8539
2025-06-12 00:05:13	1667	5.2e-06	0.0001	1.77	1.83202
2025-06-12 00:05:14	1668	5.22e-06	0.0001	1.77	1.8364
2025-06-12 00:05:15	1669	5.22e-06	0.0001	1.77	1.84078
2025-06-12 00:05:16	1670	5.2e-06	0.0001	1.77	1.84515
2025-06-12 00:05:17	1671	5.2e-06	0.0001	1.77	1.84078
2025-06-12 00:05:18	1672	5.22e-06	0.0001	1.77	1.84078
2025-06-12 00:05:19	1673	5.2e-06	0.0001	1.77	1.83202
2025-06-12 00:05:20	1674	5.22e-06	0.0001	1.77	1.8364
2025-06-12 00:05:21	1675	5.2e-06	0.0001	1.77	1.81451
2025-06-12 00:05:22	1676	5.18e-06	0.0001	1.76	1.8364
2025-06-12 00:05:23	1677	5.14e-06	0.0001	1.76	1.84078
2025-06-12 00:05:24	1678	5.14e-06	0.0001	1.76	1.81451
2025-06-12 00:05:25	1679	5.12e-06	0.0001	1.76	1.82764
2025-06-12 00:05:26	1680	5.1e-06	0.0001	1.76	1.83202
2025-06-12 00:05:27	1681	5.1e-06	0.0001	1.77	1.81451
2025-06-12 00:05:28	1682	5.1e-06	0.0001	1.76	1.8364
2025-06-12 00:05:29	1683	5.1e-06	0.0001	1.77	1.82327
2025-06-12 00:05:30	1684	5.1e-06	0.0001	1.75	1.8364
2025-06-12 00:05:31	1685	5.1e-06	0.0001	1.75	1.84078
2025-06-12 00:05:32	1686	5.1e-06	0.0001	1.75	1.81014
2025-06-12 00:05:33	1687	5.1e-06	0.0001	1.75	1.81451
2025-06-12 00:05:34	1688	5.12e-06	0.0001	1.75	1.82764
2025-06-12 00:05:35	1689	5.1e-06	0.0001	1.75	1.82764
2025-06-12 00:05:36	1690	5.1e-06	0.0001	1.75	1.82764
2025-06-12 00:05:37	1691	5.1e-06	0.0001	1.75	1.81451
2025-06-12 00:05:38	1692	5.1e-06	0.0001	1.75	1.81889
2025-06-12 00:05:39	1693	5.1e-06	0.0001	1.75	1.82764
2025-06-12 00:05:40	1694	5.1e-06	0.0001	1.75	1.81014
2025-06-12 00:05:41	1695	5.1e-06	0.0001	1.74	1.82327
2025-06-12 00:05:42	1696	5.1e-06	0.0001	1.74	1.81889
2025-06-12 00:05:43	1697	5.1e-06	0.0001	1.74	1.83202
2025-06-12 00:05:44	1698	5.1e-06	0.0001	1.74	1.81014
2025-06-12 00:05:45	1699	5.1e-06	0.0001	1.74	1.80138
2025-06-12 00:05:46	1700	5.1e-06	0.0001	1.74	1.81014
2025-06-12 00:05:47	1701	5.1e-06	0.0001	1.74	1.81451
2025-06-12 00:05:48	1702	5.1e-06	0.0001	1.74	1.79701
2025-06-12 00:05:49	1703	5.1e-06	0.0001	1.74	1.81451
2025-06-12 00:05:50	1704	5.02e-06	0.0001	1.74	1.81451
2025-06-12 00:05:51	1705	5.01e-06	0.0001	1.74	1.80576
2025-06-12 00:05:51	1705	5.01e-06	0.0001	1.74	1.80576
2025-06-12 00:05:52	1706	5.01e-06	0.0001	1.73	1.80138
2025-06-12 00:05:53	1707	5.01e-06	0.0001	1.73	1.79701
2025-06-12 00:05:54	1708	5.01e-06	0.0001	1.73	1.82764
2025-06-12 00:05:55	1709	5.01e-06	0.0001	1.73	1.80138
2025-06-12 00:05:56	1710	5.01e-06	0.0001	1.73	1.80138
2025-06-12 00:05:57	1711	5.01e-06	0.0001	1.73	1.79263
2025-06-12 00:05:58	1712	4.99e-06	0.0001	1.73	1.79263
2025-06-12 00:05:59	1713	5.01e-06	0.0001	1.72	1.79263
2025-06-12 00:06:00	1714	5.01e-06	0.0001	1.73	1.80138
2025-06-12 00:06:01	1715	5.01e-06	0.0001	1.73	1.78388
2025-06-12 00:06:02	1716	5.01e-06	0.0001	1.73	1.80138
2025-06-12 00:06:03	1717	5.01e-06	0.0001	1.73	1.79263
2025-06-12 00:06:04	1718	5.01e-06	0.0001	1.72	1.78388
2025-06-12 00:06:05	1719	5.01e-06	0.0001	1.72	1.80138
2025-06-12 00:06:06	1720	5.01e-06	0.0001	1.72	1.78388
2025-06-12 00:06:07	1721	5.01e-06	0.0001	1.72	1.78825
2025-06-12 00:06:08	1722	5.01e-06	0.0001	1.72	1.78388
2025-06-12 00:06:09	1723	5.01e-06	0.0001	1.72	1.7795
2025-06-12 00:06:10	1724	5.01e-06	0.0001	1.72	1.78825
2025-06-12 00:06:11	1725	5.01e-06	0.0001	1.72	1.77074
2025-06-12 00:06:12	1726	5.01e-06	0.0001	1.72	1.78388
2025-06-12 00:06:13	1727	5.01e-06	0.0001	1.72	1.7795
2025-06-12 00:06:14	1728	5.01e-06	0.0001	1.72	1.79701
2025-06-12 00:06:15	1729	5.01e-06	0.0001	1.72	1.7795
2025-06-12 00:06:16	1730	4.99e-06	0.0001	1.71	1.78825
2025-06-12 00:06:16	1730	5.01e-06	0.0001	1.71	1.7795
2025-06-12 00:06:17	1731	5.01e-06	0.0001	1.71	1.77074
2025-06-12 00:06:18	1732	5.01e-06	0.0001	1.69	1.75324
2025-06-12 00:06:19	1733	4.99e-06	0.0001	1.69	1.75761
2025-06-12 00:06:20	1734	4.97e-06	0.0001	1.68	1.73573
2025-06-12 00:06:21	1735	4.93e-06	0.0001	1.68	1.74011
2025-06-12 00:06:22	1736	4.91e-06	0.0001	1.66	1.73135
2025-06-12 00:06:23	1737	4.89e-06	0.0001	1.66	1.7226
2025-06-12 00:06:24	1738	4.89e-06	0.0001	1.65	1.7226
2025-06-12 00:06:25	1739	4.89e-06	0.0001	1.65	1.70509
2025-06-12 00:06:26	1740	4.91e-06	0.0001	1.65	1.70071
2025-06-12 00:06:27	1741	4.89e-06	0.0001	1.64	1.69196
2025-06-12 00:06:28	1742	4.89e-06	0.0001	1.64	1.69634
2025-06-12 00:06:29	1743	4.91e-06	0.0001	1.64	1.70071
2025-06-12 00:06:30	1744	4.91e-06	0.0001	1.63	1.70071
2025-06-12 00:06:31	1745	4.91e-06	0.0001	1.63	1.69196
2025-06-12 00:06:32	1746	4.89e-06	0.0001	1.63	1.67445
2025-06-12 00:06:33	1747	4.91e-06	0.0001	1.63	1.69196
2025-06-12 00:06:34	1748	4.91e-06	0.0001	1.63	1.67007
2025-06-12 00:06:35	1749	4.89e-06	0.0001	1.62	1.67883
2025-06-12 00:06:36	1750	4.89e-06	0.0001	1.62	1.69196
2025-06-12 00:06:37	1751	4.91e-06	0.0001	1.62	1.67445
2025-06-12 00:06:38	1752	4.91e-06	0.0001	1.62	1.67007
2025-06-12 00:06:39	1753	4.89e-06	0.0001	1.62	1.70509
2025-06-12 00:06:40	1754	4.87e-06	0.0001	1.62	1.68321
2025-06-12 00:06:41	1755	4.89e-06	0.0001	1.62	1.67007
2025-06-12 00:06:41	1755	4.89e-06	0.0001	1.62	1.67445
2025-06-12 00:06:42	1756	4.89e-06	0.0001	1.62	1.67883
2025-06-12 00:06:43	1757	4.89e-06	0.0001	1.62	1.67883
2025-06-12 00:06:44	1758	4.89e-06	0.0001	1.62	1.68758
2025-06-12 00:06:45	1759	4.91e-06	0.0001	1.63	1.67445
2025-06-12 00:06:46	1760	4.89e-06	0.0001	1.62	1.68321
2025-06-12 00:06:47	1761	4.89e-06	0.0001	1.62	1.67883
2025-06-12 00:06:48	1762	4.91e-06	0.0001	1.62	1.6657
2025-06-12 00:06:49	1763	4.91e-06	0.0001	1.62	1.6657
2025-06-12 00:06:50	1764	4.89e-06	0.0001	1.62	1.68758
2025-06-12 00:06:51	1765	4.91e-06	0.0001	1.62	1.67007
2025-06-12 00:06:52	1766	4.89e-06	0.0001	1.62	1.66132
2025-06-12 00:06:53	1767	4.89e-06	0.0001	1.62	1.67883
2025-06-12 00:06:54	1768	4.91e-06	0.0001	1.62	1.6657
2025-06-12 00:06:55	1769	4.87e-06	0.0001	1.61	1.68758
2025-06-12 00:06:56	1770	4.83e-06	0.0001	1.61	1.67007
2025-06-12 00:06:57	1771	4.83e-06	0.0001	1.61	1.65257
2025-06-12 00:06:58	1772	4.81e-06	0.0001	1.61	1.6657
2025-06-12 00:06:59	1773	4.81e-06	0.0001	1.61	1.6657
2025-06-12 00:07:00	1774	4.81e-06	0.0001	1.61	1.6657
2025-06-12 00:07:01	1775	4.79e-06	0.0001	1.61	1.67007
2025-06-12 00:07:02	1776	4.81e-06	0.0001	1.61	1.67445
2025-06-12 00:07:03	1777	4.81e-06	0.0001	1.61	1.6657
2025-06-12 00:07:04	1778	4.81e-06	0.0001	1.61	1.67007
2025-06-12 00:07:05	1779	4.81e-06	0.0001	1.61	1.67007
2025-06-12 00:07:06	1780	4.81e-06	0.0001	1.61	1.67007
2025-06-12 00:07:06	1780	4.79e-06	0.0001	1.61	1.66132
2025-06-12 00:07:07	1781	4.79e-06	0.0001	1.61	1.67883
2025-06-12 00:07:08	1782	4.81e-06	0.0001	1.61	1.65694
2025-06-12 00:07:09	1783	4.79e-06	0.0001	1.61	1.67007
2025-06-12 00:07:10	1784	4.81e-06	0.0001	1.61	1.67445
2025-06-12 00:07:11	1785	4.79e-06	0.0001	1.61	1.67007
2025-06-12 00:07:12	1786	4.81e-06	0.0001	1.61	1.64381
2025-06-12 00:07:13	1787	4.81e-06	0.0001	1.61	1.67007
2025-06-12 00:07:14	1788	4.79e-06	0.0001	1.61	1.6657
2025-06-12 00:07:15	1789	4.81e-06	0.0001	1.61	1.66132
2025-06-12 00:07:16	1790	4.81e-06	0.0001	1.61	1.6657
2025-06-12 00:07:17	1791	4.79e-06	0.0001	1.61	1.64381
2025-06-12 00:07:18	1792	4.79e-06	0.0001	1.61	1.66132
2025-06-12 00:07:19	1793	4.81e-06	0.0001	1.61	1.66132
2025-06-12 00:07:20	1794	4.79e-06	0.0001	1.61	1.65694
2025-06-12 00:07:21	1795	4.81e-06	0.0001	1.61	1.66132
2025-06-12 00:07:22	1796	4.81e-06	0.0001	1.62	1.66132
2025-06-12 00:07:23	1797	4.79e-06	0.0001	1.61	1.65694
2025-06-12 00:07:24	1798	4.81e-06	0.0001	1.61	1.66132
2025-06-12 00:07:25	1799	4.79e-06	0.0001	1.6	1.66132
2025-06-12 00:07:26	1800	4.79e-06	0.0001	1.61	1.6657
2025-06-12 00:07:27	1801	4.74e-06	0.0001	1.6	1.66132
2025-06-12 00:07:28	1802	4.74e-06	0.0001	1.61	1.65694
2025-06-12 00:07:29	1803	4.72e-06	0.0001	1.61	1.65257
2025-06-12 00:07:30	1804	4.7e-06	0.0001	1.6	1.65257
2025-06-12 00:07:31	1805	4.7e-06	0.0001	1.61	1.65257
2025-06-12 00:07:32	1806	4.7e-06	0.0001	1.61	1.65257
2025-06-12 00:07:32	1806	4.7e-06	0.0001	1.61	1.65694
2025-06-12 00:07:33	1807	4.7e-06	0.0001	1.61	1.65694
2025-06-12 00:07:34	1808	4.7e-06	0.0001	1.6	1.65257
2025-06-12 00:07:35	1809	4.7e-06	0.0001	1.6	1.66132
2025-06-12 00:07:36	1810	4.7e-06	0.0001	1.6	1.63944
2025-06-12 00:07:37	1811	4.7e-06	0.0001	1.6	1.65257
2025-06-12 00:07:38	1812	4.7e-06	0.0001	1.61	1.64381
2025-06-12 00:07:39	1813	4.72e-06	0.0001	1.61	1.6657
2025-06-12 00:07:40	1814	4.7e-06	0.0001	1.6	1.64381
2025-06-12 00:07:41	1815	4.7e-06	0.0001	1.6	1.65257
2025-06-12 00:07:42	1816	4.7e-06	0.0001	1.6	1.65257
2025-06-12 00:07:43	1817	4.72e-06	0.0001	1.6	1.64819
2025-06-12 00:07:44	1818	4.7e-06	0.0001	1.6	1.65257
2025-06-12 00:07:45	1819	4.7e-06	0.0001	1.6	1.64819
2025-06-12 00:07:46	1820	4.7e-06	0.0001	1.6	1.65257
2025-06-12 00:07:47	1821	4.7e-06	0.0001	1.6	1.65257
2025-06-12 00:07:48	1822	4.7e-06	0.0001	1.6	1.63944
2025-06-12 00:07:49	1823	4.7e-06	0.0001	1.6	1.64381
2025-06-12 00:07:50	1824	4.7e-06	0.0001	1.6	1.64819
2025-06-12 00:07:51	1825	4.7e-06	0.0001	1.6	1.63506
2025-06-12 00:07:52	1826	4.7e-06	0.0001	1.6	1.64819
2025-06-12 00:07:53	1827	4.72e-06	0.0001	1.6	1.65694
2025-06-12 00:07:54	1828	4.7e-06	0.0001	1.6	1.65257
2025-06-12 00:07:55	1829	4.7e-06	0.0001	1.6	1.66132
2025-06-12 00:07:56	1830	4.7e-06	0.0001	1.6	1.65694
2025-06-12 00:07:57	1831	4.7e-06	0.0001	1.6	1.63944
2025-06-12 00:07:57	1831	4.7e-06	0.0001	1.6	1.63944
2025-06-12 00:07:58	1832	4.7e-06	0.0001	1.6	1.64819
2025-06-12 00:07:59	1833	4.72e-06	0.0001	1.6	1.63944
2025-06-12 00:08:00	1834	4.7e-06	0.0001	1.6	1.62631
2025-06-12 00:08:01	1835	4.7e-06	0.0001	1.6	1.64381
2025-06-12 00:08:02	1836	4.7e-06	0.0001	1.6	1.63068
2025-06-12 00:08:03	1837	4.7e-06	0.0001	1.6	1.63944
2025-06-12 00:08:05	1839	4.7e-06	0.0001	1.59	1.63068
2025-06-12 00:08:05	1839	4.72e-06	0.0001	1.59	1.64381
2025-06-12 00:08:06	1840	4.7e-06	0.0001	1.59	1.63506
2025-06-12 00:08:07	1841	4.7e-06	0.0001	1.59	1.63068
2025-06-12 00:08:08	1842	4.7e-06	0.0001	1.59	1.62193
2025-06-12 00:08:09	1843	4.72e-06	0.0001	1.59	1.64819
2025-06-12 00:08:10	1844	4.7e-06	0.0001	1.59	1.63068
2025-06-12 00:08:11	1845	4.7e-06	0.0001	1.59	1.63506
2025-06-12 00:08:12	1846	4.7e-06	0.0001	1.59	1.63506
2025-06-12 00:08:13	1847	4.7e-06	0.0001	1.59	1.63506
2025-06-12 00:08:14	1848	4.7e-06	0.0001	1.59	1.63506
2025-06-12 00:08:15	1849	4.7e-06	0.0001	1.59	1.63068
2025-06-12 00:08:16	1850	4.7e-06	0.0001	1.59	1.63506
2025-06-12 00:08:17	1851	4.7e-06	0.0001	1.59	1.62631
2025-06-12 00:08:18	1852	4.7e-06	0.0001	1.59	1.63944
2025-06-12 00:08:19	1853	4.7e-06	0.0001	1.59	1.63944
2025-06-12 00:08:20	1854	4.7e-06	0.0001	1.59	1.63506
2025-06-12 00:08:21	1855	4.7e-06	0.0001	1.59	1.62193
2025-06-12 00:08:22	1856	4.7e-06	0.0001	1.59	1.63944
2025-06-12 00:08:23	1857	4.7e-06	0.0001	1.59	1.62631
2025-06-12 00:08:24	1858	4.7e-06	0.0001	1.59	1.62193
2025-06-12 00:08:25	1859	4.7e-06	0.0001	1.58	1.62631
2025-06-12 00:08:26	1860	4.7e-06	0.0001	1.58	1.62193
2025-06-12 00:08:27	1861	4.72e-06	0.0001	1.58	1.62193
2025-06-12 00:08:28	1862	4.72e-06	0.0001	1.58	1.62631
2025-06-12 00:08:29	1863	4.7e-06	0.0001	1.58	1.61755
2025-06-12 00:08:30	1864	4.72e-06	0.0001	1.58	1.63068
2025-06-12 00:08:31	1865	4.7e-06	0.0001	1.58	1.62631
2025-06-12 00:08:32	1866	4.7e-06	0.0001	1.58	1.62631
2025-06-12 00:08:33	1867	4.7e-06	0.0001	1.58	1.61755
2025-06-12 00:08:34	1868	4.72e-06	0.0001	1.58	1.62193
2025-06-12 00:08:35	1869	4.7e-06	0.0001	1.58	1.61755
2025-06-12 00:08:36	1870	4.7e-06	0.0001	1.58	1.61318
2025-06-12 00:08:37	1871	4.7e-06	0.0001	1.58	1.6088
2025-06-12 00:08:38	1872	4.7e-06	0.0001	1.58	1.61755
2025-06-12 00:08:39	1873	4.7e-06	0.0001	1.58	1.61755
2025-06-12 00:08:40	1874	4.66e-06	0.0001	1.57	1.61318
2025-06-12 00:08:41	1875	4.66e-06	0.0001	1.57	1.61318
2025-06-12 00:08:42	1876	4.62e-06	0.0001	1.57	1.61318
2025-06-12 00:08:43	1877	4.6e-06	0.0001	1.57	1.61755
2025-06-12 00:08:44	1878	4.6e-06	0.0001	1.57	1.60004
2025-06-12 00:08:45	1879	4.6e-06	0.0001	1.57	1.60442
2025-06-12 00:08:47	1881	4.6e-06	0.0001	1.57	1.61755
2025-06-12 00:08:48	1882	4.6e-06	0.0001	1.57	1.61755
2025-06-12 00:08:49	1883	4.6e-06	0.0001	1.57	1.61755
2025-06-12 00:08:50	1884	4.6e-06	0.0001	1.57	1.61755
2025-06-12 00:08:51	1885	4.58e-06	0.0001	1.57	1.6088
2025-06-12 00:08:52	1886	4.6e-06	0.0001	1.57	1.61755
2025-06-12 00:08:53	1887	4.6e-06	0.0001	1.57	1.6088
2025-06-12 00:08:54	1888	4.6e-06	0.0001	1.57	1.60004
2025-06-12 00:08:55	1889	4.6e-06	0.0001	1.57	1.6088
2025-06-12 00:08:55	1889	4.6e-06	0.0001	1.57	1.61755
2025-06-12 00:08:56	1890	4.6e-06	0.0001	1.57	1.61318
2025-06-12 00:08:57	1891	4.6e-06	0.0001	1.57	1.6088
2025-06-12 00:08:58	1892	4.6e-06	0.0001	1.56	1.61318
2025-06-12 00:08:59	1893	4.6e-06	0.0001	1.56	1.60442
2025-06-12 00:09:00	1894	4.6e-06	0.0001	1.56	1.60442
2025-06-12 00:09:01	1895	4.58e-06	0.0001	1.56	1.6088
2025-06-12 00:09:02	1896	4.6e-06	0.0001	1.57	1.60442
2025-06-12 00:09:03	1897	4.6e-06	0.0001	1.57	1.59567
2025-06-12 00:09:04	1898	4.6e-06	0.0001	1.57	1.60004
2025-06-12 00:09:05	1899	4.6e-06	0.0001	1.56	1.59129
2025-06-12 00:09:06	1900	4.6e-06	0.0001	1.56	1.59129
2025-06-12 00:09:07	1901	4.6e-06	0.0001	1.56	1.59567
2025-06-12 00:09:08	1902	4.6e-06	0.0001	1.56	1.59129
2025-06-12 00:09:09	1903	4.6e-06	0.0001	1.56	1.59567
2025-06-12 00:09:11	1905	4.6e-06	0.0001	1.56	1.59129
2025-06-12 00:09:12	1906	4.6e-06	0.0001	1.56	1.58691
2025-06-12 00:09:12	1906	4.58e-06	0.0001	1.56	1.59567
2025-06-12 00:09:13	1907	4.6e-06	0.0001	1.56	1.59129
2025-06-12 00:09:14	1908	4.6e-06	0.0001	1.56	1.60004
2025-06-12 00:09:15	1909	4.62e-06	0.0001	1.56	1.58254
2025-06-12 00:09:16	1910	4.6e-06	0.0001	1.56	1.59567
2025-06-12 00:09:17	1911	4.6e-06	0.0001	1.56	1.60004
2025-06-12 00:09:18	1912	4.6e-06	0.0001	1.56	1.59567
2025-06-12 00:09:19	1913	4.6e-06	0.0001	1.55	1.58691
2025-06-12 00:09:21	1915	4.6e-06	0.0001	1.56	1.58254
2025-06-12 00:09:21	1915	4.6e-06	0.0001	1.56	1.60004
2025-06-12 00:09:22	1916	4.6e-06	0.0001	1.56	1.6088
2025-06-12 00:09:23	1917	4.6e-06	0.0001	1.56	1.58691
2025-06-12 00:09:24	1918	4.58e-06	0.0001	1.56	1.57378
2025-06-12 00:09:25	1919	4.6e-06	0.0001	1.56	1.57816
2025-06-12 00:09:26	1920	4.6e-06	0.0001	1.55	1.59129
2025-06-12 00:09:27	1921	4.6e-06	0.0001	1.55	1.60442
2025-06-12 00:09:29	1923	4.6e-06	0.0001	1.55	1.56941
2025-06-12 00:09:29	1923	4.6e-06	0.0001	1.55	1.58254
2025-06-12 00:09:30	1924	4.58e-06	0.0001	1.55	1.59129
2025-06-12 00:09:31	1925	4.6e-06	0.0001	1.55	1.58254
2025-06-12 00:09:32	1926	4.6e-06	0.0001	1.55	1.57816
2025-06-12 00:09:33	1927	4.62e-06	0.0001	1.55	1.57378
2025-06-12 00:09:34	1928	4.6e-06	0.0001	1.55	1.56941
2025-06-12 00:09:35	1929	4.62e-06	0.0001	1.55	1.57378
2025-06-12 00:09:37	1931	4.6e-06	0.0001	1.55	1.56941
2025-06-12 00:09:38	1932	4.6e-06	0.0001	1.54	1.56941
2025-06-12 00:09:39	1933	4.6e-06	0.0001	1.53	1.55628
2025-06-12 00:09:39	1933	4.6e-06	0.0001	1.53	1.55628
2025-06-12 00:09:40	1934	4.6e-06	0.0001	1.53	1.53877
2025-06-12 00:09:41	1935	4.6e-06	0.0001	1.52	1.5519
2025-06-12 00:09:42	1936	4.6e-06	0.0001	1.52	1.53439
2025-06-12 00:09:43	1937	4.6e-06	0.0001	1.51	1.53439
2025-06-12 00:09:44	1938	4.6e-06	0.0001	1.51	1.53001
2025-06-12 00:09:45	1939	4.6e-06	0.0001	1.5	1.53001
2025-06-12 00:09:46	1940	4.62e-06	0.0001	1.5	1.52126
2025-06-12 00:09:47	1941	4.6e-06	0.0001	1.49	1.51251
2025-06-12 00:09:48	1942	4.6e-06	0.0001	1.49	1.50375
2025-06-12 00:09:49	1943	4.6e-06	0.0001	1.49	1.50375
2025-06-12 00:09:50	1944	4.62e-06	0.0001	1.49	1.50813
2025-06-12 00:09:51	1945	4.6e-06	0.0001	1.48	1.50813
2025-06-12 00:09:52	1946	4.58e-06	0.0001	1.49	1.495
2025-06-12 00:09:53	1947	4.6e-06	0.0001	1.49	1.49938
2025-06-12 00:09:54	1948	4.6e-06	0.0001	1.48	1.50375
2025-06-12 00:09:55	1949	4.6e-06	0.0001	1.48	1.50813
2025-06-12 00:09:56	1950	4.6e-06	0.0001	1.48	1.495
2025-06-12 00:09:57	1951	4.6e-06	0.0001	1.48	1.49062
2025-06-12 00:09:58	1952	4.6e-06	0.0001	1.48	1.50813
2025-06-12 00:09:59	1953	4.6e-06	0.0001	1.48	1.49938
2025-06-12 00:10:00	1954	4.6e-06	0.0001	1.48	1.49938
2025-06-12 00:10:01	1955	4.6e-06	0.0001	1.47	1.50375
2025-06-12 00:10:02	1956	4.56e-06	0.0001	1.48	1.48187
2025-06-12 00:10:03	1957	4.58e-06	0.0001	1.48	1.495
2025-06-12 00:10:04	1958	4.54e-06	0.0001	1.48	1.49062
2025-06-12 00:10:05	1959	4.54e-06	0.0001	1.48	1.51688
2025-06-12 00:10:06	1960	4.52e-06	0.0001	1.48	1.50375
2025-06-12 00:10:07	1961	4.5e-06	0.0001	1.48	1.49938
2025-06-12 00:10:08	1962	4.5e-06	0.0001	1.48	1.48187
2025-06-12 00:10:09	1963	4.5e-06	0.0001	1.48	1.48187
2025-06-12 00:10:10	1964	4.5e-06	0.0001	1.48	1.495
[truncated: 4,020 more rows]
