# Supplementary material for: A Unified Method for Triple Oxygen Isotope Analysis of Sulfate, Water, and Organics
Source: Anal Chem. 2026 Mar 6;98(11):8111–20. doi: 10.1021/acs.analchem.5c06406 (PMC13019427; doi:10.1021/acs.analchem.5c06406)
Supplement: Supplementary file 3 [file ac5c06406_si_003.zip › Zahnow_TORCH_Supplementary_Sample_Log_Files/2025-06-11_SLAP2_G7_evaluation_results.xlsx]

## Sheet: Summary
DateTime	Sample name	Sample Type	Sample mass	Instrument	d18O raw	d18O GD scaled	d18O VSMOW	d18O SD	Dp17O raw	Dp17O GD scaled	Dp17O VSMOW	Dp17O SD	d13C raw	d13C VPDB	d13C SD	TCD Peak area pos	TCD Peak area std	TCD Peak area neg	TCD Peak area neg std	TCD Peak ratio	TC/EA yield (%)	CO input pressure (mbar)	CO input pressure LN2 T (mbar)	CO residual pressure (mbar)	CO converted (mbar)	Discharge yield (%)	CO2 final pressure (mbar)	CO2/CO ratio	Residual gas pressure (mbar)	Comments
2025-06-11 15:54:08	SLAP2_G7	H2O	1.314	TILDAS	-54.5688	-52.1547	-52.1547	0.017	30.1275	37.2452	37.2452	8.6	N/A	N/A	N/A	12.6218	0.127242	0.313204	0.00693878	40.299	50.8719	2.56297	1.93707	0.0325	1.90457	98.3222	1.08357	0.568932	0.01

## Sheet: Isotope Data
ID	dateTimeMeasured	SampleName	d17O	d17OError	d18O	d18OError	Dp17O	Dp17OError	nSamCycles	nSamPoints	nRefPoints	pCO2Ref	pCO2Ref_error	pCO2Sam	pCO2Sam_error	pCO2Mismatch	pCO2Mismatch_error	PCellRef	PCellRef_error	PCellSam	PCellSam_error	PCellMismatch	PCellMismatch_error	TCellSam	TCellSam_error	TCellRef	TCellRef_error	TCellMismatch	TCellMismatch_error	measurementPeriod	d18O_scaled	d17O_scaled	Dp17O_scaled
19366	2025-06-12 07:17:46	GD_SLAP2_G7	-28.615	0.017	-52.604	0.017	-499.9	8.6	10	2038	2321	420.041	0.7242	417.672	0.98502	-2.37745	0.2798	41.3335	0.00425	41.3342	0.00113	0.00072	0.00343	24.499	0.00369	24.499	0.00369	-0.0001	0.0004	2025-06-08 to 2027-06-21	-54.5688	-29.1644	30.1275

## Sheet: Log Data
Sample name	Sample mass	TC/EA (°C)	Datetime	Trap 5 (°C)	Trap 6 (°C)	Trap 7 (°C)	Reactor (°C)	TCD (°C)	p G2 (mbar)	p G4 (mbar)	p G5 (mbar)	Datetime	Trap 5 (°C)	Trap 6 (°C)	Trap 7 (°C)	Reactor (°C)	TCD (°C)	p G2 (mbar)	p G4 (mbar)	p G5 (mbar)	Datetime	Trap 5 (°C)	Trap 6 (°C)	Trap 7 (°C)	Reactor (°C)	TCD (°C)	p G2 (mbar)	p G4 (mbar)	p G5 (mbar)	Datetime	Trap 5 (°C)	Trap 6 (°C)	Trap 7 (°C)	Reactor (°C)	TCD (°C)	p G2 (mbar)	p G4 (mbar)	p G5 (mbar)	Datetime	Trap 5 (°C)	Trap 6 (°C)	Trap 7 (°C)	Reactor (°C)	TCD (°C)	p G2 (mbar)	p G4 (mbar)	p G5 (mbar)	Datetime	Trap 5 (°C)
SLAP2_G7	1.314	1450.000000	2025-06-11 15:54:08	24.643005	33.546064	28.643327	21.307687	31.637714	0.000100	0.000100	-0.028166	2025-06-11 16:13:29	31.695211	66.075414	23.264883	5.970310	31.630803	0.000100	2.640000	2.562965	2025-06-11 16:14:58	26.613455	66.126044	-176.042722	-175.621432	31.943646	0.000100	1.980000	1.937067	2025-06-11 16:50:18	23.932639	63.633747	-177.713204	-175.786378	31.907975	0.000100	0.032500	0.019980	2025-06-11 17:00:13	24.453437	35.816942	24.217334	23.293319	31.789322	0.000100	0.745000	1.083569	2025-06-11 17:10:54	24.183744
[truncated: 7 more columns]

## Sheet: TCD Data
dateTime	Relative time	Signal
2025-06-11 15:56:15	0	0.032596
2025-06-11 15:56:16	1	0.035223
2025-06-11 15:56:17	2	0.032925
2025-06-11 15:56:18	3	0.029313
2025-06-11 15:56:19	4	0.035223
2025-06-11 15:56:20	5	0.035551
2025-06-11 15:56:21	6	0.034894
2025-06-11 15:56:22	7	0.03194
2025-06-11 15:56:23	8	0.033253
2025-06-11 15:56:24	9	0.032925
2025-06-11 15:56:25	10	0.028985
2025-06-11 15:56:26	11	0.033581
2025-06-11 15:56:27	12	0.03194
2025-06-11 15:56:28	13	0.030627
2025-06-11 15:56:29	14	0.036864
2025-06-11 15:56:30	15	0.034566
2025-06-11 15:56:31	16	0.032596
2025-06-11 15:56:32	17	0.035551
2025-06-11 15:56:33	18	0.030298
2025-06-11 15:56:34	19	0.035879
2025-06-11 15:56:35	20	0.033253
2025-06-11 15:56:36	21	0.030955
2025-06-11 15:56:37	22	0.033253
2025-06-11 15:56:38	23	0.03391
2025-06-11 15:56:39	24	0.03194
2025-06-11 15:56:40	25	0.030955
2025-06-11 15:56:41	26	0.036208
2025-06-11 15:56:42	27	0.034894
2025-06-11 15:56:43	28	0.032596
2025-06-11 15:56:44	29	0.032925
2025-06-11 15:56:45	30	0.037849
2025-06-11 15:56:46	31	0.03194
2025-06-11 15:56:47	32	0.033253
2025-06-11 15:56:48	33	0.030955
2025-06-11 15:56:49	34	0.034238
2025-06-11 15:56:50	35	0.031611
2025-06-11 15:56:51	36	0.031283
2025-06-11 15:56:52	37	0.030627
2025-06-11 15:56:53	38	0.029313
2025-06-11 15:56:54	39	0.028328
2025-06-11 15:56:55	40	0.032268
2025-06-11 15:56:56	41	0.033253
2025-06-11 15:56:57	42	0.027344
2025-06-11 15:56:58	43	0.028328
2025-06-11 15:56:58	43	0.028985
2025-06-11 15:56:59	44	0.031611
2025-06-11 15:57:00	45	0.036536
2025-06-11 15:57:01	46	0.034566
2025-06-11 15:57:02	47	0.032596
2025-06-11 15:57:03	48	0.03194
2025-06-11 15:57:05	50	0.034238
2025-06-11 15:57:06	51	0.027672
2025-06-11 15:57:06	51	0.032925
2025-06-11 15:57:07	52	0.036208
2025-06-11 15:57:08	53	0.033581
2025-06-11 15:57:09	54	0.033581
2025-06-11 15:57:10	55	0.034566
2025-06-11 15:57:11	56	0.033253
2025-06-11 15:57:13	58	0.033253
2025-06-11 15:57:14	59	0.034894
2025-06-11 15:57:14	59	0.028328
2025-06-11 15:57:15	60	0.031611
2025-06-11 15:57:16	61	0.033581
2025-06-11 15:57:17	62	0.03194
2025-06-11 15:57:18	63	0.03391
2025-06-11 15:57:19	64	0.030298
2025-06-11 15:57:20	65	0.036208
2025-06-11 15:57:21	66	0.035551
2025-06-11 15:57:22	67	0.033581
2025-06-11 15:57:23	68	0.034238
2025-06-11 15:57:25	70	0.034894
2025-06-11 15:57:25	70	0.031283
2025-06-11 15:57:26	71	0.037193
2025-06-11 15:57:27	72	0.037193
2025-06-11 15:57:29	74	0.033253
2025-06-11 15:57:30	75	0.030955
2025-06-11 15:57:31	76	0.035223
2025-06-11 15:57:32	77	0.032268
2025-06-11 15:57:33	78	0.02997
2025-06-11 15:57:33	78	0.034238
2025-06-11 15:57:34	79	0.029642
2025-06-11 15:57:35	80	0.032925
2025-06-11 15:57:37	82	0.03194
2025-06-11 15:57:38	83	0.034566
2025-06-11 15:57:39	84	0.031611
2025-06-11 15:57:40	85	0.032925
2025-06-11 15:57:41	86	0.035223
2025-06-11 15:57:42	87	0.03391
2025-06-11 15:57:43	88	0.032268
2025-06-11 15:57:44	89	0.033253
2025-06-11 15:57:45	90	0.031611
2025-06-11 15:57:46	91	0.031283
2025-06-11 15:57:47	92	0.033253
2025-06-11 15:57:48	93	0.032925
2025-06-11 15:57:48	93	0.028328
2025-06-11 15:57:49	94	0.037521
2025-06-11 15:57:50	95	0.035551
2025-06-11 15:57:51	96	0.033253
2025-06-11 15:57:52	97	0.033581
2025-06-11 15:57:53	98	0.029642
2025-06-11 15:57:54	99	0.032596
2025-06-11 15:57:55	100	0.031611
2025-06-11 15:57:56	101	0.031611
2025-06-11 15:57:57	102	0.031611
2025-06-11 15:57:58	103	0.031283
2025-06-11 15:57:59	104	0.032925
2025-06-11 15:58:00	105	0.039162
2025-06-11 15:58:01	106	0.045728
2025-06-11 15:58:02	107	0.039819
2025-06-11 15:58:03	108	0.037521
2025-06-11 15:58:04	109	0.037521
2025-06-11 15:58:05	110	0.048683
2025-06-11 15:58:06	111	0.052294
2025-06-11 15:58:07	112	0.056234
2025-06-11 15:58:08	113	0.049668
2025-06-11 15:58:09	114	0.044415
2025-06-11 15:58:10	115	0.043102
2025-06-11 15:58:11	116	0.039819
2025-06-11 15:58:11	116	0.038506
2025-06-11 15:58:12	117	0.03391
2025-06-11 15:58:13	118	0.030955
2025-06-11 15:58:14	119	0.033253
2025-06-11 15:58:15	120	0.037193
2025-06-11 15:58:16	121	0.032268
2025-06-11 15:58:17	122	0.022747
2025-06-11 15:58:18	123	0.018151
2025-06-11 15:58:19	124	0.016838
2025-06-11 15:58:20	125	0.025702
2025-06-11 15:58:21	126	0.023076
2025-06-11 15:58:22	127	0.016181
2025-06-11 15:58:23	128	0.015525
2025-06-11 15:58:24	129	0.008959
2025-06-11 15:58:25	130	0.009944
2025-06-11 15:58:26	131	0.022091
2025-06-11 15:58:27	132	0.021762
2025-06-11 15:58:28	133	0.025045
2025-06-11 15:58:29	134	0.026359
2025-06-11 15:58:30	135	0.031283
2025-06-11 15:58:31	136	0.034566
2025-06-11 15:58:32	137	0.02603
2025-06-11 15:58:33	138	0.030955
2025-06-11 15:58:34	139	0.031283
2025-06-11 15:58:35	140	0.035223
2025-06-11 15:58:36	141	0.031283
2025-06-11 15:58:37	142	0.032596
2025-06-11 15:58:38	143	0.037193
2025-06-11 15:58:38	143	0.035879
2025-06-11 15:58:39	144	0.028657
2025-06-11 15:58:40	145	0.030955
2025-06-11 15:58:41	146	0.03194
2025-06-11 15:58:42	147	0.03194
2025-06-11 15:58:44	149	0.03391
2025-06-11 15:58:44	149	0.035879
2025-06-11 15:58:46	151	0.035879
2025-06-11 15:58:46	151	0.036208
2025-06-11 15:58:47	152	0.034894
2025-06-11 15:58:48	153	0.032925
2025-06-11 15:58:49	154	0.031611
2025-06-11 15:58:50	155	0.034894
2025-06-11 15:58:51	156	0.035879
2025-06-11 15:58:52	157	0.03391
2025-06-11 15:58:53	158	0.034566
2025-06-11 15:58:54	159	0.034566
2025-06-11 15:58:55	160	0.030955
2025-06-11 15:58:56	161	0.036536
2025-06-11 15:58:57	162	0.035551
2025-06-11 15:58:58	163	0.031611
2025-06-11 15:58:59	164	0.035223
2025-06-11 15:59:00	165	0.032268
2025-06-11 15:59:01	166	0.037849
2025-06-11 15:59:01	166	0.037193
2025-06-11 15:59:02	167	0.035223
2025-06-11 15:59:03	168	0.037849
2025-06-11 15:59:04	169	0.034566
2025-06-11 15:59:05	170	0.028
2025-06-11 15:59:06	171	0.030627
2025-06-11 15:59:07	172	0.034238
2025-06-11 15:59:08	173	0.032268
2025-06-11 15:59:09	174	0.034894
2025-06-11 15:59:10	175	0.030955
2025-06-11 15:59:11	176	0.031283
2025-06-11 15:59:12	177	0.035879
2025-06-11 15:59:13	178	0.02997
2025-06-11 15:59:14	179	0.035551
2025-06-11 15:59:15	180	0.035223
2025-06-11 15:59:16	181	0.034894
2025-06-11 15:59:17	182	0.035551
2025-06-11 15:59:18	183	0.036208
2025-06-11 15:59:19	184	0.034566
2025-06-11 15:59:20	185	0.034566
2025-06-11 15:59:21	186	0.032925
2025-06-11 15:59:22	187	0.035879
2025-06-11 15:59:23	188	0.040476
2025-06-11 15:59:24	189	0.029313
2025-06-11 15:59:25	190	0.03194
2025-06-11 15:59:25	190	0.035223
2025-06-11 15:59:27	192	0.02997
2025-06-11 15:59:27	192	0.034238
2025-06-11 15:59:28	193	0.035551
2025-06-11 15:59:29	194	0.035879
2025-06-11 15:59:30	195	0.035879
2025-06-11 15:59:31	196	0.03194
2025-06-11 15:59:32	197	0.034566
2025-06-11 15:59:33	198	0.035223
2025-06-11 15:59:34	199	0.026687
2025-06-11 15:59:35	200	0.036208
2025-06-11 15:59:36	201	0.034238
2025-06-11 15:59:38	203	0.037193
2025-06-11 15:59:38	203	0.031611
2025-06-11 15:59:39	204	0.034566
2025-06-11 15:59:40	205	0.03391
2025-06-11 15:59:41	206	0.03194
2025-06-11 15:59:42	207	0.034566
2025-06-11 15:59:43	208	0.03194
2025-06-11 15:59:44	209	0.031611
2025-06-11 15:59:45	210	0.031611
2025-06-11 15:59:46	211	0.032268
2025-06-11 15:59:47	212	0.024717
2025-06-11 15:59:48	213	0.033581
2025-06-11 15:59:49	214	0.032268
2025-06-11 15:59:50	215	0.037521
2025-06-11 15:59:51	216	0.03194
2025-06-11 15:59:52	217	0.034566
2025-06-11 15:59:53	218	0.034894
2025-06-11 15:59:54	219	0.032596
2025-06-11 15:59:55	220	0.035879
2025-06-11 15:59:56	221	0.031611
2025-06-11 15:59:57	222	0.036864
2025-06-11 15:59:58	223	0.033581
2025-06-11 15:59:59	224	0.036536
2025-06-11 16:00:00	225	0.031283
2025-06-11 16:00:01	226	0.025702
2025-06-11 16:00:02	227	0.035551
2025-06-11 16:00:04	229	0.037849
2025-06-11 16:00:05	230	0.032596
2025-06-11 16:00:05	230	0.035879
2025-06-11 16:00:07	232	0.02997
2025-06-11 16:00:07	232	0.035879
2025-06-11 16:00:08	233	0.030298
2025-06-11 16:00:09	234	0.034238
2025-06-11 16:00:10	235	0.036208
2025-06-11 16:00:12	237	0.032596
2025-06-11 16:00:13	238	0.032268
2025-06-11 16:00:14	239	0.036536
2025-06-11 16:00:14	239	0.033253
2025-06-11 16:00:15	240	0.030955
2025-06-11 16:00:16	241	0.038834
2025-06-11 16:00:17	242	0.029313
2025-06-11 16:00:18	243	0.033253
2025-06-11 16:00:20	245	0.036536
2025-06-11 16:00:21	246	0.037193
2025-06-11 16:00:22	247	0.036864
2025-06-11 16:00:23	248	0.034566
2025-06-11 16:00:24	249	0.03391
2025-06-11 16:00:25	250	0.031283
2025-06-11 16:00:26	251	0.032925
2025-06-11 16:00:27	252	0.033581
2025-06-11 16:00:28	253	0.035879
2025-06-11 16:00:29	254	0.036208
2025-06-11 16:00:30	255	0.036864
2025-06-11 16:00:31	256	0.028328
2025-06-11 16:00:32	257	0.037849
2025-06-11 16:00:33	258	0.028985
2025-06-11 16:00:34	259	0.031283
2025-06-11 16:00:35	260	0.037849
2025-06-11 16:00:36	261	0.034238
2025-06-11 16:00:37	262	0.02997
2025-06-11 16:00:38	263	0.037193
2025-06-11 16:00:39	264	0.028657
2025-06-11 16:00:40	265	0.035551
2025-06-11 16:00:41	266	0.033253
2025-06-11 16:00:42	267	0.03194
2025-06-11 16:00:43	268	0.033581
2025-06-11 16:00:44	269	0.03391
2025-06-11 16:00:45	270	0.030627
2025-06-11 16:00:46	271	0.038177
2025-06-11 16:00:47	272	0.032268
2025-06-11 16:00:48	273	0.028
2025-06-11 16:00:49	274	0.03194
2025-06-11 16:00:50	275	0.034238
2025-06-11 16:00:51	276	0.02997
2025-06-11 16:00:52	277	0.034894
2025-06-11 16:00:53	278	0.032925
2025-06-11 16:00:54	279	0.036536
2025-06-11 16:00:55	280	0.037521
2025-06-11 16:00:56	281	0.038177
2025-06-11 16:00:57	282	0.02997
2025-06-11 16:00:58	283	0.037193
2025-06-11 16:00:59	284	0.027015
2025-06-11 16:01:00	285	0.038177
2025-06-11 16:01:01	286	0.028657
2025-06-11 16:01:02	287	0.032596
2025-06-11 16:01:03	288	0.031611
2025-06-11 16:01:04	289	0.028
2025-06-11 16:01:05	290	0.037521
2025-06-11 16:01:06	291	0.031283
2025-06-11 16:01:07	292	0.035879
2025-06-11 16:01:08	293	0.038506
2025-06-11 16:01:09	294	0.033581
2025-06-11 16:01:10	295	0.031611
2025-06-11 16:01:11	296	0.039491
2025-06-11 16:01:12	297	0.032596
2025-06-11 16:01:13	298	0.032268
2025-06-11 16:01:14	299	0.032596
2025-06-11 16:01:15	300	0.032596
2025-06-11 16:01:16	301	0.036536
2025-06-11 16:01:17	302	0.03194
2025-06-11 16:01:18	303	0.037849
2025-06-11 16:01:19	304	0.036536
2025-06-11 16:01:20	305	0.028657
2025-06-11 16:01:21	306	0.030298
2025-06-11 16:01:22	307	0.032925
2025-06-11 16:01:23	308	0.034894
2025-06-11 16:01:24	309	0.035223
2025-06-11 16:01:25	310	0.034238
2025-06-11 16:01:26	311	0.036864
2025-06-11 16:01:27	312	0.032925
2025-06-11 16:01:28	313	0.03391
2025-06-11 16:01:29	314	0.031283
2025-06-11 16:01:30	315	0.038177
2025-06-11 16:01:31	316	0.033253
2025-06-11 16:01:32	317	0.032596
2025-06-11 16:01:33	318	0.03391
2025-06-11 16:01:34	319	0.035223
2025-06-11 16:01:35	320	0.030955
2025-06-11 16:01:36	321	0.032268
2025-06-11 16:01:37	322	0.030298
2025-06-11 16:01:38	323	0.031611
2025-06-11 16:01:39	324	0.037193
2025-06-11 16:01:40	325	0.032925
2025-06-11 16:01:41	326	0.032596
2025-06-11 16:01:42	327	0.035551
2025-06-11 16:01:43	328	0.032596
2025-06-11 16:01:44	329	0.030627
2025-06-11 16:01:45	330	0.032268
2025-06-11 16:01:46	331	0.035879
2025-06-11 16:01:47	332	0.030627
2025-06-11 16:01:48	333	0.034238
2025-06-11 16:01:49	334	0.030298
2025-06-11 16:01:49	334	0.039162
2025-06-11 16:01:51	336	0.039162
2025-06-11 16:01:51	336	0.028
2025-06-11 16:01:53	338	0.034238
2025-06-11 16:01:53	338	0.035223
2025-06-11 16:01:55	340	0.03194
2025-06-11 16:01:55	340	0.035879
2025-06-11 16:01:56	341	0.033581
2025-06-11 16:01:57	342	0.03194
2025-06-11 16:01:59	344	0.036536
2025-06-11 16:02:00	345	0.039819
2025-06-11 16:02:01	346	0.031611
2025-06-11 16:02:02	347	0.034566
2025-06-11 16:02:03	348	0.04146
2025-06-11 16:02:03	348	0.03194
2025-06-11 16:02:04	349	0.030627
2025-06-11 16:02:05	350	0.034894
2025-06-11 16:02:06	351	0.035223
2025-06-11 16:02:07	352	0.030298
2025-06-11 16:02:08	353	0.008302
2025-06-11 16:02:09	354	0.032925
2025-06-11 16:02:10	355	0.035223
2025-06-11 16:02:11	356	0.028985
2025-06-11 16:02:12	357	0.036864
2025-06-11 16:02:13	358	0.027015
2025-06-11 16:02:14	359	0.033581
2025-06-11 16:02:15	360	0.034238
2025-06-11 16:02:16	361	0.033581
2025-06-11 16:02:17	362	0.031611
2025-06-11 16:02:18	363	0.030298
2025-06-11 16:02:19	364	0.036864
2025-06-11 16:02:20	365	0.037849
2025-06-11 16:02:21	366	0.046385
2025-06-11 16:02:22	367	0.050325
2025-06-11 16:02:23	368	0.054592
2025-06-11 16:02:24	369	0.068053
2025-06-11 16:02:24	369	0.09366
2025-06-11 16:02:25	370	0.105479
2025-06-11 16:02:26	371	0.142905
2025-06-11 16:02:27	372	0.167199
2025-06-11 16:02:28	373	0.206595
2025-06-11 16:02:29	374	0.24041
2025-06-11 16:02:30	375	0.283418
2025-06-11 16:02:31	376	0.320187
2025-06-11 16:02:32	377	0.342512
2025-06-11 16:02:34	379	0.372059
2025-06-11 16:02:34	379	0.374685
2025-06-11 16:02:35	380	0.392742
2025-06-11 16:02:36	381	0.400292
2025-06-11 16:02:37	382	0.4085
2025-06-11 16:02:38	383	0.402262
2025-06-11 16:02:39	384	0.407187
2025-06-11 16:02:40	385	0.400949
2025-06-11 16:02:41	386	0.395368
2025-06-11 16:02:42	387	0.388802
2025-06-11 16:02:43	388	0.378625
2025-06-11 16:02:44	389	0.372059
2025-06-11 16:02:45	390	0.365821
2025-06-11 16:02:46	391	0.357613
2025-06-11 16:02:47	392	0.345466
2025-06-11 16:02:48	393	0.339557
2025-06-11 16:02:49	394	0.328395
2025-06-11 16:02:50	395	0.315263
2025-06-11 16:02:51	396	0.31001
2025-06-11 16:02:51	396	0.302787
2025-06-11 16:02:52	397	0.285387
2025-06-11 16:02:53	398	0.279806
2025-06-11 16:02:54	399	0.265361
2025-06-11 16:02:55	400	0.25978
2025-06-11 16:02:56	401	0.245663
2025-06-11 16:02:57	402	0.236799
2025-06-11 16:02:58	403	0.227935
2025-06-11 16:02:59	404	0.218086
2025-06-11 16:03:00	405	0.211192
2025-06-11 16:03:01	406	0.205282
2025-06-11 16:03:02	407	0.194448
2025-06-11 16:03:03	408	0.186569
2025-06-11 16:03:04	409	0.174094
2025-06-11 16:03:06	411	0.161618
2025-06-11 16:03:06	411	0.159977
2025-06-11 16:03:07	412	0.154724
2025-06-11 16:03:08	413	0.142905
2025-06-11 16:03:09	414	0.138637
2025-06-11 16:03:10	415	0.13995
2025-06-11 16:03:11	416	0.132728
2025-06-11 16:03:12	417	0.114015
2025-06-11 16:03:13	418	0.110732
2025-06-11 16:03:14	419	0.110732
2025-06-11 16:03:15	420	0.093004
2025-06-11 16:03:16	421	0.096287
2025-06-11 16:03:16	421	0.087751
2025-06-11 16:03:17	422	0.087422
2025-06-11 16:03:18	423	0.076589
2025-06-11 16:03:19	424	0.072321
2025-06-11 16:03:20	425	0.071336
2025-06-11 16:03:22	427	0.069038
2025-06-11 16:03:23	428	0.067068
2025-06-11 16:03:23	428	0.060502
2025-06-11 16:03:24	429	0.060502
2025-06-11 16:03:25	430	0.056562
2025-06-11 16:03:26	431	0.058532
2025-06-11 16:03:27	432	0.051309
2025-06-11 16:03:28	433	0.050653
2025-06-11 16:03:29	434	0.047042
2025-06-11 16:03:30	435	0.040476
2025-06-11 16:03:31	436	0.041789
2025-06-11 16:03:32	437	0.04146
2025-06-11 16:03:33	438	0.048683
2025-06-11 16:03:34	439	0.046385
2025-06-11 16:03:35	440	0.038834
2025-06-11 16:03:36	441	0.036208
2025-06-11 16:03:37	442	0.04146
2025-06-11 16:03:38	443	0.042445
2025-06-11 16:03:39	444	0.037521
2025-06-11 16:03:40	445	0.041132
2025-06-11 16:03:40	445	0.029642
2025-06-11 16:03:42	447	0.041132
2025-06-11 16:03:43	448	0.028328
2025-06-11 16:03:43	448	0.035879
2025-06-11 16:03:44	449	0.03391
2025-06-11 16:03:45	450	0.035223
2025-06-11 16:03:46	451	0.036208
2025-06-11 16:03:47	452	0.033581
2025-06-11 16:03:48	453	0.038177
2025-06-11 16:03:50	455	0.037849
2025-06-11 16:03:50	455	0.032268
2025-06-11 16:03:51	456	0.037193
2025-06-11 16:03:52	457	0.035223
2025-06-11 16:03:53	458	0.041132
2025-06-11 16:03:54	459	0.03391
2025-06-11 16:03:55	460	0.031611
2025-06-11 16:03:56	461	0.033253
2025-06-11 16:03:57	462	0.036208
2025-06-11 16:03:58	463	0.041789
2025-06-11 16:03:59	464	0.035223
2025-06-11 16:04:00	465	0.033581
2025-06-11 16:04:01	466	0.036536
2025-06-11 16:04:02	467	0.035223
2025-06-11 16:04:03	468	0.033581
2025-06-11 16:04:04	469	0.038177
2025-06-11 16:04:05	470	0.032925
2025-06-11 16:04:06	471	0.039491
2025-06-11 16:04:07	472	0.032596
2025-06-11 16:04:08	473	0.037849
2025-06-11 16:04:08	473	0.035879
2025-06-11 16:04:09	474	0.035879
2025-06-11 16:04:11	476	0.035223
2025-06-11 16:04:12	477	0.035551
2025-06-11 16:04:13	478	0.035223
2025-06-11 16:04:13	478	0.033253
2025-06-11 16:04:14	479	0.036864
2025-06-11 16:04:15	480	0.038834
2025-06-11 16:04:16	481	0.034894
2025-06-11 16:04:17	482	0.035879
2025-06-11 16:04:18	483	0.037193
2025-06-11 16:04:19	484	0.030627
2025-06-11 16:04:20	485	0.037521
2025-06-11 16:04:21	486	0.027344
2025-06-11 16:04:22	487	0.032925
2025-06-11 16:04:23	488	0.03194
2025-06-11 16:04:24	489	0.038177
2025-06-11 16:04:25	490	0.030627
2025-06-11 16:04:26	491	0.029642
2025-06-11 16:04:27	492	0.036208
2025-06-11 16:04:28	493	0.027344
2025-06-11 16:04:29	494	0.027015
2025-06-11 16:04:30	495	0.032596
2025-06-11 16:04:31	496	0.030627
2025-06-11 16:04:32	497	0.031611
2025-06-11 16:04:34	499	0.034894
2025-06-11 16:04:35	500	0.036536
2025-06-11 16:04:36	501	0.035223
2025-06-11 16:04:37	502	0.035223
2025-06-11 16:04:38	503	0.033253
2025-06-11 16:04:39	504	0.034238
2025-06-11 16:04:40	505	0.040476
2025-06-11 16:04:42	507	0.030955
2025-06-11 16:04:43	508	0.039491
2025-06-11 16:04:44	509	0.029642
2025-06-11 16:04:45	510	0.03194
2025-06-11 16:04:46	511	0.038177
2025-06-11 16:04:47	512	0.032925
2025-06-11 16:04:47	512	0.030298
2025-06-11 16:04:49	514	0.029642
2025-06-11 16:04:50	515	0.029313
2025-06-11 16:04:51	516	0.03194
2025-06-11 16:04:52	517	0.036864
2025-06-11 16:04:53	518	0.035223
2025-06-11 16:04:54	519	0.030298
2025-06-11 16:04:55	520	0.032268
2025-06-11 16:04:56	521	0.037521
2025-06-11 16:04:57	522	0.036208
2025-06-11 16:04:58	523	0.030955
2025-06-11 16:04:59	524	0.033253
2025-06-11 16:05:00	525	0.036864
2025-06-11 16:05:01	526	0.034894
2025-06-11 16:05:02	527	0.034894
2025-06-11 16:05:03	528	0.030627
2025-06-11 16:05:04	529	0.040804
2025-06-11 16:05:05	530	0.032925
2025-06-11 16:05:06	531	0.031611
2025-06-11 16:05:07	532	0.036536
2025-06-11 16:05:08	533	0.035551
2025-06-11 16:05:09	534	0.03194
2025-06-11 16:05:10	535	0.031611
2025-06-11 16:05:11	536	0.030627
2025-06-11 16:05:12	537	0.03391
2025-06-11 16:05:13	538	0.033581
2025-06-11 16:05:14	539	0.031283
2025-06-11 16:05:15	540	0.03194
2025-06-11 16:05:16	541	0.038834
2025-06-11 16:05:17	542	0.030298
2025-06-11 16:05:18	543	0.039162
2025-06-11 16:05:19	544	0.031283
2025-06-11 16:05:20	545	0.035551
2025-06-11 16:05:21	546	0.027672
2025-06-11 16:05:23	548	0.034238
2025-06-11 16:05:23	548	0.03391
2025-06-11 16:05:24	549	0.023404
2025-06-11 16:05:25	550	0.027672
2025-06-11 16:05:26	551	0.035223
2025-06-11 16:05:27	552	0.035879
2025-06-11 16:05:28	553	0.037521
2025-06-11 16:05:29	554	0.036208
2025-06-11 16:05:31	556	0.033581
2025-06-11 16:05:31	556	0.032268
2025-06-11 16:05:32	557	0.031611
2025-06-11 16:05:33	558	0.032596
2025-06-11 16:05:34	559	0.033581
2025-06-11 16:05:35	560	0.032925
2025-06-11 16:05:36	561	0.037521
2025-06-11 16:05:37	562	0.036208
2025-06-11 16:05:38	563	0.032268
2025-06-11 16:05:39	564	0.038506
2025-06-11 16:05:40	565	0.035551
2025-06-11 16:05:41	566	0.037193
2025-06-11 16:05:42	567	0.034894
2025-06-11 16:05:43	568	0.03194
2025-06-11 16:05:44	569	0.029642
2025-06-11 16:05:45	570	0.034238
2025-06-11 16:05:46	571	0.032268
2025-06-11 16:05:47	572	0.033253
2025-06-11 16:05:48	573	0.029313
2025-06-11 16:05:49	574	0.03391
2025-06-11 16:05:50	575	0.031283
2025-06-11 16:05:51	576	0.036864
2025-06-11 16:05:52	577	0.033253
2025-06-11 16:05:53	578	0.033581
2025-06-11 16:05:54	579	0.033581
2025-06-11 16:05:55	580	0.03391
2025-06-11 16:05:56	581	0.031611
2025-06-11 16:05:57	582	0.031611
2025-06-11 16:05:58	583	0.036864
2025-06-11 16:05:59	584	0.035223
2025-06-11 16:06:00	585	0.030955
2025-06-11 16:06:01	586	0.036864
2025-06-11 16:06:02	587	0.032925
2025-06-11 16:06:03	588	0.034566
2025-06-11 16:06:04	589	0.030298
2025-06-11 16:06:05	590	0.026359
2025-06-11 16:06:06	591	0.035551
2025-06-11 16:06:07	592	0.036864
2025-06-11 16:06:08	593	0.037193
2025-06-11 16:06:09	594	0.040476
2025-06-11 16:06:10	595	0.035223
2025-06-11 16:06:11	596	0.030298
2025-06-11 16:06:12	597	0.036864
2025-06-11 16:06:12	597	0.037521
2025-06-11 16:06:13	598	0.035223
2025-06-11 16:06:14	599	0.035879
2025-06-11 16:06:16	601	0.034238
2025-06-11 16:06:16	601	0.028985
2025-06-11 16:06:17	602	0.034238
2025-06-11 16:06:18	603	0.031283
2025-06-11 16:06:19	604	0.032925
2025-06-11 16:06:20	605	0.030955
2025-06-11 16:06:21	606	0.028328
2025-06-11 16:06:22	607	0.03391
2025-06-11 16:06:23	608	0.034238
2025-06-11 16:06:24	609	0.033253
2025-06-11 16:06:25	610	0.032268
2025-06-11 16:06:27	612	0.034894
2025-06-11 16:06:27	612	0.032925
2025-06-11 16:06:28	613	0.03194
2025-06-11 16:06:30	615	0.033581
2025-06-11 16:06:30	615	0.034238
2025-06-11 16:06:31	616	0.036536
2025-06-11 16:06:32	617	0.031611
2025-06-11 16:06:33	618	0.035879
2025-06-11 16:06:34	619	0.029642
2025-06-11 16:06:35	620	0.031611
2025-06-11 16:06:36	621	0.030955
2025-06-11 16:06:37	622	0.03194
2025-06-11 16:06:38	623	0.032596
2025-06-11 16:06:39	624	0.034894
2025-06-11 16:06:40	625	0.036536
2025-06-11 16:06:41	626	0.034894
2025-06-11 16:06:42	627	0.039491
2025-06-11 16:06:43	628	0.029313
2025-06-11 16:06:44	629	0.035879
2025-06-11 16:06:45	630	0.037849
2025-06-11 16:06:46	631	0.03391
2025-06-11 16:06:47	632	0.036208
2025-06-11 16:06:48	633	0.035879
2025-06-11 16:06:49	634	0.037193
2025-06-11 16:06:50	635	0.035551
2025-06-11 16:06:50	635	0.031611
2025-06-11 16:06:51	636	0.035879
2025-06-11 16:06:52	637	0.035223
2025-06-11 16:06:54	639	0.039162
2025-06-11 16:06:55	640	0.035551
2025-06-11 16:06:55	640	0.030298
2025-06-11 16:06:56	641	0.038834
2025-06-11 16:06:57	642	0.031283
2025-06-11 16:06:58	643	0.034238
2025-06-11 16:06:59	644	0.030627
2025-06-11 16:07:00	645	0.032596
2025-06-11 16:07:01	646	0.031283
2025-06-11 16:07:02	647	0.028328
2025-06-11 16:07:03	648	0.035223
2025-06-11 16:07:04	649	0.030627
2025-06-11 16:07:05	650	0.034566
2025-06-11 16:07:06	651	0.035223
2025-06-11 16:07:07	652	0.037849
2025-06-11 16:07:08	653	0.032925
2025-06-11 16:07:09	654	0.033581
2025-06-11 16:07:10	655	0.035551
2025-06-11 16:07:11	656	0.040147
2025-06-11 16:07:12	657	0.034894
2025-06-11 16:07:12	657	0.034894
2025-06-11 16:07:13	658	0.031283
2025-06-11 16:07:15	660	0.035879
2025-06-11 16:07:16	661	0.034566
2025-06-11 16:07:17	662	0.038177
2025-06-11 16:07:18	663	0.030955
2025-06-11 16:07:19	664	0.031283
2025-06-11 16:07:20	665	0.032925
2025-06-11 16:07:21	666	0.034894
2025-06-11 16:07:22	667	0.036864
2025-06-11 16:07:23	668	0.037849
2025-06-11 16:07:24	669	0.038834
2025-06-11 16:07:25	670	0.039162
2025-06-11 16:07:25	670	0.032925
2025-06-11 16:07:27	672	0.030627
2025-06-11 16:07:28	673	0.034238
2025-06-11 16:07:29	674	0.032596
2025-06-11 16:07:30	675	0.036536
2025-06-11 16:07:31	676	0.036536
2025-06-11 16:07:32	677	0.032925
2025-06-11 16:07:32	677	0.029313
2025-06-11 16:07:33	678	0.040476
2025-06-11 16:07:35	680	0.039819
2025-06-11 16:07:36	681	0.027015
2025-06-11 16:07:36	681	0.037193
2025-06-11 16:07:37	682	0.034238
2025-06-11 16:07:38	683	0.040476
2025-06-11 16:07:39	684	0.035551
2025-06-11 16:07:40	685	0.035223
2025-06-11 16:07:41	686	0.03391
2025-06-11 16:07:42	687	0.038506
2025-06-11 16:07:43	688	0.038177
2025-06-11 16:07:44	689	0.037193
2025-06-11 16:07:45	690	0.035879
2025-06-11 16:07:46	691	0.029313
2025-06-11 16:07:47	692	0.035879
2025-06-11 16:07:48	693	0.031283
2025-06-11 16:07:49	694	0.035223
2025-06-11 16:07:50	695	0.003049
2025-06-11 16:07:51	696	0.032925
2025-06-11 16:07:52	697	0.029642
2025-06-11 16:07:53	698	0.027672
2025-06-11 16:07:54	699	0.03194
2025-06-11 16:07:55	700	0.030955
2025-06-11 16:07:55	700	0.032268
2025-06-11 16:07:57	702	0.036864
2025-06-11 16:07:58	703	0.034894
2025-06-11 16:07:59	704	0.035551
2025-06-11 16:07:59	704	0.032596
2025-06-11 16:08:01	706	0.034566
2025-06-11 16:08:01	706	0.034238
2025-06-11 16:08:02	707	0.03391
2025-06-11 16:08:04	709	0.034566
2025-06-11 16:08:04	709	0.034238
2025-06-11 16:08:05	710	0.032268
2025-06-11 16:08:06	711	0.038506
2025-06-11 16:08:07	712	0.029313
2025-06-11 16:08:08	713	0.031283
2025-06-11 16:08:09	714	0.039819
2025-06-11 16:08:10	715	0.034238
2025-06-11 16:08:11	716	0.032925
2025-06-11 16:08:12	717	0.030955
2025-06-11 16:08:13	718	0.03391
2025-06-11 16:08:14	719	0.030627
2025-06-11 16:08:15	720	0.040804
2025-06-11 16:08:16	721	0.032925
2025-06-11 16:08:17	722	0.031611
2025-06-11 16:08:18	723	0.031611
2025-06-11 16:08:19	724	0.031611
2025-06-11 16:08:20	725	0.035879
2025-06-11 16:08:20	725	0.032596
2025-06-11 16:08:21	726	0.035879
2025-06-11 16:08:22	727	0.037521
2025-06-11 16:08:23	728	0.031283
2025-06-11 16:08:25	730	0.026359
2025-06-11 16:08:26	731	0.03194
2025-06-11 16:08:27	732	0.037521
2025-06-11 16:08:27	732	0.036864
2025-06-11 16:08:28	733	0.037521
2025-06-11 16:08:29	734	0.033581
2025-06-11 16:08:30	735	0.039491
2025-06-11 16:08:31	736	0.036208
2025-06-11 16:08:32	737	0.03194
2025-06-11 16:08:33	738	0.032596
2025-06-11 16:08:34	739	0.031283
2025-06-11 16:08:35	740	0.035223
2025-06-11 16:08:36	741	0.03391
2025-06-11 16:08:37	742	0.035879
2025-06-11 16:08:38	743	0.035551
2025-06-11 16:08:39	744	0.032268
2025-06-11 16:08:40	745	0.032925
2025-06-11 16:08:41	746	0.036208
2025-06-11 16:08:42	747	0.037521
2025-06-11 16:08:43	748	0.034566
2025-06-11 16:08:44	749	0.025045
2025-06-11 16:08:45	750	0.034566
2025-06-11 16:08:46	751	0.03391
2025-06-11 16:08:47	752	0.036208
2025-06-11 16:08:47	752	0.030955
2025-06-11 16:08:49	754	0.030627
2025-06-11 16:08:49	754	0.037521
2025-06-11 16:08:50	755	0.036208
2025-06-11 16:08:51	756	0.03391
2025-06-11 16:08:53	758	0.037193
2025-06-11 16:08:54	759	0.031283
2025-06-11 16:08:55	760	0.035879
2025-06-11 16:08:56	761	0.031283
2025-06-11 16:08:56	761	0.032596
2025-06-11 16:08:58	763	0.039162
2025-06-11 16:08:59	764	0.029642
2025-06-11 16:08:59	764	0.039162
2025-06-11 16:09:01	766	0.037849
2025-06-11 16:09:01	766	0.032268
2025-06-11 16:09:02	767	0.039162
2025-06-11 16:09:03	768	0.031283
2025-06-11 16:09:04	769	0.033581
2025-06-11 16:09:05	770	0.034566
2025-06-11 16:09:06	771	0.036536
2025-06-11 16:09:07	772	0.035223
2025-06-11 16:09:08	773	0.03194
2025-06-11 16:09:09	774	0.03391
2025-06-11 16:09:10	775	0.030955
2025-06-11 16:09:11	776	0.041789
2025-06-11 16:09:12	777	0.035551
2025-06-11 16:09:13	778	0.030298
2025-06-11 16:09:14	779	0.030627
2025-06-11 16:09:15	780	0.035223
2025-06-11 16:09:16	781	0.037193
2025-06-11 16:09:17	782	0.03391
2025-06-11 16:09:18	783	0.032925
2025-06-11 16:09:20	785	0.032925
2025-06-11 16:09:21	786	0.037193
2025-06-11 16:09:21	786	0.031283
2025-06-11 16:09:22	787	0.032596
2025-06-11 16:09:23	788	0.038177
2025-06-11 16:09:25	790	0.032268
2025-06-11 16:09:26	791	0.02997
2025-06-11 16:09:27	792	0.036208
2025-06-11 16:09:28	793	0.036864
2025-06-11 16:09:29	794	0.035879
2025-06-11 16:09:30	795	0.035223
2025-06-11 16:09:31	796	0.032925
2025-06-11 16:09:32	797	0.037193
2025-06-11 16:09:33	798	0.037849
2025-06-11 16:09:34	799	0.030627
2025-06-11 16:09:35	800	0.032596
2025-06-11 16:09:36	801	0.035551
2025-06-11 16:09:37	802	0.033253
2025-06-11 16:09:38	803	0.026687
2025-06-11 16:09:39	804	0.035223
2025-06-11 16:09:40	805	0.039491
2025-06-11 16:09:41	806	0.036864
2025-06-11 16:09:42	807	0.031283
2025-06-11 16:09:43	808	0.038177
2025-06-11 16:09:44	809	0.030627
2025-06-11 16:09:46	811	0.033581
2025-06-11 16:09:46	811	0.033581
2025-06-11 16:09:47	812	0.029642
2025-06-11 16:09:48	813	0.035879
2025-06-11 16:09:49	814	0.033581
2025-06-11 16:09:50	815	0.030298
2025-06-11 16:09:51	816	0.034894
2025-06-11 16:09:53	818	0.04146
2025-06-11 16:09:54	819	0.034894
2025-06-11 16:09:54	819	0.03391
2025-06-11 16:09:55	820	0.030627
2025-06-11 16:09:56	821	0.03194
2025-06-11 16:09:57	822	0.036208
2025-06-11 16:09:58	823	0.032925
2025-06-11 16:09:59	824	0.031283
2025-06-11 16:10:00	825	0.038834
2025-06-11 16:10:01	826	0.034238
2025-06-11 16:10:02	827	0.035551
2025-06-11 16:10:03	828	0.037193
2025-06-11 16:10:04	829	0.037193
2025-06-11 16:10:05	830	0.035879
2025-06-11 16:10:06	831	0.032268
2025-06-11 16:10:07	832	0.030955
2025-06-11 16:10:08	833	0.035879
2025-06-11 16:10:09	834	0.03194
2025-06-11 16:10:10	835	0.034566
2025-06-11 16:10:11	836	0.036208
2025-06-11 16:10:12	837	0.035551
2025-06-11 16:10:13	838	0.031611
2025-06-11 16:10:14	839	0.037193
2025-06-11 16:10:15	840	0.034566
2025-06-11 16:10:16	841	0.030298
2025-06-11 16:10:17	842	0.035879
2025-06-11 16:10:18	843	0.034894
2025-06-11 16:10:19	844	0.033581
2025-06-11 16:10:20	845	0.039491
2025-06-11 16:10:21	846	0.028
2025-06-11 16:10:22	847	0.032596
2025-06-11 16:10:23	848	0.034894
2025-06-11 16:10:24	849	0.035879
2025-06-11 16:10:25	850	0.030627
2025-06-11 16:10:26	851	0.041789
2025-06-11 16:10:27	852	0.029313
2025-06-11 16:10:28	853	0.033581
2025-06-11 16:10:29	854	0.033581
2025-06-11 16:10:30	855	0.036208
2025-06-11 16:10:31	856	0.033581
2025-06-11 16:10:32	857	0.033581
2025-06-11 16:10:33	858	0.02997
2025-06-11 16:10:35	860	0.038834
2025-06-11 16:10:35	860	0.035223
2025-06-11 16:10:36	861	0.035879
2025-06-11 16:10:37	862	0.033253
2025-06-11 16:10:38	863	0.036864
2025-06-11 16:10:39	864	0.035879
2025-06-11 16:10:40	865	0.035879
2025-06-11 16:10:41	866	0.036864
2025-06-11 16:10:43	868	0.033581
2025-06-11 16:10:44	869	0.037193
2025-06-11 16:10:45	870	0.034894
2025-06-11 16:10:45	870	0.030955
2025-06-11 16:10:46	871	0.029313
2025-06-11 16:10:47	872	0.038177
2025-06-11 16:10:48	873	0.032268
2025-06-11 16:10:49	874	0.034894
2025-06-11 16:10:50	875	0.034238
2025-06-11 16:10:51	876	0.034238
2025-06-11 16:10:52	877	0.036864
2025-06-11 16:10:53	878	0.039819
2025-06-11 16:10:54	879	0.038506
2025-06-11 16:10:55	880	0.033253
2025-06-11 16:10:56	881	0.033253
2025-06-11 16:10:57	882	0.035223
2025-06-11 16:10:58	883	0.034566
2025-06-11 16:10:59	884	0.035223
2025-06-11 16:11:00	885	0.040476
2025-06-11 16:11:01	886	0.035223
2025-06-11 16:11:02	887	0.035223
2025-06-11 16:11:03	888	0.035223
2025-06-11 16:11:04	889	0.030955
2025-06-11 16:11:05	890	0.033253
2025-06-11 16:11:06	891	0.033581
2025-06-11 16:11:07	892	0.036864
2025-06-11 16:11:08	893	0.032268
2025-06-11 16:11:09	894	0.037849
2025-06-11 16:11:10	895	0.031611
2025-06-11 16:11:11	896	0.031611
2025-06-11 16:11:12	897	0.028985
2025-06-11 16:11:13	898	0.032268
2025-06-11 16:11:14	899	0.04343
2025-06-11 16:11:15	900	0.036536
2025-06-11 16:11:16	901	0.034238
2025-06-11 16:11:17	902	0.034238
2025-06-11 16:11:18	903	0.040804
2025-06-11 16:11:19	904	0.03391
2025-06-11 16:11:20	905	0.035879
2025-06-11 16:11:21	906	0.034566
2025-06-11 16:11:22	907	0.031611
2025-06-11 16:11:23	908	0.03194
2025-06-11 16:11:24	909	0.032268
2025-06-11 16:11:25	910	0.036208
2025-06-11 16:11:26	911	0.030627
2025-06-11 16:11:27	912	0.036208
2025-06-11 16:11:28	913	0.034238
2025-06-11 16:11:29	914	0.039491
2025-06-11 16:11:30	915	0.033581
2025-06-11 16:11:31	916	0.032268
2025-06-11 16:11:32	917	0.03194
2025-06-11 16:11:33	918	0.035551
2025-06-11 16:11:34	919	0.034894
2025-06-11 16:11:35	920	0.030955
2025-06-11 16:11:36	921	0.039162
2025-06-11 16:11:37	922	0.035551
2025-06-11 16:11:38	923	0.030627
2025-06-11 16:11:39	924	0.03194
2025-06-11 16:11:40	925	0.03391
2025-06-11 16:11:40	925	0.03391
2025-06-11 16:11:42	927	0.028328
2025-06-11 16:11:43	928	0.034238
2025-06-11 16:11:43	928	0.034566
2025-06-11 16:11:44	929	0.030627
2025-06-11 16:11:45	930	0.033253
2025-06-11 16:11:47	932	0.030298
2025-06-11 16:11:47	932	0.031283
2025-06-11 16:11:49	934	0.036864
2025-06-11 16:11:50	935	0.03194
2025-06-11 16:11:51	936	0.035223
2025-06-11 16:11:52	937	0.037193
2025-06-11 16:11:52	937	0.03194
2025-06-11 16:11:54	939	0.031611
2025-06-11 16:11:54	939	0.033253
2025-06-11 16:11:56	941	0.035223
2025-06-11 16:11:57	942	0.034238
2025-06-11 16:11:58	943	0.035879
2025-06-11 16:11:58	943	0.033253
2025-06-11 16:11:59	944	0.036536
2025-06-11 16:12:00	945	0.033581
2025-06-11 16:12:01	946	0.035551
2025-06-11 16:12:02	947	0.035551
2025-06-11 16:12:03	948	0.032596
2025-06-11 16:12:04	949	0.034894
2025-06-11 16:12:05	950	0.034566
2025-06-11 16:12:06	951	0.034566
2025-06-11 16:12:07	952	0.032596
2025-06-11 16:12:08	953	0.036864
2025-06-11 16:12:09	954	0.036864
2025-06-11 16:12:10	955	0.03194
2025-06-11 16:12:11	956	0.036536
2025-06-11 16:12:12	957	0.038834
2025-06-11 16:12:13	958	0.039162
2025-06-11 16:12:14	959	0.034894
2025-06-11 16:12:15	960	0.034566
2025-06-11 16:12:16	961	0.032268
2025-06-11 16:12:17	962	0.030955
2025-06-11 16:12:18	963	0.030298
2025-06-11 16:12:18	963	0.031283
2025-06-11 16:12:20	965	0.034894
2025-06-11 16:12:20	965	0.033581
2025-06-11 16:12:21	966	0.034894
2025-06-11 16:12:23	968	0.030627
2025-06-11 16:12:23	968	0.02997
2025-06-11 16:12:24	969	0.033253
2025-06-11 16:12:25	970	0.033253
2025-06-11 16:12:26	971	0.035551
2025-06-11 16:12:27	972	0.030627
2025-06-11 16:12:28	973	0.038834
2025-06-11 16:12:29	974	0.028328
2025-06-11 16:12:30	975	0.035223
2025-06-11 16:12:31	976	0.034894
2025-06-11 16:12:32	977	0.036864
2025-06-11 16:12:33	978	0.038506
2025-06-11 16:12:34	979	0.036864
2025-06-11 16:12:35	980	0.031611
2025-06-11 16:12:36	981	0.036208
2025-06-11 16:12:37	982	0.033581
2025-06-11 16:12:38	983	0.039162
2025-06-11 16:12:39	984	0.036536
2025-06-11 16:12:40	985	0.032925
2025-06-11 16:12:41	986	0.032925
2025-06-11 16:12:42	987	0.035879
2025-06-11 16:12:43	988	0.031611
2025-06-11 16:12:44	989	0.037521
2025-06-11 16:12:45	990	0.034894
2025-06-11 16:12:46	991	0.032268
2025-06-11 16:12:47	992	0.03194
2025-06-11 16:12:48	993	0.035879
2025-06-11 16:12:49	994	0.032268
2025-06-11 16:12:50	995	0.033253
2025-06-11 16:12:50	995	0.030955
2025-06-11 16:12:51	996	0.03391
2025-06-11 16:12:52	997	0.030627
2025-06-11 16:12:53	998	0.034566
2025-06-11 16:12:54	999	0.034566
2025-06-11 16:12:55	1000	0.036536
2025-06-11 16:12:56	1001	0.038506
2025-06-11 16:12:57	1002	0.02997
2025-06-11 16:12:58	1003	0.036208
2025-06-11 16:12:59	1004	0.035223
2025-06-11 16:13:00	1005	0.03194
2025-06-11 16:13:01	1006	0.034566
2025-06-11 16:13:02	1007	0.02997
2025-06-11 16:13:03	1008	0.034238
2025-06-11 16:13:04	1009	0.035223
2025-06-11 16:13:05	1010	0.033253
2025-06-11 16:13:06	1011	0.035223
2025-06-11 16:13:07	1012	0.033581
2025-06-11 16:13:08	1013	0.030298
2025-06-11 16:13:09	1014	0.033253
2025-06-11 16:13:10	1015	0.034566
2025-06-11 16:13:11	1016	0.036208
2025-06-11 16:13:11	1016	0.032925
2025-06-11 16:13:12	1017	0.028657
2025-06-11 16:13:14	1019	0.037193
2025-06-11 16:13:14	1019	0.031611
2025-06-11 16:13:15	1020	0.034894
2025-06-11 16:13:16	1021	0.031611
2025-06-11 16:13:17	1022	0.030627
2025-06-11 16:13:18	1023	0.038506
2025-06-11 16:13:19	1024	0.034894
2025-06-11 16:13:20	1025	0.034566
2025-06-11 16:13:21	1026	0.037849
2025-06-11 16:13:22	1027	0.035223
2025-06-11 16:13:23	1028	0.038506
2025-06-11 16:13:24	1029	0.03391
2025-06-11 16:13:25	1030	0.032596
2025-06-11 16:13:26	1031	0.036536
2025-06-11 16:13:27	1032	0.038506
2025-06-11 16:13:28	1033	0.034566
2025-06-11 16:13:29	1034	0.03194
2025-06-11 16:13:30	1035	0.035223
2025-06-11 16:13:31	1036	0.037849
2025-06-11 16:13:32	1037	0.032596
2025-06-11 16:13:33	1038	0.034566
2025-06-11 16:13:34	1039	0.028657
2025-06-11 16:13:35	1040	0.02997
2025-06-11 16:13:36	1041	0.036208
2025-06-11 16:13:37	1042	0.036208
2025-06-11 16:13:38	1043	0.035551
2025-06-11 16:13:38	1043	0.028985
2025-06-11 16:13:39	1044	0.03391
2025-06-11 16:13:40	1045	0.034894
2025-06-11 16:13:41	1046	0.033581
2025-06-11 16:13:42	1047	0.033581
2025-06-11 16:13:43	1048	0.035223
2025-06-11 16:13:44	1049	0.034238
2025-06-11 16:13:45	1050	0.035551
2025-06-11 16:13:46	1051	0.032925
2025-06-11 16:13:47	1052	0.033581
2025-06-11 16:13:48	1053	0.035223
2025-06-11 16:13:49	1054	0.038834
2025-06-11 16:13:50	1055	0.034238
2025-06-11 16:13:51	1056	0.032268
2025-06-11 16:13:52	1057	0.029313
2025-06-11 16:13:53	1058	0.032925
2025-06-11 16:13:54	1059	0.034566
2025-06-11 16:13:55	1060	0.033253
2025-06-11 16:13:56	1061	0.036208
2025-06-11 16:13:57	1062	0.030955
2025-06-11 16:13:58	1063	0.036208
2025-06-11 16:13:59	1064	0.039162
2025-06-11 16:14:00	1065	0.02603
2025-06-11 16:14:01	1066	0.035879
2025-06-11 16:14:02	1067	0.031611
2025-06-11 16:14:03	1068	0.035223
2025-06-11 16:14:04	1069	0.033581
2025-06-11 16:14:05	1070	0.031611
2025-06-11 16:14:06	1071	0.034894
2025-06-11 16:14:07	1072	0.030298
2025-06-11 16:14:08	1073	0.030955
2025-06-11 16:14:09	1074	0.032596
2025-06-11 16:14:10	1075	0.028985
2025-06-11 16:14:11	1076	0.03194
2025-06-11 16:14:12	1077	0.027344
2025-06-11 16:14:13	1078	0.037521
2025-06-11 16:14:14	1079	0.034894
2025-06-11 16:14:15	1080	0.035551
2025-06-11 16:14:16	1081	0.037521
2025-06-11 16:14:17	1082	0.037193
2025-06-11 16:14:18	1083	0.04146
2025-06-11 16:14:19	1084	0.035879
2025-06-11 16:14:20	1085	0.035551
2025-06-11 16:14:21	1086	0.03194
2025-06-11 16:14:22	1087	0.037193
2025-06-11 16:14:23	1088	0.037849
2025-06-11 16:14:24	1089	0.035879
2025-06-11 16:14:25	1090	0.034566
2025-06-11 16:14:26	1091	0.038834
2025-06-11 16:14:27	1092	0.030627
2025-06-11 16:14:28	1093	0.034894
2025-06-11 16:14:29	1094	0.031283
2025-06-11 16:14:30	1095	0.038177
2025-06-11 16:14:31	1096	0.033581
2025-06-11 16:14:32	1097	0.034894
2025-06-11 16:14:33	1098	0.033253
2025-06-11 16:14:34	1099	0.028657
2025-06-11 16:14:35	1100	0.031611
2025-06-11 16:14:36	1101	0.029642
2025-06-11 16:14:37	1102	0.032268
2025-06-11 16:14:38	1103	0.037521
2025-06-11 16:14:39	1104	0.03194
2025-06-11 16:14:40	1105	0.033253
2025-06-11 16:14:41	1106	0.036208
2025-06-11 16:14:42	1107	0.038177
2025-06-11 16:14:43	1108	0.036536
2025-06-11 16:14:44	1109	0.034894
2025-06-11 16:14:45	1110	0.030955
2025-06-11 16:14:46	1111	0.02997
2025-06-11 16:14:47	1112	0.041132
2025-06-11 16:14:48	1113	0.03194
2025-06-11 16:14:49	1114	0.031611
2025-06-11 16:14:50	1115	0.02997
2025-06-11 16:14:51	1116	0.033581
2025-06-11 16:14:52	1117	0.037193
2025-06-11 16:14:53	1118	0.032596
2025-06-11 16:14:54	1119	0.033253
2025-06-11 16:14:55	1120	0.035551
2025-06-11 16:14:56	1121	0.039491
2025-06-11 16:14:57	1122	0.033581
2025-06-11 16:14:58	1123	0.035879
2025-06-11 16:14:59	1124	0.03194
2025-06-11 16:15:00	1125	0.032596
2025-06-11 16:15:01	1126	0.036864
2025-06-11 16:15:02	1127	0.032925
2025-06-11 16:15:03	1128	0.035223
2025-06-11 16:15:04	1129	0.03391
2025-06-11 16:15:05	1130	0.029642
2025-06-11 16:15:06	1131	0.036864
2025-06-11 16:15:07	1132	0.033581
2025-06-11 16:15:08	1133	0.033581
2025-06-11 16:15:09	1134	0.035551
2025-06-11 16:15:10	1135	0.035879
2025-06-11 16:15:11	1136	0.035551
2025-06-11 16:15:12	1137	0.036208
2025-06-11 16:15:13	1138	0.034894
2025-06-11 16:15:14	1139	0.03194
2025-06-11 16:15:15	1140	0.036208
2025-06-11 16:15:16	1141	0.033581
2025-06-11 16:15:17	1142	0.03194
2025-06-11 16:15:18	1143	0.033581
2025-06-11 16:15:19	1144	0.038177
2025-06-11 16:15:20	1145	0.031611
2025-06-11 16:15:21	1146	0.038506
2025-06-11 16:15:22	1147	0.028
2025-06-11 16:15:23	1148	0.035551
2025-06-11 16:15:24	1149	0.027015
2025-06-11 16:15:25	1150	0.034238
2025-06-11 16:15:26	1151	0.029642
2025-06-11 16:15:27	1152	0.033581
2025-06-11 16:15:29	1154	0.036208
2025-06-11 16:15:29	1154	0.036536
2025-06-11 16:15:30	1155	0.038834
2025-06-11 16:15:31	1156	0.035223
2025-06-11 16:15:32	1157	0.035223
2025-06-11 16:15:33	1158	0.036536
2025-06-11 16:15:34	1159	0.030955
2025-06-11 16:15:35	1160	0.030627
2025-06-11 16:15:36	1161	0.037521
2025-06-11 16:15:37	1162	0.03194
2025-06-11 16:15:39	1164	0.031283
2025-06-11 16:15:39	1164	0.037193
2025-06-11 16:15:40	1165	0.034894
2025-06-11 16:15:41	1166	0.032268
2025-06-11 16:15:42	1167	0.038177
2025-06-11 16:15:43	1168	0.03194
2025-06-11 16:15:44	1169	0.033581
2025-06-11 16:15:46	1171	0.03391
2025-06-11 16:15:47	1172	0.039162
2025-06-11 16:15:48	1173	0.034238
2025-06-11 16:15:49	1174	0.035551
2025-06-11 16:15:50	1175	0.037521
2025-06-11 16:15:51	1176	0.03391
2025-06-11 16:15:52	1177	0.035879
2025-06-11 16:15:52	1177	0.02997
2025-06-11 16:15:54	1179	0.038834
2025-06-11 16:15:55	1180	0.036208
2025-06-11 16:15:56	1181	0.034238
2025-06-11 16:15:57	1182	0.034566
2025-06-11 16:15:58	1183	0.034894
2025-06-11 16:15:59	1184	0.034894
2025-06-11 16:16:00	1185	0.02603
2025-06-11 16:16:01	1186	0.030298
2025-06-11 16:16:02	1187	0.035223
2025-06-11 16:16:02	1187	0.037521
2025-06-11 16:16:03	1188	0.034894
2025-06-11 16:16:05	1190	0.037521
2025-06-11 16:16:06	1191	0.03391
2025-06-11 16:16:07	1192	0.038506
2025-06-11 16:16:08	1193	0.034238
2025-06-11 16:16:09	1194	0.037849
2025-06-11 16:16:10	1195	0.036864
2025-06-11 16:16:10	1195	0.035551
2025-06-11 16:16:11	1196	0.03194
2025-06-11 16:16:12	1197	0.037193
2025-06-11 16:16:13	1198	0.032596
2025-06-11 16:16:14	1199	0.03391
2025-06-11 16:16:15	1200	0.033253
2025-06-11 16:16:16	1201	0.035879
2025-06-11 16:16:17	1202	0.034894
2025-06-11 16:16:18	1203	0.034238
2025-06-11 16:16:19	1204	0.032596
2025-06-11 16:16:20	1205	0.035879
2025-06-11 16:16:21	1206	0.034566
2025-06-11 16:16:22	1207	0.038177
2025-06-11 16:16:23	1208	0.035223
2025-06-11 16:16:24	1209	0.03391
2025-06-11 16:16:25	1210	0.034894
2025-06-11 16:16:26	1211	0.032268
2025-06-11 16:16:27	1212	0.035223
2025-06-11 16:16:28	1213	0.03391
2025-06-11 16:16:29	1214	0.038177
2025-06-11 16:16:30	1215	0.031611
2025-06-11 16:16:31	1216	0.03194
2025-06-11 16:16:32	1217	0.035551
2025-06-11 16:16:33	1218	0.034238
2025-06-11 16:16:34	1219	0.036208
2025-06-11 16:16:35	1220	0.034566
2025-06-11 16:16:35	1220	0.036208
2025-06-11 16:16:37	1222	0.034238
2025-06-11 16:16:37	1222	0.033581
2025-06-11 16:16:38	1223	0.032268
2025-06-11 16:16:39	1224	0.030627
2025-06-11 16:16:40	1225	0.036536
2025-06-11 16:16:41	1226	0.031283
2025-06-11 16:16:42	1227	0.03391
2025-06-11 16:16:43	1228	0.033253
2025-06-11 16:16:44	1229	0.034566
2025-06-11 16:16:45	1230	0.037521
2025-06-11 16:16:46	1231	0.031283
2025-06-11 16:16:47	1232	0.038177
2025-06-11 16:16:48	1233	0.029642
2025-06-11 16:16:49	1234	0.031283
2025-06-11 16:16:50	1235	0.034894
2025-06-11 16:16:51	1236	0.034566
2025-06-11 16:16:52	1237	0.037521
2025-06-11 16:16:53	1238	0.036536
2025-06-11 16:16:54	1239	0.034894
2025-06-11 16:16:55	1240	0.030955
2025-06-11 16:16:56	1241	0.028657
2025-06-11 16:16:57	1242	0.032596
2025-06-11 16:16:58	1243	0.033253
2025-06-11 16:16:59	1244	0.036536
2025-06-11 16:17:00	1245	0.031283
2025-06-11 16:17:01	1246	0.029313
2025-06-11 16:17:02	1247	0.030955
2025-06-11 16:17:03	1248	0.030627
2025-06-11 16:17:04	1249	0.035223
2025-06-11 16:17:05	1250	0.035223
2025-06-11 16:17:06	1251	0.033253
2025-06-11 16:17:07	1252	0.033581
2025-06-11 16:17:08	1253	0.033253
2025-06-11 16:17:09	1254	0.031283
2025-06-11 16:17:09	1254	0.035223
2025-06-11 16:17:10	1255	0.030955
2025-06-11 16:17:11	1256	0.037193
2025-06-11 16:17:12	1257	0.034238
2025-06-11 16:17:13	1258	0.032925
2025-06-11 16:17:14	1259	0.036864
2025-06-11 16:17:15	1260	0.037521
2025-06-11 16:17:16	1261	0.034894
2025-06-11 16:17:17	1262	0.033581
2025-06-11 16:17:18	1263	0.038506
2025-06-11 16:17:19	1264	0.036536
2025-06-11 16:17:20	1265	0.036208
2025-06-11 16:17:21	1266	0.03194
2025-06-11 16:17:22	1267	0.03391
2025-06-11 16:17:23	1268	0.037193
2025-06-11 16:17:24	1269	0.038177
2025-06-11 16:17:25	1270	0.031611
2025-06-11 16:17:26	1271	0.039819
2025-06-11 16:17:27	1272	0.03391
2025-06-11 16:17:28	1273	0.032268
2025-06-11 16:17:29	1274	0.035223
2025-06-11 16:17:30	1275	0.030955
2025-06-11 16:17:31	1276	0.029642
2025-06-11 16:17:31	1276	0.042117
2025-06-11 16:17:33	1278	0.033581
2025-06-11 16:17:33	1278	0.035551
2025-06-11 16:17:34	1279	0.03391
2025-06-11 16:17:35	1280	0.038834
2025-06-11 16:17:36	1281	0.031611
2025-06-11 16:17:37	1282	0.032268
2025-06-11 16:17:38	1283	0.034566
2025-06-11 16:17:39	1284	0.031283
2025-06-11 16:17:40	1285	0.03391
2025-06-11 16:17:41	1286	0.034238
2025-06-11 16:17:42	1287	0.025702
2025-06-11 16:17:43	1288	0.036864
2025-06-11 16:17:44	1289	0.037849
2025-06-11 16:17:45	1290	0.03391

## Sheet: Pressure Data
dateTime	Relative time	G1	G2	G4	G5
2025-06-11 15:54:08	0	4.89e-06	0.0001	0.0001	-0.028166
2025-06-11 15:54:09	1	4.89e-06	0.0001	0.0001	-0.03692
2025-06-11 15:54:10	2	4.87e-06	0.0001	0.0001	-0.015035
2025-06-11 15:54:11	3	4.89e-06	0.0001	0.0001	-0.03692
2025-06-11 15:54:12	4	4.89e-06	0.0001	0.0001	-0.032543
2025-06-11 15:54:13	5	4.89e-06	0.0001	0.0001	-0.028166
2025-06-11 15:54:14	6	4.89e-06	0.0001	0.0001	-0.03692
2025-06-11 15:54:15	7	4.89e-06	0.0001	0.0001	-0.045674
2025-06-11 15:54:16	8	4.87e-06	0.0001	0.0001	-0.028166
2025-06-11 15:54:17	9	4.89e-06	0.0001	0.0001	-0.03692
2025-06-11 15:54:18	10	4.87e-06	0.0001	0.0001	-0.032543
2025-06-11 15:54:18	10	4.89e-06	0.0001	0.0001	-0.023789
2025-06-11 15:54:19	11	4.87e-06	0.0001	0.0001	-0.028166
2025-06-11 15:54:20	12	4.87e-06	0.0001	0.0001	-0.041297
2025-06-11 15:54:21	13	4.89e-06	0.0001	0.0001	-0.03692
2025-06-11 15:54:22	14	4.89e-06	0.0001	0.0001	-0.019412
2025-06-11 15:54:23	15	4.89e-06	0.0001	0.0001	-0.028166
2025-06-11 15:54:24	16	4.89e-06	0.0001	0.0001	-0.032543
2025-06-11 15:54:25	17	4.87e-06	0.0001	0.0001	-0.032543
2025-06-11 15:54:26	18	4.89e-06	0.0001	0.0001	-0.023789
2025-06-11 15:54:27	19	4.87e-06	0.0001	0.0001	-0.028166
2025-06-11 15:54:28	20	4.87e-06	0.0001	0.0001	-0.023789
2025-06-11 15:54:29	21	4.89e-06	0.0001	0.0001	-0.028166
2025-06-11 15:54:30	22	4.87e-06	0.0001	0.0001	-0.023789
2025-06-11 15:54:31	23	4.89e-06	0.0001	0.0001	-0.045674
2025-06-11 15:54:32	24	4.87e-06	0.0001	0.0001	-0.032543
2025-06-11 15:54:33	25	4.89e-06	0.0001	0.0001	-0.045674
2025-06-11 15:54:34	26	4.87e-06	0.0001	0.0001	-0.028166
2025-06-11 15:54:35	27	4.89e-06	0.0001	0.0001	-0.028166
2025-06-11 15:54:36	28	4.89e-06	0.0001	0.0001	-0.023789
2025-06-11 15:54:37	29	4.87e-06	0.0001	0.0001	-0.019412
2025-06-11 15:54:38	30	4.89e-06	0.0001	0.0001	-0.023789
2025-06-11 15:54:39	31	4.89e-06	0.0001	0.0001	-0.019412
2025-06-11 15:54:40	32	4.89e-06	0.0001	0.0001	-0.032543
2025-06-11 15:54:41	33	4.87e-06	0.0001	0.0001	-0.023789
2025-06-11 15:54:42	34	4.89e-06	0.0001	0.0001	-0.032543
2025-06-11 15:54:43	35	4.87e-06	0.0001	0.0001	-0.019412
2025-06-11 15:54:43	35	4.87e-06	0.0001	0.0001	-0.032543
2025-06-11 15:54:44	36	4.87e-06	0.0001	0.0001	-0.010658
2025-06-11 15:54:45	37	4.87e-06	0.0001	0.0001	-0.028166
2025-06-11 15:54:46	38	4.89e-06	0.0001	0.0001	-0.032543
2025-06-11 15:54:47	39	4.89e-06	0.0001	0.0001	-0.032543
2025-06-11 15:54:48	40	4.89e-06	0.0001	0.0001	-0.028166
2025-06-11 15:54:49	41	4.89e-06	0.0001	0.0001	-0.032543
2025-06-11 15:54:50	42	4.89e-06	0.0001	0.0001	-0.03692
2025-06-11 15:54:51	43	4.89e-06	0.0001	0.0001	-0.023789
2025-06-11 15:54:52	44	4.87e-06	0.0001	0.0001	-0.019412
2025-06-11 15:54:53	45	4.87e-06	0.0001	0.0001	-0.023789
2025-06-11 15:54:54	46	4.87e-06	0.0001	0.0001	-0.023789
2025-06-11 15:54:55	47	4.89e-06	0.0001	0.0001	-0.03692
2025-06-11 15:54:56	48	4.87e-06	0.0001	0.0001	-0.023789
2025-06-11 15:54:57	49	4.89e-06	0.0001	0.0001	-0.019412
2025-06-11 15:54:58	50	4.89e-06	0.0001	0.0001	-0.028166
2025-06-11 15:54:59	51	4.87e-06	0.0001	0.0001	-0.03692
2025-06-11 15:55:00	52	4.87e-06	0.0001	0.0001	-0.028166
2025-06-11 15:55:01	53	4.87e-06	0.0001	0.0001	-0.019412
2025-06-11 15:55:02	54	4.89e-06	0.0001	0.0001	-0.03692
2025-06-11 15:55:03	55	4.89e-06	0.0001	0.0001	-0.023789
2025-06-11 15:55:04	56	4.89e-06	0.0001	0.0001	-0.041297
2025-06-11 15:55:05	57	4.87e-06	0.0001	0.0001	-0.03692
2025-06-11 15:55:06	58	4.89e-06	0.0001	0.0001	-0.032543
2025-06-11 15:55:07	59	4.87e-06	0.0001	0.0001	-0.032543
2025-06-11 15:55:08	60	4.87e-06	0.0001	0.0001	-0.015035
2025-06-11 15:55:09	61	4.89e-06	0.0001	0.0001	-0.028166
2025-06-11 15:55:10	62	4.89e-06	0.0001	0.0001	-0.03692
2025-06-11 15:55:11	63	4.87e-06	0.0001	0.0001	-0.03692
2025-06-11 15:55:12	64	4.87e-06	0.0001	0.0001	-0.03692
2025-06-11 15:55:13	65	4.87e-06	0.0001	0.0001	-0.019412
2025-06-11 15:55:14	66	4.89e-06	0.0001	0.0001	-0.019412
2025-06-11 15:55:15	67	4.89e-06	0.0001	0.0001	-0.03692
2025-06-11 15:55:16	68	4.87e-06	0.0001	0.0001	-0.028166
2025-06-11 15:55:17	69	4.89e-06	0.0001	0.0001	-0.032543
2025-06-11 15:55:18	70	4.87e-06	0.0001	0.0001	-0.03692
2025-06-11 15:55:19	71	4.87e-06	0.0001	0.0001	-0.019412
2025-06-11 15:55:20	72	4.87e-06	0.0001	0.0001	-0.028166
2025-06-11 15:55:21	73	4.89e-06	0.0001	0.0001	-0.023789
2025-06-11 15:55:22	74	4.87e-06	0.0001	0.0001	-0.023789
2025-06-11 15:55:23	75	4.87e-06	0.0001	0.0001	-0.03692
2025-06-11 15:55:24	76	4.87e-06	0.0001	0.0001	-0.03692
2025-06-11 15:55:25	77	4.89e-06	0.0001	0.0001	-0.028166
2025-06-11 15:55:26	78	4.89e-06	0.0001	0.0001	-0.028166
2025-06-11 15:55:27	79	4.87e-06	0.0001	0.0001	-0.023789
2025-06-11 15:55:28	80	4.87e-06	0.0001	0.0001	-0.028166
2025-06-11 15:55:29	81	4.89e-06	0.0001	0.0001	-0.028166
2025-06-11 15:55:30	82	4.89e-06	0.0001	0.0001	-0.023789
2025-06-11 15:55:31	83	4.89e-06	0.0001	0.0001	-0.023789
2025-06-11 15:55:32	84	4.89e-06	0.0001	0.0001	-0.028166
2025-06-11 15:55:33	85	4.89e-06	0.0001	0.0001	-0.023789
2025-06-11 15:55:34	86	4.87e-06	0.0001	0.0001	-0.041297
2025-06-11 15:55:35	87	4.89e-06	0.0001	0.0001	-0.041297
2025-06-11 15:55:36	88	4.87e-06	0.0001	0.0001	-0.023789
2025-06-11 15:55:37	89	4.87e-06	0.0001	0.0001	-0.028166
2025-06-11 15:55:38	90	4.89e-06	0.0001	0.0001	-0.023789
2025-06-11 15:55:40	92	4.87e-06	0.0001	0.0001	-0.019412
2025-06-11 15:55:41	93	4.87e-06	0.0001	0.0001	-0.023789
2025-06-11 15:55:42	94	4.89e-06	0.0001	0.0001	-0.028166
2025-06-11 15:55:42	94	4.87e-06	0.0001	0.0001	-0.028166
2025-06-11 15:55:43	95	4.89e-06	0.0001	0.0001	-0.041297
2025-06-11 15:55:44	96	4.89e-06	0.0001	0.0001	-0.03692
2025-06-11 15:55:45	97	4.89e-06	0.0001	0.0001	-0.028166
2025-06-11 15:55:46	98	4.89e-06	0.0001	0.0001	-0.03692
2025-06-11 15:55:48	100	4.89e-06	0.0001	0.0001	-0.032543
2025-06-11 15:55:49	101	4.89e-06	0.0001	0.0001	-0.023789
2025-06-11 15:55:50	102	4.89e-06	0.0001	0.0001	-0.023789
2025-06-11 15:55:51	103	4.89e-06	0.0001	0.0001	-0.041297
2025-06-11 15:55:51	103	4.89e-06	0.0001	0.0001	-0.023789
2025-06-11 15:55:52	104	4.87e-06	0.0001	0.0001	-0.023789
2025-06-11 15:55:53	105	4.89e-06	0.0001	0.0001	-0.032543
2025-06-11 15:55:54	106	4.87e-06	0.0001	0.0001	-0.023789
2025-06-11 15:55:56	108	4.87e-06	0.0001	0.0001	-0.032543
2025-06-11 15:55:57	109	4.87e-06	0.0001	0.0001	-0.023789
2025-06-11 15:55:58	110	4.87e-06	0.0001	0.0001	-0.015035
2025-06-11 15:55:59	111	4.87e-06	0.0001	0.0001	-0.019412
2025-06-11 15:56:00	112	4.89e-06	0.0001	0.0001	-0.023789
2025-06-11 15:56:01	113	4.87e-06	0.0001	0.0001	-0.032543
2025-06-11 15:56:02	114	4.87e-06	0.0001	0.0001	-0.028166
2025-06-11 15:56:03	115	4.89e-06	0.0001	0.0001	-0.015035
2025-06-11 15:56:04	116	4.87e-06	0.0001	0.0001	-0.023789
2025-06-11 15:56:05	117	4.89e-06	0.0001	0.0001	-0.028166
2025-06-11 15:56:06	118	4.87e-06	0.0001	0.0001	-0.041297
2025-06-11 15:56:07	119	4.87e-06	0.0001	0.0001	-0.023789
2025-06-11 15:56:08	120	4.89e-06	0.0001	0.0001	-0.019412
2025-06-11 15:56:08	120	4.87e-06	0.0001	0.0001	-0.028166
2025-06-11 15:56:09	121	4.89e-06	0.0001	0.0001	-0.023789
2025-06-11 15:56:10	122	4.89e-06	0.0001	0.0001	-0.03692
2025-06-11 15:56:11	123	4.87e-06	0.0001	0.0001	-0.03692
2025-06-11 15:56:12	124	4.89e-06	0.0001	0.0001	-0.041297
2025-06-11 15:56:14	126	4.87e-06	0.0001	0.0001	-0.023789
2025-06-11 15:56:15	127	4.87e-06	0.0001	0.0001	-0.03692
2025-06-11 15:56:16	128	4.87e-06	0.0001	0.0001	-0.015035
2025-06-11 15:56:16	128	4.89e-06	0.0001	0.0001	-0.032543
2025-06-11 15:56:17	129	4.89e-06	0.0001	0.0001	-0.032543
2025-06-11 15:56:18	130	4.89e-06	0.0001	0.0001	-0.03692
2025-06-11 15:56:19	131	4.89e-06	0.0001	0.0001	-0.03692
2025-06-11 15:56:20	132	4.87e-06	0.0001	0.0001	-0.03692
2025-06-11 15:56:22	134	4.87e-06	0.0001	0.0001	-0.023789
2025-06-11 15:56:23	135	4.87e-06	0.0001	0.0001	-0.03692
2025-06-11 15:56:24	136	4.89e-06	0.0001	0.0001	-0.041297
2025-06-11 15:56:25	137	4.87e-06	0.0001	0.0001	-0.041297
2025-06-11 15:56:25	137	4.89e-06	0.0001	0.0001	-0.028166
2025-06-11 15:56:26	138	4.87e-06	0.0001	0.0001	-0.023789
2025-06-11 15:56:27	139	4.89e-06	0.0001	0.0001	-0.03692
2025-06-11 15:56:28	140	4.87e-06	0.0001	0.0001	-0.028166
2025-06-11 15:56:30	142	4.87e-06	0.0001	0.0001	-0.028166
2025-06-11 15:56:31	143	4.89e-06	0.0001	0.0001	-0.03692
2025-06-11 15:56:32	144	4.87e-06	0.0001	0.0001	-0.041297
2025-06-11 15:56:33	145	4.89e-06	0.0001	0.0001	-0.019412
2025-06-11 15:56:34	146	4.89e-06	0.0001	0.0001	-0.041297
2025-06-11 15:56:34	146	4.89e-06	0.0001	0.0001	-0.032543
2025-06-11 15:56:35	147	4.87e-06	0.0001	0.0001	-0.028166
2025-06-11 15:56:36	148	4.89e-06	0.0001	0.0001	-0.028166
2025-06-11 15:56:38	150	4.87e-06	0.0001	0.0001	-0.03692
2025-06-11 15:56:39	151	4.89e-06	0.0001	0.0001	-0.019412
2025-06-11 15:56:40	152	4.87e-06	0.0001	0.0001	-0.032543
2025-06-11 15:56:41	153	4.89e-06	0.0001	0.0001	-0.028166
2025-06-11 15:56:42	154	4.87e-06	0.0001	0.0001	-0.03692
2025-06-11 15:56:42	154	4.89e-06	0.0001	0.0001	-0.015035
2025-06-11 15:56:43	155	4.87e-06	0.0001	0.0001	-0.019412
2025-06-11 15:56:44	156	4.89e-06	0.0001	0.0001	-0.032543
2025-06-11 15:56:45	157	4.89e-06	0.0001	0.0001	-0.032543
2025-06-11 15:56:46	158	4.89e-06	0.0001	0.0001	-0.023789
2025-06-11 15:56:47	159	4.87e-06	0.0001	0.0001	-0.032543
2025-06-11 15:56:48	160	4.89e-06	0.0001	0.0001	-0.019412
2025-06-11 15:56:49	161	4.87e-06	0.0001	0.0001	-0.03692
2025-06-11 15:56:50	162	4.83e-06	0.0001	0.0001	-0.041297
2025-06-11 15:56:51	163	4.81e-06	0.0001	0.0001	-0.023789
2025-06-11 15:56:52	164	4.77e-06	0.0001	0.0001	-0.028166
2025-06-11 15:56:53	165	4.79e-06	0.0001	0.0001	-0.03692
2025-06-11 15:56:54	166	4.79e-06	0.0001	0.0001	-0.023789
2025-06-11 15:56:55	167	4.77e-06	0.0001	0.0001	-0.028166
2025-06-11 15:56:56	168	4.79e-06	0.0001	0.0001	-0.032543
2025-06-11 15:56:57	169	4.77e-06	0.0001	0.0001	-0.028166
2025-06-11 15:56:58	170	4.77e-06	0.0001	0.0001	-0.028166
2025-06-11 15:56:59	171	4.77e-06	0.0001	0.0001	-0.032543
2025-06-11 15:57:00	172	4.77e-06	0.0001	0.0001	-0.028166
2025-06-11 15:57:01	173	4.77e-06	0.0001	0.0001	-0.028166
2025-06-11 15:57:02	174	4.79e-06	0.0001	0.0001	-0.028166
2025-06-11 15:57:03	175	4.79e-06	0.0001	0.0001	-0.028166
2025-06-11 15:57:04	176	4.77e-06	0.0001	0.0001	-0.028166
2025-06-11 15:57:05	177	4.77e-06	0.0001	0.0001	-0.023789
2025-06-11 15:57:06	178	4.77e-06	0.0001	0.0001	-0.032543
2025-06-11 15:57:07	179	4.77e-06	0.0001	0.0001	-0.032543
2025-06-11 15:57:08	180	4.77e-06	0.0001	0.0001	-0.03692
2025-06-11 15:57:09	181	4.79e-06	0.0001	0.0001	-0.032543
2025-06-11 15:57:10	182	4.77e-06	0.0001	0.0001	-0.032543
2025-06-11 15:57:11	183	4.79e-06	0.0001	0.0001	-0.023789
2025-06-11 15:57:12	184	4.79e-06	0.0001	0.0001	-0.019412
2025-06-11 15:57:13	185	4.77e-06	0.0001	0.0001	-0.023789
2025-06-11 15:57:14	186	4.77e-06	0.0001	0.0001	-0.023789
2025-06-11 15:57:15	187	4.77e-06	0.0001	0.0001	-0.03692
2025-06-11 15:57:16	188	4.79e-06	0.0001	0.0001	-0.032543
2025-06-11 15:57:17	189	4.79e-06	0.0001	0.0001	-0.023789
2025-06-11 15:57:18	190	4.77e-06	0.0001	0.0001	-0.03692
2025-06-11 15:57:19	191	4.79e-06	0.0001	0.0001	-0.03692
2025-06-11 15:57:20	192	4.77e-06	0.0001	0.0001	-0.028166
2025-06-11 15:57:21	193	4.79e-06	0.0001	0.0001	-0.019412
2025-06-11 15:57:22	194	4.79e-06	0.0001	0.0001	-0.028166
2025-06-11 15:57:23	195	4.79e-06	0.0001	0.0001	-0.028166
2025-06-11 15:57:24	196	4.79e-06	0.0001	0.0001	-0.023789
2025-06-11 15:57:25	197	4.77e-06	0.0001	0.0001	-0.03692
2025-06-11 15:57:26	198	4.79e-06	0.0001	0.0001	-0.03692
2025-06-11 15:57:27	199	4.79e-06	0.0001	0.0001	-0.028166
2025-06-11 15:57:28	200	4.79e-06	0.0001	0.0001	-0.023789
2025-06-11 15:57:29	201	4.83e-06	0.0001	0.0001	-0.045674
2025-06-11 15:57:30	202	4.83e-06	0.0001	0.0001	-0.028166
2025-06-11 15:57:31	203	4.87e-06	0.0001	0.0001	-0.015035
2025-06-11 15:57:32	204	4.87e-06	0.0001	0.0001	-0.019412
2025-06-11 15:57:33	205	4.87e-06	0.0001	0.0001	-0.041297
2025-06-11 15:57:34	206	4.83e-06	0.0001	0.0001	-0.028166
2025-06-11 15:57:35	207	4.83e-06	0.0001	0.0001	-0.023789
2025-06-11 15:57:36	208	4.81e-06	0.0001	0.0001	-0.019412
2025-06-11 15:57:37	209	4.85e-06	0.0001	0.0001	-0.023789
2025-06-11 15:57:38	210	4.85e-06	0.0001	0.0001	-0.028166
2025-06-11 15:57:39	211	4.85e-06	0.0001	0.0001	-0.023789
2025-06-11 15:57:40	212	4.81e-06	0.0001	0.0001	-0.032543
2025-06-11 15:57:41	213	4.81e-06	0.0001	0.0001	-0.032543
2025-06-11 15:57:42	214	4.83e-06	0.0001	0.0001	-0.032543
2025-06-11 15:57:43	215	4.81e-06	0.0001	0.0001	-0.028166
2025-06-11 15:57:44	216	4.87e-06	0.0001	0.0001	-0.032543
2025-06-11 15:57:45	217	4.83e-06	0.0001	0.0001	-0.023789
2025-06-11 15:57:46	218	4.81e-06	0.0001	0.0001	-0.03692
2025-06-11 15:57:47	219	4.81e-06	0.0001	0.0001	-0.032543
2025-06-11 15:57:48	220	4.83e-06	0.0001	0.0001	-0.023789
2025-06-11 15:57:49	221	4.87e-06	0.0001	0.0001	-0.041297
2025-06-11 15:57:50	222	4.81e-06	0.0001	0.0001	-0.019412
2025-06-11 15:57:51	223	4.83e-06	0.0001	0.0001	-0.03692
2025-06-11 15:57:52	224	4.85e-06	0.0001	0.0001	-0.032543
2025-06-11 15:57:53	225	4.85e-06	0.0001	0.0001	-0.03692
2025-06-11 15:57:54	226	4.85e-06	0.0001	0.0001	-0.032543
2025-06-11 15:57:55	227	4.89e-06	0.0001	0.0001	-0.03692
2025-06-11 15:57:56	228	4.83e-06	0.0001	0.0001	-0.054427
2025-06-11 15:57:57	229	4.87e-06	0.0001	0.0001	-0.028166
2025-06-11 15:57:58	230	4.83e-06	0.0001	0.0001	-0.019412
2025-06-11 15:57:58	230	4.83e-06	0.0001	0.0001	-0.028166
2025-06-11 15:57:59	231	4.85e-06	0.0001	0.0001	-0.023789
2025-06-11 15:58:00	232	4.87e-06	0.0001	0.0001	-0.028166
2025-06-11 15:58:01	233	4.87e-06	0.0001	0.0001	-0.03692
2025-06-11 15:58:02	234	4.87e-06	0.0001	0.0001	-0.032543
2025-06-11 15:58:03	235	4.89e-06	0.0001	0.0001	-0.023789
2025-06-11 15:58:04	236	4.89e-06	0.0001	0.0001	-0.023789
2025-06-11 15:58:05	237	4.87e-06	0.0001	0.0001	-0.032543
2025-06-11 15:58:06	238	4.87e-06	0.0001	0.0001	-0.023789
2025-06-11 15:58:07	239	4.83e-06	0.0001	0.0001	-0.019412
2025-06-11 15:58:08	240	4.85e-06	0.0001	0.0001	-0.028166
2025-06-11 15:58:09	241	4.85e-06	0.0001	0.0001	-0.032543
2025-06-11 15:58:10	242	4.87e-06	0.0001	0.0001	-0.023789
2025-06-11 15:58:11	243	4.87e-06	0.0001	0.0001	-0.019412
2025-06-11 15:58:12	244	4.85e-06	0.0001	0.0001	-0.03692
2025-06-11 15:58:13	245	4.87e-06	0.0001	0.0001	-0.028166
2025-06-11 15:58:14	246	4.87e-06	0.0001	0.0001	-0.023789
2025-06-11 15:58:15	247	4.83e-06	0.0001	0.0001	-0.03692
2025-06-11 15:58:16	248	4.83e-06	0.0001	0.0001	-0.028166
2025-06-11 15:58:17	249	4.85e-06	0.0001	0.0001	-0.045674
2025-06-11 15:58:18	250	4.85e-06	0.0001	0.0001	-0.028166
2025-06-11 15:58:19	251	4.83e-06	0.0001	0.0001	-0.032543
2025-06-11 15:58:20	252	4.83e-06	0.0001	0.0001	-0.019412
2025-06-11 15:58:21	253	4.83e-06	0.0001	0.0001	-0.023789
2025-06-11 15:58:22	254	4.83e-06	0.0001	0.0001	-0.032543
2025-06-11 15:58:23	255	4.83e-06	0.0001	0.0001	-0.019412
2025-06-11 15:58:24	256	4.81e-06	0.0001	0.0001	-0.03692
2025-06-11 15:58:24	256	4.81e-06	0.0001	0.0001	-0.023789
2025-06-11 15:58:25	257	4.83e-06	0.0001	0.0001	-0.028166
2025-06-11 15:58:26	258	4.83e-06	0.0001	0.0001	-0.015035
2025-06-11 15:58:27	259	4.79e-06	0.0001	0.0001	-0.03692
2025-06-11 15:58:28	260	4.79e-06	0.0001	0.0001	-0.045674
2025-06-11 15:58:29	261	4.81e-06	0.0001	0.0001	-0.019412
2025-06-11 15:58:30	262	4.81e-06	0.0001	0.0001	-0.028166
2025-06-11 15:58:31	263	4.83e-06	0.0001	0.0001	-0.028166
2025-06-11 15:58:32	264	4.79e-06	0.0001	0.0001	-0.028166
2025-06-11 15:58:33	265	4.79e-06	0.0001	0.0001	-0.028166
2025-06-11 15:58:34	266	4.77e-06	0.0001	0.0001	-0.028166
2025-06-11 15:58:35	267	4.79e-06	0.0001	0.0001	-0.023789
2025-06-11 15:58:36	268	4.79e-06	0.0001	0.0001	-0.028166
2025-06-11 15:58:37	269	4.74e-06	0.0001	0.0001	-0.028166
2025-06-11 15:58:38	270	4.72e-06	0.0001	0.0001	-0.023789
2025-06-11 15:58:39	271	4.68e-06	0.0001	0.0001	-0.032543
2025-06-11 15:58:40	272	4.68e-06	0.0001	0.0001	-0.032543
2025-06-11 15:58:41	273	4.68e-06	0.0001	0.0001	-0.032543
2025-06-11 15:58:42	274	4.68e-06	0.0001	0.0001	-0.023789
2025-06-11 15:58:43	275	4.68e-06	0.0001	0.0001	-0.023789
2025-06-11 15:58:44	276	4.68e-06	0.0001	0.0001	-0.032543
2025-06-11 15:58:45	277	4.7e-06	0.0001	0.0001	-0.03692
2025-06-11 15:58:46	278	4.72e-06	0.0001	0.0001	-0.019412
2025-06-11 15:58:47	279	4.75e-06	0.0001	0.0001	-0.023789
2025-06-11 15:58:48	280	4.77e-06	0.0001	0.0001	-0.028166
2025-06-11 15:58:49	281	4.79e-06	0.0001	0.0001	-0.023789
2025-06-11 15:58:49	281	4.77e-06	0.0001	0.0001	-0.023789
2025-06-11 15:58:50	282	4.79e-06	0.0001	0.0001	-0.023789
2025-06-11 15:58:51	283	4.77e-06	0.0001	0.0001	-0.03692
2025-06-11 15:58:52	284	4.77e-06	0.0001	0.0001	-0.028166
2025-06-11 15:58:53	285	4.77e-06	0.0001	0.0001	-0.028166
2025-06-11 15:58:54	286	4.79e-06	0.0001	0.0001	-0.028166
2025-06-11 15:58:55	287	4.77e-06	0.0001	0.0001	-0.028166
2025-06-11 15:58:56	288	4.79e-06	0.0001	0.0001	-0.023789
2025-06-11 15:58:57	289	4.77e-06	0.0001	0.0001	-0.03692
2025-06-11 15:58:58	290	4.79e-06	0.0001	0.0001	-0.023789
2025-06-11 15:58:59	291	4.79e-06	0.0001	0.0001	-0.041297
2025-06-11 15:59:00	292	4.79e-06	0.0001	0.0001	-0.028166
2025-06-11 15:59:01	293	4.79e-06	0.0001	0.0001	-0.023789
2025-06-11 15:59:02	294	4.79e-06	0.0001	0.0001	-0.028166
2025-06-11 15:59:03	295	4.77e-06	0.0001	0.0001	-0.028166
2025-06-11 15:59:04	296	4.79e-06	0.0001	0.0001	-0.010658
2025-06-11 15:59:05	297	4.79e-06	0.0001	0.0001	-0.023789
2025-06-11 15:59:06	298	4.77e-06	0.0001	0.0001	-0.023789
2025-06-11 15:59:07	299	4.79e-06	0.0001	0.0001	-0.023789
2025-06-11 15:59:08	300	4.79e-06	0.0001	0.0001	-0.028166
2025-06-11 15:59:09	301	4.79e-06	0.0001	0.0001	-0.028166
2025-06-11 15:59:10	302	4.77e-06	0.0001	0.0001	-0.015035
2025-06-11 15:59:11	303	4.79e-06	0.0001	0.0001	-0.032543
2025-06-11 15:59:12	304	4.79e-06	0.0001	0.0001	-0.023789
2025-06-11 15:59:13	305	4.79e-06	0.0001	0.0001	-0.028166
2025-06-11 15:59:14	306	4.79e-06	0.0001	0.0001	-0.032543
2025-06-11 15:59:14	306	4.79e-06	0.0001	0.0001	-0.041297
2025-06-11 15:59:15	307	4.77e-06	0.0001	0.0001	-0.028166
2025-06-11 15:59:16	308	4.77e-06	0.0001	0.0001	-0.028166
2025-06-11 15:59:17	309	4.79e-06	0.0001	0.0001	-0.032543
2025-06-11 15:59:18	310	4.77e-06	0.0001	0.0001	-0.028166
2025-06-11 15:59:19	311	4.79e-06	0.0001	0.0001	-0.028166
2025-06-11 15:59:20	312	4.79e-06	0.0001	0.0001	-0.028166
2025-06-11 15:59:21	313	4.79e-06	0.0001	0.0001	-0.032543
2025-06-11 15:59:22	314	4.79e-06	0.0001	0.0001	-0.001904
2025-06-11 15:59:23	315	4.79e-06	0.0001	0.0001	-0.03692
2025-06-11 15:59:24	316	4.77e-06	0.0001	0.0001	-0.028166
2025-06-11 15:59:25	317	4.77e-06	0.0001	0.0001	-0.032543
2025-06-11 15:59:26	318	4.79e-06	0.0001	0.0001	-0.03692
2025-06-11 15:59:27	319	4.79e-06	0.0001	0.0001	-0.03692
2025-06-11 15:59:28	320	4.77e-06	0.0001	0.0001	-0.03692
2025-06-11 15:59:29	321	4.79e-06	0.0001	0.0001	-0.032543
2025-06-11 15:59:30	322	4.79e-06	0.0001	0.0001	-0.032543
2025-06-11 15:59:31	323	4.77e-06	0.0001	0.0001	-0.015035
2025-06-11 15:59:32	324	4.79e-06	0.0001	0.0001	-0.032543
2025-06-11 15:59:33	325	4.77e-06	0.0001	0.0001	-0.03692
2025-06-11 15:59:34	326	4.79e-06	0.0001	0.0001	-0.023789
2025-06-11 15:59:35	327	4.79e-06	0.0001	0.0001	-0.032543
2025-06-11 15:59:36	328	4.79e-06	0.0001	0.0001	-0.032543
2025-06-11 15:59:37	329	4.79e-06	0.0001	0.0001	-0.032543
2025-06-11 15:59:38	330	4.77e-06	0.0001	0.0001	-0.023789
2025-06-11 15:59:39	331	4.77e-06	0.0001	0.0001	-0.028166
2025-06-11 15:59:40	332	4.77e-06	0.0001	0.0001	-0.03692
2025-06-11 15:59:41	333	4.77e-06	0.0001	0.0001	-0.032543
2025-06-11 15:59:42	334	4.77e-06	0.0001	0.0001	-0.032543
2025-06-11 15:59:43	335	4.77e-06	0.0001	0.0001	-0.015035
2025-06-11 15:59:44	336	4.79e-06	0.0001	0.0001	-0.023789
2025-06-11 15:59:45	337	4.77e-06	0.0001	0.0001	-0.019412
2025-06-11 15:59:46	338	4.77e-06	0.0001	0.0001	-0.023789
2025-06-11 15:59:47	339	4.79e-06	0.0001	0.0001	-0.010658
2025-06-11 15:59:48	340	4.77e-06	0.0001	0.0001	-0.032543
2025-06-11 15:59:48	340	4.77e-06	0.0001	0.0001	-0.032543
2025-06-11 15:59:49	341	4.79e-06	0.0001	0.0001	-0.032543
2025-06-11 15:59:50	342	4.79e-06	0.0001	0.0001	-0.023789
2025-06-11 15:59:51	343	4.79e-06	0.0001	0.0001	-0.015035
2025-06-11 15:59:52	344	4.79e-06	0.0001	0.0001	-0.015035
2025-06-11 15:59:54	346	4.77e-06	0.0001	0.0001	-0.045674
2025-06-11 15:59:55	347	4.77e-06	0.0001	0.0001	-0.028166
2025-06-11 15:59:56	348	4.77e-06	0.0001	0.0001	-0.019412
2025-06-11 15:59:57	349	4.77e-06	0.0001	0.0001	-0.041297
2025-06-11 15:59:57	349	4.79e-06	0.0001	0.0001	-0.03692
2025-06-11 15:59:58	350	4.79e-06	0.0001	0.0001	-0.03692
2025-06-11 15:59:59	351	4.77e-06	0.0001	0.0001	-0.015035
2025-06-11 16:00:00	352	4.79e-06	0.0001	0.0001	-0.032543
2025-06-11 16:00:02	354	4.77e-06	0.0001	0.0001	-0.032543
2025-06-11 16:00:03	355	4.79e-06	0.0001	0.0001	-0.015035
2025-06-11 16:00:04	356	4.79e-06	0.0001	0.0001	-0.045674
2025-06-11 16:00:05	357	4.79e-06	0.0001	0.0001	-0.028166
2025-06-11 16:00:06	358	4.79e-06	0.0001	0.0001	-0.019412
2025-06-11 16:00:07	359	4.77e-06	0.0001	0.0001	-0.028166
2025-06-11 16:00:08	360	4.79e-06	0.0001	0.0001	-0.023789
2025-06-11 16:00:09	361	4.77e-06	0.0001	0.0001	-0.032543
2025-06-11 16:00:10	362	4.77e-06	0.0001	0.0001	-0.028166
2025-06-11 16:00:11	363	4.79e-06	0.0001	0.0001	-0.028166
2025-06-11 16:00:12	364	4.79e-06	0.0001	0.0001	-0.041297
2025-06-11 16:00:13	365	4.79e-06	0.0001	0.0001	-0.032543
2025-06-11 16:00:14	366	4.77e-06	0.0001	0.0001	-0.041297
2025-06-11 16:00:15	367	4.77e-06	0.0001	0.0001	-0.010658
2025-06-11 16:00:16	368	4.79e-06	0.0001	0.0001	-0.028166
2025-06-11 16:00:17	369	4.79e-06	0.0001	0.0001	-0.023789
2025-06-11 16:00:18	370	4.79e-06	0.0001	0.0001	-0.028166
2025-06-11 16:00:19	371	4.77e-06	0.0001	0.0001	-0.023789
2025-06-11 16:00:20	372	4.77e-06	0.0001	0.0001	-0.028166
2025-06-11 16:00:21	373	4.77e-06	0.0001	0.0001	-0.015035
2025-06-11 16:00:22	374	4.79e-06	0.0001	0.0001	-0.028166
2025-06-11 16:00:23	375	4.79e-06	0.0001	0.0001	-0.028166
2025-06-11 16:00:24	376	4.77e-06	0.0001	0.0001	-0.023789
2025-06-11 16:00:25	377	4.79e-06	0.0001	0.0001	-0.03692
2025-06-11 16:00:26	378	4.79e-06	0.0001	0.0001	-0.041297
2025-06-11 16:00:27	379	4.77e-06	0.0001	0.0001	-0.03692
2025-06-11 16:00:28	380	4.77e-06	0.0001	0.0001	-0.03692
2025-06-11 16:00:29	381	4.77e-06	0.0001	0.0001	-0.019412
2025-06-11 16:00:30	382	4.77e-06	0.0001	0.0001	-0.023789
2025-06-11 16:00:32	384	4.79e-06	0.0001	0.0001	-0.023789
2025-06-11 16:00:32	384	4.77e-06	0.0001	0.0001	-0.03692
2025-06-11 16:00:34	386	4.77e-06	0.0001	0.0001	-0.015035
2025-06-11 16:00:35	387	4.77e-06	0.0001	0.0001	-0.028166
2025-06-11 16:00:36	388	4.79e-06	0.0001	0.0001	-0.028166
2025-06-11 16:00:37	389	4.79e-06	0.0001	0.0001	-0.03692
2025-06-11 16:00:38	390	4.77e-06	0.0001	0.0001	-0.032543
2025-06-11 16:00:39	391	4.79e-06	0.0001	0.0001	-0.028166
2025-06-11 16:00:39	391	4.77e-06	0.0001	0.0001	-0.019412
2025-06-11 16:00:40	392	4.77e-06	0.0001	0.0001	-0.032543
2025-06-11 16:00:41	393	4.79e-06	0.0001	0.0001	-0.023789
2025-06-11 16:00:42	394	4.79e-06	0.0001	0.0001	-0.019412
2025-06-11 16:00:44	396	4.77e-06	0.0001	0.0001	-0.023789
2025-06-11 16:00:45	397	4.79e-06	0.0001	0.0001	-0.028166
2025-06-11 16:00:46	398	4.77e-06	0.0001	0.0001	-0.032543
2025-06-11 16:00:47	399	4.79e-06	0.0001	0.0001	-0.028166
2025-06-11 16:00:48	400	4.79e-06	0.0001	0.0001	-0.032543
2025-06-11 16:00:48	400	4.79e-06	0.0001	0.0001	-0.028166
2025-06-11 16:00:49	401	4.79e-06	0.0001	0.0001	-0.023789
2025-06-11 16:00:50	402	4.77e-06	0.0001	0.0001	-0.03692
2025-06-11 16:00:51	403	4.79e-06	0.0001	0.0001	-0.023789
2025-06-11 16:00:52	404	4.79e-06	0.0001	0.0001	-0.023789
2025-06-11 16:00:53	405	4.77e-06	0.0001	0.0001	-0.019412
2025-06-11 16:00:54	406	4.79e-06	0.0001	0.0001	-0.023789
2025-06-11 16:00:55	407	4.77e-06	0.0001	0.0001	-0.028166
2025-06-11 16:00:56	408	4.77e-06	0.0001	0.0001	-0.028166
2025-06-11 16:00:58	410	4.79e-06	0.0001	0.0001	-0.032543
2025-06-11 16:00:58	410	4.77e-06	0.0001	0.0001	-0.032543
2025-06-11 16:00:59	411	4.79e-06	0.0001	0.0001	-0.03692
2025-06-11 16:01:00	412	4.79e-06	0.0001	0.0001	-0.023789
2025-06-11 16:01:01	413	4.79e-06	0.0001	0.0001	-0.03692
2025-06-11 16:01:02	414	4.77e-06	0.0001	0.0001	-0.023789
2025-06-11 16:01:03	415	4.79e-06	0.0001	0.0001	-0.028166
2025-06-11 16:01:04	416	4.79e-06	0.0001	0.0001	-0.023789
2025-06-11 16:01:05	417	4.77e-06	0.0001	0.0001	-0.028166
2025-06-11 16:01:06	418	4.79e-06	0.0001	0.0001	-0.032543
2025-06-11 16:01:07	419	4.77e-06	0.0001	0.0001	-0.019412
2025-06-11 16:01:08	420	4.79e-06	0.0001	0.0001	-0.019412
2025-06-11 16:01:09	421	4.79e-06	0.0001	0.0001	-0.023789
2025-06-11 16:01:10	422	4.77e-06	0.0001	0.0001	-0.028166
2025-06-11 16:01:11	423	4.79e-06	0.0001	0.0001	-0.023789
2025-06-11 16:01:12	424	4.77e-06	0.0001	0.0001	-0.023789
2025-06-11 16:01:13	425	4.77e-06	0.0001	0.0001	-0.03692
2025-06-11 16:01:14	426	4.77e-06	0.0001	0.0001	-0.041297
2025-06-11 16:01:16	428	4.77e-06	0.0001	0.0001	-0.019412
2025-06-11 16:01:16	428	4.77e-06	0.0001	0.0001	-0.032543
2025-06-11 16:01:17	429	4.79e-06	0.0001	0.0001	-0.032543
2025-06-11 16:01:18	430	4.77e-06	0.0001	0.0001	-0.045674
2025-06-11 16:01:19	431	4.77e-06	0.0001	0.0001	-0.019412
2025-06-11 16:01:20	432	4.77e-06	0.0001	0.0001	-0.032543
2025-06-11 16:01:21	433	4.77e-06	0.0001	0.0001	-0.028166
2025-06-11 16:01:22	434	4.79e-06	0.0001	0.0001	-0.028166
2025-06-11 16:01:24	436	4.79e-06	0.0001	0.0001	-0.028166
2025-06-11 16:01:24	436	4.79e-06	0.0001	0.0001	-0.028166
2025-06-11 16:01:25	437	4.79e-06	0.0001	0.0001	-0.028166
2025-06-11 16:01:26	438	4.77e-06	0.0001	0.0001	-0.03692
2025-06-11 16:01:27	439	4.79e-06	0.0001	0.0001	-0.041297
2025-06-11 16:01:28	440	4.77e-06	0.0001	0.0001	-0.03692
2025-06-11 16:01:29	441	4.77e-06	0.0001	0.0001	-0.028166
2025-06-11 16:01:30	442	4.77e-06	0.0001	0.0001	-0.015035
2025-06-11 16:01:32	444	4.77e-06	0.0001	0.0001	-0.03692
2025-06-11 16:01:32	444	4.77e-06	0.0001	0.0001	-0.019412
2025-06-11 16:01:33	445	4.79e-06	0.0001	0.0001	-0.03692
2025-06-11 16:01:34	446	4.79e-06	0.0001	0.0001	-0.019412
2025-06-11 16:01:35	447	4.77e-06	0.0001	0.0001	-0.019412
2025-06-11 16:01:36	448	4.77e-06	0.0001	0.0001	-0.023789
2025-06-11 16:01:37	449	4.79e-06	0.0001	0.0001	-0.028166
2025-06-11 16:01:38	450	4.79e-06	0.0001	0.0001	-0.028166
2025-06-11 16:01:40	452	4.79e-06	0.0001	0.0001	-0.032543
2025-06-11 16:01:40	452	4.79e-06	0.0001	0.0001	-0.028166
2025-06-11 16:01:41	453	4.79e-06	0.0001	0.0001	-0.028166
2025-06-11 16:01:42	454	4.79e-06	0.0001	0.0001	-0.028166
2025-06-11 16:01:43	455	4.79e-06	0.0001	0.0001	-0.028166
2025-06-11 16:01:44	456	4.79e-06	0.0001	0.0001	-0.019412
2025-06-11 16:01:45	457	4.77e-06	0.0001	0.0001	-0.032543
2025-06-11 16:01:46	458	4.79e-06	0.0001	0.0001	-0.032543
2025-06-11 16:01:47	459	4.77e-06	0.0001	0.0001	-0.028166
2025-06-11 16:01:48	460	4.79e-06	0.0001	0.0001	-0.023789
2025-06-11 16:01:49	461	4.77e-06	0.0001	0.0001	-0.028166
2025-06-11 16:01:50	462	4.79e-06	0.0001	0.0001	-0.019412
2025-06-11 16:01:51	463	4.79e-06	0.0001	0.0001	-0.023789
2025-06-11 16:01:52	464	4.79e-06	0.0001	0.0001	-0.032543
2025-06-11 16:01:53	465	4.77e-06	0.0001	0.0001	-0.032543
2025-06-11 16:01:54	466	4.77e-06	0.0001	0.0001	-0.041297
2025-06-11 16:01:55	467	4.79e-06	0.0001	0.0001	-0.015035
2025-06-11 16:01:56	468	4.79e-06	0.0001	0.0001	-0.023789
2025-06-11 16:01:57	469	4.77e-06	0.0001	0.0001	-0.041297
2025-06-11 16:01:58	470	4.77e-06	0.0001	0.0001	-0.019412
2025-06-11 16:01:59	471	4.77e-06	0.0001	0.0001	-0.019412
2025-06-11 16:02:00	472	4.77e-06	0.0001	0.0001	-0.019412
2025-06-11 16:02:01	473	4.77e-06	0.0001	0.0001	-0.023789
2025-06-11 16:02:02	474	4.79e-06	0.0001	0.0001	-0.015035
2025-06-11 16:02:03	475	4.79e-06	0.0001	0.0001	-0.019412
2025-06-11 16:02:04	476	4.77e-06	0.0001	0.0001	-0.028166
2025-06-11 16:02:05	477	4.77e-06	0.0001	0.0001	-0.019412
2025-06-11 16:02:06	478	4.79e-06	0.0001	0.0001	-0.019412
2025-06-11 16:02:07	479	4.79e-06	0.0001	0.0001	-0.028166
2025-06-11 16:02:08	480	4.79e-06	0.0001	0.0001	-0.032543
2025-06-11 16:02:09	481	4.79e-06	0.0001	0.0001	-0.023789
2025-06-11 16:02:10	482	4.77e-06	0.0001	0.0001	-0.023789
2025-06-11 16:02:11	483	4.77e-06	0.0001	0.0001	-0.015035
2025-06-11 16:02:12	484	4.77e-06	0.0001	0.0001	-0.023789
2025-06-11 16:02:12	484	4.79e-06	0.0001	0.0001	-0.019412
2025-06-11 16:02:14	486	4.79e-06	0.0001	0.0001	-0.041297
2025-06-11 16:02:14	486	4.77e-06	0.0001	0.0001	-0.019412
2025-06-11 16:02:15	487	4.77e-06	0.0001	0.0001	-0.028166
2025-06-11 16:02:16	488	4.77e-06	0.0001	0.0001	-0.03692
2025-06-11 16:02:17	489	4.79e-06	0.0001	0.0001	-0.032543
2025-06-11 16:02:18	490	4.79e-06	0.0001	0.0001	-0.03692
2025-06-11 16:02:19	491	4.79e-06	0.0001	0.0001	-0.023789
2025-06-11 16:02:20	492	4.79e-06	0.0001	0.0001	-0.019412
2025-06-11 16:02:21	493	4.79e-06	0.0001	0.0001	-0.028166
2025-06-11 16:02:22	494	4.77e-06	0.0001	0.0001	-0.028166
2025-06-11 16:02:23	495	4.79e-06	0.0001	0.0001	-0.028166
2025-06-11 16:02:24	496	4.77e-06	0.0001	0.0001	-0.019412
2025-06-11 16:02:25	497	4.77e-06	0.0001	0.0001	-0.023789
2025-06-11 16:02:26	498	4.79e-06	0.0001	0.0001	-0.023789
2025-06-11 16:02:27	499	4.79e-06	0.0001	0.0001	-0.023789
2025-06-11 16:02:28	500	4.77e-06	0.0001	0.0001	-0.03692
2025-06-11 16:02:29	501	4.79e-06	0.0001	0.0001	-0.028166
2025-06-11 16:02:30	502	4.77e-06	0.0001	0.0001	-0.041297
2025-06-11 16:02:31	503	4.77e-06	0.0001	0.0001	-0.028166
2025-06-11 16:02:32	504	4.77e-06	0.0001	0.0001	-0.041297
2025-06-11 16:02:33	505	4.79e-06	0.0001	0.0001	-0.028166
2025-06-11 16:02:34	506	4.79e-06	0.0001	0.0001	-0.019412
2025-06-11 16:02:35	507	4.79e-06	0.0001	0.0001	-0.032543
2025-06-11 16:02:36	508	4.79e-06	0.0001	0.0001	-0.028166
2025-06-11 16:02:37	509	4.79e-06	0.0001	0.0001	-0.032543
2025-06-11 16:02:38	510	4.79e-06	0.0001	0.0001	-0.032543
2025-06-11 16:02:38	510	4.77e-06	0.0001	0.0001	-0.041297
2025-06-11 16:02:40	512	4.79e-06	0.0001	0.0001	-0.028166
2025-06-11 16:02:40	512	4.77e-06	0.0001	0.0001	-0.032543
2025-06-11 16:02:41	513	4.79e-06	0.0001	0.0001	-0.028166
2025-06-11 16:02:42	514	4.79e-06	0.0001	0.0001	-0.03692
2025-06-11 16:02:43	515	4.79e-06	0.0001	0.0001	-0.028166
2025-06-11 16:02:44	516	4.77e-06	0.0001	0.0001	-0.023789
2025-06-11 16:02:45	517	4.77e-06	0.0001	0.0001	-0.032543
2025-06-11 16:02:46	518	4.79e-06	0.0001	0.0001	-0.03692
2025-06-11 16:02:47	519	4.79e-06	0.0001	0.0001	-0.023789
2025-06-11 16:02:48	520	4.77e-06	0.0001	0.0001	-0.03692
2025-06-11 16:02:49	521	4.79e-06	0.0001	0.0001	-0.028166
2025-06-11 16:02:50	522	4.79e-06	0.0001	0.0001	-0.032543
2025-06-11 16:02:51	523	4.77e-06	0.0001	0.0001	-0.032543
2025-06-11 16:02:52	524	4.77e-06	0.0001	0.0001	-0.023789
2025-06-11 16:02:53	525	4.79e-06	0.0001	0.0001	-0.023789
2025-06-11 16:02:54	526	4.79e-06	0.0001	0.0001	-0.03692
2025-06-11 16:02:55	527	4.79e-06	0.0001	0.0001	-0.019412
2025-06-11 16:02:56	528	4.79e-06	0.0001	0.0001	-0.019412
2025-06-11 16:02:57	529	4.79e-06	0.0001	0.0001	-0.032543
2025-06-11 16:02:58	530	4.77e-06	0.0001	0.0001	-0.019412
2025-06-11 16:02:59	531	4.77e-06	0.0001	0.0001	-0.041297
2025-06-11 16:03:00	532	4.77e-06	0.0001	0.0001	-0.023789
2025-06-11 16:03:01	533	4.77e-06	0.0001	0.0001	-0.028166
2025-06-11 16:03:02	534	4.77e-06	0.0001	0.0001	-0.03692
2025-06-11 16:03:03	535	4.77e-06	0.0001	0.0001	-0.045674
2025-06-11 16:03:04	536	4.79e-06	0.0001	0.0001	-0.023789
2025-06-11 16:03:04	536	4.77e-06	0.0001	0.0001	-0.015035
2025-06-11 16:03:06	538	4.77e-06	0.0001	0.0001	-0.03692
2025-06-11 16:03:06	538	4.77e-06	0.0001	0.0001	-0.015035
2025-06-11 16:03:07	539	4.79e-06	0.0001	0.0001	-0.028166
2025-06-11 16:03:08	540	4.79e-06	0.0001	0.0001	-0.028166
2025-06-11 16:03:09	541	4.77e-06	0.0001	0.0001	-0.023789
2025-06-11 16:03:10	542	4.79e-06	0.0001	0.0001	-0.019412
2025-06-11 16:03:11	543	4.77e-06	0.0001	0.0001	-0.019412
2025-06-11 16:03:12	544	4.79e-06	0.0001	0.0001	-0.023789
2025-06-11 16:03:13	545	4.79e-06	0.0001	0.0001	-0.019412
2025-06-11 16:03:14	546	4.77e-06	0.0001	0.0001	-0.023789
2025-06-11 16:03:15	547	4.77e-06	0.0001	0.0001	-0.032543
2025-06-11 16:03:16	548	4.79e-06	0.0001	0.0001	-0.023789
2025-06-11 16:03:17	549	4.79e-06	0.0001	0.0001	-0.010658
2025-06-11 16:03:18	550	4.77e-06	0.0001	0.0001	-0.023789
2025-06-11 16:03:19	551	4.79e-06	0.0001	0.0001	-0.03692
2025-06-11 16:03:20	552	4.77e-06	0.0001	0.0001	-0.028166
2025-06-11 16:03:21	553	4.77e-06	0.0001	0.0001	-0.023789
2025-06-11 16:03:22	554	4.79e-06	0.0001	0.0001	-0.041297
2025-06-11 16:03:23	555	4.79e-06	0.0001	0.0001	-0.03692
2025-06-11 16:03:24	556	4.79e-06	0.0001	0.0001	-0.023789
2025-06-11 16:03:25	557	4.79e-06	0.0001	0.0001	-0.023789
2025-06-11 16:03:26	558	4.77e-06	0.0001	0.0001	-0.023789
2025-06-11 16:03:27	559	4.79e-06	0.0001	0.0001	-0.032543
2025-06-11 16:03:28	560	4.81e-06	0.0001	0.0001	-0.028166
2025-06-11 16:03:29	561	4.79e-06	0.0001	0.0001	-0.023789
2025-06-11 16:03:29	561	4.79e-06	0.0001	0.0001	-0.023789
2025-06-11 16:03:30	562	4.79e-06	0.0001	0.0001	-0.019412
2025-06-11 16:03:31	563	4.79e-06	0.0001	0.0001	-0.023789
2025-06-11 16:03:32	564	4.77e-06	0.0001	0.0001	-0.028166
2025-06-11 16:03:33	565	4.79e-06	0.0001	0.0001	-0.019412
2025-06-11 16:03:34	566	4.79e-06	0.0001	0.0001	-0.028166
2025-06-11 16:03:35	567	4.79e-06	0.0001	0.0001	-0.010658
2025-06-11 16:03:36	568	4.77e-06	0.0001	0.0001	-0.023789
2025-06-11 16:03:37	569	4.77e-06	0.0001	0.0001	-0.019412
2025-06-11 16:03:38	570	4.79e-06	0.0001	0.0001	-0.023789
2025-06-11 16:03:39	571	4.79e-06	0.0001	0.0001	-0.019412
2025-06-11 16:03:40	572	4.77e-06	0.0001	0.0001	-0.03692
2025-06-11 16:03:41	573	4.77e-06	0.0001	0.0001	-0.03692
2025-06-11 16:03:42	574	4.77e-06	0.0001	0.0001	-0.023789
2025-06-11 16:03:43	575	4.79e-06	0.0001	0.0001	-0.041297
2025-06-11 16:03:44	576	4.79e-06	0.0001	0.0001	-0.028166
2025-06-11 16:03:45	577	4.79e-06	0.0001	0.0001	-0.023789
2025-06-11 16:03:46	578	4.79e-06	0.0001	0.0001	-0.028166
2025-06-11 16:03:47	579	4.79e-06	0.0001	0.0001	-0.019412
2025-06-11 16:03:48	580	4.79e-06	0.0001	0.0001	-0.028166
2025-06-11 16:03:49	581	4.77e-06	0.0001	0.0001	-0.032543
2025-06-11 16:03:50	582	4.79e-06	0.0001	0.0001	-0.028166
2025-06-11 16:03:51	583	4.79e-06	0.0001	0.0001	-0.03692
2025-06-11 16:03:52	584	4.79e-06	0.0001	0.0001	-0.03692
2025-06-11 16:03:53	585	4.79e-06	0.0001	0.0001	-0.028166
2025-06-11 16:03:54	586	4.79e-06	0.0001	0.0001	-0.032543
2025-06-11 16:03:54	586	4.77e-06	0.0001	0.0001	-0.019412
2025-06-11 16:03:55	587	4.77e-06	0.0001	0.0001	-0.019412
2025-06-11 16:03:56	588	4.79e-06	0.0001	0.0001	-0.032543
2025-06-11 16:03:57	589	4.79e-06	0.0001	0.0001	-0.010658
2025-06-11 16:03:58	590	4.77e-06	0.0001	0.0001	-0.028166
2025-06-11 16:03:59	591	4.77e-06	0.0001	0.0001	-0.028166
2025-06-11 16:04:00	592	4.79e-06	0.0001	0.0001	-0.028166
2025-06-11 16:04:01	593	4.79e-06	0.0001	0.0001	-0.032543
2025-06-11 16:04:02	594	4.79e-06	0.0001	0.0001	-0.028166
2025-06-11 16:04:03	595	4.79e-06	0.0001	0.0001	-0.028166
2025-06-11 16:04:04	596	4.77e-06	0.0001	0.0001	-0.028166
2025-06-11 16:04:05	597	4.77e-06	0.0001	0.0001	-0.015035
2025-06-11 16:04:06	598	4.77e-06	0.0001	0.0001	-0.03692
2025-06-11 16:04:07	599	4.79e-06	0.0001	0.0001	-0.023789
2025-06-11 16:04:08	600	4.77e-06	0.0001	0.0001	-0.03692
2025-06-11 16:04:09	601	4.77e-06	0.0001	0.0001	-0.032543
2025-06-11 16:04:10	602	4.77e-06	0.0001	0.0001	-0.032543
2025-06-11 16:04:11	603	4.77e-06	0.0001	0.0001	-0.03692
2025-06-11 16:04:12	604	4.79e-06	0.0001	0.0001	-0.028166
2025-06-11 16:04:13	605	4.77e-06	0.0001	0.0001	-0.023789
2025-06-11 16:04:14	606	4.79e-06	0.0001	0.0001	-0.023789
2025-06-11 16:04:15	607	4.77e-06	0.0001	0.0001	-0.019412
2025-06-11 16:04:16	608	4.77e-06	0.0001	0.0001	-0.019412
2025-06-11 16:04:17	609	4.77e-06	0.0001	0.0001	-0.023789
2025-06-11 16:04:18	610	4.77e-06	0.0001	0.0001	-0.032543
2025-06-11 16:04:19	611	4.77e-06	0.0001	0.0001	-0.028166
2025-06-11 16:04:20	612	4.77e-06	0.0001	0.0001	-0.023789
2025-06-11 16:04:20	612	4.79e-06	0.0001	0.0001	-0.041297
2025-06-11 16:04:21	613	4.79e-06	0.0001	0.0001	-0.015035
2025-06-11 16:04:22	614	4.77e-06	0.0001	0.0001	-0.019412
2025-06-11 16:04:24	616	4.79e-06	0.0001	0.0001	-0.023789
2025-06-11 16:04:25	617	4.77e-06	0.0001	0.0001	-0.028166
2025-06-11 16:04:26	618	4.79e-06	0.0001	0.0001	-0.03692
2025-06-11 16:04:27	619	4.77e-06	0.0001	0.0001	-0.032543
2025-06-11 16:04:28	620	4.77e-06	0.0001	0.0001	-0.028166
2025-06-11 16:04:28	620	4.79e-06	0.0001	0.0001	-0.028166
2025-06-11 16:04:29	621	4.77e-06	0.0001	0.0001	-0.023789
2025-06-11 16:04:30	622	4.79e-06	0.0001	0.0001	-0.019412
2025-06-11 16:04:32	624	4.79e-06	0.0001	0.0001	-0.023789
2025-06-11 16:04:33	625	4.77e-06	0.0001	0.0001	-0.015035
2025-06-11 16:04:34	626	4.79e-06	0.0001	0.0001	-0.03692
2025-06-11 16:04:35	627	4.77e-06	0.0001	0.0001	-0.028166
2025-06-11 16:04:36	628	4.79e-06	0.0001	0.0001	-0.032543
2025-06-11 16:04:38	630	4.77e-06	0.0001	0.0001	-0.032543
2025-06-11 16:04:38	630	4.77e-06	0.0001	0.0001	-0.032543
2025-06-11 16:04:40	632	4.77e-06	0.0001	0.0001	-0.028166
2025-06-11 16:04:41	633	4.77e-06	0.0001	0.0001	-0.023789
2025-06-11 16:04:42	634	4.79e-06	0.0001	0.0001	-0.019412
2025-06-11 16:04:43	635	4.79e-06	0.0001	0.0001	-0.028166
2025-06-11 16:04:44	636	4.79e-06	0.0001	0.0001	-0.03692
2025-06-11 16:04:45	637	4.77e-06	0.0001	0.0001	-0.03692
2025-06-11 16:04:46	638	4.77e-06	0.0001	0.0001	-0.023789
2025-06-11 16:04:47	639	4.79e-06	0.0001	0.0001	-0.023789
2025-06-11 16:04:48	640	4.79e-06	0.0001	0.0001	-0.028166
2025-06-11 16:04:49	641	4.79e-06	0.0001	0.0001	-0.019412
2025-06-11 16:04:50	642	4.77e-06	0.0001	0.0001	-0.03692
2025-06-11 16:04:51	643	4.77e-06	0.0001	0.0001	-0.019412
2025-06-11 16:04:52	644	4.79e-06	0.0001	0.0001	-0.028166
2025-06-11 16:04:53	645	4.77e-06	0.0001	0.0001	-0.041297
2025-06-11 16:04:54	646	4.77e-06	0.0001	0.0001	-0.019412
2025-06-11 16:04:55	647	4.75e-06	0.0001	0.0001	-0.03692
2025-06-11 16:04:56	648	4.77e-06	0.0001	0.0001	-0.015035
2025-06-11 16:04:58	650	4.77e-06	0.0001	0.0001	-0.028166
2025-06-11 16:04:59	651	4.79e-06	0.0001	0.0001	-0.028166
2025-06-11 16:05:00	652	4.79e-06	0.0001	0.0001	-0.028166
2025-06-11 16:05:01	653	4.77e-06	0.0001	0.0001	-0.019412
2025-06-11 16:05:02	654	4.79e-06	0.0001	0.0001	-0.023789
2025-06-11 16:05:02	654	4.77e-06	0.0001	0.0001	-0.023789
2025-06-11 16:05:03	655	4.77e-06	0.0001	0.0001	-0.03692
2025-06-11 16:05:04	656	4.77e-06	0.0001	0.0001	-0.006281
2025-06-11 16:05:06	658	4.77e-06	0.0001	0.0001	-0.041297
2025-06-11 16:05:07	659	4.79e-06	0.0001	0.0001	-0.019412
2025-06-11 16:05:08	660	4.79e-06	0.0001	0.0001	-0.032543
2025-06-11 16:05:09	661	4.77e-06	0.0001	0.0001	-0.041297
2025-06-11 16:05:10	662	4.79e-06	0.0001	0.0001	-0.015035
2025-06-11 16:05:11	663	4.79e-06	0.0001	0.0001	-0.028166
2025-06-11 16:05:12	664	4.79e-06	0.0001	0.0001	-0.03692
2025-06-11 16:05:13	665	4.77e-06	0.0001	0.0001	-0.015035
2025-06-11 16:05:14	666	4.79e-06	0.0001	0.0001	-0.019412
2025-06-11 16:05:15	667	4.79e-06	0.0001	0.0001	-0.028166
2025-06-11 16:05:16	668	4.77e-06	0.0001	0.0001	-0.028166
2025-06-11 16:05:17	669	4.77e-06	0.0001	0.0001	-0.028166
2025-06-11 16:05:18	670	4.79e-06	0.0001	0.0001	-0.028166
2025-06-11 16:05:19	671	4.79e-06	0.0001	0.0001	-0.023789
2025-06-11 16:05:19	671	4.79e-06	0.0001	0.0001	-0.028166
2025-06-11 16:05:20	672	4.79e-06	0.0001	0.0001	-0.023789
2025-06-11 16:05:22	674	4.79e-06	0.0001	0.0001	-0.028166
2025-06-11 16:05:23	675	4.79e-06	0.0001	0.0001	-0.032543
2025-06-11 16:05:24	676	4.79e-06	0.0001	0.0001	-0.015035
2025-06-11 16:05:25	677	4.77e-06	0.0001	0.0001	-0.03692
2025-06-11 16:05:26	678	4.79e-06	0.0001	0.0001	-0.041297
2025-06-11 16:05:27	679	4.79e-06	0.0001	0.0001	-0.032543
2025-06-11 16:05:27	679	4.77e-06	0.0001	0.0001	-0.028166
2025-06-11 16:05:28	680	4.79e-06	0.0001	0.0001	-0.03692
2025-06-11 16:05:30	682	4.77e-06	0.0001	0.0001	-0.028166
2025-06-11 16:05:31	683	4.79e-06	0.0001	0.0001	-0.028166
2025-06-11 16:05:32	684	4.79e-06	0.0001	0.0001	-0.032543
2025-06-11 16:05:33	685	4.79e-06	0.0001	0.0001	-0.032543
2025-06-11 16:05:34	686	4.77e-06	0.0001	0.0001	-0.006281
2025-06-11 16:05:35	687	4.79e-06	0.0001	0.0001	-0.023789
2025-06-11 16:05:36	688	4.79e-06	0.0001	0.0001	-0.023789
2025-06-11 16:05:36	688	4.77e-06	0.0001	0.0001	-0.023789
2025-06-11 16:05:38	690	4.79e-06	0.0001	0.0001	-0.023789
2025-06-11 16:05:39	691	4.77e-06	0.0001	0.0001	-0.023789
2025-06-11 16:05:40	692	4.79e-06	0.0001	0.0001	-0.028166
2025-06-11 16:05:41	693	4.77e-06	0.0001	0.0001	-0.023789
2025-06-11 16:05:42	694	4.79e-06	0.0001	0.0001	-0.023789
2025-06-11 16:05:43	695	4.79e-06	0.0001	0.0001	-0.028166
2025-06-11 16:05:44	696	4.79e-06	0.0001	0.0001	-0.028166
2025-06-11 16:05:44	696	4.79e-06	0.0001	0.0001	-0.023789
2025-06-11 16:05:45	697	4.79e-06	0.0001	0.0001	-0.015035
2025-06-11 16:05:46	698	4.79e-06	0.0001	0.0001	-0.041297
2025-06-11 16:05:47	699	4.79e-06	0.0001	0.0001	-0.019412
2025-06-11 16:05:48	700	4.77e-06	0.0001	0.0001	-0.019412
2025-06-11 16:05:49	701	4.77e-06	0.0001	0.0001	-0.032543
2025-06-11 16:05:50	702	4.79e-06	0.0001	0.0001	-0.019412
2025-06-11 16:05:51	703	4.77e-06	0.0001	0.0001	-0.023789
2025-06-11 16:05:52	704	4.77e-06	0.0001	0.0001	-0.019412
2025-06-11 16:05:54	706	4.77e-06	0.0001	0.0001	-0.041297
2025-06-11 16:05:54	706	4.77e-06	0.0001	0.0001	-0.019412
2025-06-11 16:05:55	707	4.77e-06	0.0001	0.0001	-0.032543
2025-06-11 16:05:56	708	4.79e-06	0.0001	0.0001	-0.028166
2025-06-11 16:05:57	709	4.79e-06	0.0001	0.0001	-0.03692
2025-06-11 16:05:58	710	4.79e-06	0.0001	0.0001	-0.032543
2025-06-11 16:06:00	712	4.77e-06	0.0001	0.0001	-0.05005
2025-06-11 16:06:01	713	4.79e-06	0.0001	0.0001	-0.028166
2025-06-11 16:06:02	714	4.77e-06	0.0001	0.0001	-0.023789
2025-06-11 16:06:02	714	4.77e-06	0.0001	0.0001	-0.03692
2025-06-11 16:06:03	715	4.79e-06	0.0001	0.0001	-0.028166
2025-06-11 16:06:04	716	4.77e-06	0.0001	0.0001	-0.028166
2025-06-11 16:06:05	717	4.79e-06	0.0001	0.0001	-0.023789
2025-06-11 16:06:06	718	4.77e-06	0.0001	0.0001	-0.03692
2025-06-11 16:06:07	719	4.77e-06	0.0001	0.0001	-0.028166
2025-06-11 16:06:08	720	4.77e-06	0.0001	0.0001	-0.023789
2025-06-11 16:06:09	721	4.77e-06	0.0001	0.0001	-0.032543
2025-06-11 16:06:10	722	4.79e-06	0.0001	0.0001	-0.03692
2025-06-11 16:06:11	723	4.79e-06	0.0001	0.0001	-0.03692
2025-06-11 16:06:12	724	4.79e-06	0.0001	0.0001	-0.023789
2025-06-11 16:06:13	725	4.77e-06	0.0001	0.0001	-0.023789
2025-06-11 16:06:14	726	4.79e-06	0.0001	0.0001	-0.028166
2025-06-11 16:06:15	727	4.77e-06	0.0001	0.0001	-0.023789
2025-06-11 16:06:16	728	4.77e-06	0.0001	0.0001	-0.032543
2025-06-11 16:06:17	729	4.77e-06	0.0001	0.0001	-0.028166
2025-06-11 16:06:18	730	4.79e-06	0.0001	0.0001	-0.028166
2025-06-11 16:06:19	731	4.79e-06	0.0001	0.0001	-0.03692
2025-06-11 16:06:20	732	4.77e-06	0.0001	0.0001	-0.03692
2025-06-11 16:06:21	733	4.79e-06	0.0001	0.0001	-0.028166
2025-06-11 16:06:22	734	4.72e-06	0.0001	0.0001	-0.019412
2025-06-11 16:06:23	735	4.68e-06	0.0001	0.0001	-0.028166
2025-06-11 16:06:24	736	4.68e-06	0.0001	0.0001	-0.023789
2025-06-11 16:06:25	737	4.68e-06	0.0001	0.0001	-0.023789
2025-06-11 16:06:26	738	4.62e-06	0.0001	0.0001	-0.028166
2025-06-11 16:06:27	739	4.58e-06	0.0001	0.0001	-0.028166
2025-06-11 16:06:28	740	4.56e-06	0.0001	0.0001	-0.03692
2025-06-11 16:06:29	741	4.58e-06	0.0001	0.0001	-0.028166
2025-06-11 16:06:30	742	4.58e-06	0.0001	0.0001	-0.032543
2025-06-11 16:06:31	743	4.58e-06	0.0001	0.0001	-0.028166
2025-06-11 16:06:32	744	4.58e-06	0.0001	0.0001	-0.028166
2025-06-11 16:06:33	745	4.58e-06	0.0001	0.0001	-0.03692
2025-06-11 16:06:34	746	4.58e-06	0.0001	0.0001	-0.032543
2025-06-11 16:06:35	747	4.58e-06	0.0001	0.0001	-0.015035
2025-06-11 16:06:36	748	4.58e-06	0.0001	0.0001	-0.028166
2025-06-11 16:06:36	748	4.58e-06	0.0001	0.0001	-0.028166
2025-06-11 16:06:37	749	4.58e-06	0.0001	0.0001	-0.028166
2025-06-11 16:06:38	750	4.62e-06	0.0001	0.0001	-0.03692
2025-06-11 16:06:39	751	4.6e-06	0.0001	0.0001	-0.028166
2025-06-11 16:06:40	752	4.68e-06	0.0001	0.0001	-0.03692
2025-06-11 16:06:41	753	4.68e-06	0.0001	0.0001	-0.028166
2025-06-11 16:06:42	754	4.68e-06	0.0001	0.0001	-0.028166
2025-06-11 16:06:43	755	4.68e-06	0.0001	0.0001	-0.023789
2025-06-11 16:06:44	756	4.7e-06	0.0001	0.0001	-0.019412
2025-06-11 16:06:45	757	4.7e-06	0.0001	0.0001	-0.023789
2025-06-11 16:06:46	758	4.68e-06	0.0001	0.0001	-0.028166
2025-06-11 16:06:47	759	4.68e-06	0.0001	0.0001	-0.03692
2025-06-11 16:06:48	760	4.7e-06	0.0001	0.0001	-0.019412
2025-06-11 16:06:49	761	4.7e-06	0.0001	0.0001	-0.041297
2025-06-11 16:06:50	762	4.68e-06	0.0001	0.0001	-0.019412
2025-06-11 16:06:51	763	4.68e-06	0.0001	0.0001	-0.03692
2025-06-11 16:06:52	764	4.68e-06	0.0001	0.0001	-0.015035
2025-06-11 16:06:53	765	4.68e-06	0.0001	0.0001	-0.023789
2025-06-11 16:06:54	766	4.66e-06	0.0001	0.0001	-0.028166
2025-06-11 16:06:55	767	4.68e-06	0.0001	0.0001	-0.03692
2025-06-11 16:06:56	768	4.68e-06	0.0001	0.0001	-0.028166
2025-06-11 16:06:57	769	4.68e-06	0.0001	0.0001	-0.019412
2025-06-11 16:06:58	770	4.68e-06	0.0001	0.0001	-0.023789
2025-06-11 16:06:59	771	4.7e-06	0.0001	0.0001	-0.032543
2025-06-11 16:07:00	772	4.68e-06	0.0001	0.0001	-0.010658
2025-06-11 16:07:01	773	4.68e-06	0.0001	0.0001	-0.023789
2025-06-11 16:07:01	773	4.68e-06	0.0001	0.0001	-0.03692
2025-06-11 16:07:02	774	4.7e-06	0.0001	0.0001	-0.023789
2025-06-11 16:07:03	775	4.68e-06	0.0001	0.0001	-0.028166
2025-06-11 16:07:04	776	4.68e-06	0.0001	0.0001	-0.023789
2025-06-11 16:07:05	777	4.7e-06	0.0001	0.0001	-0.028166
2025-06-11 16:07:06	778	4.68e-06	0.0001	0.0001	-0.028166
2025-06-11 16:07:07	779	4.68e-06	0.0001	0.0001	-0.019412
2025-06-11 16:07:08	780	4.7e-06	0.0001	0.0001	-0.028166
2025-06-11 16:07:09	781	4.68e-06	0.0001	0.0001	-0.028166
2025-06-11 16:07:10	782	4.68e-06	0.0001	0.0001	-0.023789
2025-06-11 16:07:11	783	4.7e-06	0.0001	0.0001	-0.019412
2025-06-11 16:07:12	784	4.68e-06	0.0001	0.0001	-0.023789
2025-06-11 16:07:13	785	4.7e-06	0.0001	0.0001	-0.032543
2025-06-11 16:07:14	786	4.68e-06	0.0001	0.0001	-0.023789
2025-06-11 16:07:15	787	4.68e-06	0.0001	0.0001	-0.028166
2025-06-11 16:07:16	788	4.68e-06	0.0001	0.0001	-0.010658
2025-06-11 16:07:17	789	4.68e-06	0.0001	0.0001	-0.03692
2025-06-11 16:07:18	790	4.68e-06	0.0001	0.0001	-0.023789
2025-06-11 16:07:19	791	4.7e-06	0.0001	0.0001	-0.028166
2025-06-11 16:07:20	792	4.68e-06	0.0001	0.0001	-0.015035
2025-06-11 16:07:21	793	4.68e-06	0.0001	0.0001	-0.03692
2025-06-11 16:07:22	794	4.68e-06	0.0001	0.0001	-0.015035
2025-06-11 16:07:23	795	4.68e-06	0.0001	0.0001	-0.023789
2025-06-11 16:07:24	796	4.68e-06	0.0001	0.0001	-0.019412
2025-06-11 16:07:25	797	4.68e-06	0.0001	0.0001	-0.03692
2025-06-11 16:07:26	798	4.7e-06	0.0001	0.0001	-0.019412
2025-06-11 16:07:27	799	4.7e-06	0.0001	0.0001	-0.03692
2025-06-11 16:07:28	800	4.7e-06	0.0001	0.0001	-0.019412
2025-06-11 16:07:29	801	4.68e-06	0.0001	0.0001	-0.03692
2025-06-11 16:07:30	802	4.68e-06	0.0001	0.0001	-0.015035
2025-06-11 16:07:31	803	4.68e-06	0.0001	0.0001	-0.028166
2025-06-11 16:07:32	804	4.68e-06	0.0001	0.0001	-0.028166
2025-06-11 16:07:33	805	4.68e-06	0.0001	0.0001	-0.028166
2025-06-11 16:07:34	806	4.68e-06	0.0001	0.0001	-0.023789
2025-06-11 16:07:35	807	4.7e-06	0.0001	0.0001	-0.019412
2025-06-11 16:07:36	808	4.7e-06	0.0001	0.0001	-0.023789
2025-06-11 16:07:37	809	4.68e-06	0.0001	0.0001	-0.028166
2025-06-11 16:07:38	810	4.68e-06	0.0001	0.0001	-0.023789
2025-06-11 16:07:39	811	4.68e-06	0.0001	0.0001	-0.023789
2025-06-11 16:07:40	812	4.68e-06	0.0001	0.0001	-0.015035
2025-06-11 16:07:41	813	4.68e-06	0.0001	0.0001	-0.023789
2025-06-11 16:07:42	814	4.68e-06	0.0001	0.0001	-0.019412
2025-06-11 16:07:43	815	4.7e-06	0.0001	0.0001	-0.023789
2025-06-11 16:07:44	816	4.7e-06	0.0001	0.0001	-0.03692
2025-06-11 16:07:44	816	4.68e-06	0.0001	0.0001	-0.023789
2025-06-11 16:07:45	817	4.68e-06	0.0001	0.0001	-0.028166
2025-06-11 16:07:46	818	4.68e-06	0.0001	0.0001	-0.032543
2025-06-11 16:07:47	819	4.68e-06	0.0001	0.0001	-0.028166
2025-06-11 16:07:48	820	4.7e-06	0.0001	0.0001	-0.028166
2025-06-11 16:07:49	821	4.7e-06	0.0001	0.0001	-0.041297
2025-06-11 16:07:50	822	4.68e-06	0.0001	0.0001	-0.015035
2025-06-11 16:07:51	823	4.68e-06	0.0001	0.0001	-0.023789
2025-06-11 16:07:52	824	4.7e-06	0.0001	0.0001	-0.028166
2025-06-11 16:07:53	825	4.6e-06	0.0001	0.0001	-0.028166
2025-06-11 16:07:54	826	4.58e-06	0.0001	0.0001	-0.032543
2025-06-11 16:07:55	827	4.58e-06	0.0001	0.0001	-0.03692
2025-06-11 16:07:56	828	4.45e-06	0.0001	0.0001	-0.03692
2025-06-11 16:07:57	829	4.35e-06	0.0001	0.0001	-0.028166
2025-06-11 16:07:58	830	4.27e-06	0.0001	0.0001	-0.006281
2025-06-11 16:07:59	831	4.16e-06	0.0001	0.0001	-0.028166
2025-06-11 16:08:00	832	4.11e-06	0.0029	0.0001	-0.028166
2025-06-11 16:08:01	833	4.1e-06	1000	0.0001	-0.023789
2025-06-11 16:08:02	834	4.04e-06	1000	0.0001	-0.03692
2025-06-11 16:08:03	835	4.05e-06	1000	0.0001	-0.015035
2025-06-11 16:08:04	836	4.05e-06	1000	0.0001	-0.028166
2025-06-11 16:08:05	837	3.97e-06	1000	0.0001	-0.028166
2025-06-11 16:08:06	838	3.97e-06	1000	0.0001	-0.023789
2025-06-11 16:08:07	839	3.97e-06	93.7	0.0001	-0.028166
2025-06-11 16:08:08	840	3.97e-06	1.67	0.0001	-0.03692
2025-06-11 16:08:08	840	3.97e-06	0.542	0.0001	-0.041297
2025-06-11 16:08:10	842	3.92e-06	0.257	0.0001	-0.023789
2025-06-11 16:08:10	842	3.91e-06	0.141	0.0001	-0.032543
2025-06-11 16:08:11	843	3.91e-06	0.0826	0.0001	-0.023789
2025-06-11 16:08:12	844	3.91e-06	0.0507	0.0001	-0.028166
2025-06-11 16:08:13	845	3.91e-06	0.0333	0.0001	-0.032543
2025-06-11 16:08:14	846	3.9e-06	0.0214	0.0001	-0.028166
2025-06-11 16:08:15	847	3.89e-06	0.0148	0.0001	-0.028166
2025-06-11 16:08:16	848	3.82e-06	0.0109	0.0001	-0.028166
2025-06-11 16:08:17	849	3.81e-06	0.00805	0.0001	-0.019412
2025-06-11 16:08:18	850	3.81e-06	0.00603	0.0001	-0.019412
2025-06-11 16:08:19	851	3.82e-06	0.00463	0.0001	-0.041297
2025-06-11 16:08:20	852	3.82e-06	0.00375	0.0001	-0.023789
2025-06-11 16:08:21	853	3.81e-06	0.00313	0.0001	-0.019412
2025-06-11 16:08:22	854	3.82e-06	0.00263	0.0001	-0.045674
2025-06-11 16:08:23	855	3.82e-06	0.00233	0.0001	-0.019412
2025-06-11 16:08:24	856	3.81e-06	0.00205	0.0001	-0.032543
2025-06-11 16:08:25	857	3.81e-06	0.00187	0.0001	-0.023789
2025-06-11 16:08:26	858	3.76e-06	0.00175	0.0001	-0.032543
2025-06-11 16:08:27	859	3.75e-06	0.00164	0.0001	-0.019412
2025-06-11 16:08:28	860	3.75e-06	0.00155	0.0001	-0.041297
2025-06-11 16:08:29	861	3.75e-06	0.00149	0.0001	-0.010658
2025-06-11 16:08:30	862	3.75e-06	0.00144	0.0001	-0.015035
2025-06-11 16:08:31	863	3.75e-06	0.00142	0.0001	-0.045674
2025-06-11 16:08:32	864	3.75e-06	0.0014	0.0001	-0.03692
2025-06-11 16:08:33	865	3.75e-06	0.00138	0.0001	-0.028166
2025-06-11 16:08:34	866	3.75e-06	0.00137	0.0001	-0.03692
2025-06-11 16:08:34	866	3.75e-06	0.00136	0.0001	-0.023789
2025-06-11 16:08:35	867	3.75e-06	0.00135	0.0001	-0.015035
2025-06-11 16:08:36	868	3.75e-06	0.00134	0.0001	-0.023789
2025-06-11 16:08:37	869	3.75e-06	0.00133	0.0001	-0.032543
2025-06-11 16:08:38	870	3.75e-06	0.00133	0.0001	-0.028166
2025-06-11 16:08:39	871	3.75e-06	0.00132	0.0001	-0.028166
2025-06-11 16:08:40	872	3.75e-06	0.00131	0.0001	-0.023789
2025-06-11 16:08:41	873	3.71e-06	0.00132	0.0001	-0.023789
2025-06-11 16:08:42	874	3.7e-06	0.00133	0.0001	-0.032543
2025-06-11 16:08:43	875	3.69e-06	0.00133	0.0001	-0.015035
2025-06-11 16:08:44	876	3.69e-06	0.00133	0.0001	-0.019412
2025-06-11 16:08:45	877	3.69e-06	0.00134	0.0001	-0.045674
2025-06-11 16:08:46	878	3.68e-06	0.00134	0.0001	-0.015035
2025-06-11 16:08:47	879	3.68e-06	0.00138	0.0001	-0.028166
2025-06-11 16:08:48	880	3.69e-06	0.00147	0.0001	-0.03692
2025-06-11 16:08:49	881	2.03e-05	0.00141	0.0001	-0.032543
2025-06-11 16:08:50	882	1.51e-05	0.00108	0.0001	-0.028166
2025-06-11 16:08:51	883	1.17e-05	0.00081	0.0001	-0.041297
2025-06-11 16:08:52	884	1.04e-05	0.000615	0.0001	-0.015035
2025-06-11 16:08:53	885	9.95e-06	0.000491	0.0001	-0.019412
2025-06-11 16:08:54	886	9.61e-06	0.000392	0.0001	-0.023789
2025-06-11 16:08:55	887	9.34e-06	0.000301	0.0001	-0.019412
2025-06-11 16:08:56	888	9.16e-06	0.000248	0.0001	-0.03692
2025-06-11 16:08:57	889	9.01e-06	0.000209	0.0001	-0.023789
2025-06-11 16:08:58	890	8.86e-06	0.000176	0.0001	-0.032543
2025-06-11 16:08:59	891	8.77e-06	0.000158	0.0001	-0.03692
2025-06-11 16:09:00	892	8.67e-06	0.00014	0.0001	-0.028166
2025-06-11 16:09:01	893	8.52e-06	0.000129	0.0001	-0.023789
2025-06-11 16:09:02	894	8.52e-06	0.000122	0.0001	-0.028166
2025-06-11 16:09:03	895	8.4e-06	0.000113	0.0001	-0.023789
2025-06-11 16:09:04	896	8.34e-06	0.000106	0.0001	-0.019412
2025-06-11 16:09:05	897	8.34e-06	0.0001	0.0001	-0.032543
2025-06-11 16:09:06	898	8.22e-06	0.0001	0.0001	-0.023789
2025-06-11 16:09:07	899	8.19e-06	0.0001	0.0001	-0.023789
2025-06-11 16:09:08	900	8.19e-06	0.0001	0.0001	-0.028166
2025-06-11 16:09:08	900	8.04e-06	0.0001	0.0001	-0.023789
2025-06-11 16:09:10	902	8.04e-06	0.0001	0.0001	-0.028166
2025-06-11 16:09:11	903	8.31e-06	0.0001	0.0001	-0.028166
2025-06-11 16:09:12	904	8.67e-06	0.0001	0.0001	-0.028166
2025-06-11 16:09:13	905	8.67e-06	0.0001	0.0001	-0.015035
2025-06-11 16:09:14	906	8.67e-06	0.0001	0.0001	-0.010658
2025-06-11 16:09:15	907	8.67e-06	0.0001	0.0001	-0.006281
2025-06-11 16:09:16	908	8.67e-06	0.0001	0.0001	-0.028166
2025-06-11 16:09:16	908	8.67e-06	0.0001	0.0001	-0.028166
2025-06-11 16:09:18	910	8.67e-06	0.0001	0.000105	-0.03692
2025-06-11 16:09:19	911	8.67e-06	0.0001	0.000109	-0.023789
2025-06-11 16:09:20	912	8.67e-06	0.0001	0.000115	-0.019412
2025-06-11 16:09:21	913	8.67e-06	0.0001	0.000115	-0.028166
2025-06-11 16:09:22	914	8.67e-06	0.0001	0.00012	-0.028166
2025-06-11 16:09:23	915	8.7e-06	0.0001	0.000124	-0.045674
2025-06-11 16:09:24	916	8.7e-06	0.0001	0.000129	-0.023789
2025-06-11 16:09:25	917	8.67e-06	0.0001	0.000137	-0.028166
2025-06-11 16:09:26	918	8.7e-06	0.0001	0.000142	-0.019412
2025-06-11 16:09:27	919	8.67e-06	0.0001	0.000144	-0.041297
2025-06-11 16:09:28	920	8.67e-06	0.0001	0.000148	-0.028166
2025-06-11 16:09:29	921	8.67e-06	0.0001	0.000152	-0.03692
2025-06-11 16:09:30	922	8.67e-06	0.0001	0.000154	-0.028166
2025-06-11 16:09:31	923	8.67e-06	0.0001	0.00016	-0.019412
2025-06-11 16:09:32	924	8.67e-06	0.0001	0.000166	-0.041297
2025-06-11 16:09:33	925	8.67e-06	0.0001	0.000163	-0.032543
2025-06-11 16:09:34	926	8.55e-06	0.0001	0.000165	-0.041297
2025-06-11 16:09:35	927	8.52e-06	0.0001	0.000167	-0.019412
2025-06-11 16:09:36	928	8.52e-06	0.0001	0.00017	-0.023789
2025-06-11 16:09:37	929	8.52e-06	0.0001	0.000172	-0.028166
2025-06-11 16:09:38	930	8.52e-06	0.0001	0.000174	-0.028166
2025-06-11 16:09:39	931	8.52e-06	0.0001	0.000172	-0.019412
2025-06-11 16:09:40	932	8.52e-06	0.0001	0.000169	-0.023789
2025-06-11 16:09:41	933	8.46e-06	0.0001	0.000172	-0.019412
2025-06-11 16:09:42	934	8.43e-06	0.0001	0.000172	-0.023789
2025-06-11 16:09:44	936	8.37e-06	0.0001	0.000172	-0.03692
2025-06-11 16:09:45	937	7.73e-06	0.0001	0.000172	-0.023789
2025-06-11 16:09:46	938	7.31e-06	0.0001	0.000179	-0.023789
2025-06-11 16:09:47	939	7.16e-06	0.0001	0.000192	-0.028166
2025-06-11 16:09:48	940	5.18e-06	0.0001	0.000203	-0.015035
2025-06-11 16:09:49	941	4.81e-06	0.0001	0.000229	-0.032543
2025-06-11 16:09:50	942	4.72e-06	0.0001	0.000267	-0.03692
2025-06-11 16:09:50	942	4.68e-06	0.0001	0.00031	-0.028166
2025-06-11 16:09:52	944	4.68e-06	0.0001	0.000341	-0.015035
2025-06-11 16:09:53	945	4.62e-06	0.0001	0.000381	-0.023789
2025-06-11 16:09:54	946	4.58e-06	0.0001	0.000411	-0.023789
2025-06-11 16:09:55	947	4.58e-06	0.0001	0.000437	-0.03692
2025-06-11 16:09:56	948	4.6e-06	0.0001	0.000469	-0.023789
2025-06-11 16:09:57	949	4.58e-06	0.0001	0.000504	-0.019412
2025-06-11 16:09:58	950	4.56e-06	0.0001	0.000536	-0.028166
2025-06-11 16:09:58	950	4.48e-06	0.0001	0.000567	-0.019412
2025-06-11 16:09:59	951	4.48e-06	0.0001	0.000595	-0.015035
2025-06-11 16:10:00	952	4.48e-06	0.0001	0.000622	-0.023789
2025-06-11 16:10:01	953	4.48e-06	0.0001	0.000658	-0.03692
2025-06-11 16:10:02	954	4.47e-06	0.0001	0.000681	-0.019412
2025-06-11 16:10:03	955	4.48e-06	0.0001	0.00071	-0.032543
2025-06-11 16:10:04	956	4.48e-06	0.0001	0.000733	-0.032543
2025-06-11 16:10:05	957	4.48e-06	0.0001	0.00076	-0.010658
2025-06-11 16:10:06	958	4.48e-06	0.0001	0.000777	-0.045674
2025-06-11 16:10:07	959	4.41e-06	0.0001	0.000799	-0.019412
2025-06-11 16:10:08	960	4.41e-06	0.0001	0.000825	-0.010658
2025-06-11 16:10:09	961	4.41e-06	0.0001	0.000859	-0.015035
2025-06-11 16:10:10	962	4.4e-06	0.0001	0.00088	-0.028166
2025-06-11 16:10:11	963	4.4e-06	0.0001	0.000904	-0.019412
2025-06-11 16:10:12	964	4.41e-06	0.0001	0.000929	-0.028166
2025-06-11 16:10:14	966	4.4e-06	0.0001	0.000953	-0.032543
2025-06-11 16:10:15	967	4.4e-06	0.0001	0.000981	-0.032543
2025-06-11 16:10:15	967	4.4e-06	0.0001	0.001	-0.023789
2025-06-11 16:10:16	968	4.36e-06	0.0001	0.00103	-0.028166
2025-06-11 16:10:18	970	4.33e-06	0.0001	0.00104	-0.028166
2025-06-11 16:10:19	971	4.33e-06	0.0001	0.00108	-0.028166
2025-06-11 16:10:20	972	4.32e-06	0.0001	0.00112	-0.032543
2025-06-11 16:10:21	973	4.33e-06	0.0001	0.00114	-0.023789
2025-06-11 16:10:22	974	4.35e-06	0.0001	0.00118	-0.028166
2025-06-11 16:10:23	975	4.33e-06	0.0001	0.00122	-0.032543
2025-06-11 16:10:24	976	4.33e-06	0.0001	0.00126	-0.032543
2025-06-11 16:10:24	976	4.33e-06	0.0001	0.0013	-0.028166
2025-06-11 16:10:26	978	4.33e-06	0.0001	0.00134	-0.023789
2025-06-11 16:10:27	979	4.33e-06	0.0001	0.00141	-0.028166
2025-06-11 16:10:28	980	4.33e-06	0.0001	0.0015	-0.032543
2025-06-11 16:10:29	981	4.33e-06	0.0001	0.0016	-0.028166
2025-06-11 16:10:30	982	4.31e-06	0.0001	0.00173	-0.019412
2025-06-11 16:10:31	983	4.27e-06	0.0001	0.00186	-0.015035
2025-06-11 16:10:32	984	4.26e-06	0.0001	0.00203	-0.019412
2025-06-11 16:10:32	984	4.26e-06	0.0001	0.00227	-0.023789
2025-06-11 16:10:34	986	4.26e-06	0.0001	0.00254	-0.028166
2025-06-11 16:10:35	987	4.27e-06	0.0001	0.00313	-0.015035
2025-06-11 16:10:36	988	4.27e-06	0.0001	0.00369	-0.010658
2025-06-11 16:10:37	989	4.27e-06	0.0001	0.00448	-0.023789
2025-06-11 16:10:38	990	4.26e-06	0.0001	0.00564	-0.010658
2025-06-11 16:10:39	991	4.27e-06	0.0001	0.00727	-0.010658
2025-06-11 16:10:40	992	4.27e-06	0.0001	0.00951	-0.028166
2025-06-11 16:10:41	993	4.27e-06	0.0001	0.0126	-0.010658
2025-06-11 16:10:42	994	4.27e-06	0.0001	0.0169	-0.010658
2025-06-11 16:10:43	995	4.27e-06	0.0001	0.0261	-0.019412
2025-06-11 16:10:44	996	4.26e-06	0.0001	0.0323	-0.006281
2025-06-11 16:10:45	997	4.27e-06	0.0001	0.0357	0.006849
2025-06-11 16:10:46	998	4.27e-06	0.0001	0.0404	0.011226
2025-06-11 16:10:47	999	4.27e-06	0.0001	0.0431	-0.001904
2025-06-11 16:10:48	1000	4.27e-06	0.0001	0.0441	-0.001904
2025-06-11 16:10:49	1001	4.27e-06	0.0001	0.0445	-0.006281
2025-06-11 16:10:50	1002	4.22e-06	0.0001	0.0446	0.002472
2025-06-11 16:10:51	1003	4.2e-06	0.0001	0.0447	0.006849
2025-06-11 16:10:52	1004	4.2e-06	0.0001	0.0449	0.006849
2025-06-11 16:10:53	1005	4.2e-06	0.0001	0.0449	0.011226
2025-06-11 16:10:54	1006	4.2e-06	0.0001	0.0451	0.006849
2025-06-11 16:10:55	1007	4.21e-06	0.0001	0.0452	0.002472
2025-06-11 16:10:56	1008	4.2e-06	0.0001	0.0453	0.006849
2025-06-11 16:10:57	1009	4.2e-06	0.0001	0.0455	0.006849
2025-06-11 16:10:57	1009	4.2e-06	0.0001	0.0457	0.015603
2025-06-11 16:10:58	1010	4.2e-06	0.0001	0.0459	0.011226
2025-06-11 16:10:59	1011	4.2e-06	0.0001	0.0461	-0.006281
2025-06-11 16:11:00	1012	4.21e-06	0.0001	0.0463	-0.006281
2025-06-11 16:11:01	1013	4.2e-06	0.0001	0.0464	0.011226
2025-06-11 16:11:02	1014	4.21e-06	0.0001	0.0466	0.002472
2025-06-11 16:11:04	1016	4.2e-06	0.0001	0.0468	0.006849
2025-06-11 16:11:05	1017	4.2e-06	0.0001	0.0472	0.006849
2025-06-11 16:11:06	1018	4.2e-06	0.0001	0.0475	0.006849
2025-06-11 16:11:06	1018	4.2e-06	0.0001	0.0482	-0.001904
2025-06-11 16:11:07	1019	4.2e-06	0.0001	0.0488	0.024357
2025-06-11 16:11:08	1020	4.2e-06	0.0001	0.0508	0.002472
2025-06-11 16:11:09	1021	4.2e-06	0.0001	0.0525	0.015603
2025-06-11 16:11:10	1022	4.2e-06	0.0001	0.0561	0.033111
2025-06-11 16:11:12	1024	4.2e-06	0.0001	0.061	0.028734
2025-06-11 16:11:13	1025	4.21e-06	0.0001	0.0793	0.041865
2025-06-11 16:11:14	1026	4.21e-06	0.0001	0.089	0.050618
2025-06-11 16:11:14	1026	4.2e-06	0.0001	0.117	0.072503
2025-06-11 16:11:15	1027	4.2e-06	0.0001	0.135	0.098764
2025-06-11 16:11:16	1028	4.21e-06	0.0001	0.173	0.111895
2025-06-11 16:11:17	1029	4.2e-06	0.0001	0.194	0.142534
2025-06-11 16:11:18	1030	4.19e-06	0.0001	0.239	0.181926
2025-06-11 16:11:19	1031	4.16e-06	0.0001	0.261	0.234449
2025-06-11 16:11:20	1032	4.16e-06	0.0001	0.295	0.256333
2025-06-11 16:11:21	1033	4.15e-06	0.0001	0.335	0.291348
2025-06-11 16:11:22	1034	4.15e-06	0.0001	0.371	0.326364
2025-06-11 16:11:23	1035	4.15e-06	0.0001	0.417	0.396394
2025-06-11 16:11:24	1036	4.16e-06	0.0001	0.462	0.422656
2025-06-11 16:11:25	1037	4.15e-06	0.0001	0.504	0.475179
2025-06-11 16:11:26	1038	4.15e-06	0.0001	0.557	0.527702
2025-06-11 16:11:27	1039	4.15e-06	0.0001	0.611	0.602109
2025-06-11 16:11:28	1040	4.15e-06	0.0001	0.682	0.663386
2025-06-11 16:11:29	1041	4.15e-06	0.0001	0.719	0.711532
2025-06-11 16:11:30	1042	4.15e-06	0.0001	0.801	0.772809
2025-06-11 16:11:31	1043	4.15e-06	0.0001	0.842	0.829708
2025-06-11 16:11:32	1044	4.15e-06	0.0001	0.917	0.895362
2025-06-11 16:11:33	1045	4.15e-06	0.0001	0.986	0.952262
2025-06-11 16:11:34	1046	4.15e-06	0.0001	1.05	1.00916
2025-06-11 16:11:35	1047	4.15e-06	0.0001	1.12	1.09232
2025-06-11 16:11:36	1048	4.15e-06	0.0001	1.2	1.15798
2025-06-11 16:11:37	1049	4.15e-06	0.0001	1.24	1.22363
2025-06-11 16:11:38	1050	4.15e-06	0.0001	1.33	1.29366
2025-06-11 16:11:39	1051	4.15e-06	0.0001	1.37	1.34181
2025-06-11 16:11:40	1052	4.15e-06	0.0001	1.46	1.39871
2025-06-11 16:11:41	1053	4.15e-06	0.0001	1.52	1.48625
2025-06-11 16:11:42	1054	4.15e-06	0.0001	1.58	1.54752
2025-06-11 16:11:43	1055	4.15e-06	0.0001	1.63	1.61318
2025-06-11 16:11:44	1056	4.14e-06	0.0001	1.71	1.65257
2025-06-11 16:11:45	1057	4.15e-06	0.0001	1.75	1.7226
2025-06-11 16:11:46	1058	4.15e-06	0.0001	1.82	1.78388
2025-06-11 16:11:47	1059	4.15e-06	0.0001	1.86	1.84515
2025-06-11 16:11:48	1060	4.15e-06	0.0001	1.94	1.86704
2025-06-11 16:11:49	1061	4.15e-06	0.0001	1.98	1.93707
2025-06-11 16:11:50	1062	4.15e-06	0.0001	2.03	1.97646
2025-06-11 16:11:51	1063	4.15e-06	0.0001	2.07	2.02023
2025-06-11 16:11:52	1064	4.15e-06	0.0001	2.12	2.05962
2025-06-11 16:11:53	1065	4.15e-06	0.0001	2.14	2.10339
2025-06-11 16:11:54	1066	4.15e-06	0.0001	2.19	2.13841
2025-06-11 16:11:55	1067	4.15e-06	0.0001	2.2	2.1778
2025-06-11 16:11:56	1068	4.16e-06	0.0001	2.23	2.21719
2025-06-11 16:11:57	1069	4.15e-06	0.0001	2.27	2.22594
2025-06-11 16:11:58	1070	4.15e-06	0.0001	2.29	2.25658
2025-06-11 16:11:59	1071	4.15e-06	0.0001	2.32	2.26971
2025-06-11 16:12:00	1072	4.14e-06	0.0001	2.35	2.3091
2025-06-11 16:12:01	1073	4.15e-06	0.0001	2.36	2.31786
2025-06-11 16:12:02	1074	4.15e-06	0.0001	2.38	2.32661
2025-06-11 16:12:03	1075	4.15e-06	0.0001	2.4	2.33974
2025-06-11 16:12:04	1076	4.15e-06	0.0001	2.42	2.36163
2025-06-11 16:12:05	1077	4.15e-06	0.0001	2.44	2.37038
2025-06-11 16:12:05	1077	4.15e-06	0.0001	2.46	2.39664
2025-06-11 16:12:06	1078	4.15e-06	0.0001	2.47	2.4054
2025-06-11 16:12:07	1079	4.15e-06	0.0001	2.49	2.4229
2025-06-11 16:12:08	1080	4.15e-06	0.0001	2.5	2.43166
2025-06-11 16:12:09	1081	4.15e-06	0.0001	2.52	2.44479
2025-06-11 16:12:10	1082	4.15e-06	0.0001	2.53	2.44916
2025-06-11 16:12:11	1083	4.15e-06	0.0001	2.53	2.44916
2025-06-11 16:12:12	1084	4.15e-06	0.0001	2.55	2.4623
2025-06-11 16:12:13	1085	4.15e-06	0.0001	2.56	2.47105
2025-06-11 16:12:14	1086	4.15e-06	0.0001	2.56	2.48418
2025-06-11 16:12:15	1087	4.15e-06	0.0001	2.58	2.48418
2025-06-11 16:12:16	1088	4.15e-06	0.0001	2.58	2.48856
2025-06-11 16:12:17	1089	4.15e-06	0.0001	2.59	2.50169
2025-06-11 16:12:18	1090	4.15e-06	0.0001	2.59	2.50169
2025-06-11 16:12:19	1091	4.15e-06	0.0001	2.6	2.52357
2025-06-11 16:12:20	1092	4.15e-06	0.0001	2.61	2.51044
2025-06-11 16:12:21	1093	4.15e-06	0.0001	2.61	2.5192
2025-06-11 16:12:22	1094	4.15e-06	0.0001	2.62	2.51044
2025-06-11 16:12:23	1095	4.1e-06	0.0001	2.62	2.54983
2025-06-11 16:12:24	1096	4.07e-06	0.0001	2.62	2.5192
2025-06-11 16:12:25	1097	4.09e-06	0.0001	2.62	2.56297
2025-06-11 16:12:26	1098	4.09e-06	0.0001	2.64	2.54546
2025-06-11 16:12:27	1099	4.07e-06	0.0001	2.64	2.5367
2025-06-11 16:12:28	1100	4.09e-06	0.0001	2.64	2.54983
2025-06-11 16:12:29	1101	4.09e-06	0.0001	2.64	2.54983
2025-06-11 16:12:30	1102	4.09e-06	0.0001	2.64	2.5367
2025-06-11 16:12:31	1103	4.09e-06	0.0001	2.64	2.54983
2025-06-11 16:12:31	1103	4.07e-06	0.0001	2.66	2.55859
2025-06-11 16:12:32	1104	4.09e-06	0.0001	2.66	2.54546
2025-06-11 16:12:33	1105	4.09e-06	0.0001	2.66	2.54108
2025-06-11 16:12:34	1106	4.09e-06	0.0001	2.66	2.55421
2025-06-11 16:12:35	1107	4.07e-06	0.0001	2.66	2.55859
2025-06-11 16:12:36	1108	4.09e-06	0.0001	2.66	2.56734
2025-06-11 16:12:37	1109	4.07e-06	0.0001	2.66	2.57172
2025-06-11 16:12:38	1110	4.09e-06	0.0001	2.66	2.57172
2025-06-11 16:12:39	1111	4.09e-06	0.0001	2.66	2.55859
2025-06-11 16:12:40	1112	4.09e-06	0.0001	2.66	2.57172
2025-06-11 16:12:41	1113	4.09e-06	0.0001	2.66	2.57172
2025-06-11 16:12:42	1114	4.09e-06	0.0001	2.66	2.57172
2025-06-11 16:12:43	1115	4.07e-06	0.0001	2.66	2.56297
2025-06-11 16:12:44	1116	4.07e-06	0.0001	2.66	2.56734
2025-06-11 16:12:45	1117	4.07e-06	0.0001	2.66	2.5761
2025-06-11 16:12:46	1118	4.09e-06	0.0001	2.66	2.56297
2025-06-11 16:12:47	1119	4.07e-06	0.0001	2.66	2.57172
2025-06-11 16:12:48	1120	4.07e-06	0.0001	2.66	2.58047
2025-06-11 16:12:49	1121	4.07e-06	0.0001	2.66	2.57172
2025-06-11 16:12:50	1122	4.07e-06	0.0001	2.66	2.5761
2025-06-11 16:12:51	1123	4.09e-06	0.0001	2.66	2.55421
2025-06-11 16:12:52	1124	4.09e-06	0.0001	2.66	2.56297
2025-06-11 16:12:53	1125	4.09e-06	0.0001	2.66	2.56734
2025-06-11 16:12:54	1126	4.07e-06	0.0001	2.66	2.57172
2025-06-11 16:12:55	1127	4.07e-06	0.0001	2.66	2.56297
2025-06-11 16:12:56	1128	4.09e-06	0.0001	2.66	2.57172
2025-06-11 16:12:56	1128	4.09e-06	0.0001	2.66	2.55421
2025-06-11 16:12:58	1130	4.07e-06	0.0001	2.66	2.56297
2025-06-11 16:12:58	1130	4.09e-06	0.0001	2.66	2.58047
2025-06-11 16:12:59	1131	4.09e-06	0.0001	2.66	2.57172
2025-06-11 16:13:00	1132	4.09e-06	0.0001	2.66	2.56734
2025-06-11 16:13:01	1133	4.09e-06	0.0001	2.66	2.57172
2025-06-11 16:13:02	1134	4.09e-06	0.0001	2.66	2.56297
2025-06-11 16:13:03	1135	4.09e-06	0.0001	2.66	2.56734
2025-06-11 16:13:04	1136	4.09e-06	0.0001	2.66	2.57172
2025-06-11 16:13:05	1137	4.09e-06	0.0001	2.66	2.5761
2025-06-11 16:13:06	1138	4.09e-06	0.0001	2.66	2.56297
2025-06-11 16:13:07	1139	4.09e-06	0.0001	2.66	2.56734
2025-06-11 16:13:08	1140	4.09e-06	0.0001	2.66	2.55859
2025-06-11 16:13:09	1141	4.09e-06	0.0001	2.66	2.5936
2025-06-11 16:13:10	1142	4.07e-06	0.0001	2.66	2.57172
2025-06-11 16:13:11	1143	4.07e-06	0.0001	2.64	2.55421
2025-06-11 16:13:12	1144	4.09e-06	0.0001	2.64	2.57172
2025-06-11 16:13:13	1145	4.09e-06	0.0001	2.64	2.56297
2025-06-11 16:13:14	1146	4.09e-06	0.0001	2.64	2.56734
2025-06-11 16:13:15	1147	4.09e-06	0.0001	2.64	2.56297
2025-06-11 16:13:16	1148	4.09e-06	0.0001	2.64	2.56734
2025-06-11 16:13:17	1149	4.09e-06	0.0001	2.64	2.57172
2025-06-11 16:13:18	1150	4.07e-06	0.0001	2.64	2.56297
2025-06-11 16:13:19	1151	4.09e-06	0.0001	2.64	2.56297
2025-06-11 16:13:20	1152	4.09e-06	0.0001	2.64	2.56297
2025-06-11 16:13:21	1153	4.09e-06	0.0001	2.64	2.5761
2025-06-11 16:13:22	1154	4.07e-06	0.0001	2.64	2.56734
2025-06-11 16:13:22	1154	4.07e-06	0.0001	2.64	2.57172
2025-06-11 16:13:23	1155	4.07e-06	0.0001	2.64	2.56297
2025-06-11 16:13:24	1156	4.09e-06	0.0001	2.64	2.57172
2025-06-11 16:13:25	1157	4.09e-06	0.0001	2.64	2.5761
2025-06-11 16:13:26	1158	4.07e-06	0.0001	2.64	2.56734
2025-06-11 16:13:27	1159	4.09e-06	0.0001	2.64	2.55859
2025-06-11 16:13:28	1160	4.09e-06	0.0001	2.64	2.56297
2025-06-11 16:13:29	1161	4.09e-06	0.0001	2.64	2.56297
2025-06-11 16:13:30	1162	4.09e-06	0.0001	2.64	2.56297
2025-06-11 16:13:31	1163	4.07e-06	0.0001	2.64	2.56734
2025-06-11 16:13:32	1164	4.09e-06	0.0001	2.64	2.56297
2025-06-11 16:13:33	1165	4.07e-06	0.0001	2.64	2.55859
2025-06-11 16:13:34	1166	4.09e-06	0.0001	2.63	2.55421
2025-06-11 16:13:35	1167	4.09e-06	0.0001	2.62	2.54983
2025-06-11 16:13:36	1168	4.09e-06	0.0001	2.62	2.55421
2025-06-11 16:13:37	1169	4.09e-06	0.0001	2.62	2.54108
2025-06-11 16:13:38	1170	4.09e-06	0.0001	2.62	2.55421
2025-06-11 16:13:39	1171	4.09e-06	0.0001	2.62	2.55421
2025-06-11 16:13:40	1172	4.09e-06	0.0001	2.61	2.54546
2025-06-11 16:13:41	1173	4.09e-06	0.0001	2.61	2.54108
2025-06-11 16:13:42	1174	4.09e-06	0.0001	2.61	2.54546
2025-06-11 16:13:43	1175	4.07e-06	0.0001	2.61	2.53233
2025-06-11 16:13:44	1176	4.07e-06	0.0001	2.61	2.55859
2025-06-11 16:13:45	1177	4.09e-06	0.0001	2.61	2.54108
2025-06-11 16:13:46	1178	4.09e-06	0.0001	2.61	2.54546
2025-06-11 16:13:47	1179	4.09e-06	0.0001	2.61	2.5367
2025-06-11 16:13:47	1179	4.09e-06	0.0001	2.6	2.52795
2025-06-11 16:13:48	1180	4.09e-06	0.0001	2.59	2.54546
2025-06-11 16:13:49	1181	4.09e-06	0.0001	2.59	2.53233
2025-06-11 16:13:50	1182	4.09e-06	0.0001	2.59	2.54108
2025-06-11 16:13:51	1183	4.07e-06	0.0001	2.59	2.5367
2025-06-11 16:13:52	1184	4.06e-06	0.0001	2.59	2.5367
2025-06-11 16:13:53	1185	4.07e-06	0.0001	2.59	2.52795
2025-06-11 16:13:54	1186	4.06e-06	0.0001	2.59	2.54108
2025-06-11 16:13:55	1187	4.04e-06	0.0001	2.58	2.54546
2025-06-11 16:13:56	1188	4.05e-06	0.0001	2.58	2.53233
2025-06-11 16:13:57	1189	4.02e-06	0.0001	2.58	2.52795
2025-06-11 16:13:58	1190	4.02e-06	0.0001	2.58	2.52357
2025-06-11 16:13:59	1191	4.01e-06	0.0001	2.58	2.52795
2025-06-11 16:14:00	1192	4.01e-06	0.0001	2.56	2.5192
2025-06-11 16:14:01	1193	4.01e-06	0.0001	2.56	2.50606
2025-06-11 16:14:02	1194	4.01e-06	0.0001	2.56	2.50606
2025-06-11 16:14:03	1195	4.01e-06	0.0001	2.55	2.51044
2025-06-11 16:14:04	1196	4.01e-06	0.0001	2.54	2.50169
2025-06-11 16:14:05	1197	4.01e-06	0.0001	2.53	2.48418
2025-06-11 16:14:06	1198	4.02e-06	0.0001	2.52	2.47543
2025-06-11 16:14:07	1199	4.01e-06	0.0001	2.5	2.46667
2025-06-11 16:14:08	1200	4.02e-06	0.0001	2.49	2.45354
2025-06-11 16:14:10	1202	4.01e-06	0.0001	2.47	2.44916
2025-06-11 16:14:11	1203	4.01e-06	0.0001	2.46	2.40977
2025-06-11 16:14:12	1204	4.01e-06	0.0001	2.45	2.41415
2025-06-11 16:14:12	1204	4.02e-06	0.0001	2.43	2.39227
2025-06-11 16:14:14	1206	4.01e-06	0.0001	2.41	2.37038
2025-06-11 16:14:14	1206	4.02e-06	0.0001	2.4	2.37038
2025-06-11 16:14:15	1207	4.02e-06	0.0001	2.37	2.33974
2025-06-11 16:14:16	1208	4.01e-06	0.0001	2.35	2.3091
2025-06-11 16:14:17	1209	4.02e-06	0.0001	2.32	2.30035
2025-06-11 16:14:18	1210	4.01e-06	0.0001	2.3	2.28284
2025-06-11 16:14:19	1211	4.02e-06	0.0001	2.28	2.26533
2025-06-11 16:14:20	1212	4.01e-06	0.0001	2.26	2.22157
2025-06-11 16:14:21	1213	4.02e-06	0.0001	2.23	2.1778
2025-06-11 16:14:22	1214	4.01e-06	0.0001	2.21	2.1778
2025-06-11 16:14:23	1215	4.01e-06	0.0001	2.19	2.14278
2025-06-11 16:14:24	1216	4.02e-06	0.0001	2.17	2.14278
2025-06-11 16:14:25	1217	4.01e-06	0.0001	2.15	2.09901
2025-06-11 16:14:26	1218	4.02e-06	0.0001	2.13	2.09026
2025-06-11 16:14:27	1219	4.02e-06	0.0001	2.12	2.07713
2025-06-11 16:14:28	1220	4.01e-06	0.0001	2.1	2.05962
2025-06-11 16:14:29	1221	4.01e-06	0.0001	2.09	2.04649
2025-06-11 16:14:30	1222	4.01e-06	0.0001	2.07	2.03774
2025-06-11 16:14:31	1223	4.02e-06	0.0001	2.06	2.02023
2025-06-11 16:14:32	1224	4.02e-06	0.0001	2.05	2.01585
2025-06-11 16:14:33	1225	4.01e-06	0.0001	2.05	2.0071
2025-06-11 16:14:34	1226	4.01e-06	0.0001	2.04	2.00272
2025-06-11 16:14:36	1228	4.02e-06	0.0001	2.04	2.00272
2025-06-11 16:14:37	1229	4.02e-06	0.0001	2.02	1.98959
2025-06-11 16:14:38	1230	4.02e-06	0.0001	2.02	1.98521
2025-06-11 16:14:38	1230	4.02e-06	0.0001	2.01	1.98521
2025-06-11 16:14:39	1231	4.01e-06	0.0001	2.01	1.96771
2025-06-11 16:14:40	1232	4.01e-06	0.0001	2.01	1.98521
2025-06-11 16:14:41	1233	4.01e-06	0.0001	2	1.96333
2025-06-11 16:14:42	1234	4.01e-06	0.0001	2	1.96771
2025-06-11 16:14:44	1236	4.01e-06	0.0001	2	1.95457
2025-06-11 16:14:45	1237	4.02e-06	0.0001	2	1.95457
2025-06-11 16:14:46	1238	4.01e-06	0.0001	1.99	1.95457
2025-06-11 16:14:46	1238	4.01e-06	0.0001	1.99	1.95457
2025-06-11 16:14:47	1239	4.01e-06	0.0001	1.99	1.95457
2025-06-11 16:14:48	1240	4.01e-06	0.0001	1.99	1.96333
2025-06-11 16:14:49	1241	4.02e-06	0.0001	1.99	1.94582
2025-06-11 16:14:50	1242	4.01e-06	0.0001	1.99	1.94144
2025-06-11 16:14:51	1243	4.01e-06	0.0001	1.99	1.94144
2025-06-11 16:14:52	1244	4.01e-06	0.0001	1.98	1.93707
2025-06-11 16:14:54	1246	4.01e-06	0.0001	1.98	1.94582
2025-06-11 16:14:55	1247	4.01e-06	0.0001	1.98	1.94144
2025-06-11 16:14:56	1248	4.02e-06	0.0001	1.98	1.94582
2025-06-11 16:14:57	1249	4.02e-06	0.0001	1.98	1.95895
2025-06-11 16:14:58	1250	4.01e-06	0.0001	1.98	1.93707
2025-06-11 16:14:59	1251	4.01e-06	0.0001	1.98	1.95457
2025-06-11 16:15:00	1252	4.02e-06	0.0001	1.98	1.93707
2025-06-11 16:15:01	1253	4.02e-06	0.0001	1.98	1.93707
2025-06-11 16:15:02	1254	4.02e-06	0.0001	1.98	1.94582
2025-06-11 16:15:03	1255	4.01e-06	0.0001	1.98	1.92394
2025-06-11 16:15:04	1256	4.01e-06	0.0001	1.98	1.92831
2025-06-11 16:15:05	1257	4.02e-06	0.0001	1.97	1.94144
2025-06-11 16:15:06	1258	4.01e-06	0.0001	1.97	1.92831
2025-06-11 16:15:07	1259	4.01e-06	0.0001	1.97	1.93707
2025-06-11 16:15:08	1260	4.02e-06	0.0001	1.97	1.93707
2025-06-11 16:15:09	1261	4.02e-06	0.0001	1.96	1.94144
2025-06-11 16:15:10	1262	4.02e-06	0.0001	1.96	1.91518
2025-06-11 16:15:11	1263	4.02e-06	0.0001	1.96	1.92394
2025-06-11 16:15:12	1264	4.01e-06	0.0001	1.96	1.91956
2025-06-11 16:15:13	1265	4.01e-06	0.0001	1.95	1.93269
2025-06-11 16:15:14	1266	4.01e-06	0.0001	1.95	1.92394
2025-06-11 16:15:15	1267	4.02e-06	0.0001	1.94	1.92394
2025-06-11 16:15:16	1268	4.01e-06	0.0001	1.93	1.92394
2025-06-11 16:15:17	1269	4.02e-06	0.0001	1.93	1.93269
2025-06-11 16:15:18	1270	4.01e-06	0.0001	1.93	1.92394
2025-06-11 16:15:19	1271	4.01e-06	0.0001	1.93	1.91518
2025-06-11 16:15:20	1272	4.02e-06	0.0001	1.92	1.90643
2025-06-11 16:15:21	1273	4.02e-06	0.0001	1.92	1.91956
2025-06-11 16:15:22	1274	4.01e-06	0.0001	1.92	1.89768
2025-06-11 16:15:23	1275	4.01e-06	0.0001	1.92	1.92394
2025-06-11 16:15:24	1276	4.01e-06	0.0001	1.91	1.89768
2025-06-11 16:15:25	1277	4.01e-06	0.0001	1.91	1.91081
2025-06-11 16:15:26	1278	4.01e-06	0.0001	1.91	1.90643
2025-06-11 16:15:27	1279	4.01e-06	0.0001	1.9	1.90643
2025-06-11 16:15:28	1280	4.01e-06	0.0001	1.9	1.88892
2025-06-11 16:15:29	1281	4.01e-06	0.0001	1.9	1.8933
2025-06-11 16:15:30	1282	4.01e-06	0.0001	1.89	1.8933
2025-06-11 16:15:31	1283	4.01e-06	0.0001	1.89	1.89768
2025-06-11 16:15:32	1284	4.01e-06	0.0001	1.89	1.8933
2025-06-11 16:15:33	1285	4.01e-06	0.0001	1.89	1.88454
2025-06-11 16:15:34	1286	4.01e-06	0.0001	1.88	1.87579
2025-06-11 16:15:35	1287	4.01e-06	0.0001	1.87	1.88892
2025-06-11 16:15:36	1288	4.02e-06	0.0001	1.87	1.90205
2025-06-11 16:15:37	1289	4.01e-06	0.0001	1.87	1.87141
2025-06-11 16:15:38	1290	4.01e-06	0.0001	1.87	1.88454
2025-06-11 16:15:39	1291	4.01e-06	0.0001	1.87	1.87579
2025-06-11 16:15:40	1292	4.02e-06	0.0001	1.87	1.87579
2025-06-11 16:15:41	1293	4.01e-06	0.0001	1.87	1.86704
2025-06-11 16:15:42	1294	4.01e-06	0.0001	1.86	1.87141
2025-06-11 16:15:43	1295	4.01e-06	0.0001	1.86	1.86266
2025-06-11 16:15:44	1296	4.02e-06	0.0001	1.85	1.85828
2025-06-11 16:15:45	1297	4.02e-06	0.0001	1.85	1.86704
2025-06-11 16:15:46	1298	4.02e-06	0.0001	1.84	1.86704
2025-06-11 16:15:47	1299	4.02e-06	0.0001	1.84	1.86266
2025-06-11 16:15:48	1300	4.01e-06	0.0001	1.84	1.86266
2025-06-11 16:15:49	1301	4.01e-06	0.0001	1.84	1.86704
2025-06-11 16:15:50	1302	4.02e-06	0.0001	1.83	1.85828
2025-06-11 16:15:51	1303	4.01e-06	0.0001	1.83	1.86266
2025-06-11 16:15:52	1304	4.01e-06	0.0001	1.83	1.85828
2025-06-11 16:15:53	1305	4.01e-06	0.0001	1.83	1.86266
2025-06-11 16:15:54	1306	4.01e-06	0.0001	1.83	1.86266
2025-06-11 16:15:55	1307	4.01e-06	0.0001	1.82	1.8539
2025-06-11 16:15:56	1308	4.02e-06	0.0001	1.82	1.87141
2025-06-11 16:15:57	1309	4.01e-06	0.0001	1.82	1.85828
2025-06-11 16:15:58	1310	4.01e-06	0.0001	1.82	1.85828
2025-06-11 16:15:59	1311	4.02e-06	0.0001	1.82	1.8539
2025-06-11 16:16:00	1312	4.01e-06	0.0001	1.81	1.85828
2025-06-11 16:16:01	1313	4.01e-06	0.0001	1.81	1.84953
2025-06-11 16:16:02	1314	4.01e-06	0.0001	1.81	1.8364
2025-06-11 16:16:03	1315	4.01e-06	0.0001	1.81	1.8539
2025-06-11 16:16:04	1316	4.01e-06	0.0001	1.81	1.82764
2025-06-11 16:16:05	1317	4.01e-06	0.0001	1.81	1.84953
2025-06-11 16:16:06	1318	4.02e-06	0.0001	1.8	1.8364
2025-06-11 16:16:07	1319	4.01e-06	0.0001	1.8	1.82764
2025-06-11 16:16:08	1320	4.02e-06	0.0001	1.8	1.86266
2025-06-11 16:16:09	1321	4.02e-06	0.0001	1.8	1.82764
2025-06-11 16:16:10	1322	4.01e-06	0.0001	1.8	1.82764
2025-06-11 16:16:11	1323	4.01e-06	0.0001	1.8	1.8364
2025-06-11 16:16:12	1324	4.01e-06	0.0001	1.79	1.82764
2025-06-11 16:16:13	1325	4.01e-06	0.0001	1.79	1.84515
2025-06-11 16:16:14	1326	4.01e-06	0.0001	1.79	1.84515
2025-06-11 16:16:15	1327	4.01e-06	0.0001	1.79	1.84078
2025-06-11 16:16:16	1328	4.02e-06	0.0001	1.79	1.84078
2025-06-11 16:16:17	1329	4.02e-06	0.0001	1.79	1.82327
2025-06-11 16:16:18	1330	4.01e-06	0.0001	1.79	1.82327
2025-06-11 16:16:19	1331	4.01e-06	0.0001	1.77	1.85828
2025-06-11 16:16:19	1331	4.01e-06	0.0001	1.77	1.81014
2025-06-11 16:16:20	1332	4.01e-06	0.0001	1.77	1.81889
2025-06-11 16:16:21	1333	4.01e-06	0.0001	1.77	1.81451
2025-06-11 16:16:22	1334	4.01e-06	0.0001	1.77	1.82327
2025-06-11 16:16:23	1335	4.01e-06	0.0001	1.77	1.83202
2025-06-11 16:16:24	1336	4.02e-06	0.0001	1.77	1.83202
2025-06-11 16:16:25	1337	4.01e-06	0.0001	1.77	1.84515
2025-06-11 16:16:26	1338	4.01e-06	0.0001	1.77	1.80138
2025-06-11 16:16:27	1339	4.02e-06	0.0001	1.77	1.81889
2025-06-11 16:16:28	1340	4.02e-06	0.0001	1.76	1.80576
2025-06-11 16:16:29	1341	4.01e-06	0.0001	1.77	1.80576
2025-06-11 16:16:30	1342	4.01e-06	0.0001	1.76	1.81889
2025-06-11 16:16:31	1343	4.01e-06	0.0001	1.76	1.81451
2025-06-11 16:16:32	1344	4.01e-06	0.0001	1.75	1.81014
2025-06-11 16:16:33	1345	4.02e-06	0.0001	1.75	1.80576
2025-06-11 16:16:34	1346	4.02e-06	0.0001	1.75	1.80576
2025-06-11 16:16:35	1347	4.02e-06	0.0001	1.75	1.79263
2025-06-11 16:16:36	1348	4.01e-06	0.0001	1.75	1.79701
2025-06-11 16:16:37	1349	4.02e-06	0.0001	1.75	1.78388
2025-06-11 16:16:38	1350	4.01e-06	0.0001	1.74	1.79701
2025-06-11 16:16:39	1351	4.02e-06	0.0001	1.74	1.80138
2025-06-11 16:16:40	1352	4.02e-06	0.0001	1.74	1.79263
2025-06-11 16:16:41	1353	4.01e-06	0.0001	1.74	1.79701
2025-06-11 16:16:42	1354	4.01e-06	0.0001	1.74	1.79263
2025-06-11 16:16:43	1355	4.02e-06	0.0001	1.74	1.79701
2025-06-11 16:16:44	1356	4.01e-06	0.0001	1.74	1.79263
2025-06-11 16:16:45	1357	4.01e-06	0.0001	1.74	1.80138
2025-06-11 16:16:45	1357	4.01e-06	0.0001	1.74	1.79263
2025-06-11 16:16:46	1358	4.01e-06	0.0001	1.73	1.79263
2025-06-11 16:16:47	1359	4.01e-06	0.0001	1.73	1.79263
2025-06-11 16:16:48	1360	4.01e-06	0.0001	1.73	1.79701
2025-06-11 16:16:49	1361	4.02e-06	0.0001	1.73	1.78388
2025-06-11 16:16:50	1362	4.01e-06	0.0001	1.73	1.78388
2025-06-11 16:16:51	1363	4.02e-06	0.0001	1.73	1.79263
2025-06-11 16:16:52	1364	4.01e-06	0.0001	1.73	1.78388
2025-06-11 16:16:53	1365	4.01e-06	0.0001	1.73	1.78825
2025-06-11 16:16:54	1366	4.02e-06	0.0001	1.72	1.77512
2025-06-11 16:16:55	1367	4.02e-06	0.0001	1.72	1.7795
2025-06-11 16:16:56	1368	4.01e-06	0.0001	1.72	1.78825
2025-06-11 16:16:57	1369	4.02e-06	0.0001	1.72	1.76637
2025-06-11 16:16:58	1370	4.01e-06	0.0001	1.72	1.77074
2025-06-11 16:16:59	1371	4.01e-06	0.0001	1.72	1.78825
2025-06-11 16:17:00	1372	4.01e-06	0.0001	1.72	1.77074
2025-06-11 16:17:01	1373	4.02e-06	0.0001	1.71	1.76637
2025-06-11 16:17:02	1374	4.02e-06	0.0001	1.71	1.77512
2025-06-11 16:17:03	1375	4.02e-06	0.0001	1.71	1.76199
2025-06-11 16:17:04	1376	4.01e-06	0.0001	1.71	1.75761
2025-06-11 16:17:05	1377	4.01e-06	0.0001	1.71	1.76637
2025-06-11 16:17:06	1378	4.01e-06	0.0001	1.71	1.76637
2025-06-11 16:17:07	1379	4.01e-06	0.0001	1.71	1.79263
2025-06-11 16:17:08	1380	4.02e-06	0.0001	1.71	1.75761
2025-06-11 16:17:09	1381	4.01e-06	0.0001	1.71	1.76637
2025-06-11 16:17:10	1382	4.02e-06	0.0001	1.71	1.75324
2025-06-11 16:17:11	1383	4.01e-06	0.0001	1.7	1.78388
2025-06-11 16:17:12	1384	4.02e-06	0.0001	1.7	1.76199
2025-06-11 16:17:13	1385	4.01e-06	0.0001	1.7	1.75324
2025-06-11 16:17:14	1386	4.01e-06	0.0001	1.7	1.7795
2025-06-11 16:17:15	1387	4.02e-06	0.0001	1.7	1.75324
2025-06-11 16:17:16	1388	4.01e-06	0.0001	1.7	1.75761
2025-06-11 16:17:17	1389	4.01e-06	0.0001	1.7	1.74886
2025-06-11 16:17:18	1390	4.01e-06	0.0001	1.7	1.76199
2025-06-11 16:17:18	1390	4.01e-06	0.0001	1.69	1.76637
2025-06-11 16:17:19	1391	4.01e-06	0.0001	1.68	1.77074
2025-06-11 16:17:20	1392	4.02e-06	0.0001	1.68	1.75324
2025-06-11 16:17:21	1393	4.01e-06	0.0001	1.69	1.74011
2025-06-11 16:17:22	1394	4.01e-06	0.0001	1.68	1.74886
2025-06-11 16:17:23	1395	4.02e-06	0.0001	1.68	1.75761
2025-06-11 16:17:24	1396	4.02e-06	0.0001	1.68	1.75761
2025-06-11 16:17:25	1397	4.01e-06	0.0001	1.68	1.74886
2025-06-11 16:17:26	1398	4.01e-06	0.0001	1.68	1.75324
2025-06-11 16:17:27	1399	4.01e-06	0.0001	1.68	1.74011
2025-06-11 16:17:28	1400	4.01e-06	0.0001	1.67	1.73573
2025-06-11 16:17:29	1401	4.02e-06	0.0001	1.68	1.73573
2025-06-11 16:17:30	1402	4.02e-06	0.0001	1.68	1.74011
2025-06-11 16:17:31	1403	4.02e-06	0.0001	1.68	1.73573
2025-06-11 16:17:32	1404	4.02e-06	0.0001	1.68	1.74011
2025-06-11 16:17:33	1405	4.02e-06	0.0001	1.67	1.74011
2025-06-11 16:17:34	1406	4.02e-06	0.0001	1.68	1.7226
2025-06-11 16:17:35	1407	4.01e-06	0.0001	1.67	1.74448
2025-06-11 16:17:36	1408	4.01e-06	0.0001	1.68	1.73573
2025-06-11 16:17:37	1409	4.02e-06	0.0001	1.67	1.73573
2025-06-11 16:17:38	1410	4.02e-06	0.0001	1.66	1.73135
2025-06-11 16:17:39	1411	4.01e-06	0.0001	1.66	1.73135
2025-06-11 16:17:40	1412	4.01e-06	0.0001	1.66	1.75324
2025-06-11 16:17:41	1413	4.01e-06	0.0001	1.66	1.73135
2025-06-11 16:17:42	1414	4.01e-06	0.0001	1.66	1.73135
2025-06-11 16:17:43	1415	4.01e-06	0.0001	1.66	1.73135
2025-06-11 16:17:44	1416	4.01e-06	0.0001	1.66	1.73135
2025-06-11 16:17:44	1416	4.02e-06	0.0001	1.66	1.73573
2025-06-11 16:17:45	1417	4.01e-06	0.0001	1.66	1.73135
2025-06-11 16:17:46	1418	4.01e-06	0.0001	1.66	1.7226
2025-06-11 16:17:47	1419	4.01e-06	0.0001	1.66	1.73135
2025-06-11 16:17:48	1420	4.01e-06	0.0001	1.66	1.73135
2025-06-11 16:17:49	1421	4.01e-06	0.0001	1.66	1.72697
2025-06-11 16:17:50	1422	4.01e-06	0.0001	1.66	1.72697
2025-06-11 16:17:51	1423	4.02e-06	0.0001	1.66	1.71822
2025-06-11 16:17:52	1424	3.97e-06	0.0001	1.65	1.71384
2025-06-11 16:17:53	1425	3.89e-06	0.0001	1.66	1.71822
2025-06-11 16:17:54	1426	3.89e-06	0.0001	1.65	1.71822
2025-06-11 16:17:55	1427	3.85e-06	0.0001	1.65	1.71384
2025-06-11 16:17:56	1428	3.81e-06	0.000225	1.65	1.7226
2025-06-11 16:17:57	1429	3.82e-06	0.000422	1.65	1.71822
2025-06-11 16:17:58	1430	3.81e-06	0.000609	1.65	1.7226
2025-06-11 16:17:59	1431	3.81e-06	0.000779	1.65	1.71384
2025-06-11 16:18:00	1432	3.81e-06	0.000923	1.65	1.70947
2025-06-11 16:18:01	1433	3.78e-06	0.00102	1.65	1.71384
2025-06-11 16:18:02	1434	3.79e-06	0.00111	1.65	1.71384
2025-06-11 16:18:03	1435	3.76e-06	0.00119	1.65	1.71822
2025-06-11 16:18:04	1436	3.76e-06	0.00127	1.65	1.70509
2025-06-11 16:18:05	1437	3.76e-06	0.00133	1.65	1.70509
2025-06-11 16:18:06	1438	3.75e-06	0.00137	1.64	1.69196
2025-06-11 16:18:07	1439	3.75e-06	0.00141	1.64	1.70947
2025-06-11 16:18:08	1440	3.75e-06	0.00145	1.64	1.69634
2025-06-11 16:18:09	1441	3.75e-06	0.00149	1.64	1.69196
2025-06-11 16:18:09	1441	3.75e-06	0.00152	1.64	1.69196
2025-06-11 16:18:10	1442	3.75e-06	0.00155	1.64	1.70071
2025-06-11 16:18:11	1443	3.76e-06	0.00158	1.64	1.70509
2025-06-11 16:18:12	1444	3.74e-06	0.0016	1.64	1.70947
2025-06-11 16:18:13	1445	3.71e-06	0.00163	1.63	1.68758
2025-06-11 16:18:14	1446	3.7e-06	0.00165	1.63	1.69634
2025-06-11 16:18:15	1447	3.69e-06	0.00167	1.63	1.70947
2025-06-11 16:18:16	1448	3.68e-06	0.0017	1.63	1.69196
2025-06-11 16:18:17	1449	3.69e-06	0.00171	1.63	1.70509
2025-06-11 16:18:18	1450	3.68e-06	0.00171	1.63	1.69634
2025-06-11 16:18:19	1451	3.69e-06	0.00173	1.63	1.67445
2025-06-11 16:18:20	1452	3.69e-06	0.00175	1.63	1.68321
2025-06-11 16:18:21	1453	3.69e-06	0.00175	1.63	1.69634
2025-06-11 16:18:22	1454	3.68e-06	0.00177	1.62	1.69634
2025-06-11 16:18:23	1455	3.69e-06	0.00178	1.62	1.67445
2025-06-11 16:18:24	1456	3.69e-06	0.00179	1.62	1.68758
2025-06-11 16:18:25	1457	3.69e-06	0.0018	1.62	1.67445
2025-06-11 16:18:26	1458	3.69e-06	0.00181	1.62	1.69196
2025-06-11 16:18:27	1459	3.69e-06	0.00181	1.62	1.68758
2025-06-11 16:18:28	1460	3.69e-06	0.00182	1.62	1.67445
2025-06-11 16:18:29	1461	3.69e-06	0.00184	1.62	1.67445
2025-06-11 16:18:30	1462	3.69e-06	0.00247	1.62	1.68321
2025-06-11 16:18:31	1463	3.69e-06	0.00317	1.62	1.69196
2025-06-11 16:18:32	1464	3.69e-06	0.00333	1.62	1.67007
2025-06-11 16:18:33	1465	3.69e-06	0.00324	1.62	1.67007
2025-06-11 16:18:34	1466	3.69e-06	0.003	1.62	1.67883
2025-06-11 16:18:34	1466	3.68e-06	0.00274	1.62	1.67883
2025-06-11 16:18:35	1467	3.64e-06	0.00254	1.62	1.67445
2025-06-11 16:18:36	1468	3.61e-06	0.0024	1.62	1.6657
2025-06-11 16:18:37	1469	3.61e-06	0.00227	1.62	1.67007
2025-06-11 16:18:38	1470	3.61e-06	0.00215	1.62	1.68321
2025-06-11 16:18:39	1471	3.61e-06	0.00206	1.62	1.6657
2025-06-11 16:18:40	1472	3.63e-06	0.002	1.62	1.65694
2025-06-11 16:18:41	1473	3.63e-06	0.00195	1.62	1.6657
2025-06-11 16:18:42	1474	3.63e-06	0.00192	1.61	1.66132
2025-06-11 16:18:43	1475	3.63e-06	0.0019	1.62	1.68321
2025-06-11 16:18:44	1476	3.61e-06	0.00189	1.61	1.67445
2025-06-11 16:18:45	1477	3.61e-06	0.00189	1.61	1.6657
2025-06-11 16:18:46	1478	3.63e-06	0.00188	1.61	1.65694
2025-06-11 16:18:47	1479	3.63e-06	0.00188	1.6	1.6657
2025-06-11 16:18:48	1480	3.63e-06	0.00187	1.6	1.67007
2025-06-11 16:18:49	1481	3.63e-06	0.00186	1.61	1.65257
2025-06-11 16:18:50	1482	3.63e-06	0.00186	1.61	1.67007
2025-06-11 16:18:51	1483	3.61e-06	0.00185	1.61	1.66132
2025-06-11 16:18:52	1484	3.61e-06	0.00186	1.61	1.66132
2025-06-11 16:18:53	1485	3.61e-06	0.00187	1.61	1.65257
2025-06-11 16:18:54	1486	3.61e-06	0.00187	1.61	1.66132
2025-06-11 16:18:55	1487	3.63e-06	0.00187	1.6	1.66132
2025-06-11 16:18:56	1488	3.61e-06	0.00186	1.6	1.65257
2025-06-11 16:18:57	1489	3.61e-06	0.00186	1.6	1.65694
2025-06-11 16:18:58	1490	3.63e-06	0.00188	1.6	1.6657
2025-06-11 16:18:59	1491	3.61e-06	0.00188	1.6	1.67007
2025-06-11 16:19:00	1492	3.63e-06	0.00187	1.6	1.65694
2025-06-11 16:19:01	1493	3.61e-06	0.00187	1.6	1.65257
2025-06-11 16:19:02	1494	3.61e-06	0.00188	1.6	1.65694
2025-06-11 16:19:03	1495	3.61e-06	0.00188	1.6	1.64381
2025-06-11 16:19:04	1496	3.63e-06	0.00189	1.6	1.66132
2025-06-11 16:19:05	1497	3.63e-06	0.00189	1.6	1.64381
2025-06-11 16:19:06	1498	3.63e-06	0.00189	1.6	1.65257
2025-06-11 16:19:07	1499	3.63e-06	0.00189	1.6	1.65257
2025-06-11 16:19:08	1500	3.61e-06	0.00189	1.6	1.64381
2025-06-11 16:19:08	1500	3.61e-06	0.00189	1.6	1.65694
2025-06-11 16:19:09	1501	3.61e-06	0.00189	1.59	1.65257
2025-06-11 16:19:10	1502	3.63e-06	0.00189	1.59	1.65257
2025-06-11 16:19:11	1503	3.61e-06	0.00189	1.59	1.63068
2025-06-11 16:19:12	1504	3.61e-06	0.00189	1.59	1.65257
2025-06-11 16:19:13	1505	1.69e-05	0.00186	1.59	1.63944
2025-06-11 16:19:14	1506	3.86e-05	0.00157	1.59	1.63944
2025-06-11 16:19:15	1507	2.71e-05	0.00124	1.59	1.63506
2025-06-11 16:19:17	1509	2.15e-05	0.000883	1.59	1.63068
2025-06-11 16:19:17	1509	1.69e-05	0.0007	1.58	1.63506
2025-06-11 16:19:18	1510	1.5e-05	0.000569	1.58	1.62193
2025-06-11 16:19:19	1511	1.38e-05	0.000479	1.58	1.62631
2025-06-11 16:19:20	1512	1.29e-05	0.000404	1.58	1.62631
2025-06-11 16:19:21	1513	1.21e-05	0.000345	1.58	1.62631
2025-06-11 16:19:22	1514	1.14e-05	0.000295	1.58	1.63506
2025-06-11 16:19:24	1516	1.08e-05	0.000244	1.58	1.62631
2025-06-11 16:19:25	1517	1.03e-05	0.000215	1.58	1.62631
2025-06-11 16:19:25	1517	1e-05	0.00019	1.58	1.63068
2025-06-11 16:19:26	1518	9.8e-06	0.000167	1.58	1.62193
2025-06-11 16:19:27	1519	9.52e-06	0.000154	1.58	1.63506
2025-06-11 16:19:28	1520	9.31e-06	0.000143	1.58	1.61755
2025-06-11 16:19:29	1521	9.1e-06	0.000132	1.58	1.62631
2025-06-11 16:19:30	1522	8.86e-06	0.000126	1.57	1.62631
2025-06-11 16:19:32	1524	8.73e-06	0.000116	1.57	1.62193
2025-06-11 16:19:33	1525	8.49e-06	0.000113	1.57	1.63506
2025-06-11 16:19:34	1526	8.37e-06	0.000105	1.57	1.61755
2025-06-11 16:19:35	1527	8.13e-06	0.0001	1.57	1.61755
2025-06-11 16:19:36	1528	8.01e-06	0.0001	1.57	1.63506
2025-06-11 16:19:37	1529	7.89e-06	0.0001	1.57	1.63068
2025-06-11 16:19:38	1530	7.73e-06	0.0001	1.57	1.6088
2025-06-11 16:19:39	1531	7.61e-06	0.0001	1.57	1.61755
2025-06-11 16:19:40	1532	7.55e-06	0.0001	1.57	1.62631
2025-06-11 16:19:41	1533	7.43e-06	0.0001	1.57	1.61755
2025-06-11 16:19:42	1534	7.31e-06	0.0001	1.56	1.61755
2025-06-11 16:19:43	1535	7.22e-06	0.0001	1.56	1.62631
2025-06-11 16:19:44	1536	7.1e-06	0.0001	1.56	1.62193
2025-06-11 16:19:45	1537	7.04e-06	0.0001	1.56	1.6088
2025-06-11 16:19:46	1538	6.95e-06	0.0001	1.56	1.61318
2025-06-11 16:19:47	1539	6.92e-06	0.0001	1.56	1.6088
2025-06-11 16:19:48	1540	6.82e-06	0.0001	1.56	1.6088
2025-06-11 16:19:49	1541	6.82e-06	0.0001	1.56	1.61755
2025-06-11 16:19:50	1542	6.72e-06	0.0001	1.56	1.60442
2025-06-11 16:19:51	1543	6.7e-06	0.0001	1.56	1.60442
2025-06-11 16:19:52	1544	6.63e-06	0.0001	1.56	1.60442
2025-06-11 16:19:53	1545	6.61e-06	0.0001	1.55	1.61318
2025-06-11 16:19:54	1546	6.51e-06	0.0001	1.56	1.60004
2025-06-11 16:19:56	1548	6.51e-06	0.0001	1.56	1.59567
2025-06-11 16:19:57	1549	6.45e-06	0.0001	1.56	1.59567
2025-06-11 16:19:58	1550	6.43e-06	0.0001	1.56	1.57816
2025-06-11 16:19:59	1551	6.41e-06	0.0001	1.56	1.60442
2025-06-11 16:20:00	1552	6.32e-06	0.0001	1.56	1.60442
2025-06-11 16:20:01	1553	6.32e-06	0.0001	1.56	1.59567
2025-06-11 16:20:02	1554	6.3e-06	0.0001	1.55	1.60442
2025-06-11 16:20:03	1555	6.24e-06	0.0001	1.55	1.58691
2025-06-11 16:20:04	1556	6.2e-06	0.0001	1.55	1.6088
2025-06-11 16:20:05	1557	6.2e-06	0.0001	1.55	1.57816
2025-06-11 16:20:06	1558	6.2e-06	0.0001	1.55	1.58691
2025-06-11 16:20:07	1559	6.12e-06	0.0001	1.55	1.60442
2025-06-11 16:20:08	1560	6.11e-06	0.0001	1.55	1.58691
2025-06-11 16:20:08	1560	6.09e-06	0.0001	1.55	1.58254
2025-06-11 16:20:10	1562	6.11e-06	0.0001	1.55	1.60442
2025-06-11 16:20:11	1563	6.03e-06	0.0001	1.55	1.58691
2025-06-11 16:20:12	1564	6.01e-06	0.0001	1.55	1.58254
2025-06-11 16:20:13	1565	5.99e-06	0.0001	1.54	1.59129
2025-06-11 16:20:14	1566	6.01e-06	0.0001	1.54	1.58691
2025-06-11 16:20:15	1567	5.97e-06	0.0001	1.54	1.58691
2025-06-11 16:20:16	1568	5.89e-06	0.0001	1.54	1.59567
2025-06-11 16:20:17	1569	5.89e-06	0.0001	1.54	1.57378
2025-06-11 16:20:18	1570	5.89e-06	0.0001	1.54	1.57378
2025-06-11 16:20:19	1571	5.89e-06	0.0001	1.54	1.58254
2025-06-11 16:20:20	1572	5.84e-06	0.0001	1.54	1.57378
2025-06-11 16:20:21	1573	5.8e-06	0.0001	1.54	1.56941
2025-06-11 16:20:22	1574	5.8e-06	0.0001	1.54	1.59567
2025-06-11 16:20:23	1575	5.8e-06	0.0001	1.54	1.58691
2025-06-11 16:20:24	1576	5.78e-06	0.0001	1.54	1.57378
2025-06-11 16:20:24	1576	5.8e-06	0.0001	1.54	1.57378
2025-06-11 16:20:25	1577	5.8e-06	0.0001	1.54	1.58254
2025-06-11 16:20:26	1578	5.7e-06	0.0001	1.54	1.57378
2025-06-11 16:20:27	1579	5.7e-06	0.0001	1.54	1.57378
2025-06-11 16:20:28	1580	5.68e-06	0.0001	1.53	1.56941
2025-06-11 16:20:30	1582	5.7e-06	0.0001	1.53	1.57816
2025-06-11 16:20:31	1583	5.7e-06	0.0001	1.53	1.56503
2025-06-11 16:20:32	1584	5.68e-06	0.0001	1.53	1.56941
2025-06-11 16:20:33	1585	5.7e-06	0.0001	1.53	1.57378
2025-06-11 16:20:34	1586	5.62e-06	0.0001	1.53	1.56503
2025-06-11 16:20:35	1587	5.6e-06	0.0001	1.53	1.56503
2025-06-11 16:20:36	1588	5.6e-06	0.0001	1.53	1.56065
2025-06-11 16:20:37	1589	5.62e-06	0.0001	1.53	1.56503
2025-06-11 16:20:38	1590	5.6e-06	0.0001	1.52	1.56065
2025-06-11 16:20:39	1591	5.62e-06	0.0001	1.52	1.56065
2025-06-11 16:20:40	1592	5.6e-06	0.0001	1.52	1.56503
2025-06-11 16:20:41	1593	5.62e-06	0.0001	1.52	1.56941
2025-06-11 16:20:42	1594	5.53e-06	0.0001	1.52	1.56941
2025-06-11 16:20:43	1595	5.51e-06	0.0001	1.52	1.56503
2025-06-11 16:20:44	1596	5.51e-06	0.0001	1.52	1.55628
2025-06-11 16:20:45	1597	5.51e-06	0.0001	1.52	1.54752
2025-06-11 16:20:46	1598	5.49e-06	0.0001	1.52	1.56941
2025-06-11 16:20:47	1599	5.51e-06	0.0001	1.52	1.5519
2025-06-11 16:20:48	1600	5.51e-06	0.0001	1.52	1.55628
2025-06-11 16:20:49	1601	5.51e-06	0.0001	1.52	1.5519
2025-06-11 16:20:50	1602	5.51e-06	0.0001	1.52	1.5519
2025-06-11 16:20:51	1603	5.39e-06	0.0001	1.52	1.55628
2025-06-11 16:20:52	1604	5.39e-06	0.0001	1.52	1.56941
2025-06-11 16:20:53	1605	5.39e-06	0.0001	1.52	1.54752
2025-06-11 16:20:54	1606	5.41e-06	0.0001	1.52	1.53001
2025-06-11 16:20:55	1607	5.39e-06	0.0001	1.52	1.54752
2025-06-11 16:20:56	1608	5.39e-06	0.0001	1.52	1.54752
2025-06-11 16:20:57	1609	5.39e-06	0.0001	1.52	1.55628
2025-06-11 16:20:58	1610	5.41e-06	0.0001	1.52	1.55628
2025-06-11 16:20:59	1611	5.41e-06	0.0001	1.52	1.53877
2025-06-11 16:21:00	1612	5.35e-06	0.0001	1.51	1.54752
2025-06-11 16:21:01	1613	5.3e-06	0.0001	1.51	1.54752
2025-06-11 16:21:02	1614	5.3e-06	0.0001	1.51	1.53877
2025-06-11 16:21:03	1615	5.3e-06	0.0001	1.51	1.5519
2025-06-11 16:21:04	1616	5.3e-06	0.0001	1.51	1.53439
2025-06-11 16:21:05	1617	5.3e-06	0.0001	1.51	1.54314
2025-06-11 16:21:06	1618	5.3e-06	0.0001	1.51	1.53877
2025-06-11 16:21:07	1619	5.3e-06	0.0001	1.51	1.53877
2025-06-11 16:21:08	1620	5.3e-06	0.0001	1.51	1.54752
2025-06-11 16:21:09	1621	5.3e-06	0.0001	1.51	1.53877
2025-06-11 16:21:10	1622	5.3e-06	0.0001	1.51	1.53439
2025-06-11 16:21:11	1623	5.31e-06	0.0001	1.51	1.53001
2025-06-11 16:21:12	1624	5.3e-06	0.0001	1.51	1.53439
2025-06-11 16:21:13	1625	5.3e-06	0.0001	1.5	1.54314
2025-06-11 16:21:14	1626	5.22e-06	0.0001	1.5	1.53439
2025-06-11 16:21:15	1627	5.18e-06	0.0001	1.5	1.52126
2025-06-11 16:21:15	1627	5.2e-06	0.0001	1.5	1.52564
2025-06-11 16:21:16	1628	5.2e-06	0.0001	1.5	1.53877
2025-06-11 16:21:17	1629	5.2e-06	0.0001	1.5	1.52126
2025-06-11 16:21:18	1630	5.2e-06	0.0001	1.5	1.53877
2025-06-11 16:21:19	1631	5.2e-06	0.0001	1.5	1.52126
2025-06-11 16:21:20	1632	5.2e-06	0.0001	1.5	1.52564
2025-06-11 16:21:21	1633	5.18e-06	0.0001	1.5	1.52564
2025-06-11 16:21:22	1634	5.2e-06	0.0001	1.49	1.51688
2025-06-11 16:21:23	1635	5.2e-06	0.0001	1.49	1.51688
2025-06-11 16:21:24	1636	5.2e-06	0.0001	1.49	1.51688
2025-06-11 16:21:25	1637	5.2e-06	0.0001	1.49	1.52564
2025-06-11 16:21:26	1638	5.2e-06	0.0001	1.49	1.52126
2025-06-11 16:21:27	1639	5.18e-06	0.0001	1.49	1.51251
2025-06-11 16:21:28	1640	5.18e-06	0.0001	1.49	1.51688
2025-06-11 16:21:29	1641	5.1e-06	0.0001	1.49	1.52126
2025-06-11 16:21:30	1642	5.1e-06	0.0001	1.49	1.50813
2025-06-11 16:21:31	1643	5.08e-06	0.0001	1.49	1.51688
2025-06-11 16:21:32	1644	5.08e-06	0.0001	1.49	1.51251
2025-06-11 16:21:33	1645	5.08e-06	0.0001	1.49	1.51688
2025-06-11 16:21:34	1646	5.08e-06	0.0001	1.49	1.52126
2025-06-11 16:21:35	1647	5.08e-06	0.0001	1.49	1.51251
2025-06-11 16:21:36	1648	5.08e-06	0.0001	1.49	1.52564
2025-06-11 16:21:37	1649	5.08e-06	0.0001	1.49	1.50375
2025-06-11 16:21:38	1650	5.08e-06	0.0001	1.48	1.50813
2025-06-11 16:21:39	1651	5.08e-06	0.0001	1.48	1.51688
2025-06-11 16:21:40	1652	5.1e-06	0.0001	1.49	1.51251
2025-06-11 16:21:41	1653	5.08e-06	0.0001	1.48	1.495
2025-06-11 16:21:42	1654	5.08e-06	0.0001	1.48	1.51251
2025-06-11 16:21:43	1655	5.08e-06	0.0001	1.49	1.50813
2025-06-11 16:21:44	1656	5.08e-06	0.0001	1.49	1.495
2025-06-11 16:21:45	1657	5.1e-06	0.0001	1.48	1.49938
2025-06-11 16:21:46	1658	5.08e-06	0.0001	1.48	1.50813
2025-06-11 16:21:47	1659	5.1e-06	0.0001	1.48	1.49938
2025-06-11 16:21:48	1660	5.08e-06	0.0001	1.48	1.50375
2025-06-11 16:21:49	1661	5.04e-06	0.0001	1.48	1.50375
2025-06-11 16:21:50	1662	5.02e-06	0.0001	1.48	1.50813
2025-06-11 16:21:51	1663	5.01e-06	0.0001	1.48	1.50813
2025-06-11 16:21:52	1664	4.99e-06	0.0001	1.48	1.50375
2025-06-11 16:21:53	1665	4.99e-06	0.0001	1.48	1.50375
2025-06-11 16:21:54	1666	4.99e-06	0.0001	1.48	1.51251
2025-06-11 16:21:55	1667	4.99e-06	0.0001	1.47	1.49938
2025-06-11 16:21:56	1668	4.99e-06	0.0001	1.47	1.50375
2025-06-11 16:21:57	1669	4.99e-06	0.0001	1.47	1.49062
2025-06-11 16:21:58	1670	4.99e-06	0.0001	1.47	1.48625
2025-06-11 16:21:59	1671	4.99e-06	0.0001	1.47	1.48625
2025-06-11 16:22:00	1672	4.99e-06	0.0001	1.47	1.49938
2025-06-11 16:22:01	1673	4.99e-06	0.0001	1.47	1.49062
2025-06-11 16:22:02	1674	4.99e-06	0.0001	1.47	1.49938
2025-06-11 16:22:03	1675	4.99e-06	0.0001	1.47	1.50375
2025-06-11 16:22:04	1676	4.99e-06	0.0001	1.47	1.48625
2025-06-11 16:22:05	1677	4.99e-06	0.0001	1.47	1.48187
2025-06-11 16:22:06	1678	5.01e-06	0.0001	1.47	1.495
2025-06-11 16:22:06	1678	4.99e-06	0.0001	1.46	1.49062
2025-06-11 16:22:07	1679	4.99e-06	0.0001	1.46	1.47311
2025-06-11 16:22:08	1680	5.01e-06	0.0001	1.46	1.49062
2025-06-11 16:22:09	1681	4.99e-06	0.0001	1.46	1.47311
2025-06-11 16:22:10	1682	4.99e-06	0.0001	1.46	1.495
2025-06-11 16:22:11	1683	4.99e-06	0.0001	1.46	1.47311
2025-06-11 16:22:13	1685	4.95e-06	0.0001	1.46	1.48187
2025-06-11 16:22:14	1686	4.91e-06	0.0001	1.46	1.47749
2025-06-11 16:22:15	1687	4.89e-06	0.0001	1.45	1.46874
2025-06-11 16:22:15	1687	4.89e-06	0.0001	1.45	1.48625
2025-06-11 16:22:16	1688	4.89e-06	0.0001	1.45	1.45998
2025-06-11 16:22:17	1689	4.89e-06	0.0001	1.45	1.48187
2025-06-11 16:22:18	1690	4.89e-06	0.0001	1.45	1.47749
2025-06-11 16:22:19	1691	4.89e-06	0.0001	1.45	1.46874
2025-06-11 16:22:20	1692	4.87e-06	0.0001	1.45	1.47749
2025-06-11 16:22:21	1693	4.89e-06	0.0001	1.45	1.45998
2025-06-11 16:22:22	1694	4.89e-06	0.0001	1.45	1.47749
2025-06-11 16:22:23	1695	4.87e-06	0.0001	1.45	1.46436
2025-06-11 16:22:24	1696	4.89e-06	0.0001	1.45	1.46874
2025-06-11 16:22:25	1697	4.87e-06	0.0001	1.45	1.46436
2025-06-11 16:22:26	1698	4.87e-06	0.0001	1.45	1.47311
2025-06-11 16:22:27	1699	4.87e-06	0.0001	1.44	1.47311
2025-06-11 16:22:28	1700	4.87e-06	0.0001	1.44	1.47749
2025-06-11 16:22:29	1701	4.89e-06	0.0001	1.44	1.47311
2025-06-11 16:22:30	1702	4.87e-06	0.0001	1.44	1.46436
2025-06-11 16:22:31	1703	4.89e-06	0.0001	1.44	1.47749
2025-06-11 16:22:32	1704	4.89e-06	0.0001	1.44	1.45998
2025-06-11 16:22:33	1705	4.89e-06	0.0001	1.44	1.46874
2025-06-11 16:22:34	1706	4.89e-06	0.0001	1.44	1.45998
2025-06-11 16:22:35	1707	4.89e-06	0.0001	1.44	1.46436
2025-06-11 16:22:36	1708	4.89e-06	0.0001	1.44	1.46436
2025-06-11 16:22:37	1709	4.89e-06	0.0001	1.43	1.45561
2025-06-11 16:22:38	1710	4.89e-06	0.0001	1.43	1.46874
2025-06-11 16:22:39	1711	4.89e-06	0.0001	1.44	1.45998
2025-06-11 16:22:40	1712	4.89e-06	0.0001	1.43	1.45998
2025-06-11 16:22:40	1712	4.89e-06	0.0001	1.43	1.45123
2025-06-11 16:22:41	1713	4.87e-06	0.0001	1.43	1.45998
2025-06-11 16:22:42	1714	4.89e-06	0.0001	1.43	1.45998
2025-06-11 16:22:43	1715	4.89e-06	0.0001	1.44	1.44685
2025-06-11 16:22:44	1716	4.89e-06	0.0001	1.43	1.45561
2025-06-11 16:22:45	1717	4.89e-06	0.0001	1.43	1.44248
2025-06-11 16:22:46	1718	4.81e-06	0.0001	1.43	1.45561
2025-06-11 16:22:47	1719	4.79e-06	0.0001	1.44	1.45561
2025-06-11 16:22:48	1720	4.79e-06	0.0001	1.43	1.47749
2025-06-11 16:22:49	1721	4.79e-06	0.0001	1.43	1.45123
2025-06-11 16:22:50	1722	4.79e-06	0.0001	1.43	1.4381
2025-06-11 16:22:51	1723	4.79e-06	0.0001	1.43	1.45123
2025-06-11 16:22:52	1724	4.79e-06	0.0001	1.43	1.44248
2025-06-11 16:22:53	1725	4.79e-06	0.0001	1.42	1.44248
2025-06-11 16:22:54	1726	4.79e-06	0.0001	1.42	1.4381
2025-06-11 16:22:55	1727	4.77e-06	0.0001	1.43	1.45123
2025-06-11 16:22:56	1728	4.79e-06	0.0001	1.42	1.44685
2025-06-11 16:22:57	1729	4.79e-06	0.0001	1.43	1.44685
2025-06-11 16:22:58	1730	4.77e-06	0.0001	1.43	1.45123
2025-06-11 16:22:59	1731	4.79e-06	0.0001	1.42	1.43372
2025-06-11 16:23:00	1732	4.79e-06	0.0001	1.42	1.44248
2025-06-11 16:23:01	1733	4.79e-06	0.0001	1.42	1.44685
2025-06-11 16:23:02	1734	4.77e-06	0.0001	1.42	1.44685
2025-06-11 16:23:03	1735	4.77e-06	0.0001	1.42	1.44248
2025-06-11 16:23:04	1736	4.77e-06	0.0001	1.42	1.43372
2025-06-11 16:23:05	1737	4.79e-06	0.0001	1.42	1.42497
2025-06-11 16:23:05	1737	4.77e-06	0.0001	1.42	1.43372
2025-06-11 16:23:06	1738	4.77e-06	0.0001	1.41	1.43372
2025-06-11 16:23:07	1739	4.79e-06	0.0001	1.41	1.44248
2025-06-11 16:23:08	1740	4.79e-06	0.0001	1.41	1.42497
2025-06-11 16:23:09	1741	4.79e-06	0.0001	1.41	1.42497
2025-06-11 16:23:10	1742	4.77e-06	0.0001	1.41	1.42935
2025-06-11 16:23:11	1743	4.77e-06	0.0001	1.41	1.44248
2025-06-11 16:23:12	1744	4.77e-06	0.0001	1.41	1.4381
2025-06-11 16:23:13	1745	4.79e-06	0.0001	1.41	1.42497
2025-06-11 16:23:14	1746	4.79e-06	0.0001	1.41	1.42059
2025-06-11 16:23:15	1747	4.77e-06	0.0001	1.41	1.4381
2025-06-11 16:23:16	1748	4.79e-06	0.0001	1.41	1.42497
2025-06-11 16:23:17	1749	4.79e-06	0.0001	1.4	1.4381
2025-06-11 16:23:18	1750	4.79e-06	0.0001	1.4	1.43372
2025-06-11 16:23:19	1751	4.79e-06	0.0001	1.4	1.40746
2025-06-11 16:23:20	1752	4.79e-06	0.0001	1.4	1.42935
2025-06-11 16:23:21	1753	4.79e-06	0.0001	1.4	1.42059
2025-06-11 16:23:22	1754	4.77e-06	0.0001	1.4	1.42497
2025-06-11 16:23:23	1755	4.77e-06	0.0001	1.4	1.41184
2025-06-11 16:23:24	1756	4.74e-06	0.0001	1.4	1.42497
2025-06-11 16:23:25	1757	4.74e-06	0.0001	1.4	1.41621
2025-06-11 16:23:26	1758	4.72e-06	0.0001	1.39	1.42497
2025-06-11 16:23:27	1759	4.7e-06	0.0001	1.39	1.42059
2025-06-11 16:23:28	1760	4.68e-06	0.0001	1.39	1.39871
2025-06-11 16:23:29	1761	4.68e-06	0.0001	1.39	1.40746
2025-06-11 16:23:30	1762	4.68e-06	0.0001	1.39	1.41621
2025-06-11 16:23:31	1763	4.7e-06	0.0001	1.39	1.42935
2025-06-11 16:23:32	1764	4.7e-06	0.0001	1.39	1.41621
2025-06-11 16:23:33	1765	4.68e-06	0.0001	1.39	1.40746
2025-06-11 16:23:34	1766	4.68e-06	0.0001	1.39	1.41621
2025-06-11 16:23:35	1767	4.68e-06	0.0001	1.38	1.41621
2025-06-11 16:23:36	1768	4.68e-06	0.0001	1.38	1.40308
2025-06-11 16:23:37	1769	4.68e-06	0.0001	1.38	1.38995
2025-06-11 16:23:38	1770	4.68e-06	0.0001	1.38	1.39871
2025-06-11 16:23:39	1771	4.68e-06	0.0001	1.39	1.40746
2025-06-11 16:23:39	1771	4.7e-06	0.0001	1.38	1.40308
2025-06-11 16:23:40	1772	4.7e-06	0.0001	1.38	1.39871
2025-06-11 16:23:41	1773	4.7e-06	0.0001	1.38	1.40746
2025-06-11 16:23:42	1774	4.68e-06	0.0001	1.38	1.39871
2025-06-11 16:23:43	1775	4.68e-06	0.0001	1.38	1.40308
2025-06-11 16:23:44	1776	4.68e-06	0.0001	1.38	1.39433
2025-06-11 16:23:45	1777	4.68e-06	0.0001	1.38	1.40308
2025-06-11 16:23:46	1778	4.68e-06	0.0001	1.38	1.40308
2025-06-11 16:23:47	1779	4.68e-06	0.0001	1.38	1.39871
2025-06-11 16:23:48	1780	4.68e-06	0.0001	1.38	1.40308
2025-06-11 16:23:49	1781	4.68e-06	0.0001	1.38	1.38558
2025-06-11 16:23:50	1782	4.68e-06	0.0001	1.38	1.39433
2025-06-11 16:23:51	1783	4.68e-06	0.0001	1.38	1.39433
2025-06-11 16:23:52	1784	4.7e-06	0.0001	1.38	1.40746
2025-06-11 16:23:53	1785	4.68e-06	0.0001	1.38	1.42059
2025-06-11 16:23:54	1786	4.68e-06	0.0001	1.37	1.3812
2025-06-11 16:23:55	1787	4.7e-06	0.0001	1.37	1.3812
2025-06-11 16:23:56	1788	4.7e-06	0.0001	1.37	1.39433
2025-06-11 16:23:57	1789	4.7e-06	0.0001	1.37	1.38558
2025-06-11 16:23:58	1790	4.68e-06	0.0001	1.37	1.3812
2025-06-11 16:23:59	1791	4.7e-06	0.0001	1.37	1.38558
2025-06-11 16:24:00	1792	4.68e-06	0.0001	1.37	1.37682
2025-06-11 16:24:02	1794	4.66e-06	0.0001	1.37	1.38995
2025-06-11 16:24:03	1795	4.62e-06	0.0001	1.36	1.35932
2025-06-11 16:24:04	1796	4.62e-06	0.0001	1.35	1.35932
2025-06-11 16:24:05	1797	4.58e-06	0.0001	1.34	1.35494
2025-06-11 16:24:06	1798	4.58e-06	0.0001	1.32	1.34181
2025-06-11 16:24:07	1799	4.58e-06	0.0001	1.32	1.34618
2025-06-11 16:24:08	1800	4.58e-06	0.0001	1.32	1.33743
2025-06-11 16:24:09	1801	4.58e-06	0.0001	1.31	1.32868
2025-06-11 16:24:10	1802	4.58e-06	0.0001	1.31	1.33305
2025-06-11 16:24:11	1803	4.58e-06	0.0001	1.32	1.32868
2025-06-11 16:24:12	1804	4.58e-06	0.0001	1.32	1.32868
2025-06-11 16:24:13	1805	4.58e-06	0.0001	1.31	1.3243
2025-06-11 16:24:14	1806	4.58e-06	0.0001	1.31	1.32868
2025-06-11 16:24:15	1807	4.58e-06	0.0001	1.31	1.3243
2025-06-11 16:24:16	1808	4.6e-06	0.0001	1.31	1.32868
2025-06-11 16:24:17	1809	4.58e-06	0.0001	1.31	1.33743
2025-06-11 16:24:18	1810	4.58e-06	0.0001	1.31	1.32868
2025-06-11 16:24:19	1811	4.58e-06	0.0001	1.31	1.33743
2025-06-11 16:24:20	1812	4.58e-06	0.0001	1.31	1.32868
2025-06-11 16:24:21	1813	4.58e-06	0.0001	1.31	1.32868
2025-06-11 16:24:22	1814	4.58e-06	0.0001	1.3	1.33305
2025-06-11 16:24:23	1815	4.58e-06	0.0001	1.3	1.31554
2025-06-11 16:24:24	1816	4.58e-06	0.0001	1.3	1.32868
2025-06-11 16:24:25	1817	4.6e-06	0.0001	1.3	1.32868
2025-06-11 16:24:26	1818	4.58e-06	0.0001	1.3	1.3243
2025-06-11 16:24:27	1819	4.58e-06	0.0001	1.3	1.33305
2025-06-11 16:24:28	1820	4.58e-06	0.0001	1.3	1.3243
2025-06-11 16:24:29	1821	4.56e-06	0.0001	1.3	1.31992
2025-06-11 16:24:30	1822	4.58e-06	0.0001	1.3	1.31992
2025-06-11 16:24:31	1823	4.58e-06	0.0001	1.3	1.31992
2025-06-11 16:24:32	1824	4.58e-06	0.0001	1.3	1.32868
2025-06-11 16:24:33	1825	4.58e-06	0.0001	1.3	1.32868
2025-06-11 16:24:34	1826	4.6e-06	0.0001	1.3	1.3243
2025-06-11 16:24:35	1827	4.58e-06	0.0001	1.3	1.31554
2025-06-11 16:24:36	1828	4.58e-06	0.0001	1.3	1.31992
2025-06-11 16:24:37	1829	4.58e-06	0.0001	1.3	1.3243
2025-06-11 16:24:38	1830	4.58e-06	0.0001	1.3	1.31992
2025-06-11 16:24:39	1831	4.6e-06	0.0001	1.3	1.31117
2025-06-11 16:24:39	1831	4.58e-06	0.0001	1.3	1.31117
2025-06-11 16:24:40	1832	4.58e-06	0.0001	1.3	1.31992
2025-06-11 16:24:42	1834	4.6e-06	0.0001	1.3	1.31117
2025-06-11 16:24:43	1835	4.6e-06	0.0001	1.29	1.32868
2025-06-11 16:24:44	1836	4.58e-06	0.0001	1.3	1.31554
2025-06-11 16:24:45	1837	4.58e-06	0.0001	1.3	1.31117
2025-06-11 16:24:46	1838	4.58e-06	0.0001	1.29	1.30679
2025-06-11 16:24:47	1839	4.58e-06	0.0001	1.29	1.31554
2025-06-11 16:24:47	1839	4.6e-06	0.0001	1.3	1.31992
2025-06-11 16:24:48	1840	4.58e-06	0.0001	1.3	1.30242
2025-06-11 16:24:49	1841	4.58e-06	0.0001	1.3	1.30679
2025-06-11 16:24:50	1842	4.58e-06	0.0001	1.29	1.30679
2025-06-11 16:24:52	1844	4.6e-06	0.0001	1.29	1.31117
2025-06-11 16:24:53	1845	4.58e-06	0.0001	1.29	1.31992
2025-06-11 16:24:54	1846	4.58e-06	0.0001	1.29	1.31554
2025-06-11 16:24:55	1847	4.58e-06	0.0001	1.29	1.30242
2025-06-11 16:24:56	1848	4.56e-06	0.0001	1.29	1.30679
2025-06-11 16:24:57	1849	4.58e-06	0.0001	1.29	1.30242
2025-06-11 16:24:58	1850	4.58e-06	0.0001	1.29	1.30242
2025-06-11 16:24:59	1851	4.58e-06	0.0001	1.29	1.31554
2025-06-11 16:25:00	1852	4.58e-06	0.0001	1.29	1.30679
2025-06-11 16:25:01	1853	4.58e-06	0.0001	1.29	1.29804
2025-06-11 16:25:02	1854	4.58e-06	0.0001	1.29	1.30679
2025-06-11 16:25:03	1855	4.58e-06	0.0001	1.29	1.29366
2025-06-11 16:25:04	1856	4.58e-06	0.0001	1.29	1.30679
2025-06-11 16:25:05	1857	4.58e-06	0.0001	1.29	1.31992
2025-06-11 16:25:06	1858	4.58e-06	0.0001	1.29	1.29366
2025-06-11 16:25:07	1859	4.58e-06	0.0001	1.28	1.30679
2025-06-11 16:25:08	1860	4.5e-06	0.0001	1.28	1.29366
2025-06-11 16:25:09	1861	4.48e-06	0.0001	1.28	1.29804
2025-06-11 16:25:10	1862	4.48e-06	0.0001	1.28	1.29804
2025-06-11 16:25:11	1863	4.48e-06	0.0001	1.28	1.30242
2025-06-11 16:25:12	1864	4.48e-06	0.0001	1.28	1.29366
2025-06-11 16:25:13	1865	4.48e-06	0.0001	1.28	1.29366
2025-06-11 16:25:14	1866	4.48e-06	0.0001	1.28	1.29804
2025-06-11 16:25:15	1867	4.47e-06	0.0001	1.28	1.28928
2025-06-11 16:25:16	1868	4.48e-06	0.0001	1.28	1.28928
2025-06-11 16:25:17	1869	4.47e-06	0.0001	1.28	1.28491
2025-06-11 16:25:18	1870	4.47e-06	0.0001	1.27	1.29366
2025-06-11 16:25:19	1871	4.48e-06	0.0001	1.27	1.29366
2025-06-11 16:25:20	1872	4.48e-06	0.0001	1.27	1.28491
2025-06-11 16:25:21	1873	4.48e-06	0.0001	1.27	1.30242
2025-06-11 16:25:22	1874	4.48e-06	0.0001	1.27	1.27615
2025-06-11 16:25:23	1875	4.48e-06	0.0001	1.27	1.28491
2025-06-11 16:25:24	1876	4.48e-06	0.0001	1.27	1.27615
2025-06-11 16:25:25	1877	4.47e-06	0.0001	1.27	1.29804
2025-06-11 16:25:26	1878	4.47e-06	0.0001	1.27	1.29804
2025-06-11 16:25:27	1879	4.48e-06	0.0001	1.27	1.28928
2025-06-11 16:25:28	1880	4.47e-06	0.0001	1.27	1.28053
2025-06-11 16:25:29	1881	4.47e-06	0.0001	1.27	1.28053
2025-06-11 16:25:29	1881	4.48e-06	0.0001	1.27	1.28053
2025-06-11 16:25:30	1882	4.47e-06	0.0001	1.27	1.27178
2025-06-11 16:25:32	1884	4.48e-06	0.0001	1.27	1.28928
2025-06-11 16:25:33	1885	4.47e-06	0.0001	1.26	1.27615
2025-06-11 16:25:34	1886	4.47e-06	0.0001	1.26	1.27615
2025-06-11 16:25:35	1887	4.48e-06	0.0001	1.26	1.27615
2025-06-11 16:25:36	1888	4.48e-06	0.0001	1.26	1.27178
2025-06-11 16:25:37	1889	4.48e-06	0.0001	1.26	1.28053
2025-06-11 16:25:38	1890	4.48e-06	0.0001	1.26	1.27178
2025-06-11 16:25:38	1890	4.48e-06	0.0001	1.26	1.28491
2025-06-11 16:25:39	1891	4.48e-06	0.0001	1.26	1.28491
2025-06-11 16:25:40	1892	4.48e-06	0.0001	1.26	1.28053
2025-06-11 16:25:41	1893	4.48e-06	0.0001	1.26	1.2674
2025-06-11 16:25:42	1894	4.48e-06	0.0001	1.26	1.28053
2025-06-11 16:25:43	1895	4.47e-06	0.0001	1.26	1.2674
2025-06-11 16:25:44	1896	4.48e-06	0.0001	1.26	1.2674
2025-06-11 16:25:45	1897	4.48e-06	0.0001	1.26	1.27178
2025-06-11 16:25:46	1898	4.47e-06	0.0001	1.25	1.28053
2025-06-11 16:25:47	1899	4.48e-06	0.0001	1.25	1.29366
2025-06-11 16:25:48	1900	4.47e-06	0.0001	1.26	1.27178
2025-06-11 16:25:49	1901	4.48e-06	0.0001	1.25	1.28491
2025-06-11 16:25:50	1902	4.48e-06	0.0001	1.25	1.27615
2025-06-11 16:25:51	1903	4.48e-06	0.0001	1.25	1.28928
2025-06-11 16:25:52	1904	4.48e-06	0.0001	1.25	1.25427
2025-06-11 16:25:53	1905	4.48e-06	0.0001	1.25	1.25865
2025-06-11 16:25:54	1906	4.48e-06	0.0001	1.25	1.27178
2025-06-11 16:25:55	1907	4.48e-06	0.0001	1.25	1.27178
2025-06-11 16:25:56	1908	4.48e-06	0.0001	1.26	1.27615
2025-06-11 16:25:57	1909	4.48e-06	0.0001	1.25	1.26302
2025-06-11 16:25:58	1910	4.48e-06	0.0001	1.25	1.26302
2025-06-11 16:25:59	1911	4.48e-06	0.0001	1.25	1.2674
2025-06-11 16:26:00	1912	4.48e-06	0.0001	1.25	1.25427
2025-06-11 16:26:01	1913	4.47e-06	0.0001	1.25	1.25427
2025-06-11 16:26:02	1914	4.48e-06	0.0001	1.25	1.27178
2025-06-11 16:26:03	1915	4.47e-06	0.0001	1.25	1.25427
2025-06-11 16:26:04	1916	4.47e-06	0.0001	1.25	1.24989
2025-06-11 16:26:05	1917	4.48e-06	0.0001	1.25	1.24551
2025-06-11 16:26:06	1918	4.47e-06	0.0001	1.25	1.26302
2025-06-11 16:26:07	1919	4.48e-06	0.0001	1.25	1.27615
2025-06-11 16:26:08	1920	4.48e-06	0.0001	1.25	1.25427
2025-06-11 16:26:09	1921	4.47e-06	0.0001	1.25	1.24989
2025-06-11 16:26:10	1922	4.47e-06	0.0001	1.24	1.26302
2025-06-11 16:26:11	1923	4.48e-06	0.0001	1.24	1.2674
2025-06-11 16:26:12	1924	4.48e-06	0.0001	1.24	1.25865
2025-06-11 16:26:12	1924	4.48e-06	0.0001	1.24	1.24114
2025-06-11 16:26:14	1926	4.48e-06	0.0001	1.24	1.25865
2025-06-11 16:26:15	1927	4.48e-06	0.0001	1.24	1.24989
2025-06-11 16:26:16	1928	4.48e-06	0.0001	1.24	1.25427
2025-06-11 16:26:17	1929	4.47e-06	0.0001	1.24	1.24114
2025-06-11 16:26:18	1930	4.48e-06	0.0001	1.24	1.25865
2025-06-11 16:26:19	1931	4.48e-06	0.0001	1.24	1.24114
2025-06-11 16:26:20	1932	4.48e-06	0.0001	1.23	1.24114
2025-06-11 16:26:20	1932	4.48e-06	0.0001	1.23	1.2674
2025-06-11 16:26:21	1933	4.48e-06	0.0001	1.23	1.25427
2025-06-11 16:26:22	1934	4.48e-06	0.0001	1.23	1.24114
2025-06-11 16:26:23	1935	4.48e-06	0.0001	1.23	1.24114
2025-06-11 16:26:24	1936	4.48e-06	0.0001	1.23	1.24114
2025-06-11 16:26:25	1937	4.48e-06	0.0001	1.23	1.24114
2025-06-11 16:26:26	1938	4.47e-06	0.0001	1.23	1.23238
2025-06-11 16:26:27	1939	4.48e-06	0.0001	1.22	1.23676
2025-06-11 16:26:28	1940	4.48e-06	0.0001	1.22	1.21925
2025-06-11 16:26:29	1941	4.48e-06	0.0001	1.22	1.22363
2025-06-11 16:26:30	1942	4.48e-06	0.0001	1.21	1.21488
2025-06-11 16:26:31	1943	4.47e-06	0.0001	1.21	1.19299
2025-06-11 16:26:32	1944	4.48e-06	0.0001	1.2	1.19299
2025-06-11 16:26:33	1945	4.48e-06	0.0001	1.2	1.20175
2025-06-11 16:26:34	1946	4.48e-06	0.0001	1.2	1.19737
2025-06-11 16:26:35	1947	4.48e-06	0.0001	1.19	1.19299
2025-06-11 16:26:36	1948	4.48e-06	0.0001	1.19	1.20612
2025-06-11 16:26:37	1949	4.48e-06	0.0001	1.18	1.18861
2025-06-11 16:26:38	1950	4.48e-06	0.0001	1.18	1.19299
2025-06-11 16:26:39	1951	4.48e-06	0.0001	1.18	1.18424
2025-06-11 16:26:40	1952	4.47e-06	0.0001	1.18	1.17986
2025-06-11 16:26:41	1953	4.47e-06	0.0001	1.18	1.18861
2025-06-11 16:26:42	1954	4.45e-06	0.0001	1.18	1.17548
2025-06-11 16:26:43	1955	4.45e-06	0.0001	1.18	1.18424
2025-06-11 16:26:44	1956	4.42e-06	0.0001	1.18	1.17986
2025-06-11 16:26:45	1957	4.42e-06	0.0001	1.18	1.18424
2025-06-11 16:26:46	1958	4.43e-06	0.0001	1.18	1.16673
2025-06-11 16:26:46	1958	4.45e-06	0.0001	1.18	1.16673
2025-06-11 16:26:47	1959	4.45e-06	0.0001	1.18	1.16673
2025-06-11 16:26:48	1960	4.43e-06	0.0001	1.18	1.17111
2025-06-11 16:26:49	1961	4.41e-06	0.0001	1.18	1.17548
2025-06-11 16:26:50	1962	4.41e-06	0.0001	1.18	1.17548
2025-06-11 16:26:51	1963	4.43e-06	0.0001	1.18	1.17548
2025-06-11 16:26:52	1964	4.41e-06	0.0001	1.17	1.17111
2025-06-11 16:26:53	1965	4.41e-06	0.0001	1.17	1.18424
2025-06-11 16:26:54	1966	4.42e-06	0.0001	1.17	1.16673
2025-06-11 16:26:55	1967	4.42e-06	0.0001	1.17	1.17111
[truncated: 3,677 more rows]
