# Supplementary material for: A Unified Method for Triple Oxygen Isotope Analysis of Sulfate, Water, and Organics
Source: Anal Chem. 2026 Mar 6;98(11):8111–20. doi: 10.1021/acs.analchem.5c06406 (PMC13019427; doi:10.1021/acs.analchem.5c06406)
Supplement: Supplementary file 3 [file ac5c06406_si_003.zip › Zahnow_TORCH_Supplementary_Sample_Log_Files/2025-06-11_VSMOW2_E2_evaluation_results.xlsx]

## Sheet: Summary
DateTime	Sample name	Sample Type	Sample mass	Instrument	d18O raw	d18O GD scaled	d18O VSMOW	d18O SD	Dp17O raw	Dp17O GD scaled	Dp17O VSMOW	Dp17O SD	d13C raw	d13C VPDB	d13C SD	TCD Peak area pos	TCD Peak area std	TCD Peak area neg	TCD Peak area neg std	TCD Peak ratio	TC/EA yield (%)	CO input pressure (mbar)	CO input pressure LN2 T (mbar)	CO residual pressure (mbar)	CO converted (mbar)	Discharge yield (%)	CO2 final pressure (mbar)	CO2/CO ratio	Residual gas pressure (mbar)	Comments
2025-06-11 11:13:09	VSMOW2_E2	H2O	1.32	TILDAS	-2.11568	-0.0321638	-0.0321638	0.011	-7.41942	-1.29465	-1.29465	7.7	N/A	N/A	N/A	12.347	0.12544	0.291531	0.0112316	42.3524	50.2947	2.54546	1.95895	0.0283	1.93065	98.5553	1.08795	0.563513	0.0101

## Sheet: Isotope Data
ID	dateTimeMeasured	SampleName	d17O	d17OError	d18O	d18OError	Dp17O	Dp17OError	nSamCycles	nSamPoints	nRefPoints	pCO2Ref	pCO2Ref_error	pCO2Sam	pCO2Sam_error	pCO2Mismatch	pCO2Mismatch_error	PCellRef	PCellRef_error	PCellSam	PCellSam_error	PCellMismatch	PCellMismatch_error	TCellSam	TCellSam_error	TCellRef	TCellRef_error	TCellMismatch	TCellMismatch_error	measurementPeriod	d18O_scaled	d17O_scaled	Dp17O_scaled
19363	2025-06-12 00:23:38	GD_VSMOW2_E2	-0.808	0.013	-1.139	0.011	-206.5	7.7	10	2054	2316	419.922	0.72706	419.212	0.97572	-0.73017	0.30269	41.3344	0.00265	41.3344	0.00224	5e-05	0.00242	24.4988	0.00394	24.4988	0.00394	9e-05	0.00038	2025-06-08 to 2027-06-21	-2.11568	-1.12505	-7.41942

## Sheet: Log Data
Sample name	Sample mass	TC/EA (°C)	Datetime	Trap 5 (°C)	Trap 6 (°C)	Trap 7 (°C)	Reactor (°C)	TCD (°C)	p G2 (mbar)	p G4 (mbar)	p G5 (mbar)	Datetime	Trap 5 (°C)	Trap 6 (°C)	Trap 7 (°C)	Reactor (°C)	TCD (°C)	p G2 (mbar)	p G4 (mbar)	p G5 (mbar)	Datetime	Trap 5 (°C)	Trap 6 (°C)	Trap 7 (°C)	Reactor (°C)	TCD (°C)	p G2 (mbar)	p G4 (mbar)	p G5 (mbar)	Datetime	Trap 5 (°C)	Trap 6 (°C)	Trap 7 (°C)	Reactor (°C)	TCD (°C)	p G2 (mbar)	p G4 (mbar)	p G5 (mbar)	Datetime	Trap 5 (°C)	Trap 6 (°C)	Trap 7 (°C)	Reactor (°C)	TCD (°C)	p G2 (mbar)	p G4 (mbar)	p G5 (mbar)	Datetime	Trap 5 (°C)
VSMOW2_E2	1.32	1450.000000	2025-06-11 11:13:09	16.557427	17.049607	16.016030	18.647619	31.663150	0.000100	0.000100	-0.028166	2025-06-11 11:32:32	31.985273	63.445747	20.511416	-0.231265	31.652047	0.000100	2.610000	2.545457	2025-06-11 11:34:00	26.721201	66.208890	-176.157889	-175.764461	31.584930	0.000100	2.000000	1.958951	2025-06-11 12:08:42	23.739706	62.981706	-176.712498	-176.135399	31.440027	0.000100	0.028300	0.006849	2025-06-11 12:18:31	24.634864	35.251297	23.783828	23.339512	31.595471	0.000100	0.747000	1.087946	2025-06-11 12:29:12	23.760632
[truncated: 7 more columns]

## Sheet: TCD Data
dateTime	Relative time	Signal
2025-06-11 11:15:15	0	0.033253
2025-06-11 11:15:17	2	0.02997
2025-06-11 11:15:18	3	0.028985
2025-06-11 11:15:18	3	0.03194
2025-06-11 11:15:19	4	0.034566
2025-06-11 11:15:20	5	0.029313
2025-06-11 11:15:21	6	0.035223
2025-06-11 11:15:22	7	0.03391
2025-06-11 11:15:23	8	0.026359
2025-06-11 11:15:24	9	0.028985
2025-06-11 11:15:25	10	0.032596
2025-06-11 11:15:26	11	0.031283
2025-06-11 11:15:27	12	0.02997
2025-06-11 11:15:28	13	0.031283
2025-06-11 11:15:29	14	0.035879
2025-06-11 11:15:30	15	0.030955
2025-06-11 11:15:31	16	0.032596
2025-06-11 11:15:32	17	0.033581
2025-06-11 11:15:33	18	0.033581
2025-06-11 11:15:34	19	0.036536
2025-06-11 11:15:35	20	0.032596
2025-06-11 11:15:36	21	0.028328
2025-06-11 11:15:37	22	0.028
2025-06-11 11:15:37	22	0.031611
2025-06-11 11:15:38	23	0.032268
2025-06-11 11:15:39	24	0.037193
2025-06-11 11:15:40	25	0.031283
2025-06-11 11:15:41	26	0.032268
2025-06-11 11:15:43	28	0.034566
2025-06-11 11:15:43	28	0.037193
2025-06-11 11:15:44	29	0.034238
2025-06-11 11:15:45	30	0.031283
2025-06-11 11:15:46	31	0.031283
2025-06-11 11:15:47	32	0.032925
2025-06-11 11:15:48	33	0.033253
2025-06-11 11:15:49	34	0.029313
2025-06-11 11:15:50	35	0.031611
2025-06-11 11:15:51	36	0.030627
2025-06-11 11:15:52	37	0.036208
2025-06-11 11:15:53	38	0.035879
2025-06-11 11:15:54	39	0.031283
2025-06-11 11:15:55	40	0.035551
2025-06-11 11:15:56	41	0.03194
2025-06-11 11:15:57	42	0.028657
2025-06-11 11:15:58	43	0.032925
2025-06-11 11:15:59	44	0.03391
2025-06-11 11:16:00	45	0.032268
2025-06-11 11:16:01	46	0.029313
2025-06-11 11:16:02	47	0.031283
2025-06-11 11:16:03	48	0.034238
2025-06-11 11:16:04	49	0.033581
2025-06-11 11:16:05	50	0.037193
2025-06-11 11:16:06	51	0.034566
2025-06-11 11:16:07	52	0.032596
2025-06-11 11:16:08	53	0.032268
2025-06-11 11:16:08	53	0.034894
2025-06-11 11:16:10	55	0.031611
2025-06-11 11:16:10	55	0.030627
2025-06-11 11:16:11	56	0.030298
2025-06-11 11:16:12	57	0.030955
2025-06-11 11:16:13	58	0.035551
2025-06-11 11:16:14	59	0.032596
2025-06-11 11:16:15	60	0.034238
2025-06-11 11:16:16	61	0.031283
2025-06-11 11:16:17	62	0.038177
2025-06-11 11:16:18	63	0.02997
2025-06-11 11:16:19	64	0.030627
2025-06-11 11:16:20	65	0.040147
2025-06-11 11:16:21	66	0.033253
2025-06-11 11:16:22	67	0.029313
2025-06-11 11:16:23	68	0.035879
2025-06-11 11:16:24	69	0.025374
2025-06-11 11:16:25	70	0.03194
2025-06-11 11:16:26	71	0.03194
2025-06-11 11:16:27	72	0.028985
2025-06-11 11:16:28	73	0.028328
2025-06-11 11:16:29	74	0.030955
2025-06-11 11:16:30	75	0.036864
2025-06-11 11:16:31	76	0.028985
2025-06-11 11:16:32	77	0.03194
2025-06-11 11:16:32	77	0.031283
2025-06-11 11:16:33	78	0.028657
2025-06-11 11:16:34	79	0.039162
2025-06-11 11:16:35	80	0.038177
2025-06-11 11:16:36	81	0.028
2025-06-11 11:16:37	82	0.03194
2025-06-11 11:16:38	83	0.030627
2025-06-11 11:16:39	84	0.028985
2025-06-11 11:16:40	85	0.028328
2025-06-11 11:16:41	86	0.030627
2025-06-11 11:16:42	87	0.034238
2025-06-11 11:16:43	88	0.032596
2025-06-11 11:16:44	89	0.033581
2025-06-11 11:16:45	90	0.028657
2025-06-11 11:16:46	91	0.030298
2025-06-11 11:16:47	92	0.031283
2025-06-11 11:16:48	93	0.036536
2025-06-11 11:16:49	94	0.031283
2025-06-11 11:16:50	95	0.034238
2025-06-11 11:16:51	96	0.03194
2025-06-11 11:16:52	97	0.029642
2025-06-11 11:16:53	98	0.033253
2025-06-11 11:16:54	99	0.03391
2025-06-11 11:16:55	100	0.028657
2025-06-11 11:16:55	100	0.034894
2025-06-11 11:16:56	101	0.033581
2025-06-11 11:16:57	102	0.03194
2025-06-11 11:16:58	103	0.029313
2025-06-11 11:17:00	105	0.030955
2025-06-11 11:17:00	105	0.028657
2025-06-11 11:17:01	106	0.038834
2025-06-11 11:17:02	107	0.040147
2025-06-11 11:17:03	108	0.044087
2025-06-11 11:17:04	109	0.04146
2025-06-11 11:17:05	110	0.035879
2025-06-11 11:17:06	111	0.043759
2025-06-11 11:17:07	112	0.04737
2025-06-11 11:17:08	113	0.053279
2025-06-11 11:17:09	114	0.048355
2025-06-11 11:17:11	116	0.04146
2025-06-11 11:17:12	117	0.037521
2025-06-11 11:17:13	118	0.038834
2025-06-11 11:17:14	119	0.037521
2025-06-11 11:17:15	120	0.037193
2025-06-11 11:17:16	121	0.035879
2025-06-11 11:17:17	122	0.029642
2025-06-11 11:17:18	123	0.03391
2025-06-11 11:17:19	124	0.026687
2025-06-11 11:17:20	125	0.013883
2025-06-11 11:17:21	126	0.011585
2025-06-11 11:17:22	127	0.011257
2025-06-11 11:17:23	128	0.014868
2025-06-11 11:17:24	129	0.019793
2025-06-11 11:17:25	130	0.0106
2025-06-11 11:17:26	131	0.010929
2025-06-11 11:17:27	132	0.015853
2025-06-11 11:17:28	133	0.019464
2025-06-11 11:17:29	134	0.020778
2025-06-11 11:17:30	135	0.027344
2025-06-11 11:17:31	136	0.027344
2025-06-11 11:17:32	137	0.030627
2025-06-11 11:17:33	138	0.029313
2025-06-11 11:17:34	139	0.032596
2025-06-11 11:17:35	140	0.034894
2025-06-11 11:17:36	141	0.031611
2025-06-11 11:17:37	142	0.032925
2025-06-11 11:17:38	143	0.03194
2025-06-11 11:17:39	144	0.036536
2025-06-11 11:17:40	145	0.033581
2025-06-11 11:17:41	146	0.032268
2025-06-11 11:17:42	147	0.029313
2025-06-11 11:17:44	149	0.028657
2025-06-11 11:17:44	149	0.030298
2025-06-11 11:17:45	150	0.031611
2025-06-11 11:17:46	151	0.029642
2025-06-11 11:17:47	152	0.027015
2025-06-11 11:17:48	153	0.030955
2025-06-11 11:17:49	154	0.034566
2025-06-11 11:17:50	155	0.034566
2025-06-11 11:17:51	156	0.031611
2025-06-11 11:17:52	157	0.030627
2025-06-11 11:17:53	158	0.03391
2025-06-11 11:17:54	159	0.028328
2025-06-11 11:17:55	160	0.036208
2025-06-11 11:17:56	161	0.034566
2025-06-11 11:17:57	162	0.02997
2025-06-11 11:17:58	163	0.031611
2025-06-11 11:18:00	165	0.03194
2025-06-11 11:18:00	165	0.030298
2025-06-11 11:18:01	166	0.032268
2025-06-11 11:18:02	167	0.030298
2025-06-11 11:18:03	168	0.029642
2025-06-11 11:18:04	169	0.035551
2025-06-11 11:18:05	170	0.029642
2025-06-11 11:18:06	171	0.03391
2025-06-11 11:18:07	172	0.030627
2025-06-11 11:18:08	173	0.030298
2025-06-11 11:18:09	174	0.037193
2025-06-11 11:18:10	175	0.03194
2025-06-11 11:18:11	176	0.033581
2025-06-11 11:18:12	177	0.035879
2025-06-11 11:18:13	178	0.027015
2025-06-11 11:18:14	179	0.033253
2025-06-11 11:18:15	180	0.030627
2025-06-11 11:18:16	181	0.033581
2025-06-11 11:18:17	182	0.034238
2025-06-11 11:18:18	183	0.030955
2025-06-11 11:18:19	184	0.032925
2025-06-11 11:18:20	185	0.035551
2025-06-11 11:18:21	186	0.03194
2025-06-11 11:18:22	187	0.033581
2025-06-11 11:18:23	188	0.032596
2025-06-11 11:18:24	189	0.03194
2025-06-11 11:18:25	190	0.027672
2025-06-11 11:18:26	191	0.030627
2025-06-11 11:18:27	192	0.031283
2025-06-11 11:18:28	193	0.035551
2025-06-11 11:18:29	194	0.030955
2025-06-11 11:18:30	195	0.03194
2025-06-11 11:18:31	196	0.029313
2025-06-11 11:18:32	197	0.037193
2025-06-11 11:18:33	198	0.039819
2025-06-11 11:18:34	199	0.037193
2025-06-11 11:18:35	200	0.036864
2025-06-11 11:18:36	201	0.032268
2025-06-11 11:18:37	202	0.034238
2025-06-11 11:18:38	203	0.034566
2025-06-11 11:18:39	204	0.039162
2025-06-11 11:18:40	205	0.036208
2025-06-11 11:18:42	207	0.04146
2025-06-11 11:18:43	208	0.038506
2025-06-11 11:18:43	208	0.033253
2025-06-11 11:18:44	209	0.036208
2025-06-11 11:18:45	210	0.034894
2025-06-11 11:18:46	211	0.033253
2025-06-11 11:18:47	212	0.039819
2025-06-11 11:18:48	213	0.036208
2025-06-11 11:18:49	214	0.038506
2025-06-11 11:18:50	215	0.03391
2025-06-11 11:18:51	216	0.037849
2025-06-11 11:18:52	217	0.037849
2025-06-11 11:18:53	218	0.028328
2025-06-11 11:18:54	219	0.04146
2025-06-11 11:18:55	220	0.031611
2025-06-11 11:18:56	221	0.038834
2025-06-11 11:18:57	222	0.033253
2025-06-11 11:18:58	223	0.032596
2025-06-11 11:18:59	224	0.032268
2025-06-11 11:19:00	225	0.035551
2025-06-11 11:19:01	226	0.030298
2025-06-11 11:19:02	227	0.037849
2025-06-11 11:19:03	228	0.035879
2025-06-11 11:19:04	229	0.036536
2025-06-11 11:19:05	230	0.036864
2025-06-11 11:19:06	231	0.035223
2025-06-11 11:19:07	232	0.032268
2025-06-11 11:19:07	232	0.037849
2025-06-11 11:19:09	234	0.031283
2025-06-11 11:19:10	235	0.036536
2025-06-11 11:19:11	236	0.033253
2025-06-11 11:19:12	237	0.033253
2025-06-11 11:19:12	237	0.034894
2025-06-11 11:19:13	238	0.036208
2025-06-11 11:19:14	239	0.034566
2025-06-11 11:19:15	240	0.036208
2025-06-11 11:19:16	241	0.034894
2025-06-11 11:19:17	242	0.033253
2025-06-11 11:19:18	243	0.039491
2025-06-11 11:19:19	244	0.030298
2025-06-11 11:19:20	245	0.038177
2025-06-11 11:19:21	246	0.031611
2025-06-11 11:19:22	247	0.034894
2025-06-11 11:19:23	248	0.037849
2025-06-11 11:19:24	249	0.036536
2025-06-11 11:19:25	250	0.02997
2025-06-11 11:19:26	251	0.034566
2025-06-11 11:19:27	252	0.034238
2025-06-11 11:19:28	253	0.035551
2025-06-11 11:19:29	254	0.034238
2025-06-11 11:19:30	255	0.034894
2025-06-11 11:19:31	256	0.031611
2025-06-11 11:19:32	257	0.035223
2025-06-11 11:19:33	258	0.033581
2025-06-11 11:19:34	259	0.03194
2025-06-11 11:19:35	260	0.032268
2025-06-11 11:19:36	261	0.038177
2025-06-11 11:19:37	262	0.031611
2025-06-11 11:19:38	263	0.033253
2025-06-11 11:19:39	264	0.03391
2025-06-11 11:19:40	265	0.03194
2025-06-11 11:19:41	266	0.028
2025-06-11 11:19:42	267	0.032596
2025-06-11 11:19:43	268	0.032925
2025-06-11 11:19:44	269	0.037193
2025-06-11 11:19:45	270	0.032268
2025-06-11 11:19:46	271	0.030955
2025-06-11 11:19:47	272	0.034894
2025-06-11 11:19:48	273	0.034894
2025-06-11 11:19:49	274	0.033581
2025-06-11 11:19:50	275	0.035223
2025-06-11 11:19:51	276	0.029642
2025-06-11 11:19:52	277	0.035551
2025-06-11 11:19:52	277	0.031283
2025-06-11 11:19:54	279	0.028
2025-06-11 11:19:54	279	0.032925
2025-06-11 11:19:55	280	0.03391
2025-06-11 11:19:56	281	0.035223
2025-06-11 11:19:57	282	0.03194
2025-06-11 11:19:58	283	0.036208
2025-06-11 11:19:59	284	0.034894
2025-06-11 11:20:00	285	0.037521
2025-06-11 11:20:01	286	0.036208
2025-06-11 11:20:02	287	0.032925
2025-06-11 11:20:03	288	0.029313
2025-06-11 11:20:04	289	0.032925
2025-06-11 11:20:05	290	0.035879
2025-06-11 11:20:06	291	0.029642
2025-06-11 11:20:07	292	0.034894
2025-06-11 11:20:08	293	0.035223
2025-06-11 11:20:09	294	0.034566
2025-06-11 11:20:10	295	0.027672
2025-06-11 11:20:11	296	0.02997
2025-06-11 11:20:12	297	0.035551
2025-06-11 11:20:13	298	0.03391
2025-06-11 11:20:14	299	0.028
2025-06-11 11:20:15	300	0.033581
2025-06-11 11:20:16	301	0.039491
2025-06-11 11:20:17	302	0.036536
2025-06-11 11:20:18	303	0.034566
2025-06-11 11:20:19	304	0.029642
2025-06-11 11:20:20	305	0.035223
2025-06-11 11:20:21	306	0.026687
2025-06-11 11:20:22	307	0.032925
2025-06-11 11:20:23	308	0.02997
2025-06-11 11:20:24	309	0.035879
2025-06-11 11:20:25	310	0.036864
2025-06-11 11:20:26	311	0.034894
2025-06-11 11:20:27	312	0.03194
2025-06-11 11:20:27	312	0.026687
2025-06-11 11:20:28	313	0.02997
2025-06-11 11:20:29	314	0.034566
2025-06-11 11:20:30	315	0.031611
2025-06-11 11:20:31	316	0.032596
2025-06-11 11:20:32	317	0.032268
2025-06-11 11:20:33	318	0.03391
2025-06-11 11:20:34	319	0.032268
2025-06-11 11:20:35	320	0.032596
2025-06-11 11:20:36	321	0.029313
2025-06-11 11:20:37	322	0.03194
2025-06-11 11:20:38	323	0.034894
2025-06-11 11:20:39	324	0.034894
2025-06-11 11:20:40	325	0.033253
2025-06-11 11:20:41	326	0.028328
2025-06-11 11:20:42	327	0.034894
2025-06-11 11:20:43	328	0.036208
2025-06-11 11:20:44	329	0.02997
2025-06-11 11:20:45	330	0.02997
2025-06-11 11:20:46	331	0.032596
2025-06-11 11:20:47	332	0.034894
2025-06-11 11:20:48	333	0.034566
2025-06-11 11:20:49	334	0.034238
2025-06-11 11:20:50	335	0.028657
2025-06-11 11:20:51	336	0.030627
2025-06-11 11:20:52	337	0.035879
2025-06-11 11:20:52	337	0.03194
2025-06-11 11:20:54	339	0.03194
2025-06-11 11:20:54	339	0.037521
2025-06-11 11:20:55	340	0.028
2025-06-11 11:20:56	341	0.031611
2025-06-11 11:20:57	342	0.032925
2025-06-11 11:20:58	343	0.034566
2025-06-11 11:20:59	344	0.03391
2025-06-11 11:21:00	345	0.031611
2025-06-11 11:21:01	346	0.026687
2025-06-11 11:21:02	347	0.030627
2025-06-11 11:21:03	348	0.031283
2025-06-11 11:21:04	349	0.032268
2025-06-11 11:21:05	350	0.031283
2025-06-11 11:21:06	351	0.030627
2025-06-11 11:21:07	352	0.034566
2025-06-11 11:21:08	353	0.032596
2025-06-11 11:21:09	354	-0.021901
2025-06-11 11:21:10	355	0.027344
2025-06-11 11:21:11	356	0.032596
2025-06-11 11:21:12	357	0.031611
2025-06-11 11:21:13	358	0.033581
2025-06-11 11:21:14	359	0.034566
2025-06-11 11:21:15	360	0.028
2025-06-11 11:21:15	360	0.03194
2025-06-11 11:21:17	362	0.028985
2025-06-11 11:21:17	362	0.032925
2025-06-11 11:21:18	363	0.035551
2025-06-11 11:21:19	364	0.032268
2025-06-11 11:21:20	365	0.034566
2025-06-11 11:21:21	366	0.031611
2025-06-11 11:21:22	367	0.040147
2025-06-11 11:21:23	368	0.041789
2025-06-11 11:21:24	369	0.050325
2025-06-11 11:21:25	370	0.055906
2025-06-11 11:21:26	371	0.070679
2025-06-11 11:21:27	372	0.083155
2025-06-11 11:21:28	373	0.100883
2025-06-11 11:21:29	374	0.128132
2025-06-11 11:21:30	375	0.156694
2025-06-11 11:21:31	376	0.185256
2025-06-11 11:21:32	377	0.227935
2025-06-11 11:21:33	378	0.268316
2025-06-11 11:21:34	379	0.29655
2025-06-11 11:21:35	380	0.332006
2025-06-11 11:21:36	381	0.34678
2025-06-11 11:21:37	382	0.368447
2025-06-11 11:21:38	383	0.381579
2025-06-11 11:21:39	384	0.393398
2025-06-11 11:21:40	385	0.391428
2025-06-11 11:21:41	386	0.398651
2025-06-11 11:21:42	387	0.397666
2025-06-11 11:21:43	388	0.392085
2025-06-11 11:21:44	389	0.396025
2025-06-11 11:21:45	390	0.386176
2025-06-11 11:21:46	391	0.375342
2025-06-11 11:21:47	392	0.368119
2025-06-11 11:21:48	393	0.36024
2025-06-11 11:21:49	394	0.356957
2025-06-11 11:21:50	395	0.347108
2025-06-11 11:21:51	396	0.338244
2025-06-11 11:21:52	397	0.320844
2025-06-11 11:21:52	397	0.312965
2025-06-11 11:21:54	399	0.30804
2025-06-11 11:21:55	400	0.292282
2025-06-11 11:21:56	401	0.283089
2025-06-11 11:21:57	402	0.276195
2025-06-11 11:21:58	403	0.260437
2025-06-11 11:21:58	403	0.250916
2025-06-11 11:22:00	405	0.24435
2025-06-11 11:22:00	405	0.237127
2025-06-11 11:22:01	406	0.229248
2025-06-11 11:22:02	407	0.217758
2025-06-11 11:22:04	409	0.20955
2025-06-11 11:22:05	410	0.200686
2025-06-11 11:22:05	410	0.19215
2025-06-11 11:22:06	411	0.182958
2025-06-11 11:22:07	412	0.17278
2025-06-11 11:22:09	414	0.164245
2025-06-11 11:22:09	414	0.157022
2025-06-11 11:22:10	415	0.150456
2025-06-11 11:22:11	416	0.147173
2025-06-11 11:22:12	417	0.136996
2025-06-11 11:22:13	418	0.126162
2025-06-11 11:22:14	419	0.124192
2025-06-11 11:22:15	420	0.116969
2025-06-11 11:22:16	421	0.11303
2025-06-11 11:22:17	422	0.103509
2025-06-11 11:22:18	423	0.098256
2025-06-11 11:22:19	424	0.098256
2025-06-11 11:22:20	425	0.088079
2025-06-11 11:22:21	426	0.077902
2025-06-11 11:22:22	427	0.075604
2025-06-11 11:22:23	428	0.07626
2025-06-11 11:22:24	429	0.072649
2025-06-11 11:22:25	430	0.063457
2025-06-11 11:22:26	431	0.059845
2025-06-11 11:22:27	432	0.064113
2025-06-11 11:22:28	433	0.058532
2025-06-11 11:22:29	434	0.054921
2025-06-11 11:22:31	436	0.053279
2025-06-11 11:22:32	437	0.046057
2025-06-11 11:22:33	438	0.048026
2025-06-11 11:22:34	439	0.046385
2025-06-11 11:22:35	440	0.035879
2025-06-11 11:22:36	441	0.039162
2025-06-11 11:22:37	442	0.038506
2025-06-11 11:22:38	443	0.039491
2025-06-11 11:22:39	444	0.034238
2025-06-11 11:22:40	445	0.035223
2025-06-11 11:22:41	446	0.038834
2025-06-11 11:22:42	447	0.035551
2025-06-11 11:22:43	448	0.03391
2025-06-11 11:22:44	449	0.039819
2025-06-11 11:22:45	450	0.038506
2025-06-11 11:22:46	451	0.032925
2025-06-11 11:22:47	452	0.03194
2025-06-11 11:22:48	453	0.035551
2025-06-11 11:22:49	454	0.03391
2025-06-11 11:22:50	455	0.031611
2025-06-11 11:22:51	456	0.034566
2025-06-11 11:22:52	457	0.036536
2025-06-11 11:22:53	458	0.036536
2025-06-11 11:22:54	459	0.03194
2025-06-11 11:22:55	460	0.034566
2025-06-11 11:22:56	461	0.032925
2025-06-11 11:22:57	462	0.033253
2025-06-11 11:22:58	463	0.036864
2025-06-11 11:22:59	464	0.035223
2025-06-11 11:23:00	465	0.037193
2025-06-11 11:23:01	466	0.032268
2025-06-11 11:23:02	467	0.036536
2025-06-11 11:23:03	468	0.03391
2025-06-11 11:23:04	469	0.041132
2025-06-11 11:23:05	470	0.029313
2025-06-11 11:23:07	472	0.032596
2025-06-11 11:23:07	472	0.032596
2025-06-11 11:23:08	473	0.030627
2025-06-11 11:23:09	474	0.030955
2025-06-11 11:23:10	475	0.027344
2025-06-11 11:23:11	476	0.02997
2025-06-11 11:23:12	477	0.030955
2025-06-11 11:23:13	478	0.038177
2025-06-11 11:23:14	479	0.030955
2025-06-11 11:23:15	480	0.036208
2025-06-11 11:23:16	481	0.030955
2025-06-11 11:23:17	482	0.030627
2025-06-11 11:23:18	483	0.034894
2025-06-11 11:23:19	484	0.031283
2025-06-11 11:23:20	485	0.033253
2025-06-11 11:23:21	486	0.034238
2025-06-11 11:23:22	487	0.033581
2025-06-11 11:23:23	488	0.035879
2025-06-11 11:23:24	489	0.029642
2025-06-11 11:23:25	490	0.037521
2025-06-11 11:23:26	491	0.033581
2025-06-11 11:23:27	492	0.02997
2025-06-11 11:23:28	493	0.03391
2025-06-11 11:23:29	494	0.032268
2025-06-11 11:23:30	495	0.02997
2025-06-11 11:23:31	496	0.034238
2025-06-11 11:23:32	497	0.030298
2025-06-11 11:23:33	498	0.03194
2025-06-11 11:23:34	499	0.032596
2025-06-11 11:23:35	500	0.034238
2025-06-11 11:23:36	501	0.031283
2025-06-11 11:23:37	502	0.03391
2025-06-11 11:23:38	503	0.029642
2025-06-11 11:23:39	504	0.033253
2025-06-11 11:23:39	504	0.029313
2025-06-11 11:23:41	506	0.030955
2025-06-11 11:23:41	506	0.028657
2025-06-11 11:23:42	507	0.026687
2025-06-11 11:23:43	508	0.038834
2025-06-11 11:23:44	509	0.028985
2025-06-11 11:23:46	511	0.03391
2025-06-11 11:23:47	512	0.033581
2025-06-11 11:23:48	513	0.031611
2025-06-11 11:23:49	514	0.028328
2025-06-11 11:23:50	515	0.030627
2025-06-11 11:23:51	516	0.033581
2025-06-11 11:23:52	517	0.026359
2025-06-11 11:23:53	518	0.028657
2025-06-11 11:23:54	519	0.03194
2025-06-11 11:23:55	520	0.036208
2025-06-11 11:23:56	521	0.032596
2025-06-11 11:23:57	522	0.038177
2025-06-11 11:23:58	523	0.027344
2025-06-11 11:23:59	524	0.033581
2025-06-11 11:24:00	525	0.037193
2025-06-11 11:24:01	526	0.037521
2025-06-11 11:24:02	527	0.024717
2025-06-11 11:24:03	528	0.032268
2025-06-11 11:24:04	529	0.028
2025-06-11 11:24:05	530	0.029642
2025-06-11 11:24:06	531	0.032596
2025-06-11 11:24:07	532	0.034894
2025-06-11 11:24:08	533	0.034894
2025-06-11 11:24:09	534	0.032596
2025-06-11 11:24:10	535	0.029642
2025-06-11 11:24:11	536	0.032268
2025-06-11 11:24:12	537	0.039162
2025-06-11 11:24:13	538	0.032925
2025-06-11 11:24:13	538	0.028657
2025-06-11 11:24:15	540	0.037521
2025-06-11 11:24:15	540	0.033253
2025-06-11 11:24:16	541	0.032596
2025-06-11 11:24:17	542	0.041132
2025-06-11 11:24:18	543	0.029642
2025-06-11 11:24:20	545	0.03194
2025-06-11 11:24:21	546	0.032268
2025-06-11 11:24:22	547	0.031283
2025-06-11 11:24:22	547	0.029642
2025-06-11 11:24:23	548	0.034238
2025-06-11 11:24:24	549	0.032596
2025-06-11 11:24:25	550	0.033581
2025-06-11 11:24:26	551	0.035879
2025-06-11 11:24:28	553	0.037849
2025-06-11 11:24:28	553	0.02997
2025-06-11 11:24:29	554	0.02997
2025-06-11 11:24:30	555	0.028328
2025-06-11 11:24:31	556	0.031283
2025-06-11 11:24:32	557	0.034238
2025-06-11 11:24:33	558	0.032596
2025-06-11 11:24:34	559	0.035223
2025-06-11 11:24:35	560	0.031283
2025-06-11 11:24:36	561	0.030955
2025-06-11 11:24:37	562	0.030627
2025-06-11 11:24:38	563	0.032925
2025-06-11 11:24:39	564	0.034566
2025-06-11 11:24:40	565	0.02997
2025-06-11 11:24:41	566	0.035223
2025-06-11 11:24:42	567	0.034894
2025-06-11 11:24:43	568	0.026687
2025-06-11 11:24:44	569	0.035879
2025-06-11 11:24:45	570	0.027344
2025-06-11 11:24:46	571	0.032925
2025-06-11 11:24:47	572	0.035879
2025-06-11 11:24:48	573	0.032596
2025-06-11 11:24:48	573	0.032268
2025-06-11 11:24:49	574	0.030955
2025-06-11 11:24:50	575	0.033253
2025-06-11 11:24:52	577	0.032596
2025-06-11 11:24:52	577	0.030627
2025-06-11 11:24:53	578	0.03391
2025-06-11 11:24:54	579	0.033253
2025-06-11 11:24:56	581	0.033581
2025-06-11 11:24:56	581	0.036208
2025-06-11 11:24:57	582	0.02997
2025-06-11 11:24:58	583	0.036208
2025-06-11 11:24:59	584	0.03194
2025-06-11 11:25:00	585	0.031283
2025-06-11 11:25:01	586	0.034894
2025-06-11 11:25:02	587	0.033253
2025-06-11 11:25:03	588	0.030298
2025-06-11 11:25:04	589	0.034894
2025-06-11 11:25:05	590	0.028657
2025-06-11 11:25:06	591	0.028657
2025-06-11 11:25:07	592	0.036208
2025-06-11 11:25:08	593	0.035551
2025-06-11 11:25:09	594	0.035551
2025-06-11 11:25:10	595	0.03391
2025-06-11 11:25:11	596	0.03194
2025-06-11 11:25:12	597	0.032596
2025-06-11 11:25:12	597	0.033581
2025-06-11 11:25:13	598	0.03194
2025-06-11 11:25:14	599	0.034238
2025-06-11 11:25:15	600	0.027015
2025-06-11 11:25:16	601	0.034894
2025-06-11 11:25:17	602	0.030298
2025-06-11 11:25:19	604	0.035879
2025-06-11 11:25:19	604	0.030627
2025-06-11 11:25:21	606	0.032596
2025-06-11 11:25:21	606	0.034894
2025-06-11 11:25:22	607	0.031611
2025-06-11 11:25:23	608	0.030298
2025-06-11 11:25:24	609	0.031283
2025-06-11 11:25:25	610	0.03391
2025-06-11 11:25:26	611	0.034238
2025-06-11 11:25:27	612	0.031611
2025-06-11 11:25:28	613	0.033581
2025-06-11 11:25:29	614	0.034566
2025-06-11 11:25:30	615	0.029642
2025-06-11 11:25:31	616	0.02997
2025-06-11 11:25:32	617	0.03194
2025-06-11 11:25:33	618	0.029313
2025-06-11 11:25:34	619	0.030298
2025-06-11 11:25:35	620	0.03391
2025-06-11 11:25:36	621	0.026359
2025-06-11 11:25:37	622	0.030627
2025-06-11 11:25:38	623	0.030955
2025-06-11 11:25:38	623	0.028
2025-06-11 11:25:39	624	0.032268
2025-06-11 11:25:40	625	0.032596
2025-06-11 11:25:41	626	0.030627
2025-06-11 11:25:42	627	0.038506
2025-06-11 11:25:43	628	0.031611
2025-06-11 11:25:44	629	0.032268
2025-06-11 11:25:45	630	0.032925
2025-06-11 11:25:47	632	0.036536
2025-06-11 11:25:47	632	0.032596
2025-06-11 11:25:48	633	0.032268
2025-06-11 11:25:49	634	0.029642
2025-06-11 11:25:50	635	0.03194
2025-06-11 11:25:51	636	0.03194
2025-06-11 11:25:52	637	0.029313
2025-06-11 11:25:53	638	0.032925
2025-06-11 11:25:54	639	0.029313
2025-06-11 11:25:55	640	0.033253
2025-06-11 11:25:56	641	0.030298
2025-06-11 11:25:57	642	0.035551
2025-06-11 11:25:58	643	0.029642
2025-06-11 11:25:59	644	0.033253
2025-06-11 11:26:00	645	0.036208
2025-06-11 11:26:01	646	0.032268
2025-06-11 11:26:02	647	0.034238
2025-06-11 11:26:03	648	0.033253
2025-06-11 11:26:04	649	0.030955
2025-06-11 11:26:04	649	0.031611
2025-06-11 11:26:06	651	0.030627
2025-06-11 11:26:06	651	0.035879
2025-06-11 11:26:07	652	0.030955
2025-06-11 11:26:08	653	0.028328
2025-06-11 11:26:09	654	0.033253
2025-06-11 11:26:10	655	0.028
2025-06-11 11:26:11	656	0.036864
2025-06-11 11:26:12	657	0.033253
2025-06-11 11:26:13	658	0.031283
2025-06-11 11:26:14	659	0.03391
2025-06-11 11:26:15	660	0.034566
2025-06-11 11:26:16	661	0.035223
2025-06-11 11:26:17	662	0.032596
2025-06-11 11:26:18	663	0.02997
2025-06-11 11:26:19	664	0.034238
2025-06-11 11:26:20	665	0.035879
2025-06-11 11:26:21	666	0.028985
2025-06-11 11:26:22	667	0.030955
2025-06-11 11:26:23	668	0.038506
2025-06-11 11:26:24	669	0.032268
2025-06-11 11:26:25	670	0.028657
2025-06-11 11:26:26	671	0.029313
2025-06-11 11:26:27	672	0.027672
2025-06-11 11:26:28	673	0.033581
2025-06-11 11:26:29	674	0.03391
2025-06-11 11:26:30	675	0.02997
2025-06-11 11:26:31	676	0.028
2025-06-11 11:26:32	677	0.030955
2025-06-11 11:26:32	677	0.03194
2025-06-11 11:26:34	679	0.028328
2025-06-11 11:26:34	679	0.036208
2025-06-11 11:26:35	680	0.03391
2025-06-11 11:26:37	682	0.034566
2025-06-11 11:26:37	682	0.030627
2025-06-11 11:26:38	683	0.035551
2025-06-11 11:26:39	684	0.033581
2025-06-11 11:26:40	685	0.034566
2025-06-11 11:26:41	686	0.032596
2025-06-11 11:26:42	687	0.030627
2025-06-11 11:26:43	688	0.032596
2025-06-11 11:26:44	689	0.03391
2025-06-11 11:26:45	690	0.032925
2025-06-11 11:26:46	691	0.02997
2025-06-11 11:26:47	692	0.032596
2025-06-11 11:26:48	693	0.037849
2025-06-11 11:26:49	694	0.035223
2025-06-11 11:26:50	695	0.030955
2025-06-11 11:26:51	696	0.035551
2025-06-11 11:26:53	698	0.02997
2025-06-11 11:26:53	698	0.02997
2025-06-11 11:26:54	699	0.035879
2025-06-11 11:26:55	700	0.034566
2025-06-11 11:26:56	701	0.038506
2025-06-11 11:26:57	702	0.03194
2025-06-11 11:26:58	703	0.031611
2025-06-11 11:26:59	704	0.030955
2025-06-11 11:27:00	705	0.030627
2025-06-11 11:27:01	706	0.03391
2025-06-11 11:27:02	707	0.030627
2025-06-11 11:27:03	708	0.032596
2025-06-11 11:27:04	709	0.033581
2025-06-11 11:27:05	710	0.033253
2025-06-11 11:27:06	711	0.024717
2025-06-11 11:27:07	712	0.033253
2025-06-11 11:27:09	714	0.034894
2025-06-11 11:27:10	715	0.031283
2025-06-11 11:27:11	716	0.036208
2025-06-11 11:27:11	716	0.036208
2025-06-11 11:27:12	717	0.030955
2025-06-11 11:27:14	719	0.030627
2025-06-11 11:27:14	719	0.029313
2025-06-11 11:27:15	720	0.032925
2025-06-11 11:27:17	722	0.039162
2025-06-11 11:27:18	723	0.036536
2025-06-11 11:27:19	724	0.035223
2025-06-11 11:27:20	725	0.034894
2025-06-11 11:27:21	726	0.029642
2025-06-11 11:27:22	727	0.030955
2025-06-11 11:27:23	728	0.033581
2025-06-11 11:27:24	729	0.031283
2025-06-11 11:27:25	730	0.03194
2025-06-11 11:27:26	731	0.034566
2025-06-11 11:27:27	732	0.028328
2025-06-11 11:27:29	734	0.029313
2025-06-11 11:27:29	734	0.034894
2025-06-11 11:27:30	735	0.034238
2025-06-11 11:27:31	736	0.029313
2025-06-11 11:27:32	737	0.032268
2025-06-11 11:27:33	738	0.033253
2025-06-11 11:27:34	739	0.02997
2025-06-11 11:27:35	740	0.036536
2025-06-11 11:27:37	742	0.034238
2025-06-11 11:27:37	742	0.035879
2025-06-11 11:27:38	743	0.031611
2025-06-11 11:27:39	744	0.02997
2025-06-11 11:27:40	745	0.034566
2025-06-11 11:27:41	746	0.035223
2025-06-11 11:27:43	748	0.027672
2025-06-11 11:27:43	748	0.03391
2025-06-11 11:27:44	749	0.037849
2025-06-11 11:27:45	750	0.036208
2025-06-11 11:27:46	751	0.030955
2025-06-11 11:27:47	752	0.035223
2025-06-11 11:27:48	753	0.039162
2025-06-11 11:27:49	754	0.034238
2025-06-11 11:27:50	755	0.03194
2025-06-11 11:27:51	756	0.033253
2025-06-11 11:27:52	757	0.032925
2025-06-11 11:27:53	758	0.031283
2025-06-11 11:27:54	759	0.035879
2025-06-11 11:27:55	760	0.033253
2025-06-11 11:27:56	761	0.035223
2025-06-11 11:27:57	762	0.032596
2025-06-11 11:27:58	763	0.033581
2025-06-11 11:27:59	764	0.032596
2025-06-11 11:28:01	766	0.032925
2025-06-11 11:28:01	766	0.029313
2025-06-11 11:28:02	767	0.031611
2025-06-11 11:28:03	768	0.037849
2025-06-11 11:28:04	769	0.032268
2025-06-11 11:28:05	770	0.032596
2025-06-11 11:28:06	771	0.02997
2025-06-11 11:28:07	772	0.034238
2025-06-11 11:28:08	773	0.034894
2025-06-11 11:28:09	774	0.029313
2025-06-11 11:28:10	775	0.030627
2025-06-11 11:28:11	776	0.036208
2025-06-11 11:28:12	777	0.033581
2025-06-11 11:28:13	778	0.033253
2025-06-11 11:28:14	779	0.030298
2025-06-11 11:28:15	780	0.028657
2025-06-11 11:28:16	781	0.030298
2025-06-11 11:28:17	782	0.037521
2025-06-11 11:28:17	782	0.028985
2025-06-11 11:28:19	784	0.03194
2025-06-11 11:28:19	784	0.031611
2025-06-11 11:28:20	785	0.037849
2025-06-11 11:28:21	786	0.031283
2025-06-11 11:28:22	787	0.034566
2025-06-11 11:28:23	788	0.027344
2025-06-11 11:28:25	790	0.036864
2025-06-11 11:28:25	790	0.033253
2025-06-11 11:28:27	792	0.039819
2025-06-11 11:28:28	793	0.030627
2025-06-11 11:28:29	794	0.034566
2025-06-11 11:28:30	795	0.033581
2025-06-11 11:28:31	796	0.028657
2025-06-11 11:28:31	796	0.029642
2025-06-11 11:28:32	797	0.030955
2025-06-11 11:28:34	799	0.035879
2025-06-11 11:28:35	800	0.02997
2025-06-11 11:28:36	801	0.036536
2025-06-11 11:28:36	801	0.03194
2025-06-11 11:28:37	802	0.036208
2025-06-11 11:28:38	803	0.035879
2025-06-11 11:28:40	805	0.026359
2025-06-11 11:28:41	806	0.031283
2025-06-11 11:28:42	807	0.032596
2025-06-11 11:28:43	808	0.034238
2025-06-11 11:28:44	809	0.027015
2025-06-11 11:28:45	810	0.035879
2025-06-11 11:28:46	811	0.037849
2025-06-11 11:28:46	811	0.032268
2025-06-11 11:28:47	812	0.029313
2025-06-11 11:28:49	814	0.030298
2025-06-11 11:28:50	815	0.02997
2025-06-11 11:28:51	816	0.03194
2025-06-11 11:28:52	817	0.029313
2025-06-11 11:28:53	818	0.02603
2025-06-11 11:28:53	818	0.031283
2025-06-11 11:28:55	820	0.031611
2025-06-11 11:28:55	820	0.034566
2025-06-11 11:28:57	822	0.038506
2025-06-11 11:28:58	823	0.033253
2025-06-11 11:28:59	824	0.031283
2025-06-11 11:28:59	824	0.038177
2025-06-11 11:29:00	825	0.034894
2025-06-11 11:29:01	826	0.037193
2025-06-11 11:29:02	827	0.033253
2025-06-11 11:29:03	828	0.03391
2025-06-11 11:29:04	829	0.029313
2025-06-11 11:29:05	830	0.02997
2025-06-11 11:29:06	831	0.031283
2025-06-11 11:29:07	832	0.037193
2025-06-11 11:29:08	833	0.030627
2025-06-11 11:29:09	834	0.02997
2025-06-11 11:29:10	835	0.03194
2025-06-11 11:29:11	836	0.032596
2025-06-11 11:29:12	837	0.034238
2025-06-11 11:29:13	838	0.02997
2025-06-11 11:29:14	839	0.031611
2025-06-11 11:29:15	840	0.03194
2025-06-11 11:29:16	841	0.035879
2025-06-11 11:29:17	842	0.034238
2025-06-11 11:29:18	843	0.039162
2025-06-11 11:29:18	843	0.035551
2025-06-11 11:29:20	845	0.035223
2025-06-11 11:29:21	846	0.029313
2025-06-11 11:29:21	846	0.024717
2025-06-11 11:29:23	848	0.036208
2025-06-11 11:29:23	848	0.032268
2025-06-11 11:29:24	849	0.034894
2025-06-11 11:29:25	850	0.038834
2025-06-11 11:29:26	851	0.037521
2025-06-11 11:29:27	852	0.035879
2025-06-11 11:29:28	853	0.034238
2025-06-11 11:29:29	854	0.033581
2025-06-11 11:29:30	855	0.035879
2025-06-11 11:29:31	856	0.034238
2025-06-11 11:29:32	857	0.032268
2025-06-11 11:29:33	858	0.032925
2025-06-11 11:29:34	859	0.033253
2025-06-11 11:29:35	860	0.035879
2025-06-11 11:29:36	861	0.035551
2025-06-11 11:29:37	862	0.036536
2025-06-11 11:29:38	863	0.034894
2025-06-11 11:29:39	864	0.038506
2025-06-11 11:29:40	865	0.036208
2025-06-11 11:29:41	866	0.035879
2025-06-11 11:29:42	867	0.031283
2025-06-11 11:29:43	868	0.034894
2025-06-11 11:29:44	869	0.035223
2025-06-11 11:29:45	870	0.031283
2025-06-11 11:29:45	870	0.034238
2025-06-11 11:29:46	871	0.032268
2025-06-11 11:29:48	873	0.039819
2025-06-11 11:29:49	874	0.034238
2025-06-11 11:29:50	875	0.034566
2025-06-11 11:29:51	876	0.034238
2025-06-11 11:29:52	877	0.030298
2025-06-11 11:29:52	877	0.034894
2025-06-11 11:29:54	879	0.032596
2025-06-11 11:29:55	880	0.034238
2025-06-11 11:29:55	880	0.036536
2025-06-11 11:29:56	881	0.030627
2025-06-11 11:29:57	882	0.034894
2025-06-11 11:29:59	884	0.02997
2025-06-11 11:29:59	884	0.034238
2025-06-11 11:30:00	885	0.034894
2025-06-11 11:30:01	886	0.03391
2025-06-11 11:30:02	887	0.030955
2025-06-11 11:30:03	888	0.039162
2025-06-11 11:30:04	889	0.034238
2025-06-11 11:30:05	890	0.038177
2025-06-11 11:30:06	891	0.031283
2025-06-11 11:30:07	892	0.035551
2025-06-11 11:30:08	893	0.02997
2025-06-11 11:30:09	894	0.038506
2025-06-11 11:30:10	895	0.028328
2025-06-11 11:30:11	896	0.034894
2025-06-11 11:30:12	897	0.032596
2025-06-11 11:30:13	898	0.033253
2025-06-11 11:30:14	899	0.035879
2025-06-11 11:30:15	900	0.032925
2025-06-11 11:30:16	901	0.034566
2025-06-11 11:30:17	902	0.03194
2025-06-11 11:30:18	903	0.029642
2025-06-11 11:30:19	904	0.029313
2025-06-11 11:30:19	904	0.036536
2025-06-11 11:30:20	905	0.035223
2025-06-11 11:30:21	906	0.031283
2025-06-11 11:30:22	907	0.030298
2025-06-11 11:30:23	908	0.031283
2025-06-11 11:30:24	909	0.034238
2025-06-11 11:30:25	910	0.034894
2025-06-11 11:30:26	911	0.03391
2025-06-11 11:30:27	912	0.032925
2025-06-11 11:30:28	913	0.03391
2025-06-11 11:30:29	914	0.03194
2025-06-11 11:30:30	915	0.031611
2025-06-11 11:30:31	916	0.034238
2025-06-11 11:30:32	917	0.030298
2025-06-11 11:30:33	918	0.032268
2025-06-11 11:30:34	919	0.034566
2025-06-11 11:30:35	920	0.032268
2025-06-11 11:30:36	921	0.033253
2025-06-11 11:30:37	922	0.0454
2025-06-11 11:30:38	923	0.032925
2025-06-11 11:30:39	924	0.037193
2025-06-11 11:30:40	925	0.02603
2025-06-11 11:30:41	926	0.032925
2025-06-11 11:30:42	927	0.034566
2025-06-11 11:30:43	928	0.029313
2025-06-11 11:30:44	929	0.031283
2025-06-11 11:30:45	930	0.040476
2025-06-11 11:30:45	930	0.032925
2025-06-11 11:30:47	932	0.035879
2025-06-11 11:30:48	933	0.032596
2025-06-11 11:30:49	934	0.031611
2025-06-11 11:30:49	934	0.034566
2025-06-11 11:30:51	936	0.030627
2025-06-11 11:30:51	936	0.030298
2025-06-11 11:30:52	937	0.032925
2025-06-11 11:30:53	938	0.037521
2025-06-11 11:30:54	939	0.031611
2025-06-11 11:30:55	940	0.03391
2025-06-11 11:30:56	941	0.02997
2025-06-11 11:30:57	942	0.027344
2025-06-11 11:30:58	943	0.032925
2025-06-11 11:30:59	944	0.031611
2025-06-11 11:31:00	945	0.029313
2025-06-11 11:31:01	946	0.040804
2025-06-11 11:31:02	947	0.028657
2025-06-11 11:31:03	948	0.030627
2025-06-11 11:31:04	949	0.030627
2025-06-11 11:31:05	950	0.038834
2025-06-11 11:31:06	951	0.037849
2025-06-11 11:31:07	952	0.029642
2025-06-11 11:31:08	953	0.034566
2025-06-11 11:31:09	954	0.02603
2025-06-11 11:31:10	955	0.041132
2025-06-11 11:31:11	956	0.031283
2025-06-11 11:31:12	957	0.032925
2025-06-11 11:31:13	958	0.037193
2025-06-11 11:31:14	959	0.032925
2025-06-11 11:31:15	960	0.029642
2025-06-11 11:31:15	960	0.030298
2025-06-11 11:31:17	962	0.028
2025-06-11 11:31:18	963	0.031611
2025-06-11 11:31:19	964	0.032925
2025-06-11 11:31:20	965	0.036536
2025-06-11 11:31:21	966	0.03194
2025-06-11 11:31:22	967	0.032925
2025-06-11 11:31:22	967	0.033253
2025-06-11 11:31:23	968	0.034566
2025-06-11 11:31:24	969	0.032268
2025-06-11 11:31:25	970	0.027672
2025-06-11 11:31:26	971	0.035551
2025-06-11 11:31:27	972	0.030298
2025-06-11 11:31:28	973	0.032925
2025-06-11 11:31:29	974	0.038834
2025-06-11 11:31:30	975	0.032596
2025-06-11 11:31:32	977	0.033581
2025-06-11 11:31:32	977	0.036864
2025-06-11 11:31:33	978	0.030298
2025-06-11 11:31:34	979	0.03194
2025-06-11 11:31:35	980	0.033253
2025-06-11 11:31:36	981	0.035551
2025-06-11 11:31:38	983	0.037849
2025-06-11 11:31:39	984	0.035879
2025-06-11 11:31:39	984	0.036208
2025-06-11 11:31:41	986	0.03391
2025-06-11 11:31:41	986	0.031283
2025-06-11 11:31:42	987	0.033253
2025-06-11 11:31:43	988	0.035223
2025-06-11 11:31:44	989	0.036864
2025-06-11 11:31:45	990	0.030627
2025-06-11 11:31:47	992	0.034238
2025-06-11 11:31:48	993	0.035551
2025-06-11 11:31:49	994	0.030955
2025-06-11 11:31:50	995	0.038834
2025-06-11 11:31:51	996	0.032925
2025-06-11 11:31:52	997	0.034894
2025-06-11 11:31:53	998	0.034566
2025-06-11 11:31:55	1000	0.030627
2025-06-11 11:31:56	1001	0.031283
2025-06-11 11:31:57	1002	0.035551
2025-06-11 11:31:58	1003	0.035879
2025-06-11 11:31:59	1004	0.035551
2025-06-11 11:32:00	1005	0.029642
2025-06-11 11:32:01	1006	0.036864
2025-06-11 11:32:02	1007	0.038177
2025-06-11 11:32:03	1008	0.030955
2025-06-11 11:32:04	1009	0.03391
2025-06-11 11:32:05	1010	0.031611
2025-06-11 11:32:06	1011	0.030298
2025-06-11 11:32:07	1012	0.035879
2025-06-11 11:32:08	1013	0.033581
2025-06-11 11:32:09	1014	0.03194
2025-06-11 11:32:10	1015	0.035879
2025-06-11 11:32:11	1016	0.035551
2025-06-11 11:32:12	1017	0.030298
2025-06-11 11:32:13	1018	0.025045
2025-06-11 11:32:14	1019	0.034238
2025-06-11 11:32:15	1020	0.03194
2025-06-11 11:32:16	1021	0.034566
2025-06-11 11:32:17	1022	0.031283
2025-06-11 11:32:18	1023	0.031611
2025-06-11 11:32:19	1024	0.03194
2025-06-11 11:32:20	1025	0.039162
2025-06-11 11:32:21	1026	0.038506
2025-06-11 11:32:23	1028	0.029313
2025-06-11 11:32:24	1029	0.034566
2025-06-11 11:32:24	1029	0.030955
2025-06-11 11:32:25	1030	0.023076
2025-06-11 11:32:26	1031	0.036536
2025-06-11 11:32:28	1033	0.031611
2025-06-11 11:32:29	1034	0.034894
2025-06-11 11:32:29	1034	0.034566
2025-06-11 11:32:30	1035	0.031611
2025-06-11 11:32:31	1036	0.035551
2025-06-11 11:32:32	1037	0.028328
2025-06-11 11:32:33	1038	0.033581
2025-06-11 11:32:34	1039	0.024389
2025-06-11 11:32:36	1041	0.03391
2025-06-11 11:32:37	1042	0.030298
2025-06-11 11:32:38	1043	0.033253
2025-06-11 11:32:38	1043	0.033581
2025-06-11 11:32:39	1044	0.030955
2025-06-11 11:32:40	1045	0.029642
2025-06-11 11:32:41	1046	0.039819
2025-06-11 11:32:42	1047	0.033253
2025-06-11 11:32:43	1048	0.034894
2025-06-11 11:32:44	1049	0.031611
2025-06-11 11:32:45	1050	0.030955
2025-06-11 11:32:46	1051	0.032925
2025-06-11 11:32:48	1053	0.031611
2025-06-11 11:32:48	1053	0.035879
2025-06-11 11:32:49	1054	0.036536
2025-06-11 11:32:50	1055	0.03391
2025-06-11 11:32:51	1056	0.033581
2025-06-11 11:32:52	1057	0.03194
2025-06-11 11:32:53	1058	0.030298
2025-06-11 11:32:54	1059	0.032925
2025-06-11 11:32:55	1060	0.032268
2025-06-11 11:32:56	1061	0.037521
2025-06-11 11:32:57	1062	0.035223
2025-06-11 11:32:58	1063	0.029642
2025-06-11 11:32:59	1064	0.031283
2025-06-11 11:33:00	1065	0.035551
2025-06-11 11:33:01	1066	0.034238
2025-06-11 11:33:02	1067	0.02997
2025-06-11 11:33:03	1068	0.031611
2025-06-11 11:33:04	1069	0.034566
2025-06-11 11:33:05	1070	0.031611
2025-06-11 11:33:06	1071	0.035551
2025-06-11 11:33:07	1072	0.037193
2025-06-11 11:33:08	1073	0.034566
2025-06-11 11:33:09	1074	0.037849
2025-06-11 11:33:10	1075	0.037849
2025-06-11 11:33:11	1076	0.033253
2025-06-11 11:33:12	1077	0.03391
2025-06-11 11:33:13	1078	0.030298
2025-06-11 11:33:14	1079	0.029642
2025-06-11 11:33:15	1080	0.034894
2025-06-11 11:33:16	1081	0.034566
2025-06-11 11:33:17	1082	0.035223
2025-06-11 11:33:18	1083	0.032596
2025-06-11 11:33:19	1084	0.03391
2025-06-11 11:33:20	1085	0.033581
2025-06-11 11:33:21	1086	0.034238
2025-06-11 11:33:22	1087	0.038834
2025-06-11 11:33:23	1088	0.035223
2025-06-11 11:33:24	1089	0.033253
2025-06-11 11:33:25	1090	0.03194
2025-06-11 11:33:26	1091	0.028985
2025-06-11 11:33:27	1092	0.032925
2025-06-11 11:33:28	1093	0.028328
2025-06-11 11:33:29	1094	0.038177
2025-06-11 11:33:30	1095	0.032268
2025-06-11 11:33:31	1096	0.03194
2025-06-11 11:33:32	1097	0.030955
2025-06-11 11:33:32	1097	0.035551
2025-06-11 11:33:33	1098	0.036536
2025-06-11 11:33:34	1099	0.029642
2025-06-11 11:33:36	1101	0.028657
2025-06-11 11:33:37	1102	0.032925
2025-06-11 11:33:38	1103	0.028657
2025-06-11 11:33:39	1104	0.034566
2025-06-11 11:33:40	1105	0.034566
2025-06-11 11:33:41	1106	0.03194
2025-06-11 11:33:41	1106	0.03194
2025-06-11 11:33:43	1108	0.034894
2025-06-11 11:33:44	1109	0.031283
2025-06-11 11:33:45	1110	0.041789
2025-06-11 11:33:46	1111	0.033253
2025-06-11 11:33:47	1112	0.032596
2025-06-11 11:33:48	1113	0.032596
2025-06-11 11:33:49	1114	0.033581
2025-06-11 11:33:50	1115	0.033253
2025-06-11 11:33:51	1116	0.033253
2025-06-11 11:33:52	1117	0.030627
2025-06-11 11:33:53	1118	0.035223
2025-06-11 11:33:54	1119	0.03194
2025-06-11 11:33:55	1120	0.035551
2025-06-11 11:33:56	1121	0.034238
2025-06-11 11:33:57	1122	0.032925
2025-06-11 11:33:58	1123	0.035223
2025-06-11 11:33:59	1124	0.035223
2025-06-11 11:34:00	1125	0.036864
2025-06-11 11:34:01	1126	0.02997
2025-06-11 11:34:02	1127	0.034238
2025-06-11 11:34:02	1127	0.034566
2025-06-11 11:34:03	1128	0.031611
2025-06-11 11:34:04	1129	0.033253
2025-06-11 11:34:05	1130	0.036864
2025-06-11 11:34:06	1131	0.038506
2025-06-11 11:34:07	1132	0.038506
2025-06-11 11:34:08	1133	0.035223
2025-06-11 11:34:09	1134	0.032596
2025-06-11 11:34:10	1135	0.028985
2025-06-11 11:34:11	1136	0.034238
2025-06-11 11:34:12	1137	0.033253
2025-06-11 11:34:13	1138	0.032596
2025-06-11 11:34:14	1139	0.03391
2025-06-11 11:34:15	1140	0.038177
2025-06-11 11:34:16	1141	0.032268
2025-06-11 11:34:17	1142	0.038506
2025-06-11 11:34:18	1143	0.03391
2025-06-11 11:34:19	1144	0.034238
2025-06-11 11:34:20	1145	0.034894
2025-06-11 11:34:21	1146	0.03391
2025-06-11 11:34:22	1147	0.038506
2025-06-11 11:34:23	1148	0.036536
2025-06-11 11:34:24	1149	0.036208
2025-06-11 11:34:24	1149	0.036208
2025-06-11 11:34:26	1151	0.030955
2025-06-11 11:34:27	1152	0.036536
2025-06-11 11:34:27	1152	0.031611
2025-06-11 11:34:28	1153	0.029313
2025-06-11 11:34:29	1154	0.035879
2025-06-11 11:34:30	1155	0.03194
2025-06-11 11:34:31	1156	0.031611
2025-06-11 11:34:32	1157	0.039819
2025-06-11 11:34:33	1158	0.031283
2025-06-11 11:34:34	1159	0.036208
2025-06-11 11:34:35	1160	0.031611
2025-06-11 11:34:36	1161	0.030955
2025-06-11 11:34:37	1162	0.032596
2025-06-11 11:34:38	1163	0.038506
2025-06-11 11:34:39	1164	0.036208
2025-06-11 11:34:40	1165	0.034238
2025-06-11 11:34:41	1166	0.031283
2025-06-11 11:34:42	1167	0.035551
2025-06-11 11:34:43	1168	0.031283
2025-06-11 11:34:44	1169	0.032925
2025-06-11 11:34:45	1170	0.032596
2025-06-11 11:34:46	1171	0.028328
2025-06-11 11:34:47	1172	0.034238
2025-06-11 11:34:48	1173	0.030955
2025-06-11 11:34:48	1173	0.033581
2025-06-11 11:34:49	1174	0.037193
2025-06-11 11:34:50	1175	0.032268
2025-06-11 11:34:51	1176	0.033253
2025-06-11 11:34:52	1177	0.029313
2025-06-11 11:34:53	1178	0.031283
2025-06-11 11:34:54	1179	0.03194
2025-06-11 11:34:55	1180	0.034566
2025-06-11 11:34:56	1181	0.035223
2025-06-11 11:34:57	1182	0.03391
2025-06-11 11:34:58	1183	0.028985
2025-06-11 11:34:59	1184	0.032268
2025-06-11 11:35:00	1185	0.039491
2025-06-11 11:35:01	1186	0.034894
2025-06-11 11:35:02	1187	0.028328
2025-06-11 11:35:03	1188	0.030955
2025-06-11 11:35:04	1189	0.031611
2025-06-11 11:35:05	1190	0.034566
2025-06-11 11:35:06	1191	0.034238
2025-06-11 11:35:07	1192	0.033253
2025-06-11 11:35:08	1193	0.02997
2025-06-11 11:35:09	1194	0.032925
2025-06-11 11:35:10	1195	0.027344
2025-06-11 11:35:11	1196	0.03391
2025-06-11 11:35:12	1197	0.031283
2025-06-11 11:35:13	1198	0.032268
2025-06-11 11:35:14	1199	0.03391
2025-06-11 11:35:15	1200	0.032596
2025-06-11 11:35:16	1201	0.037849
2025-06-11 11:35:17	1202	0.032268
2025-06-11 11:35:18	1203	0.034238
2025-06-11 11:35:19	1204	0.032925
2025-06-11 11:35:20	1205	0.033581
2025-06-11 11:35:20	1205	0.031611
2025-06-11 11:35:21	1206	0.031283
2025-06-11 11:35:22	1207	0.03391
2025-06-11 11:35:23	1208	0.028328
2025-06-11 11:35:24	1209	0.03391
2025-06-11 11:35:25	1210	0.037849
2025-06-11 11:35:26	1211	0.034238
2025-06-11 11:35:27	1212	0.033253
2025-06-11 11:35:28	1213	0.03194
2025-06-11 11:35:29	1214	0.032596
2025-06-11 11:35:30	1215	0.031611
2025-06-11 11:35:31	1216	0.036536
2025-06-11 11:35:32	1217	0.035551
2025-06-11 11:35:33	1218	0.027015
2025-06-11 11:35:34	1219	0.033581
2025-06-11 11:35:35	1220	0.034566
2025-06-11 11:35:36	1221	0.036208
2025-06-11 11:35:37	1222	0.032268
2025-06-11 11:35:38	1223	0.035551
2025-06-11 11:35:38	1223	0.030627
2025-06-11 11:35:40	1225	0.03391
2025-06-11 11:35:41	1226	0.034238
2025-06-11 11:35:41	1226	0.038177
2025-06-11 11:35:43	1228	0.030955
2025-06-11 11:35:44	1229	0.030955
2025-06-11 11:35:45	1230	0.02997
2025-06-11 11:35:46	1231	0.034894
2025-06-11 11:35:47	1232	0.032596
2025-06-11 11:35:48	1233	0.035223
2025-06-11 11:35:49	1234	0.036864
2025-06-11 11:35:50	1235	0.040147
2025-06-11 11:35:51	1236	0.030627
2025-06-11 11:35:51	1236	0.035223
2025-06-11 11:35:52	1237	0.034566
2025-06-11 11:35:53	1238	0.039491
2025-06-11 11:35:54	1239	0.03391
2025-06-11 11:35:55	1240	0.03391
2025-06-11 11:35:56	1241	0.036208
2025-06-11 11:35:57	1242	0.035223
2025-06-11 11:35:58	1243	0.037193
2025-06-11 11:35:59	1244	0.033581
2025-06-11 11:36:00	1245	0.031283
2025-06-11 11:36:01	1246	0.038834
2025-06-11 11:36:02	1247	0.032925
2025-06-11 11:36:03	1248	0.028328
2025-06-11 11:36:04	1249	0.039491
2025-06-11 11:36:05	1250	0.033253
2025-06-11 11:36:06	1251	0.038834
2025-06-11 11:36:07	1252	0.02997
2025-06-11 11:36:08	1253	0.03391
2025-06-11 11:36:09	1254	0.035879
2025-06-11 11:36:10	1255	0.034566
2025-06-11 11:36:11	1256	0.037193
2025-06-11 11:36:12	1257	0.039819
2025-06-11 11:36:13	1258	0.038506
2025-06-11 11:36:14	1259	0.034894
2025-06-11 11:36:16	1261	0.036864
2025-06-11 11:36:17	1262	0.039162
2025-06-11 11:36:18	1263	0.032268
2025-06-11 11:36:19	1264	0.032596
2025-06-11 11:36:19	1264	0.036208
2025-06-11 11:36:20	1265	0.037521
2025-06-11 11:36:21	1266	0.037193
2025-06-11 11:36:22	1267	0.035551
2025-06-11 11:36:24	1269	0.035551
2025-06-11 11:36:25	1270	0.031611
2025-06-11 11:36:26	1271	0.031611
2025-06-11 11:36:26	1271	0.035223
2025-06-11 11:36:28	1273	0.041789
2025-06-11 11:36:28	1273	0.034894
2025-06-11 11:36:29	1274	0.035879
2025-06-11 11:36:30	1275	0.032925
2025-06-11 11:36:32	1277	0.031283
2025-06-11 11:36:33	1278	0.034238
2025-06-11 11:36:33	1278	0.035879
2025-06-11 11:36:34	1279	0.036208
2025-06-11 11:36:35	1280	0.036864
2025-06-11 11:36:36	1281	0.03391
2025-06-11 11:36:37	1282	0.037193
2025-06-11 11:36:38	1283	0.02997
2025-06-11 11:36:39	1284	0.035551
2025-06-11 11:36:40	1285	0.034566
2025-06-11 11:36:41	1286	0.032268
2025-06-11 11:36:42	1287	0.037193
2025-06-11 11:36:44	1289	0.033253
2025-06-11 11:36:44	1289	0.032268
2025-06-11 11:36:45	1290	0.032596
2025-06-11 11:36:46	1291	0.037193
2025-06-11 11:36:48	1293	0.02997

## Sheet: Pressure Data
dateTime	Relative time	G1	G2	G4	G5
2025-06-11 11:13:09	0	5.7e-06	0.0001	0.0001	-0.03692
2025-06-11 11:13:10	1	5.7e-06	0.0001	0.0001	-0.028166
2025-06-11 11:13:10	1	5.7e-06	0.0001	0.0001	-0.023789
2025-06-11 11:13:11	2	5.68e-06	0.0001	0.0001	-0.019412
2025-06-11 11:13:13	4	5.68e-06	0.0001	0.0001	-0.023789
2025-06-11 11:13:14	5	5.68e-06	0.0001	0.0001	-0.041297
2025-06-11 11:13:15	6	5.68e-06	0.0001	0.0001	-0.028166
2025-06-11 11:13:16	7	5.68e-06	0.0001	0.0001	-0.032543
2025-06-11 11:13:17	8	5.68e-06	0.0001	0.0001	-0.019412
2025-06-11 11:13:18	9	5.7e-06	0.0001	0.0001	-0.028166
2025-06-11 11:13:18	9	5.68e-06	0.0001	0.0001	-0.023789
2025-06-11 11:13:19	10	5.68e-06	0.0001	0.0001	-0.023789
2025-06-11 11:13:20	11	5.7e-06	0.0001	0.0001	-0.028166
2025-06-11 11:13:21	12	5.68e-06	0.0001	0.0001	-0.028166
2025-06-11 11:13:22	13	5.68e-06	0.0001	0.0001	-0.015035
2025-06-11 11:13:23	14	5.7e-06	0.0001	0.0001	-0.010658
2025-06-11 11:13:24	15	5.7e-06	0.0001	0.0001	-0.03692
2025-06-11 11:13:25	16	5.7e-06	0.0001	0.0001	-0.023789
2025-06-11 11:13:27	18	5.7e-06	0.0001	0.0001	-0.028166
2025-06-11 11:13:27	18	5.68e-06	0.0001	0.0001	-0.019412
2025-06-11 11:13:28	19	5.7e-06	0.0001	0.0001	-0.028166
2025-06-11 11:13:29	20	5.68e-06	0.0001	0.0001	-0.023789
2025-06-11 11:13:30	21	5.7e-06	0.0001	0.0001	-0.023789
2025-06-11 11:13:31	22	5.7e-06	0.0001	0.0001	-0.023789
2025-06-11 11:13:33	24	5.7e-06	0.0001	0.0001	-0.03692
2025-06-11 11:13:34	25	5.7e-06	0.0001	0.0001	-0.019412
2025-06-11 11:13:35	26	5.68e-06	0.0001	0.0001	-0.015035
2025-06-11 11:13:35	26	5.7e-06	0.0001	0.0001	-0.023789
2025-06-11 11:13:36	27	5.68e-06	0.0001	0.0001	-0.015035
2025-06-11 11:13:37	28	5.68e-06	0.0001	0.0001	-0.03692
2025-06-11 11:13:38	29	5.68e-06	0.0001	0.0001	-0.023789
2025-06-11 11:13:39	30	5.68e-06	0.0001	0.0001	-0.028166
2025-06-11 11:13:40	31	5.68e-06	0.0001	0.0001	-0.028166
2025-06-11 11:13:41	32	5.7e-06	0.0001	0.0001	-0.010658
2025-06-11 11:13:42	33	5.7e-06	0.0001	0.0001	-0.023789
2025-06-11 11:13:43	34	5.7e-06	0.0001	0.0001	-0.032543
2025-06-11 11:13:44	35	5.7e-06	0.0001	0.0001	-0.019412
2025-06-11 11:13:45	36	5.7e-06	0.0001	0.0001	-0.019412
2025-06-11 11:13:47	38	5.7e-06	0.0001	0.0001	-0.010658
2025-06-11 11:13:48	39	5.7e-06	0.0001	0.0001	-0.032543
2025-06-11 11:13:49	40	5.68e-06	0.0001	0.0001	-0.032543
2025-06-11 11:13:50	41	5.7e-06	0.0001	0.0001	-0.032543
2025-06-11 11:13:51	42	5.7e-06	0.0001	0.0001	-0.028166
2025-06-11 11:13:52	43	5.7e-06	0.0001	0.0001	-0.03692
2025-06-11 11:13:52	43	5.68e-06	0.0001	0.0001	-0.019412
2025-06-11 11:13:53	44	5.7e-06	0.0001	0.0001	-0.028166
2025-06-11 11:13:55	46	5.68e-06	0.0001	0.0001	-0.019412
2025-06-11 11:13:56	47	5.7e-06	0.0001	0.0001	-0.028166
2025-06-11 11:13:57	48	5.68e-06	0.0001	0.0001	-0.023789
2025-06-11 11:13:58	49	5.68e-06	0.0001	0.0001	-0.023789
2025-06-11 11:13:59	50	5.68e-06	0.0001	0.0001	-0.010658
2025-06-11 11:14:00	51	5.68e-06	0.0001	0.0001	-0.023789
2025-06-11 11:14:01	52	5.7e-06	0.0001	0.0001	-0.028166
2025-06-11 11:14:02	53	5.68e-06	0.0001	0.0001	-0.019412
2025-06-11 11:14:03	54	5.7e-06	0.0001	0.0001	-0.041297
2025-06-11 11:14:04	55	5.68e-06	0.0001	0.0001	-0.032543
2025-06-11 11:14:05	56	5.68e-06	0.0001	0.0001	-0.03692
2025-06-11 11:14:06	57	5.66e-06	0.0001	0.0001	-0.023789
2025-06-11 11:14:07	58	5.7e-06	0.0001	0.0001	-0.032543
2025-06-11 11:14:08	59	5.66e-06	0.0001	0.0001	-0.028166
2025-06-11 11:14:09	60	5.7e-06	0.0001	0.0001	-0.028166
2025-06-11 11:14:09	60	5.68e-06	0.0001	0.0001	-0.019412
2025-06-11 11:14:10	61	5.64e-06	0.0001	0.0001	-0.023789
2025-06-11 11:14:11	62	5.68e-06	0.0001	0.0001	-0.023789
2025-06-11 11:14:12	63	5.64e-06	0.0001	0.0001	-0.023789
2025-06-11 11:14:13	64	5.64e-06	0.0001	0.0001	-0.015035
2025-06-11 11:14:14	65	5.62e-06	0.0001	0.0001	-0.023789
2025-06-11 11:14:15	66	5.6e-06	0.0001	0.0001	-0.032543
2025-06-11 11:14:17	68	5.62e-06	0.0001	0.0001	-0.006281
2025-06-11 11:14:18	69	5.6e-06	0.0001	0.0001	-0.015035
2025-06-11 11:14:18	69	5.6e-06	0.0001	0.0001	-0.032543
2025-06-11 11:14:19	70	5.62e-06	0.0001	0.0001	-0.023789
2025-06-11 11:14:20	71	5.62e-06	0.0001	0.0001	-0.032543
2025-06-11 11:14:21	72	5.6e-06	0.0001	0.0001	-0.006281
2025-06-11 11:14:22	73	5.62e-06	0.0001	0.0001	-0.028166
2025-06-11 11:14:23	74	5.6e-06	0.0001	0.0001	-0.023789
2025-06-11 11:14:24	75	5.6e-06	0.0001	0.0001	-0.028166
2025-06-11 11:14:25	76	5.6e-06	0.0001	0.0001	-0.03692
2025-06-11 11:14:26	77	5.6e-06	0.0001	0.0001	-0.028166
2025-06-11 11:14:27	78	5.6e-06	0.0001	0.0001	-0.032543
2025-06-11 11:14:28	79	5.6e-06	0.0001	0.0001	-0.028166
2025-06-11 11:14:29	80	5.62e-06	0.0001	0.0001	-0.006281
2025-06-11 11:14:30	81	5.62e-06	0.0001	0.0001	-0.023789
2025-06-11 11:14:31	82	5.62e-06	0.0001	0.0001	-0.03692
2025-06-11 11:14:32	83	5.6e-06	0.0001	0.0001	-0.028166
2025-06-11 11:14:33	84	5.6e-06	0.0001	0.0001	-0.023789
2025-06-11 11:14:34	85	5.62e-06	0.0001	0.0001	-0.023789
2025-06-11 11:14:35	86	5.6e-06	0.0001	0.0001	-0.028166
2025-06-11 11:14:36	87	5.6e-06	0.0001	0.0001	-0.019412
2025-06-11 11:14:37	88	5.6e-06	0.0001	0.0001	-0.019412
2025-06-11 11:14:38	89	5.62e-06	0.0001	0.0001	-0.010658
2025-06-11 11:14:39	90	5.6e-06	0.0001	0.0001	-0.028166
2025-06-11 11:14:40	91	5.62e-06	0.0001	0.0001	-0.019412
2025-06-11 11:14:41	92	5.6e-06	0.0001	0.0001	-0.023789
2025-06-11 11:14:42	93	5.6e-06	0.0001	0.0001	-0.032543
2025-06-11 11:14:43	94	5.62e-06	0.0001	0.0001	-0.019412
2025-06-11 11:14:44	95	5.62e-06	0.0001	0.0001	-0.041297
2025-06-11 11:14:45	96	5.6e-06	0.0001	0.0001	-0.023789
2025-06-11 11:14:46	97	5.6e-06	0.0001	0.0001	-0.019412
2025-06-11 11:14:47	98	5.55e-06	0.0001	0.0001	-0.028166
2025-06-11 11:14:48	99	5.51e-06	0.0001	0.0001	-0.001904
2025-06-11 11:14:49	100	5.51e-06	0.0001	0.0001	-0.023789
2025-06-11 11:14:50	101	5.51e-06	0.0001	0.0001	-0.019412
2025-06-11 11:14:51	102	5.49e-06	0.0001	0.0001	-0.019412
2025-06-11 11:14:52	103	5.51e-06	0.0001	0.0001	-0.028166
2025-06-11 11:14:52	103	5.51e-06	0.0001	0.0001	-0.028166
2025-06-11 11:14:53	104	5.51e-06	0.0001	0.0001	-0.019412
2025-06-11 11:14:54	105	5.51e-06	0.0001	0.0001	-0.028166
2025-06-11 11:14:55	106	5.51e-06	0.0001	0.0001	-0.03692
2025-06-11 11:14:56	107	5.51e-06	0.0001	0.0001	-0.028166
2025-06-11 11:14:57	108	5.43e-06	0.0001	0.0001	-0.028166
2025-06-11 11:14:58	109	5.41e-06	0.0001	0.0001	-0.019412
2025-06-11 11:14:59	110	5.41e-06	0.0001	0.0001	-0.010658
2025-06-11 11:15:00	111	5.41e-06	0.0001	0.0001	-0.023789
2025-06-11 11:15:01	112	5.41e-06	0.0001	0.0001	-0.045674
2025-06-11 11:15:02	113	5.39e-06	0.0001	0.0001	-0.028166
2025-06-11 11:15:03	114	5.41e-06	0.0001	0.0001	-0.023789
2025-06-11 11:15:04	115	5.41e-06	0.0001	0.0001	-0.019412
2025-06-11 11:15:05	116	5.39e-06	0.0001	0.0001	-0.028166
2025-06-11 11:15:06	117	5.41e-06	0.0001	0.0001	-0.015035
2025-06-11 11:15:07	118	5.39e-06	0.0001	0.0001	-0.032543
2025-06-11 11:15:08	119	5.41e-06	0.0001	0.0001	-0.023789
2025-06-11 11:15:09	120	5.41e-06	0.0001	0.0001	-0.023789
2025-06-11 11:15:10	121	5.39e-06	0.0001	0.0001	-0.028166
2025-06-11 11:15:11	122	5.39e-06	0.0001	0.0001	-0.032543
2025-06-11 11:15:12	123	5.39e-06	0.0001	0.0001	-0.019412
2025-06-11 11:15:13	124	5.39e-06	0.0001	0.0001	-0.023789
2025-06-11 11:15:14	125	5.39e-06	0.0001	0.0001	-0.019412
2025-06-11 11:15:15	126	5.39e-06	0.0001	0.0001	-0.028166
2025-06-11 11:15:16	127	5.41e-06	0.0001	0.0001	-0.032543
2025-06-11 11:15:17	128	5.41e-06	0.0001	0.0001	-0.028166
2025-06-11 11:15:18	129	5.35e-06	0.0001	0.0001	-0.019412
2025-06-11 11:15:19	130	5.33e-06	0.0001	0.0001	-0.015035
2025-06-11 11:15:20	131	5.31e-06	0.0001	0.0001	-0.028166
2025-06-11 11:15:21	132	5.3e-06	0.0001	0.0001	-0.028166
2025-06-11 11:15:22	133	5.3e-06	0.0001	0.0001	-0.028166
2025-06-11 11:15:23	134	5.31e-06	0.0001	0.0001	-0.028166
2025-06-11 11:15:24	135	5.3e-06	0.0001	0.0001	-0.023789
2025-06-11 11:15:25	136	5.3e-06	0.0001	0.0001	-0.028166
2025-06-11 11:15:26	137	5.3e-06	0.0001	0.0001	-0.028166
2025-06-11 11:15:27	138	5.3e-06	0.0001	0.0001	-0.028166
2025-06-11 11:15:27	138	5.31e-06	0.0001	0.0001	-0.023789
2025-06-11 11:15:28	139	5.3e-06	0.0001	0.0001	-0.03692
2025-06-11 11:15:29	140	5.3e-06	0.0001	0.0001	-0.010658
2025-06-11 11:15:30	141	5.3e-06	0.0001	0.0001	-0.028166
2025-06-11 11:15:31	142	5.31e-06	0.0001	0.0001	-0.023789
2025-06-11 11:15:32	143	5.3e-06	0.0001	0.0001	-0.010658
2025-06-11 11:15:33	144	5.3e-06	0.0001	0.0001	-0.019412
2025-06-11 11:15:34	145	5.3e-06	0.0001	0.0001	-0.019412
2025-06-11 11:15:35	146	5.3e-06	0.0001	0.0001	-0.028166
2025-06-11 11:15:36	147	5.31e-06	0.0001	0.0001	-0.032543
2025-06-11 11:15:37	148	5.3e-06	0.0001	0.0001	-0.028166
2025-06-11 11:15:38	149	5.31e-06	0.0001	0.0001	-0.03692
2025-06-11 11:15:39	150	5.31e-06	0.0001	0.0001	-0.023789
2025-06-11 11:15:40	151	5.3e-06	0.0001	0.0001	-0.028166
2025-06-11 11:15:41	152	5.3e-06	0.0001	0.0001	-0.015035
2025-06-11 11:15:42	153	5.3e-06	0.0001	0.0001	-0.028166
2025-06-11 11:15:43	154	5.31e-06	0.0001	0.0001	-0.028166
2025-06-11 11:15:44	155	5.3e-06	0.0001	0.0001	-0.023789
2025-06-11 11:15:45	156	5.31e-06	0.0001	0.0001	-0.023789
2025-06-11 11:15:46	157	5.3e-06	0.0001	0.0001	-0.032543
2025-06-11 11:15:47	158	5.3e-06	0.0001	0.0001	-0.028166
2025-06-11 11:15:48	159	5.3e-06	0.0001	0.0001	-0.023789
2025-06-11 11:15:49	160	5.3e-06	0.0001	0.0001	-0.023789
2025-06-11 11:15:50	161	5.3e-06	0.0001	0.0001	-0.028166
2025-06-11 11:15:51	162	5.3e-06	0.0001	0.0001	-0.019412
2025-06-11 11:15:51	162	5.3e-06	0.0001	0.0001	-0.041297
2025-06-11 11:15:53	164	5.3e-06	0.0001	0.0001	-0.019412
2025-06-11 11:15:53	164	5.3e-06	0.0001	0.0001	-0.041297
2025-06-11 11:15:54	165	5.3e-06	0.0001	0.0001	-0.028166
2025-06-11 11:15:55	166	5.3e-06	0.0001	0.0001	-0.019412
2025-06-11 11:15:56	167	5.3e-06	0.0001	0.0001	-0.028166
2025-06-11 11:15:57	168	5.3e-06	0.0001	0.0001	-0.023789
2025-06-11 11:15:58	169	5.3e-06	0.0001	0.0001	-0.028166
2025-06-11 11:15:59	170	5.3e-06	0.0001	0.0001	-0.03692
2025-06-11 11:16:00	171	5.3e-06	0.0001	0.0001	-0.028166
2025-06-11 11:16:01	172	5.3e-06	0.0001	0.0001	-0.015035
2025-06-11 11:16:02	173	5.3e-06	0.0001	0.0001	-0.032543
2025-06-11 11:16:03	174	5.28e-06	0.0001	0.0001	-0.032543
2025-06-11 11:16:04	175	5.3e-06	0.0001	0.0001	-0.015035
2025-06-11 11:16:05	176	5.28e-06	0.0001	0.0001	-0.015035
2025-06-11 11:16:06	177	5.24e-06	0.0001	0.0001	-0.015035
2025-06-11 11:16:07	178	5.24e-06	0.0001	0.0001	-0.023789
2025-06-11 11:16:08	179	5.22e-06	0.0001	0.0001	-0.028166
2025-06-11 11:16:09	180	5.2e-06	0.0001	0.0001	-0.032543
2025-06-11 11:16:10	181	5.2e-06	0.0001	0.0001	-0.028166
2025-06-11 11:16:11	182	5.2e-06	0.0001	0.0001	-0.015035
2025-06-11 11:16:12	183	5.2e-06	0.0001	0.0001	-0.023789
2025-06-11 11:16:13	184	5.2e-06	0.0001	0.0001	-0.03692
2025-06-11 11:16:14	185	5.22e-06	0.0001	0.0001	-0.006281
2025-06-11 11:16:15	186	5.2e-06	0.0001	0.0001	-0.010658
2025-06-11 11:16:16	187	5.2e-06	0.0001	0.0001	-0.015035
2025-06-11 11:16:17	188	5.2e-06	0.0001	0.0001	-0.03692
2025-06-11 11:16:17	188	5.2e-06	0.0001	0.0001	-0.015035
2025-06-11 11:16:19	190	5.2e-06	0.0001	0.0001	-0.03692
2025-06-11 11:16:19	190	5.2e-06	0.0001	0.0001	-0.03692
2025-06-11 11:16:20	191	5.18e-06	0.0001	0.0001	-0.03692
2025-06-11 11:16:21	192	5.2e-06	0.0001	0.0001	-0.019412
2025-06-11 11:16:22	193	5.2e-06	0.0001	0.0001	-0.015035
2025-06-11 11:16:23	194	5.2e-06	0.0001	0.0001	-0.028166
2025-06-11 11:16:24	195	5.2e-06	0.0001	0.0001	-0.019412
2025-06-11 11:16:25	196	5.2e-06	0.0001	0.0001	-0.028166
2025-06-11 11:16:26	197	5.2e-06	0.0001	0.0001	-0.041297
2025-06-11 11:16:27	198	5.18e-06	0.0001	0.0001	-0.032543
2025-06-11 11:16:28	199	5.2e-06	0.0001	0.0001	-0.032543
2025-06-11 11:16:29	200	5.2e-06	0.0001	0.0001	-0.028166
2025-06-11 11:16:30	201	5.2e-06	0.0001	0.0001	-0.015035
2025-06-11 11:16:31	202	5.2e-06	0.0001	0.0001	-0.028166
2025-06-11 11:16:32	203	5.18e-06	0.0001	0.0001	-0.032543
2025-06-11 11:16:33	204	5.2e-06	0.0001	0.0001	-0.028166
2025-06-11 11:16:34	205	5.2e-06	0.0001	0.0001	-0.032543
2025-06-11 11:16:35	206	5.2e-06	0.0001	0.0001	-0.023789
2025-06-11 11:16:36	207	5.2e-06	0.0001	0.0001	-0.019412
2025-06-11 11:16:37	208	5.2e-06	0.0001	0.0001	-0.032543
2025-06-11 11:16:38	209	5.2e-06	0.0001	0.0001	-0.019412
2025-06-11 11:16:39	210	5.2e-06	0.0001	0.0001	-0.032543
2025-06-11 11:16:40	211	5.2e-06	0.0001	0.0001	-0.019412
2025-06-11 11:16:41	212	5.2e-06	0.0001	0.0001	-0.032543
2025-06-11 11:16:42	213	5.2e-06	0.0001	0.0001	-0.041297
2025-06-11 11:16:43	214	5.2e-06	0.0001	0.0001	-0.03692
2025-06-11 11:16:43	214	5.2e-06	0.0001	0.0001	-0.028166
2025-06-11 11:16:44	215	5.2e-06	0.0001	0.0001	-0.019412
2025-06-11 11:16:45	216	5.22e-06	0.0001	0.0001	-0.023789
2025-06-11 11:16:46	217	5.2e-06	0.0001	0.0001	-0.032543
2025-06-11 11:16:47	218	5.2e-06	0.0001	0.0001	-0.03692
2025-06-11 11:16:48	219	5.2e-06	0.0001	0.0001	-0.019412
2025-06-11 11:16:49	220	5.2e-06	0.0001	0.0001	-0.023789
2025-06-11 11:16:50	221	5.2e-06	0.0001	0.0001	-0.03692
2025-06-11 11:16:51	222	5.2e-06	0.0001	0.0001	-0.010658
2025-06-11 11:16:52	223	5.2e-06	0.0001	0.0001	-0.019412
2025-06-11 11:16:53	224	5.18e-06	0.0001	0.0001	-0.028166
2025-06-11 11:16:54	225	5.2e-06	0.0001	0.0001	-0.028166
2025-06-11 11:16:55	226	5.2e-06	0.0001	0.0001	-0.023789
2025-06-11 11:16:56	227	5.2e-06	0.0001	0.0001	-0.032543
2025-06-11 11:16:57	228	5.2e-06	0.0001	0.0001	-0.032543
2025-06-11 11:16:58	229	5.2e-06	0.0001	0.0001	-0.045674
2025-06-11 11:16:59	230	5.2e-06	0.0001	0.0001	-0.028166
2025-06-11 11:17:00	231	5.2e-06	0.0001	0.0001	-0.023789
2025-06-11 11:17:01	232	5.2e-06	0.0001	0.0001	-0.03692
2025-06-11 11:17:02	233	5.2e-06	0.0001	0.0001	-0.023789
2025-06-11 11:17:03	234	5.2e-06	0.0001	0.0001	-0.023789
2025-06-11 11:17:04	235	5.2e-06	0.0001	0.0001	-0.028166
2025-06-11 11:17:05	236	5.2e-06	0.0001	0.0001	-0.028166
2025-06-11 11:17:06	237	5.2e-06	0.0001	0.0001	-0.019412
2025-06-11 11:17:07	238	5.2e-06	0.0001	0.0001	-0.028166
2025-06-11 11:17:07	238	5.18e-06	0.0001	0.0001	-0.019412
2025-06-11 11:17:09	240	5.2e-06	0.0001	0.0001	-0.015035
2025-06-11 11:17:10	241	5.2e-06	0.0001	0.0001	-0.015035
2025-06-11 11:17:11	242	5.18e-06	0.0001	0.0001	-0.015035
2025-06-11 11:17:12	243	5.2e-06	0.0001	0.0001	-0.006281
2025-06-11 11:17:13	244	5.2e-06	0.0001	0.0001	-0.028166
2025-06-11 11:17:14	245	5.2e-06	0.0001	0.0001	-0.032543
2025-06-11 11:17:15	246	5.18e-06	0.0001	0.0001	-0.023789
2025-06-11 11:17:16	247	5.18e-06	0.0001	0.0001	-0.032543
2025-06-11 11:17:17	248	5.2e-06	0.0001	0.0001	-0.019412
2025-06-11 11:17:18	249	5.2e-06	0.0001	0.0001	-0.028166
2025-06-11 11:17:19	250	5.2e-06	0.0001	0.0001	-0.001904
2025-06-11 11:17:20	251	5.22e-06	0.0001	0.0001	-0.028166
2025-06-11 11:17:21	252	5.2e-06	0.0001	0.0001	-0.028166
2025-06-11 11:17:22	253	5.2e-06	0.0001	0.0001	-0.032543
2025-06-11 11:17:23	254	5.2e-06	0.0001	0.0001	-0.019412
2025-06-11 11:17:24	255	5.2e-06	0.0001	0.0001	-0.019412
2025-06-11 11:17:25	256	5.2e-06	0.0001	0.0001	-0.032543
2025-06-11 11:17:26	257	5.2e-06	0.0001	0.0001	-0.028166
2025-06-11 11:17:27	258	5.2e-06	0.0001	0.0001	-0.023789
2025-06-11 11:17:28	259	5.2e-06	0.0001	0.0001	-0.015035
2025-06-11 11:17:29	260	5.2e-06	0.0001	0.0001	-0.023789
2025-06-11 11:17:30	261	5.18e-06	0.0001	0.0001	-0.023789
2025-06-11 11:17:31	262	5.2e-06	0.0001	0.0001	-0.019412
2025-06-11 11:17:33	264	5.2e-06	0.0001	0.0001	-0.028166
2025-06-11 11:17:33	264	5.2e-06	0.0001	0.0001	-0.010658
2025-06-11 11:17:35	266	5.2e-06	0.0001	0.0001	-0.019412
2025-06-11 11:17:36	267	5.2e-06	0.0001	0.0001	-0.032543
2025-06-11 11:17:37	268	5.2e-06	0.0001	0.0001	-0.03692
2025-06-11 11:17:38	269	5.2e-06	0.0001	0.0001	-0.010658
2025-06-11 11:17:39	270	5.2e-06	0.0001	0.0001	-0.032543
2025-06-11 11:17:40	271	5.2e-06	0.0001	0.0001	-0.023789
2025-06-11 11:17:41	272	5.2e-06	0.0001	0.0001	-0.045674
2025-06-11 11:17:41	272	5.2e-06	0.0001	0.0001	-0.019412
2025-06-11 11:17:43	274	5.2e-06	0.0001	0.0001	-0.023789
2025-06-11 11:17:44	275	5.2e-06	0.0001	0.0001	-0.010658
2025-06-11 11:17:45	276	5.2e-06	0.0001	0.0001	-0.006281
2025-06-11 11:17:46	277	5.2e-06	0.0001	0.0001	-0.03692
2025-06-11 11:17:47	278	5.2e-06	0.0001	0.0001	-0.023789
2025-06-11 11:17:48	279	5.2e-06	0.0001	0.0001	-0.019412
2025-06-11 11:17:49	280	5.2e-06	0.0001	0.0001	-0.023789
2025-06-11 11:17:49	280	5.18e-06	0.0001	0.0001	-0.019412
2025-06-11 11:17:51	282	5.2e-06	0.0001	0.0001	-0.028166
2025-06-11 11:17:52	283	5.2e-06	0.0001	0.0001	-0.028166
2025-06-11 11:17:53	284	5.2e-06	0.0001	0.0001	-0.023789
2025-06-11 11:17:54	285	5.2e-06	0.0001	0.0001	-0.019412
2025-06-11 11:17:55	286	5.2e-06	0.0001	0.0001	-0.023789
2025-06-11 11:17:56	287	5.2e-06	0.0001	0.0001	-0.015035
2025-06-11 11:17:57	288	5.2e-06	0.0001	0.0001	-0.019412
2025-06-11 11:17:58	289	5.18e-06	0.0001	0.0001	-0.032543
2025-06-11 11:17:59	290	5.2e-06	0.0001	0.0001	-0.028166
2025-06-11 11:18:00	291	5.2e-06	0.0001	0.0001	-0.028166
2025-06-11 11:18:01	292	5.18e-06	0.0001	0.0001	-0.023789
2025-06-11 11:18:02	293	5.2e-06	0.0001	0.0001	-0.032543
2025-06-11 11:18:03	294	5.2e-06	0.0001	0.0001	-0.023789
2025-06-11 11:18:04	295	5.18e-06	0.0001	0.0001	-0.023789
2025-06-11 11:18:05	296	5.18e-06	0.0001	0.0001	-0.023789
2025-06-11 11:18:06	297	5.18e-06	0.0001	0.0001	-0.015035
2025-06-11 11:18:06	297	5.12e-06	0.0001	0.0001	-0.032543
2025-06-11 11:18:07	298	5.12e-06	0.0001	0.0001	-0.028166
2025-06-11 11:18:09	300	5.12e-06	0.0001	0.0001	-0.041297
2025-06-11 11:18:10	301	5.12e-06	0.0001	0.0001	-0.019412
2025-06-11 11:18:11	302	5.08e-06	0.0001	0.0001	-0.019412
2025-06-11 11:18:12	303	5.08e-06	0.0001	0.0001	-0.03692
2025-06-11 11:18:13	304	5.1e-06	0.0001	0.0001	-0.028166
2025-06-11 11:18:14	305	5.1e-06	0.0001	0.0001	-0.015035
2025-06-11 11:18:15	306	5.08e-06	0.0001	0.0001	-0.041297
2025-06-11 11:18:15	306	5.1e-06	0.0001	0.0001	-0.032543
2025-06-11 11:18:16	307	5.1e-06	0.0001	0.0001	-0.001904
2025-06-11 11:18:17	308	5.1e-06	0.0001	0.0001	-0.028166
2025-06-11 11:18:18	309	5.1e-06	0.0001	0.0001	-0.023789
2025-06-11 11:18:19	310	5.1e-06	0.0001	0.0001	-0.03692
2025-06-11 11:18:20	311	5.08e-06	0.0001	0.0001	-0.03692
2025-06-11 11:18:21	312	5.1e-06	0.0001	0.0001	-0.028166
2025-06-11 11:18:23	314	5.08e-06	0.0001	0.0001	-0.028166
2025-06-11 11:18:23	314	5.08e-06	0.0001	0.0001	-0.028166
2025-06-11 11:18:24	315	5.08e-06	0.0001	0.0001	-0.023789
2025-06-11 11:18:25	316	5.08e-06	0.0001	0.0001	-0.028166
2025-06-11 11:18:26	317	5.1e-06	0.0001	0.0001	-0.015035
2025-06-11 11:18:27	318	5.08e-06	0.0001	0.0001	-0.028166
2025-06-11 11:18:28	319	5.1e-06	0.0001	0.0001	-0.019412
2025-06-11 11:18:29	320	5.1e-06	0.0001	0.0001	-0.028166
2025-06-11 11:18:31	322	5.1e-06	0.0001	0.0001	-0.032543
2025-06-11 11:18:32	323	5.1e-06	0.0001	0.0001	-0.028166
2025-06-11 11:18:33	324	5.08e-06	0.0001	0.0001	-0.028166
2025-06-11 11:18:34	325	5.08e-06	0.0001	0.0001	-0.028166
2025-06-11 11:18:35	326	5.1e-06	0.0001	0.0001	-0.028166
2025-06-11 11:18:36	327	5.08e-06	0.0001	0.0001	-0.028166
2025-06-11 11:18:37	328	5.1e-06	0.0001	0.0001	-0.028166
2025-06-11 11:18:38	329	5.08e-06	0.0001	0.0001	-0.019412
2025-06-11 11:18:39	330	5.08e-06	0.0001	0.0001	-0.019412
2025-06-11 11:18:40	331	5.08e-06	0.0001	0.0001	-0.028166
2025-06-11 11:18:41	332	5.1e-06	0.0001	0.0001	-0.028166
2025-06-11 11:18:42	333	5.08e-06	0.0001	0.0001	-0.019412
2025-06-11 11:18:43	334	5.1e-06	0.0001	0.0001	-0.001904
2025-06-11 11:18:44	335	5.1e-06	0.0001	0.0001	-0.041297
2025-06-11 11:18:45	336	5.08e-06	0.0001	0.0001	-0.028166
2025-06-11 11:18:46	337	5.08e-06	0.0001	0.0001	-0.028166
2025-06-11 11:18:47	338	5.1e-06	0.0001	0.0001	-0.023789
2025-06-11 11:18:48	339	5.1e-06	0.0001	0.0001	-0.019412
2025-06-11 11:18:49	340	5.08e-06	0.0001	0.0001	-0.019412
2025-06-11 11:18:49	340	5.1e-06	0.0001	0.0001	-0.028166
2025-06-11 11:18:50	341	5.1e-06	0.0001	0.0001	-0.032543
2025-06-11 11:18:51	342	5.08e-06	0.0001	0.0001	-0.028166
2025-06-11 11:18:52	343	5.1e-06	0.0001	0.0001	-0.032543
2025-06-11 11:18:53	344	5.08e-06	0.0001	0.0001	-0.023789
2025-06-11 11:18:54	345	5.1e-06	0.0001	0.0001	-0.015035
2025-06-11 11:18:55	346	5.1e-06	0.0001	0.0001	-0.028166
2025-06-11 11:18:56	347	5.1e-06	0.0001	0.0001	-0.019412
2025-06-11 11:18:57	348	5.1e-06	0.0001	0.0001	-0.023789
2025-06-11 11:18:58	349	5.1e-06	0.0001	0.0001	-0.015035
2025-06-11 11:18:59	350	5.1e-06	0.0001	0.0001	-0.028166
2025-06-11 11:19:00	351	5.08e-06	0.0001	0.0001	-0.03692
2025-06-11 11:19:01	352	5.1e-06	0.0001	0.0001	-0.019412
2025-06-11 11:19:02	353	5.08e-06	0.0001	0.0001	-0.028166
2025-06-11 11:19:03	354	5.1e-06	0.0001	0.0001	-0.023789
2025-06-11 11:19:04	355	5.08e-06	0.0001	0.0001	-0.023789
2025-06-11 11:19:05	356	5.1e-06	0.0001	0.0001	-0.028166
2025-06-11 11:19:06	357	5.1e-06	0.0001	0.0001	-0.019412
2025-06-11 11:19:07	358	5.1e-06	0.0001	0.0001	-0.028166
2025-06-11 11:19:08	359	5.1e-06	0.0001	0.0001	-0.028166
2025-06-11 11:19:09	360	5.1e-06	0.0001	0.0001	-0.032543
2025-06-11 11:19:10	361	5.1e-06	0.0001	0.0001	-0.023789
2025-06-11 11:19:11	362	5.08e-06	0.0001	0.0001	-0.015035
2025-06-11 11:19:12	363	5.08e-06	0.0001	0.0001	-0.019412
2025-06-11 11:19:13	364	5.08e-06	0.0001	0.0001	-0.019412
2025-06-11 11:19:14	365	5.08e-06	0.0001	0.0001	-0.028166
2025-06-11 11:19:15	366	5.08e-06	0.0001	0.0001	-0.023789
2025-06-11 11:19:16	367	5.08e-06	0.0001	0.0001	-0.032543
2025-06-11 11:19:17	368	5.1e-06	0.0001	0.0001	-0.041297
2025-06-11 11:19:18	369	5.1e-06	0.0001	0.0001	-0.028166
2025-06-11 11:19:19	370	5.1e-06	0.0001	0.0001	-0.03692
2025-06-11 11:19:20	371	5.1e-06	0.0001	0.0001	-0.028166
2025-06-11 11:19:21	372	5.1e-06	0.0001	0.0001	-0.032543
2025-06-11 11:19:22	373	5.08e-06	0.0001	0.0001	-0.028166
2025-06-11 11:19:22	373	5.08e-06	0.0001	0.0001	-0.023789
2025-06-11 11:19:23	374	5.08e-06	0.0001	0.0001	-0.019412
2025-06-11 11:19:24	375	5.1e-06	0.0001	0.0001	-0.041297
2025-06-11 11:19:25	376	5.08e-06	0.0001	0.0001	-0.028166
2025-06-11 11:19:26	377	5.1e-06	0.0001	0.0001	-0.028166
2025-06-11 11:19:27	378	5.08e-06	0.0001	0.0001	-0.019412
2025-06-11 11:19:28	379	5.1e-06	0.0001	0.0001	-0.023789
2025-06-11 11:19:29	380	5.1e-06	0.0001	0.0001	-0.028166
2025-06-11 11:19:30	381	5.1e-06	0.0001	0.0001	-0.028166
2025-06-11 11:19:31	382	5.1e-06	0.0001	0.0001	-0.023789
2025-06-11 11:19:32	383	5.1e-06	0.0001	0.0001	-0.019412
2025-06-11 11:19:33	384	5.1e-06	0.0001	0.0001	-0.023789
2025-06-11 11:19:34	385	5.1e-06	0.0001	0.0001	-0.023789
2025-06-11 11:19:35	386	5.1e-06	0.0001	0.0001	-0.041297
2025-06-11 11:19:36	387	5.1e-06	0.0001	0.0001	-0.023789
2025-06-11 11:19:37	388	5.1e-06	0.0001	0.0001	-0.023789
2025-06-11 11:19:38	389	5.1e-06	0.0001	0.0001	-0.028166
2025-06-11 11:19:39	390	5.1e-06	0.0001	0.0001	-0.03692
2025-06-11 11:19:40	391	5.1e-06	0.0001	0.0001	-0.015035
2025-06-11 11:19:41	392	5.08e-06	0.0001	0.0001	-0.015035
2025-06-11 11:19:42	393	5.08e-06	0.0001	0.0001	-0.045674
2025-06-11 11:19:43	394	5.08e-06	0.0001	0.0001	-0.032543
2025-06-11 11:19:44	395	5.08e-06	0.0001	0.0001	-0.015035
2025-06-11 11:19:45	396	5.1e-06	0.0001	0.0001	-0.03692
2025-06-11 11:19:46	397	5.1e-06	0.0001	0.0001	-0.041297
2025-06-11 11:19:47	398	5.08e-06	0.0001	0.0001	-0.019412
2025-06-11 11:19:48	399	5.1e-06	0.0001	0.0001	-0.041297
2025-06-11 11:19:49	400	5.1e-06	0.0001	0.0001	-0.019412
2025-06-11 11:19:50	401	5.08e-06	0.0001	0.0001	-0.03692
2025-06-11 11:19:51	402	5.08e-06	0.0001	0.0001	-0.028166
2025-06-11 11:19:52	403	5.08e-06	0.0001	0.0001	-0.03692
2025-06-11 11:19:53	404	5.1e-06	0.0001	0.0001	-0.023789
2025-06-11 11:19:54	405	5.1e-06	0.0001	0.0001	-0.028166
2025-06-11 11:19:55	406	5.08e-06	0.0001	0.0001	-0.028166
2025-06-11 11:19:56	407	5.08e-06	0.0001	0.0001	-0.028166
2025-06-11 11:19:57	408	5.08e-06	0.0001	0.0001	-0.032543
2025-06-11 11:19:58	409	5.08e-06	0.0001	0.0001	-0.015035
2025-06-11 11:19:59	410	5.08e-06	0.0001	0.0001	-0.019412
2025-06-11 11:20:00	411	5.08e-06	0.0001	0.0001	-0.045674
2025-06-11 11:20:01	412	5.08e-06	0.0001	0.0001	-0.03692
2025-06-11 11:20:02	413	5.1e-06	0.0001	0.0001	-0.028166
2025-06-11 11:20:03	414	5.1e-06	0.0001	0.0001	-0.032543
2025-06-11 11:20:04	415	5.1e-06	0.0001	0.0001	-0.023789
2025-06-11 11:20:05	416	5.1e-06	0.0001	0.0001	-0.023789
2025-06-11 11:20:05	416	5.08e-06	0.0001	0.0001	-0.019412
2025-06-11 11:20:06	417	5.1e-06	0.0001	0.0001	-0.028166
2025-06-11 11:20:07	418	5.1e-06	0.0001	0.0001	-0.03692
2025-06-11 11:20:08	419	5.1e-06	0.0001	0.0001	-0.015035
2025-06-11 11:20:09	420	5.1e-06	0.0001	0.0001	-0.019412
2025-06-11 11:20:11	422	5.1e-06	0.0001	0.0001	-0.032543
2025-06-11 11:20:12	423	5.08e-06	0.0001	0.0001	-0.032543
2025-06-11 11:20:13	424	5.08e-06	0.0001	0.0001	-0.019412
2025-06-11 11:20:13	424	5.08e-06	0.0001	0.0001	-0.028166
2025-06-11 11:20:14	425	5.1e-06	0.0001	0.0001	-0.023789
2025-06-11 11:20:15	426	5.1e-06	0.0001	0.0001	-0.019412
2025-06-11 11:20:16	427	5.1e-06	0.0001	0.0001	-0.023789
2025-06-11 11:20:17	428	5.08e-06	0.0001	0.0001	-0.028166
2025-06-11 11:20:18	429	5.1e-06	0.0001	0.0001	-0.028166
2025-06-11 11:20:19	430	5.08e-06	0.0001	0.0001	-0.019412
2025-06-11 11:20:20	431	5.1e-06	0.0001	0.0001	-0.023789
2025-06-11 11:20:21	432	5.08e-06	0.0001	0.0001	-0.032543
2025-06-11 11:20:22	433	5.1e-06	0.0001	0.0001	-0.032543
2025-06-11 11:20:23	434	5.1e-06	0.0001	0.0001	-0.03692
2025-06-11 11:20:24	435	5.08e-06	0.0001	0.0001	-0.019412
2025-06-11 11:20:25	436	5.08e-06	0.0001	0.0001	-0.023789
2025-06-11 11:20:26	437	5.1e-06	0.0001	0.0001	-0.028166
2025-06-11 11:20:27	438	5.1e-06	0.0001	0.0001	-0.028166
2025-06-11 11:20:28	439	5.1e-06	0.0001	0.0001	-0.023789
2025-06-11 11:20:29	440	5.08e-06	0.0001	0.0001	-0.028166
2025-06-11 11:20:30	441	5.1e-06	0.0001	0.0001	-0.019412
2025-06-11 11:20:31	442	5.08e-06	0.0001	0.0001	-0.028166
2025-06-11 11:20:32	443	5.1e-06	0.0001	0.0001	-0.023789
2025-06-11 11:20:33	444	5.08e-06	0.0001	0.0001	-0.032543
2025-06-11 11:20:34	445	5.1e-06	0.0001	0.0001	-0.032543
2025-06-11 11:20:35	446	5.08e-06	0.0001	0.0001	-0.015035
2025-06-11 11:20:36	447	5.1e-06	0.0001	0.0001	-0.03692
2025-06-11 11:20:37	448	5.1e-06	0.0001	0.0001	-0.032543
2025-06-11 11:20:38	449	5.1e-06	0.0001	0.0001	-0.019412
2025-06-11 11:20:39	450	5.08e-06	0.0001	0.0001	-0.015035
2025-06-11 11:20:39	450	5.08e-06	0.0001	0.0001	-0.028166
2025-06-11 11:20:40	451	5.08e-06	0.0001	0.0001	-0.019412
2025-06-11 11:20:41	452	5.08e-06	0.0001	0.0001	-0.015035
2025-06-11 11:20:42	453	5.1e-06	0.0001	0.0001	-0.015035
2025-06-11 11:20:43	454	5.1e-06	0.0001	0.0001	-0.032543
2025-06-11 11:20:44	455	5.1e-06	0.0001	0.0001	-0.023789
2025-06-11 11:20:45	456	5.08e-06	0.0001	0.0001	-0.028166
2025-06-11 11:20:46	457	5.08e-06	0.0001	0.0001	-0.015035
2025-06-11 11:20:47	458	5.1e-06	0.0001	0.0001	-0.028166
2025-06-11 11:20:48	459	5.1e-06	0.0001	0.0001	-0.03692
2025-06-11 11:20:49	460	5.1e-06	0.0001	0.0001	-0.023789
2025-06-11 11:20:50	461	5.1e-06	0.0001	0.0001	-0.032543
2025-06-11 11:20:51	462	5.1e-06	0.0001	0.0001	-0.023789
2025-06-11 11:20:52	463	5.1e-06	0.0001	0.0001	-0.028166
2025-06-11 11:20:53	464	5.1e-06	0.0001	0.0001	-0.028166
2025-06-11 11:20:54	465	5.08e-06	0.0001	0.0001	-0.03692
2025-06-11 11:20:55	466	5.1e-06	0.0001	0.0001	-0.019412
2025-06-11 11:20:56	467	5.1e-06	0.0001	0.0001	-0.019412
2025-06-11 11:20:57	468	5.08e-06	0.0001	0.0001	-0.028166
2025-06-11 11:20:58	469	5.08e-06	0.0001	0.0001	-0.032543
2025-06-11 11:20:59	470	5.1e-06	0.0001	0.0001	-0.015035
2025-06-11 11:21:00	471	5.1e-06	0.0001	0.0001	-0.023789
2025-06-11 11:21:01	472	5.1e-06	0.0001	0.0001	-0.019412
2025-06-11 11:21:02	473	5.1e-06	0.0001	0.0001	-0.028166
2025-06-11 11:21:03	474	5.1e-06	0.0001	0.0001	-0.032543
2025-06-11 11:21:04	475	5.1e-06	0.0001	0.0001	-0.023789
2025-06-11 11:21:05	476	5.1e-06	0.0001	0.0001	-0.019412
2025-06-11 11:21:05	476	5.1e-06	0.0001	0.0001	-0.028166
2025-06-11 11:21:06	477	5.08e-06	0.0001	0.0001	-0.019412
2025-06-11 11:21:07	478	5.1e-06	0.0001	0.0001	-0.023789
2025-06-11 11:21:08	479	5.1e-06	0.0001	0.0001	-0.032543
2025-06-11 11:21:09	480	5.1e-06	0.0001	0.0001	-0.010658
2025-06-11 11:21:10	481	5.1e-06	0.0001	0.0001	-0.03692
2025-06-11 11:21:11	482	5.08e-06	0.0001	0.0001	-0.028166
2025-06-11 11:21:12	483	5.08e-06	0.0001	0.0001	-0.032543
2025-06-11 11:21:13	484	5.1e-06	0.0001	0.0001	-0.019412
2025-06-11 11:21:14	485	5.08e-06	0.0001	0.0001	-0.023789
2025-06-11 11:21:15	486	5.08e-06	0.0001	0.0001	-0.032543
2025-06-11 11:21:16	487	5.08e-06	0.0001	0.0001	-0.032543
2025-06-11 11:21:17	488	5.1e-06	0.0001	0.0001	-0.019412
2025-06-11 11:21:18	489	5.08e-06	0.0001	0.0001	-0.032543
2025-06-11 11:21:19	490	5.1e-06	0.0001	0.0001	-0.028166
2025-06-11 11:21:20	491	5.1e-06	0.0001	0.0001	-0.010658
2025-06-11 11:21:21	492	5.08e-06	0.0001	0.0001	-0.010658
2025-06-11 11:21:22	493	5.1e-06	0.0001	0.0001	-0.028166
2025-06-11 11:21:23	494	5.08e-06	0.0001	0.0001	-0.03692
2025-06-11 11:21:24	495	5.1e-06	0.0001	0.0001	-0.019412
2025-06-11 11:21:25	496	5.1e-06	0.0001	0.0001	-0.023789
2025-06-11 11:21:26	497	5.1e-06	0.0001	0.0001	-0.015035
2025-06-11 11:21:27	498	5.1e-06	0.0001	0.0001	-0.015035
2025-06-11 11:21:28	499	5.1e-06	0.0001	0.0001	-0.010658
2025-06-11 11:21:29	500	5.1e-06	0.0001	0.0001	-0.028166
2025-06-11 11:21:29	500	5.1e-06	0.0001	0.0001	-0.028166
2025-06-11 11:21:30	501	5.1e-06	0.0001	0.0001	-0.032543
2025-06-11 11:21:31	502	5.1e-06	0.0001	0.0001	-0.010658
2025-06-11 11:21:32	503	5.08e-06	0.0001	0.0001	-0.032543
2025-06-11 11:21:33	504	5.1e-06	0.0001	0.0001	-0.028166
2025-06-11 11:21:34	505	5.1e-06	0.0001	0.0001	-0.019412
2025-06-11 11:21:35	506	5.1e-06	0.0001	0.0001	-0.019412
2025-06-11 11:21:36	507	5.1e-06	0.0001	0.0001	-0.023789
2025-06-11 11:21:37	508	5.1e-06	0.0001	0.0001	-0.023789
2025-06-11 11:21:38	509	5.1e-06	0.0001	0.0001	-0.023789
2025-06-11 11:21:39	510	5.1e-06	0.0001	0.0001	-0.015035
2025-06-11 11:21:40	511	5.08e-06	0.0001	0.0001	-0.019412
2025-06-11 11:21:41	512	5.1e-06	0.0001	0.0001	-0.028166
2025-06-11 11:21:42	513	5.08e-06	0.0001	0.0001	-0.041297
2025-06-11 11:21:43	514	5.08e-06	0.0001	0.0001	-0.032543
2025-06-11 11:21:44	515	5.1e-06	0.0001	0.0001	-0.032543
2025-06-11 11:21:45	516	5.08e-06	0.0001	0.0001	-0.028166
2025-06-11 11:21:46	517	5.1e-06	0.0001	0.0001	-0.028166
2025-06-11 11:21:47	518	5.08e-06	0.0001	0.0001	-0.006281
2025-06-11 11:21:48	519	5.1e-06	0.0001	0.0001	-0.03692
2025-06-11 11:21:49	520	5.1e-06	0.0001	0.0001	-0.028166
2025-06-11 11:21:50	521	5.1e-06	0.0001	0.0001	-0.019412
2025-06-11 11:21:51	522	5.1e-06	0.0001	0.0001	-0.019412
2025-06-11 11:21:52	523	5.1e-06	0.0001	0.0001	-0.019412
2025-06-11 11:21:53	524	5.08e-06	0.0001	0.0001	-0.028166
2025-06-11 11:21:54	525	5.1e-06	0.0001	0.0001	-0.023789
2025-06-11 11:21:55	526	5.08e-06	0.0001	0.0001	-0.019412
2025-06-11 11:21:56	527	5.08e-06	0.0001	0.0001	-0.023789
2025-06-11 11:21:57	528	5.08e-06	0.0001	0.0001	-0.023789
2025-06-11 11:21:58	529	5.08e-06	0.0001	0.0001	-0.028166
2025-06-11 11:21:59	530	5.1e-06	0.0001	0.0001	-0.019412
2025-06-11 11:22:00	531	5.1e-06	0.0001	0.0001	-0.028166
2025-06-11 11:22:01	532	5.1e-06	0.0001	0.0001	-0.03692
2025-06-11 11:22:02	533	5.1e-06	0.0001	0.0001	-0.023789
2025-06-11 11:22:03	534	5.08e-06	0.0001	0.0001	-0.023789
2025-06-11 11:22:04	535	5.08e-06	0.0001	0.0001	-0.019412
2025-06-11 11:22:05	536	5.08e-06	0.0001	0.0001	-0.023789
2025-06-11 11:22:06	537	5.08e-06	0.0001	0.0001	-0.028166
2025-06-11 11:22:07	538	5.08e-06	0.0001	0.0001	-0.001904
2025-06-11 11:22:08	539	5.08e-06	0.0001	0.0001	-0.019412
2025-06-11 11:22:09	540	5.06e-06	0.0001	0.0001	-0.028166
2025-06-11 11:22:10	541	5.04e-06	0.0001	0.0001	-0.032543
2025-06-11 11:22:11	542	5.06e-06	0.0001	0.0001	-0.023789
2025-06-11 11:22:12	543	5.04e-06	0.0001	0.0001	-0.019412
2025-06-11 11:22:12	543	5.04e-06	0.0001	0.0001	-0.028166
2025-06-11 11:22:13	544	5.02e-06	0.0001	0.0001	-0.03692
2025-06-11 11:22:14	545	5.04e-06	0.0001	0.0001	-0.019412
2025-06-11 11:22:15	546	5.01e-06	0.0001	0.0001	-0.032543
2025-06-11 11:22:16	547	5.01e-06	0.0001	0.0001	-0.019412
2025-06-11 11:22:17	548	5.04e-06	0.0001	0.0001	-0.032543
2025-06-11 11:22:18	549	4.99e-06	0.0001	0.0001	-0.03692
2025-06-11 11:22:19	550	5.01e-06	0.0001	0.0001	-0.023789
2025-06-11 11:22:20	551	5.01e-06	0.0001	0.0001	-0.015035
2025-06-11 11:22:21	552	5.02e-06	0.0001	0.0001	-0.032543
2025-06-11 11:22:22	553	5.01e-06	0.0001	0.0001	-0.032543
2025-06-11 11:22:23	554	4.99e-06	0.0001	0.0001	-0.032543
2025-06-11 11:22:24	555	5.01e-06	0.0001	0.0001	-0.019412
2025-06-11 11:22:25	556	5.02e-06	0.0001	0.0001	-0.028166
2025-06-11 11:22:27	558	4.99e-06	0.0001	0.0001	-0.023789
2025-06-11 11:22:28	559	5.01e-06	0.0001	0.0001	-0.023789
2025-06-11 11:22:29	560	4.99e-06	0.0001	0.0001	-0.019412
2025-06-11 11:22:30	561	5.01e-06	0.0001	0.0001	-0.028166
2025-06-11 11:22:31	562	4.99e-06	0.0001	0.0001	-0.023789
2025-06-11 11:22:32	563	4.99e-06	0.0001	0.0001	-0.019412
2025-06-11 11:22:33	564	5.01e-06	0.0001	0.0001	-0.023789
2025-06-11 11:22:35	566	4.99e-06	0.0001	0.0001	-0.023789
2025-06-11 11:22:36	567	5.01e-06	0.0001	0.0001	-0.023789
2025-06-11 11:22:37	568	4.99e-06	0.0001	0.0001	-0.023789
2025-06-11 11:22:37	568	5.01e-06	0.0001	0.0001	-0.03692
2025-06-11 11:22:38	569	4.99e-06	0.0001	0.0001	-0.023789
2025-06-11 11:22:39	570	4.99e-06	0.0001	0.0001	-0.028166
2025-06-11 11:22:40	571	5.01e-06	0.0001	0.0001	-0.03692
2025-06-11 11:22:41	572	4.99e-06	0.0001	0.0001	-0.032543
2025-06-11 11:22:43	574	4.99e-06	0.0001	0.0001	-0.015035
2025-06-11 11:22:44	575	4.99e-06	0.0001	0.0001	-0.05005
2025-06-11 11:22:45	576	4.99e-06	0.0001	0.0001	-0.023789
2025-06-11 11:22:46	577	5.01e-06	0.0001	0.0001	-0.019412
2025-06-11 11:22:46	577	4.99e-06	0.0001	0.0001	-0.032543
2025-06-11 11:22:47	578	4.99e-06	0.0001	0.0001	-0.032543
2025-06-11 11:22:48	579	4.99e-06	0.0001	0.0001	-0.03692
2025-06-11 11:22:49	580	4.99e-06	0.0001	0.0001	-0.015035
2025-06-11 11:22:50	581	5.01e-06	0.0001	0.0001	-0.023789
2025-06-11 11:22:51	582	4.99e-06	0.0001	0.0001	-0.028166
2025-06-11 11:22:53	584	4.99e-06	0.0001	0.0001	-0.019412
2025-06-11 11:22:54	585	4.99e-06	0.0001	0.0001	-0.03692
2025-06-11 11:22:55	586	4.99e-06	0.0001	0.0001	-0.006281
2025-06-11 11:22:56	587	5.01e-06	0.0001	0.0001	-0.010658
2025-06-11 11:22:57	588	5.01e-06	0.0001	0.0001	-0.028166
2025-06-11 11:22:58	589	4.99e-06	0.0001	0.0001	-0.028166
2025-06-11 11:22:59	590	4.99e-06	0.0001	0.0001	-0.028166
2025-06-11 11:23:00	591	4.99e-06	0.0001	0.0001	-0.023789
2025-06-11 11:23:01	592	4.99e-06	0.0001	0.0001	-0.015035
2025-06-11 11:23:02	593	5.01e-06	0.0001	0.0001	-0.028166
2025-06-11 11:23:03	594	4.99e-06	0.0001	0.0001	-0.019412
2025-06-11 11:23:04	595	4.99e-06	0.0001	0.0001	-0.028166
2025-06-11 11:23:05	596	4.99e-06	0.0001	0.0001	-0.015035
2025-06-11 11:23:06	597	4.99e-06	0.0001	0.0001	-0.019412
2025-06-11 11:23:07	598	5.01e-06	0.0001	0.0001	-0.032543
2025-06-11 11:23:08	599	4.99e-06	0.0001	0.0001	-0.023789
2025-06-11 11:23:09	600	5.01e-06	0.0001	0.0001	-0.028166
2025-06-11 11:23:10	601	5.01e-06	0.0001	0.0001	-0.028166
2025-06-11 11:23:11	602	4.99e-06	0.0001	0.0001	-0.028166
2025-06-11 11:23:12	603	4.99e-06	0.0001	0.0001	-0.023789
2025-06-11 11:23:13	604	4.99e-06	0.0001	0.0001	-0.028166
2025-06-11 11:23:14	605	5.01e-06	0.0001	0.0001	-0.023789
2025-06-11 11:23:15	606	5.01e-06	0.0001	0.0001	-0.001904
2025-06-11 11:23:16	607	4.99e-06	0.0001	0.0001	-0.010658
2025-06-11 11:23:17	608	4.99e-06	0.0001	0.0001	-0.019412
2025-06-11 11:23:18	609	5.01e-06	0.0001	0.0001	-0.028166
2025-06-11 11:23:19	610	4.99e-06	0.0001	0.0001	-0.015035
2025-06-11 11:23:20	611	4.99e-06	0.0001	0.0001	-0.028166
2025-06-11 11:23:20	611	4.99e-06	0.0001	0.0001	-0.019412
2025-06-11 11:23:21	612	4.99e-06	0.0001	0.0001	-0.028166
2025-06-11 11:23:22	613	5.01e-06	0.0001	0.0001	0.002472
2025-06-11 11:23:23	614	5.01e-06	0.0001	0.0001	-0.023789
2025-06-11 11:23:25	616	4.99e-06	0.0001	0.0001	-0.023789
2025-06-11 11:23:26	617	5.01e-06	0.0001	0.0001	-0.023789
2025-06-11 11:23:27	618	4.99e-06	0.0001	0.0001	-0.028166
2025-06-11 11:23:28	619	5.01e-06	0.0001	0.0001	-0.023789
2025-06-11 11:23:28	619	4.99e-06	0.0001	0.0001	-0.03692
2025-06-11 11:23:29	620	4.99e-06	0.0001	0.0001	-0.028166
2025-06-11 11:23:30	621	4.99e-06	0.0001	0.0001	-0.023789
2025-06-11 11:23:31	622	4.99e-06	0.0001	0.0001	-0.028166
2025-06-11 11:23:32	623	4.99e-06	0.0001	0.0001	-0.023789
2025-06-11 11:23:33	624	4.99e-06	0.0001	0.0001	-0.023789
2025-06-11 11:23:34	625	4.99e-06	0.0001	0.0001	-0.019412
2025-06-11 11:23:35	626	5.01e-06	0.0001	0.0001	-0.032543
2025-06-11 11:23:36	627	5.01e-06	0.0001	0.0001	-0.023789
2025-06-11 11:23:37	628	4.99e-06	0.0001	0.0001	-0.023789
2025-06-11 11:23:38	629	4.99e-06	0.0001	0.0001	-0.028166
2025-06-11 11:23:39	630	4.99e-06	0.0001	0.0001	-0.010658
2025-06-11 11:23:40	631	4.99e-06	0.0001	0.0001	-0.032543
2025-06-11 11:23:41	632	4.99e-06	0.0001	0.0001	-0.023789
2025-06-11 11:23:42	633	4.99e-06	0.0001	0.0001	-0.028166
2025-06-11 11:23:43	634	5.01e-06	0.0001	0.0001	-0.03692
2025-06-11 11:23:44	635	4.97e-06	0.0001	0.0001	-0.028166
2025-06-11 11:23:45	636	4.99e-06	0.0001	0.0001	-0.023789
2025-06-11 11:23:46	637	4.99e-06	0.0001	0.0001	-0.023789
2025-06-11 11:23:47	638	4.99e-06	0.0001	0.0001	-0.019412
2025-06-11 11:23:48	639	4.99e-06	0.0001	0.0001	-0.023789
2025-06-11 11:23:49	640	5.01e-06	0.0001	0.0001	-0.03692
2025-06-11 11:23:51	642	5.01e-06	0.0001	0.0001	-0.023789
2025-06-11 11:23:52	643	5.01e-06	0.0001	0.0001	-0.019412
2025-06-11 11:23:53	644	4.99e-06	0.0001	0.0001	-0.028166
2025-06-11 11:23:53	644	4.99e-06	0.0001	0.0001	-0.023789
2025-06-11 11:23:54	645	4.99e-06	0.0001	0.0001	-0.019412
2025-06-11 11:23:55	646	4.99e-06	0.0001	0.0001	-0.028166
2025-06-11 11:23:56	647	5.01e-06	0.0001	0.0001	-0.023789
2025-06-11 11:23:57	648	4.99e-06	0.0001	0.0001	-0.032543
2025-06-11 11:23:59	650	4.99e-06	0.0001	0.0001	-0.015035
2025-06-11 11:24:00	651	4.99e-06	0.0001	0.0001	-0.041297
2025-06-11 11:24:01	652	4.99e-06	0.0001	0.0001	-0.03692
2025-06-11 11:24:02	653	4.99e-06	0.0001	0.0001	-0.019412
2025-06-11 11:24:02	653	5.01e-06	0.0001	0.0001	-0.028166
2025-06-11 11:24:03	654	5.01e-06	0.0001	0.0001	-0.028166
2025-06-11 11:24:04	655	4.99e-06	0.0001	0.0001	-0.028166
2025-06-11 11:24:05	656	4.99e-06	0.0001	0.0001	-0.032543
2025-06-11 11:24:06	657	4.99e-06	0.0001	0.0001	-0.028166
2025-06-11 11:24:07	658	4.99e-06	0.0001	0.0001	-0.032543
2025-06-11 11:24:08	659	4.99e-06	0.0001	0.0001	-0.019412
2025-06-11 11:24:09	660	4.99e-06	0.0001	0.0001	-0.028166
2025-06-11 11:24:10	661	4.99e-06	0.0001	0.0001	-0.028166
2025-06-11 11:24:11	662	4.99e-06	0.0001	0.0001	-0.028166
2025-06-11 11:24:12	663	4.99e-06	0.0001	0.0001	-0.023789
2025-06-11 11:24:13	664	4.99e-06	0.0001	0.0001	-0.032543
2025-06-11 11:24:14	665	5.01e-06	0.0001	0.0001	-0.019412
2025-06-11 11:24:15	666	4.99e-06	0.0001	0.0001	-0.041297
2025-06-11 11:24:16	667	4.99e-06	0.0001	0.0001	-0.03692
2025-06-11 11:24:17	668	4.99e-06	0.0001	0.0001	-0.03692
2025-06-11 11:24:18	669	4.99e-06	0.0001	0.0001	-0.028166
2025-06-11 11:24:19	670	4.99e-06	0.0001	0.0001	-0.015035
2025-06-11 11:24:20	671	4.99e-06	0.0001	0.0001	-0.028166
2025-06-11 11:24:21	672	5.01e-06	0.0001	0.0001	-0.032543
2025-06-11 11:24:22	673	4.99e-06	0.0001	0.0001	-0.023789
2025-06-11 11:24:23	674	4.99e-06	0.0001	0.0001	-0.019412
2025-06-11 11:24:24	675	4.99e-06	0.0001	0.0001	-0.032543
2025-06-11 11:24:25	676	4.99e-06	0.0001	0.0001	-0.03692
2025-06-11 11:24:26	677	4.99e-06	0.0001	0.0001	-0.03692
2025-06-11 11:24:27	678	4.99e-06	0.0001	0.0001	-0.028166
2025-06-11 11:24:28	679	4.99e-06	0.0001	0.0001	-0.028166
2025-06-11 11:24:29	680	4.99e-06	0.0001	0.0001	-0.023789
2025-06-11 11:24:30	681	5.01e-06	0.0001	0.0001	-0.019412
2025-06-11 11:24:31	682	4.99e-06	0.0001	0.0001	-0.028166
2025-06-11 11:24:32	683	5.01e-06	0.0001	0.0001	-0.023789
2025-06-11 11:24:33	684	4.99e-06	0.0001	0.0001	-0.023789
2025-06-11 11:24:34	685	4.99e-06	0.0001	0.0001	-0.010658
2025-06-11 11:24:35	686	4.99e-06	0.0001	0.0001	-0.028166
2025-06-11 11:24:36	687	4.99e-06	0.0001	0.0001	-0.032543
2025-06-11 11:24:36	687	4.99e-06	0.0001	0.0001	-0.032543
2025-06-11 11:24:37	688	4.99e-06	0.0001	0.0001	-0.032543
2025-06-11 11:24:38	689	4.99e-06	0.0001	0.0001	-0.032543
2025-06-11 11:24:39	690	5.01e-06	0.0001	0.0001	-0.019412
2025-06-11 11:24:40	691	4.99e-06	0.0001	0.0001	-0.032543
2025-06-11 11:24:41	692	4.99e-06	0.0001	0.0001	-0.028166
2025-06-11 11:24:42	693	4.99e-06	0.0001	0.0001	-0.019412
2025-06-11 11:24:43	694	4.99e-06	0.0001	0.0001	-0.03692
2025-06-11 11:24:44	695	4.99e-06	0.0001	0.0001	-0.019412
2025-06-11 11:24:45	696	4.99e-06	0.0001	0.0001	-0.023789
2025-06-11 11:24:46	697	4.99e-06	0.0001	0.0001	-0.001904
2025-06-11 11:24:47	698	4.99e-06	0.0001	0.0001	-0.010658
2025-06-11 11:24:48	699	4.99e-06	0.0001	0.0001	-0.028166
2025-06-11 11:24:49	700	4.99e-06	0.0001	0.0001	-0.023789
2025-06-11 11:24:50	701	4.99e-06	0.0001	0.0001	-0.032543
2025-06-11 11:24:51	702	5.01e-06	0.0001	0.0001	-0.019412
2025-06-11 11:24:52	703	4.99e-06	0.0001	0.0001	-0.03692
2025-06-11 11:24:53	704	4.99e-06	0.0001	0.0001	-0.023789
2025-06-11 11:24:54	705	4.99e-06	0.0001	0.0001	-0.015035
2025-06-11 11:24:55	706	5.01e-06	0.0001	0.0001	-0.028166
2025-06-11 11:24:56	707	4.99e-06	0.0001	0.0001	-0.032543
2025-06-11 11:24:57	708	4.99e-06	0.0001	0.0001	-0.032543
2025-06-11 11:24:58	709	4.99e-06	0.0001	0.0001	-0.023789
2025-06-11 11:24:59	710	4.99e-06	0.0001	0.0001	-0.032543
2025-06-11 11:25:00	711	4.99e-06	0.0001	0.0001	-0.03692
2025-06-11 11:25:01	712	4.99e-06	0.0001	0.0001	-0.015035
2025-06-11 11:25:01	712	4.99e-06	0.0001	0.0001	-0.019412
2025-06-11 11:25:02	713	4.99e-06	0.0001	0.0001	-0.028166
2025-06-11 11:25:03	714	4.99e-06	0.0001	0.0001	-0.019412
2025-06-11 11:25:04	715	4.99e-06	0.0001	0.0001	-0.032543
2025-06-11 11:25:05	716	4.99e-06	0.0001	0.0001	-0.019412
2025-06-11 11:25:06	717	4.99e-06	0.0001	0.0001	-0.032543
2025-06-11 11:25:07	718	4.99e-06	0.0001	0.0001	-0.032543
2025-06-11 11:25:08	719	4.99e-06	0.0001	0.0001	-0.028166
2025-06-11 11:25:09	720	4.99e-06	0.0001	0.0001	-0.03692
2025-06-11 11:25:10	721	4.99e-06	0.0001	0.0001	-0.03692
2025-06-11 11:25:11	722	4.99e-06	0.0001	0.0001	-0.03692
2025-06-11 11:25:12	723	4.99e-06	0.0001	0.0001	-0.006281
2025-06-11 11:25:13	724	5.01e-06	0.0001	0.0001	-0.023789
2025-06-11 11:25:14	725	4.99e-06	0.0001	0.0001	-0.019412
2025-06-11 11:25:15	726	4.99e-06	0.0001	0.0001	-0.015035
2025-06-11 11:25:16	727	4.99e-06	0.0001	0.0001	-0.032543
2025-06-11 11:25:17	728	4.99e-06	0.0001	0.0001	-0.028166
2025-06-11 11:25:18	729	4.99e-06	0.0001	0.0001	-0.015035
2025-06-11 11:25:19	730	4.99e-06	0.0001	0.0001	-0.023789
2025-06-11 11:25:20	731	4.99e-06	0.0001	0.0001	-0.023789
2025-06-11 11:25:21	732	5.01e-06	0.0001	0.0001	-0.032543
2025-06-11 11:25:22	733	4.99e-06	0.0001	0.0001	-0.03692
2025-06-11 11:25:23	734	4.99e-06	0.0001	0.0001	-0.023789
2025-06-11 11:25:24	735	5.01e-06	0.0001	0.0001	-0.023789
2025-06-11 11:25:25	736	5.01e-06	0.0001	0.0001	-0.023789
2025-06-11 11:25:26	737	4.99e-06	0.0001	0.0001	-0.032543
2025-06-11 11:25:26	737	5.01e-06	0.0001	0.0001	-0.023789
2025-06-11 11:25:27	738	4.99e-06	0.0001	0.0001	-0.023789
2025-06-11 11:25:28	739	4.99e-06	0.0001	0.0001	-0.019412
2025-06-11 11:25:29	740	5.01e-06	0.0001	0.0001	-0.023789
2025-06-11 11:25:30	741	4.99e-06	0.0001	0.0001	-0.03692
2025-06-11 11:25:31	742	4.99e-06	0.0001	0.0001	-0.023789
2025-06-11 11:25:32	743	4.99e-06	0.0001	0.0001	-0.023789
2025-06-11 11:25:33	744	4.99e-06	0.0001	0.0001	-0.023789
2025-06-11 11:25:34	745	4.99e-06	0.0001	0.0001	-0.015035
2025-06-11 11:25:35	746	4.99e-06	0.0001	0.0001	-0.019412
2025-06-11 11:25:36	747	4.99e-06	0.0001	0.0001	-0.028166
2025-06-11 11:25:37	748	4.99e-06	0.0001	0.0001	-0.028166
2025-06-11 11:25:38	749	4.99e-06	0.0001	0.0001	-0.028166
2025-06-11 11:25:39	750	4.99e-06	0.0001	0.0001	-0.028166
2025-06-11 11:25:40	751	4.99e-06	0.0001	0.0001	-0.023789
2025-06-11 11:25:41	752	4.99e-06	0.0001	0.0001	-0.028166
2025-06-11 11:25:42	753	5.01e-06	0.0001	0.0001	-0.015035
2025-06-11 11:25:43	754	4.99e-06	0.0001	0.0001	-0.019412
2025-06-11 11:25:44	755	5.01e-06	0.0001	0.0001	-0.028166
2025-06-11 11:25:45	756	5.01e-06	0.0001	0.0001	-0.032543
2025-06-11 11:25:46	757	4.99e-06	0.0001	0.0001	-0.032543
2025-06-11 11:25:47	758	4.99e-06	0.0001	0.0001	-0.03692
2025-06-11 11:25:48	759	4.99e-06	0.0001	0.0001	-0.028166
2025-06-11 11:25:49	760	4.99e-06	0.0001	0.0001	-0.03692
2025-06-11 11:25:50	761	5.01e-06	0.0001	0.0001	-0.03692
2025-06-11 11:25:51	762	5.01e-06	0.0001	0.0001	-0.028166
2025-06-11 11:25:52	763	4.99e-06	0.0001	0.0001	-0.023789
2025-06-11 11:25:52	763	4.99e-06	0.0001	0.0001	-0.032543
2025-06-11 11:25:53	764	4.99e-06	0.0001	0.0001	-0.019412
2025-06-11 11:25:54	765	4.99e-06	0.0001	0.0001	-0.019412
2025-06-11 11:25:55	766	4.99e-06	0.0001	0.0001	-0.028166
2025-06-11 11:25:56	767	4.99e-06	0.0001	0.0001	-0.028166
2025-06-11 11:25:57	768	4.99e-06	0.0001	0.0001	-0.028166
2025-06-11 11:25:58	769	4.99e-06	0.0001	0.0001	-0.019412
2025-06-11 11:25:59	770	4.99e-06	0.0001	0.0001	-0.032543
2025-06-11 11:26:00	771	4.99e-06	0.0001	0.0001	-0.015035
2025-06-11 11:26:01	772	4.99e-06	0.0001	0.0001	-0.019412
2025-06-11 11:26:02	773	5.01e-06	0.0001	0.0001	-0.019412
2025-06-11 11:26:03	774	5.01e-06	0.0001	0.0001	-0.028166
2025-06-11 11:26:04	775	4.99e-06	0.0001	0.0001	-0.023789
2025-06-11 11:26:05	776	4.99e-06	0.0001	0.0001	-0.023789
2025-06-11 11:26:06	777	4.99e-06	0.0001	0.0001	-0.023789
2025-06-11 11:26:07	778	5.01e-06	0.0001	0.0001	-0.032543
2025-06-11 11:26:08	779	4.99e-06	0.0001	0.0001	-0.032543
2025-06-11 11:26:09	780	5.01e-06	0.0001	0.0001	-0.028166
2025-06-11 11:26:10	781	4.99e-06	0.0001	0.0001	-0.041297
2025-06-11 11:26:11	782	4.99e-06	0.0001	0.0001	-0.019412
2025-06-11 11:26:12	783	5.01e-06	0.0001	0.0001	-0.019412
2025-06-11 11:26:13	784	4.99e-06	0.0001	0.0001	-0.028166
2025-06-11 11:26:14	785	5.01e-06	0.0001	0.0001	-0.015035
2025-06-11 11:26:15	786	4.99e-06	0.0001	0.0001	-0.019412
2025-06-11 11:26:16	787	4.99e-06	0.0001	0.0001	-0.028166
2025-06-11 11:26:17	788	4.99e-06	0.0001	0.0001	-0.041297
2025-06-11 11:26:17	788	4.99e-06	0.0001	0.0001	-0.028166
2025-06-11 11:26:18	789	4.99e-06	0.0001	0.0001	-0.019412
2025-06-11 11:26:19	790	4.99e-06	0.0001	0.0001	-0.032543
2025-06-11 11:26:20	791	4.99e-06	0.0001	0.0001	-0.03692
2025-06-11 11:26:21	792	4.99e-06	0.0001	0.0001	-0.028166
2025-06-11 11:26:22	793	4.99e-06	0.0001	0.0001	-0.019412
2025-06-11 11:26:23	794	4.99e-06	0.0001	0.0001	-0.032543
2025-06-11 11:26:24	795	4.99e-06	0.0001	0.0001	-0.015035
2025-06-11 11:26:25	796	4.99e-06	0.0001	0.0001	-0.028166
2025-06-11 11:26:26	797	4.99e-06	0.0001	0.0001	-0.015035
2025-06-11 11:26:27	798	4.99e-06	0.0001	0.0001	-0.023789
2025-06-11 11:26:28	799	5.01e-06	0.0001	0.0001	-0.028166
2025-06-11 11:26:29	800	4.99e-06	0.0001	0.0001	-0.032543
2025-06-11 11:26:30	801	4.99e-06	0.0001	0.0001	-0.015035
2025-06-11 11:26:31	802	4.99e-06	0.0001	0.0001	-0.032543
2025-06-11 11:26:32	803	4.99e-06	0.0001	0.0001	-0.028166
2025-06-11 11:26:33	804	4.99e-06	0.0001	0.0001	-0.023789
2025-06-11 11:26:34	805	4.99e-06	0.0001	0.0001	-0.023789
2025-06-11 11:26:35	806	4.99e-06	0.0001	0.0001	-0.023789
2025-06-11 11:26:36	807	4.99e-06	0.0001	0.0001	-0.041297
2025-06-11 11:26:37	808	4.99e-06	0.0001	0.0001	-0.032543
2025-06-11 11:26:38	809	4.99e-06	0.0001	0.0001	-0.023789
2025-06-11 11:26:39	810	5.01e-06	0.0001	0.0001	-0.023789
2025-06-11 11:26:40	811	4.99e-06	0.0001	0.0001	-0.019412
2025-06-11 11:26:41	812	4.99e-06	0.0001	0.0001	-0.028166
2025-06-11 11:26:42	813	4.91e-06	0.0001	0.0001	-0.023789
2025-06-11 11:26:42	813	4.89e-06	0.0001	0.0001	-0.032543
2025-06-11 11:26:43	814	4.89e-06	0.0001	0.0001	-0.03692
2025-06-11 11:26:44	815	4.89e-06	0.0001	0.0001	-0.03692
2025-06-11 11:26:45	816	4.87e-06	0.0001	0.0001	-0.023789
2025-06-11 11:26:46	817	4.89e-06	0.0001	0.0001	-0.023789
2025-06-11 11:26:47	818	4.89e-06	0.0001	0.0001	-0.023789
2025-06-11 11:26:49	820	4.89e-06	0.0001	0.0001	-0.006281
2025-06-11 11:26:50	821	4.89e-06	0.0001	0.0001	-0.028166
2025-06-11 11:26:51	822	4.87e-06	0.0001	0.0001	-0.019412
2025-06-11 11:26:52	823	4.89e-06	0.0001	0.0001	-0.010658
2025-06-11 11:26:53	824	4.87e-06	0.0001	0.0001	-0.019412
2025-06-11 11:26:54	825	4.83e-06	0.0001	0.0001	-0.032543
2025-06-11 11:26:55	826	4.79e-06	0.0001	0.0001	-0.023789
2025-06-11 11:26:56	827	4.79e-06	0.0001	0.0001	-0.023789
2025-06-11 11:26:57	828	4.74e-06	0.0001	0.0001	-0.028166
2025-06-11 11:26:58	829	4.68e-06	0.0001	0.0001	-0.023789
2025-06-11 11:26:59	830	4.6e-06	0.0001	0.0001	-0.019412
2025-06-11 11:27:00	831	4.48e-06	0.0001	0.0001	-0.028166
2025-06-11 11:27:01	832	4.38e-06	0.000181	0.0001	-0.023789
2025-06-11 11:27:02	833	4.36e-06	1000	0.0001	-0.028166
2025-06-11 11:27:03	834	4.3e-06	1000	0.0001	-0.045674
2025-06-11 11:27:04	835	4.28e-06	1000	0.0001	-0.023789
2025-06-11 11:27:05	836	4.22e-06	1000	0.0001	-0.023789
2025-06-11 11:27:06	837	4.22e-06	1000	0.0001	-0.023789
2025-06-11 11:27:07	838	4.22e-06	1000	0.0001	-0.032543
2025-06-11 11:27:08	839	4.19e-06	2.97	0.0001	-0.006281
2025-06-11 11:27:09	840	4.17e-06	0.719	0.0001	-0.028166
2025-06-11 11:27:10	841	4.19e-06	0.314	0.0001	-0.028166
2025-06-11 11:27:11	842	4.17e-06	0.164	0.0001	-0.028166
2025-06-11 11:27:12	843	4.16e-06	0.0968	0.0001	-0.032543
2025-06-11 11:27:13	844	4.11e-06	0.0588	0.0001	-0.023789
2025-06-11 11:27:14	845	4.1e-06	0.0371	0.0001	-0.019412
2025-06-11 11:27:15	846	4.1e-06	0.024	0.0001	-0.019412
2025-06-11 11:27:16	847	4.09e-06	0.015	0.0001	-0.045674
2025-06-11 11:27:17	848	4.09e-06	0.0109	0.0001	-0.028166
2025-06-11 11:27:18	849	4.09e-06	0.00793	0.0001	-0.019412
2025-06-11 11:27:19	850	4.05e-06	0.00546	0.0001	-0.03692
2025-06-11 11:27:20	851	4.02e-06	0.00425	0.0001	-0.023789
2025-06-11 11:27:21	852	4.02e-06	0.00341	0.0001	-0.028166
2025-06-11 11:27:23	854	4.01e-06	0.00269	0.0001	-0.010658
2025-06-11 11:27:24	855	4.01e-06	0.00235	0.0001	-0.023789
2025-06-11 11:27:25	856	4.01e-06	0.00196	0.0001	-0.028166
2025-06-11 11:27:26	857	4.02e-06	0.0018	0.0001	-0.032543
2025-06-11 11:27:27	858	4.02e-06	0.00165	0.0001	-0.023789
2025-06-11 11:27:28	859	4.01e-06	0.00153	0.0001	-0.032543
2025-06-11 11:27:29	860	4.01e-06	0.00145	0.0001	-0.010658
2025-06-11 11:27:30	861	4.01e-06	0.00139	0.0001	-0.032543
2025-06-11 11:27:31	862	3.96e-06	0.00135	0.0001	-0.032543
2025-06-11 11:27:32	863	3.95e-06	0.00132	0.0001	-0.023789
2025-06-11 11:27:33	864	3.95e-06	0.00129	0.0001	-0.03692
2025-06-11 11:27:33	864	3.96e-06	0.00126	0.0001	-0.015035
2025-06-11 11:27:35	866	3.95e-06	0.00123	0.0001	-0.028166
2025-06-11 11:27:36	867	3.95e-06	0.00122	0.0001	-0.032543
2025-06-11 11:27:37	868	3.95e-06	0.0012	0.0001	-0.023789
2025-06-11 11:27:38	869	3.95e-06	0.0012	0.0001	-0.03692
2025-06-11 11:27:39	870	3.95e-06	0.00118	0.0001	-0.03692
2025-06-11 11:27:40	871	3.95e-06	0.00117	0.0001	-0.032543
2025-06-11 11:27:41	872	3.95e-06	0.00117	0.0001	-0.03692
2025-06-11 11:27:42	873	3.95e-06	0.00117	0.0001	-0.019412
2025-06-11 11:27:43	874	3.96e-06	0.00116	0.0001	-0.032543
2025-06-11 11:27:44	875	3.96e-06	0.00116	0.0001	-0.019412
2025-06-11 11:27:45	876	3.95e-06	0.00116	0.0001	-0.019412
2025-06-11 11:27:46	877	3.92e-06	0.00116	0.0001	-0.019412
2025-06-11 11:27:47	878	3.94e-06	0.00117	0.0001	-0.019412
2025-06-11 11:27:48	879	3.91e-06	0.0012	0.0001	-0.010658
2025-06-11 11:27:49	880	3.9e-06	0.00133	0.0001	-0.028166
2025-06-11 11:27:50	881	1.69e-05	0.00125	0.0001	-0.019412
2025-06-11 11:27:51	882	1.27e-05	0.000961	0.0001	-0.032543
2025-06-11 11:27:52	883	1.05e-05	0.000725	0.0001	-0.028166
2025-06-11 11:27:53	884	9.86e-06	0.00056	0.0001	-0.010658
2025-06-11 11:27:54	885	9.52e-06	0.000446	0.0001	-0.006281
2025-06-11 11:27:55	886	9.22e-06	0.000359	0.0001	-0.028166
2025-06-11 11:27:56	887	9.07e-06	0.000295	0.0001	-0.028166
2025-06-11 11:27:57	888	8.98e-06	0.000232	0.0001	-0.028166
2025-06-11 11:27:58	889	8.83e-06	0.00019	0.0001	-0.028166
2025-06-11 11:27:59	890	8.7e-06	0.000166	0.0001	-0.028166
2025-06-11 11:28:00	891	8.67e-06	0.000149	0.0001	-0.010658
2025-06-11 11:28:01	892	8.52e-06	0.000137	0.0001	-0.015035
2025-06-11 11:28:02	893	8.52e-06	0.000124	0.0001	-0.03692
2025-06-11 11:28:03	894	8.46e-06	0.000118	0.0001	-0.023789
2025-06-11 11:28:04	895	8.37e-06	0.00011	0.0001	-0.032543
2025-06-11 11:28:05	896	8.37e-06	0.000104	0.0001	-0.023789
2025-06-11 11:28:06	897	8.37e-06	0.0001	0.0001	-0.023789
2025-06-11 11:28:07	898	8.19e-06	0.0001	0.0001	-0.03692
2025-06-11 11:28:07	898	8.19e-06	0.0001	0.0001	-0.028166
2025-06-11 11:28:08	899	8.19e-06	0.0001	0.0001	-0.03692
2025-06-11 11:28:09	900	8.19e-06	0.0001	0.0001	-0.023789
2025-06-11 11:28:10	901	8.07e-06	0.0001	0.0001	-0.023789
2025-06-11 11:28:11	902	7.95e-06	0.0001	0.0001	-0.03692
2025-06-11 11:28:12	903	7.98e-06	0.0001	0.0001	-0.019412
2025-06-11 11:28:13	904	8.01e-06	0.0001	0.0001	-0.023789
2025-06-11 11:28:14	905	8.04e-06	0.0001	0.0001	-0.023789
2025-06-11 11:28:15	906	8.16e-06	0.0001	0.0001	-0.023789
2025-06-11 11:28:16	907	8.19e-06	0.0001	0.0001	-0.028166
2025-06-11 11:28:17	908	8.22e-06	0.0001	0.000104	-0.019412
2025-06-11 11:28:18	909	8.19e-06	0.0001	0.000109	-0.023789
2025-06-11 11:28:19	910	8.22e-06	0.0001	0.000117	-0.010658
2025-06-11 11:28:20	911	8.19e-06	0.0001	0.000118	-0.028166
2025-06-11 11:28:21	912	8.19e-06	0.0001	0.000121	-0.023789
2025-06-11 11:28:22	913	8.19e-06	0.0001	0.000124	-0.028166
2025-06-11 11:28:23	914	8.19e-06	0.0001	0.000126	-0.028166
2025-06-11 11:28:24	915	8.34e-06	0.0001	0.00013	-0.028166
2025-06-11 11:28:25	916	8.34e-06	0.0001	0.000133	-0.019412
2025-06-11 11:28:26	917	8.37e-06	0.0001	0.000138	-0.028166
2025-06-11 11:28:27	918	8.37e-06	0.0001	0.000144	-0.023789
2025-06-11 11:28:28	919	8.37e-06	0.0001	0.000151	-0.032543
2025-06-11 11:28:29	920	8.37e-06	0.0001	0.000156	-0.03692
2025-06-11 11:28:30	921	8.37e-06	0.0001	0.00016	-0.03692
2025-06-11 11:28:31	922	8.34e-06	0.0001	0.000162	-0.010658
2025-06-11 11:28:32	923	8.37e-06	0.0001	0.000167	-0.023789
2025-06-11 11:28:33	924	8.34e-06	0.0001	0.000169	-0.028166
2025-06-11 11:28:34	925	8.37e-06	0.0001	0.000173	-0.010658
2025-06-11 11:28:35	926	8.37e-06	0.0001	0.000173	-0.03692
2025-06-11 11:28:36	927	8.37e-06	0.0001	0.000174	-0.028166
2025-06-11 11:28:37	928	8.34e-06	0.0001	0.000175	-0.028166
2025-06-11 11:28:38	929	8.34e-06	0.0001	0.000175	-0.03692
2025-06-11 11:28:39	930	8.34e-06	0.0001	0.000177	-0.019412
2025-06-11 11:28:40	931	8.34e-06	0.0001	0.000181	-0.028166
2025-06-11 11:28:41	932	8.37e-06	0.0001	0.000182	-0.03692
2025-06-11 11:28:42	933	8.34e-06	0.0001	0.000184	-0.023789
2025-06-11 11:28:43	934	8.37e-06	0.0001	0.000179	-0.023789
2025-06-11 11:28:44	935	8.37e-06	0.0001	0.000181	-0.032543
2025-06-11 11:28:45	936	8.28e-06	0.0001	0.000179	-0.023789
2025-06-11 11:28:46	937	7.49e-06	0.0001	0.000179	-0.023789
2025-06-11 11:28:47	938	7.43e-06	0.0001	0.000185	-0.019412
2025-06-11 11:28:48	939	6.67e-06	0.0001	0.000207	-0.019412
2025-06-11 11:28:49	940	5.2e-06	0.0001	0.000232	-0.023789
2025-06-11 11:28:50	941	4.99e-06	0.0001	0.000259	-0.023789
2025-06-11 11:28:51	942	4.99e-06	0.0001	0.000304	-0.019412
2025-06-11 11:28:52	943	4.89e-06	0.0001	0.000327	-0.019412
2025-06-11 11:28:53	944	4.89e-06	0.0001	0.00037	-0.019412
2025-06-11 11:28:54	945	4.89e-06	0.0001	0.000393	-0.028166
2025-06-11 11:28:55	946	4.87e-06	0.0001	0.000416	-0.032543
2025-06-11 11:28:56	947	4.89e-06	0.0001	0.000448	-0.03692
2025-06-11 11:28:57	948	4.81e-06	0.0001	0.000469	-0.023789
2025-06-11 11:28:58	949	4.79e-06	0.0001	0.000508	-0.019412
2025-06-11 11:28:59	950	4.77e-06	0.0001	0.000537	-0.041297
2025-06-11 11:29:00	951	4.79e-06	0.0001	0.000555	-0.019412
2025-06-11 11:29:01	952	4.77e-06	0.0001	0.000589	-0.019412
2025-06-11 11:29:02	953	4.79e-06	0.0001	0.000608	-0.023789
2025-06-11 11:29:03	954	4.79e-06	0.0001	0.000634	-0.015035
2025-06-11 11:29:04	955	4.7e-06	0.0001	0.000669	-0.028166
2025-06-11 11:29:05	956	4.68e-06	0.0001	0.000686	-0.019412
2025-06-11 11:29:06	957	4.7e-06	0.0001	0.000711	-0.015035
2025-06-11 11:29:07	958	4.7e-06	0.0001	0.000738	-0.028166
2025-06-11 11:29:07	958	4.7e-06	0.0001	0.000758	-0.032543
2025-06-11 11:29:08	959	4.68e-06	0.0001	0.000769	-0.028166
2025-06-11 11:29:09	960	4.7e-06	0.0001	0.000785	-0.001904
2025-06-11 11:29:10	961	4.7e-06	0.0001	0.000806	-0.019412
2025-06-11 11:29:11	962	4.7e-06	0.0001	0.000827	-0.023789
2025-06-11 11:29:12	963	4.68e-06	0.0001	0.000848	-0.032543
2025-06-11 11:29:13	964	4.58e-06	0.0001	0.00087	-0.015035
2025-06-11 11:29:14	965	4.58e-06	0.0001	0.000893	-0.032543
2025-06-11 11:29:15	966	4.58e-06	0.0001	0.000915	-0.03692
2025-06-11 11:29:16	967	4.58e-06	0.0001	0.000929	-0.028166
2025-06-11 11:29:17	968	4.58e-06	0.0001	0.000959	-0.032543
2025-06-11 11:29:18	969	4.58e-06	0.0001	0.000974	-0.015035
2025-06-11 11:29:19	970	4.58e-06	0.0001	0.000998	-0.028166
2025-06-11 11:29:20	971	4.6e-06	0.0001	0.00102	-0.015035
2025-06-11 11:29:21	972	4.6e-06	0.0001	0.00104	-0.010658
2025-06-11 11:29:22	973	4.58e-06	0.0001	0.00106	-0.041297
2025-06-11 11:29:23	974	4.58e-06	0.0001	0.00111	-0.023789
2025-06-11 11:29:24	975	4.6e-06	0.0001	0.00113	-0.028166
2025-06-11 11:29:25	976	4.58e-06	0.0001	0.00119	-0.032543
2025-06-11 11:29:26	977	4.54e-06	0.0001	0.00123	-0.03692
2025-06-11 11:29:27	978	4.48e-06	0.0001	0.00131	-0.032543
2025-06-11 11:29:28	979	4.47e-06	0.0001	0.00134	-0.023789
2025-06-11 11:29:29	980	4.48e-06	0.0001	0.00139	-0.032543
2025-06-11 11:29:30	981	4.48e-06	0.0001	0.00153	-0.019412
2025-06-11 11:29:31	982	4.48e-06	0.0001	0.00162	-0.028166
2025-06-11 11:29:32	983	4.48e-06	0.0001	0.00183	-0.028166
2025-06-11 11:29:32	983	4.48e-06	0.0001	0.00206	-0.006281
2025-06-11 11:29:33	984	4.48e-06	0.0001	0.00225	-0.028166
2025-06-11 11:29:34	985	4.48e-06	0.0001	0.00256	0.002472
2025-06-11 11:29:35	986	4.48e-06	0.0001	0.00309	-0.023789
2025-06-11 11:29:36	987	4.48e-06	0.0001	0.00375	-0.028166
2025-06-11 11:29:37	988	4.47e-06	0.0001	0.00514	-0.023789
2025-06-11 11:29:38	989	4.48e-06	0.0001	0.00607	-0.019412
2025-06-11 11:29:39	990	4.48e-06	0.0001	0.00899	-0.019412
2025-06-11 11:29:40	991	4.48e-06	0.0001	0.0122	-0.010658
2025-06-11 11:29:41	992	4.48e-06	0.0001	0.0168	-0.001904
2025-06-11 11:29:42	993	4.47e-06	0.0001	0.0211	-0.006281
2025-06-11 11:29:43	994	4.45e-06	0.0001	0.0302	-0.006281
2025-06-11 11:29:44	995	4.41e-06	0.0001	0.0355	0.011226
2025-06-11 11:29:45	996	4.41e-06	0.0001	0.0404	0.015603
2025-06-11 11:29:46	997	4.4e-06	0.0001	0.0432	0.002472
2025-06-11 11:29:47	998	4.4e-06	0.0001	0.0443	0.015603
2025-06-11 11:29:48	999	4.4e-06	0.0001	0.0444	0.01998
2025-06-11 11:29:49	1000	4.41e-06	0.0001	0.0445	0.015603
2025-06-11 11:29:50	1001	4.4e-06	0.0001	0.0446	0.01998
2025-06-11 11:29:51	1002	4.4e-06	0.0001	0.0446	0.011226
2025-06-11 11:29:52	1003	4.41e-06	0.0001	0.0449	0.011226
2025-06-11 11:29:53	1004	4.4e-06	0.0001	0.0449	0.006849
2025-06-11 11:29:54	1005	4.41e-06	0.0001	0.045	0.015603
2025-06-11 11:29:55	1006	4.4e-06	0.0001	0.0453	0.011226
2025-06-11 11:29:56	1007	4.41e-06	0.0001	0.0454	-0.001904
2025-06-11 11:29:57	1008	4.4e-06	0.0001	0.0456	0.015603
2025-06-11 11:29:58	1009	4.4e-06	0.0001	0.0458	-0.001904
2025-06-11 11:29:59	1010	4.4e-06	0.0001	0.046	0.011226
2025-06-11 11:30:00	1011	4.4e-06	0.0001	0.0461	0.002472
2025-06-11 11:30:01	1012	4.4e-06	0.0001	0.0464	0.015603
2025-06-11 11:30:02	1013	4.4e-06	0.0001	0.0466	0.011226
2025-06-11 11:30:03	1014	4.4e-06	0.0001	0.0468	0.006849
2025-06-11 11:30:04	1015	4.4e-06	0.0001	0.0472	0.015603
2025-06-11 11:30:05	1016	4.4e-06	0.0001	0.0477	0.011226
2025-06-11 11:30:06	1017	4.41e-06	0.0001	0.0484	0.011226
2025-06-11 11:30:06	1017	4.41e-06	0.0001	0.0497	0.015603
2025-06-11 11:30:07	1018	4.4e-06	0.0001	0.0519	0.015603
2025-06-11 11:30:08	1019	4.4e-06	0.0001	0.0555	0.024357
2025-06-11 11:30:09	1020	4.41e-06	0.0001	0.0604	0.024357
2025-06-11 11:30:10	1021	4.41e-06	0.0001	0.0697	0.033111
2025-06-11 11:30:11	1022	4.41e-06	0.0001	0.0833	0.054995
2025-06-11 11:30:12	1023	4.4e-06	0.0001	0.101	0.054995
2025-06-11 11:30:13	1024	4.4e-06	0.0001	0.125	0.085634
2025-06-11 11:30:14	1025	4.4e-06	0.0001	0.153	0.116272
2025-06-11 11:30:15	1026	4.41e-06	0.0001	0.186	0.138157
2025-06-11 11:30:16	1027	4.35e-06	0.0001	0.219	0.160041
2025-06-11 11:30:17	1028	4.33e-06	0.0001	0.255	0.20381
2025-06-11 11:30:18	1029	4.33e-06	0.0001	0.289	0.251956
2025-06-11 11:30:19	1030	4.33e-06	0.0001	0.332	0.286972
2025-06-11 11:30:20	1031	4.33e-06	0.0001	0.371	0.313233
2025-06-11 11:30:21	1032	4.33e-06	0.0001	0.414	0.37451
2025-06-11 11:30:22	1033	4.33e-06	0.0001	0.464	0.418279
2025-06-11 11:30:23	1034	4.33e-06	0.0001	0.508	0.475179
2025-06-11 11:30:24	1035	4.33e-06	0.0001	0.563	0.527702
2025-06-11 11:30:25	1036	4.33e-06	0.0001	0.618	0.571471
2025-06-11 11:30:26	1037	4.35e-06	0.0001	0.672	0.641501
2025-06-11 11:30:27	1038	4.33e-06	0.0001	0.727	0.689647
2025-06-11 11:30:28	1039	4.33e-06	0.0001	0.79	0.750924
2025-06-11 11:30:29	1040	4.33e-06	0.0001	0.851	0.807824
2025-06-11 11:30:30	1041	4.35e-06	0.0001	0.908	0.890985
2025-06-11 11:30:31	1042	4.35e-06	0.0001	0.974	0.926
2025-06-11 11:30:31	1042	4.33e-06	0.0001	1.04	0.991654
2025-06-11 11:30:32	1043	4.33e-06	0.0001	1.11	1.05731
2025-06-11 11:30:33	1044	4.33e-06	0.0001	1.17	1.10545
2025-06-11 11:30:34	1045	4.33e-06	0.0001	1.23	1.19299
2025-06-11 11:30:35	1046	4.33e-06	0.0001	1.29	1.24551
2025-06-11 11:30:36	1047	4.33e-06	0.0001	1.36	1.30679
2025-06-11 11:30:37	1048	4.33e-06	0.0001	1.43	1.36807
2025-06-11 11:30:38	1049	4.33e-06	0.0001	1.49	1.41184
2025-06-11 11:30:39	1050	4.33e-06	0.0001	1.54	1.49062
2025-06-11 11:30:40	1051	4.35e-06	0.0001	1.6	1.53439
2025-06-11 11:30:41	1052	4.33e-06	0.0001	1.65	1.59567
2025-06-11 11:30:42	1053	4.33e-06	0.0001	1.7	1.65257
2025-06-11 11:30:43	1054	4.33e-06	0.0001	1.76	1.70947
2025-06-11 11:30:44	1055	4.33e-06	0.0001	1.82	1.75761
2025-06-11 11:30:45	1056	4.33e-06	0.0001	1.87	1.81014
2025-06-11 11:30:46	1057	4.33e-06	0.0001	1.92	1.86704
2025-06-11 11:30:47	1058	4.33e-06	0.0001	1.97	1.90643
2025-06-11 11:30:48	1059	4.33e-06	0.0001	2.01	1.9502
2025-06-11 11:30:49	1060	4.33e-06	0.0001	2.06	2.00272
2025-06-11 11:30:50	1061	4.33e-06	0.0001	2.1	2.04211
2025-06-11 11:30:51	1062	4.35e-06	0.0001	2.13	2.07275
2025-06-11 11:30:52	1063	4.33e-06	0.0001	2.16	2.09901
2025-06-11 11:30:53	1064	4.32e-06	0.0001	2.19	2.13403
2025-06-11 11:30:54	1065	4.33e-06	0.0001	2.21	2.16467
2025-06-11 11:30:55	1066	4.33e-06	0.0001	2.24	2.19093
2025-06-11 11:30:56	1067	4.33e-06	0.0001	2.27	2.21719
2025-06-11 11:30:57	1068	4.33e-06	0.0001	2.29	2.24783
2025-06-11 11:30:57	1068	4.32e-06	0.0001	2.32	2.27847
2025-06-11 11:30:58	1069	4.28e-06	0.0001	2.34	2.27847
2025-06-11 11:30:59	1070	4.28e-06	0.0001	2.37	2.2916
2025-06-11 11:31:00	1071	4.27e-06	0.0001	2.38	2.31786
2025-06-11 11:31:01	1072	4.28e-06	0.0001	2.4	2.33974
2025-06-11 11:31:02	1073	4.27e-06	0.0001	2.42	2.3485
2025-06-11 11:31:04	1075	4.27e-06	0.0001	2.44	2.366
2025-06-11 11:31:05	1076	4.27e-06	0.0001	2.46	2.38351
2025-06-11 11:31:05	1076	4.27e-06	0.0001	2.47	2.39227
2025-06-11 11:31:06	1077	4.27e-06	0.0001	2.49	2.40102
2025-06-11 11:31:07	1078	4.27e-06	0.0001	2.5	2.41415
2025-06-11 11:31:08	1079	4.27e-06	0.0001	2.51	2.41415
2025-06-11 11:31:09	1080	4.26e-06	0.0001	2.52	2.4229
2025-06-11 11:31:10	1081	4.27e-06	0.0001	2.53	2.43603
2025-06-11 11:31:11	1082	4.27e-06	0.0001	2.54	2.43603
2025-06-11 11:31:12	1083	4.27e-06	0.0001	2.55	2.44479
2025-06-11 11:31:13	1084	4.27e-06	0.0001	2.56	2.44916
2025-06-11 11:31:14	1085	4.27e-06	0.0001	2.56	2.46667
2025-06-11 11:31:15	1086	4.27e-06	0.0001	2.57	2.4798
2025-06-11 11:31:16	1087	4.27e-06	0.0001	2.58	2.47543
2025-06-11 11:31:17	1088	4.27e-06	0.0001	2.58	2.47105
2025-06-11 11:31:18	1089	4.27e-06	0.0001	2.59	2.48418
2025-06-11 11:31:19	1090	4.27e-06	0.0001	2.59	2.48418
2025-06-11 11:31:20	1091	4.27e-06	0.0001	2.59	2.48418
2025-06-11 11:31:21	1092	4.27e-06	0.0001	2.6	2.48856
2025-06-11 11:31:22	1093	4.27e-06	0.0001	2.61	2.50169
2025-06-11 11:31:23	1094	4.27e-06	0.0001	2.61	2.51482
2025-06-11 11:31:24	1095	4.27e-06	0.0001	2.61	2.50606
2025-06-11 11:31:25	1096	4.26e-06	0.0001	2.61	2.51482
2025-06-11 11:31:26	1097	4.27e-06	0.0001	2.62	2.51482
2025-06-11 11:31:27	1098	4.27e-06	0.0001	2.62	2.53233
2025-06-11 11:31:28	1099	4.27e-06	0.0001	2.62	2.51482
2025-06-11 11:31:29	1100	4.27e-06	0.0001	2.62	2.52795
2025-06-11 11:31:30	1101	4.27e-06	0.0001	2.62	2.52357
2025-06-11 11:31:31	1102	4.27e-06	0.0001	2.62	2.51482
2025-06-11 11:31:32	1103	4.26e-06	0.0001	2.64	2.5192
2025-06-11 11:31:33	1104	4.27e-06	0.0001	2.64	2.52357
2025-06-11 11:31:34	1105	4.27e-06	0.0001	2.64	2.53233
2025-06-11 11:31:35	1106	4.27e-06	0.0001	2.64	2.53233
2025-06-11 11:31:36	1107	4.27e-06	0.0001	2.64	2.52795
2025-06-11 11:31:37	1108	4.27e-06	0.0001	2.64	2.53233
2025-06-11 11:31:38	1109	4.27e-06	0.0001	2.64	2.54983
2025-06-11 11:31:39	1110	4.27e-06	0.0001	2.64	2.53233
2025-06-11 11:31:40	1111	4.27e-06	0.0001	2.64	2.54983
2025-06-11 11:31:41	1112	4.27e-06	0.0001	2.64	2.54546
2025-06-11 11:31:42	1113	4.27e-06	0.0001	2.64	2.54108
2025-06-11 11:31:43	1114	4.27e-06	0.0001	2.64	2.55421
2025-06-11 11:31:44	1115	4.26e-06	0.0001	2.64	2.54983
2025-06-11 11:31:45	1116	4.27e-06	0.0001	2.64	2.54108
2025-06-11 11:31:46	1117	4.27e-06	0.0001	2.64	2.52357
2025-06-11 11:31:47	1118	4.28e-06	0.0001	2.64	2.53233
2025-06-11 11:31:48	1119	4.27e-06	0.0001	2.64	2.55421
2025-06-11 11:31:49	1120	4.27e-06	0.0001	2.64	2.55859
2025-06-11 11:31:51	1122	4.27e-06	0.0001	2.64	2.54983
2025-06-11 11:31:52	1123	4.27e-06	0.0001	2.64	2.54108
2025-06-11 11:31:53	1124	4.25e-06	0.0001	2.64	2.55421
2025-06-11 11:31:54	1125	4.26e-06	0.0001	2.64	2.5367
2025-06-11 11:31:56	1127	4.27e-06	0.0001	2.64	2.54546
2025-06-11 11:31:56	1127	4.26e-06	0.0001	2.64	2.54983
2025-06-11 11:31:57	1128	4.27e-06	0.0001	2.64	2.55421
2025-06-11 11:31:58	1129	4.26e-06	0.0001	2.64	2.5367
2025-06-11 11:31:59	1130	4.27e-06	0.0001	2.64	2.55859
2025-06-11 11:32:00	1131	4.27e-06	0.0001	2.64	2.54108
2025-06-11 11:32:02	1133	4.27e-06	0.0001	2.64	2.5367
2025-06-11 11:32:03	1134	4.27e-06	0.0001	2.64	2.54546
2025-06-11 11:32:04	1135	4.27e-06	0.0001	2.64	2.54983
2025-06-11 11:32:04	1135	4.27e-06	0.0001	2.64	2.5367
2025-06-11 11:32:05	1136	4.27e-06	0.0001	2.64	2.54108
2025-06-11 11:32:06	1137	4.26e-06	0.0001	2.64	2.52795
2025-06-11 11:32:07	1138	4.27e-06	0.0001	2.64	2.54546
2025-06-11 11:32:09	1140	4.27e-06	0.0001	2.64	2.54983
2025-06-11 11:32:10	1141	4.27e-06	0.0001	2.64	2.54983
2025-06-11 11:32:11	1142	4.26e-06	0.0001	2.64	2.54108
2025-06-11 11:32:12	1143	4.27e-06	0.0001	2.64	2.53233
2025-06-11 11:32:13	1144	4.27e-06	0.0001	2.64	2.53233
2025-06-11 11:32:13	1144	4.27e-06	0.0001	2.64	2.53233
2025-06-11 11:32:14	1145	4.27e-06	0.0001	2.64	2.54546
2025-06-11 11:32:15	1146	4.27e-06	0.0001	2.64	2.54546
2025-06-11 11:32:17	1148	4.27e-06	0.0001	2.62	2.5367
2025-06-11 11:32:18	1149	4.26e-06	0.0001	2.62	2.54546
2025-06-11 11:32:19	1150	4.26e-06	0.0001	2.62	2.54983
2025-06-11 11:32:20	1151	4.26e-06	0.0001	2.62	2.54108
2025-06-11 11:32:21	1152	4.25e-06	0.0001	2.62	2.54108
2025-06-11 11:32:22	1153	4.25e-06	0.0001	2.62	2.5367
2025-06-11 11:32:23	1154	4.26e-06	0.0001	2.62	2.54983
2025-06-11 11:32:24	1155	4.22e-06	0.0001	2.62	2.54108
2025-06-11 11:32:25	1156	4.23e-06	0.0001	2.62	2.54108
2025-06-11 11:32:26	1157	4.21e-06	0.0001	2.62	2.53233
2025-06-11 11:32:27	1158	4.21e-06	0.0001	2.62	2.54546
2025-06-11 11:32:28	1159	4.2e-06	0.0001	2.62	2.5367
2025-06-11 11:32:29	1160	4.2e-06	0.0001	2.62	2.5367
2025-06-11 11:32:30	1161	4.2e-06	0.0001	2.62	2.54108
2025-06-11 11:32:31	1162	4.21e-06	0.0001	2.61	2.5192
2025-06-11 11:32:32	1163	4.2e-06	0.0001	2.61	2.54546
2025-06-11 11:32:33	1164	4.2e-06	0.0001	2.61	2.54546
2025-06-11 11:32:34	1165	4.21e-06	0.0001	2.61	2.52357
2025-06-11 11:32:35	1166	4.2e-06	0.0001	2.61	2.5367
2025-06-11 11:32:36	1167	4.21e-06	0.0001	2.61	2.52795
2025-06-11 11:32:37	1168	4.21e-06	0.0001	2.61	2.54983
2025-06-11 11:32:38	1169	4.21e-06	0.0001	2.61	2.54108
2025-06-11 11:32:39	1170	4.2e-06	0.0001	2.61	2.53233
2025-06-11 11:32:40	1171	4.21e-06	0.0001	2.61	2.5367
2025-06-11 11:32:41	1172	4.21e-06	0.0001	2.61	2.52795
2025-06-11 11:32:42	1173	4.2e-06	0.0001	2.59	2.51482
2025-06-11 11:32:43	1174	4.2e-06	0.0001	2.59	2.53233
2025-06-11 11:32:44	1175	4.21e-06	0.0001	2.59	2.5192
2025-06-11 11:32:45	1176	4.2e-06	0.0001	2.59	2.53233
2025-06-11 11:32:46	1177	4.2e-06	0.0001	2.59	2.52357
2025-06-11 11:32:47	1178	4.21e-06	0.0001	2.59	2.52795
2025-06-11 11:32:48	1179	4.2e-06	0.0001	2.59	2.52357
2025-06-11 11:32:49	1180	4.2e-06	0.0001	2.59	2.53233
2025-06-11 11:32:50	1181	4.2e-06	0.0001	2.58	2.52357
2025-06-11 11:32:51	1182	4.21e-06	0.0001	2.58	2.52357
2025-06-11 11:32:52	1183	4.2e-06	0.0001	2.58	2.52357
2025-06-11 11:32:53	1184	4.21e-06	0.0001	2.58	2.51482
2025-06-11 11:32:54	1185	4.2e-06	0.0001	2.58	2.53233
2025-06-11 11:32:55	1186	4.2e-06	0.0001	2.58	2.52795
2025-06-11 11:32:56	1187	4.21e-06	0.0001	2.58	2.51482
2025-06-11 11:32:57	1188	4.2e-06	0.0001	2.58	2.51044
2025-06-11 11:32:58	1189	4.2e-06	0.0001	2.58	2.51482
2025-06-11 11:32:59	1190	4.21e-06	0.0001	2.58	2.52357
2025-06-11 11:33:00	1191	4.2e-06	0.0001	2.58	2.52357
2025-06-11 11:33:01	1192	4.2e-06	0.0001	2.58	2.5192
2025-06-11 11:33:02	1193	4.2e-06	0.0001	2.56	2.51044
2025-06-11 11:33:03	1194	4.21e-06	0.0001	2.56	2.50606
2025-06-11 11:33:04	1195	4.2e-06	0.0001	2.56	2.49731
2025-06-11 11:33:05	1196	4.2e-06	0.0001	2.56	2.50606
2025-06-11 11:33:06	1197	4.2e-06	0.0001	2.55	2.48856
2025-06-11 11:33:07	1198	4.2e-06	0.0001	2.53	2.4798
2025-06-11 11:33:08	1199	4.21e-06	0.0001	2.53	2.47105
2025-06-11 11:33:09	1200	4.2e-06	0.0001	2.52	2.47105
2025-06-11 11:33:10	1201	4.21e-06	0.0001	2.51	2.44916
2025-06-11 11:33:11	1202	4.21e-06	0.0001	2.5	2.46667
2025-06-11 11:33:12	1203	4.2e-06	0.0001	2.49	2.44916
2025-06-11 11:33:12	1203	4.21e-06	0.0001	2.49	2.44479
2025-06-11 11:33:13	1204	4.21e-06	0.0001	2.48	2.43603
2025-06-11 11:33:15	1206	4.21e-06	0.0001	2.47	2.4229
2025-06-11 11:33:16	1207	4.2e-06	0.0001	2.46	2.41415
2025-06-11 11:33:17	1208	4.2e-06	0.0001	2.45	2.41853
2025-06-11 11:33:18	1209	4.2e-06	0.0001	2.44	2.40102
2025-06-11 11:33:19	1210	4.2e-06	0.0001	2.43	2.37914
2025-06-11 11:33:20	1211	4.21e-06	0.0001	2.43	2.39664
2025-06-11 11:33:21	1212	4.21e-06	0.0001	2.41	2.38789
2025-06-11 11:33:21	1212	4.2e-06	0.0001	2.41	2.37914
2025-06-11 11:33:22	1213	4.2e-06	0.0001	2.4	2.366
2025-06-11 11:33:23	1214	4.2e-06	0.0001	2.4	2.35287
2025-06-11 11:33:24	1215	4.2e-06	0.0001	2.38	2.35287
2025-06-11 11:33:25	1216	4.21e-06	0.0001	2.37	2.3485
2025-06-11 11:33:26	1217	4.21e-06	0.0001	2.37	2.33974
2025-06-11 11:33:27	1218	4.21e-06	0.0001	2.35	2.3091
2025-06-11 11:33:28	1219	4.2e-06	0.0001	2.34	2.28722
2025-06-11 11:33:29	1220	4.2e-06	0.0001	2.31	2.27409
2025-06-11 11:33:30	1221	4.21e-06	0.0001	2.3	2.24783
2025-06-11 11:33:31	1222	4.21e-06	0.0001	2.27	2.24345
2025-06-11 11:33:32	1223	4.2e-06	0.0001	2.25	2.23032
2025-06-11 11:33:33	1224	4.2e-06	0.0001	2.23	2.19093
2025-06-11 11:33:34	1225	4.2e-06	0.0001	2.2	2.16467
2025-06-11 11:33:35	1226	4.21e-06	0.0001	2.18	2.14278
2025-06-11 11:33:36	1227	4.2e-06	0.0001	2.16	2.10777
2025-06-11 11:33:37	1228	4.21e-06	0.0001	2.14	2.09464
2025-06-11 11:33:38	1229	4.2e-06	0.0001	2.12	2.07713
2025-06-11 11:33:39	1230	4.21e-06	0.0001	2.11	2.06837
2025-06-11 11:33:40	1231	4.21e-06	0.0001	2.09	2.04211
2025-06-11 11:33:41	1232	4.2e-06	0.0001	2.08	2.03774
2025-06-11 11:33:42	1233	4.21e-06	0.0001	2.06	2.02461
2025-06-11 11:33:43	1234	4.2e-06	0.0001	2.06	2.02023
2025-06-11 11:33:44	1235	4.21e-06	0.0001	2.05	2.0071
2025-06-11 11:33:45	1236	4.2e-06	0.0001	2.04	2.00272
2025-06-11 11:33:46	1237	4.2e-06	0.0001	2.03	1.98084
2025-06-11 11:33:47	1238	4.2e-06	0.0001	2.02	1.98521
2025-06-11 11:33:48	1239	4.2e-06	0.0001	2.02	1.99397
2025-06-11 11:33:49	1240	4.2e-06	0.0001	2.02	1.96771
2025-06-11 11:33:50	1241	4.21e-06	0.0001	2.01	1.98084
2025-06-11 11:33:51	1242	4.21e-06	0.0001	2.01	1.97208
2025-06-11 11:33:52	1243	4.2e-06	0.0001	2.01	1.97646
2025-06-11 11:33:53	1244	4.2e-06	0.0001	2.01	1.96771
2025-06-11 11:33:54	1245	4.21e-06	0.0001	2.01	1.96771
2025-06-11 11:33:55	1246	4.21e-06	0.0001	2	1.97208
2025-06-11 11:33:56	1247	4.2e-06	0.0001	2	1.96333
2025-06-11 11:33:57	1248	4.15e-06	0.0001	2	1.95895
2025-06-11 11:33:58	1249	4.15e-06	0.0001	2	1.9502
2025-06-11 11:33:59	1250	4.15e-06	0.0001	2	1.95895
2025-06-11 11:34:00	1251	4.15e-06	0.0001	2	1.95895
2025-06-11 11:34:01	1252	4.15e-06	0.0001	2	1.96333
2025-06-11 11:34:02	1253	4.15e-06	0.0001	2	1.96333
2025-06-11 11:34:03	1254	4.15e-06	0.0001	1.99	1.96333
2025-06-11 11:34:04	1255	4.16e-06	0.0001	1.99	1.94144
2025-06-11 11:34:05	1256	4.16e-06	0.0001	1.99	1.94582
2025-06-11 11:34:06	1257	4.15e-06	0.0001	1.99	1.95895
2025-06-11 11:34:07	1258	4.15e-06	0.0001	1.99	1.9502
2025-06-11 11:34:08	1259	4.15e-06	0.0001	1.99	1.93707
2025-06-11 11:34:09	1260	4.15e-06	0.0001	1.98	1.93707
2025-06-11 11:34:10	1261	4.16e-06	0.0001	1.98	1.93269
2025-06-11 11:34:11	1262	4.15e-06	0.0001	1.98	1.93707
2025-06-11 11:34:11	1262	4.15e-06	0.0001	1.97	1.94582
2025-06-11 11:34:12	1263	4.15e-06	0.0001	1.97	1.92831
2025-06-11 11:34:13	1264	4.15e-06	0.0001	1.97	1.93707
2025-06-11 11:34:14	1265	4.15e-06	0.0001	1.97	1.92831
2025-06-11 11:34:15	1266	4.15e-06	0.0001	1.96	1.9502
2025-06-11 11:34:16	1267	4.15e-06	0.0001	1.96	1.94582
2025-06-11 11:34:17	1268	4.15e-06	0.0001	1.96	1.93269
2025-06-11 11:34:18	1269	4.15e-06	0.0001	1.96	1.91518
2025-06-11 11:34:19	1270	4.15e-06	0.0001	1.94	1.93707
2025-06-11 11:34:20	1271	4.15e-06	0.0001	1.94	1.93269
2025-06-11 11:34:21	1272	4.15e-06	0.0001	1.95	1.92831
2025-06-11 11:34:22	1273	4.14e-06	0.0001	1.94	1.93269
2025-06-11 11:34:23	1274	4.15e-06	0.0001	1.93	1.92831
2025-06-11 11:34:24	1275	4.15e-06	0.0001	1.93	1.92831
2025-06-11 11:34:25	1276	4.16e-06	0.0001	1.93	1.91081
2025-06-11 11:34:26	1277	4.15e-06	0.0001	1.92	1.91081
2025-06-11 11:34:27	1278	4.15e-06	0.0001	1.92	1.91081
2025-06-11 11:34:28	1279	4.16e-06	0.0001	1.92	1.91518
2025-06-11 11:34:29	1280	4.15e-06	0.0001	1.92	1.91956
2025-06-11 11:34:30	1281	4.15e-06	0.0001	1.92	1.90643
2025-06-11 11:34:31	1282	4.15e-06	0.0001	1.91	1.90205
2025-06-11 11:34:32	1283	4.15e-06	0.0001	1.91	1.89768
2025-06-11 11:34:33	1284	4.15e-06	0.0001	1.91	1.8933
2025-06-11 11:34:34	1285	4.16e-06	0.0001	1.9	1.91081
2025-06-11 11:34:35	1286	4.15e-06	0.0001	1.9	1.90643
2025-06-11 11:34:36	1287	4.15e-06	0.0001	1.9	1.89768
2025-06-11 11:34:37	1288	4.15e-06	0.0001	1.89	1.89768
2025-06-11 11:34:37	1288	4.15e-06	0.0001	1.89	1.90643
2025-06-11 11:34:38	1289	4.15e-06	0.0001	1.89	1.8933
2025-06-11 11:34:39	1290	4.15e-06	0.0001	1.89	1.88454
2025-06-11 11:34:40	1291	4.16e-06	0.0001	1.88	1.88892
2025-06-11 11:34:41	1292	4.15e-06	0.0001	1.88	1.8933
2025-06-11 11:34:42	1293	4.15e-06	0.0001	1.87	1.88892
2025-06-11 11:34:43	1294	4.15e-06	0.0001	1.87	1.88454
2025-06-11 11:34:44	1295	4.15e-06	0.0001	1.87	1.87141
2025-06-11 11:34:45	1296	4.15e-06	0.0001	1.87	1.88017
2025-06-11 11:34:46	1297	4.15e-06	0.0001	1.87	1.88017
2025-06-11 11:34:47	1298	4.15e-06	0.0001	1.87	1.87579
2025-06-11 11:34:48	1299	4.15e-06	0.0001	1.87	1.88017
2025-06-11 11:34:49	1300	4.15e-06	0.0001	1.86	1.87141
2025-06-11 11:34:50	1301	4.15e-06	0.0001	1.85	1.88454
2025-06-11 11:34:51	1302	4.15e-06	0.0001	1.85	1.87579
2025-06-11 11:34:52	1303	4.15e-06	0.0001	1.85	1.87141
2025-06-11 11:34:53	1304	4.15e-06	0.0001	1.85	1.86704
2025-06-11 11:34:54	1305	4.15e-06	0.0001	1.84	1.87141
2025-06-11 11:34:55	1306	4.15e-06	0.0001	1.84	1.87141
2025-06-11 11:34:56	1307	4.16e-06	0.0001	1.84	1.85828
2025-06-11 11:34:57	1308	4.16e-06	0.0001	1.84	1.8539
2025-06-11 11:34:58	1309	4.15e-06	0.0001	1.84	1.87141
2025-06-11 11:34:59	1310	4.15e-06	0.0001	1.83	1.87579
2025-06-11 11:35:00	1311	4.16e-06	0.0001	1.83	1.8539
2025-06-11 11:35:01	1312	4.15e-06	0.0001	1.83	1.87141
2025-06-11 11:35:02	1313	4.15e-06	0.0001	1.83	1.8539
2025-06-11 11:35:02	1313	4.15e-06	0.0001	1.82	1.85828
2025-06-11 11:35:03	1314	4.15e-06	0.0001	1.82	1.86704
2025-06-11 11:35:04	1315	4.16e-06	0.0001	1.82	1.86266
2025-06-11 11:35:05	1316	4.15e-06	0.0001	1.82	1.86266
2025-06-11 11:35:06	1317	4.15e-06	0.0001	1.82	1.84953
2025-06-11 11:35:07	1318	4.16e-06	0.0001	1.81	1.8539
2025-06-11 11:35:08	1319	4.16e-06	0.0001	1.81	1.84953
2025-06-11 11:35:09	1320	4.15e-06	0.0001	1.81	1.84515
2025-06-11 11:35:10	1321	4.15e-06	0.0001	1.81	1.84515
2025-06-11 11:35:11	1322	4.15e-06	0.0001	1.81	1.84078
2025-06-11 11:35:12	1323	4.15e-06	0.0001	1.81	1.83202
2025-06-11 11:35:13	1324	4.16e-06	0.0001	1.81	1.85828
2025-06-11 11:35:14	1325	4.15e-06	0.0001	1.81	1.84078
2025-06-11 11:35:15	1326	4.15e-06	0.0001	1.81	1.8364
2025-06-11 11:35:16	1327	4.15e-06	0.0001	1.81	1.8539
2025-06-11 11:35:17	1328	4.15e-06	0.0001	1.8	1.86266
2025-06-11 11:35:18	1329	4.15e-06	0.0001	1.8	1.85828
2025-06-11 11:35:19	1330	4.15e-06	0.0001	1.8	1.83202
2025-06-11 11:35:20	1331	4.15e-06	0.0001	1.8	1.84078
2025-06-11 11:35:21	1332	4.16e-06	0.0001	1.8	1.8364
2025-06-11 11:35:22	1333	4.15e-06	0.0001	1.8	1.82764
2025-06-11 11:35:23	1334	4.15e-06	0.0001	1.8	1.84078
2025-06-11 11:35:24	1335	4.15e-06	0.0001	1.79	1.83202
2025-06-11 11:35:25	1336	4.15e-06	0.0001	1.78	1.84515
2025-06-11 11:35:26	1337	4.15e-06	0.0001	1.78	1.84078
2025-06-11 11:35:27	1338	4.15e-06	0.0001	1.79	1.84078
2025-06-11 11:35:28	1339	4.16e-06	0.0001	1.78	1.82764
2025-06-11 11:35:28	1339	4.15e-06	0.0001	1.79	1.83202
2025-06-11 11:35:29	1340	4.16e-06	0.0001	1.78	1.82764
2025-06-11 11:35:30	1341	4.15e-06	0.0001	1.77	1.83202
2025-06-11 11:35:31	1342	4.15e-06	0.0001	1.77	1.81451
2025-06-11 11:35:32	1343	4.15e-06	0.0001	1.77	1.82327
2025-06-11 11:35:33	1344	4.15e-06	0.0001	1.77	1.84078
2025-06-11 11:35:34	1345	4.15e-06	0.0001	1.77	1.81889
2025-06-11 11:35:35	1346	4.15e-06	0.0001	1.77	1.81451
2025-06-11 11:35:36	1347	4.15e-06	0.0001	1.76	1.82327
2025-06-11 11:35:37	1348	4.15e-06	0.0001	1.76	1.81014
2025-06-11 11:35:38	1349	4.15e-06	0.0001	1.77	1.81451
2025-06-11 11:35:39	1350	4.15e-06	0.0001	1.76	1.82327
2025-06-11 11:35:40	1351	4.16e-06	0.0001	1.76	1.81889
2025-06-11 11:35:41	1352	4.16e-06	0.0001	1.76	1.81014
2025-06-11 11:35:42	1353	4.16e-06	0.0001	1.75	1.81014
2025-06-11 11:35:43	1354	4.15e-06	0.0001	1.75	1.81014
2025-06-11 11:35:44	1355	4.15e-06	0.0001	1.75	1.80576
2025-06-11 11:35:45	1356	4.15e-06	0.0001	1.75	1.81451
2025-06-11 11:35:46	1357	4.15e-06	0.0001	1.75	1.80576
2025-06-11 11:35:47	1358	4.15e-06	0.0001	1.75	1.81451
2025-06-11 11:35:48	1359	4.15e-06	0.0001	1.75	1.81014
2025-06-11 11:35:49	1360	4.15e-06	0.0001	1.75	1.79701
2025-06-11 11:35:50	1361	4.15e-06	0.0001	1.75	1.79701
2025-06-11 11:35:51	1362	4.15e-06	0.0001	1.74	1.80576
2025-06-11 11:35:52	1363	4.15e-06	0.0001	1.74	1.79701
2025-06-11 11:35:53	1364	4.15e-06	0.0001	1.74	1.82327
2025-06-11 11:35:54	1365	4.15e-06	0.0001	1.74	1.79263
2025-06-11 11:35:55	1366	4.15e-06	0.0001	1.74	1.79263
2025-06-11 11:35:56	1367	4.15e-06	0.0001	1.74	1.79701
2025-06-11 11:35:57	1368	4.15e-06	0.0001	1.73	1.80138
2025-06-11 11:35:58	1369	4.16e-06	0.0001	1.73	1.78825
2025-06-11 11:35:59	1370	4.15e-06	0.0001	1.73	1.79701
2025-06-11 11:36:00	1371	4.15e-06	0.0001	1.73	1.80138
2025-06-11 11:36:01	1372	4.15e-06	0.0001	1.73	1.78388
2025-06-11 11:36:01	1372	4.15e-06	0.0001	1.73	1.78825
2025-06-11 11:36:02	1373	4.15e-06	0.0001	1.73	1.78825
2025-06-11 11:36:03	1374	4.15e-06	0.0001	1.73	1.78388
2025-06-11 11:36:05	1376	4.15e-06	0.0001	1.73	1.78388
2025-06-11 11:36:06	1377	4.15e-06	0.0001	1.72	1.78388
2025-06-11 11:36:07	1378	4.15e-06	0.0001	1.72	1.7795
2025-06-11 11:36:08	1379	4.15e-06	0.0001	1.72	1.78388
2025-06-11 11:36:09	1380	4.15e-06	0.0001	1.72	1.78388
2025-06-11 11:36:10	1381	4.15e-06	0.0001	1.72	1.77512
2025-06-11 11:36:10	1381	4.15e-06	0.0001	1.72	1.77512
2025-06-11 11:36:11	1382	4.15e-06	0.0001	1.72	1.76637
2025-06-11 11:36:13	1384	4.15e-06	0.0001	1.72	1.79701
2025-06-11 11:36:14	1385	4.15e-06	0.0001	1.72	1.77512
2025-06-11 11:36:15	1386	4.15e-06	0.0001	1.71	1.77512
2025-06-11 11:36:16	1387	4.15e-06	0.0001	1.71	1.7795
2025-06-11 11:36:17	1388	4.15e-06	0.0001	1.71	1.78388
2025-06-11 11:36:18	1389	4.15e-06	0.0001	1.71	1.77074
2025-06-11 11:36:19	1390	4.15e-06	0.0001	1.71	1.75761
2025-06-11 11:36:20	1391	4.15e-06	0.0001	1.71	1.76199
2025-06-11 11:36:21	1392	4.15e-06	0.0001	1.71	1.76199
2025-06-11 11:36:22	1393	4.16e-06	0.0001	1.71	1.76637
2025-06-11 11:36:23	1394	4.15e-06	0.0001	1.7	1.76637
2025-06-11 11:36:24	1395	4.15e-06	0.0001	1.69	1.75761
2025-06-11 11:36:25	1396	4.15e-06	0.0001	1.69	1.76637
2025-06-11 11:36:26	1397	4.15e-06	0.0001	1.7	1.75324
2025-06-11 11:36:27	1398	4.15e-06	0.0001	1.69	1.76199
2025-06-11 11:36:28	1399	4.15e-06	0.0001	1.69	1.76637
2025-06-11 11:36:29	1400	4.15e-06	0.0001	1.69	1.74448
2025-06-11 11:36:30	1401	4.16e-06	0.0001	1.69	1.74886
2025-06-11 11:36:31	1402	4.15e-06	0.0001	1.68	1.77512
2025-06-11 11:36:32	1403	4.15e-06	0.0001	1.68	1.76199
2025-06-11 11:36:33	1404	4.16e-06	0.0001	1.68	1.74448
2025-06-11 11:36:34	1405	4.15e-06	0.0001	1.68	1.74448
2025-06-11 11:36:35	1406	4.15e-06	0.0001	1.68	1.76199
2025-06-11 11:36:36	1407	4.15e-06	0.0001	1.68	1.74448
2025-06-11 11:36:37	1408	4.15e-06	0.0001	1.68	1.74011
2025-06-11 11:36:38	1409	4.15e-06	0.0001	1.68	1.74448
2025-06-11 11:36:39	1410	4.15e-06	0.0001	1.68	1.74886
2025-06-11 11:36:40	1411	4.15e-06	0.0001	1.68	1.73573
2025-06-11 11:36:41	1412	4.14e-06	0.0001	1.68	1.75324
2025-06-11 11:36:42	1413	4.15e-06	0.0001	1.67	1.74448
2025-06-11 11:36:43	1414	4.15e-06	0.0001	1.67	1.74011
2025-06-11 11:36:44	1415	4.15e-06	0.0001	1.67	1.74886
2025-06-11 11:36:45	1416	4.15e-06	0.0001	1.67	1.74011
2025-06-11 11:36:46	1417	4.15e-06	0.0001	1.68	1.74011
2025-06-11 11:36:47	1418	4.15e-06	0.0001	1.68	1.74886
2025-06-11 11:36:48	1419	4.15e-06	0.0001	1.67	1.73573
2025-06-11 11:36:49	1420	4.16e-06	0.0001	1.66	1.74011
2025-06-11 11:36:50	1421	4.16e-06	0.0001	1.66	1.73135
2025-06-11 11:36:51	1422	4.15e-06	0.0001	1.66	1.74011
2025-06-11 11:36:52	1423	4.15e-06	0.0001	1.66	1.74011
2025-06-11 11:36:53	1424	4.15e-06	0.0001	1.66	1.73573
2025-06-11 11:36:54	1425	4.15e-06	0.0001	1.66	1.7226
2025-06-11 11:36:55	1426	4.11e-06	0.0001	1.66	1.74011
2025-06-11 11:36:56	1427	4.02e-06	0.0001	1.66	1.72697
2025-06-11 11:36:57	1428	4.02e-06	0.0001	1.65	1.7226
2025-06-11 11:36:58	1429	4e-06	0.000164	1.66	1.72697
2025-06-11 11:36:59	1430	3.96e-06	0.000313	1.66	1.72697
2025-06-11 11:37:00	1431	3.95e-06	0.000491	1.65	1.7226
2025-06-11 11:37:01	1432	3.95e-06	0.000655	1.66	1.71822
2025-06-11 11:37:02	1433	3.96e-06	0.000779	1.66	1.7226
2025-06-11 11:37:03	1434	3.96e-06	0.00088	1.66	1.7226
2025-06-11 11:37:04	1435	3.91e-06	0.000959	1.66	1.71822
2025-06-11 11:37:05	1436	3.89e-06	0.00103	1.65	1.73573
2025-06-11 11:37:06	1437	3.89e-06	0.00107	1.65	1.71822
2025-06-11 11:37:07	1438	3.89e-06	0.00112	1.66	1.71384
2025-06-11 11:37:08	1439	3.89e-06	0.00118	1.66	1.70947
2025-06-11 11:37:09	1440	3.89e-06	0.00122	1.65	1.70509
2025-06-11 11:37:10	1441	3.89e-06	0.00125	1.65	1.71822
2025-06-11 11:37:11	1442	3.89e-06	0.00128	1.65	1.70509
2025-06-11 11:37:12	1443	3.89e-06	0.00131	1.65	1.71822
2025-06-11 11:37:13	1444	3.89e-06	0.00134	1.65	1.71822
2025-06-11 11:37:14	1445	3.89e-06	0.00136	1.65	1.71384
2025-06-11 11:37:15	1446	3.89e-06	0.00138	1.65	1.71822
2025-06-11 11:37:16	1447	3.89e-06	0.00139	1.65	1.71822
2025-06-11 11:37:17	1448	3.89e-06	0.00141	1.65	1.71822
2025-06-11 11:37:18	1449	3.82e-06	0.00142	1.64	1.71822
2025-06-11 11:37:19	1450	3.82e-06	0.00143	1.64	1.70071
2025-06-11 11:37:20	1451	3.82e-06	0.00145	1.64	1.70509
2025-06-11 11:37:21	1452	3.82e-06	0.00147	1.64	1.70071
2025-06-11 11:37:22	1453	3.81e-06	0.00148	1.64	1.70071
2025-06-11 11:37:23	1454	3.81e-06	0.00148	1.64	1.70509
2025-06-11 11:37:24	1455	3.82e-06	0.00149	1.64	1.69634
2025-06-11 11:37:25	1456	3.81e-06	0.0015	1.63	1.70071
2025-06-11 11:37:26	1457	3.82e-06	0.0015	1.63	1.69634
2025-06-11 11:37:27	1458	3.82e-06	0.00152	1.63	1.70071
2025-06-11 11:37:28	1459	3.82e-06	0.00152	1.63	1.69634
2025-06-11 11:37:29	1460	3.82e-06	0.00152	1.63	1.68758
2025-06-11 11:37:30	1461	3.82e-06	0.00153	1.63	1.67883
2025-06-11 11:37:31	1462	3.81e-06	0.00153	1.63	1.70947
2025-06-11 11:37:32	1463	3.81e-06	0.00153	1.63	1.68758
2025-06-11 11:37:33	1464	3.82e-06	0.00153	1.63	1.68321
2025-06-11 11:37:34	1465	3.82e-06	0.00153	1.63	1.68758
2025-06-11 11:37:35	1466	3.81e-06	0.00153	1.63	1.67883
2025-06-11 11:37:35	1466	3.81e-06	0.00154	1.63	1.68758
2025-06-11 11:37:36	1467	3.81e-06	0.00154	1.63	1.69196
2025-06-11 11:37:37	1468	3.81e-06	0.00155	1.62	1.68758
2025-06-11 11:37:38	1469	3.82e-06	0.00155	1.62	1.68758
2025-06-11 11:37:39	1470	3.82e-06	0.00155	1.62	1.69196
2025-06-11 11:37:40	1471	3.81e-06	0.00156	1.62	1.67883
2025-06-11 11:37:42	1473	3.81e-06	0.00157	1.62	1.68758
2025-06-11 11:37:43	1474	3.81e-06	0.00158	1.62	1.67007
2025-06-11 11:37:43	1474	3.82e-06	0.00159	1.62	1.69634
2025-06-11 11:37:44	1475	3.81e-06	0.00159	1.62	1.68758
2025-06-11 11:37:45	1476	3.81e-06	0.00159	1.62	1.67007
2025-06-11 11:37:46	1477	3.79e-06	0.0016	1.61	1.68758
2025-06-11 11:37:47	1478	3.76e-06	0.0016	1.61	1.67445
2025-06-11 11:37:48	1479	3.75e-06	0.0016	1.61	1.68321
2025-06-11 11:37:49	1480	3.75e-06	0.00161	1.61	1.68321
2025-06-11 11:37:50	1481	3.75e-06	0.00161	1.61	1.67007
2025-06-11 11:37:51	1482	3.75e-06	0.00161	1.61	1.66132
2025-06-11 11:37:52	1483	3.75e-06	0.00162	1.61	1.66132
2025-06-11 11:37:53	1484	3.75e-06	0.00162	1.61	1.6657
2025-06-11 11:37:54	1485	3.75e-06	0.00162	1.61	1.6657
2025-06-11 11:37:55	1486	3.76e-06	0.00162	1.61	1.6657
2025-06-11 11:37:56	1487	3.76e-06	0.00163	1.6	1.66132
2025-06-11 11:37:57	1488	3.75e-06	0.00164	1.61	1.66132
2025-06-11 11:37:58	1489	3.75e-06	0.00164	1.61	1.6657
2025-06-11 11:37:59	1490	3.75e-06	0.00165	1.61	1.64819
2025-06-11 11:38:00	1491	3.75e-06	0.00165	1.6	1.67007
2025-06-11 11:38:01	1492	3.75e-06	0.00166	1.6	1.69196
2025-06-11 11:38:02	1493	3.76e-06	0.00166	1.61	1.6657
2025-06-11 11:38:03	1494	3.75e-06	0.00167	1.61	1.67007
2025-06-11 11:38:04	1495	3.75e-06	0.00167	1.6	1.65257
2025-06-11 11:38:05	1496	3.75e-06	0.00167	1.61	1.65694
2025-06-11 11:38:06	1497	3.75e-06	0.00167	1.6	1.65257
2025-06-11 11:38:07	1498	3.76e-06	0.00167	1.6	1.6657
2025-06-11 11:38:08	1499	3.75e-06	0.00167	1.6	1.65694
2025-06-11 11:38:08	1499	3.75e-06	0.00167	1.6	1.66132
2025-06-11 11:38:09	1500	3.76e-06	0.00166	1.6	1.65694
2025-06-11 11:38:10	1501	3.75e-06	0.00167	1.6	1.64819
2025-06-11 11:38:11	1502	3.75e-06	0.00167	1.6	1.64819
2025-06-11 11:38:12	1503	3.75e-06	0.00167	1.6	1.66132
2025-06-11 11:38:13	1504	3.75e-06	0.00167	1.6	1.64819
2025-06-11 11:38:14	1505	3.75e-06	0.00166	1.6	1.65257
2025-06-11 11:38:15	1506	1.07e-05	0.00164	1.6	1.65694
2025-06-11 11:38:16	1507	2.9e-05	0.00141	1.6	1.64381
2025-06-11 11:38:17	1508	2.16e-05	0.00113	1.6	1.64381
2025-06-11 11:38:18	1509	1.69e-05	0.000891	1.6	1.63068
2025-06-11 11:38:19	1510	1.47e-05	0.000661	1.6	1.64819
2025-06-11 11:38:20	1511	1.3e-05	0.000554	1.6	1.63506
2025-06-11 11:38:21	1512	1.21e-05	0.000465	1.6	1.64381
2025-06-11 11:38:22	1513	1.13e-05	0.000395	1.6	1.64381
2025-06-11 11:38:23	1514	1.07e-05	0.000341	1.6	1.63944
2025-06-11 11:38:24	1515	1.03e-05	0.000297	1.6	1.63944
2025-06-11 11:38:25	1516	1e-05	0.000259	1.6	1.62631
2025-06-11 11:38:26	1517	9.86e-06	0.000231	1.6	1.64381
2025-06-11 11:38:27	1518	9.61e-06	0.000213	1.59	1.64381
2025-06-11 11:38:28	1519	9.37e-06	0.000193	1.59	1.64381
2025-06-11 11:38:29	1520	9.19e-06	0.000171	1.59	1.63506
2025-06-11 11:38:30	1521	9.04e-06	0.000161	1.59	1.63944
2025-06-11 11:38:31	1522	8.89e-06	0.000149	1.59	1.63944
2025-06-11 11:38:32	1523	8.7e-06	0.000141	1.58	1.62631
2025-06-11 11:38:33	1524	8.55e-06	0.000134	1.58	1.63068
2025-06-11 11:38:34	1525	8.46e-06	0.00013	1.58	1.63944
2025-06-11 11:38:35	1526	8.37e-06	0.000125	1.58	1.64381
2025-06-11 11:38:36	1527	8.22e-06	0.00012	1.58	1.63068
2025-06-11 11:38:37	1528	8.19e-06	0.000117	1.58	1.63506
2025-06-11 11:38:38	1529	8.04e-06	0.000112	1.58	1.63506
2025-06-11 11:38:39	1530	7.95e-06	0.00011	1.57	1.63506
2025-06-11 11:38:40	1531	7.89e-06	0.000107	1.57	1.62631
2025-06-11 11:38:41	1532	7.8e-06	0.000103	1.57	1.60442
2025-06-11 11:38:42	1533	7.7e-06	0.000101	1.57	1.62631
2025-06-11 11:38:43	1534	7.7e-06	0.0001	1.57	1.63068
2025-06-11 11:38:44	1535	7.55e-06	0.0001	1.57	1.62631
2025-06-11 11:38:45	1536	7.55e-06	0.0001	1.57	1.61755
2025-06-11 11:38:46	1537	7.43e-06	0.0001	1.57	1.61318
2025-06-11 11:38:47	1538	7.43e-06	0.0001	1.56	1.62193
2025-06-11 11:38:48	1539	7.31e-06	0.0001	1.56	1.62193
2025-06-11 11:38:49	1540	7.28e-06	0.0001	1.56	1.63068
2025-06-11 11:38:50	1541	7.25e-06	0.0001	1.56	1.61755
2025-06-11 11:38:51	1542	7.22e-06	0.0001	1.56	1.6088
2025-06-11 11:38:51	1542	7.1e-06	0.0001	1.56	1.61755
2025-06-11 11:38:52	1543	7.1e-06	0.0001	1.56	1.60442
2025-06-11 11:38:53	1544	7.1e-06	0.0001	1.56	1.60442
2025-06-11 11:38:54	1545	6.95e-06	0.0001	1.56	1.60442
2025-06-11 11:38:55	1546	6.95e-06	0.0001	1.56	1.61318
2025-06-11 11:38:56	1547	6.92e-06	0.0001	1.56	1.61755
2025-06-11 11:38:57	1548	6.92e-06	0.0001	1.56	1.60442
2025-06-11 11:38:58	1549	6.84e-06	0.0001	1.56	1.61318
2025-06-11 11:38:59	1550	6.82e-06	0.0001	1.56	1.60442
2025-06-11 11:39:00	1551	6.82e-06	0.0001	1.56	1.6088
2025-06-11 11:39:01	1552	6.84e-06	0.0001	1.55	1.60442
2025-06-11 11:39:02	1553	6.84e-06	0.0001	1.56	1.60004
2025-06-11 11:39:03	1554	6.72e-06	0.0001	1.56	1.60004
2025-06-11 11:39:04	1555	6.72e-06	0.0001	1.56	1.59567
2025-06-11 11:39:05	1556	6.74e-06	0.0001	1.55	1.59567
2025-06-11 11:39:06	1557	6.72e-06	0.0001	1.55	1.59567
2025-06-11 11:39:07	1558	6.72e-06	0.0001	1.55	1.6088
2025-06-11 11:39:08	1559	6.65e-06	0.0001	1.55	1.60004
2025-06-11 11:39:09	1560	6.63e-06	0.0001	1.55	1.61755
2025-06-11 11:39:10	1561	6.63e-06	0.0001	1.55	1.59567
2025-06-11 11:39:11	1562	6.63e-06	0.0001	1.55	1.60004
2025-06-11 11:39:12	1563	6.61e-06	0.0001	1.55	1.59567
2025-06-11 11:39:13	1564	6.63e-06	0.0001	1.55	1.59567
2025-06-11 11:39:14	1565	6.59e-06	0.0001	1.55	1.60004
2025-06-11 11:39:15	1566	6.53e-06	0.0001	1.55	1.59567
2025-06-11 11:39:16	1567	6.51e-06	0.0001	1.55	1.59129
2025-06-11 11:39:16	1567	6.51e-06	0.0001	1.55	1.58691
2025-06-11 11:39:17	1568	6.51e-06	0.0001	1.55	1.60004
2025-06-11 11:39:18	1569	6.51e-06	0.0001	1.54	1.60004
2025-06-11 11:39:19	1570	6.51e-06	0.0001	1.54	1.59129
2025-06-11 11:39:20	1571	6.47e-06	0.0001	1.54	1.58691
2025-06-11 11:39:21	1572	6.41e-06	0.0001	1.54	1.59567
2025-06-11 11:39:22	1573	6.41e-06	0.0001	1.54	1.58691
2025-06-11 11:39:23	1574	6.41e-06	0.0001	1.54	1.59129
2025-06-11 11:39:24	1575	6.41e-06	0.0001	1.54	1.57816
2025-06-11 11:39:25	1576	6.41e-06	0.0001	1.54	1.57378
2025-06-11 11:39:26	1577	6.41e-06	0.0001	1.54	1.58691
2025-06-11 11:39:27	1578	6.41e-06	0.0001	1.54	1.56503
2025-06-11 11:39:28	1579	6.39e-06	0.0001	1.54	1.58254
2025-06-11 11:39:29	1580	6.32e-06	0.0001	1.54	1.57378
2025-06-11 11:39:30	1581	6.3e-06	0.0001	1.54	1.57816
2025-06-11 11:39:31	1582	6.3e-06	0.0001	1.53	1.56503
2025-06-11 11:39:32	1583	6.32e-06	0.0001	1.53	1.57816
2025-06-11 11:39:33	1584	6.32e-06	0.0001	1.53	1.57378
2025-06-11 11:39:34	1585	6.32e-06	0.0001	1.53	1.57816
2025-06-11 11:39:35	1586	6.32e-06	0.0001	1.53	1.57378
2025-06-11 11:39:36	1587	6.32e-06	0.0001	1.53	1.56503
2025-06-11 11:39:37	1588	6.32e-06	0.0001	1.53	1.57378
2025-06-11 11:39:38	1589	6.32e-06	0.0001	1.53	1.57816
2025-06-11 11:39:39	1590	6.22e-06	0.0001	1.53	1.58254
2025-06-11 11:39:40	1591	6.22e-06	0.0001	1.53	1.56941
2025-06-11 11:39:41	1592	6.22e-06	0.0001	1.53	1.57816
2025-06-11 11:39:41	1592	6.22e-06	0.0001	1.53	1.58254
2025-06-11 11:39:42	1593	6.2e-06	0.0001	1.53	1.58691
2025-06-11 11:39:43	1594	6.2e-06	0.0001	1.52	1.58254
2025-06-11 11:39:44	1595	6.2e-06	0.0001	1.52	1.57378
2025-06-11 11:39:45	1596	6.2e-06	0.0001	1.52	1.56065
2025-06-11 11:39:46	1597	6.2e-06	0.0001	1.52	1.57378
2025-06-11 11:39:47	1598	6.22e-06	0.0001	1.52	1.56503
2025-06-11 11:39:48	1599	6.18e-06	0.0001	1.52	1.57816
2025-06-11 11:39:49	1600	6.16e-06	0.0001	1.52	1.57816
2025-06-11 11:39:50	1601	6.11e-06	0.0001	1.52	1.5519
2025-06-11 11:39:51	1602	6.11e-06	0.0001	1.52	1.54752
2025-06-11 11:39:52	1603	6.11e-06	0.0001	1.52	1.56503
2025-06-11 11:39:53	1604	6.11e-06	0.0001	1.52	1.54752
2025-06-11 11:39:54	1605	6.11e-06	0.0001	1.52	1.56503
2025-06-11 11:39:55	1606	6.11e-06	0.0001	1.52	1.5519
2025-06-11 11:39:56	1607	6.11e-06	0.0001	1.52	1.54752
2025-06-11 11:39:57	1608	6.11e-06	0.0001	1.52	1.5519
2025-06-11 11:39:58	1609	6.11e-06	0.0001	1.52	1.54752
2025-06-11 11:39:59	1610	6.11e-06	0.0001	1.52	1.55628
2025-06-11 11:40:00	1611	6.11e-06	0.0001	1.52	1.55628
2025-06-11 11:40:01	1612	6.09e-06	0.0001	1.52	1.54752
2025-06-11 11:40:02	1613	6.01e-06	0.0001	1.52	1.54752
2025-06-11 11:40:03	1614	6.01e-06	0.0001	1.52	1.55628
2025-06-11 11:40:04	1615	5.99e-06	0.0001	1.52	1.54314
2025-06-11 11:40:05	1616	5.99e-06	0.0001	1.52	1.53877
2025-06-11 11:40:06	1617	5.99e-06	0.0001	1.52	1.5519
2025-06-11 11:40:07	1618	6.01e-06	0.0001	1.52	1.5519
2025-06-11 11:40:08	1619	6.01e-06	0.0001	1.52	1.5519
2025-06-11 11:40:09	1620	6.01e-06	0.0001	1.51	1.54314
2025-06-11 11:40:10	1621	6.01e-06	0.0001	1.51	1.53877
2025-06-11 11:40:11	1622	6.01e-06	0.0001	1.51	1.54752
2025-06-11 11:40:12	1623	6.01e-06	0.0001	1.51	1.53877
2025-06-11 11:40:13	1624	5.99e-06	0.0001	1.51	1.53001
2025-06-11 11:40:14	1625	6.01e-06	0.0001	1.51	1.53877
2025-06-11 11:40:15	1626	5.99e-06	0.0001	1.51	1.53439
2025-06-11 11:40:16	1627	5.99e-06	0.0001	1.51	1.55628
2025-06-11 11:40:17	1628	5.97e-06	0.0001	1.51	1.53877
2025-06-11 11:40:18	1629	5.93e-06	0.0001	1.5	1.53439
2025-06-11 11:40:19	1630	5.89e-06	0.0001	1.5	1.54314
2025-06-11 11:40:20	1631	5.89e-06	0.0001	1.5	1.52564
2025-06-11 11:40:21	1632	5.89e-06	0.0001	1.5	1.53001
2025-06-11 11:40:22	1633	5.89e-06	0.0001	1.5	1.52126
2025-06-11 11:40:23	1634	5.89e-06	0.0001	1.5	1.53439
2025-06-11 11:40:24	1635	5.89e-06	0.0001	1.5	1.53001
2025-06-11 11:40:25	1636	5.89e-06	0.0001	1.5	1.52564
2025-06-11 11:40:26	1637	5.91e-06	0.0001	1.5	1.53439
2025-06-11 11:40:27	1638	5.91e-06	0.0001	1.5	1.52564
2025-06-11 11:40:28	1639	5.89e-06	0.0001	1.5	1.53439
2025-06-11 11:40:29	1640	5.91e-06	0.0001	1.5	1.53877
2025-06-11 11:40:30	1641	5.89e-06	0.0001	1.49	1.52564
2025-06-11 11:40:31	1642	5.89e-06	0.0001	1.49	1.53001
2025-06-11 11:40:32	1643	5.91e-06	0.0001	1.49	1.52564
2025-06-11 11:40:33	1644	5.91e-06	0.0001	1.49	1.53001
2025-06-11 11:40:34	1645	5.91e-06	0.0001	1.49	1.55628
2025-06-11 11:40:35	1646	5.85e-06	0.0001	1.49	1.49938
2025-06-11 11:40:36	1647	5.84e-06	0.0001	1.49	1.53001
2025-06-11 11:40:38	1649	5.8e-06	0.0001	1.49	1.53001
2025-06-11 11:40:39	1650	5.8e-06	0.0001	1.49	1.51688
2025-06-11 11:40:40	1651	5.8e-06	0.0001	1.49	1.51251
2025-06-11 11:40:41	1652	5.8e-06	0.0001	1.49	1.51688
2025-06-11 11:40:41	1652	5.8e-06	0.0001	1.49	1.51251
2025-06-11 11:40:43	1654	5.8e-06	0.0001	1.48	1.53001
2025-06-11 11:40:44	1655	5.8e-06	0.0001	1.48	1.51251
2025-06-11 11:40:45	1656	5.8e-06	0.0001	1.48	1.52126
2025-06-11 11:40:46	1657	5.8e-06	0.0001	1.48	1.51688
2025-06-11 11:40:47	1658	5.8e-06	0.0001	1.48	1.50375
2025-06-11 11:40:48	1659	5.8e-06	0.0001	1.48	1.50375
2025-06-11 11:40:49	1660	5.8e-06	0.0001	1.48	1.51251
2025-06-11 11:40:50	1661	5.8e-06	0.0001	1.48	1.50813
2025-06-11 11:40:51	1662	5.8e-06	0.0001	1.48	1.52564
2025-06-11 11:40:52	1663	5.8e-06	0.0001	1.48	1.51251
2025-06-11 11:40:53	1664	5.8e-06	0.0001	1.48	1.49938
2025-06-11 11:40:54	1665	5.8e-06	0.0001	1.48	1.49062
2025-06-11 11:40:55	1666	5.8e-06	0.0001	1.48	1.51688
2025-06-11 11:40:56	1667	5.8e-06	0.0001	1.47	1.49938
2025-06-11 11:40:57	1668	5.8e-06	0.0001	1.48	1.50375
2025-06-11 11:40:58	1669	5.8e-06	0.0001	1.48	1.495
2025-06-11 11:40:59	1670	5.8e-06	0.0001	1.48	1.49938
2025-06-11 11:41:00	1671	5.8e-06	0.0001	1.48	1.49062
2025-06-11 11:41:01	1672	5.8e-06	0.0001	1.48	1.50813
2025-06-11 11:41:02	1673	5.72e-06	0.0001	1.47	1.495
2025-06-11 11:41:03	1674	5.7e-06	0.0001	1.47	1.48625
2025-06-11 11:41:04	1675	5.7e-06	0.0001	1.47	1.49938
2025-06-11 11:41:05	1676	5.7e-06	0.0001	1.47	1.50375
2025-06-11 11:41:06	1677	5.7e-06	0.0001	1.47	1.49938
2025-06-11 11:41:07	1678	5.7e-06	0.0001	1.47	1.52126
2025-06-11 11:41:08	1679	5.7e-06	0.0001	1.47	1.50813
2025-06-11 11:41:09	1680	5.7e-06	0.0001	1.47	1.48625
2025-06-11 11:41:10	1681	5.68e-06	0.0001	1.47	1.49062
2025-06-11 11:41:11	1682	5.7e-06	0.0001	1.46	1.495
2025-06-11 11:41:12	1683	5.68e-06	0.0001	1.46	1.495
2025-06-11 11:41:13	1684	5.68e-06	0.0001	1.46	1.47749
2025-06-11 11:41:14	1685	5.7e-06	0.0001	1.46	1.48187
2025-06-11 11:41:15	1686	5.7e-06	0.0001	1.46	1.47311
2025-06-11 11:41:16	1687	5.7e-06	0.0001	1.46	1.50813
2025-06-11 11:41:17	1688	5.7e-06	0.0001	1.46	1.495
2025-06-11 11:41:18	1689	5.68e-06	0.0001	1.46	1.48187
2025-06-11 11:41:19	1690	5.7e-06	0.0001	1.46	1.48625
2025-06-11 11:41:20	1691	5.68e-06	0.0001	1.46	1.47311
2025-06-11 11:41:21	1692	5.7e-06	0.0001	1.45	1.47749
2025-06-11 11:41:22	1693	5.68e-06	0.0001	1.45	1.49062
2025-06-11 11:41:23	1694	5.7e-06	0.0001	1.45	1.48625
2025-06-11 11:41:24	1695	5.68e-06	0.0001	1.45	1.48187
2025-06-11 11:41:25	1696	5.72e-06	0.0001	1.45	1.48187
2025-06-11 11:41:26	1697	5.68e-06	0.0001	1.45	1.47749
2025-06-11 11:41:27	1698	5.68e-06	0.0001	1.45	1.47311
2025-06-11 11:41:28	1699	5.7e-06	0.0001	1.45	1.46874
2025-06-11 11:41:29	1700	5.7e-06	0.0001	1.45	1.47311
2025-06-11 11:41:30	1701	5.68e-06	0.0001	1.45	1.47311
2025-06-11 11:41:31	1702	5.68e-06	0.0001	1.45	1.46436
2025-06-11 11:41:32	1703	5.62e-06	0.0001	1.44	1.46874
2025-06-11 11:41:33	1704	5.64e-06	0.0001	1.44	1.44685
2025-06-11 11:41:34	1705	5.6e-06	0.0001	1.44	1.46436
2025-06-11 11:41:35	1706	5.6e-06	0.0001	1.44	1.47749
2025-06-11 11:41:36	1707	5.62e-06	0.0001	1.44	1.48625
2025-06-11 11:41:37	1708	5.62e-06	0.0001	1.44	1.45998
2025-06-11 11:41:38	1709	5.6e-06	0.0001	1.44	1.46874
2025-06-11 11:41:39	1710	5.62e-06	0.0001	1.44	1.45561
2025-06-11 11:41:40	1711	5.62e-06	0.0001	1.44	1.46436
2025-06-11 11:41:40	1711	5.62e-06	0.0001	1.44	1.45123
2025-06-11 11:41:41	1712	5.6e-06	0.0001	1.43	1.45123
2025-06-11 11:41:42	1713	5.6e-06	0.0001	1.43	1.47311
2025-06-11 11:41:43	1714	5.6e-06	0.0001	1.44	1.46874
2025-06-11 11:41:44	1715	5.62e-06	0.0001	1.43	1.46874
2025-06-11 11:41:45	1716	5.62e-06	0.0001	1.43	1.45123
2025-06-11 11:41:46	1717	5.6e-06	0.0001	1.43	1.45561
2025-06-11 11:41:47	1718	5.6e-06	0.0001	1.44	1.45561
2025-06-11 11:41:48	1719	5.62e-06	0.0001	1.44	1.46436
2025-06-11 11:41:49	1720	5.6e-06	0.0001	1.43	1.45123
2025-06-11 11:41:50	1721	5.62e-06	0.0001	1.44	1.47311
2025-06-11 11:41:51	1722	5.6e-06	0.0001	1.44	1.45998
2025-06-11 11:41:52	1723	5.6e-06	0.0001	1.44	1.44685
2025-06-11 11:41:53	1724	5.6e-06	0.0001	1.43	1.45998
2025-06-11 11:41:54	1725	5.62e-06	0.0001	1.43	1.45998
2025-06-11 11:41:55	1726	5.62e-06	0.0001	1.43	1.44248
2025-06-11 11:41:56	1727	5.6e-06	0.0001	1.43	1.44248
2025-06-11 11:41:57	1728	5.6e-06	0.0001	1.43	1.44248
2025-06-11 11:41:58	1729	5.6e-06	0.0001	1.43	1.44685
2025-06-11 11:41:59	1730	5.6e-06	0.0001	1.43	1.46436
2025-06-11 11:42:00	1731	5.62e-06	0.0001	1.43	1.44248
2025-06-11 11:42:01	1732	5.62e-06	0.0001	1.43	1.4381
2025-06-11 11:42:02	1733	5.6e-06	0.0001	1.42	1.44248
2025-06-11 11:42:03	1734	5.6e-06	0.0001	1.42	1.45561
2025-06-11 11:42:04	1735	5.6e-06	0.0001	1.42	1.4381
2025-06-11 11:42:05	1736	5.62e-06	0.0001	1.42	1.4381
2025-06-11 11:42:06	1737	5.62e-06	0.0001	1.42	1.43372
2025-06-11 11:42:07	1738	5.58e-06	0.0001	1.42	1.43372
2025-06-11 11:42:08	1739	5.58e-06	0.0001	1.42	1.43372
2025-06-11 11:42:09	1740	5.55e-06	0.0001	1.42	1.42497
2025-06-11 11:42:10	1741	5.51e-06	0.0001	1.41	1.44248
2025-06-11 11:42:11	1742	5.51e-06	0.0001	1.41	1.42935
2025-06-11 11:42:12	1743	5.51e-06	0.0001	1.41	1.43372
2025-06-11 11:42:13	1744	5.51e-06	0.0001	1.41	1.4381
2025-06-11 11:42:14	1745	5.51e-06	0.0001	1.41	1.42497
2025-06-11 11:42:15	1746	5.51e-06	0.0001	1.41	1.42497
2025-06-11 11:42:16	1747	5.51e-06	0.0001	1.41	1.43372
2025-06-11 11:42:17	1748	5.51e-06	0.0001	1.41	1.42059
2025-06-11 11:42:18	1749	5.49e-06	0.0001	1.41	1.43372
2025-06-11 11:42:19	1750	5.51e-06	0.0001	1.41	1.42497
2025-06-11 11:42:20	1751	5.51e-06	0.0001	1.41	1.4381
2025-06-11 11:42:21	1752	5.51e-06	0.0001	1.4	1.42935
2025-06-11 11:42:22	1753	5.51e-06	0.0001	1.4	1.42497
2025-06-11 11:42:23	1754	5.51e-06	0.0001	1.4	1.42935
2025-06-11 11:42:24	1755	5.53e-06	0.0001	1.4	1.41621
2025-06-11 11:42:25	1756	5.51e-06	0.0001	1.4	1.41621
2025-06-11 11:42:26	1757	5.51e-06	0.0001	1.4	1.42059
2025-06-11 11:42:27	1758	5.51e-06	0.0001	1.4	1.42935
2025-06-11 11:42:28	1759	5.51e-06	0.0001	1.4	1.41184
2025-06-11 11:42:29	1760	5.51e-06	0.0001	1.39	1.40308
2025-06-11 11:42:30	1761	5.51e-06	0.0001	1.39	1.42059
2025-06-11 11:42:31	1762	5.51e-06	0.0001	1.39	1.40746
2025-06-11 11:42:32	1763	5.51e-06	0.0001	1.39	1.41621
2025-06-11 11:42:33	1764	5.51e-06	0.0001	1.39	1.40746
2025-06-11 11:42:34	1765	5.51e-06	0.0001	1.39	1.41184
2025-06-11 11:42:35	1766	5.51e-06	0.0001	1.39	1.41184
2025-06-11 11:42:36	1767	5.51e-06	0.0001	1.39	1.40308
2025-06-11 11:42:37	1768	5.51e-06	0.0001	1.39	1.41184
2025-06-11 11:42:38	1769	5.51e-06	0.0001	1.39	1.39871
2025-06-11 11:42:39	1770	5.51e-06	0.0001	1.39	1.41184
2025-06-11 11:42:40	1771	5.51e-06	0.0001	1.39	1.40746
2025-06-11 11:42:41	1772	5.51e-06	0.0001	1.39	1.40308
2025-06-11 11:42:42	1773	5.51e-06	0.0001	1.39	1.38995
2025-06-11 11:42:43	1774	5.51e-06	0.0001	1.38	1.39871
2025-06-11 11:42:44	1775	5.51e-06	0.0001	1.39	1.40308
2025-06-11 11:42:45	1776	5.51e-06	0.0001	1.39	1.40308
2025-06-11 11:42:46	1777	5.51e-06	0.0001	1.38	1.39871
2025-06-11 11:42:47	1778	5.51e-06	0.0001	1.39	1.40308
2025-06-11 11:42:48	1779	5.51e-06	0.0001	1.38	1.39871
2025-06-11 11:42:48	1779	5.51e-06	0.0001	1.38	1.41184
2025-06-11 11:42:49	1780	5.51e-06	0.0001	1.38	1.40746
2025-06-11 11:42:50	1781	5.51e-06	0.0001	1.38	1.39433
2025-06-11 11:42:51	1782	5.51e-06	0.0001	1.38	1.40746
2025-06-11 11:42:52	1783	5.51e-06	0.0001	1.38	1.38558
2025-06-11 11:42:53	1784	5.49e-06	0.0001	1.38	1.38558
2025-06-11 11:42:54	1785	5.51e-06	0.0001	1.38	1.38995
2025-06-11 11:42:55	1786	5.51e-06	0.0001	1.37	1.38995
2025-06-11 11:42:56	1787	5.51e-06	0.0001	1.36	1.37682
2025-06-11 11:42:57	1788	5.43e-06	0.0001	1.36	1.36807
2025-06-11 11:42:58	1789	5.41e-06	0.0001	1.35	1.37244
2025-06-11 11:42:59	1790	5.41e-06	0.0001	1.35	1.35932
2025-06-11 11:43:00	1791	5.41e-06	0.0001	1.34	1.35056
2025-06-11 11:43:01	1792	5.41e-06	0.0001	1.33	1.33743
2025-06-11 11:43:02	1793	5.41e-06	0.0001	1.33	1.34181
2025-06-11 11:43:03	1794	5.41e-06	0.0001	1.32	1.34181
2025-06-11 11:43:04	1795	5.41e-06	0.0001	1.32	1.35494
2025-06-11 11:43:05	1796	5.41e-06	0.0001	1.32	1.3243
2025-06-11 11:43:06	1797	5.39e-06	0.0001	1.32	1.3243
2025-06-11 11:43:07	1798	5.41e-06	0.0001	1.31	1.3243
2025-06-11 11:43:08	1799	5.41e-06	0.0001	1.31	1.32868
2025-06-11 11:43:09	1800	5.41e-06	0.0001	1.3	1.31992
2025-06-11 11:43:10	1801	5.41e-06	0.0001	1.3	1.3243
2025-06-11 11:43:11	1802	5.41e-06	0.0001	1.3	1.3243
2025-06-11 11:43:12	1803	5.41e-06	0.0001	1.3	1.31554
2025-06-11 11:43:13	1804	5.41e-06	0.0001	1.3	1.30679
2025-06-11 11:43:13	1804	5.41e-06	0.0001	1.3	1.31554
2025-06-11 11:43:14	1805	5.41e-06	0.0001	1.3	1.3243
2025-06-11 11:43:15	1806	5.41e-06	0.0001	1.3	1.31992
2025-06-11 11:43:16	1807	5.39e-06	0.0001	1.3	1.31992
2025-06-11 11:43:17	1808	5.41e-06	0.0001	1.29	1.32868
2025-06-11 11:43:18	1809	5.41e-06	0.0001	1.3	1.30242
2025-06-11 11:43:19	1810	5.41e-06	0.0001	1.29	1.31992
2025-06-11 11:43:20	1811	5.41e-06	0.0001	1.3	1.31992
2025-06-11 11:43:21	1812	5.41e-06	0.0001	1.3	1.31117
2025-06-11 11:43:22	1813	5.39e-06	0.0001	1.3	1.31117
2025-06-11 11:43:23	1814	5.39e-06	0.0001	1.29	1.31117
2025-06-11 11:43:24	1815	5.39e-06	0.0001	1.3	1.3243
2025-06-11 11:43:25	1816	5.41e-06	0.0001	1.29	1.31117
2025-06-11 11:43:26	1817	5.41e-06	0.0001	1.29	1.3243
2025-06-11 11:43:27	1818	5.41e-06	0.0001	1.29	1.33743
2025-06-11 11:43:28	1819	5.41e-06	0.0001	1.3	1.31992
2025-06-11 11:43:29	1820	5.41e-06	0.0001	1.29	1.3243
2025-06-11 11:43:30	1821	5.41e-06	0.0001	1.29	1.31992
2025-06-11 11:43:31	1822	5.41e-06	0.0001	1.3	1.31117
2025-06-11 11:43:32	1823	5.41e-06	0.0001	1.3	1.3243
2025-06-11 11:43:33	1824	5.39e-06	0.0001	1.3	1.30242
2025-06-11 11:43:34	1825	5.41e-06	0.0001	1.3	1.31554
2025-06-11 11:43:35	1826	5.39e-06	0.0001	1.3	1.30242
2025-06-11 11:43:36	1827	5.41e-06	0.0001	1.3	1.31554
2025-06-11 11:43:37	1828	5.41e-06	0.0001	1.29	1.30679
2025-06-11 11:43:38	1829	5.39e-06	0.0001	1.29	1.3243
2025-06-11 11:43:38	1829	5.41e-06	0.0001	1.29	1.30242
2025-06-11 11:43:39	1830	5.41e-06	0.0001	1.29	1.30242
2025-06-11 11:43:40	1831	5.41e-06	0.0001	1.29	1.30679
2025-06-11 11:43:41	1832	5.41e-06	0.0001	1.29	1.30242
2025-06-11 11:43:42	1833	5.41e-06	0.0001	1.29	1.30679
2025-06-11 11:43:43	1834	5.41e-06	0.0001	1.29	1.30679
2025-06-11 11:43:44	1835	5.41e-06	0.0001	1.29	1.30242
2025-06-11 11:43:45	1836	5.39e-06	0.0001	1.29	1.30242
2025-06-11 11:43:46	1837	5.35e-06	0.0001	1.29	1.30242
2025-06-11 11:43:47	1838	5.35e-06	0.0001	1.29	1.30242
2025-06-11 11:43:48	1839	5.37e-06	0.0001	1.28	1.32868
2025-06-11 11:43:49	1840	5.33e-06	0.0001	1.28	1.29804
2025-06-11 11:43:50	1841	5.31e-06	0.0001	1.28	1.30242
2025-06-11 11:43:51	1842	5.31e-06	0.0001	1.28	1.28928
2025-06-11 11:43:52	1843	5.3e-06	0.0001	1.28	1.30679
2025-06-11 11:43:53	1844	5.3e-06	0.0001	1.28	1.30242
2025-06-11 11:43:54	1845	5.31e-06	0.0001	1.28	1.28928
2025-06-11 11:43:55	1846	5.31e-06	0.0001	1.28	1.29804
2025-06-11 11:43:56	1847	5.31e-06	0.0001	1.28	1.28928
2025-06-11 11:43:57	1848	5.3e-06	0.0001	1.28	1.29804
2025-06-11 11:43:58	1849	5.3e-06	0.0001	1.28	1.29804
2025-06-11 11:43:59	1850	5.31e-06	0.0001	1.28	1.30242
2025-06-11 11:44:00	1851	5.31e-06	0.0001	1.28	1.29366
2025-06-11 11:44:01	1852	5.31e-06	0.0001	1.28	1.30242
2025-06-11 11:44:02	1853	5.3e-06	0.0001	1.28	1.29366
2025-06-11 11:44:03	1854	5.3e-06	0.0001	1.28	1.30242
2025-06-11 11:44:04	1855	5.3e-06	0.0001	1.28	1.28928
2025-06-11 11:44:04	1855	5.3e-06	0.0001	1.28	1.30242
2025-06-11 11:44:05	1856	5.31e-06	0.0001	1.28	1.30242
2025-06-11 11:44:06	1857	5.3e-06	0.0001	1.28	1.28053
2025-06-11 11:44:07	1858	5.3e-06	0.0001	1.27	1.28928
2025-06-11 11:44:08	1859	5.3e-06	0.0001	1.27	1.29804
2025-06-11 11:44:09	1860	5.3e-06	0.0001	1.27	1.28491
2025-06-11 11:44:10	1861	5.28e-06	0.0001	1.27	1.28491
2025-06-11 11:44:11	1862	5.31e-06	0.0001	1.27	1.28928
2025-06-11 11:44:12	1863	5.3e-06	0.0001	1.27	1.28491
2025-06-11 11:44:13	1864	5.31e-06	0.0001	1.27	1.29804
2025-06-11 11:44:14	1865	5.3e-06	0.0001	1.27	1.30242
2025-06-11 11:44:15	1866	5.3e-06	0.0001	1.27	1.27178
2025-06-11 11:44:16	1867	5.3e-06	0.0001	1.27	1.28491
2025-06-11 11:44:17	1868	5.31e-06	0.0001	1.27	1.28053
2025-06-11 11:44:18	1869	5.3e-06	0.0001	1.26	1.28491
2025-06-11 11:44:19	1870	5.3e-06	0.0001	1.26	1.30242
2025-06-11 11:44:20	1871	5.31e-06	0.0001	1.26	1.28053
2025-06-11 11:44:21	1872	5.3e-06	0.0001	1.26	1.29804
2025-06-11 11:44:22	1873	5.3e-06	0.0001	1.26	1.27615
2025-06-11 11:44:23	1874	5.3e-06	0.0001	1.26	1.27178
2025-06-11 11:44:24	1875	5.3e-06	0.0001	1.26	1.28491
2025-06-11 11:44:25	1876	5.31e-06	0.0001	1.26	1.27615
2025-06-11 11:44:26	1877	5.3e-06	0.0001	1.26	1.28491
2025-06-11 11:44:27	1878	5.31e-06	0.0001	1.26	1.28053
2025-06-11 11:44:28	1879	5.3e-06	0.0001	1.26	1.28928
2025-06-11 11:44:29	1880	5.3e-06	0.0001	1.26	1.28491
2025-06-11 11:44:29	1880	5.3e-06	0.0001	1.26	1.30679
2025-06-11 11:44:31	1882	5.3e-06	0.0001	1.26	1.27615
2025-06-11 11:44:32	1883	5.3e-06	0.0001	1.26	1.28491
2025-06-11 11:44:33	1884	5.3e-06	0.0001	1.26	1.27178
2025-06-11 11:44:34	1885	5.3e-06	0.0001	1.26	1.28053
2025-06-11 11:44:35	1886	5.24e-06	0.0001	1.26	1.27178
2025-06-11 11:44:36	1887	5.24e-06	0.0001	1.25	1.27615
2025-06-11 11:44:37	1888	5.28e-06	0.0001	1.25	1.26302
2025-06-11 11:44:37	1888	5.24e-06	0.0001	1.25	1.27178
2025-06-11 11:44:39	1890	5.22e-06	0.0001	1.25	1.28053
2025-06-11 11:44:40	1891	5.22e-06	0.0001	1.26	1.2674
2025-06-11 11:44:41	1892	5.2e-06	0.0001	1.25	1.28053
2025-06-11 11:44:42	1893	5.2e-06	0.0001	1.25	1.25865
2025-06-11 11:44:43	1894	5.2e-06	0.0001	1.25	1.2674
2025-06-11 11:44:44	1895	5.2e-06	0.0001	1.25	1.26302
2025-06-11 11:44:45	1896	5.2e-06	0.0001	1.25	1.25865
2025-06-11 11:44:46	1897	5.2e-06	0.0001	1.25	1.27178
2025-06-11 11:44:47	1898	5.2e-06	0.0001	1.25	1.27178
2025-06-11 11:44:48	1899	5.2e-06	0.0001	1.24	1.2674
2025-06-11 11:44:49	1900	5.2e-06	0.0001	1.25	1.2674
2025-06-11 11:44:50	1901	5.2e-06	0.0001	1.25	1.26302
2025-06-11 11:44:51	1902	5.2e-06	0.0001	1.25	1.24989
2025-06-11 11:44:52	1903	5.2e-06	0.0001	1.25	1.24989
2025-06-11 11:44:53	1904	5.2e-06	0.0001	1.25	1.27178
2025-06-11 11:44:54	1905	5.2e-06	0.0001	1.25	1.25427
2025-06-11 11:44:55	1906	5.2e-06	0.0001	1.25	1.2674
2025-06-11 11:44:56	1907	5.2e-06	0.0001	1.24	1.25427
2025-06-11 11:44:57	1908	5.2e-06	0.0001	1.24	1.2674
2025-06-11 11:44:58	1909	5.2e-06	0.0001	1.24	1.25865
2025-06-11 11:44:59	1910	5.22e-06	0.0001	1.24	1.25865
2025-06-11 11:45:00	1911	5.2e-06	0.0001	1.24	1.25865
2025-06-11 11:45:01	1912	5.22e-06	0.0001	1.24	1.26302
2025-06-11 11:45:02	1913	5.2e-06	0.0001	1.24	1.24989
2025-06-11 11:45:03	1914	5.22e-06	0.0001	1.24	1.24989
2025-06-11 11:45:03	1914	5.2e-06	0.0001	1.24	1.24989
2025-06-11 11:45:04	1915	5.2e-06	0.0001	1.24	1.24551
2025-06-11 11:45:06	1917	5.2e-06	0.0001	1.24	1.25865
2025-06-11 11:45:07	1918	5.18e-06	0.0001	1.23	1.23676
2025-06-11 11:45:08	1919	5.2e-06	0.0001	1.23	1.23676
2025-06-11 11:45:09	1920	5.2e-06	0.0001	1.23	1.24989
2025-06-11 11:45:10	1921	5.2e-06	0.0001	1.23	1.24989
2025-06-11 11:45:11	1922	5.2e-06	0.0001	1.23	1.23676
2025-06-11 11:45:12	1923	5.2e-06	0.0001	1.23	1.24989
2025-06-11 11:45:13	1924	5.2e-06	0.0001	1.23	1.24989
2025-06-11 11:45:14	1925	5.2e-06	0.0001	1.23	1.25427
2025-06-11 11:45:15	1926	5.2e-06	0.0001	1.23	1.23676
2025-06-11 11:45:16	1927	5.2e-06	0.0001	1.23	1.25427
2025-06-11 11:45:17	1928	5.2e-06	0.0001	1.23	1.24989
2025-06-11 11:45:18	1929	5.2e-06	0.0001	1.23	1.23676
2025-06-11 11:45:19	1930	5.2e-06	0.0001	1.23	1.24551
2025-06-11 11:45:20	1931	5.22e-06	0.0001	1.23	1.24989
2025-06-11 11:45:21	1932	5.2e-06	0.0001	1.23	1.24989
2025-06-11 11:45:22	1933	5.2e-06	0.0001	1.23	1.24551
2025-06-11 11:45:23	1934	5.2e-06	0.0001	1.23	1.25427
2025-06-11 11:45:24	1935	5.22e-06	0.0001	1.23	1.24114
2025-06-11 11:45:25	1936	5.2e-06	0.0001	1.23	1.23676
2025-06-11 11:45:26	1937	5.2e-06	0.0001	1.23	1.24114
2025-06-11 11:45:27	1938	5.2e-06	0.0001	1.23	1.23238
2025-06-11 11:45:28	1939	5.2e-06	0.0001	1.23	1.24551
2025-06-11 11:45:29	1940	5.2e-06	0.0001	1.23	1.24114
2025-06-11 11:45:30	1941	5.18e-06	0.0001	1.22	1.23238
2025-06-11 11:45:31	1942	5.2e-06	0.0001	1.22	1.23676
2025-06-11 11:45:32	1943	5.2e-06	0.0001	1.22	1.21925
2025-06-11 11:45:33	1944	5.2e-06	0.0001	1.22	1.23238
2025-06-11 11:45:34	1945	5.2e-06	0.0001	1.22	1.23676
2025-06-11 11:45:35	1946	5.2e-06	0.0001	1.22	1.22801
2025-06-11 11:45:36	1947	5.2e-06	0.0001	1.22	1.23676
2025-06-11 11:45:37	1948	5.2e-06	0.0001	1.22	1.21925
2025-06-11 11:45:38	1949	5.2e-06	0.0001	1.22	1.24114
2025-06-11 11:45:39	1950	5.2e-06	0.0001	1.22	1.23238
2025-06-11 11:45:40	1951	5.2e-06	0.0001	1.22	1.23238
2025-06-11 11:45:41	1952	5.2e-06	0.0001	1.22	1.21488
2025-06-11 11:45:42	1953	5.2e-06	0.0001	1.21	1.21488
2025-06-11 11:45:43	1954	5.2e-06	0.0001	1.21	1.21925
2025-06-11 11:45:44	1955	5.2e-06	0.0001	1.2	1.2105
2025-06-11 11:45:45	1956	5.2e-06	0.0001	1.2	1.20175
2025-06-11 11:45:46	1957	5.2e-06	0.0001	1.2	1.19737
2025-06-11 11:45:47	1958	5.2e-06	0.0001	1.19	1.17986
2025-06-11 11:45:48	1959	5.2e-06	0.0001	1.18	1.17986
2025-06-11 11:45:49	1960	5.2e-06	0.0001	1.18	1.17986
2025-06-11 11:45:50	1961	5.2e-06	0.0001	1.18	1.18424
2025-06-11 11:45:51	1962	5.22e-06	0.0001	1.18	1.18424
2025-06-11 11:45:52	1963	5.2e-06	0.0001	1.17	1.17548
2025-06-11 11:45:53	1964	5.2e-06	0.0001	1.17	1.17548
2025-06-11 11:45:54	1965	5.2e-06	0.0001	1.17	1.17111
[truncated: 3,669 more rows]
