# Supplementary material for: A Unified Method for Triple Oxygen Isotope Analysis of Sulfate, Water, and Organics
Source: Anal Chem. 2026 Mar 6;98(11):8111–20. doi: 10.1021/acs.analchem.5c06406 (PMC13019427; doi:10.1021/acs.analchem.5c06406)
Supplement: Supplementary file 3 [file ac5c06406_si_003.zip › Zahnow_TORCH_Supplementary_Sample_Log_Files/2025-06-11_VSMOW2_E3_evaluation_results.xlsx]

## Sheet: Summary
DateTime	Sample name	Sample Type	Sample mass	Instrument	d18O raw	d18O GD scaled	d18O VSMOW	d18O SD	Dp17O raw	Dp17O GD scaled	Dp17O VSMOW	Dp17O SD	d13C raw	d13C VPDB	d13C SD	TCD Peak area pos	TCD Peak area std	TCD Peak area neg	TCD Peak area neg std	TCD Peak ratio	TC/EA yield (%)	CO input pressure (mbar)	CO input pressure LN2 T (mbar)	CO residual pressure (mbar)	CO converted (mbar)	Discharge yield (%)	CO2 final pressure (mbar)	CO2/CO ratio	Residual gas pressure (mbar)	Comments
2025-06-11 12:46:05	VSMOW2_E3	H2O	1.356	TILDAS	-1.86496	0.322756	0.322756	0.027	-3.79312	2.64461	2.64461	14.6	N/A	N/A	N/A	13.328	0.131692	0.30171	0.0163541	44.1749	51.8218	2.69427	2.0815	0.0316	2.0499	98.4819	1.17548	0.573433	0.0101

## Sheet: Isotope Data
ID	dateTimeMeasured	SampleName	d17O	d17OError	d18O	d18OError	Dp17O	Dp17OError	nSamCycles	nSamPoints	nRefPoints	pCO2Ref	pCO2Ref_error	pCO2Sam	pCO2Sam_error	pCO2Mismatch	pCO2Mismatch_error	PCellRef	PCellRef_error	PCellSam	PCellSam_error	PCellMismatch	PCellMismatch_error	TCellSam	TCellSam_error	TCellRef	TCellRef_error	TCellMismatch	TCellMismatch_error	measurementPeriod	d18O_scaled	d17O_scaled	Dp17O_scaled
19364	2025-06-12 02:41:08	GD_VSMOW2_E3	-0.673	0.028	-0.893	0.027	-201.5	14.6	10	2029	2314	420.172	0.71013	419.361	0.98706	-0.84451	0.31052	41.3314	0.00485	41.3334	0.00123	0.00214	0.00417	24.497	0.00383	24.497	0.00383	-9e-05	0.0005	2025-06-08 to 2027-06-21	-1.86496	-0.98892	-3.79312

## Sheet: Log Data
Sample name	Sample mass	TC/EA (°C)	Datetime	Trap 5 (°C)	Trap 6 (°C)	Trap 7 (°C)	Reactor (°C)	TCD (°C)	p G2 (mbar)	p G4 (mbar)	p G5 (mbar)	Datetime	Trap 5 (°C)	Trap 6 (°C)	Trap 7 (°C)	Reactor (°C)	TCD (°C)	p G2 (mbar)	p G4 (mbar)	p G5 (mbar)	Datetime	Trap 5 (°C)	Trap 6 (°C)	Trap 7 (°C)	Reactor (°C)	TCD (°C)	p G2 (mbar)	p G4 (mbar)	p G5 (mbar)	Datetime	Trap 5 (°C)	Trap 6 (°C)	Trap 7 (°C)	Reactor (°C)	TCD (°C)	p G2 (mbar)	p G4 (mbar)	p G5 (mbar)	Datetime	Trap 5 (°C)	Trap 6 (°C)	Trap 7 (°C)	Reactor (°C)	TCD (°C)	p G2 (mbar)	p G4 (mbar)	p G5 (mbar)	Datetime	Trap 5 (°C)
VSMOW2_E3	1.356	1450.000000	2025-06-11 12:46:05	24.790774	34.388761	28.819043	24.471428	31.602525	0.000100	0.000100	-0.023789	2025-06-11 13:05:26	31.495360	64.112012	23.939747	7.484149	31.664532	0.000100	2.760000	2.694272	2025-06-11 13:06:54	25.334716	65.638372	-176.169810	-175.659142	31.669090	0.000100	2.110000	2.081505	2025-06-11 13:43:33	24.318937	64.404853	-176.730805	-175.827149	31.674771	0.000100	0.031600	0.006849	2025-06-11 13:53:30	24.747771	36.834467	26.572047	22.579525	31.658821	0.000100	0.779000	1.175484	2025-06-11 14:04:11	23.860519
[truncated: 7 more columns]

## Sheet: TCD Data
dateTime	Relative time	Signal
2025-06-11 12:48:11	0	0.032268
2025-06-11 12:48:12	1	0.029313
2025-06-11 12:48:13	2	0.034894
2025-06-11 12:48:14	3	0.028328
2025-06-11 12:48:15	4	0.033253
2025-06-11 12:48:16	5	0.028985
2025-06-11 12:48:17	6	0.035551
2025-06-11 12:48:18	7	0.028985
2025-06-11 12:48:19	8	0.035223
2025-06-11 12:48:20	9	0.035879
2025-06-11 12:48:21	10	0.035551
2025-06-11 12:48:22	11	0.030298
2025-06-11 12:48:23	12	0.032925
2025-06-11 12:48:24	13	0.037521
2025-06-11 12:48:25	14	0.029313
2025-06-11 12:48:26	15	0.030955
2025-06-11 12:48:27	16	0.028985
2025-06-11 12:48:28	17	0.031611
2025-06-11 12:48:28	17	0.034566
2025-06-11 12:48:29	18	0.032268
2025-06-11 12:48:30	19	0.037849
2025-06-11 12:48:31	20	0.033581
2025-06-11 12:48:32	21	0.03194
2025-06-11 12:48:33	22	0.033253
2025-06-11 12:48:35	24	0.031283
2025-06-11 12:48:36	25	0.035551
2025-06-11 12:48:36	25	0.03194
2025-06-11 12:48:37	26	0.033581
2025-06-11 12:48:38	27	0.03194
2025-06-11 12:48:39	28	0.033581
2025-06-11 12:48:40	29	0.028
2025-06-11 12:48:41	30	0.030955
2025-06-11 12:48:43	32	0.032596
2025-06-11 12:48:43	32	0.030955
2025-06-11 12:48:44	33	0.034894
2025-06-11 12:48:45	34	0.03391
2025-06-11 12:48:46	35	0.032925
2025-06-11 12:48:47	36	0.03194
2025-06-11 12:48:48	37	0.028985
2025-06-11 12:48:49	38	0.035551
2025-06-11 12:48:50	39	0.031611
2025-06-11 12:48:51	40	0.035551
2025-06-11 12:48:52	41	0.03194
2025-06-11 12:48:53	42	0.032925
2025-06-11 12:48:54	43	0.02997
2025-06-11 12:48:55	44	0.036536
2025-06-11 12:48:56	45	0.029642
2025-06-11 12:48:57	46	0.026687
2025-06-11 12:48:58	47	0.030627
2025-06-11 12:48:58	47	0.030627
2025-06-11 12:48:59	48	0.036864
2025-06-11 12:49:01	50	0.02997
2025-06-11 12:49:02	51	0.032925
2025-06-11 12:49:03	52	0.030298
2025-06-11 12:49:04	53	0.034894
2025-06-11 12:49:05	54	0.036536
2025-06-11 12:49:05	54	0.035551
2025-06-11 12:49:06	55	0.03391
2025-06-11 12:49:07	56	0.031283
2025-06-11 12:49:08	57	0.02603
2025-06-11 12:49:09	58	0.028985
2025-06-11 12:49:10	59	0.035879
2025-06-11 12:49:11	60	0.033253
2025-06-11 12:49:12	61	0.028985
2025-06-11 12:49:13	62	0.032268
2025-06-11 12:49:14	63	0.034566
2025-06-11 12:49:15	64	0.035223
2025-06-11 12:49:16	65	0.030298
2025-06-11 12:49:17	66	0.034238
2025-06-11 12:49:18	67	0.02997
2025-06-11 12:49:19	68	0.032596
2025-06-11 12:49:20	69	0.030627
2025-06-11 12:49:21	70	0.031283
2025-06-11 12:49:22	71	0.036208
2025-06-11 12:49:23	72	0.030298
2025-06-11 12:49:23	72	0.03391
2025-06-11 12:49:25	74	0.032596
2025-06-11 12:49:26	75	0.032596
2025-06-11 12:49:27	76	0.032268
2025-06-11 12:49:27	76	0.031283
2025-06-11 12:49:28	77	0.032925
2025-06-11 12:49:29	78	0.035551
2025-06-11 12:49:30	79	0.031611
2025-06-11 12:49:31	80	0.02997
2025-06-11 12:49:32	81	0.032925
2025-06-11 12:49:33	82	0.035879
2025-06-11 12:49:34	83	0.03194
2025-06-11 12:49:35	84	0.029642
2025-06-11 12:49:36	85	0.034238
2025-06-11 12:49:37	86	0.038177
2025-06-11 12:49:38	87	0.032268
2025-06-11 12:49:39	88	0.032596
2025-06-11 12:49:40	89	0.030955
2025-06-11 12:49:41	90	0.027344
2025-06-11 12:49:42	91	0.028985
2025-06-11 12:49:43	92	0.033253
2025-06-11 12:49:44	93	0.030627
2025-06-11 12:49:45	94	0.033253
2025-06-11 12:49:46	95	0.03391
2025-06-11 12:49:47	96	0.028657
2025-06-11 12:49:48	97	0.033253
2025-06-11 12:49:49	98	0.032925
2025-06-11 12:49:50	99	0.035223
2025-06-11 12:49:51	100	0.02997
2025-06-11 12:49:51	100	0.03391
2025-06-11 12:49:52	101	0.029642
2025-06-11 12:49:53	102	0.03391
2025-06-11 12:49:54	103	0.035879
2025-06-11 12:49:55	104	0.041132
2025-06-11 12:49:57	106	0.046057
2025-06-11 12:49:57	106	0.047698
2025-06-11 12:49:58	107	0.041789
2025-06-11 12:49:59	108	0.037193
2025-06-11 12:50:00	109	0.043759
2025-06-11 12:50:01	110	0.053936
2025-06-11 12:50:02	111	0.051309
2025-06-11 12:50:03	112	0.047698
2025-06-11 12:50:04	113	0.045072
2025-06-11 12:50:05	114	0.042117
2025-06-11 12:50:06	115	0.039162
2025-06-11 12:50:07	116	0.035879
2025-06-11 12:50:08	117	0.037193
2025-06-11 12:50:09	118	0.033581
2025-06-11 12:50:10	119	0.033253
2025-06-11 12:50:11	120	0.031611
2025-06-11 12:50:12	121	0.032925
2025-06-11 12:50:13	122	0.028328
2025-06-11 12:50:14	123	0.017823
2025-06-11 12:50:15	124	0.013555
2025-06-11 12:50:16	125	0.020778
2025-06-11 12:50:17	126	0.025045
2025-06-11 12:50:18	127	0.024061
2025-06-11 12:50:18	127	0.013883
2025-06-11 12:50:19	128	0.015525
2025-06-11 12:50:20	129	0.00863
2025-06-11 12:50:21	130	0.018808
2025-06-11 12:50:22	131	0.018479
2025-06-11 12:50:23	132	0.021762
2025-06-11 12:50:24	133	0.025045
2025-06-11 12:50:25	134	0.029642
2025-06-11 12:50:26	135	0.034238
2025-06-11 12:50:27	136	0.032268
2025-06-11 12:50:28	137	0.030955
2025-06-11 12:50:30	139	0.039819
2025-06-11 12:50:31	140	0.030627
2025-06-11 12:50:32	141	0.036536
2025-06-11 12:50:32	141	0.037193
2025-06-11 12:50:33	142	0.032925
2025-06-11 12:50:34	143	0.034238
2025-06-11 12:50:35	144	0.03391
2025-06-11 12:50:36	145	0.034566
2025-06-11 12:50:37	146	0.02997
2025-06-11 12:50:38	147	0.030627
2025-06-11 12:50:39	148	0.032268
2025-06-11 12:50:40	149	0.03391
2025-06-11 12:50:41	150	0.036536
2025-06-11 12:50:42	151	0.028
2025-06-11 12:50:43	152	0.027344
2025-06-11 12:50:44	153	0.027672
2025-06-11 12:50:45	154	0.031283
2025-06-11 12:50:46	155	0.031283
2025-06-11 12:50:47	156	0.036864
2025-06-11 12:50:48	157	0.033253
2025-06-11 12:50:49	158	0.029313
2025-06-11 12:50:50	159	0.031283
2025-06-11 12:50:51	160	0.026687
2025-06-11 12:50:51	160	0.029313
2025-06-11 12:50:52	161	0.035551
2025-06-11 12:50:53	162	0.03194
2025-06-11 12:50:54	163	0.032596
2025-06-11 12:50:56	165	0.023404
2025-06-11 12:50:56	165	0.036208
2025-06-11 12:50:57	166	0.030627
2025-06-11 12:50:58	167	0.034894
2025-06-11 12:50:59	168	0.034894
2025-06-11 12:51:00	169	0.034566
2025-06-11 12:51:01	170	0.032925
2025-06-11 12:51:02	171	0.032925
2025-06-11 12:51:03	172	0.035223
2025-06-11 12:51:04	173	0.038506
2025-06-11 12:51:05	174	0.031611
2025-06-11 12:51:06	175	0.035223
2025-06-11 12:51:07	176	0.032268
2025-06-11 12:51:08	177	0.034566
2025-06-11 12:51:09	178	0.032596
2025-06-11 12:51:10	179	0.035551
2025-06-11 12:51:11	180	0.032268
2025-06-11 12:51:12	181	0.030627
2025-06-11 12:51:13	182	0.028657
2025-06-11 12:51:14	183	0.032596
2025-06-11 12:51:15	184	0.030298
2025-06-11 12:51:16	185	0.035879
2025-06-11 12:51:17	186	0.036208
2025-06-11 12:51:18	187	0.03391
2025-06-11 12:51:19	188	0.031611
2025-06-11 12:51:20	189	0.036536
2025-06-11 12:51:21	190	0.036864
2025-06-11 12:51:22	191	0.029642
2025-06-11 12:51:24	193	0.033253
2025-06-11 12:51:25	194	0.032596
2025-06-11 12:51:26	195	0.036208
2025-06-11 12:51:26	195	0.032925
2025-06-11 12:51:28	197	0.03194
2025-06-11 12:51:29	198	0.034238
2025-06-11 12:51:30	199	0.034566
2025-06-11 12:51:30	199	0.040804
2025-06-11 12:51:32	201	0.038834
2025-06-11 12:51:33	202	0.035223
2025-06-11 12:51:34	203	0.035879
2025-06-11 12:51:35	204	0.030955
2025-06-11 12:51:36	205	0.036536
2025-06-11 12:51:37	206	0.03194
2025-06-11 12:51:38	207	0.035223
2025-06-11 12:51:39	208	0.035223
2025-06-11 12:51:40	209	0.037849
2025-06-11 12:51:41	210	0.031611
2025-06-11 12:51:42	211	0.030627
2025-06-11 12:51:43	212	0.028985
2025-06-11 12:51:44	213	0.032268
2025-06-11 12:51:45	214	0.031611
2025-06-11 12:51:46	215	0.03194
2025-06-11 12:51:47	216	0.034566
2025-06-11 12:51:48	217	0.034238
2025-06-11 12:51:49	218	0.032925
2025-06-11 12:51:50	219	0.031283
2025-06-11 12:51:51	220	0.031611
2025-06-11 12:51:52	221	0.03391
2025-06-11 12:51:53	222	0.02997
2025-06-11 12:51:54	223	0.033253
2025-06-11 12:51:55	224	0.033253
2025-06-11 12:51:56	225	0.034894
2025-06-11 12:51:57	226	0.032268
2025-06-11 12:51:58	227	0.034894
2025-06-11 12:51:59	228	0.035551
2025-06-11 12:52:00	229	0.031611
2025-06-11 12:52:01	230	0.033253
2025-06-11 12:52:02	231	0.032596
2025-06-11 12:52:03	232	0.030298
2025-06-11 12:52:04	233	0.032596
2025-06-11 12:52:06	235	0.032925
2025-06-11 12:52:06	235	0.033581
2025-06-11 12:52:07	236	0.03391
2025-06-11 12:52:08	237	0.033581
2025-06-11 12:52:09	238	0.027672
2025-06-11 12:52:10	239	0.02997
2025-06-11 12:52:11	240	0.03391
2025-06-11 12:52:12	241	0.033253
2025-06-11 12:52:13	242	0.03194
2025-06-11 12:52:15	244	0.032925
2025-06-11 12:52:15	244	0.031283
2025-06-11 12:52:16	245	0.035223
2025-06-11 12:52:17	246	0.031611
2025-06-11 12:52:18	247	0.035223
2025-06-11 12:52:19	248	0.034238
2025-06-11 12:52:20	249	0.032596
2025-06-11 12:52:21	250	0.032268
2025-06-11 12:52:22	251	0.038177
2025-06-11 12:52:23	252	0.033253
2025-06-11 12:52:24	253	0.032596
2025-06-11 12:52:25	254	0.025702
2025-06-11 12:52:26	255	0.026687
2025-06-11 12:52:27	256	0.034238
2025-06-11 12:52:28	257	0.035879
2025-06-11 12:52:29	258	0.02997
2025-06-11 12:52:30	259	0.031611
2025-06-11 12:52:31	260	0.032596
2025-06-11 12:52:32	261	0.030298
2025-06-11 12:52:33	262	0.036208
2025-06-11 12:52:34	263	0.030298
2025-06-11 12:52:35	264	0.030627
2025-06-11 12:52:36	265	0.028985
2025-06-11 12:52:37	266	0.032925
2025-06-11 12:52:38	267	0.034238
2025-06-11 12:52:39	268	0.035551
2025-06-11 12:52:40	269	0.028657
2025-06-11 12:52:41	270	0.030627
2025-06-11 12:52:42	271	0.035879
2025-06-11 12:52:43	272	0.03391
2025-06-11 12:52:44	273	0.033253
2025-06-11 12:52:45	274	0.030627
2025-06-11 12:52:46	275	0.032925
2025-06-11 12:52:47	276	0.034238
2025-06-11 12:52:48	277	0.034238
2025-06-11 12:52:49	278	0.032925
2025-06-11 12:52:50	279	0.03194
2025-06-11 12:52:51	280	0.033253
2025-06-11 12:52:52	281	0.036536
2025-06-11 12:52:53	282	0.034238
2025-06-11 12:52:54	283	0.030955
2025-06-11 12:52:55	284	0.034894
2025-06-11 12:52:56	285	0.032596
2025-06-11 12:52:57	286	0.030955
2025-06-11 12:52:58	287	0.033253
2025-06-11 12:52:59	288	0.03194
2025-06-11 12:53:00	289	0.032925
2025-06-11 12:53:01	290	0.030955
2025-06-11 12:53:02	291	0.03391
2025-06-11 12:53:03	292	0.033581
2025-06-11 12:53:04	293	0.032596
2025-06-11 12:53:05	294	0.032596
2025-06-11 12:53:06	295	0.035223
2025-06-11 12:53:07	296	0.032596
2025-06-11 12:53:08	297	0.034238
2025-06-11 12:53:09	298	0.038506
2025-06-11 12:53:10	299	0.030627
2025-06-11 12:53:11	300	0.036208
2025-06-11 12:53:12	301	0.03391
2025-06-11 12:53:13	302	0.034238
2025-06-11 12:53:14	303	0.031611
2025-06-11 12:53:14	303	0.034894
2025-06-11 12:53:15	304	0.030955
2025-06-11 12:53:16	305	0.037193
2025-06-11 12:53:17	306	0.034894
2025-06-11 12:53:18	307	0.034238
2025-06-11 12:53:19	308	0.030627
2025-06-11 12:53:21	310	0.037521
2025-06-11 12:53:21	310	0.027672
2025-06-11 12:53:23	312	0.037193
2025-06-11 12:53:23	312	0.029642
2025-06-11 12:53:24	313	0.029642
2025-06-11 12:53:25	314	0.030955
2025-06-11 12:53:26	315	0.035879
2025-06-11 12:53:27	316	0.032925
2025-06-11 12:53:28	317	0.033253
2025-06-11 12:53:29	318	0.034566
2025-06-11 12:53:30	319	0.031283
2025-06-11 12:53:31	320	0.030627
2025-06-11 12:53:32	321	0.033253
2025-06-11 12:53:33	322	0.028985
2025-06-11 12:53:34	323	0.031611
2025-06-11 12:53:35	324	0.034238
2025-06-11 12:53:36	325	0.035223
2025-06-11 12:53:37	326	0.032268
2025-06-11 12:53:38	327	0.032925
2025-06-11 12:53:39	328	0.03391
2025-06-11 12:53:40	329	0.02997
2025-06-11 12:53:40	329	0.035223
2025-06-11 12:53:42	331	0.032268
2025-06-11 12:53:42	331	0.035223
2025-06-11 12:53:43	332	0.036864
2025-06-11 12:53:45	334	0.03391
2025-06-11 12:53:46	335	0.028
2025-06-11 12:53:47	336	0.035223
2025-06-11 12:53:48	337	0.039819
2025-06-11 12:53:49	338	0.030298
2025-06-11 12:53:49	338	0.034238
2025-06-11 12:53:51	340	0.034238
2025-06-11 12:53:52	341	0.029642
2025-06-11 12:53:53	342	0.033581
2025-06-11 12:53:54	343	0.035879
2025-06-11 12:53:55	344	0.028328
2025-06-11 12:53:56	345	0.03391
2025-06-11 12:53:57	346	0.035551
2025-06-11 12:53:58	347	0.032596
2025-06-11 12:53:58	347	0.032925
2025-06-11 12:53:59	348	0.034566
2025-06-11 12:54:01	350	0.03194
2025-06-11 12:54:02	351	0.02997
2025-06-11 12:54:03	352	0.035551
2025-06-11 12:54:03	352	0.032268
2025-06-11 12:54:04	353	-0.046196
2025-06-11 12:54:06	355	0.032596
2025-06-11 12:54:07	356	0.031283
2025-06-11 12:54:08	357	0.035551
2025-06-11 12:54:09	358	0.029313
2025-06-11 12:54:10	359	0.029313
2025-06-11 12:54:11	360	0.032925
2025-06-11 12:54:12	361	0.033581
2025-06-11 12:54:12	361	0.034894
2025-06-11 12:54:13	362	0.037521
2025-06-11 12:54:14	363	0.033581
2025-06-11 12:54:16	365	0.038834
2025-06-11 12:54:16	365	0.040147
2025-06-11 12:54:17	366	0.048683
2025-06-11 12:54:18	367	0.056891
2025-06-11 12:54:19	368	0.071992
2025-06-11 12:54:20	369	0.086109
2025-06-11 12:54:21	370	0.115656
2025-06-11 12:54:22	371	0.146188
2025-06-11 12:54:23	372	0.168184
2025-06-11 12:54:24	373	0.214803
2025-06-11 12:54:25	374	0.250588
2025-06-11 12:54:26	375	0.291297
2025-06-11 12:54:27	376	0.324127
2025-06-11 12:54:28	377	0.352032
2025-06-11 12:54:29	378	0.37961
2025-06-11 12:54:30	379	0.398979
2025-06-11 12:54:31	380	0.411783
2025-06-11 12:54:32	381	0.422289
2025-06-11 12:54:33	382	0.420647
2025-06-11 12:54:34	383	0.419334
2025-06-11 12:54:35	384	0.417036
2025-06-11 12:54:36	385	0.411455
2025-06-11 12:54:37	386	0.404232
2025-06-11 12:54:38	387	0.398979
2025-06-11 12:54:38	387	0.394711
2025-06-11 12:54:39	388	0.386832
2025-06-11 12:54:40	389	0.373044
2025-06-11 12:54:41	390	0.370089
2025-06-11 12:54:43	392	0.359583
2025-06-11 12:54:44	393	0.344481
2025-06-11 12:54:44	393	0.336602
2025-06-11 12:54:45	394	0.328395
2025-06-11 12:54:46	395	0.319531
2025-06-11 12:54:47	396	0.300489
2025-06-11 12:54:48	397	0.297206
2025-06-11 12:54:49	398	0.281776
2025-06-11 12:54:50	399	0.278493
2025-06-11 12:54:51	400	0.271271
2025-06-11 12:54:52	401	0.260108
2025-06-11 12:54:53	402	0.248618
2025-06-11 12:54:54	403	0.243037
2025-06-11 12:54:55	404	0.232203
2025-06-11 12:54:56	405	0.220056
2025-06-11 12:54:57	406	0.215788
2025-06-11 12:54:58	407	0.19806
2025-06-11 12:54:59	408	0.192478
2025-06-11 12:55:00	409	0.184599
2025-06-11 12:55:01	410	0.180988
2025-06-11 12:55:02	411	0.168513
2025-06-11 12:55:03	412	0.160962
2025-06-11 12:55:04	413	0.152754
2025-06-11 12:55:04	413	0.144547
2025-06-11 12:55:05	414	0.137652
2025-06-11 12:55:07	416	0.130758
2025-06-11 12:55:08	417	0.123535
2025-06-11 12:55:08	417	0.117298
2025-06-11 12:55:09	418	0.109419
2025-06-11 12:55:10	419	0.106136
2025-06-11 12:55:11	420	0.100554
2025-06-11 12:55:13	422	0.094317
2025-06-11 12:55:13	422	0.086438
2025-06-11 12:55:14	423	0.089064
2025-06-11 12:55:15	424	0.081513
2025-06-11 12:55:16	425	0.075932
2025-06-11 12:55:17	426	0.075604
2025-06-11 12:55:18	427	0.065426
2025-06-11 12:55:19	428	0.064113
2025-06-11 12:55:20	429	0.06674
2025-06-11 12:55:21	430	0.057875
2025-06-11 12:55:22	431	0.056891
2025-06-11 12:55:23	432	0.055577
2025-06-11 12:55:24	433	0.049996
2025-06-11 12:55:25	434	0.049011
2025-06-11 12:55:26	435	0.050981
2025-06-11 12:55:27	436	0.049996
2025-06-11 12:55:28	437	0.043759
2025-06-11 12:55:28	437	0.044087
2025-06-11 12:55:29	438	0.037521
2025-06-11 12:55:31	440	0.041132
2025-06-11 12:55:31	440	0.038834
2025-06-11 12:55:32	441	0.035879
2025-06-11 12:55:34	443	0.035551
2025-06-11 12:55:34	443	0.028
2025-06-11 12:55:35	444	0.034566
2025-06-11 12:55:36	445	0.036864
2025-06-11 12:55:37	446	0.032925
2025-06-11 12:55:38	447	0.036208
2025-06-11 12:55:39	448	0.03391
2025-06-11 12:55:40	449	0.03391
2025-06-11 12:55:41	450	0.039819
2025-06-11 12:55:42	451	0.039491
2025-06-11 12:55:43	452	0.035879
2025-06-11 12:55:44	453	0.03391
2025-06-11 12:55:45	454	0.035879
2025-06-11 12:55:46	455	0.038177
2025-06-11 12:55:47	456	0.036208
2025-06-11 12:55:48	457	0.034566
2025-06-11 12:55:49	458	0.033253
2025-06-11 12:55:50	459	0.034894
2025-06-11 12:55:51	460	0.02997
2025-06-11 12:55:52	461	0.038177
2025-06-11 12:55:53	462	0.036208
2025-06-11 12:55:53	462	0.034894
2025-06-11 12:55:55	464	0.030955
2025-06-11 12:55:55	464	0.033253
2025-06-11 12:55:56	465	0.033581
2025-06-11 12:55:57	466	0.034566
2025-06-11 12:55:58	467	0.033581
2025-06-11 12:55:59	468	0.034894
2025-06-11 12:56:00	469	0.034894
2025-06-11 12:56:02	471	0.03391
2025-06-11 12:56:03	472	0.03391
2025-06-11 12:56:04	473	0.034894
2025-06-11 12:56:04	473	0.034894
2025-06-11 12:56:05	474	0.033253
2025-06-11 12:56:06	475	0.035223
2025-06-11 12:56:07	476	0.036536
2025-06-11 12:56:08	477	0.032596
2025-06-11 12:56:10	479	0.032596
2025-06-11 12:56:11	480	0.034894
2025-06-11 12:56:11	480	0.030298
2025-06-11 12:56:13	482	0.033253
2025-06-11 12:56:14	483	0.030627
2025-06-11 12:56:15	484	0.030955
2025-06-11 12:56:16	485	0.032596
2025-06-11 12:56:17	486	0.032925
2025-06-11 12:56:18	487	0.030955
2025-06-11 12:56:19	488	0.036536
2025-06-11 12:56:20	489	0.03194
2025-06-11 12:56:21	490	0.031283
2025-06-11 12:56:22	491	0.029313
2025-06-11 12:56:23	492	0.035223
2025-06-11 12:56:24	493	0.029313
2025-06-11 12:56:25	494	0.030298
2025-06-11 12:56:26	495	0.031611
2025-06-11 12:56:27	496	0.032925
2025-06-11 12:56:28	497	0.030298
2025-06-11 12:56:29	498	0.026687
2025-06-11 12:56:30	499	0.035223
2025-06-11 12:56:31	500	0.038177
2025-06-11 12:56:32	501	0.028985
2025-06-11 12:56:33	502	0.036864
2025-06-11 12:56:35	504	0.037193
2025-06-11 12:56:36	505	0.030627
2025-06-11 12:56:36	505	0.029642
2025-06-11 12:56:37	506	0.032268
2025-06-11 12:56:38	507	0.031283
2025-06-11 12:56:39	508	0.036864
2025-06-11 12:56:40	509	0.029642
2025-06-11 12:56:41	510	0.029642
2025-06-11 12:56:42	511	0.037849
2025-06-11 12:56:44	513	0.032268
2025-06-11 12:56:45	514	0.029313
2025-06-11 12:56:46	515	0.034238
2025-06-11 12:56:47	516	0.030955
2025-06-11 12:56:48	517	0.03391
2025-06-11 12:56:49	518	0.030627
2025-06-11 12:56:50	519	0.038177
2025-06-11 12:56:52	521	0.028985
2025-06-11 12:56:53	522	0.036536
2025-06-11 12:56:54	523	0.037521
2025-06-11 12:56:54	523	0.033581
2025-06-11 12:56:56	525	0.030955
2025-06-11 12:56:57	526	0.034566
2025-06-11 12:56:58	527	0.036208
2025-06-11 12:56:58	527	0.030627
2025-06-11 12:57:00	529	0.028328
2025-06-11 12:57:01	530	0.034566
2025-06-11 12:57:02	531	0.036864
2025-06-11 12:57:03	532	0.032596
2025-06-11 12:57:04	533	0.036208
2025-06-11 12:57:05	534	0.034894
2025-06-11 12:57:06	535	0.031611
2025-06-11 12:57:07	536	0.033581
2025-06-11 12:57:08	537	0.034238
2025-06-11 12:57:09	538	0.036864
2025-06-11 12:57:10	539	0.028328
2025-06-11 12:57:11	540	0.035223
2025-06-11 12:57:12	541	0.035551
2025-06-11 12:57:13	542	0.035223
2025-06-11 12:57:14	543	0.030955
2025-06-11 12:57:15	544	0.030955
2025-06-11 12:57:16	545	0.037193
2025-06-11 12:57:17	546	0.031611
2025-06-11 12:57:18	547	0.028328
2025-06-11 12:57:19	548	0.031611
2025-06-11 12:57:20	549	0.030298
2025-06-11 12:57:21	550	0.035551
2025-06-11 12:57:22	551	0.035551
2025-06-11 12:57:23	552	0.03391
2025-06-11 12:57:24	553	0.039819
2025-06-11 12:57:25	554	0.030627
2025-06-11 12:57:26	555	0.031611
2025-06-11 12:57:27	556	0.037193
2025-06-11 12:57:28	557	0.031283
2025-06-11 12:57:29	558	0.034566
2025-06-11 12:57:30	559	0.037193
2025-06-11 12:57:31	560	0.034566
2025-06-11 12:57:33	562	0.035551
2025-06-11 12:57:33	562	0.027672
2025-06-11 12:57:34	563	0.027015
2025-06-11 12:57:35	564	0.030298
2025-06-11 12:57:36	565	0.036208
2025-06-11 12:57:37	566	0.035223
2025-06-11 12:57:38	567	0.035879
2025-06-11 12:57:39	568	0.024717
2025-06-11 12:57:40	569	0.037521
2025-06-11 12:57:41	570	0.028985
2025-06-11 12:57:42	571	0.031283
2025-06-11 12:57:43	572	0.037521
2025-06-11 12:57:44	573	0.035223
2025-06-11 12:57:45	574	0.030298
2025-06-11 12:57:46	575	0.03391
2025-06-11 12:57:47	576	0.031611
2025-06-11 12:57:48	577	0.030955
2025-06-11 12:57:49	578	0.030627
2025-06-11 12:57:50	579	0.031283
2025-06-11 12:57:51	580	0.030627
2025-06-11 12:57:52	581	0.030298
2025-06-11 12:57:52	581	0.030955
2025-06-11 12:57:53	582	0.036208
2025-06-11 12:57:55	584	0.030627
2025-06-11 12:57:56	585	0.034238
2025-06-11 12:57:57	586	0.037521
2025-06-11 12:57:57	586	0.038834
2025-06-11 12:57:59	588	0.029313
2025-06-11 12:58:00	589	0.034238
2025-06-11 12:58:01	590	0.03391
2025-06-11 12:58:02	591	0.029313
2025-06-11 12:58:03	592	0.031611
2025-06-11 12:58:03	592	0.029313
2025-06-11 12:58:04	593	0.036536
2025-06-11 12:58:05	594	0.030627
2025-06-11 12:58:07	596	0.03391
2025-06-11 12:58:07	596	0.03391
2025-06-11 12:58:09	598	0.038177
2025-06-11 12:58:09	598	0.031611
2025-06-11 12:58:10	599	0.034566
2025-06-11 12:58:11	600	0.035879
2025-06-11 12:58:12	601	0.035551
2025-06-11 12:58:13	602	0.032596
2025-06-11 12:58:14	603	0.029642
2025-06-11 12:58:15	604	0.035551
2025-06-11 12:58:16	605	0.034238
2025-06-11 12:58:17	606	0.030627
2025-06-11 12:58:18	607	0.031611
2025-06-11 12:58:19	608	0.030627
2025-06-11 12:58:20	609	0.036864
2025-06-11 12:58:21	610	0.032925
2025-06-11 12:58:22	611	0.033581
2025-06-11 12:58:23	612	0.035223
2025-06-11 12:58:24	613	0.026687
2025-06-11 12:58:25	614	0.032925
2025-06-11 12:58:26	615	0.032268
2025-06-11 12:58:27	616	0.034238
2025-06-11 12:58:29	618	0.031611
2025-06-11 12:58:29	618	0.034238
2025-06-11 12:58:30	619	0.034894
2025-06-11 12:58:31	620	0.030627
2025-06-11 12:58:32	621	0.034238
2025-06-11 12:58:33	622	0.03194
2025-06-11 12:58:34	623	0.034566
2025-06-11 12:58:35	624	0.02997
2025-06-11 12:58:36	625	0.026359
2025-06-11 12:58:37	626	0.032596
2025-06-11 12:58:38	627	0.02997
2025-06-11 12:58:39	628	0.036208
2025-06-11 12:58:40	629	0.037849
2025-06-11 12:58:41	630	0.030627
2025-06-11 12:58:42	631	0.029313
2025-06-11 12:58:43	632	0.033253
2025-06-11 12:58:44	633	0.032596
2025-06-11 12:58:45	634	0.025702
2025-06-11 12:58:46	635	0.032268
2025-06-11 12:58:47	636	0.035551
2025-06-11 12:58:48	637	0.038506
2025-06-11 12:58:49	638	0.034566
2025-06-11 12:58:50	639	0.030298
2025-06-11 12:58:51	640	0.03391
2025-06-11 12:58:52	641	0.031283
2025-06-11 12:58:53	642	0.033581
2025-06-11 12:58:54	643	0.032268
2025-06-11 12:58:55	644	0.027015
2025-06-11 12:58:56	645	0.031611
2025-06-11 12:58:57	646	0.030955
2025-06-11 12:58:57	646	0.033581
2025-06-11 12:58:58	647	0.035223
2025-06-11 12:58:59	648	0.036864
2025-06-11 12:59:00	649	0.03194
2025-06-11 12:59:01	650	0.036536
2025-06-11 12:59:02	651	0.032596
2025-06-11 12:59:03	652	0.034238
2025-06-11 12:59:04	653	0.032596
2025-06-11 12:59:05	654	0.034894
2025-06-11 12:59:06	655	0.032925
2025-06-11 12:59:07	656	0.032268
2025-06-11 12:59:08	657	0.031611
2025-06-11 12:59:09	658	0.030298
2025-06-11 12:59:10	659	0.033253
2025-06-11 12:59:11	660	0.032268
2025-06-11 12:59:12	661	0.02997
2025-06-11 12:59:13	662	0.030627
2025-06-11 12:59:14	663	0.034894
2025-06-11 12:59:15	664	0.029313
2025-06-11 12:59:16	665	0.036208
2025-06-11 12:59:16	665	0.036864
2025-06-11 12:59:17	666	0.034566
2025-06-11 12:59:18	667	0.033581
2025-06-11 12:59:19	668	0.028985
2025-06-11 12:59:21	670	0.037193
2025-06-11 12:59:21	670	0.032925
2025-06-11 12:59:23	672	0.029642
2025-06-11 12:59:24	673	0.030627
2025-06-11 12:59:25	674	0.034894
2025-06-11 12:59:26	675	0.037193
2025-06-11 12:59:27	676	0.033581
2025-06-11 12:59:27	676	0.036864
2025-06-11 12:59:28	677	0.034566
2025-06-11 12:59:29	678	0.03194
2025-06-11 12:59:30	679	0.032596
2025-06-11 12:59:32	681	0.036536
2025-06-11 12:59:32	681	0.032268
2025-06-11 12:59:33	682	0.02997
2025-06-11 12:59:34	683	0.030627
2025-06-11 12:59:35	684	0.031611
2025-06-11 12:59:36	685	0.036536
2025-06-11 12:59:37	686	0.030298
2025-06-11 12:59:38	687	0.036208
2025-06-11 12:59:39	688	0.03391
2025-06-11 12:59:40	689	0.032925
2025-06-11 12:59:41	690	0.037193
2025-06-11 12:59:42	691	0.038834
2025-06-11 12:59:43	692	0.034894
2025-06-11 12:59:44	693	0.032268
2025-06-11 12:59:45	694	0.038834
2025-06-11 12:59:46	695	0.087751
2025-06-11 12:59:47	696	0.030627
2025-06-11 12:59:48	697	0.029642
2025-06-11 12:59:49	698	0.032925
2025-06-11 12:59:50	699	0.037193
2025-06-11 12:59:51	700	0.032268
2025-06-11 12:59:52	701	0.038506
2025-06-11 12:59:53	702	0.035223
2025-06-11 12:59:54	703	0.03391
2025-06-11 12:59:55	704	0.028657
2025-06-11 12:59:56	705	0.030955
2025-06-11 12:59:57	706	0.035551
2025-06-11 12:59:58	707	0.029313
2025-06-11 12:59:59	708	0.037849
2025-06-11 13:00:00	709	0.030627
2025-06-11 13:00:01	710	0.028
2025-06-11 13:00:02	711	0.03194
2025-06-11 13:00:02	711	0.031611
2025-06-11 13:00:03	712	0.032925
2025-06-11 13:00:04	713	0.035551
2025-06-11 13:00:05	714	0.036208
2025-06-11 13:00:06	715	0.03391
2025-06-11 13:00:07	716	0.033581
2025-06-11 13:00:08	717	0.035223
2025-06-11 13:00:09	718	0.03391
2025-06-11 13:00:10	719	0.030298
2025-06-11 13:00:11	720	0.032925
2025-06-11 13:00:12	721	0.030298
2025-06-11 13:00:13	722	0.031283
2025-06-11 13:00:14	723	0.03391
2025-06-11 13:00:15	724	0.031283
2025-06-11 13:00:16	725	0.036208
2025-06-11 13:00:17	726	0.034894
2025-06-11 13:00:18	727	0.031611
2025-06-11 13:00:19	728	0.036536
2025-06-11 13:00:20	729	0.037521
2025-06-11 13:00:21	730	0.030955
2025-06-11 13:00:22	731	0.034566
2025-06-11 13:00:23	732	0.034894
2025-06-11 13:00:23	732	0.036208
2025-06-11 13:00:24	733	0.02997
2025-06-11 13:00:25	734	0.031283
2025-06-11 13:00:26	735	0.03194
2025-06-11 13:00:28	737	0.036208
2025-06-11 13:00:28	737	0.035879
2025-06-11 13:00:30	739	0.034566
2025-06-11 13:00:31	740	0.028328
2025-06-11 13:00:31	740	0.028
2025-06-11 13:00:32	741	0.033253
2025-06-11 13:00:33	742	0.041789
2025-06-11 13:00:34	743	0.028
2025-06-11 13:00:35	744	0.03391
2025-06-11 13:00:36	745	0.032596
2025-06-11 13:00:37	746	0.035551
2025-06-11 13:00:38	747	0.034566
2025-06-11 13:00:39	748	0.033253
2025-06-11 13:00:40	749	0.035879
2025-06-11 13:00:41	750	0.02997
2025-06-11 13:00:42	751	0.037521
2025-06-11 13:00:43	752	0.030627
2025-06-11 13:00:44	753	0.031611
2025-06-11 13:00:45	754	0.030955
2025-06-11 13:00:46	755	0.03194
2025-06-11 13:00:47	756	0.030955
2025-06-11 13:00:48	757	0.033581
2025-06-11 13:00:49	758	0.032268
2025-06-11 13:00:50	759	0.036536
2025-06-11 13:00:51	760	0.030955
2025-06-11 13:00:51	760	0.029642
2025-06-11 13:00:52	761	0.023404
2025-06-11 13:00:54	763	0.033253
2025-06-11 13:00:54	763	0.033253
2025-06-11 13:00:55	764	0.036208
2025-06-11 13:00:56	765	0.033581
2025-06-11 13:00:58	767	0.033253
2025-06-11 13:00:58	767	0.035223
2025-06-11 13:00:59	768	0.02997
2025-06-11 13:01:00	769	0.031283
2025-06-11 13:01:01	770	0.035223
2025-06-11 13:01:02	771	0.030627
2025-06-11 13:01:03	772	0.029642
2025-06-11 13:01:04	773	0.032268
2025-06-11 13:01:05	774	0.034894
2025-06-11 13:01:06	775	0.038506
2025-06-11 13:01:07	776	0.03391
2025-06-11 13:01:08	777	0.030627
2025-06-11 13:01:09	778	0.033253
2025-06-11 13:01:10	779	0.029642
2025-06-11 13:01:11	780	0.034566
2025-06-11 13:01:12	781	0.031611
2025-06-11 13:01:13	782	0.036536
2025-06-11 13:01:14	783	0.034238
2025-06-11 13:01:15	784	0.035223
2025-06-11 13:01:15	784	0.033581
2025-06-11 13:01:16	785	0.03194
2025-06-11 13:01:17	786	0.034894
2025-06-11 13:01:18	787	0.028985
2025-06-11 13:01:19	788	0.029313
2025-06-11 13:01:20	789	0.036208
2025-06-11 13:01:22	791	0.03194
2025-06-11 13:01:23	792	0.034566
2025-06-11 13:01:23	792	0.03194
2025-06-11 13:01:25	794	0.030627
2025-06-11 13:01:26	795	0.031283
2025-06-11 13:01:27	796	0.034566
2025-06-11 13:01:27	796	0.030955
2025-06-11 13:01:29	798	0.034566
2025-06-11 13:01:30	799	0.030955
2025-06-11 13:01:31	800	0.031611
2025-06-11 13:01:32	801	0.032925
2025-06-11 13:01:33	802	0.031611
2025-06-11 13:01:34	803	0.038834
2025-06-11 13:01:34	803	0.03194
2025-06-11 13:01:36	805	0.025702
2025-06-11 13:01:37	806	0.029313
2025-06-11 13:01:38	807	0.027015
2025-06-11 13:01:39	808	0.030955
2025-06-11 13:01:40	809	0.038177
2025-06-11 13:01:41	810	0.032268
2025-06-11 13:01:42	811	0.034238
2025-06-11 13:01:43	812	0.030627
2025-06-11 13:01:44	813	0.033253
2025-06-11 13:01:45	814	0.029313
2025-06-11 13:01:46	815	0.034238
2025-06-11 13:01:46	815	0.034894
2025-06-11 13:01:47	816	0.032596
2025-06-11 13:01:49	818	0.035551
2025-06-11 13:01:49	818	0.034238
2025-06-11 13:01:50	819	0.03194
2025-06-11 13:01:51	820	0.032925
2025-06-11 13:01:52	821	0.039162
2025-06-11 13:01:53	822	0.028657
2025-06-11 13:01:55	824	0.039162
2025-06-11 13:01:55	824	0.035223
2025-06-11 13:01:56	825	0.037193
2025-06-11 13:01:57	826	0.028657
2025-06-11 13:01:58	827	0.033253
2025-06-11 13:01:59	828	0.03194
2025-06-11 13:02:00	829	0.036208
2025-06-11 13:02:01	830	0.032925
2025-06-11 13:02:02	831	0.037193
2025-06-11 13:02:04	833	0.035551
2025-06-11 13:02:05	834	0.032268
2025-06-11 13:02:06	835	0.024389
2025-06-11 13:02:07	836	0.033581
2025-06-11 13:02:08	837	0.03391
2025-06-11 13:02:09	838	0.038177
2025-06-11 13:02:11	840	0.033253
2025-06-11 13:02:12	841	0.027015
2025-06-11 13:02:13	842	0.034566
2025-06-11 13:02:14	843	0.036536
2025-06-11 13:02:15	844	0.030298
2025-06-11 13:02:16	845	0.028985
2025-06-11 13:02:17	846	0.038177
2025-06-11 13:02:18	847	0.033253
2025-06-11 13:02:19	848	0.034238
2025-06-11 13:02:20	849	0.027344
2025-06-11 13:02:21	850	0.030627
2025-06-11 13:02:22	851	0.033253
2025-06-11 13:02:23	852	0.036864
2025-06-11 13:02:24	853	0.035551
2025-06-11 13:02:25	854	0.032596
2025-06-11 13:02:26	855	0.035551
2025-06-11 13:02:27	856	0.036208
2025-06-11 13:02:28	857	0.036208
2025-06-11 13:02:29	858	0.030627
2025-06-11 13:02:30	859	0.034566
2025-06-11 13:02:31	860	0.039491
2025-06-11 13:02:32	861	0.025374
2025-06-11 13:02:33	862	0.035551
2025-06-11 13:02:34	863	0.028
2025-06-11 13:02:35	864	0.035223
2025-06-11 13:02:37	866	0.033253
2025-06-11 13:02:37	866	0.037193
2025-06-11 13:02:38	867	0.038506
2025-06-11 13:02:39	868	0.035223
2025-06-11 13:02:40	869	0.028
2025-06-11 13:02:41	870	0.034894
2025-06-11 13:02:42	871	0.034566
2025-06-11 13:02:43	872	0.03391
2025-06-11 13:02:45	874	0.032596
2025-06-11 13:02:46	875	0.026687
2025-06-11 13:02:46	875	0.035223
2025-06-11 13:02:47	876	0.030627
2025-06-11 13:02:48	877	0.031611
2025-06-11 13:02:49	878	0.036208
2025-06-11 13:02:50	879	0.036536
2025-06-11 13:02:51	880	0.032596
2025-06-11 13:02:52	881	0.035551
2025-06-11 13:02:54	883	0.030955
2025-06-11 13:02:54	883	0.03391
2025-06-11 13:02:55	884	0.03194
2025-06-11 13:02:56	885	0.036208
2025-06-11 13:02:57	886	0.032925
2025-06-11 13:02:58	887	0.030298
2025-06-11 13:02:59	888	0.035879
2025-06-11 13:03:01	890	0.031611
2025-06-11 13:03:01	890	0.030298
2025-06-11 13:03:02	891	0.030298
2025-06-11 13:03:03	892	0.036864
2025-06-11 13:03:04	893	0.031611
2025-06-11 13:03:05	894	0.029313
2025-06-11 13:03:06	895	0.030627
2025-06-11 13:03:07	896	0.02997
2025-06-11 13:03:08	897	0.033253
2025-06-11 13:03:09	898	0.036536
2025-06-11 13:03:10	899	0.032268
2025-06-11 13:03:11	900	0.035551
2025-06-11 13:03:13	902	0.033581
2025-06-11 13:03:13	902	0.035223
2025-06-11 13:03:14	903	0.03391
2025-06-11 13:03:15	904	0.036536
2025-06-11 13:03:16	905	0.03194
2025-06-11 13:03:18	907	0.031611
2025-06-11 13:03:19	908	0.036864
2025-06-11 13:03:19	908	0.035879
2025-06-11 13:03:21	910	0.032596
2025-06-11 13:03:21	910	0.029313
2025-06-11 13:03:22	911	0.034894
2025-06-11 13:03:23	912	0.033253
2025-06-11 13:03:24	913	0.032268
2025-06-11 13:03:25	914	0.030298
2025-06-11 13:03:26	915	0.032925
2025-06-11 13:03:27	916	0.034566
2025-06-11 13:03:28	917	0.028657
2025-06-11 13:03:29	918	0.028328
2025-06-11 13:03:30	919	0.033253
2025-06-11 13:03:31	920	0.033253
2025-06-11 13:03:32	921	0.029313
2025-06-11 13:03:33	922	0.032925
2025-06-11 13:03:34	923	0.030955
2025-06-11 13:03:35	924	0.031283
2025-06-11 13:03:36	925	0.029642
2025-06-11 13:03:37	926	0.036208
2025-06-11 13:03:38	927	0.032925
2025-06-11 13:03:39	928	0.035879
2025-06-11 13:03:40	929	0.035223
2025-06-11 13:03:41	930	0.028
2025-06-11 13:03:42	931	0.031611
2025-06-11 13:03:43	932	0.039162
2025-06-11 13:03:44	933	0.031283
2025-06-11 13:03:45	934	0.033581
2025-06-11 13:03:46	935	0.035879
2025-06-11 13:03:47	936	0.038177
2025-06-11 13:03:48	937	0.034238
2025-06-11 13:03:49	938	0.034566
2025-06-11 13:03:49	938	0.028657
2025-06-11 13:03:51	940	0.035551
2025-06-11 13:03:52	941	0.040476
2025-06-11 13:03:53	942	0.03391
2025-06-11 13:03:54	943	0.03391
2025-06-11 13:03:55	944	0.032268
2025-06-11 13:03:56	945	0.033581
2025-06-11 13:03:57	946	0.03194
2025-06-11 13:03:58	947	0.036208
2025-06-11 13:03:58	947	0.035551
2025-06-11 13:04:00	949	0.037193
2025-06-11 13:04:01	950	0.038177
2025-06-11 13:04:01	950	0.033253
2025-06-11 13:04:02	951	0.034894
2025-06-11 13:04:03	952	0.034894
2025-06-11 13:04:04	953	0.030627
2025-06-11 13:04:05	954	0.038506
2025-06-11 13:04:06	955	0.035551
2025-06-11 13:04:07	956	0.035551
2025-06-11 13:04:08	957	0.033581
2025-06-11 13:04:09	958	0.033581
2025-06-11 13:04:10	959	0.033581
2025-06-11 13:04:11	960	0.031283
2025-06-11 13:04:12	961	0.034894
2025-06-11 13:04:13	962	0.033581
2025-06-11 13:04:14	963	0.036864
2025-06-11 13:04:15	964	0.033253
2025-06-11 13:04:16	965	0.032596
2025-06-11 13:04:17	966	0.034238
2025-06-11 13:04:18	967	0.031611
2025-06-11 13:04:19	968	0.03391
2025-06-11 13:04:20	969	0.035551
2025-06-11 13:04:21	970	0.030955
2025-06-11 13:04:21	970	0.032268
2025-06-11 13:04:22	971	0.034238
2025-06-11 13:04:23	972	0.035551
2025-06-11 13:04:24	973	0.029313
2025-06-11 13:04:25	974	0.034894
2025-06-11 13:04:26	975	0.02997
2025-06-11 13:04:27	976	0.032596
2025-06-11 13:04:28	977	0.030955
2025-06-11 13:04:29	978	0.031611
2025-06-11 13:04:30	979	0.037849
2025-06-11 13:04:31	980	0.030627
2025-06-11 13:04:32	981	0.039162
2025-06-11 13:04:33	982	0.031283
2025-06-11 13:04:34	983	0.03194
2025-06-11 13:04:35	984	0.036536
2025-06-11 13:04:36	985	0.035879
2025-06-11 13:04:37	986	0.03194
2025-06-11 13:04:38	987	0.033253
2025-06-11 13:04:39	988	0.034566
2025-06-11 13:04:40	989	0.036208
2025-06-11 13:04:41	990	0.030627
2025-06-11 13:04:42	991	0.032925
2025-06-11 13:04:43	992	0.035551
2025-06-11 13:04:44	993	0.038506
2025-06-11 13:04:45	994	0.032925
2025-06-11 13:04:46	995	0.02997
2025-06-11 13:04:46	995	0.026359
2025-06-11 13:04:48	997	0.033581
2025-06-11 13:04:49	998	0.036208
2025-06-11 13:04:50	999	0.03391
2025-06-11 13:04:51	1000	0.036536
2025-06-11 13:04:52	1001	0.031611
2025-06-11 13:04:52	1001	0.028985
2025-06-11 13:04:54	1003	0.034238
2025-06-11 13:04:54	1003	0.037193
2025-06-11 13:04:55	1004	0.031611
2025-06-11 13:04:56	1005	0.031283
2025-06-11 13:04:57	1006	0.032268
2025-06-11 13:04:58	1007	0.035879
2025-06-11 13:04:59	1008	0.036208
2025-06-11 13:05:00	1009	0.028
2025-06-11 13:05:01	1010	0.038834
2025-06-11 13:05:02	1011	0.038834
2025-06-11 13:05:03	1012	0.023732
2025-06-11 13:05:04	1013	0.039162
2025-06-11 13:05:05	1014	0.031611
2025-06-11 13:05:06	1015	0.028657
2025-06-11 13:05:07	1016	0.034238
2025-06-11 13:05:08	1017	0.038834
2025-06-11 13:05:09	1018	0.032596
2025-06-11 13:05:10	1019	0.031611
2025-06-11 13:05:11	1020	0.027672
2025-06-11 13:05:12	1021	0.032596
2025-06-11 13:05:13	1022	0.036864
2025-06-11 13:05:14	1023	0.035551
2025-06-11 13:05:15	1024	0.033253
2025-06-11 13:05:15	1024	0.031283
2025-06-11 13:05:16	1025	0.033581
2025-06-11 13:05:17	1026	0.036536
2025-06-11 13:05:18	1027	0.030955
2025-06-11 13:05:19	1028	0.034238
2025-06-11 13:05:20	1029	0.036208
2025-06-11 13:05:21	1030	0.034238
2025-06-11 13:05:22	1031	0.033253
2025-06-11 13:05:23	1032	0.034894
2025-06-11 13:05:24	1033	0.035551
2025-06-11 13:05:25	1034	0.028657
2025-06-11 13:05:26	1035	0.03391
2025-06-11 13:05:27	1036	0.028328
2025-06-11 13:05:28	1037	0.031283
2025-06-11 13:05:29	1038	0.03391
2025-06-11 13:05:30	1039	0.034566
2025-06-11 13:05:31	1040	0.034894
2025-06-11 13:05:32	1041	0.03194
2025-06-11 13:05:33	1042	0.030955
2025-06-11 13:05:34	1043	0.033253
2025-06-11 13:05:35	1044	0.033581
2025-06-11 13:05:36	1045	0.034566
2025-06-11 13:05:37	1046	0.033253
2025-06-11 13:05:38	1047	0.037849
2025-06-11 13:05:39	1048	0.032925
2025-06-11 13:05:40	1049	0.035223
2025-06-11 13:05:41	1050	0.032596
2025-06-11 13:05:42	1051	0.03391
2025-06-11 13:05:43	1052	0.032925
2025-06-11 13:05:44	1053	0.032925
2025-06-11 13:05:45	1054	0.033253
2025-06-11 13:05:46	1055	0.038177
2025-06-11 13:05:47	1056	0.03194
2025-06-11 13:05:48	1057	0.034238
2025-06-11 13:05:49	1058	0.034566
2025-06-11 13:05:50	1059	0.029642
2025-06-11 13:05:51	1060	0.030298
2025-06-11 13:05:52	1061	0.028328
2025-06-11 13:05:52	1061	0.036208
2025-06-11 13:05:53	1062	0.028985
2025-06-11 13:05:54	1063	0.035551
2025-06-11 13:05:55	1064	0.030298
2025-06-11 13:05:56	1065	0.030955
2025-06-11 13:05:57	1066	0.030627
2025-06-11 13:05:58	1067	0.03391
2025-06-11 13:05:59	1068	0.033253
2025-06-11 13:06:00	1069	0.032268
2025-06-11 13:06:01	1070	0.032925
2025-06-11 13:06:02	1071	0.03194
2025-06-11 13:06:03	1072	0.032596
2025-06-11 13:06:04	1073	0.033581
2025-06-11 13:06:05	1074	0.03194
2025-06-11 13:06:06	1075	0.031611
2025-06-11 13:06:07	1076	0.03391
2025-06-11 13:06:08	1077	0.031611
2025-06-11 13:06:09	1078	0.035223
2025-06-11 13:06:10	1079	0.036864
2025-06-11 13:06:11	1080	0.030298
2025-06-11 13:06:12	1081	0.03391
2025-06-11 13:06:13	1082	0.02997
2025-06-11 13:06:14	1083	0.030627
2025-06-11 13:06:15	1084	0.032596
2025-06-11 13:06:15	1084	0.031283
2025-06-11 13:06:16	1085	0.033253
2025-06-11 13:06:17	1086	0.031283
2025-06-11 13:06:18	1087	0.032268
2025-06-11 13:06:19	1088	0.028
2025-06-11 13:06:20	1089	0.034894
2025-06-11 13:06:21	1090	0.033253
2025-06-11 13:06:22	1091	0.02997
2025-06-11 13:06:23	1092	0.035551
2025-06-11 13:06:25	1094	0.033253
2025-06-11 13:06:25	1094	0.032925
2025-06-11 13:06:26	1095	0.035879
2025-06-11 13:06:27	1096	0.036536
2025-06-11 13:06:28	1097	0.02997
2025-06-11 13:06:29	1098	0.035551
2025-06-11 13:06:30	1099	0.028328
2025-06-11 13:06:31	1100	0.034566
2025-06-11 13:06:32	1101	0.034566
2025-06-11 13:06:33	1102	0.038506
2025-06-11 13:06:34	1103	0.028657
2025-06-11 13:06:35	1104	0.032596
2025-06-11 13:06:36	1105	0.039162
2025-06-11 13:06:37	1106	0.037521
2025-06-11 13:06:38	1107	0.036536
2025-06-11 13:06:39	1108	0.038177
2025-06-11 13:06:41	1110	0.036208
2025-06-11 13:06:42	1111	0.034894
2025-06-11 13:06:43	1112	0.036208
2025-06-11 13:06:44	1113	0.03391
2025-06-11 13:06:45	1114	0.030298
2025-06-11 13:06:46	1115	0.03194
2025-06-11 13:06:47	1116	0.031283
2025-06-11 13:06:48	1117	0.032596
2025-06-11 13:06:49	1118	0.033253
2025-06-11 13:06:50	1119	0.034894
2025-06-11 13:06:51	1120	0.036864
2025-06-11 13:06:52	1121	0.031611
2025-06-11 13:06:53	1122	0.036864
2025-06-11 13:06:54	1123	0.03194
2025-06-11 13:06:55	1124	0.03194
2025-06-11 13:06:56	1125	0.036208
2025-06-11 13:06:57	1126	0.030627
2025-06-11 13:06:58	1127	0.034566
2025-06-11 13:06:59	1128	0.035879
2025-06-11 13:07:00	1129	0.030298
2025-06-11 13:07:01	1130	0.035551
2025-06-11 13:07:02	1131	0.032268
2025-06-11 13:07:03	1132	0.036864
2025-06-11 13:07:04	1133	0.030955
2025-06-11 13:07:05	1134	0.031283
2025-06-11 13:07:06	1135	0.03194
2025-06-11 13:07:07	1136	0.034238
2025-06-11 13:07:08	1137	0.032596
2025-06-11 13:07:09	1138	0.030627
2025-06-11 13:07:10	1139	0.030627
2025-06-11 13:07:11	1140	0.035551
2025-06-11 13:07:12	1141	0.036208
2025-06-11 13:07:13	1142	0.030627
2025-06-11 13:07:15	1144	0.035879
2025-06-11 13:07:16	1145	0.036536
2025-06-11 13:07:16	1145	0.033581
2025-06-11 13:07:18	1147	0.03194
2025-06-11 13:07:18	1147	0.030627
2025-06-11 13:07:19	1148	0.035223
2025-06-11 13:07:20	1149	0.035879
2025-06-11 13:07:21	1150	0.034238
2025-06-11 13:07:23	1152	0.03194
2025-06-11 13:07:24	1153	0.034566
2025-06-11 13:07:24	1153	0.034566
2025-06-11 13:07:25	1154	0.030627
2025-06-11 13:07:26	1155	0.035879
2025-06-11 13:07:27	1156	0.034894
2025-06-11 13:07:28	1157	0.035223
2025-06-11 13:07:29	1158	0.035551
2025-06-11 13:07:31	1160	0.031283
2025-06-11 13:07:31	1160	0.033253
2025-06-11 13:07:32	1161	0.032268
2025-06-11 13:07:33	1162	0.033253
2025-06-11 13:07:34	1163	0.031283
2025-06-11 13:07:35	1164	0.033253
2025-06-11 13:07:36	1165	0.032596
2025-06-11 13:07:37	1166	0.031283
2025-06-11 13:07:39	1168	0.03391
2025-06-11 13:07:40	1169	0.034566
2025-06-11 13:07:40	1169	0.032268
2025-06-11 13:07:41	1170	0.036208
2025-06-11 13:07:42	1171	0.030955
2025-06-11 13:07:43	1172	0.034894
2025-06-11 13:07:44	1173	0.032596
2025-06-11 13:07:45	1174	0.032596
2025-06-11 13:07:46	1175	0.038177
2025-06-11 13:07:47	1176	0.033581
2025-06-11 13:07:49	1178	0.034566
2025-06-11 13:07:50	1179	0.035879
2025-06-11 13:07:50	1179	0.036208
2025-06-11 13:07:51	1180	0.031283
2025-06-11 13:07:52	1181	0.037849
2025-06-11 13:07:53	1182	0.030298
2025-06-11 13:07:54	1183	0.036864
2025-06-11 13:07:55	1184	0.033581
2025-06-11 13:07:56	1185	0.032596
2025-06-11 13:07:57	1186	0.037521
2025-06-11 13:07:58	1187	0.032596
2025-06-11 13:07:59	1188	0.037193
2025-06-11 13:08:00	1189	0.031611
2025-06-11 13:08:01	1190	0.031611
2025-06-11 13:08:02	1191	0.032596
2025-06-11 13:08:04	1193	0.027015
2025-06-11 13:08:05	1194	0.03194
2025-06-11 13:08:06	1195	0.03391
2025-06-11 13:08:07	1196	0.036536
2025-06-11 13:08:08	1197	0.03194
2025-06-11 13:08:09	1198	0.03391
2025-06-11 13:08:10	1199	0.031611
2025-06-11 13:08:11	1200	0.032268
2025-06-11 13:08:12	1201	0.032925
2025-06-11 13:08:13	1202	0.032268
2025-06-11 13:08:14	1203	0.030298
2025-06-11 13:08:15	1204	0.03391
2025-06-11 13:08:16	1205	0.036864
2025-06-11 13:08:16	1205	0.029313
2025-06-11 13:08:17	1206	0.034238
2025-06-11 13:08:18	1207	0.034566
2025-06-11 13:08:19	1208	0.02997
2025-06-11 13:08:20	1209	0.030955
2025-06-11 13:08:21	1210	0.033581
2025-06-11 13:08:22	1211	0.034894
2025-06-11 13:08:23	1212	0.032268
2025-06-11 13:08:25	1214	0.034894
2025-06-11 13:08:25	1214	0.030955
2025-06-11 13:08:26	1215	0.034566
2025-06-11 13:08:27	1216	0.032925
2025-06-11 13:08:28	1217	0.036208
2025-06-11 13:08:29	1218	0.03194
2025-06-11 13:08:30	1219	0.03194
2025-06-11 13:08:31	1220	0.032596
2025-06-11 13:08:32	1221	0.035223
2025-06-11 13:08:33	1222	0.036536
2025-06-11 13:08:34	1223	0.03391
2025-06-11 13:08:35	1224	0.033253
2025-06-11 13:08:36	1225	0.032596
2025-06-11 13:08:37	1226	0.031611
2025-06-11 13:08:38	1227	0.026359
2025-06-11 13:08:39	1228	0.034894
2025-06-11 13:08:40	1229	0.038177
2025-06-11 13:08:41	1230	0.034238
2025-06-11 13:08:42	1231	0.030627
2025-06-11 13:08:43	1232	0.037193
2025-06-11 13:08:44	1233	0.035551
2025-06-11 13:08:45	1234	0.030298
2025-06-11 13:08:46	1235	0.032596
2025-06-11 13:08:47	1236	0.033253
2025-06-11 13:08:48	1237	0.029642
2025-06-11 13:08:48	1237	0.030627
2025-06-11 13:08:49	1238	0.032596
2025-06-11 13:08:50	1239	0.030955
2025-06-11 13:08:51	1240	0.035879
2025-06-11 13:08:52	1241	0.031283
2025-06-11 13:08:53	1242	0.03194
2025-06-11 13:08:54	1243	0.035551
2025-06-11 13:08:55	1244	0.033581
2025-06-11 13:08:56	1245	0.031611
2025-06-11 13:08:57	1246	0.034238
2025-06-11 13:08:58	1247	0.033253
2025-06-11 13:08:59	1248	0.030627
2025-06-11 13:09:00	1249	0.035223
2025-06-11 13:09:01	1250	0.037521
2025-06-11 13:09:02	1251	0.032596
2025-06-11 13:09:03	1252	0.036208
2025-06-11 13:09:04	1253	0.037193
2025-06-11 13:09:05	1254	0.034238
2025-06-11 13:09:06	1255	0.032925
2025-06-11 13:09:07	1256	0.034566
2025-06-11 13:09:08	1257	0.032925
2025-06-11 13:09:09	1258	0.039162
2025-06-11 13:09:10	1259	0.037193
2025-06-11 13:09:11	1260	0.032596
2025-06-11 13:09:12	1261	0.037193
2025-06-11 13:09:13	1262	0.035879
2025-06-11 13:09:14	1263	0.032925
2025-06-11 13:09:15	1264	0.034566
2025-06-11 13:09:16	1265	0.031611
2025-06-11 13:09:17	1266	0.032268
2025-06-11 13:09:18	1267	0.032596
2025-06-11 13:09:19	1268	0.034894
2025-06-11 13:09:20	1269	0.034894
2025-06-11 13:09:21	1270	0.03391
2025-06-11 13:09:22	1271	0.036208
2025-06-11 13:09:23	1272	0.034566
2025-06-11 13:09:24	1273	0.034894
2025-06-11 13:09:25	1274	0.032925
2025-06-11 13:09:26	1275	0.033581
2025-06-11 13:09:27	1276	0.031611
2025-06-11 13:09:27	1276	0.033253
2025-06-11 13:09:29	1278	0.037193
2025-06-11 13:09:30	1279	0.035223
2025-06-11 13:09:31	1280	0.033581
2025-06-11 13:09:32	1281	0.038177
2025-06-11 13:09:33	1282	0.032268
2025-06-11 13:09:34	1283	0.037193
2025-06-11 13:09:35	1284	0.030298
2025-06-11 13:09:36	1285	0.035879
2025-06-11 13:09:37	1286	0.039819
2025-06-11 13:09:38	1287	0.040147
2025-06-11 13:09:39	1288	0.035551
2025-06-11 13:09:40	1289	0.032596
2025-06-11 13:09:41	1290	0.03391
2025-06-11 13:09:42	1291	0.035223

## Sheet: Pressure Data
dateTime	Relative time	G1	G2	G4	G5
2025-06-11 12:46:05	0	4.89e-06	0.0001	0.0001	-0.023789
2025-06-11 12:46:06	1	4.89e-06	0.0001	0.0001	-0.019412
2025-06-11 12:46:07	2	4.89e-06	0.0001	0.0001	-0.028166
2025-06-11 12:46:07	2	4.89e-06	0.0001	0.0001	-0.041297
2025-06-11 12:46:08	3	4.89e-06	0.0001	0.0001	-0.03692
2025-06-11 12:46:10	5	4.87e-06	0.0001	0.0001	-0.03692
2025-06-11 12:46:11	6	4.87e-06	0.0001	0.0001	-0.041297
2025-06-11 12:46:12	7	4.87e-06	0.0001	0.0001	-0.028166
2025-06-11 12:46:13	8	4.89e-06	0.0001	0.0001	-0.023789
2025-06-11 12:46:14	9	4.89e-06	0.0001	0.0001	-0.028166
2025-06-11 12:46:15	10	4.89e-06	0.0001	0.0001	-0.023789
2025-06-11 12:46:16	11	4.89e-06	0.0001	0.0001	-0.028166
2025-06-11 12:46:17	12	4.89e-06	0.0001	0.0001	-0.032543
2025-06-11 12:46:18	13	4.89e-06	0.0001	0.0001	-0.015035
2025-06-11 12:46:19	14	4.87e-06	0.0001	0.0001	-0.019412
2025-06-11 12:46:20	15	4.89e-06	0.0001	0.0001	-0.032543
2025-06-11 12:46:21	16	4.89e-06	0.0001	0.0001	-0.032543
2025-06-11 12:46:22	17	4.89e-06	0.0001	0.0001	-0.010658
2025-06-11 12:46:23	18	4.89e-06	0.0001	0.0001	-0.032543
2025-06-11 12:46:24	19	4.89e-06	0.0001	0.0001	-0.023789
2025-06-11 12:46:25	20	4.89e-06	0.0001	0.0001	-0.019412
2025-06-11 12:46:26	21	4.89e-06	0.0001	0.0001	-0.015035
2025-06-11 12:46:27	22	4.89e-06	0.0001	0.0001	-0.023789
2025-06-11 12:46:28	23	4.89e-06	0.0001	0.0001	-0.032543
2025-06-11 12:46:29	24	4.89e-06	0.0001	0.0001	-0.028166
2025-06-11 12:46:30	25	4.89e-06	0.0001	0.0001	-0.019412
2025-06-11 12:46:31	26	4.89e-06	0.0001	0.0001	-0.032543
2025-06-11 12:46:32	27	4.89e-06	0.0001	0.0001	-0.023789
2025-06-11 12:46:33	28	4.89e-06	0.0001	0.0001	-0.023789
2025-06-11 12:46:34	29	4.89e-06	0.0001	0.0001	-0.03692
2025-06-11 12:46:35	30	4.89e-06	0.0001	0.0001	-0.028166
2025-06-11 12:46:36	31	4.87e-06	0.0001	0.0001	-0.032543
2025-06-11 12:46:38	33	4.89e-06	0.0001	0.0001	-0.019412
2025-06-11 12:46:39	34	4.89e-06	0.0001	0.0001	-0.023789
2025-06-11 12:46:40	35	4.87e-06	0.0001	0.0001	-0.041297
2025-06-11 12:46:41	36	4.89e-06	0.0001	0.0001	-0.019412
2025-06-11 12:46:41	36	4.89e-06	0.0001	0.0001	-0.028166
2025-06-11 12:46:42	37	4.89e-06	0.0001	0.0001	-0.028166
2025-06-11 12:46:44	39	4.89e-06	0.0001	0.0001	-0.023789
2025-06-11 12:46:45	40	4.89e-06	0.0001	0.0001	-0.032543
2025-06-11 12:46:46	41	4.89e-06	0.0001	0.0001	-0.032543
2025-06-11 12:46:47	42	4.89e-06	0.0001	0.0001	-0.015035
2025-06-11 12:46:48	43	4.89e-06	0.0001	0.0001	-0.023789
2025-06-11 12:46:49	44	4.89e-06	0.0001	0.0001	-0.032543
2025-06-11 12:46:49	44	4.89e-06	0.0001	0.0001	-0.019412
2025-06-11 12:46:50	45	4.89e-06	0.0001	0.0001	-0.028166
2025-06-11 12:46:52	47	4.89e-06	0.0001	0.0001	-0.041297
2025-06-11 12:46:53	48	4.89e-06	0.0001	0.0001	-0.023789
2025-06-11 12:46:54	49	4.87e-06	0.0001	0.0001	-0.023789
2025-06-11 12:46:55	50	4.89e-06	0.0001	0.0001	-0.015035
2025-06-11 12:46:56	51	4.89e-06	0.0001	0.0001	-0.019412
2025-06-11 12:46:57	52	4.89e-06	0.0001	0.0001	-0.023789
2025-06-11 12:46:58	53	4.87e-06	0.0001	0.0001	-0.028166
2025-06-11 12:46:58	53	4.89e-06	0.0001	0.0001	-0.045674
2025-06-11 12:46:59	54	4.89e-06	0.0001	0.0001	-0.028166
2025-06-11 12:47:00	55	4.89e-06	0.0001	0.0001	-0.019412
2025-06-11 12:47:01	56	4.89e-06	0.0001	0.0001	-0.019412
2025-06-11 12:47:02	57	4.89e-06	0.0001	0.0001	-0.019412
2025-06-11 12:47:03	58	4.87e-06	0.0001	0.0001	-0.028166
2025-06-11 12:47:04	59	4.89e-06	0.0001	0.0001	-0.03692
2025-06-11 12:47:06	61	4.89e-06	0.0001	0.0001	-0.023789
2025-06-11 12:47:06	61	4.87e-06	0.0001	0.0001	-0.023789
2025-06-11 12:47:07	62	4.89e-06	0.0001	0.0001	-0.03692
2025-06-11 12:47:08	63	4.87e-06	0.0001	0.0001	-0.03692
2025-06-11 12:47:10	65	4.89e-06	0.0001	0.0001	-0.041297
2025-06-11 12:47:11	66	4.91e-06	0.0001	0.0001	-0.023789
2025-06-11 12:47:12	67	4.89e-06	0.0001	0.0001	-0.015035
2025-06-11 12:47:13	68	4.89e-06	0.0001	0.0001	-0.03692
2025-06-11 12:47:14	69	4.89e-06	0.0001	0.0001	-0.015035
2025-06-11 12:47:14	69	4.89e-06	0.0001	0.0001	-0.028166
2025-06-11 12:47:15	70	4.89e-06	0.0001	0.0001	-0.032543
2025-06-11 12:47:16	71	4.89e-06	0.0001	0.0001	-0.015035
2025-06-11 12:47:18	73	4.89e-06	0.0001	0.0001	-0.023789
2025-06-11 12:47:19	74	4.89e-06	0.0001	0.0001	-0.03692
2025-06-11 12:47:20	75	4.89e-06	0.0001	0.0001	-0.03692
2025-06-11 12:47:21	76	4.89e-06	0.0001	0.0001	-0.03692
2025-06-11 12:47:22	77	4.89e-06	0.0001	0.0001	-0.03692
2025-06-11 12:47:23	78	4.89e-06	0.0001	0.0001	-0.006281
2025-06-11 12:47:23	78	4.89e-06	0.0001	0.0001	-0.032543
2025-06-11 12:47:25	80	4.89e-06	0.0001	0.0001	-0.019412
2025-06-11 12:47:26	81	4.89e-06	0.0001	0.0001	-0.023789
2025-06-11 12:47:27	82	4.89e-06	0.0001	0.0001	-0.028166
2025-06-11 12:47:28	83	4.89e-06	0.0001	0.0001	-0.019412
2025-06-11 12:47:29	84	4.89e-06	0.0001	0.0001	-0.023789
2025-06-11 12:47:30	85	4.89e-06	0.0001	0.0001	-0.019412
2025-06-11 12:47:31	86	4.89e-06	0.0001	0.0001	-0.023789
2025-06-11 12:47:32	87	4.89e-06	0.0001	0.0001	-0.023789
2025-06-11 12:47:32	87	4.89e-06	0.0001	0.0001	-0.028166
2025-06-11 12:47:34	89	4.89e-06	0.0001	0.0001	-0.041297
2025-06-11 12:47:35	90	4.89e-06	0.0001	0.0001	-0.028166
2025-06-11 12:47:36	91	4.89e-06	0.0001	0.0001	-0.032543
2025-06-11 12:47:37	92	4.89e-06	0.0001	0.0001	-0.023789
2025-06-11 12:47:38	93	4.89e-06	0.0001	0.0001	-0.028166
2025-06-11 12:47:39	94	4.89e-06	0.0001	0.0001	-0.032543
2025-06-11 12:47:40	95	4.89e-06	0.0001	0.0001	-0.032543
2025-06-11 12:47:40	95	4.89e-06	0.0001	0.0001	-0.032543
2025-06-11 12:47:41	96	4.89e-06	0.0001	0.0001	-0.032543
2025-06-11 12:47:42	97	4.89e-06	0.0001	0.0001	-0.023789
2025-06-11 12:47:43	98	4.89e-06	0.0001	0.0001	-0.028166
2025-06-11 12:47:44	99	4.89e-06	0.0001	0.0001	-0.032543
2025-06-11 12:47:45	100	4.89e-06	0.0001	0.0001	-0.019412
2025-06-11 12:47:46	101	4.89e-06	0.0001	0.0001	-0.023789
2025-06-11 12:47:47	102	4.89e-06	0.0001	0.0001	-0.028166
2025-06-11 12:47:48	103	4.89e-06	0.0001	0.0001	-0.023789
2025-06-11 12:47:49	104	4.89e-06	0.0001	0.0001	-0.023789
2025-06-11 12:47:50	105	4.89e-06	0.0001	0.0001	-0.032543
2025-06-11 12:47:51	106	4.87e-06	0.0001	0.0001	-0.03692
2025-06-11 12:47:52	107	4.89e-06	0.0001	0.0001	-0.032543
2025-06-11 12:47:53	108	4.89e-06	0.0001	0.0001	-0.023789
2025-06-11 12:47:54	109	4.89e-06	0.0001	0.0001	-0.028166
2025-06-11 12:47:55	110	4.89e-06	0.0001	0.0001	-0.023789
2025-06-11 12:47:56	111	4.89e-06	0.0001	0.0001	-0.028166
2025-06-11 12:47:57	112	4.89e-06	0.0001	0.0001	-0.032543
2025-06-11 12:47:58	113	4.89e-06	0.0001	0.0001	-0.03692
2025-06-11 12:47:59	114	4.89e-06	0.0001	0.0001	-0.03692
2025-06-11 12:48:00	115	4.87e-06	0.0001	0.0001	-0.032543
2025-06-11 12:48:01	116	4.89e-06	0.0001	0.0001	-0.015035
2025-06-11 12:48:02	117	4.87e-06	0.0001	0.0001	-0.019412
2025-06-11 12:48:03	118	4.89e-06	0.0001	0.0001	-0.015035
2025-06-11 12:48:04	119	4.89e-06	0.0001	0.0001	-0.028166
2025-06-11 12:48:05	120	4.89e-06	0.0001	0.0001	-0.023789
2025-06-11 12:48:06	121	4.89e-06	0.0001	0.0001	-0.015035
2025-06-11 12:48:07	122	4.89e-06	0.0001	0.0001	-0.023789
2025-06-11 12:48:08	123	4.89e-06	0.0001	0.0001	-0.03692
2025-06-11 12:48:09	124	4.89e-06	0.0001	0.0001	-0.028166
2025-06-11 12:48:10	125	4.89e-06	0.0001	0.0001	-0.045674
2025-06-11 12:48:11	126	4.89e-06	0.0001	0.0001	-0.03692
2025-06-11 12:48:12	127	4.89e-06	0.0001	0.0001	-0.023789
2025-06-11 12:48:13	128	4.89e-06	0.0001	0.0001	-0.023789
2025-06-11 12:48:14	129	4.89e-06	0.0001	0.0001	-0.032543
2025-06-11 12:48:14	129	4.89e-06	0.0001	0.0001	-0.041297
2025-06-11 12:48:15	130	4.89e-06	0.0001	0.0001	-0.028166
2025-06-11 12:48:16	131	4.89e-06	0.0001	0.0001	-0.028166
2025-06-11 12:48:17	132	4.87e-06	0.0001	0.0001	-0.032543
2025-06-11 12:48:18	133	4.89e-06	0.0001	0.0001	-0.028166
2025-06-11 12:48:19	134	4.87e-06	0.0001	0.0001	-0.032543
2025-06-11 12:48:20	135	4.89e-06	0.0001	0.0001	-0.03692
2025-06-11 12:48:21	136	4.89e-06	0.0001	0.0001	-0.023789
2025-06-11 12:48:22	137	4.89e-06	0.0001	0.0001	-0.015035
2025-06-11 12:48:23	138	4.89e-06	0.0001	0.0001	-0.019412
2025-06-11 12:48:24	139	4.89e-06	0.0001	0.0001	-0.023789
2025-06-11 12:48:25	140	4.89e-06	0.0001	0.0001	-0.010658
2025-06-11 12:48:26	141	4.89e-06	0.0001	0.0001	-0.03692
2025-06-11 12:48:27	142	4.89e-06	0.0001	0.0001	-0.05005
2025-06-11 12:48:28	143	4.87e-06	0.0001	0.0001	-0.023789
2025-06-11 12:48:29	144	4.89e-06	0.0001	0.0001	-0.023789
2025-06-11 12:48:30	145	4.89e-06	0.0001	0.0001	-0.019412
2025-06-11 12:48:31	146	4.89e-06	0.0001	0.0001	-0.015035
2025-06-11 12:48:32	147	4.89e-06	0.0001	0.0001	-0.010658
2025-06-11 12:48:33	148	4.89e-06	0.0001	0.0001	-0.023789
2025-06-11 12:48:34	149	4.89e-06	0.0001	0.0001	-0.028166
2025-06-11 12:48:35	150	4.89e-06	0.0001	0.0001	-0.03692
2025-06-11 12:48:36	151	4.89e-06	0.0001	0.0001	-0.028166
2025-06-11 12:48:37	152	4.89e-06	0.0001	0.0001	-0.028166
2025-06-11 12:48:38	153	4.89e-06	0.0001	0.0001	-0.032543
2025-06-11 12:48:39	154	4.87e-06	0.0001	0.0001	-0.032543
2025-06-11 12:48:40	155	4.89e-06	0.0001	0.0001	-0.019412
2025-06-11 12:48:41	156	4.87e-06	0.0001	0.0001	-0.023789
2025-06-11 12:48:42	157	4.89e-06	0.0001	0.0001	-0.019412
2025-06-11 12:48:43	158	4.89e-06	0.0001	0.0001	-0.023789
2025-06-11 12:48:44	159	4.87e-06	0.0001	0.0001	-0.015035
2025-06-11 12:48:45	160	4.89e-06	0.0001	0.0001	-0.019412
2025-06-11 12:48:46	161	4.89e-06	0.0001	0.0001	-0.023789
2025-06-11 12:48:47	162	4.89e-06	0.0001	0.0001	-0.03692
2025-06-11 12:48:48	163	4.89e-06	0.0001	0.0001	-0.019412
2025-06-11 12:48:48	163	4.89e-06	0.0001	0.0001	-0.001904
2025-06-11 12:48:49	164	4.89e-06	0.0001	0.0001	-0.028166
2025-06-11 12:48:50	165	4.89e-06	0.0001	0.0001	-0.019412
2025-06-11 12:48:51	166	4.89e-06	0.0001	0.0001	-0.028166
2025-06-11 12:48:52	167	4.89e-06	0.0001	0.0001	-0.023789
2025-06-11 12:48:53	168	4.89e-06	0.0001	0.0001	-0.028166
2025-06-11 12:48:54	169	4.89e-06	0.0001	0.0001	-0.023789
2025-06-11 12:48:55	170	4.89e-06	0.0001	0.0001	-0.028166
2025-06-11 12:48:56	171	4.89e-06	0.0001	0.0001	-0.015035
2025-06-11 12:48:57	172	4.89e-06	0.0001	0.0001	-0.015035
2025-06-11 12:48:58	173	4.89e-06	0.0001	0.0001	-0.032543
2025-06-11 12:48:59	174	4.87e-06	0.0001	0.0001	-0.028166
2025-06-11 12:49:00	175	4.85e-06	0.0001	0.0001	-0.028166
2025-06-11 12:49:01	176	4.89e-06	0.0001	0.0001	-0.028166
2025-06-11 12:49:02	177	4.87e-06	0.0001	0.0001	-0.028166
2025-06-11 12:49:03	178	4.85e-06	0.0001	0.0001	-0.041297
2025-06-11 12:49:04	179	4.89e-06	0.0001	0.0001	-0.032543
2025-06-11 12:49:05	180	4.89e-06	0.0001	0.0001	-0.028166
2025-06-11 12:49:06	181	4.87e-06	0.0001	0.0001	-0.015035
2025-06-11 12:49:07	182	4.89e-06	0.0001	0.0001	-0.028166
2025-06-11 12:49:08	183	4.89e-06	0.0001	0.0001	-0.032543
2025-06-11 12:49:09	184	4.89e-06	0.0001	0.0001	-0.023789
2025-06-11 12:49:10	185	4.89e-06	0.0001	0.0001	-0.041297
2025-06-11 12:49:11	186	4.87e-06	0.0001	0.0001	-0.032543
2025-06-11 12:49:12	187	4.89e-06	0.0001	0.0001	-0.015035
2025-06-11 12:49:13	188	4.89e-06	0.0001	0.0001	-0.019412
2025-06-11 12:49:14	189	4.89e-06	0.0001	0.0001	-0.023789
2025-06-11 12:49:14	189	4.89e-06	0.0001	0.0001	-0.032543
2025-06-11 12:49:15	190	4.87e-06	0.0001	0.0001	-0.032543
2025-06-11 12:49:16	191	4.85e-06	0.0001	0.0001	-0.019412
2025-06-11 12:49:17	192	4.87e-06	0.0001	0.0001	-0.010658
2025-06-11 12:49:18	193	4.87e-06	0.0001	0.0001	-0.045674
2025-06-11 12:49:19	194	4.85e-06	0.0001	0.0001	-0.019412
2025-06-11 12:49:20	195	4.83e-06	0.0001	0.0001	-0.023789
2025-06-11 12:49:21	196	4.83e-06	0.0001	0.0001	-0.019412
2025-06-11 12:49:22	197	4.85e-06	0.0001	0.0001	-0.010658
2025-06-11 12:49:23	198	4.87e-06	0.0001	0.0001	-0.028166
2025-06-11 12:49:24	199	4.81e-06	0.0001	0.0001	-0.028166
2025-06-11 12:49:25	200	4.87e-06	0.0001	0.0001	-0.010658
2025-06-11 12:49:26	201	4.85e-06	0.0001	0.0001	-0.019412
2025-06-11 12:49:27	202	4.85e-06	0.0001	0.0001	-0.028166
2025-06-11 12:49:28	203	4.87e-06	0.0001	0.0001	-0.023789
2025-06-11 12:49:29	204	4.81e-06	0.0001	0.0001	-0.015035
2025-06-11 12:49:30	205	4.83e-06	0.0001	0.0001	-0.03692
2025-06-11 12:49:31	206	4.87e-06	0.0001	0.0001	-0.032543
2025-06-11 12:49:32	207	4.85e-06	0.0001	0.0001	-0.010658
2025-06-11 12:49:33	208	4.85e-06	0.0001	0.0001	-0.010658
2025-06-11 12:49:34	209	4.85e-06	0.0001	0.0001	-0.03692
2025-06-11 12:49:35	210	4.83e-06	0.0001	0.0001	-0.041297
2025-06-11 12:49:36	211	4.83e-06	0.0001	0.0001	-0.032543
2025-06-11 12:49:37	212	4.83e-06	0.0001	0.0001	-0.03692
2025-06-11 12:49:38	213	4.85e-06	0.0001	0.0001	-0.023789
2025-06-11 12:49:38	213	4.83e-06	0.0001	0.0001	-0.028166
2025-06-11 12:49:40	215	4.83e-06	0.0001	0.0001	-0.015035
2025-06-11 12:49:40	215	4.81e-06	0.0001	0.0001	-0.028166
2025-06-11 12:49:41	216	4.83e-06	0.0001	0.0001	-0.028166
2025-06-11 12:49:42	217	4.79e-06	0.0001	0.0001	-0.023789
2025-06-11 12:49:43	218	4.79e-06	0.0001	0.0001	-0.028166
2025-06-11 12:49:44	219	4.83e-06	0.0001	0.0001	-0.023789
2025-06-11 12:49:45	220	4.81e-06	0.0001	0.0001	-0.041297
2025-06-11 12:49:46	221	4.81e-06	0.0001	0.0001	-0.045674
2025-06-11 12:49:47	222	4.83e-06	0.0001	0.0001	-0.03692
2025-06-11 12:49:48	223	4.79e-06	0.0001	0.0001	-0.019412
2025-06-11 12:49:49	224	4.83e-06	0.0001	0.0001	-0.019412
2025-06-11 12:49:50	225	4.83e-06	0.0001	0.0001	-0.041297
2025-06-11 12:49:51	226	4.81e-06	0.0001	0.0001	-0.028166
2025-06-11 12:49:52	227	4.79e-06	0.0001	0.0001	-0.023789
2025-06-11 12:49:53	228	4.85e-06	0.0001	0.0001	-0.028166
2025-06-11 12:49:54	229	4.83e-06	0.0001	0.0001	-0.023789
2025-06-11 12:49:55	230	4.81e-06	0.0001	0.0001	-0.019412
2025-06-11 12:49:56	231	4.83e-06	0.0001	0.0001	-0.023789
2025-06-11 12:49:57	232	4.79e-06	0.0001	0.0001	-0.032543
2025-06-11 12:49:58	233	4.79e-06	0.0001	0.0001	-0.032543
2025-06-11 12:49:59	234	4.83e-06	0.0001	0.0001	-0.03692
2025-06-11 12:50:00	235	4.81e-06	0.0001	0.0001	-0.023789
2025-06-11 12:50:01	236	4.81e-06	0.0001	0.0001	-0.019412
2025-06-11 12:50:02	237	4.79e-06	0.0001	0.0001	-0.001904
2025-06-11 12:50:03	238	4.81e-06	0.0001	0.0001	-0.006281
2025-06-11 12:50:04	239	4.77e-06	0.0001	0.0001	-0.028166
2025-06-11 12:50:04	239	4.79e-06	0.0001	0.0001	-0.019412
2025-06-11 12:50:06	241	4.79e-06	0.0001	0.0001	-0.028166
2025-06-11 12:50:06	241	4.79e-06	0.0001	0.0001	-0.023789
2025-06-11 12:50:07	242	4.79e-06	0.0001	0.0001	-0.028166
2025-06-11 12:50:08	243	4.77e-06	0.0001	0.0001	-0.028166
2025-06-11 12:50:09	244	4.79e-06	0.0001	0.0001	-0.019412
2025-06-11 12:50:10	245	4.79e-06	0.0001	0.0001	-0.019412
2025-06-11 12:50:11	246	4.79e-06	0.0001	0.0001	-0.023789
2025-06-11 12:50:12	247	4.79e-06	0.0001	0.0001	-0.019412
2025-06-11 12:50:13	248	4.79e-06	0.0001	0.0001	-0.015035
2025-06-11 12:50:14	249	4.79e-06	0.0001	0.0001	-0.019412
2025-06-11 12:50:15	250	4.79e-06	0.0001	0.0001	-0.019412
2025-06-11 12:50:16	251	4.79e-06	0.0001	0.0001	-0.023789
2025-06-11 12:50:17	252	4.79e-06	0.0001	0.0001	-0.023789
2025-06-11 12:50:18	253	4.79e-06	0.0001	0.0001	-0.001904
2025-06-11 12:50:19	254	4.79e-06	0.0001	0.0001	-0.019412
2025-06-11 12:50:20	255	4.79e-06	0.0001	0.0001	-0.023789
2025-06-11 12:50:21	256	4.79e-06	0.0001	0.0001	-0.032543
2025-06-11 12:50:22	257	4.79e-06	0.0001	0.0001	-0.019412
2025-06-11 12:50:23	258	4.79e-06	0.0001	0.0001	-0.032543
2025-06-11 12:50:24	259	4.79e-06	0.0001	0.0001	-0.041297
2025-06-11 12:50:25	260	4.79e-06	0.0001	0.0001	-0.023789
2025-06-11 12:50:26	261	4.79e-06	0.0001	0.0001	-0.03692
2025-06-11 12:50:27	262	4.79e-06	0.0001	0.0001	-0.041297
2025-06-11 12:50:28	263	4.79e-06	0.0001	0.0001	-0.03692
2025-06-11 12:50:29	264	4.79e-06	0.0001	0.0001	-0.015035
2025-06-11 12:50:30	265	4.79e-06	0.0001	0.0001	-0.03692
2025-06-11 12:50:31	266	4.77e-06	0.0001	0.0001	-0.028166
2025-06-11 12:50:32	267	4.79e-06	0.0001	0.0001	-0.023789
2025-06-11 12:50:33	268	4.79e-06	0.0001	0.0001	-0.032543
2025-06-11 12:50:34	269	4.79e-06	0.0001	0.0001	-0.032543
2025-06-11 12:50:35	270	4.79e-06	0.0001	0.0001	-0.023789
2025-06-11 12:50:36	271	4.77e-06	0.0001	0.0001	-0.023789
2025-06-11 12:50:37	272	4.79e-06	0.0001	0.0001	-0.028166
2025-06-11 12:50:38	273	4.79e-06	0.0001	0.0001	-0.032543
2025-06-11 12:50:38	273	4.79e-06	0.0001	0.0001	-0.023789
2025-06-11 12:50:39	274	4.79e-06	0.0001	0.0001	-0.028166
2025-06-11 12:50:40	275	4.77e-06	0.0001	0.0001	-0.032543
2025-06-11 12:50:41	276	4.79e-06	0.0001	0.0001	-0.032543
2025-06-11 12:50:42	277	4.77e-06	0.0001	0.0001	-0.028166
2025-06-11 12:50:43	278	4.79e-06	0.0001	0.0001	-0.028166
2025-06-11 12:50:44	279	4.79e-06	0.0001	0.0001	-0.032543
2025-06-11 12:50:45	280	4.79e-06	0.0001	0.0001	-0.019412
2025-06-11 12:50:46	281	4.79e-06	0.0001	0.0001	-0.032543
2025-06-11 12:50:47	282	4.79e-06	0.0001	0.0001	-0.015035
2025-06-11 12:50:48	283	4.79e-06	0.0001	0.0001	-0.023789
2025-06-11 12:50:49	284	4.77e-06	0.0001	0.0001	-0.019412
2025-06-11 12:50:50	285	4.79e-06	0.0001	0.0001	-0.028166
2025-06-11 12:50:51	286	4.79e-06	0.0001	0.0001	-0.023789
2025-06-11 12:50:52	287	4.77e-06	0.0001	0.0001	-0.028166
2025-06-11 12:50:53	288	4.79e-06	0.0001	0.0001	-0.028166
2025-06-11 12:50:54	289	4.79e-06	0.0001	0.0001	-0.023789
2025-06-11 12:50:55	290	4.79e-06	0.0001	0.0001	-0.023789
2025-06-11 12:50:56	291	4.77e-06	0.0001	0.0001	-0.032543
2025-06-11 12:50:57	292	4.79e-06	0.0001	0.0001	-0.028166
2025-06-11 12:50:58	293	4.77e-06	0.0001	0.0001	-0.023789
2025-06-11 12:50:59	294	4.79e-06	0.0001	0.0001	-0.03692
2025-06-11 12:51:00	295	4.79e-06	0.0001	0.0001	-0.032543
2025-06-11 12:51:01	296	4.79e-06	0.0001	0.0001	-0.041297
2025-06-11 12:51:02	297	4.79e-06	0.0001	0.0001	-0.028166
2025-06-11 12:51:03	298	4.79e-06	0.0001	0.0001	-0.032543
2025-06-11 12:51:04	299	4.77e-06	0.0001	0.0001	-0.032543
2025-06-11 12:51:04	299	4.79e-06	0.0001	0.0001	-0.032543
2025-06-11 12:51:06	301	4.79e-06	0.0001	0.0001	-0.023789
2025-06-11 12:51:07	302	4.79e-06	0.0001	0.0001	-0.041297
2025-06-11 12:51:08	303	4.77e-06	0.0001	0.0001	-0.045674
2025-06-11 12:51:09	304	4.77e-06	0.0001	0.0001	-0.019412
2025-06-11 12:51:10	305	4.79e-06	0.0001	0.0001	-0.023789
2025-06-11 12:51:11	306	4.79e-06	0.0001	0.0001	-0.032543
2025-06-11 12:51:12	307	4.79e-06	0.0001	0.0001	-0.015035
2025-06-11 12:51:12	307	4.79e-06	0.0001	0.0001	-0.028166
2025-06-11 12:51:14	309	4.79e-06	0.0001	0.0001	-0.032543
2025-06-11 12:51:15	310	4.79e-06	0.0001	0.0001	-0.032543
2025-06-11 12:51:16	311	4.79e-06	0.0001	0.0001	-0.023789
2025-06-11 12:51:17	312	4.79e-06	0.0001	0.0001	-0.03692
2025-06-11 12:51:18	313	4.79e-06	0.0001	0.0001	-0.023789
2025-06-11 12:51:19	314	4.79e-06	0.0001	0.0001	-0.010658
2025-06-11 12:51:20	315	4.79e-06	0.0001	0.0001	-0.028166
2025-06-11 12:51:20	315	4.77e-06	0.0001	0.0001	-0.028166
2025-06-11 12:51:22	317	4.77e-06	0.0001	0.0001	-0.03692
2025-06-11 12:51:23	318	4.77e-06	0.0001	0.0001	-0.028166
2025-06-11 12:51:24	319	4.79e-06	0.0001	0.0001	-0.023789
2025-06-11 12:51:25	320	4.79e-06	0.0001	0.0001	-0.023789
2025-06-11 12:51:26	321	4.77e-06	0.0001	0.0001	-0.023789
2025-06-11 12:51:27	322	4.79e-06	0.0001	0.0001	-0.010658
2025-06-11 12:51:28	323	4.79e-06	0.0001	0.0001	-0.041297
2025-06-11 12:51:29	324	4.79e-06	0.0001	0.0001	-0.032543
2025-06-11 12:51:30	325	4.79e-06	0.0001	0.0001	-0.028166
2025-06-11 12:51:31	326	4.79e-06	0.0001	0.0001	-0.010658
2025-06-11 12:51:32	327	4.79e-06	0.0001	0.0001	-0.019412
2025-06-11 12:51:33	328	4.79e-06	0.0001	0.0001	-0.015035
2025-06-11 12:51:34	329	4.79e-06	0.0001	0.0001	-0.03692
2025-06-11 12:51:36	331	4.79e-06	0.0001	0.0001	-0.032543
2025-06-11 12:51:37	332	4.79e-06	0.0001	0.0001	-0.023789
2025-06-11 12:51:38	333	4.79e-06	0.0001	0.0001	-0.023789
2025-06-11 12:51:38	333	4.79e-06	0.0001	0.0001	-0.023789
2025-06-11 12:51:39	334	4.79e-06	0.0001	0.0001	-0.006281
2025-06-11 12:51:40	335	4.79e-06	0.0001	0.0001	-0.019412
2025-06-11 12:51:41	336	4.79e-06	0.0001	0.0001	-0.028166
2025-06-11 12:51:42	337	4.79e-06	0.0001	0.0001	-0.032543
2025-06-11 12:51:43	338	4.77e-06	0.0001	0.0001	-0.028166
2025-06-11 12:51:44	339	4.79e-06	0.0001	0.0001	-0.028166
2025-06-11 12:51:45	340	4.77e-06	0.0001	0.0001	-0.03692
2025-06-11 12:51:46	341	4.79e-06	0.0001	0.0001	-0.019412
2025-06-11 12:51:48	343	4.79e-06	0.0001	0.0001	-0.028166
2025-06-11 12:51:49	344	4.79e-06	0.0001	0.0001	-0.028166
2025-06-11 12:51:50	345	4.79e-06	0.0001	0.0001	-0.03692
2025-06-11 12:51:51	346	4.79e-06	0.0001	0.0001	-0.019412
2025-06-11 12:51:52	347	4.79e-06	0.0001	0.0001	-0.028166
2025-06-11 12:51:53	348	4.79e-06	0.0001	0.0001	-0.001904
2025-06-11 12:51:54	349	4.79e-06	0.0001	0.0001	-0.03692
2025-06-11 12:51:54	349	4.79e-06	0.0001	0.0001	-0.023789
2025-06-11 12:51:56	351	4.77e-06	0.0001	0.0001	-0.032543
2025-06-11 12:51:57	352	4.79e-06	0.0001	0.0001	-0.03692
2025-06-11 12:51:58	353	4.79e-06	0.0001	0.0001	-0.023789
2025-06-11 12:51:59	354	4.79e-06	0.0001	0.0001	-0.023789
2025-06-11 12:52:00	355	4.79e-06	0.0001	0.0001	-0.023789
2025-06-11 12:52:01	356	4.79e-06	0.0001	0.0001	-0.028166
2025-06-11 12:52:02	357	4.79e-06	0.0001	0.0001	-0.015035
2025-06-11 12:52:02	357	4.79e-06	0.0001	0.0001	-0.03692
2025-06-11 12:52:04	359	4.79e-06	0.0001	0.0001	-0.032543
2025-06-11 12:52:05	360	4.79e-06	0.0001	0.0001	-0.028166
2025-06-11 12:52:06	361	4.79e-06	0.0001	0.0001	-0.023789
2025-06-11 12:52:07	362	4.79e-06	0.0001	0.0001	-0.028166
2025-06-11 12:52:08	363	4.79e-06	0.0001	0.0001	-0.019412
2025-06-11 12:52:09	364	4.77e-06	0.0001	0.0001	-0.023789
2025-06-11 12:52:10	365	4.79e-06	0.0001	0.0001	-0.028166
2025-06-11 12:52:11	366	4.79e-06	0.0001	0.0001	-0.03692
2025-06-11 12:52:12	367	4.79e-06	0.0001	0.0001	-0.03692
2025-06-11 12:52:13	368	4.79e-06	0.0001	0.0001	-0.032543
2025-06-11 12:52:14	369	4.79e-06	0.0001	0.0001	-0.028166
2025-06-11 12:52:15	370	4.77e-06	0.0001	0.0001	-0.019412
2025-06-11 12:52:16	371	4.79e-06	0.0001	0.0001	-0.010658
2025-06-11 12:52:17	372	4.79e-06	0.0001	0.0001	-0.032543
2025-06-11 12:52:18	373	4.79e-06	0.0001	0.0001	-0.019412
2025-06-11 12:52:19	374	4.79e-06	0.0001	0.0001	-0.010658
2025-06-11 12:52:19	374	4.79e-06	0.0001	0.0001	-0.023789
2025-06-11 12:52:20	375	4.77e-06	0.0001	0.0001	-0.028166
2025-06-11 12:52:21	376	4.77e-06	0.0001	0.0001	-0.010658
2025-06-11 12:52:22	377	4.77e-06	0.0001	0.0001	-0.023789
2025-06-11 12:52:23	378	4.79e-06	0.0001	0.0001	-0.028166
2025-06-11 12:52:24	379	4.79e-06	0.0001	0.0001	-0.023789
2025-06-11 12:52:25	380	4.79e-06	0.0001	0.0001	-0.028166
2025-06-11 12:52:26	381	4.79e-06	0.0001	0.0001	-0.028166
2025-06-11 12:52:27	382	4.79e-06	0.0001	0.0001	-0.028166
2025-06-11 12:52:28	383	4.79e-06	0.0001	0.0001	-0.028166
2025-06-11 12:52:29	384	4.79e-06	0.0001	0.0001	-0.032543
2025-06-11 12:52:30	385	4.77e-06	0.0001	0.0001	-0.032543
2025-06-11 12:52:31	386	4.77e-06	0.0001	0.0001	-0.032543
2025-06-11 12:52:32	387	4.79e-06	0.0001	0.0001	-0.023789
2025-06-11 12:52:34	389	4.79e-06	0.0001	0.0001	-0.032543
2025-06-11 12:52:35	390	4.79e-06	0.0001	0.0001	-0.019412
2025-06-11 12:52:36	391	4.79e-06	0.0001	0.0001	-0.023789
2025-06-11 12:52:37	392	4.79e-06	0.0001	0.0001	-0.028166
2025-06-11 12:52:38	393	4.79e-06	0.0001	0.0001	-0.023789
2025-06-11 12:52:39	394	4.79e-06	0.0001	0.0001	-0.03692
2025-06-11 12:52:40	395	4.79e-06	0.0001	0.0001	-0.03692
2025-06-11 12:52:41	396	4.79e-06	0.0001	0.0001	-0.032543
2025-06-11 12:52:42	397	4.79e-06	0.0001	0.0001	-0.019412
2025-06-11 12:52:43	398	4.79e-06	0.0001	0.0001	-0.032543
2025-06-11 12:52:44	399	4.79e-06	0.0001	0.0001	-0.019412
2025-06-11 12:52:45	400	4.79e-06	0.0001	0.0001	-0.032543
2025-06-11 12:52:46	401	4.79e-06	0.0001	0.0001	-0.019412
2025-06-11 12:52:47	402	4.79e-06	0.0001	0.0001	-0.032543
2025-06-11 12:52:48	403	4.79e-06	0.0001	0.0001	-0.028166
2025-06-11 12:52:49	404	4.77e-06	0.0001	0.0001	-0.03692
2025-06-11 12:52:50	405	4.79e-06	0.0001	0.0001	-0.015035
2025-06-11 12:52:51	406	4.79e-06	0.0001	0.0001	-0.028166
2025-06-11 12:52:52	407	4.79e-06	0.0001	0.0001	-0.023789
2025-06-11 12:52:53	408	4.79e-06	0.0001	0.0001	-0.032543
2025-06-11 12:52:53	408	4.79e-06	0.0001	0.0001	-0.032543
2025-06-11 12:52:54	409	4.77e-06	0.0001	0.0001	-0.028166
2025-06-11 12:52:55	410	4.79e-06	0.0001	0.0001	-0.032543
2025-06-11 12:52:56	411	4.79e-06	0.0001	0.0001	-0.023789
2025-06-11 12:52:57	412	4.79e-06	0.0001	0.0001	-0.019412
2025-06-11 12:52:58	413	4.79e-06	0.0001	0.0001	-0.028166
2025-06-11 12:53:00	415	4.79e-06	0.0001	0.0001	-0.023789
2025-06-11 12:53:01	416	4.79e-06	0.0001	0.0001	-0.023789
2025-06-11 12:53:02	417	4.79e-06	0.0001	0.0001	-0.023789
2025-06-11 12:53:02	417	4.79e-06	0.0001	0.0001	-0.023789
2025-06-11 12:53:03	418	4.79e-06	0.0001	0.0001	-0.028166
2025-06-11 12:53:04	419	4.77e-06	0.0001	0.0001	-0.023789
2025-06-11 12:53:05	420	4.77e-06	0.0001	0.0001	-0.032543
2025-06-11 12:53:06	421	4.79e-06	0.0001	0.0001	-0.015035
2025-06-11 12:53:07	422	4.79e-06	0.0001	0.0001	-0.028166
2025-06-11 12:53:08	423	4.79e-06	0.0001	0.0001	-0.028166
2025-06-11 12:53:09	424	4.79e-06	0.0001	0.0001	-0.015035
2025-06-11 12:53:10	425	4.79e-06	0.0001	0.0001	-0.032543
2025-06-11 12:53:11	426	4.79e-06	0.0001	0.0001	-0.032543
2025-06-11 12:53:12	427	4.79e-06	0.0001	0.0001	-0.001904
2025-06-11 12:53:13	428	4.79e-06	0.0001	0.0001	-0.032543
2025-06-11 12:53:14	429	4.77e-06	0.0001	0.0001	-0.03692
2025-06-11 12:53:15	430	4.79e-06	0.0001	0.0001	-0.028166
2025-06-11 12:53:16	431	4.79e-06	0.0001	0.0001	-0.015035
2025-06-11 12:53:17	432	4.79e-06	0.0001	0.0001	-0.028166
2025-06-11 12:53:18	433	4.79e-06	0.0001	0.0001	-0.028166
2025-06-11 12:53:19	434	4.79e-06	0.0001	0.0001	-0.041297
2025-06-11 12:53:20	435	4.79e-06	0.0001	0.0001	-0.03692
2025-06-11 12:53:21	436	4.79e-06	0.0001	0.0001	-0.019412
2025-06-11 12:53:22	437	4.79e-06	0.0001	0.0001	-0.023789
2025-06-11 12:53:23	438	4.77e-06	0.0001	0.0001	-0.015035
2025-06-11 12:53:24	439	4.79e-06	0.0001	0.0001	-0.023789
2025-06-11 12:53:25	440	4.79e-06	0.0001	0.0001	-0.028166
2025-06-11 12:53:26	441	4.79e-06	0.0001	0.0001	-0.041297
2025-06-11 12:53:27	442	4.79e-06	0.0001	0.0001	-0.015035
2025-06-11 12:53:27	442	4.79e-06	0.0001	0.0001	-0.019412
2025-06-11 12:53:28	443	4.79e-06	0.0001	0.0001	-0.028166
2025-06-11 12:53:29	444	4.77e-06	0.0001	0.0001	-0.032543
2025-06-11 12:53:30	445	4.79e-06	0.0001	0.0001	-0.03692
2025-06-11 12:53:31	446	4.79e-06	0.0001	0.0001	-0.032543
2025-06-11 12:53:32	447	4.81e-06	0.0001	0.0001	-0.028166
2025-06-11 12:53:33	448	4.79e-06	0.0001	0.0001	-0.028166
2025-06-11 12:53:34	449	4.79e-06	0.0001	0.0001	-0.023789
2025-06-11 12:53:35	450	4.79e-06	0.0001	0.0001	-0.032543
2025-06-11 12:53:36	451	4.79e-06	0.0001	0.0001	-0.032543
2025-06-11 12:53:37	452	4.77e-06	0.0001	0.0001	-0.032543
2025-06-11 12:53:38	453	4.77e-06	0.0001	0.0001	-0.028166
2025-06-11 12:53:39	454	4.79e-06	0.0001	0.0001	-0.015035
2025-06-11 12:53:40	455	4.79e-06	0.0001	0.0001	-0.023789
2025-06-11 12:53:41	456	4.77e-06	0.0001	0.0001	-0.032543
2025-06-11 12:53:42	457	4.79e-06	0.0001	0.0001	-0.023789
2025-06-11 12:53:43	458	4.77e-06	0.0001	0.0001	-0.045674
2025-06-11 12:53:44	459	4.79e-06	0.0001	0.0001	-0.023789
2025-06-11 12:53:45	460	4.79e-06	0.0001	0.0001	-0.028166
2025-06-11 12:53:46	461	4.77e-06	0.0001	0.0001	-0.023789
2025-06-11 12:53:47	462	4.79e-06	0.0001	0.0001	-0.028166
2025-06-11 12:53:48	463	4.79e-06	0.0001	0.0001	-0.023789
2025-06-11 12:53:49	464	4.77e-06	0.0001	0.0001	-0.028166
2025-06-11 12:53:50	465	4.77e-06	0.0001	0.0001	-0.028166
2025-06-11 12:53:51	466	4.79e-06	0.0001	0.0001	-0.019412
2025-06-11 12:53:52	467	4.79e-06	0.0001	0.0001	-0.028166
2025-06-11 12:53:53	468	4.79e-06	0.0001	0.0001	-0.03692
2025-06-11 12:53:54	469	4.79e-06	0.0001	0.0001	-0.028166
2025-06-11 12:53:55	470	4.79e-06	0.0001	0.0001	-0.019412
2025-06-11 12:53:56	471	4.79e-06	0.0001	0.0001	-0.015035
2025-06-11 12:53:57	472	4.79e-06	0.0001	0.0001	-0.019412
2025-06-11 12:53:58	473	4.79e-06	0.0001	0.0001	-0.041297
2025-06-11 12:53:59	474	4.79e-06	0.0001	0.0001	-0.015035
2025-06-11 12:54:00	475	4.79e-06	0.0001	0.0001	-0.010658
2025-06-11 12:54:01	476	4.79e-06	0.0001	0.0001	-0.010658
2025-06-11 12:54:02	477	4.79e-06	0.0001	0.0001	-0.028166
2025-06-11 12:54:03	478	4.79e-06	0.0001	0.0001	-0.023789
2025-06-11 12:54:04	479	4.79e-06	0.0001	0.0001	-0.019412
2025-06-11 12:54:05	480	4.79e-06	0.0001	0.0001	-0.015035
2025-06-11 12:54:06	481	4.79e-06	0.0001	0.0001	-0.019412
2025-06-11 12:54:07	482	4.79e-06	0.0001	0.0001	-0.019412
2025-06-11 12:54:08	483	4.79e-06	0.0001	0.0001	-0.023789
2025-06-11 12:54:09	484	4.79e-06	0.0001	0.0001	-0.028166
2025-06-11 12:54:10	485	4.79e-06	0.0001	0.0001	-0.03692
2025-06-11 12:54:11	486	4.79e-06	0.0001	0.0001	-0.015035
2025-06-11 12:54:12	487	4.79e-06	0.0001	0.0001	-0.03692
2025-06-11 12:54:13	488	4.79e-06	0.0001	0.0001	-0.032543
2025-06-11 12:54:14	489	4.79e-06	0.0001	0.0001	-0.019412
2025-06-11 12:54:15	490	4.79e-06	0.0001	0.0001	0.006849
2025-06-11 12:54:16	491	4.79e-06	0.0001	0.0001	-0.045674
2025-06-11 12:54:17	492	4.79e-06	0.0001	0.0001	-0.03692
2025-06-11 12:54:18	493	4.79e-06	0.0001	0.0001	-0.03692
2025-06-11 12:54:19	494	4.79e-06	0.0001	0.0001	-0.019412
2025-06-11 12:54:20	495	4.79e-06	0.0001	0.0001	-0.032543
2025-06-11 12:54:21	496	4.79e-06	0.0001	0.0001	-0.015035
2025-06-11 12:54:22	497	4.79e-06	0.0001	0.0001	-0.032543
2025-06-11 12:54:23	498	4.79e-06	0.0001	0.0001	-0.028166
2025-06-11 12:54:24	499	4.79e-06	0.0001	0.0001	-0.028166
2025-06-11 12:54:25	500	4.79e-06	0.0001	0.0001	-0.028166
2025-06-11 12:54:26	501	4.77e-06	0.0001	0.0001	-0.015035
2025-06-11 12:54:26	501	4.79e-06	0.0001	0.0001	-0.03692
2025-06-11 12:54:27	502	4.79e-06	0.0001	0.0001	-0.041297
2025-06-11 12:54:28	503	4.79e-06	0.0001	0.0001	-0.023789
2025-06-11 12:54:29	504	4.77e-06	0.0001	0.0001	-0.028166
2025-06-11 12:54:30	505	4.79e-06	0.0001	0.0001	-0.028166
2025-06-11 12:54:31	506	4.79e-06	0.0001	0.0001	-0.023789
2025-06-11 12:54:32	507	4.79e-06	0.0001	0.0001	-0.015035
2025-06-11 12:54:33	508	4.79e-06	0.0001	0.0001	-0.028166
2025-06-11 12:54:34	509	4.79e-06	0.0001	0.0001	-0.032543
2025-06-11 12:54:35	510	4.79e-06	0.0001	0.0001	-0.023789
2025-06-11 12:54:36	511	4.79e-06	0.0001	0.0001	-0.023789
2025-06-11 12:54:37	512	4.79e-06	0.0001	0.0001	-0.019412
2025-06-11 12:54:38	513	4.79e-06	0.0001	0.0001	-0.03692
2025-06-11 12:54:39	514	4.79e-06	0.0001	0.0001	-0.028166
2025-06-11 12:54:40	515	4.79e-06	0.0001	0.0001	-0.015035
2025-06-11 12:54:41	516	4.79e-06	0.0001	0.0001	-0.023789
2025-06-11 12:54:42	517	4.79e-06	0.0001	0.0001	-0.023789
2025-06-11 12:54:43	518	4.79e-06	0.0001	0.0001	-0.028166
2025-06-11 12:54:44	519	4.79e-06	0.0001	0.0001	-0.019412
2025-06-11 12:54:45	520	4.79e-06	0.0001	0.0001	-0.03692
2025-06-11 12:54:46	521	4.79e-06	0.0001	0.0001	-0.015035
2025-06-11 12:54:47	522	4.79e-06	0.0001	0.0001	-0.032543
2025-06-11 12:54:48	523	4.79e-06	0.0001	0.0001	-0.028166
2025-06-11 12:54:49	524	4.79e-06	0.0001	0.0001	-0.023789
2025-06-11 12:54:50	525	4.79e-06	0.0001	0.0001	-0.023789
2025-06-11 12:54:51	526	4.79e-06	0.0001	0.0001	-0.019412
2025-06-11 12:54:52	527	4.79e-06	0.0001	0.0001	-0.03692
2025-06-11 12:54:52	527	4.77e-06	0.0001	0.0001	-0.032543
2025-06-11 12:54:53	528	4.79e-06	0.0001	0.0001	-0.019412
2025-06-11 12:54:54	529	4.77e-06	0.0001	0.0001	-0.019412
2025-06-11 12:54:55	530	4.79e-06	0.0001	0.0001	-0.015035
2025-06-11 12:54:56	531	4.79e-06	0.0001	0.0001	-0.028166
2025-06-11 12:54:57	532	4.77e-06	0.0001	0.0001	-0.023789
2025-06-11 12:54:58	533	4.79e-06	0.0001	0.0001	-0.032543
2025-06-11 12:54:59	534	4.77e-06	0.0001	0.0001	-0.028166
2025-06-11 12:55:00	535	4.79e-06	0.0001	0.0001	-0.028166
2025-06-11 12:55:01	536	4.79e-06	0.0001	0.0001	-0.032543
2025-06-11 12:55:02	537	4.79e-06	0.0001	0.0001	-0.015035
2025-06-11 12:55:03	538	4.77e-06	0.0001	0.0001	-0.019412
2025-06-11 12:55:04	539	4.79e-06	0.0001	0.0001	-0.032543
2025-06-11 12:55:05	540	4.79e-06	0.0001	0.0001	-0.03692
2025-06-11 12:55:06	541	4.79e-06	0.0001	0.0001	-0.019412
2025-06-11 12:55:07	542	4.79e-06	0.0001	0.0001	-0.015035
2025-06-11 12:55:08	543	4.79e-06	0.0001	0.0001	-0.023789
2025-06-11 12:55:09	544	4.79e-06	0.0001	0.0001	-0.028166
2025-06-11 12:55:10	545	4.79e-06	0.0001	0.0001	-0.032543
2025-06-11 12:55:11	546	4.79e-06	0.0001	0.0001	-0.028166
2025-06-11 12:55:12	547	4.79e-06	0.0001	0.0001	-0.028166
2025-06-11 12:55:13	548	4.79e-06	0.0001	0.0001	-0.023789
2025-06-11 12:55:14	549	4.79e-06	0.0001	0.0001	-0.023789
2025-06-11 12:55:15	550	4.79e-06	0.0001	0.0001	-0.03692
2025-06-11 12:55:16	551	4.79e-06	0.0001	0.0001	-0.028166
2025-06-11 12:55:16	551	4.79e-06	0.0001	0.0001	-0.019412
2025-06-11 12:55:18	553	4.79e-06	0.0001	0.0001	-0.032543
2025-06-11 12:55:18	553	4.79e-06	0.0001	0.0001	-0.023789
2025-06-11 12:55:19	554	4.79e-06	0.0001	0.0001	-0.032543
2025-06-11 12:55:20	555	4.79e-06	0.0001	0.0001	-0.032543
2025-06-11 12:55:21	556	4.79e-06	0.0001	0.0001	-0.019412
2025-06-11 12:55:22	557	4.79e-06	0.0001	0.0001	-0.023789
2025-06-11 12:55:23	558	4.79e-06	0.0001	0.0001	-0.023789
2025-06-11 12:55:24	559	4.79e-06	0.0001	0.0001	-0.023789
2025-06-11 12:55:25	560	4.77e-06	0.0001	0.0001	-0.023789
2025-06-11 12:55:26	561	4.77e-06	0.0001	0.0001	-0.023789
2025-06-11 12:55:27	562	4.79e-06	0.0001	0.0001	-0.019412
2025-06-11 12:55:28	563	4.79e-06	0.0001	0.0001	-0.028166
2025-06-11 12:55:29	564	4.79e-06	0.0001	0.0001	-0.019412
2025-06-11 12:55:30	565	4.79e-06	0.0001	0.0001	-0.019412
2025-06-11 12:55:31	566	4.79e-06	0.0001	0.0001	-0.023789
2025-06-11 12:55:32	567	4.79e-06	0.0001	0.0001	-0.032543
2025-06-11 12:55:33	568	4.77e-06	0.0001	0.0001	-0.023789
2025-06-11 12:55:34	569	4.79e-06	0.0001	0.0001	-0.019412
2025-06-11 12:55:35	570	4.79e-06	0.0001	0.0001	-0.032543
2025-06-11 12:55:36	571	4.79e-06	0.0001	0.0001	-0.03692
2025-06-11 12:55:37	572	4.79e-06	0.0001	0.0001	-0.015035
2025-06-11 12:55:38	573	4.77e-06	0.0001	0.0001	-0.041297
2025-06-11 12:55:39	574	4.79e-06	0.0001	0.0001	-0.019412
2025-06-11 12:55:40	575	4.79e-06	0.0001	0.0001	-0.023789
2025-06-11 12:55:41	576	4.77e-06	0.0001	0.0001	-0.001904
2025-06-11 12:55:42	577	4.79e-06	0.0001	0.0001	-0.019412
2025-06-11 12:55:42	577	4.79e-06	0.0001	0.0001	-0.03692
2025-06-11 12:55:43	578	4.79e-06	0.0001	0.0001	-0.019412
2025-06-11 12:55:44	579	4.79e-06	0.0001	0.0001	-0.028166
2025-06-11 12:55:45	580	4.79e-06	0.0001	0.0001	-0.03692
2025-06-11 12:55:46	581	4.79e-06	0.0001	0.0001	-0.019412
2025-06-11 12:55:47	582	4.79e-06	0.0001	0.0001	-0.028166
2025-06-11 12:55:48	583	4.79e-06	0.0001	0.0001	-0.032543
2025-06-11 12:55:49	584	4.77e-06	0.0001	0.0001	-0.023789
2025-06-11 12:55:50	585	4.79e-06	0.0001	0.0001	-0.028166
2025-06-11 12:55:51	586	4.79e-06	0.0001	0.0001	-0.045674
2025-06-11 12:55:52	587	4.79e-06	0.0001	0.0001	-0.006281
2025-06-11 12:55:53	588	4.79e-06	0.0001	0.0001	-0.019412
2025-06-11 12:55:54	589	4.79e-06	0.0001	0.0001	-0.023789
2025-06-11 12:55:55	590	4.79e-06	0.0001	0.0001	-0.023789
2025-06-11 12:55:56	591	4.77e-06	0.0001	0.0001	-0.019412
2025-06-11 12:55:57	592	4.79e-06	0.0001	0.0001	-0.019412
2025-06-11 12:55:58	593	4.79e-06	0.0001	0.0001	-0.023789
2025-06-11 12:55:59	594	4.79e-06	0.0001	0.0001	-0.028166
2025-06-11 12:56:00	595	4.79e-06	0.0001	0.0001	-0.019412
2025-06-11 12:56:01	596	4.79e-06	0.0001	0.0001	-0.015035
2025-06-11 12:56:02	597	4.79e-06	0.0001	0.0001	-0.028166
2025-06-11 12:56:03	598	4.79e-06	0.0001	0.0001	-0.032543
2025-06-11 12:56:04	599	4.79e-06	0.0001	0.0001	-0.03692
2025-06-11 12:56:05	600	4.77e-06	0.0001	0.0001	-0.019412
2025-06-11 12:56:06	601	4.79e-06	0.0001	0.0001	-0.028166
2025-06-11 12:56:07	602	4.79e-06	0.0001	0.0001	-0.015035
2025-06-11 12:56:08	603	4.79e-06	0.0001	0.0001	-0.023789
2025-06-11 12:56:09	604	4.79e-06	0.0001	0.0001	-0.023789
2025-06-11 12:56:10	605	4.79e-06	0.0001	0.0001	-0.041297
2025-06-11 12:56:11	606	4.79e-06	0.0001	0.0001	-0.032543
2025-06-11 12:56:12	607	4.79e-06	0.0001	0.0001	-0.032543
2025-06-11 12:56:13	608	4.77e-06	0.0001	0.0001	-0.023789
2025-06-11 12:56:14	609	4.79e-06	0.0001	0.0001	-0.028166
2025-06-11 12:56:15	610	4.79e-06	0.0001	0.0001	-0.032543
2025-06-11 12:56:16	611	4.79e-06	0.0001	0.0001	-0.03692
2025-06-11 12:56:17	612	4.79e-06	0.0001	0.0001	-0.032543
2025-06-11 12:56:18	613	4.77e-06	0.0001	0.0001	-0.03692
2025-06-11 12:56:19	614	4.79e-06	0.0001	0.0001	-0.028166
2025-06-11 12:56:20	615	4.79e-06	0.0001	0.0001	-0.001904
2025-06-11 12:56:21	616	4.77e-06	0.0001	0.0001	-0.015035
2025-06-11 12:56:22	617	4.79e-06	0.0001	0.0001	-0.028166
2025-06-11 12:56:23	618	4.79e-06	0.0001	0.0001	-0.028166
2025-06-11 12:56:24	619	4.77e-06	0.0001	0.0001	-0.023789
2025-06-11 12:56:25	620	4.79e-06	0.0001	0.0001	-0.023789
2025-06-11 12:56:26	621	4.79e-06	0.0001	0.0001	-0.032543
2025-06-11 12:56:27	622	4.79e-06	0.0001	0.0001	-0.028166
2025-06-11 12:56:28	623	4.79e-06	0.0001	0.0001	-0.028166
2025-06-11 12:56:29	624	4.79e-06	0.0001	0.0001	-0.032543
2025-06-11 12:56:30	625	4.79e-06	0.0001	0.0001	-0.019412
2025-06-11 12:56:32	627	4.79e-06	0.0001	0.0001	-0.028166
2025-06-11 12:56:33	628	4.79e-06	0.0001	0.0001	-0.023789
2025-06-11 12:56:34	629	4.79e-06	0.0001	0.0001	-0.032543
2025-06-11 12:56:35	630	4.79e-06	0.0001	0.0001	-0.03692
2025-06-11 12:56:36	631	4.79e-06	0.0001	0.0001	-0.032543
2025-06-11 12:56:37	632	4.79e-06	0.0001	0.0001	-0.03692
2025-06-11 12:56:38	633	4.79e-06	0.0001	0.0001	-0.028166
2025-06-11 12:56:39	634	4.79e-06	0.0001	0.0001	-0.032543
2025-06-11 12:56:40	635	4.79e-06	0.0001	0.0001	-0.032543
2025-06-11 12:56:41	636	4.79e-06	0.0001	0.0001	-0.032543
2025-06-11 12:56:42	637	4.79e-06	0.0001	0.0001	-0.015035
2025-06-11 12:56:43	638	4.77e-06	0.0001	0.0001	-0.041297
2025-06-11 12:56:44	639	4.79e-06	0.0001	0.0001	-0.041297
2025-06-11 12:56:45	640	4.79e-06	0.0001	0.0001	-0.028166
2025-06-11 12:56:46	641	4.79e-06	0.0001	0.0001	-0.03692
2025-06-11 12:56:48	643	4.79e-06	0.0001	0.0001	-0.028166
2025-06-11 12:56:49	644	4.79e-06	0.0001	0.0001	-0.041297
2025-06-11 12:56:50	645	4.79e-06	0.0001	0.0001	-0.032543
2025-06-11 12:56:51	646	4.79e-06	0.0001	0.0001	-0.019412
2025-06-11 12:56:52	647	4.79e-06	0.0001	0.0001	-0.032543
2025-06-11 12:56:53	648	4.79e-06	0.0001	0.0001	-0.023789
2025-06-11 12:56:54	649	4.79e-06	0.0001	0.0001	-0.054427
2025-06-11 12:56:55	650	4.77e-06	0.0001	0.0001	-0.03692
2025-06-11 12:56:56	651	4.79e-06	0.0001	0.0001	-0.032543
2025-06-11 12:56:57	652	4.79e-06	0.0001	0.0001	-0.03692
2025-06-11 12:56:58	653	4.79e-06	0.0001	0.0001	-0.023789
2025-06-11 12:56:59	654	4.79e-06	0.0001	0.0001	-0.019412
2025-06-11 12:57:00	655	4.79e-06	0.0001	0.0001	-0.019412
2025-06-11 12:57:01	656	4.79e-06	0.0001	0.0001	-0.03692
2025-06-11 12:57:02	657	4.79e-06	0.0001	0.0001	-0.028166
2025-06-11 12:57:04	659	4.79e-06	0.0001	0.0001	-0.032543
2025-06-11 12:57:05	660	4.79e-06	0.0001	0.0001	-0.041297
2025-06-11 12:57:06	661	4.79e-06	0.0001	0.0001	-0.019412
2025-06-11 12:57:07	662	4.79e-06	0.0001	0.0001	-0.023789
2025-06-11 12:57:07	662	4.79e-06	0.0001	0.0001	-0.03692
2025-06-11 12:57:08	663	4.77e-06	0.0001	0.0001	-0.03692
2025-06-11 12:57:09	664	4.79e-06	0.0001	0.0001	-0.032543
2025-06-11 12:57:10	665	4.79e-06	0.0001	0.0001	-0.015035
2025-06-11 12:57:11	666	4.79e-06	0.0001	0.0001	-0.019412
2025-06-11 12:57:12	667	4.79e-06	0.0001	0.0001	-0.032543
2025-06-11 12:57:14	669	4.79e-06	0.0001	0.0001	-0.028166
2025-06-11 12:57:15	670	4.79e-06	0.0001	0.0001	-0.001904
2025-06-11 12:57:16	671	4.79e-06	0.0001	0.0001	-0.015035
2025-06-11 12:57:17	672	4.79e-06	0.0001	0.0001	-0.015035
2025-06-11 12:57:18	673	4.79e-06	0.0001	0.0001	-0.019412
2025-06-11 12:57:19	674	4.79e-06	0.0001	0.0001	-0.006281
2025-06-11 12:57:20	675	4.79e-06	0.0001	0.0001	-0.019412
2025-06-11 12:57:21	676	4.79e-06	0.0001	0.0001	-0.019412
2025-06-11 12:57:22	677	4.79e-06	0.0001	0.0001	-0.028166
2025-06-11 12:57:23	678	4.77e-06	0.0001	0.0001	-0.041297
2025-06-11 12:57:24	679	4.79e-06	0.0001	0.0001	-0.023789
2025-06-11 12:57:25	680	4.79e-06	0.0001	0.0001	-0.019412
2025-06-11 12:57:26	681	4.79e-06	0.0001	0.0001	-0.028166
2025-06-11 12:57:27	682	4.79e-06	0.0001	0.0001	-0.028166
2025-06-11 12:57:28	683	4.79e-06	0.0001	0.0001	-0.03692
2025-06-11 12:57:29	684	4.77e-06	0.0001	0.0001	-0.032543
2025-06-11 12:57:30	685	4.77e-06	0.0001	0.0001	-0.028166
2025-06-11 12:57:31	686	4.79e-06	0.0001	0.0001	-0.023789
2025-06-11 12:57:32	687	4.79e-06	0.0001	0.0001	-0.023789
2025-06-11 12:57:33	688	4.79e-06	0.0001	0.0001	-0.028166
2025-06-11 12:57:34	689	4.79e-06	0.0001	0.0001	-0.028166
2025-06-11 12:57:35	690	4.79e-06	0.0001	0.0001	-0.032543
2025-06-11 12:57:36	691	4.79e-06	0.0001	0.0001	-0.041297
2025-06-11 12:57:37	692	4.79e-06	0.0001	0.0001	-0.023789
2025-06-11 12:57:38	693	4.79e-06	0.0001	0.0001	-0.023789
2025-06-11 12:57:39	694	4.79e-06	0.0001	0.0001	-0.028166
2025-06-11 12:57:40	695	4.79e-06	0.0001	0.0001	-0.03692
2025-06-11 12:57:40	695	4.79e-06	0.0001	0.0001	-0.028166
2025-06-11 12:57:41	696	4.79e-06	0.0001	0.0001	-0.028166
2025-06-11 12:57:42	697	4.79e-06	0.0001	0.0001	-0.023789
2025-06-11 12:57:43	698	4.81e-06	0.0001	0.0001	-0.019412
2025-06-11 12:57:44	699	4.79e-06	0.0001	0.0001	-0.041297
2025-06-11 12:57:45	700	4.79e-06	0.0001	0.0001	-0.045674
2025-06-11 12:57:46	701	4.77e-06	0.0001	0.0001	-0.028166
2025-06-11 12:57:47	702	4.79e-06	0.0001	0.0001	-0.023789
2025-06-11 12:57:48	703	4.79e-06	0.0001	0.0001	-0.028166
2025-06-11 12:57:49	704	4.79e-06	0.0001	0.0001	-0.028166
2025-06-11 12:57:50	705	4.79e-06	0.0001	0.0001	-0.015035
2025-06-11 12:57:51	706	4.79e-06	0.0001	0.0001	-0.010658
2025-06-11 12:57:52	707	4.77e-06	0.0001	0.0001	-0.019412
2025-06-11 12:57:53	708	4.79e-06	0.0001	0.0001	-0.019412
2025-06-11 12:57:54	709	4.79e-06	0.0001	0.0001	-0.041297
2025-06-11 12:57:55	710	4.79e-06	0.0001	0.0001	-0.019412
2025-06-11 12:57:56	711	4.79e-06	0.0001	0.0001	-0.032543
2025-06-11 12:57:57	712	4.79e-06	0.0001	0.0001	-0.028166
2025-06-11 12:57:58	713	4.79e-06	0.0001	0.0001	-0.019412
2025-06-11 12:57:59	714	4.79e-06	0.0001	0.0001	-0.015035
2025-06-11 12:58:00	715	4.79e-06	0.0001	0.0001	-0.023789
2025-06-11 12:58:01	716	4.79e-06	0.0001	0.0001	-0.032543
2025-06-11 12:58:02	717	4.79e-06	0.0001	0.0001	-0.032543
2025-06-11 12:58:03	718	4.79e-06	0.0001	0.0001	-0.028166
2025-06-11 12:58:04	719	4.79e-06	0.0001	0.0001	-0.023789
2025-06-11 12:58:05	720	4.72e-06	0.0001	0.0001	-0.019412
2025-06-11 12:58:06	721	4.68e-06	0.0001	0.0001	-0.023789
2025-06-11 12:58:07	722	4.68e-06	0.0001	0.0001	-0.028166
2025-06-11 12:58:08	723	4.68e-06	0.0001	0.0001	-0.032543
2025-06-11 12:58:09	724	4.7e-06	0.0001	0.0001	-0.023789
2025-06-11 12:58:10	725	4.7e-06	0.0001	0.0001	-0.028166
2025-06-11 12:58:11	726	4.7e-06	0.0001	0.0001	-0.03692
2025-06-11 12:58:12	727	4.68e-06	0.0001	0.0001	-0.032543
2025-06-11 12:58:13	728	4.68e-06	0.0001	0.0001	-0.03692
2025-06-11 12:58:14	729	4.68e-06	0.0001	0.0001	-0.023789
2025-06-11 12:58:14	729	4.7e-06	0.0001	0.0001	-0.03692
2025-06-11 12:58:15	730	4.68e-06	0.0001	0.0001	-0.015035
2025-06-11 12:58:16	731	4.68e-06	0.0001	0.0001	-0.023789
2025-06-11 12:58:17	732	4.7e-06	0.0001	0.0001	-0.019412
2025-06-11 12:58:18	733	4.7e-06	0.0001	0.0001	-0.019412
2025-06-11 12:58:20	735	4.7e-06	0.0001	0.0001	-0.032543
2025-06-11 12:58:21	736	4.68e-06	0.0001	0.0001	-0.032543
2025-06-11 12:58:22	737	4.68e-06	0.0001	0.0001	-0.03692
2025-06-11 12:58:23	738	4.7e-06	0.0001	0.0001	-0.028166
2025-06-11 12:58:23	738	4.7e-06	0.0001	0.0001	-0.03692
2025-06-11 12:58:24	739	4.7e-06	0.0001	0.0001	-0.028166
2025-06-11 12:58:25	740	4.7e-06	0.0001	0.0001	-0.041297
2025-06-11 12:58:26	741	4.68e-06	0.0001	0.0001	-0.03692
2025-06-11 12:58:28	743	4.68e-06	0.0001	0.0001	-0.006281
2025-06-11 12:58:29	744	4.68e-06	0.0001	0.0001	-0.015035
2025-06-11 12:58:30	745	4.7e-06	0.0001	0.0001	-0.028166
2025-06-11 12:58:31	746	4.7e-06	0.0001	0.0001	-0.032543
2025-06-11 12:58:31	746	4.7e-06	0.0001	0.0001	-0.032543
2025-06-11 12:58:32	747	4.7e-06	0.0001	0.0001	-0.032543
2025-06-11 12:58:33	748	4.68e-06	0.0001	0.0001	-0.015035
2025-06-11 12:58:34	749	4.7e-06	0.0001	0.0001	-0.015035
2025-06-11 12:58:35	750	4.7e-06	0.0001	0.0001	-0.015035
2025-06-11 12:58:36	751	4.68e-06	0.0001	0.0001	-0.032543
2025-06-11 12:58:37	752	4.68e-06	0.0001	0.0001	-0.032543
2025-06-11 12:58:38	753	4.68e-06	0.0001	0.0001	-0.032543
2025-06-11 12:58:39	754	4.68e-06	0.0001	0.0001	-0.028166
2025-06-11 12:58:40	755	4.7e-06	0.0001	0.0001	-0.028166
2025-06-11 12:58:41	756	4.7e-06	0.0001	0.0001	-0.019412
2025-06-11 12:58:42	757	4.7e-06	0.0001	0.0001	-0.028166
2025-06-11 12:58:43	758	4.7e-06	0.0001	0.0001	-0.041297
2025-06-11 12:58:44	759	4.68e-06	0.0001	0.0001	-0.03692
2025-06-11 12:58:45	760	4.7e-06	0.0001	0.0001	-0.032543
2025-06-11 12:58:46	761	4.7e-06	0.0001	0.0001	-0.03692
2025-06-11 12:58:47	762	4.68e-06	0.0001	0.0001	-0.028166
2025-06-11 12:58:48	763	4.7e-06	0.0001	0.0001	-0.019412
2025-06-11 12:58:49	764	4.7e-06	0.0001	0.0001	-0.019412
2025-06-11 12:58:50	765	4.68e-06	0.0001	0.0001	-0.032543
2025-06-11 12:58:51	766	4.68e-06	0.0001	0.0001	-0.028166
2025-06-11 12:58:52	767	4.7e-06	0.0001	0.0001	-0.006281
2025-06-11 12:58:53	768	4.68e-06	0.0001	0.0001	-0.023789
2025-06-11 12:58:54	769	4.68e-06	0.0001	0.0001	-0.023789
2025-06-11 12:58:55	770	4.68e-06	0.0001	0.0001	-0.023789
2025-06-11 12:58:56	771	4.68e-06	0.0001	0.0001	-0.032543
2025-06-11 12:58:57	772	4.7e-06	0.0001	0.0001	-0.023789
2025-06-11 12:58:58	773	4.68e-06	0.0001	0.0001	-0.023789
2025-06-11 12:58:59	774	4.7e-06	0.0001	0.0001	-0.03692
2025-06-11 12:59:00	775	4.7e-06	0.0001	0.0001	-0.015035
2025-06-11 12:59:01	776	4.68e-06	0.0001	0.0001	-0.028166
2025-06-11 12:59:02	777	4.68e-06	0.0001	0.0001	-0.015035
2025-06-11 12:59:03	778	4.68e-06	0.0001	0.0001	-0.032543
2025-06-11 12:59:04	779	4.68e-06	0.0001	0.0001	-0.03692
2025-06-11 12:59:05	780	4.7e-06	0.0001	0.0001	-0.032543
2025-06-11 12:59:05	780	4.7e-06	0.0001	0.0001	-0.019412
2025-06-11 12:59:06	781	4.7e-06	0.0001	0.0001	-0.032543
2025-06-11 12:59:07	782	4.68e-06	0.0001	0.0001	-0.023789
2025-06-11 12:59:08	783	4.72e-06	0.0001	0.0001	-0.023789
2025-06-11 12:59:09	784	4.7e-06	0.0001	0.0001	-0.028166
2025-06-11 12:59:10	785	4.74e-06	0.0001	0.0001	-0.028166
2025-06-11 12:59:11	786	4.75e-06	0.0001	0.0001	-0.023789
2025-06-11 12:59:12	787	4.74e-06	0.0001	0.0001	-0.019412
2025-06-11 12:59:13	788	4.74e-06	0.0001	0.0001	-0.028166
2025-06-11 12:59:14	789	4.75e-06	0.0001	0.0001	-0.019412
2025-06-11 12:59:15	790	4.75e-06	0.0001	0.0001	-0.019412
2025-06-11 12:59:16	791	4.75e-06	0.0001	0.0001	-0.028166
2025-06-11 12:59:17	792	4.75e-06	0.0001	0.0001	-0.028166
2025-06-11 12:59:18	793	4.77e-06	0.0001	0.0001	-0.028166
2025-06-11 12:59:19	794	4.79e-06	0.0001	0.0001	-0.028166
2025-06-11 12:59:20	795	4.77e-06	0.0001	0.0001	-0.019412
2025-06-11 12:59:21	796	4.77e-06	0.0001	0.0001	-0.032543
2025-06-11 12:59:22	797	4.79e-06	0.0001	0.0001	-0.028166
2025-06-11 12:59:23	798	4.77e-06	0.0001	0.0001	-0.023789
2025-06-11 12:59:24	799	4.77e-06	0.0001	0.0001	-0.023789
2025-06-11 12:59:25	800	4.79e-06	0.0001	0.0001	-0.028166
2025-06-11 12:59:26	801	4.79e-06	0.0001	0.0001	-0.028166
2025-06-11 12:59:27	802	4.79e-06	0.0001	0.0001	-0.03692
2025-06-11 12:59:28	803	4.79e-06	0.0001	0.0001	-0.028166
2025-06-11 12:59:29	804	4.77e-06	0.0001	0.0001	-0.023789
2025-06-11 12:59:30	805	4.79e-06	0.0001	0.0001	-0.023789
2025-06-11 12:59:31	806	4.79e-06	0.0001	0.0001	-0.032543
2025-06-11 12:59:32	807	4.79e-06	0.0001	0.0001	-0.028166
2025-06-11 12:59:33	808	4.79e-06	0.0001	0.0001	-0.041297
2025-06-11 12:59:34	809	4.79e-06	0.0001	0.0001	-0.023789
2025-06-11 12:59:35	810	4.77e-06	0.0001	0.0001	-0.032543
2025-06-11 12:59:36	811	4.79e-06	0.0001	0.0001	-0.019412
2025-06-11 12:59:37	812	4.79e-06	0.0001	0.0001	-0.015035
2025-06-11 12:59:38	813	4.79e-06	0.0001	0.0001	-0.028166
2025-06-11 12:59:39	814	4.79e-06	0.0001	0.0001	-0.023789
2025-06-11 12:59:39	814	4.79e-06	0.0001	0.0001	-0.032543
2025-06-11 12:59:40	815	4.79e-06	0.0001	0.0001	-0.023789
2025-06-11 12:59:41	816	4.79e-06	0.0001	0.0001	-0.023789
2025-06-11 12:59:42	817	4.77e-06	0.0001	0.0001	-0.032543
2025-06-11 12:59:44	819	4.79e-06	0.0001	0.0001	-0.028166
2025-06-11 12:59:45	820	4.79e-06	0.0001	0.0001	-0.032543
2025-06-11 12:59:46	821	4.79e-06	0.0001	0.0001	-0.019412
2025-06-11 12:59:47	822	4.79e-06	0.0001	0.0001	-0.019412
2025-06-11 12:59:47	822	4.79e-06	0.0001	0.0001	-0.019412
2025-06-11 12:59:48	823	4.79e-06	0.0001	0.0001	-0.023789
2025-06-11 12:59:49	824	4.75e-06	0.0001	0.0001	-0.028166
2025-06-11 12:59:50	825	4.6e-06	0.0001	0.0001	-0.010658
2025-06-11 12:59:51	826	4.6e-06	0.0001	0.0001	-0.03692
2025-06-11 12:59:52	827	4.52e-06	0.0001	0.0001	-0.03692
2025-06-11 12:59:53	828	4.41e-06	0.0001	0.0001	-0.023789
2025-06-11 12:59:54	829	4.35e-06	0.0001	0.0001	-0.03692
2025-06-11 12:59:55	830	4.25e-06	0.0001	0.0001	-0.032543
2025-06-11 12:59:56	831	4.17e-06	0.0001	0.0001	-0.019412
2025-06-11 12:59:57	832	4.16e-06	258	0.0001	-0.032543
2025-06-11 12:59:58	833	4.11e-06	1000	0.0001	-0.023789
2025-06-11 12:59:59	834	4.1e-06	1000	0.0001	-0.041297
2025-06-11 13:00:00	835	4.06e-06	1000	0.0001	-0.023789
2025-06-11 13:00:01	836	4.04e-06	1000	0.0001	-0.03692
2025-06-11 13:00:02	837	4.04e-06	1000	0.0001	-0.028166
2025-06-11 13:00:03	838	4.04e-06	1000	0.0001	-0.032543
2025-06-11 13:00:04	839	3.99e-06	2.43	0.0001	-0.032543
2025-06-11 13:00:05	840	3.97e-06	0.638	0.0001	-0.023789
2025-06-11 13:00:06	841	3.97e-06	0.292	0.0001	-0.019412
2025-06-11 13:00:07	842	3.97e-06	0.155	0.0001	-0.028166
2025-06-11 13:00:08	843	3.97e-06	0.0895	0.0001	-0.023789
2025-06-11 13:00:09	844	3.92e-06	0.0552	0.0001	-0.032543
2025-06-11 13:00:10	845	3.9e-06	0.0355	0.0001	-0.032543
2025-06-11 13:00:11	846	3.9e-06	0.0228	0.0001	-0.03692
2025-06-11 13:00:12	847	3.89e-06	0.0156	0.0001	-0.028166
2025-06-11 13:00:13	848	3.89e-06	0.0116	0.0001	-0.023789
2025-06-11 13:00:13	848	3.89e-06	0.00838	0.0001	-0.023789
2025-06-11 13:00:14	849	3.89e-06	0.00624	0.0001	-0.015035
2025-06-11 13:00:15	850	3.89e-06	0.0048	0.0001	-0.006281
2025-06-11 13:00:16	851	3.89e-06	0.00385	0.0001	-0.03692
2025-06-11 13:00:17	852	3.82e-06	0.00318	0.0001	-0.023789
2025-06-11 13:00:18	853	3.82e-06	0.00265	0.0001	-0.019412
2025-06-11 13:00:19	854	3.82e-06	0.00232	0.0001	-0.028166
2025-06-11 13:00:20	855	3.82e-06	0.00203	0.0001	-0.028166
2025-06-11 13:00:21	856	3.81e-06	0.00184	0.0001	-0.028166
2025-06-11 13:00:22	857	3.81e-06	0.00169	0.0001	-0.019412
2025-06-11 13:00:23	858	3.81e-06	0.00158	0.0001	-0.023789
2025-06-11 13:00:24	859	3.82e-06	0.00149	0.0001	-0.023789
2025-06-11 13:00:25	860	3.82e-06	0.00144	0.0001	-0.028166
2025-06-11 13:00:26	861	3.82e-06	0.00139	0.0001	-0.032543
2025-06-11 13:00:27	862	3.81e-06	0.00136	0.0001	-0.019412
2025-06-11 13:00:28	863	3.76e-06	0.00133	0.0001	-0.032543
2025-06-11 13:00:29	864	3.75e-06	0.0013	0.0001	-0.028166
2025-06-11 13:00:30	865	3.75e-06	0.00128	0.0001	-0.032543
2025-06-11 13:00:31	866	3.75e-06	0.00125	0.0001	-0.023789
2025-06-11 13:00:32	867	3.75e-06	0.00124	0.0001	-0.023789
2025-06-11 13:00:33	868	3.75e-06	0.00123	0.0001	-0.03692
2025-06-11 13:00:34	869	3.75e-06	0.00121	0.0001	-0.023789
2025-06-11 13:00:35	870	3.75e-06	0.0012	0.0001	-0.028166
2025-06-11 13:00:36	871	3.75e-06	0.0012	0.0001	-0.023789
2025-06-11 13:00:37	872	3.75e-06	0.00119	0.0001	-0.032543
2025-06-11 13:00:38	873	3.75e-06	0.00119	0.0001	-0.03692
2025-06-11 13:00:38	873	3.76e-06	0.00119	0.0001	-0.015035
2025-06-11 13:00:39	874	3.75e-06	0.00119	0.0001	-0.032543
2025-06-11 13:00:40	875	3.75e-06	0.00119	0.0001	-0.015035
2025-06-11 13:00:41	876	3.76e-06	0.00119	0.0001	-0.023789
2025-06-11 13:00:42	877	3.76e-06	0.00119	0.0001	-0.023789
2025-06-11 13:00:43	878	3.75e-06	0.00124	0.0001	-0.041297
2025-06-11 13:00:44	879	3.75e-06	0.00133	0.0001	-0.028166
2025-06-11 13:00:45	880	1.29e-05	0.00137	0.0001	-0.023789
2025-06-11 13:00:46	881	1.5e-05	0.0011	0.0001	-0.028166
2025-06-11 13:00:47	882	1.15e-05	0.000827	0.0001	-0.019412
2025-06-11 13:00:48	883	1.02e-05	0.00063	0.0001	-0.023789
2025-06-11 13:00:49	884	9.77e-06	0.000504	0.0001	-0.028166
2025-06-11 13:00:50	885	9.43e-06	0.000404	0.0001	-0.032543
2025-06-11 13:00:51	886	9.22e-06	0.000332	0.0001	-0.023789
2025-06-11 13:00:52	887	9.04e-06	0.000276	0.0001	-0.03692
2025-06-11 13:00:53	888	8.86e-06	0.000231	0.0001	-0.032543
2025-06-11 13:00:54	889	8.73e-06	0.000199	0.0001	-0.023789
2025-06-11 13:00:55	890	8.7e-06	0.000174	0.0001	-0.028166
2025-06-11 13:00:56	891	8.52e-06	0.000155	0.0001	-0.032543
2025-06-11 13:00:57	892	8.52e-06	0.000141	0.0001	-0.03692
2025-06-11 13:00:58	893	8.37e-06	0.000129	0.0001	-0.019412
2025-06-11 13:00:59	894	8.37e-06	0.000122	0.0001	-0.028166
2025-06-11 13:01:00	895	8.25e-06	0.000116	0.0001	-0.010658
2025-06-11 13:01:01	896	8.19e-06	0.000109	0.0001	-0.03692
2025-06-11 13:01:02	897	8.19e-06	0.000106	0.0001	-0.023789
2025-06-11 13:01:03	898	8.1e-06	0.000101	0.0001	-0.028166
2025-06-11 13:01:03	898	8.04e-06	0.0001	0.0001	-0.023789
2025-06-11 13:01:04	899	8.07e-06	0.0001	0.0001	-0.006281
2025-06-11 13:01:05	900	8.04e-06	0.0001	0.0001	-0.032543
2025-06-11 13:01:06	901	7.89e-06	0.0001	0.0001	-0.028166
2025-06-11 13:01:07	902	8.07e-06	0.0001	0.0001	-0.019412
2025-06-11 13:01:08	903	8.49e-06	0.0001	0.0001	-0.032543
2025-06-11 13:01:09	904	8.52e-06	0.0001	0.0001	-0.028166
2025-06-11 13:01:10	905	8.52e-06	0.0001	0.0001	-0.019412
2025-06-11 13:01:11	906	8.52e-06	0.0001	0.0001	-0.041297
2025-06-11 13:01:12	907	8.52e-06	0.0001	0.000103	-0.019412
2025-06-11 13:01:13	908	8.49e-06	0.0001	0.000107	-0.019412
2025-06-11 13:01:14	909	8.55e-06	0.0001	0.00011	-0.032543
2025-06-11 13:01:15	910	8.52e-06	0.0001	0.000113	-0.023789
2025-06-11 13:01:16	911	8.52e-06	0.0001	0.000118	-0.019412
2025-06-11 13:01:17	912	8.52e-06	0.0001	0.000119	-0.023789
2025-06-11 13:01:18	913	8.49e-06	0.0001	0.00012	-0.03692
2025-06-11 13:01:19	914	8.58e-06	0.0001	0.000122	-0.010658
2025-06-11 13:01:20	915	8.52e-06	0.0001	0.000128	-0.032543
2025-06-11 13:01:21	916	8.52e-06	0.0001	0.000133	-0.010658
2025-06-11 13:01:22	917	8.52e-06	0.0001	0.000139	-0.019412
2025-06-11 13:01:23	918	8.52e-06	0.0001	0.000143	-0.019412
2025-06-11 13:01:24	919	8.52e-06	0.0001	0.000146	-0.019412
2025-06-11 13:01:25	920	8.52e-06	0.0001	0.000149	-0.03692
2025-06-11 13:01:26	921	8.52e-06	0.0001	0.000157	-0.03692
2025-06-11 13:01:27	922	8.55e-06	0.0001	0.000164	-0.032543
2025-06-11 13:01:28	923	8.55e-06	0.0001	0.000166	-0.028166
2025-06-11 13:01:29	924	8.52e-06	0.0001	0.000167	-0.032543
2025-06-11 13:01:30	925	8.52e-06	0.0001	0.000168	-0.032543
2025-06-11 13:01:31	926	8.52e-06	0.0001	0.000169	-0.023789
2025-06-11 13:01:32	927	8.52e-06	0.0001	0.000171	-0.023789
2025-06-11 13:01:33	928	8.52e-06	0.0001	0.000171	-0.023789
2025-06-11 13:01:34	929	8.43e-06	0.0001	0.000173	-0.028166
2025-06-11 13:01:35	930	8.37e-06	0.0001	0.000173	-0.032543
2025-06-11 13:01:36	931	8.37e-06	0.0001	0.000174	-0.028166
2025-06-11 13:01:37	932	8.37e-06	0.0001	0.000175	-0.03692
2025-06-11 13:01:38	933	8.37e-06	0.0001	0.000175	-0.028166
2025-06-11 13:01:39	934	8.34e-06	0.0001	0.000175	-0.028166
2025-06-11 13:01:40	935	8.37e-06	0.0001	0.000174	-0.023789
2025-06-11 13:01:41	936	7.64e-06	0.0001	0.000176	-0.019412
2025-06-11 13:01:42	937	7.28e-06	0.0001	0.000179	-0.023789
2025-06-11 13:01:43	938	7.28e-06	0.0001	0.00019	-0.023789
2025-06-11 13:01:44	939	5.68e-06	0.0001	0.000203	-0.028166
2025-06-11 13:01:45	940	4.87e-06	0.0001	0.00023	-0.023789
2025-06-11 13:01:46	941	4.79e-06	0.0001	0.000263	-0.023789
2025-06-11 13:01:47	942	4.72e-06	0.0001	0.000297	-0.03692
2025-06-11 13:01:48	943	4.7e-06	0.0001	0.000332	-0.019412
2025-06-11 13:01:49	944	4.68e-06	0.0001	0.000371	-0.041297
2025-06-11 13:01:50	945	4.7e-06	0.0001	0.000401	-0.019412
2025-06-11 13:01:51	946	4.6e-06	0.0001	0.000426	-0.019412
2025-06-11 13:01:52	947	4.58e-06	0.0001	0.000456	-0.019412
2025-06-11 13:01:53	948	4.58e-06	0.0001	0.000488	-0.028166
2025-06-11 13:01:54	949	4.58e-06	0.0001	0.00052	-0.023789
2025-06-11 13:01:55	950	4.58e-06	0.0001	0.00056	-0.03692
2025-06-11 13:01:56	951	4.58e-06	0.0001	0.000584	-0.015035
2025-06-11 13:01:57	952	4.48e-06	0.0001	0.000615	-0.019412
2025-06-11 13:01:58	953	4.48e-06	0.0001	0.000645	-0.015035
2025-06-11 13:01:59	954	4.48e-06	0.0001	0.000672	-0.019412
2025-06-11 13:02:00	955	4.48e-06	0.0001	0.000697	-0.015035
2025-06-11 13:02:01	956	4.48e-06	0.0001	0.000725	-0.03692
2025-06-11 13:02:02	957	4.48e-06	0.0001	0.000749	-0.032543
2025-06-11 13:02:03	958	4.47e-06	0.0001	0.000777	-0.032543
2025-06-11 13:02:04	959	4.41e-06	0.0001	0.000804	-0.032543
2025-06-11 13:02:05	960	4.4e-06	0.0001	0.000838	-0.015035
2025-06-11 13:02:06	961	4.4e-06	0.0001	0.000861	-0.03692
2025-06-11 13:02:08	963	4.4e-06	0.0001	0.000885	-0.041297
2025-06-11 13:02:09	964	4.41e-06	0.0001	0.000912	-0.023789
2025-06-11 13:02:10	965	4.41e-06	0.0001	0.000934	-0.019412
2025-06-11 13:02:11	966	4.4e-06	0.0001	0.000961	-0.015035
2025-06-11 13:02:12	967	4.4e-06	0.0001	0.000993	-0.023789
2025-06-11 13:02:13	968	4.4e-06	0.0001	0.00102	-0.023789
2025-06-11 13:02:14	969	4.4e-06	0.0001	0.00104	-0.028166
2025-06-11 13:02:16	971	4.41e-06	0.0001	0.00106	-0.019412
2025-06-11 13:02:17	972	4.35e-06	0.0001	0.00111	-0.028166
2025-06-11 13:02:18	973	4.33e-06	0.0001	0.00114	-0.032543
2025-06-11 13:02:19	974	4.33e-06	0.0001	0.00117	-0.010658
2025-06-11 13:02:19	974	4.35e-06	0.0001	0.00121	-0.03692
2025-06-11 13:02:20	975	4.33e-06	0.0001	0.00126	-0.019412
2025-06-11 13:02:21	976	4.33e-06	0.0001	0.00131	-0.041297
2025-06-11 13:02:22	977	4.35e-06	0.0001	0.00135	-0.023789
2025-06-11 13:02:24	979	4.33e-06	0.0001	0.00139	-0.032543
2025-06-11 13:02:25	980	4.33e-06	0.0001	0.00149	-0.032543
2025-06-11 13:02:26	981	4.33e-06	0.0001	0.00159	-0.023789
2025-06-11 13:02:27	982	4.33e-06	0.0001	0.00176	-0.028166
2025-06-11 13:02:28	983	4.33e-06	0.0001	0.00188	-0.032543
2025-06-11 13:02:29	984	4.33e-06	0.0001	0.00207	-0.028166
2025-06-11 13:02:30	985	4.33e-06	0.0001	0.00231	-0.028166
2025-06-11 13:02:31	986	4.32e-06	0.0001	0.00258	-0.032543
2025-06-11 13:02:32	987	4.31e-06	0.0001	0.003	-0.032543
2025-06-11 13:02:33	988	4.27e-06	0.0001	0.0035	-0.028166
2025-06-11 13:02:34	989	4.26e-06	0.0001	0.00426	-0.019412
2025-06-11 13:02:35	990	4.27e-06	0.0001	0.00527	-0.028166
2025-06-11 13:02:36	991	4.27e-06	0.0001	0.00667	-0.023789
2025-06-11 13:02:37	992	4.26e-06	0.0001	0.00955	-0.019412
2025-06-11 13:02:38	993	4.27e-06	0.0001	0.0126	-0.010658
2025-06-11 13:02:39	994	4.27e-06	0.0001	0.0168	-0.015035
2025-06-11 13:02:40	995	4.28e-06	0.0001	0.0219	-0.010658
2025-06-11 13:02:41	996	4.27e-06	0.0001	0.0278	-0.010658
2025-06-11 13:02:42	997	4.27e-06	0.0001	0.0341	0.011226
2025-06-11 13:02:43	998	4.27e-06	0.0001	0.039	-0.001904
2025-06-11 13:02:44	999	4.27e-06	0.0001	0.0423	0.002472
2025-06-11 13:02:45	1000	4.26e-06	0.0001	0.0441	0.006849
2025-06-11 13:02:46	1001	4.27e-06	0.0001	0.0444	0.006849
2025-06-11 13:02:47	1002	4.27e-06	0.0001	0.0445	0.015603
2025-06-11 13:02:48	1003	4.27e-06	0.0001	0.0446	0.011226
2025-06-11 13:02:49	1004	4.27e-06	0.0001	0.0446	0.006849
2025-06-11 13:02:50	1005	4.27e-06	0.0001	0.0448	0.002472
2025-06-11 13:02:51	1006	4.26e-06	0.0001	0.045	0.002472
2025-06-11 13:02:52	1007	4.27e-06	0.0001	0.045	0.015603
2025-06-11 13:02:53	1008	4.27e-06	0.0001	0.0453	0.002472
2025-06-11 13:02:54	1009	4.23e-06	0.0001	0.0455	0.011226
2025-06-11 13:02:55	1010	4.22e-06	0.0001	0.0456	-0.001904
2025-06-11 13:02:56	1011	4.22e-06	0.0001	0.0458	0.015603
2025-06-11 13:02:57	1012	4.2e-06	0.0001	0.0461	-0.001904
2025-06-11 13:02:58	1013	4.21e-06	0.0001	0.0462	0.006849
2025-06-11 13:02:59	1014	4.2e-06	0.0001	0.0465	0.002472
2025-06-11 13:03:00	1015	4.2e-06	0.0001	0.0466	0.002472
2025-06-11 13:03:01	1016	4.21e-06	0.0001	0.047	-0.010658
2025-06-11 13:03:02	1017	4.2e-06	0.0001	0.0472	0.002472
2025-06-11 13:03:03	1018	4.21e-06	0.0001	0.0477	0.011226
2025-06-11 13:03:04	1019	4.2e-06	0.0001	0.0486	0.024357
2025-06-11 13:03:05	1020	4.21e-06	0.0001	0.0493	0.002472
2025-06-11 13:03:06	1021	4.2e-06	0.0001	0.0511	0.006849
2025-06-11 13:03:07	1022	4.21e-06	0.0001	0.0541	0.006849
2025-06-11 13:03:08	1023	4.21e-06	0.0001	0.0585	0.01998
2025-06-11 13:03:09	1024	4.21e-06	0.0001	0.0691	0.024357
2025-06-11 13:03:10	1025	4.2e-06	0.0001	0.0777	0.037488
2025-06-11 13:03:10	1025	4.21e-06	0.0001	0.101	0.059372
2025-06-11 13:03:12	1027	4.2e-06	0.0001	0.115	0.085634
2025-06-11 13:03:13	1028	4.21e-06	0.0001	0.152	0.116272
2025-06-11 13:03:14	1029	4.2e-06	0.0001	0.197	0.151287
2025-06-11 13:03:15	1030	4.21e-06	0.0001	0.216	0.181926
2025-06-11 13:03:16	1031	4.21e-06	0.0001	0.254	0.216941
2025-06-11 13:03:17	1032	4.2e-06	0.0001	0.302	0.247579
2025-06-11 13:03:18	1033	4.2e-06	0.0001	0.356	0.308856
2025-06-11 13:03:19	1034	4.2e-06	0.0001	0.381	0.352625
2025-06-11 13:03:20	1035	4.2e-06	0.0001	0.447	0.405148
2025-06-11 13:03:21	1036	4.2e-06	0.0001	0.477	0.462048
2025-06-11 13:03:22	1037	4.2e-06	0.0001	0.545	0.488309
2025-06-11 13:03:23	1038	4.21e-06	0.0001	0.585	0.545209
2025-06-11 13:03:24	1039	4.21e-06	0.0001	0.635	0.606486
2025-06-11 13:03:25	1040	4.21e-06	0.0001	0.71	0.659009
2025-06-11 13:03:26	1041	4.21e-06	0.0001	0.756	0.733416
2025-06-11 13:03:27	1042	4.21e-06	0.0001	0.836	0.785939
2025-06-11 13:03:27	1042	4.2e-06	0.0001	0.877	0.851593
2025-06-11 13:03:28	1043	4.21e-06	0.0001	0.966	0.917247
2025-06-11 13:03:29	1044	4.2e-06	0.0001	1.01	0.974146
2025-06-11 13:03:30	1045	4.2e-06	0.0001	1.08	1.04855
2025-06-11 13:03:32	1047	4.15e-06	0.0001	1.15	1.11858
2025-06-11 13:03:33	1048	4.15e-06	0.0001	1.26	1.21925
2025-06-11 13:03:34	1049	4.15e-06	0.0001	1.3	1.26302
2025-06-11 13:03:35	1050	4.16e-06	0.0001	1.4	1.32868
2025-06-11 13:03:35	1050	4.16e-06	0.0001	1.45	1.39871
2025-06-11 13:03:36	1051	4.15e-06	0.0001	1.53	1.47311
2025-06-11 13:03:37	1052	4.15e-06	0.0001	1.57	1.53439
2025-06-11 13:03:38	1053	4.16e-06	0.0001	1.63	1.60004
2025-06-11 13:03:39	1054	4.15e-06	0.0001	1.69	1.65694
2025-06-11 13:03:40	1055	4.15e-06	0.0001	1.76	1.73135
2025-06-11 13:03:41	1056	4.15e-06	0.0001	1.82	1.78388
2025-06-11 13:03:42	1057	4.15e-06	0.0001	1.88	1.84953
2025-06-11 13:03:43	1058	4.15e-06	0.0001	1.94	1.89768
2025-06-11 13:03:44	1059	4.15e-06	0.0001	2	1.9502
2025-06-11 13:03:45	1060	4.15e-06	0.0001	2.05	1.99397
2025-06-11 13:03:46	1061	4.16e-06	0.0001	2.11	2.064
2025-06-11 13:03:47	1062	4.15e-06	0.0001	2.14	2.09464
2025-06-11 13:03:48	1063	4.15e-06	0.0001	2.19	2.13403
2025-06-11 13:03:49	1064	4.16e-06	0.0001	2.21	2.16904
2025-06-11 13:03:50	1065	4.15e-06	0.0001	2.24	2.21719
2025-06-11 13:03:51	1066	4.15e-06	0.0001	2.29	2.26533
2025-06-11 13:03:52	1067	4.16e-06	0.0001	2.33	2.2916
2025-06-11 13:03:53	1068	4.15e-06	0.0001	2.37	2.31786
2025-06-11 13:03:54	1069	4.15e-06	0.0001	2.4	2.35287
2025-06-11 13:03:55	1070	4.15e-06	0.0001	2.42	2.37038
2025-06-11 13:03:56	1071	4.16e-06	0.0001	2.46	2.40977
2025-06-11 13:03:57	1072	4.16e-06	0.0001	2.47	2.42728
2025-06-11 13:03:58	1073	4.15e-06	0.0001	2.5	2.44041
2025-06-11 13:03:59	1074	4.15e-06	0.0001	2.53	2.45792
2025-06-11 13:04:00	1075	4.15e-06	0.0001	2.55	2.48418
2025-06-11 13:04:01	1076	4.15e-06	0.0001	2.58	2.49293
2025-06-11 13:04:02	1077	4.16e-06	0.0001	2.59	2.5192
2025-06-11 13:04:03	1078	4.16e-06	0.0001	2.6	2.5367
2025-06-11 13:04:04	1079	4.15e-06	0.0001	2.62	2.53233
2025-06-11 13:04:05	1080	4.15e-06	0.0001	2.63	2.54546
2025-06-11 13:04:06	1081	4.16e-06	0.0001	2.65	2.55421
2025-06-11 13:04:07	1082	4.15e-06	0.0001	2.67	2.5761
2025-06-11 13:04:08	1083	4.16e-06	0.0001	2.67	2.58923
2025-06-11 13:04:09	1084	4.15e-06	0.0001	2.69	2.59798
2025-06-11 13:04:09	1084	4.15e-06	0.0001	2.69	2.5936
2025-06-11 13:04:10	1085	4.15e-06	0.0001	2.7	2.61111
2025-06-11 13:04:11	1086	4.16e-06	0.0001	2.7	2.61549
2025-06-11 13:04:12	1087	4.15e-06	0.0001	2.72	2.63737
2025-06-11 13:04:13	1088	4.15e-06	0.0001	2.72	2.61986
2025-06-11 13:04:14	1089	4.15e-06	0.0001	2.73	2.633
2025-06-11 13:04:15	1090	4.15e-06	0.0001	2.73	2.61549
2025-06-11 13:04:16	1091	4.15e-06	0.0001	2.74	2.633
2025-06-11 13:04:17	1092	4.16e-06	0.0001	2.75	2.64175
2025-06-11 13:04:18	1093	4.15e-06	0.0001	2.75	2.66363
2025-06-11 13:04:19	1094	4.15e-06	0.0001	2.76	2.65926
2025-06-11 13:04:20	1095	4.15e-06	0.0001	2.76	2.65926
2025-06-11 13:04:21	1096	4.15e-06	0.0001	2.76	2.67239
2025-06-11 13:04:22	1097	4.15e-06	0.0001	2.76	2.66801
2025-06-11 13:04:23	1098	4.15e-06	0.0001	2.77	2.67677
2025-06-11 13:04:24	1099	4.15e-06	0.0001	2.78	2.68114
2025-06-11 13:04:25	1100	4.15e-06	0.0001	2.78	2.67239
2025-06-11 13:04:26	1101	4.15e-06	0.0001	2.78	2.68114
2025-06-11 13:04:27	1102	4.16e-06	0.0001	2.78	2.68114
2025-06-11 13:04:28	1103	4.16e-06	0.0001	2.79	2.68989
2025-06-11 13:04:29	1104	4.16e-06	0.0001	2.79	2.68552
2025-06-11 13:04:30	1105	4.16e-06	0.0001	2.79	2.69427
2025-06-11 13:04:31	1106	4.16e-06	0.0001	2.79	2.68989
2025-06-11 13:04:32	1107	4.15e-06	0.0001	2.79	2.69865
2025-06-11 13:04:33	1108	4.15e-06	0.0001	2.79	2.70303
2025-06-11 13:04:34	1109	4.15e-06	0.0001	2.79	2.68552
2025-06-11 13:04:35	1110	4.15e-06	0.0001	2.79	2.71178
2025-06-11 13:04:35	1110	4.15e-06	0.0001	2.79	2.69865
2025-06-11 13:04:36	1111	4.15e-06	0.0001	2.79	2.69427
2025-06-11 13:04:37	1112	4.15e-06	0.0001	2.79	2.7074
2025-06-11 13:04:38	1113	4.15e-06	0.0001	2.79	2.7074
2025-06-11 13:04:39	1114	4.14e-06	0.0001	2.79	2.70303
2025-06-11 13:04:40	1115	4.15e-06	0.0001	2.79	2.69427
2025-06-11 13:04:41	1116	4.14e-06	0.0001	2.79	2.72929
2025-06-11 13:04:42	1117	4.12e-06	0.0001	2.79	2.70303
2025-06-11 13:04:43	1118	4.14e-06	0.0001	2.79	2.7074
2025-06-11 13:04:44	1119	4.12e-06	0.0001	2.79	2.70303
2025-06-11 13:04:45	1120	4.11e-06	0.0001	2.79	2.69427
2025-06-11 13:04:46	1121	4.11e-06	0.0001	2.79	2.69865
2025-06-11 13:04:47	1122	4.12e-06	0.0001	2.79	2.70303
2025-06-11 13:04:48	1123	4.11e-06	0.0001	2.79	2.72053
2025-06-11 13:04:49	1124	4.09e-06	0.0001	2.79	2.7074
2025-06-11 13:04:50	1125	4.09e-06	0.0001	2.79	2.70303
2025-06-11 13:04:51	1126	4.09e-06	0.0001	2.79	2.7074
2025-06-11 13:04:52	1127	4.1e-06	0.0001	2.79	2.7074
2025-06-11 13:04:53	1128	4.09e-06	0.0001	2.79	2.69427
2025-06-11 13:04:54	1129	4.09e-06	0.0001	2.79	2.70303
2025-06-11 13:04:55	1130	4.07e-06	0.0001	2.79	2.70303
2025-06-11 13:04:56	1131	4.09e-06	0.0001	2.79	2.69427
2025-06-11 13:04:57	1132	4.09e-06	0.0001	2.79	2.69865
2025-06-11 13:04:58	1133	4.09e-06	0.0001	2.79	2.68552
2025-06-11 13:04:59	1134	4.09e-06	0.0001	2.79	2.70303
2025-06-11 13:05:00	1135	4.09e-06	0.0001	2.79	2.68989
2025-06-11 13:05:00	1135	4.09e-06	0.0001	2.79	2.68989
2025-06-11 13:05:01	1136	4.07e-06	0.0001	2.79	2.69427
2025-06-11 13:05:02	1137	4.09e-06	0.0001	2.79	2.7074
2025-06-11 13:05:03	1138	4.09e-06	0.0001	2.79	2.69865
2025-06-11 13:05:04	1139	4.09e-06	0.0001	2.79	2.72491
2025-06-11 13:05:05	1140	4.09e-06	0.0001	2.79	2.69865
2025-06-11 13:05:06	1141	4.09e-06	0.0001	2.78	2.71616
2025-06-11 13:05:07	1142	4.07e-06	0.0001	2.78	2.68989
2025-06-11 13:05:08	1143	4.09e-06	0.0001	2.78	2.68989
2025-06-11 13:05:09	1144	4.09e-06	0.0001	2.78	2.69865
2025-06-11 13:05:10	1145	4.09e-06	0.0001	2.78	2.69427
2025-06-11 13:05:11	1146	4.09e-06	0.0001	2.77	2.7074
2025-06-11 13:05:12	1147	4.09e-06	0.0001	2.78	2.68989
2025-06-11 13:05:13	1148	4.09e-06	0.0001	2.78	2.71178
2025-06-11 13:05:14	1149	4.09e-06	0.0001	2.78	2.69427
2025-06-11 13:05:15	1150	4.09e-06	0.0001	2.78	2.69865
2025-06-11 13:05:16	1151	4.1e-06	0.0001	2.78	2.68989
2025-06-11 13:05:17	1152	4.09e-06	0.0001	2.78	2.7074
2025-06-11 13:05:18	1153	4.09e-06	0.0001	2.78	2.70303
2025-06-11 13:05:19	1154	4.09e-06	0.0001	2.77	2.69427
2025-06-11 13:05:20	1155	4.09e-06	0.0001	2.77	2.71178
2025-06-11 13:05:21	1156	4.09e-06	0.0001	2.77	2.7074
2025-06-11 13:05:22	1157	4.09e-06	0.0001	2.78	2.68989
2025-06-11 13:05:23	1158	4.09e-06	0.0001	2.78	2.7074
2025-06-11 13:05:24	1159	4.09e-06	0.0001	2.78	2.70303
2025-06-11 13:05:25	1160	4.07e-06	0.0001	2.78	2.69865
2025-06-11 13:05:26	1161	4.09e-06	0.0001	2.76	2.69427
2025-06-11 13:05:27	1162	4.09e-06	0.0001	2.76	2.71178
2025-06-11 13:05:28	1163	4.09e-06	0.0001	2.76	2.7074
2025-06-11 13:05:29	1164	4.09e-06	0.0001	2.76	2.68989
2025-06-11 13:05:30	1165	4.09e-06	0.0001	2.76	2.69427
2025-06-11 13:05:31	1166	4.09e-06	0.0001	2.76	2.68552
2025-06-11 13:05:32	1167	4.09e-06	0.0001	2.76	2.68989
2025-06-11 13:05:33	1168	4.09e-06	0.0001	2.76	2.68989
2025-06-11 13:05:34	1169	4.09e-06	0.0001	2.76	2.67677
2025-06-11 13:05:34	1169	4.09e-06	0.0001	2.75	2.68989
2025-06-11 13:05:35	1170	4.09e-06	0.0001	2.75	2.68114
2025-06-11 13:05:36	1171	4.09e-06	0.0001	2.75	2.68114
2025-06-11 13:05:37	1172	4.09e-06	0.0001	2.74	2.67677
2025-06-11 13:05:38	1173	4.09e-06	0.0001	2.75	2.68114
2025-06-11 13:05:39	1174	4.09e-06	0.0001	2.74	2.68114
2025-06-11 13:05:40	1175	4.09e-06	0.0001	2.75	2.68114
2025-06-11 13:05:41	1176	4.07e-06	0.0001	2.75	2.68989
2025-06-11 13:05:42	1177	4.09e-06	0.0001	2.74	2.67677
2025-06-11 13:05:43	1178	4.09e-06	0.0001	2.73	2.68114
2025-06-11 13:05:44	1179	4.09e-06	0.0001	2.73	2.68114
2025-06-11 13:05:45	1180	4.09e-06	0.0001	2.73	2.67677
2025-06-11 13:05:46	1181	4.1e-06	0.0001	2.73	2.67677
2025-06-11 13:05:47	1182	4.09e-06	0.0001	2.73	2.67677
2025-06-11 13:05:48	1183	4.07e-06	0.0001	2.73	2.65926
2025-06-11 13:05:49	1184	4.09e-06	0.0001	2.72	2.66363
2025-06-11 13:05:50	1185	4.07e-06	0.0001	2.72	2.6505
2025-06-11 13:05:51	1186	4.07e-06	0.0001	2.71	2.66801
2025-06-11 13:05:52	1187	4.07e-06	0.0001	2.72	2.66363
2025-06-11 13:05:53	1188	4.09e-06	0.0001	2.72	2.64613
2025-06-11 13:05:54	1189	4.07e-06	0.0001	2.7	2.66363
2025-06-11 13:05:55	1190	4.07e-06	0.0001	2.7	2.65926
2025-06-11 13:05:56	1191	4.07e-06	0.0001	2.7	2.64175
2025-06-11 13:05:57	1192	4.07e-06	0.0001	2.7	2.633
2025-06-11 13:05:58	1193	4.04e-06	0.0001	2.69	2.633
2025-06-11 13:05:59	1194	4.05e-06	0.0001	2.69	2.633
2025-06-11 13:05:59	1194	4.04e-06	0.0001	2.68	2.62424
2025-06-11 13:06:00	1195	4.06e-06	0.0001	2.67	2.633
2025-06-11 13:06:01	1196	4.06e-06	0.0001	2.67	2.61111
2025-06-11 13:06:02	1197	4.07e-06	0.0001	2.66	2.61111
2025-06-11 13:06:03	1198	4.06e-06	0.0001	2.65	2.59798
2025-06-11 13:06:04	1199	4.05e-06	0.0001	2.64	2.60673
2025-06-11 13:06:05	1200	4.06e-06	0.0001	2.62	2.56734
2025-06-11 13:06:06	1201	4.06e-06	0.0001	2.61	2.58485
2025-06-11 13:06:07	1202	4.06e-06	0.0001	2.61	2.56297
2025-06-11 13:06:08	1203	4.05e-06	0.0001	2.59	2.56297
2025-06-11 13:06:09	1204	4.02e-06	0.0001	2.58	2.5367
2025-06-11 13:06:10	1205	4.05e-06	0.0001	2.56	2.52357
2025-06-11 13:06:11	1206	4.05e-06	0.0001	2.55	2.5192
2025-06-11 13:06:12	1207	4.05e-06	0.0001	2.53	2.48856
2025-06-11 13:06:13	1208	4.05e-06	0.0001	2.52	2.48418
2025-06-11 13:06:14	1209	4.04e-06	0.0001	2.49	2.45354
2025-06-11 13:06:15	1210	4.02e-06	0.0001	2.47	2.44041
2025-06-11 13:06:16	1211	4.02e-06	0.0001	2.44	2.4054
2025-06-11 13:06:17	1212	4.05e-06	0.0001	2.41	2.38789
2025-06-11 13:06:18	1213	4.01e-06	0.0001	2.39	2.36163
2025-06-11 13:06:19	1214	4.02e-06	0.0001	2.37	2.32661
2025-06-11 13:06:20	1215	4.02e-06	0.0001	2.34	2.30473
2025-06-11 13:06:21	1216	4.02e-06	0.0001	2.31	2.28284
2025-06-11 13:06:22	1217	4.02e-06	0.0001	2.29	2.27409
2025-06-11 13:06:23	1218	4.04e-06	0.0001	2.27	2.26096
2025-06-11 13:06:24	1219	4.02e-06	0.0001	2.24	2.22594
2025-06-11 13:06:25	1220	4.02e-06	0.0001	2.22	2.20844
2025-06-11 13:06:26	1221	4.02e-06	0.0001	2.21	2.21719
2025-06-11 13:06:27	1222	4.02e-06	0.0001	2.21	2.16904
2025-06-11 13:06:28	1223	4.01e-06	0.0001	2.19	2.17342
2025-06-11 13:06:29	1224	4.02e-06	0.0001	2.18	2.16029
2025-06-11 13:06:30	1225	4.02e-06	0.0001	2.17	2.15591
2025-06-11 13:06:31	1226	4.02e-06	0.0001	2.17	2.14278
2025-06-11 13:06:32	1227	4.02e-06	0.0001	2.16	2.12965
2025-06-11 13:06:33	1228	4.02e-06	0.0001	2.16	2.11214
2025-06-11 13:06:34	1229	4.02e-06	0.0001	2.15	2.12527
2025-06-11 13:06:35	1230	4.01e-06	0.0001	2.15	2.1209
2025-06-11 13:06:36	1231	4.02e-06	0.0001	2.14	2.1209
2025-06-11 13:06:37	1232	4.02e-06	0.0001	2.14	2.11652
2025-06-11 13:06:38	1233	4.02e-06	0.0001	2.14	2.1209
2025-06-11 13:06:39	1234	4.02e-06	0.0001	2.14	2.11652
2025-06-11 13:06:40	1235	4.02e-06	0.0001	2.13	2.10339
2025-06-11 13:06:41	1236	4.02e-06	0.0001	2.12	2.11214
2025-06-11 13:06:42	1237	4.02e-06	0.0001	2.13	2.10777
2025-06-11 13:06:43	1238	4.01e-06	0.0001	2.13	2.09464
2025-06-11 13:06:44	1239	4.02e-06	0.0001	2.12	2.11652
2025-06-11 13:06:45	1240	4.02e-06	0.0001	2.13	2.09464
2025-06-11 13:06:46	1241	4.01e-06	0.0001	2.13	2.10777
2025-06-11 13:06:47	1242	4.02e-06	0.0001	2.11	2.09026
2025-06-11 13:06:48	1243	4.01e-06	0.0001	2.11	2.08588
2025-06-11 13:06:49	1244	4.02e-06	0.0001	2.11	2.09026
2025-06-11 13:06:50	1245	4.01e-06	0.0001	2.11	2.09464
2025-06-11 13:06:51	1246	4.02e-06	0.0001	2.11	2.09026
2025-06-11 13:06:52	1247	4.01e-06	0.0001	2.11	2.0815
2025-06-11 13:06:53	1248	4.01e-06	0.0001	2.11	2.0815
2025-06-11 13:06:54	1249	4.02e-06	0.0001	2.11	2.09026
2025-06-11 13:06:55	1250	4.01e-06	0.0001	2.11	2.09026
2025-06-11 13:06:57	1252	4.01e-06	0.0001	2.11	2.09026
2025-06-11 13:06:58	1253	4.01e-06	0.0001	2.11	2.0815
2025-06-11 13:06:58	1253	4.02e-06	0.0001	2.11	2.08588
2025-06-11 13:06:59	1254	4.02e-06	0.0001	2.11	2.09026
2025-06-11 13:07:00	1255	4.02e-06	0.0001	2.1	2.09026
2025-06-11 13:07:02	1257	4.01e-06	0.0001	2.11	2.07713
2025-06-11 13:07:03	1258	4.02e-06	0.0001	2.1	2.064
2025-06-11 13:07:04	1259	4.02e-06	0.0001	2.1	2.07713
2025-06-11 13:07:05	1260	4.01e-06	0.0001	2.09	2.0815
2025-06-11 13:07:06	1261	4.02e-06	0.0001	2.09	2.06837
2025-06-11 13:07:07	1262	4.02e-06	0.0001	2.09	2.064
2025-06-11 13:07:08	1263	4.01e-06	0.0001	2.08	2.05962
2025-06-11 13:07:09	1264	4.02e-06	0.0001	2.08	2.05962
2025-06-11 13:07:10	1265	4.01e-06	0.0001	2.08	2.05962
2025-06-11 13:07:11	1266	4.02e-06	0.0001	2.07	2.05087
2025-06-11 13:07:12	1267	4.02e-06	0.0001	2.07	2.05087
2025-06-11 13:07:13	1268	4.01e-06	0.0001	2.07	2.05524
2025-06-11 13:07:14	1269	4.01e-06	0.0001	2.07	2.04649
2025-06-11 13:07:15	1270	4.02e-06	0.0001	2.06	2.05087
2025-06-11 13:07:16	1271	4.02e-06	0.0001	2.06	2.03774
2025-06-11 13:07:17	1272	4.02e-06	0.0001	2.06	2.04649
2025-06-11 13:07:18	1273	4.01e-06	0.0001	2.06	2.05962
2025-06-11 13:07:19	1274	4.01e-06	0.0001	2.05	2.05962
2025-06-11 13:07:20	1275	4.02e-06	0.0001	2.05	2.03336
2025-06-11 13:07:21	1276	4.02e-06	0.0001	2.05	2.02461
2025-06-11 13:07:22	1277	4.02e-06	0.0001	2.05	2.03336
2025-06-11 13:07:23	1278	4.01e-06	0.0001	2.04	2.04211
2025-06-11 13:07:24	1279	4.02e-06	0.0001	2.03	2.03336
2025-06-11 13:07:25	1280	4.02e-06	0.0001	2.03	2.03336
2025-06-11 13:07:26	1281	4.01e-06	0.0001	2.03	2.02898
2025-06-11 13:07:27	1282	4.02e-06	0.0001	2.02	2.03336
2025-06-11 13:07:28	1283	4.01e-06	0.0001	2.02	2.02898
2025-06-11 13:07:29	1284	4.02e-06	0.0001	2.02	2.04649
2025-06-11 13:07:30	1285	4e-06	0.0001	2.01	2.02898
2025-06-11 13:07:31	1286	4.01e-06	0.0001	2.01	2.02898
2025-06-11 13:07:32	1287	4.02e-06	0.0001	2.01	2.02023
2025-06-11 13:07:33	1288	4.02e-06	0.0001	2.01	2.01147
2025-06-11 13:07:34	1289	4.01e-06	0.0001	2	2.00272
2025-06-11 13:07:35	1290	4.01e-06	0.0001	2	2.00272
2025-06-11 13:07:36	1291	4.01e-06	0.0001	2	2.01147
2025-06-11 13:07:37	1292	4.01e-06	0.0001	1.99	2.0071
2025-06-11 13:07:38	1293	4.02e-06	0.0001	1.99	2.02023
2025-06-11 13:07:39	1294	4.02e-06	0.0001	1.99	2.00272
2025-06-11 13:07:40	1295	4.01e-06	0.0001	1.99	2.00272
2025-06-11 13:07:41	1296	4.01e-06	0.0001	1.98	1.98959
2025-06-11 13:07:42	1297	4.02e-06	0.0001	1.98	2.01147
2025-06-11 13:07:43	1298	4.02e-06	0.0001	1.98	1.99397
2025-06-11 13:07:44	1299	4.01e-06	0.0001	1.98	1.99397
2025-06-11 13:07:45	1300	4.02e-06	0.0001	1.98	2.00272
2025-06-11 13:07:46	1301	4.02e-06	0.0001	1.97	1.99397
2025-06-11 13:07:47	1302	4.02e-06	0.0001	1.97	1.98521
2025-06-11 13:07:48	1303	4.02e-06	0.0001	1.97	1.98959
2025-06-11 13:07:49	1304	4.02e-06	0.0001	1.97	2.0071
2025-06-11 13:07:50	1305	4.01e-06	0.0001	1.97	2.0071
2025-06-11 13:07:51	1306	4.01e-06	0.0001	1.97	1.98959
2025-06-11 13:07:52	1307	4.02e-06	0.0001	1.96	1.99397
2025-06-11 13:07:53	1308	4.02e-06	0.0001	1.96	1.98959
2025-06-11 13:07:54	1309	4.01e-06	0.0001	1.96	1.99834
2025-06-11 13:07:55	1310	4.01e-06	0.0001	1.95	1.98521
2025-06-11 13:07:56	1311	4.02e-06	0.0001	1.95	1.97208
2025-06-11 13:07:57	1312	4.02e-06	0.0001	1.94	1.96333
2025-06-11 13:07:58	1313	4.01e-06	0.0001	1.94	1.99397
2025-06-11 13:07:58	1313	4.02e-06	0.0001	1.94	1.99397
2025-06-11 13:07:59	1314	4.02e-06	0.0001	1.94	1.97646
2025-06-11 13:08:00	1315	4.02e-06	0.0001	1.95	1.98959
2025-06-11 13:08:02	1317	4.02e-06	0.0001	1.94	1.97646
2025-06-11 13:08:03	1318	4.01e-06	0.0001	1.93	1.97646
2025-06-11 13:08:04	1319	4.02e-06	0.0001	1.93	1.96333
2025-06-11 13:08:05	1320	4.02e-06	0.0001	1.93	1.97208
2025-06-11 13:08:06	1321	4.02e-06	0.0001	1.93	1.96771
2025-06-11 13:08:07	1322	4.02e-06	0.0001	1.93	1.97208
2025-06-11 13:08:08	1323	4.01e-06	0.0001	1.92	1.96771
2025-06-11 13:08:09	1324	4.01e-06	0.0001	1.92	1.97208
2025-06-11 13:08:10	1325	4.02e-06	0.0001	1.92	1.96771
2025-06-11 13:08:11	1326	4.02e-06	0.0001	1.92	1.97646
2025-06-11 13:08:12	1327	4.02e-06	0.0001	1.92	1.97646
2025-06-11 13:08:13	1328	4.02e-06	0.0001	1.92	1.95457
2025-06-11 13:08:14	1329	4.02e-06	0.0001	1.92	1.9502
2025-06-11 13:08:15	1330	4.02e-06	0.0001	1.91	1.94582
2025-06-11 13:08:16	1331	4.02e-06	0.0001	1.91	1.96771
2025-06-11 13:08:17	1332	4.02e-06	0.0001	1.91	1.96333
2025-06-11 13:08:18	1333	4.02e-06	0.0001	1.91	1.93707
2025-06-11 13:08:19	1334	4.02e-06	0.0001	1.91	1.9502
2025-06-11 13:08:20	1335	4.02e-06	0.0001	1.91	1.95457
2025-06-11 13:08:21	1336	4.01e-06	0.0001	1.91	1.9502
2025-06-11 13:08:22	1337	4.02e-06	0.0001	1.9	1.94144
2025-06-11 13:08:23	1338	4.02e-06	0.0001	1.9	1.94144
2025-06-11 13:08:24	1339	4.02e-06	0.0001	1.9	1.94144
2025-06-11 13:08:25	1340	4.02e-06	0.0001	1.89	1.9502
2025-06-11 13:08:26	1341	4.01e-06	0.0001	1.89	1.94144
2025-06-11 13:08:27	1342	4.02e-06	0.0001	1.89	1.93707
2025-06-11 13:08:28	1343	4.02e-06	0.0001	1.89	1.94144
2025-06-11 13:08:29	1344	4.02e-06	0.0001	1.89	1.94144
2025-06-11 13:08:30	1345	4.02e-06	0.0001	1.89	1.94582
2025-06-11 13:08:31	1346	4.01e-06	0.0001	1.89	1.94582
2025-06-11 13:08:32	1347	4.01e-06	0.0001	1.89	1.91956
2025-06-11 13:08:32	1347	4.01e-06	0.0001	1.89	1.9502
2025-06-11 13:08:33	1348	4.02e-06	0.0001	1.88	1.93269
2025-06-11 13:08:34	1349	4.02e-06	0.0001	1.88	1.93707
2025-06-11 13:08:35	1350	4.02e-06	0.0001	1.88	1.93707
2025-06-11 13:08:36	1351	4.01e-06	0.0001	1.87	1.93269
2025-06-11 13:08:37	1352	4.01e-06	0.0001	1.88	1.93707
2025-06-11 13:08:38	1353	4.02e-06	0.0001	1.88	1.93269
2025-06-11 13:08:39	1354	4.01e-06	0.0001	1.88	1.91956
2025-06-11 13:08:40	1355	4.02e-06	0.0001	1.87	1.91518
2025-06-11 13:08:41	1356	4.02e-06	0.0001	1.87	1.93269
2025-06-11 13:08:42	1357	4.01e-06	0.0001	1.87	1.92831
2025-06-11 13:08:43	1358	4.02e-06	0.0001	1.87	1.92394
2025-06-11 13:08:44	1359	4.01e-06	0.0001	1.87	1.91956
2025-06-11 13:08:45	1360	4.02e-06	0.0001	1.87	1.92394
2025-06-11 13:08:46	1361	4.02e-06	0.0001	1.86	1.92394
2025-06-11 13:08:47	1362	4.01e-06	0.0001	1.86	1.91518
2025-06-11 13:08:48	1363	4.01e-06	0.0001	1.86	1.90643
2025-06-11 13:08:49	1364	4.02e-06	0.0001	1.86	1.91518
2025-06-11 13:08:50	1365	4.02e-06	0.0001	1.86	1.91518
2025-06-11 13:08:51	1366	4.01e-06	0.0001	1.86	1.91518
2025-06-11 13:08:52	1367	4.02e-06	0.0001	1.85	1.90643
2025-06-11 13:08:53	1368	4.01e-06	0.0001	1.84	1.90205
2025-06-11 13:08:54	1369	4.01e-06	0.0001	1.85	1.90205
2025-06-11 13:08:55	1370	4.02e-06	0.0001	1.85	1.91956
2025-06-11 13:08:56	1371	4.02e-06	0.0001	1.84	1.91518
2025-06-11 13:08:57	1372	4.01e-06	0.0001	1.84	1.8933
2025-06-11 13:08:57	1372	4.02e-06	0.0001	1.84	1.91081
2025-06-11 13:08:58	1373	4.02e-06	0.0001	1.83	1.91081
2025-06-11 13:08:59	1374	4.02e-06	0.0001	1.83	1.91081
2025-06-11 13:09:00	1375	4.01e-06	0.0001	1.83	1.89768
2025-06-11 13:09:01	1376	4.02e-06	0.0001	1.83	1.90205
2025-06-11 13:09:02	1377	4.02e-06	0.0001	1.83	1.90205
2025-06-11 13:09:03	1378	4.01e-06	0.0001	1.83	1.91081
2025-06-11 13:09:04	1379	4.01e-06	0.0001	1.83	1.90643
2025-06-11 13:09:05	1380	4.02e-06	0.0001	1.83	1.91081
2025-06-11 13:09:06	1381	4.02e-06	0.0001	1.83	1.89768
2025-06-11 13:09:07	1382	4.01e-06	0.0001	1.83	1.90205
2025-06-11 13:09:08	1383	4.01e-06	0.0001	1.83	1.90205
2025-06-11 13:09:09	1384	4.02e-06	0.0001	1.82	1.89768
2025-06-11 13:09:10	1385	4.02e-06	0.0001	1.82	1.8933
2025-06-11 13:09:11	1386	4.02e-06	0.0001	1.82	1.90643
2025-06-11 13:09:12	1387	4.02e-06	0.0001	1.82	1.88892
2025-06-11 13:09:13	1388	4.02e-06	0.0001	1.82	1.90205
2025-06-11 13:09:14	1389	4.02e-06	0.0001	1.82	1.88454
2025-06-11 13:09:15	1390	4.01e-06	0.0001	1.82	1.88017
2025-06-11 13:09:16	1391	4.02e-06	0.0001	1.82	1.89768
2025-06-11 13:09:17	1392	4.02e-06	0.0001	1.82	1.88454
2025-06-11 13:09:18	1393	4.02e-06	0.0001	1.81	1.89768
2025-06-11 13:09:19	1394	4.02e-06	0.0001	1.81	1.88017
2025-06-11 13:09:20	1395	4.02e-06	0.0001	1.81	1.88017
2025-06-11 13:09:21	1396	4.02e-06	0.0001	1.81	1.86704
2025-06-11 13:09:22	1397	4.02e-06	0.0001	1.81	1.87141
2025-06-11 13:09:23	1398	4.02e-06	0.0001	1.81	1.88454
2025-06-11 13:09:24	1399	4.02e-06	0.0001	1.81	1.87579
2025-06-11 13:09:25	1400	4.02e-06	0.0001	1.81	1.87579
2025-06-11 13:09:26	1401	4.02e-06	0.0001	1.81	1.88892
2025-06-11 13:09:27	1402	4.02e-06	0.0001	1.8	1.87579
2025-06-11 13:09:28	1403	4.02e-06	0.0001	1.8	1.88017
2025-06-11 13:09:29	1404	4.01e-06	0.0001	1.8	1.87141
2025-06-11 13:09:30	1405	4.01e-06	0.0001	1.8	1.86704
2025-06-11 13:09:31	1406	4.01e-06	0.0001	1.8	1.86266
2025-06-11 13:09:32	1407	4.01e-06	0.0001	1.8	1.85828
2025-06-11 13:09:33	1408	4.02e-06	0.0001	1.8	1.86704
2025-06-11 13:09:34	1409	4.02e-06	0.0001	1.8	1.87141
2025-06-11 13:09:35	1410	4.02e-06	0.0001	1.8	1.86704
2025-06-11 13:09:36	1411	4.02e-06	0.0001	1.8	1.87579
2025-06-11 13:09:37	1412	4.02e-06	0.0001	1.8	1.86266
2025-06-11 13:09:38	1413	4.02e-06	0.0001	1.8	1.86704
2025-06-11 13:09:39	1414	4.02e-06	0.0001	1.79	1.8539
2025-06-11 13:09:40	1415	4.02e-06	0.0001	1.79	1.84953
2025-06-11 13:09:41	1416	4.02e-06	0.0001	1.78	1.86266
2025-06-11 13:09:42	1417	4.02e-06	0.0001	1.79	1.86704
2025-06-11 13:09:43	1418	4.02e-06	0.0001	1.79	1.86266
2025-06-11 13:09:44	1419	4.02e-06	0.0001	1.79	1.8539
2025-06-11 13:09:45	1420	4.02e-06	0.0001	1.79	1.84953
2025-06-11 13:09:46	1421	4.02e-06	0.0001	1.78	1.8539
2025-06-11 13:09:47	1422	4.02e-06	0.0001	1.78	1.84515
2025-06-11 13:09:48	1423	4.02e-06	0.0001	1.78	1.8539
2025-06-11 13:09:49	1424	3.94e-06	0.0001	1.77	1.84953
2025-06-11 13:09:50	1425	3.87e-06	0.0001	1.77	1.8539
2025-06-11 13:09:51	1426	3.89e-06	0.0001	1.77	1.8364
2025-06-11 13:09:52	1427	3.84e-06	0.000136	1.77	1.84953
2025-06-11 13:09:53	1428	3.81e-06	0.000282	1.77	1.84515
2025-06-11 13:09:54	1429	3.82e-06	0.000451	1.77	1.84515
2025-06-11 13:09:55	1430	3.82e-06	0.000615	1.77	1.84078
2025-06-11 13:09:56	1431	3.81e-06	0.000758	1.77	1.84953
2025-06-11 13:09:56	1431	3.81e-06	0.000861	1.77	1.84515
2025-06-11 13:09:57	1432	3.79e-06	0.000942	1.77	1.84515
2025-06-11 13:09:58	1433	3.76e-06	0.001	1.77	1.82764
2025-06-11 13:09:59	1434	3.76e-06	0.00104	1.77	1.84515
2025-06-11 13:10:00	1435	3.75e-06	0.0011	1.77	1.83202
2025-06-11 13:10:01	1436	3.76e-06	0.00114	1.77	1.84515
2025-06-11 13:10:02	1437	3.75e-06	0.00117	1.77	1.8539
2025-06-11 13:10:03	1438	3.75e-06	0.00121	1.76	1.84078
2025-06-11 13:10:04	1439	3.75e-06	0.00124	1.76	1.82764
2025-06-11 13:10:05	1440	3.76e-06	0.00126	1.76	1.8364
2025-06-11 13:10:06	1441	3.76e-06	0.00129	1.77	1.82327
2025-06-11 13:10:07	1442	3.75e-06	0.00131	1.75	1.83202
2025-06-11 13:10:08	1443	3.75e-06	0.00133	1.75	1.83202
2025-06-11 13:10:09	1444	3.75e-06	0.00135	1.75	1.82764
2025-06-11 13:10:10	1445	3.73e-06	0.00136	1.75	1.82327
2025-06-11 13:10:11	1446	3.69e-06	0.00137	1.75	1.81451
2025-06-11 13:10:12	1447	3.69e-06	0.00138	1.75	1.82764
2025-06-11 13:10:13	1448	3.69e-06	0.00139	1.75	1.81889
2025-06-11 13:10:14	1449	3.69e-06	0.0014	1.75	1.82764
2025-06-11 13:10:15	1450	3.69e-06	0.00141	1.75	1.82764
2025-06-11 13:10:16	1451	3.69e-06	0.00141	1.75	1.82327
2025-06-11 13:10:17	1452	3.69e-06	0.00142	1.75	1.82764
2025-06-11 13:10:18	1453	3.69e-06	0.00143	1.75	1.81889
2025-06-11 13:10:19	1454	3.69e-06	0.00144	1.75	1.81451
2025-06-11 13:10:20	1455	3.69e-06	0.00145	1.74	1.82327
2025-06-11 13:10:21	1456	3.69e-06	0.00146	1.74	1.81889
2025-06-11 13:10:22	1457	3.69e-06	0.00147	1.74	1.81451
2025-06-11 13:10:22	1457	3.69e-06	0.00147	1.74	1.81014
2025-06-11 13:10:23	1458	3.69e-06	0.00147	1.74	1.79701
2025-06-11 13:10:24	1459	3.69e-06	0.00148	1.74	1.81889
2025-06-11 13:10:25	1460	3.69e-06	0.00149	1.74	1.80138
2025-06-11 13:10:26	1461	3.69e-06	0.0015	1.74	1.81014
2025-06-11 13:10:27	1462	3.69e-06	0.0015	1.74	1.81014
2025-06-11 13:10:28	1463	3.69e-06	0.00151	1.73	1.79701
2025-06-11 13:10:29	1464	3.69e-06	0.00152	1.73	1.81014
2025-06-11 13:10:30	1465	3.69e-06	0.00151	1.73	1.79263
2025-06-11 13:10:31	1466	3.69e-06	0.0015	1.73	1.79701
2025-06-11 13:10:32	1467	3.69e-06	0.00151	1.73	1.79263
2025-06-11 13:10:33	1468	3.69e-06	0.00152	1.73	1.81014
2025-06-11 13:10:34	1469	3.69e-06	0.00152	1.73	1.80138
2025-06-11 13:10:35	1470	3.69e-06	0.00153	1.73	1.79701
2025-06-11 13:10:36	1471	3.69e-06	0.00153	1.73	1.80576
2025-06-11 13:10:37	1472	3.69e-06	0.00153	1.73	1.79701
2025-06-11 13:10:38	1473	3.69e-06	0.00154	1.73	1.79263
2025-06-11 13:10:39	1474	3.68e-06	0.00154	1.73	1.79701
2025-06-11 13:10:40	1475	3.68e-06	0.00155	1.72	1.79263
2025-06-11 13:10:41	1476	3.66e-06	0.00155	1.72	1.78388
2025-06-11 13:10:42	1477	3.66e-06	0.00155	1.72	1.78388
2025-06-11 13:10:43	1478	3.68e-06	0.00155	1.72	1.79701
2025-06-11 13:10:44	1479	3.64e-06	0.00156	1.72	1.7795
2025-06-11 13:10:45	1480	3.63e-06	0.00156	1.72	1.7795
2025-06-11 13:10:46	1481	3.63e-06	0.00156	1.72	1.79701
2025-06-11 13:10:47	1482	3.63e-06	0.00157	1.72	1.78388
2025-06-11 13:10:47	1482	3.63e-06	0.00157	1.72	1.78388
2025-06-11 13:10:48	1483	3.63e-06	0.00157	1.72	1.79263
2025-06-11 13:10:49	1484	3.63e-06	0.00157	1.72	1.78388
2025-06-11 13:10:50	1485	3.63e-06	0.00157	1.72	1.77512
2025-06-11 13:10:51	1486	3.61e-06	0.00157	1.71	1.77512
2025-06-11 13:10:52	1487	3.61e-06	0.00157	1.71	1.7795
2025-06-11 13:10:53	1488	3.63e-06	0.00158	1.71	1.79263
2025-06-11 13:10:54	1489	3.63e-06	0.00158	1.71	1.78388
2025-06-11 13:10:55	1490	3.61e-06	0.00159	1.71	1.76637
2025-06-11 13:10:56	1491	3.63e-06	0.00159	1.71	1.77074
2025-06-11 13:10:57	1492	3.63e-06	0.00159	1.71	1.7795
2025-06-11 13:10:58	1493	3.63e-06	0.00159	1.71	1.77074
2025-06-11 13:10:59	1494	3.63e-06	0.00159	1.7	1.76637
2025-06-11 13:11:00	1495	3.63e-06	0.0016	1.7	1.77074
2025-06-11 13:11:01	1496	3.63e-06	0.0016	1.7	1.77512
2025-06-11 13:11:02	1497	3.63e-06	0.0016	1.7	1.77512
2025-06-11 13:11:03	1498	3.63e-06	0.0016	1.7	1.76199
2025-06-11 13:11:04	1499	3.63e-06	0.00161	1.7	1.77074
2025-06-11 13:11:05	1500	3.63e-06	0.00161	1.7	1.75761
2025-06-11 13:11:06	1501	3.63e-06	0.00161	1.7	1.78825
2025-06-11 13:11:07	1502	3.61e-06	0.00161	1.69	1.77074
2025-06-11 13:11:08	1503	3.63e-06	0.0016	1.7	1.77512
2025-06-11 13:11:09	1504	3.64e-06	0.0016	1.7	1.76637
2025-06-11 13:11:10	1505	3.05e-05	0.00151	1.7	1.75761
2025-06-11 13:11:11	1506	2.78e-05	0.00126	1.7	1.75324
2025-06-11 13:11:12	1507	2.11e-05	0.000985	1.7	1.77512
2025-06-11 13:11:12	1507	1.68e-05	0.000776	1.69	1.75324
2025-06-11 13:11:13	1508	1.49e-05	0.000626	1.68	1.75761
2025-06-11 13:11:14	1509	1.35e-05	0.00053	1.68	1.76637
2025-06-11 13:11:16	1511	1.26e-05	0.000416	1.68	1.76637
2025-06-11 13:11:17	1512	1.15e-05	0.000358	1.68	1.74448
2025-06-11 13:11:18	1513	1.08e-05	0.000305	1.68	1.74011
2025-06-11 13:11:19	1514	1.04e-05	0.000266	1.68	1.75324
2025-06-11 13:11:20	1515	1.01e-05	0.000237	1.68	1.74448
2025-06-11 13:11:20	1515	9.83e-06	0.00021	1.68	1.74886
2025-06-11 13:11:21	1516	9.55e-06	0.000185	1.68	1.75761
2025-06-11 13:11:22	1517	9.34e-06	0.000169	1.68	1.74886
2025-06-11 13:11:23	1518	9.13e-06	0.000156	1.68	1.75324
2025-06-11 13:11:24	1519	8.89e-06	0.000148	1.68	1.74448
2025-06-11 13:11:25	1520	8.73e-06	0.000139	1.67	1.74886
2025-06-11 13:11:27	1522	8.55e-06	0.000129	1.68	1.74886
2025-06-11 13:11:28	1523	8.37e-06	0.000121	1.68	1.74886
2025-06-11 13:11:29	1524	8.22e-06	0.000117	1.67	1.73135
2025-06-11 13:11:29	1524	8.07e-06	0.000114	1.67	1.74448
2025-06-11 13:11:30	1525	7.92e-06	0.000111	1.67	1.73573
2025-06-11 13:11:31	1526	7.89e-06	0.000104	1.66	1.73573
2025-06-11 13:11:32	1527	7.73e-06	0.000101	1.66	1.74011
2025-06-11 13:11:33	1528	7.61e-06	0.0001	1.66	1.73135
2025-06-11 13:11:35	1530	7.58e-06	0.0001	1.66	1.72697
2025-06-11 13:11:36	1531	7.43e-06	0.0001	1.66	1.75324
2025-06-11 13:11:37	1532	7.31e-06	0.0001	1.67	1.72697
2025-06-11 13:11:37	1532	7.28e-06	0.0001	1.66	1.72697
2025-06-11 13:11:38	1533	7.16e-06	0.0001	1.66	1.73573
2025-06-11 13:11:40	1535	7.1e-06	0.0001	1.66	1.71822
2025-06-11 13:11:41	1536	6.98e-06	0.0001	1.66	1.73135
2025-06-11 13:11:42	1537	6.95e-06	0.0001	1.66	1.74011
2025-06-11 13:11:43	1538	6.86e-06	0.0001	1.66	1.73135
2025-06-11 13:11:44	1539	6.82e-06	0.0001	1.66	1.7226
2025-06-11 13:11:45	1540	6.8e-06	0.0001	1.66	1.71822
2025-06-11 13:11:46	1541	6.72e-06	0.0001	1.66	1.73573
2025-06-11 13:11:47	1542	6.72e-06	0.0001	1.66	1.71822
2025-06-11 13:11:48	1543	6.7e-06	0.0001	1.66	1.71384
2025-06-11 13:11:49	1544	6.63e-06	0.0001	1.66	1.71822
2025-06-11 13:11:50	1545	6.63e-06	0.0001	1.65	1.7226
2025-06-11 13:11:51	1546	6.63e-06	0.0001	1.66	1.70947
2025-06-11 13:11:52	1547	6.51e-06	0.0001	1.66	1.73573
2025-06-11 13:11:53	1548	6.51e-06	0.0001	1.66	1.71822
2025-06-11 13:11:54	1549	6.53e-06	0.0001	1.66	1.71384
2025-06-11 13:11:54	1549	6.43e-06	0.0001	1.65	1.72697
2025-06-11 13:11:56	1551	6.41e-06	0.0001	1.65	1.7226
2025-06-11 13:11:57	1552	6.41e-06	0.0001	1.65	1.71384
2025-06-11 13:11:58	1553	6.39e-06	0.0001	1.65	1.70509
2025-06-11 13:11:59	1554	6.32e-06	0.0001	1.65	1.71822
2025-06-11 13:12:00	1555	6.3e-06	0.0001	1.65	1.71822
2025-06-11 13:12:01	1556	6.32e-06	0.0001	1.65	1.70071
2025-06-11 13:12:03	1558	6.28e-06	0.0001	1.65	1.70947
2025-06-11 13:12:03	1558	6.22e-06	0.0001	1.65	1.70509
2025-06-11 13:12:04	1559	6.22e-06	0.0001	1.65	1.71384
2025-06-11 13:12:06	1561	6.22e-06	0.0001	1.65	1.71822
2025-06-11 13:12:07	1562	6.2e-06	0.0001	1.65	1.70947
2025-06-11 13:12:08	1563	6.12e-06	0.0001	1.65	1.70071
2025-06-11 13:12:09	1564	6.11e-06	0.0001	1.64	1.71384
2025-06-11 13:12:11	1566	6.11e-06	0.0001	1.64	1.70509
2025-06-11 13:12:12	1567	6.11e-06	0.0001	1.64	1.70947
2025-06-11 13:12:13	1568	6.01e-06	0.0001	1.64	1.69634
2025-06-11 13:12:14	1569	5.99e-06	0.0001	1.64	1.69196
2025-06-11 13:12:15	1570	5.99e-06	0.0001	1.64	1.70509
2025-06-11 13:12:16	1571	5.99e-06	0.0001	1.64	1.70071
2025-06-11 13:12:17	1572	6.01e-06	0.0001	1.64	1.70947
2025-06-11 13:12:18	1573	5.99e-06	0.0001	1.64	1.68758
2025-06-11 13:12:19	1574	5.91e-06	0.0001	1.63	1.68758
2025-06-11 13:12:20	1575	5.89e-06	0.0001	1.63	1.68321
2025-06-11 13:12:21	1576	5.89e-06	0.0001	1.63	1.69196
2025-06-11 13:12:22	1577	5.91e-06	0.0001	1.63	1.69196
2025-06-11 13:12:23	1578	5.89e-06	0.0001	1.63	1.67883
2025-06-11 13:12:24	1579	5.91e-06	0.0001	1.63	1.67883
2025-06-11 13:12:25	1580	5.89e-06	0.0001	1.63	1.69196
2025-06-11 13:12:26	1581	5.82e-06	0.0001	1.63	1.68321
2025-06-11 13:12:27	1582	5.8e-06	0.0001	1.63	1.68758
2025-06-11 13:12:28	1583	5.8e-06	0.0001	1.63	1.69196
2025-06-11 13:12:29	1584	5.8e-06	0.0001	1.63	1.68321
2025-06-11 13:12:30	1585	5.8e-06	0.0001	1.63	1.68321
2025-06-11 13:12:31	1586	5.8e-06	0.0001	1.63	1.69196
2025-06-11 13:12:32	1587	5.8e-06	0.0001	1.62	1.68758
2025-06-11 13:12:33	1588	5.8e-06	0.0001	1.62	1.68321
2025-06-11 13:12:34	1589	5.8e-06	0.0001	1.62	1.68758
2025-06-11 13:12:35	1590	5.8e-06	0.0001	1.62	1.68321
2025-06-11 13:12:36	1591	5.7e-06	0.0001	1.62	1.67007
2025-06-11 13:12:37	1592	5.7e-06	0.0001	1.62	1.69634
2025-06-11 13:12:38	1593	5.7e-06	0.0001	1.62	1.67883
2025-06-11 13:12:39	1594	5.7e-06	0.0001	1.62	1.67883
2025-06-11 13:12:40	1595	5.7e-06	0.0001	1.62	1.68758
2025-06-11 13:12:41	1596	5.7e-06	0.0001	1.62	1.67445
2025-06-11 13:12:42	1597	5.7e-06	0.0001	1.62	1.67445
2025-06-11 13:12:43	1598	5.68e-06	0.0001	1.61	1.67445
2025-06-11 13:12:44	1599	5.7e-06	0.0001	1.61	1.67445
2025-06-11 13:12:45	1600	5.66e-06	0.0001	1.61	1.66132
2025-06-11 13:12:46	1601	5.62e-06	0.0001	1.61	1.66132
2025-06-11 13:12:47	1602	5.6e-06	0.0001	1.61	1.67445
2025-06-11 13:12:48	1603	5.6e-06	0.0001	1.61	1.6657
2025-06-11 13:12:49	1604	5.6e-06	0.0001	1.61	1.66132
2025-06-11 13:12:50	1605	5.6e-06	0.0001	1.61	1.67445
2025-06-11 13:12:51	1606	5.62e-06	0.0001	1.61	1.6657
2025-06-11 13:12:52	1607	5.62e-06	0.0001	1.61	1.66132
2025-06-11 13:12:53	1608	5.62e-06	0.0001	1.61	1.6657
2025-06-11 13:12:54	1609	5.6e-06	0.0001	1.61	1.66132
2025-06-11 13:12:55	1610	5.6e-06	0.0001	1.6	1.66132
2025-06-11 13:12:56	1611	5.6e-06	0.0001	1.61	1.66132
2025-06-11 13:12:57	1612	5.53e-06	0.0001	1.61	1.65694
2025-06-11 13:12:58	1613	5.51e-06	0.0001	1.61	1.6657
2025-06-11 13:12:59	1614	5.51e-06	0.0001	1.61	1.6657
2025-06-11 13:13:00	1615	5.51e-06	0.0001	1.61	1.6657
2025-06-11 13:13:01	1616	5.53e-06	0.0001	1.61	1.66132
2025-06-11 13:13:02	1617	5.51e-06	0.0001	1.61	1.65257
2025-06-11 13:13:03	1618	5.51e-06	0.0001	1.61	1.65257
2025-06-11 13:13:04	1619	5.51e-06	0.0001	1.61	1.64819
2025-06-11 13:13:05	1620	5.51e-06	0.0001	1.61	1.64381
2025-06-11 13:13:06	1621	5.51e-06	0.0001	1.6	1.6657
2025-06-11 13:13:07	1622	5.51e-06	0.0001	1.6	1.64381
2025-06-11 13:13:09	1624	5.49e-06	0.0001	1.6	1.64819
2025-06-11 13:13:10	1625	5.51e-06	0.0001	1.6	1.65257
2025-06-11 13:13:10	1625	5.51e-06	0.0001	1.6	1.65257
2025-06-11 13:13:12	1627	5.51e-06	0.0001	1.6	1.65694
2025-06-11 13:13:13	1628	5.43e-06	0.0001	1.6	1.64381
2025-06-11 13:13:14	1629	5.41e-06	0.0001	1.6	1.64381
2025-06-11 13:13:15	1630	5.41e-06	0.0001	1.6	1.65257
2025-06-11 13:13:16	1631	5.41e-06	0.0001	1.6	1.64381
2025-06-11 13:13:17	1632	5.39e-06	0.0001	1.59	1.63506
2025-06-11 13:13:18	1633	5.41e-06	0.0001	1.59	1.63944
2025-06-11 13:13:19	1634	5.41e-06	0.0001	1.59	1.65257
2025-06-11 13:13:19	1634	5.41e-06	0.0001	1.59	1.62631
2025-06-11 13:13:20	1635	5.41e-06	0.0001	1.59	1.64381
2025-06-11 13:13:21	1636	5.41e-06	0.0001	1.59	1.62631
2025-06-11 13:13:22	1637	5.41e-06	0.0001	1.59	1.64819
2025-06-11 13:13:23	1638	5.41e-06	0.0001	1.59	1.63506
2025-06-11 13:13:24	1639	5.39e-06	0.0001	1.59	1.64381
2025-06-11 13:13:25	1640	5.41e-06	0.0001	1.59	1.63506
2025-06-11 13:13:26	1641	5.41e-06	0.0001	1.59	1.63506
2025-06-11 13:13:27	1642	5.39e-06	0.0001	1.59	1.63944
2025-06-11 13:13:28	1643	5.41e-06	0.0001	1.59	1.62193
2025-06-11 13:13:29	1644	5.39e-06	0.0001	1.59	1.63506
2025-06-11 13:13:30	1645	5.39e-06	0.0001	1.59	1.63944
2025-06-11 13:13:31	1646	5.39e-06	0.0001	1.58	1.62193
2025-06-11 13:13:32	1647	5.33e-06	0.0001	1.58	1.62631
2025-06-11 13:13:33	1648	5.3e-06	0.0001	1.58	1.63506
2025-06-11 13:13:34	1649	5.3e-06	0.0001	1.58	1.62631
2025-06-11 13:13:35	1650	5.3e-06	0.0001	1.58	1.62631
2025-06-11 13:13:36	1651	5.31e-06	0.0001	1.58	1.62193
2025-06-11 13:13:37	1652	5.31e-06	0.0001	1.58	1.61755
2025-06-11 13:13:38	1653	5.3e-06	0.0001	1.58	1.62193
2025-06-11 13:13:39	1654	5.3e-06	0.0001	1.58	1.63944
2025-06-11 13:13:40	1655	5.31e-06	0.0001	1.57	1.62193
2025-06-11 13:13:41	1656	5.3e-06	0.0001	1.57	1.63068
2025-06-11 13:13:42	1657	5.31e-06	0.0001	1.57	1.62193
2025-06-11 13:13:43	1658	5.31e-06	0.0001	1.57	1.61755
2025-06-11 13:13:44	1659	5.31e-06	0.0001	1.57	1.61755
2025-06-11 13:13:45	1660	5.31e-06	0.0001	1.57	1.61318
2025-06-11 13:13:46	1661	5.3e-06	0.0001	1.57	1.61318
2025-06-11 13:13:47	1662	5.28e-06	0.0001	1.57	1.60442
2025-06-11 13:13:48	1663	5.28e-06	0.0001	1.57	1.61755
2025-06-11 13:13:49	1664	5.2e-06	0.0001	1.57	1.6088
2025-06-11 13:13:50	1665	5.2e-06	0.0001	1.57	1.60442
2025-06-11 13:13:51	1666	5.2e-06	0.0001	1.57	1.60442
2025-06-11 13:13:52	1667	5.2e-06	0.0001	1.57	1.60004
2025-06-11 13:13:53	1668	5.2e-06	0.0001	1.56	1.6088
2025-06-11 13:13:54	1669	5.2e-06	0.0001	1.55	1.59129
2025-06-11 13:13:55	1670	5.2e-06	0.0001	1.55	1.56941
2025-06-11 13:13:56	1671	5.2e-06	0.0001	1.54	1.58254
2025-06-11 13:13:57	1672	5.2e-06	0.0001	1.53	1.56941
2025-06-11 13:13:58	1673	5.2e-06	0.0001	1.53	1.56503
2025-06-11 13:13:59	1674	5.2e-06	0.0001	1.52	1.55628
2025-06-11 13:14:00	1675	5.22e-06	0.0001	1.52	1.56503
2025-06-11 13:14:01	1676	5.2e-06	0.0001	1.52	1.54314
2025-06-11 13:14:02	1677	5.2e-06	0.0001	1.52	1.56065
2025-06-11 13:14:03	1678	5.2e-06	0.0001	1.52	1.56503
2025-06-11 13:14:04	1679	5.2e-06	0.0001	1.52	1.56941
2025-06-11 13:14:05	1680	5.2e-06	0.0001	1.52	1.54752
2025-06-11 13:14:06	1681	5.2e-06	0.0001	1.52	1.54752
2025-06-11 13:14:07	1682	5.18e-06	0.0001	1.52	1.56503
2025-06-11 13:14:08	1683	5.2e-06	0.0001	1.52	1.56503
2025-06-11 13:14:09	1684	5.2e-06	0.0001	1.52	1.56503
2025-06-11 13:14:10	1685	5.14e-06	0.0001	1.52	1.56065
2025-06-11 13:14:11	1686	5.1e-06	0.0001	1.52	1.54752
2025-06-11 13:14:12	1687	5.1e-06	0.0001	1.52	1.5519
2025-06-11 13:14:13	1688	5.08e-06	0.0001	1.52	1.56503
2025-06-11 13:14:14	1689	5.1e-06	0.0001	1.52	1.55628
2025-06-11 13:14:15	1690	5.1e-06	0.0001	1.52	1.55628
2025-06-11 13:14:16	1691	5.1e-06	0.0001	1.52	1.55628
2025-06-11 13:14:17	1692	5.1e-06	0.0001	1.52	1.56065
2025-06-11 13:14:18	1693	5.1e-06	0.0001	1.52	1.55628
2025-06-11 13:14:19	1694	5.1e-06	0.0001	1.52	1.54752
2025-06-11 13:14:20	1695	5.1e-06	0.0001	1.52	1.5519
2025-06-11 13:14:21	1696	5.08e-06	0.0001	1.52	1.54752
2025-06-11 13:14:22	1697	5.1e-06	0.0001	1.52	1.54752
2025-06-11 13:14:23	1698	5.1e-06	0.0001	1.52	1.54752
2025-06-11 13:14:24	1699	5.1e-06	0.0001	1.52	1.54752
2025-06-11 13:14:25	1700	5.1e-06	0.0001	1.51	1.53877
2025-06-11 13:14:26	1701	5.1e-06	0.0001	1.51	1.5519
2025-06-11 13:14:26	1701	5.1e-06	0.0001	1.51	1.54752
2025-06-11 13:14:27	1702	5.1e-06	0.0001	1.51	1.5519
2025-06-11 13:14:28	1703	5.08e-06	0.0001	1.51	1.54314
2025-06-11 13:14:29	1704	5.1e-06	0.0001	1.51	1.54752
2025-06-11 13:14:30	1705	5.1e-06	0.0001	1.51	1.5519
2025-06-11 13:14:31	1706	5.1e-06	0.0001	1.51	1.54752
2025-06-11 13:14:32	1707	5.1e-06	0.0001	1.51	1.54752
2025-06-11 13:14:33	1708	5.1e-06	0.0001	1.51	1.53439
2025-06-11 13:14:34	1709	5.1e-06	0.0001	1.51	1.53439
2025-06-11 13:14:35	1710	5.1e-06	0.0001	1.51	1.54314
2025-06-11 13:14:36	1711	5.1e-06	0.0001	1.51	1.53877
2025-06-11 13:14:37	1712	5.1e-06	0.0001	1.51	1.54752
2025-06-11 13:14:38	1713	5.1e-06	0.0001	1.51	1.53001
2025-06-11 13:14:39	1714	5.1e-06	0.0001	1.51	1.54752
2025-06-11 13:14:40	1715	5.08e-06	0.0001	1.51	1.5519
2025-06-11 13:14:41	1716	5.1e-06	0.0001	1.51	1.53877
2025-06-11 13:14:42	1717	5.1e-06	0.0001	1.51	1.54752
2025-06-11 13:14:43	1718	5.06e-06	0.0001	1.51	1.53877
2025-06-11 13:14:44	1719	5.04e-06	0.0001	1.51	1.53001
2025-06-11 13:14:45	1720	5.01e-06	0.0001	1.51	1.52126
2025-06-11 13:14:46	1721	4.99e-06	0.0001	1.5	1.53439
2025-06-11 13:14:47	1722	4.99e-06	0.0001	1.5	1.53439
2025-06-11 13:14:48	1723	4.99e-06	0.0001	1.5	1.53439
2025-06-11 13:14:49	1724	4.99e-06	0.0001	1.5	1.52564
2025-06-11 13:14:50	1725	4.99e-06	0.0001	1.5	1.53439
2025-06-11 13:14:51	1726	5.01e-06	0.0001	1.5	1.52564
2025-06-11 13:14:52	1727	5.01e-06	0.0001	1.5	1.53877
2025-06-11 13:14:52	1727	5.01e-06	0.0001	1.5	1.52564
2025-06-11 13:14:53	1728	5.01e-06	0.0001	1.5	1.53439
2025-06-11 13:14:54	1729	5.01e-06	0.0001	1.5	1.51688
2025-06-11 13:14:55	1730	4.99e-06	0.0001	1.5	1.52126
2025-06-11 13:14:56	1731	5.01e-06	0.0001	1.5	1.53439
2025-06-11 13:14:57	1732	4.99e-06	0.0001	1.5	1.53439
2025-06-11 13:14:58	1733	4.99e-06	0.0001	1.5	1.53001
2025-06-11 13:14:59	1734	4.99e-06	0.0001	1.5	1.53439
2025-06-11 13:15:00	1735	5.01e-06	0.0001	1.5	1.53877
2025-06-11 13:15:01	1736	4.99e-06	0.0001	1.5	1.53001
2025-06-11 13:15:02	1737	5.01e-06	0.0001	1.5	1.53877
2025-06-11 13:15:03	1738	4.99e-06	0.0001	1.5	1.52564
2025-06-11 13:15:04	1739	5.01e-06	0.0001	1.5	1.52126
2025-06-11 13:15:05	1740	4.99e-06	0.0001	1.49	1.53001
2025-06-11 13:15:06	1741	5.01e-06	0.0001	1.49	1.53001
2025-06-11 13:15:07	1742	5.01e-06	0.0001	1.49	1.52564
2025-06-11 13:15:08	1743	4.99e-06	0.0001	1.49	1.52126
2025-06-11 13:15:09	1744	4.99e-06	0.0001	1.49	1.51251
2025-06-11 13:15:10	1745	4.99e-06	0.0001	1.49	1.51688
2025-06-11 13:15:11	1746	5.01e-06	0.0001	1.49	1.53001
2025-06-11 13:15:12	1747	4.99e-06	0.0001	1.49	1.50813
2025-06-11 13:15:13	1748	4.99e-06	0.0001	1.49	1.52564
2025-06-11 13:15:14	1749	4.99e-06	0.0001	1.49	1.49938
2025-06-11 13:15:15	1750	5.01e-06	0.0001	1.49	1.51251
2025-06-11 13:15:16	1751	4.99e-06	0.0001	1.49	1.52126
2025-06-11 13:15:17	1752	4.99e-06	0.0001	1.49	1.52564
2025-06-11 13:15:17	1752	4.99e-06	0.0001	1.49	1.50375
2025-06-11 13:15:18	1753	5.01e-06	0.0001	1.49	1.51688
2025-06-11 13:15:19	1754	5.01e-06	0.0001	1.49	1.51688
2025-06-11 13:15:20	1755	5.01e-06	0.0001	1.49	1.51688
2025-06-11 13:15:21	1756	4.99e-06	0.0001	1.49	1.51688
2025-06-11 13:15:22	1757	4.95e-06	0.0001	1.48	1.50813
2025-06-11 13:15:23	1758	4.93e-06	0.0001	1.49	1.49938
2025-06-11 13:15:24	1759	4.95e-06	0.0001	1.48	1.50813
2025-06-11 13:15:25	1760	4.89e-06	0.0001	1.49	1.53877
2025-06-11 13:15:26	1761	4.89e-06	0.0001	1.48	1.51251
2025-06-11 13:15:27	1762	4.89e-06	0.0001	1.48	1.49938
2025-06-11 13:15:28	1763	4.89e-06	0.0001	1.48	1.51251
2025-06-11 13:15:29	1764	4.89e-06	0.0001	1.49	1.50813
2025-06-11 13:15:30	1765	4.89e-06	0.0001	1.49	1.52126
2025-06-11 13:15:31	1766	4.87e-06	0.0001	1.49	1.49938
2025-06-11 13:15:32	1767	4.87e-06	0.0001	1.49	1.50375
2025-06-11 13:15:33	1768	4.87e-06	0.0001	1.49	1.50375
2025-06-11 13:15:34	1769	4.89e-06	0.0001	1.49	1.50375
2025-06-11 13:15:35	1770	4.91e-06	0.0001	1.49	1.50813
2025-06-11 13:15:36	1771	4.89e-06	0.0001	1.49	1.50813
2025-06-11 13:15:37	1772	4.89e-06	0.0001	1.48	1.50375
2025-06-11 13:15:38	1773	4.89e-06	0.0001	1.48	1.51251
2025-06-11 13:15:39	1774	4.89e-06	0.0001	1.48	1.48625
2025-06-11 13:15:40	1775	4.89e-06	0.0001	1.48	1.49062
2025-06-11 13:15:41	1776	4.89e-06	0.0001	1.48	1.50813
2025-06-11 13:15:42	1777	4.89e-06	0.0001	1.48	1.50813
2025-06-11 13:15:42	1777	4.89e-06	0.0001	1.48	1.495
2025-06-11 13:15:43	1778	4.89e-06	0.0001	1.48	1.48625
2025-06-11 13:15:44	1779	4.89e-06	0.0001	1.48	1.49062
2025-06-11 13:15:45	1780	4.89e-06	0.0001	1.48	1.49938
2025-06-11 13:15:46	1781	4.89e-06	0.0001	1.48	1.495
2025-06-11 13:15:47	1782	4.89e-06	0.0001	1.48	1.49062
2025-06-11 13:15:48	1783	4.89e-06	0.0001	1.47	1.49938
2025-06-11 13:15:49	1784	4.89e-06	0.0001	1.47	1.495
2025-06-11 13:15:50	1785	4.89e-06	0.0001	1.47	1.50375
2025-06-11 13:15:51	1786	4.89e-06	0.0001	1.47	1.495
2025-06-11 13:15:52	1787	4.89e-06	0.0001	1.47	1.49938
2025-06-11 13:15:53	1788	4.89e-06	0.0001	1.47	1.495
2025-06-11 13:15:54	1789	4.87e-06	0.0001	1.47	1.49062
2025-06-11 13:15:55	1790	4.89e-06	0.0001	1.47	1.48187
2025-06-11 13:15:56	1791	4.89e-06	0.0001	1.46	1.48187
2025-06-11 13:15:57	1792	4.89e-06	0.0001	1.46	1.48187
2025-06-11 13:15:58	1793	4.89e-06	0.0001	1.45	1.46874
2025-06-11 13:15:59	1794	4.89e-06	0.0001	1.45	1.46436
2025-06-11 13:16:00	1795	4.89e-06	0.0001	1.44	1.45998
2025-06-11 13:16:01	1796	4.89e-06	0.0001	1.44	1.45998
2025-06-11 13:16:02	1797	4.89e-06	0.0001	1.44	1.45561
2025-06-11 13:16:03	1798	4.89e-06	0.0001	1.43	1.44248
2025-06-11 13:16:04	1799	4.89e-06	0.0001	1.43	1.44248
2025-06-11 13:16:05	1800	4.89e-06	0.0001	1.42	1.44685
2025-06-11 13:16:06	1801	4.89e-06	0.0001	1.42	1.43372
2025-06-11 13:16:07	1802	4.89e-06	0.0001	1.41	1.42497
2025-06-11 13:16:08	1803	4.89e-06	0.0001	1.41	1.42497
2025-06-11 13:16:09	1804	4.87e-06	0.0001	1.41	1.42935
2025-06-11 13:16:10	1805	4.87e-06	0.0001	1.41	1.42935
2025-06-11 13:16:11	1806	4.89e-06	0.0001	1.41	1.42935
2025-06-11 13:16:12	1807	4.89e-06	0.0001	1.4	1.42059
2025-06-11 13:16:13	1808	4.87e-06	0.0001	1.4	1.42059
2025-06-11 13:16:14	1809	4.89e-06	0.0001	1.4	1.41621
2025-06-11 13:16:15	1810	4.89e-06	0.0001	1.4	1.42059
2025-06-11 13:16:16	1811	4.89e-06	0.0001	1.4	1.42497
2025-06-11 13:16:17	1812	4.89e-06	0.0001	1.4	1.43372
2025-06-11 13:16:18	1813	4.87e-06	0.0001	1.4	1.42059
2025-06-11 13:16:19	1814	4.89e-06	0.0001	1.4	1.43372
2025-06-11 13:16:20	1815	4.85e-06	0.0001	1.4	1.42935
2025-06-11 13:16:21	1816	4.83e-06	0.0001	1.4	1.41184
2025-06-11 13:16:22	1817	4.81e-06	0.0001	1.4	1.42059
2025-06-11 13:16:23	1818	4.81e-06	0.0001	1.4	1.41621
2025-06-11 13:16:24	1819	4.79e-06	0.0001	1.4	1.42497
2025-06-11 13:16:25	1820	4.79e-06	0.0001	1.4	1.41621
2025-06-11 13:16:26	1821	4.79e-06	0.0001	1.39	1.42059
2025-06-11 13:16:27	1822	4.81e-06	0.0001	1.39	1.40308
2025-06-11 13:16:28	1823	4.79e-06	0.0001	1.39	1.41184
2025-06-11 13:16:29	1824	4.79e-06	0.0001	1.39	1.41184
2025-06-11 13:16:30	1825	4.79e-06	0.0001	1.39	1.40746
2025-06-11 13:16:31	1826	4.79e-06	0.0001	1.39	1.42059
2025-06-11 13:16:32	1827	4.77e-06	0.0001	1.39	1.41621
2025-06-11 13:16:33	1828	4.79e-06	0.0001	1.39	1.42059
2025-06-11 13:16:34	1829	4.77e-06	0.0001	1.39	1.40746
2025-06-11 13:16:35	1830	4.79e-06	0.0001	1.39	1.41621
2025-06-11 13:16:36	1831	4.79e-06	0.0001	1.39	1.41184
2025-06-11 13:16:37	1832	4.79e-06	0.0001	1.39	1.41184
2025-06-11 13:16:38	1833	4.79e-06	0.0001	1.39	1.38995
2025-06-11 13:16:39	1834	4.79e-06	0.0001	1.39	1.41184
2025-06-11 13:16:41	1836	4.79e-06	0.0001	1.39	1.40746
2025-06-11 13:16:41	1836	4.79e-06	0.0001	1.39	1.40308
2025-06-11 13:16:42	1837	4.79e-06	0.0001	1.39	1.39871
2025-06-11 13:16:44	1839	4.79e-06	0.0001	1.38	1.44685
2025-06-11 13:16:45	1840	4.79e-06	0.0001	1.39	1.40308
2025-06-11 13:16:46	1841	4.79e-06	0.0001	1.39	1.40746
2025-06-11 13:16:47	1842	4.79e-06	0.0001	1.39	1.41184
2025-06-11 13:16:48	1843	4.79e-06	0.0001	1.39	1.39871
2025-06-11 13:16:49	1844	4.77e-06	0.0001	1.38	1.38995
2025-06-11 13:16:50	1845	4.79e-06	0.0001	1.38	1.42059
2025-06-11 13:16:52	1847	4.79e-06	0.0001	1.38	1.40308
2025-06-11 13:16:53	1848	4.79e-06	0.0001	1.38	1.39871
2025-06-11 13:16:54	1849	4.79e-06	0.0001	1.38	1.39871
2025-06-11 13:16:55	1850	4.79e-06	0.0001	1.38	1.38995
2025-06-11 13:16:57	1852	4.79e-06	0.0001	1.38	1.38995
2025-06-11 13:16:58	1853	4.79e-06	0.0001	1.37	1.39433
2025-06-11 13:16:59	1854	4.79e-06	0.0001	1.38	1.39871
2025-06-11 13:17:00	1855	4.79e-06	0.0001	1.38	1.39871
2025-06-11 13:17:01	1856	4.79e-06	0.0001	1.38	1.39433
2025-06-11 13:17:02	1857	4.79e-06	0.0001	1.38	1.38995
2025-06-11 13:17:03	1858	4.79e-06	0.0001	1.38	1.39433
2025-06-11 13:17:04	1859	4.79e-06	0.0001	1.38	1.3812
2025-06-11 13:17:05	1860	4.79e-06	0.0001	1.38	1.38995
2025-06-11 13:17:06	1861	4.79e-06	0.0001	1.38	1.38558
2025-06-11 13:17:07	1862	4.79e-06	0.0001	1.38	1.38558
2025-06-11 13:17:07	1862	4.79e-06	0.0001	1.37	1.38995
2025-06-11 13:17:08	1863	4.79e-06	0.0001	1.37	1.38558
2025-06-11 13:17:10	1865	4.77e-06	0.0001	1.37	1.36807
2025-06-11 13:17:11	1866	4.77e-06	0.0001	1.37	1.38995
2025-06-11 13:17:12	1867	4.79e-06	0.0001	1.37	1.37244
2025-06-11 13:17:13	1868	4.79e-06	0.0001	1.37	1.37682
2025-06-11 13:17:14	1869	4.79e-06	0.0001	1.37	1.38995
2025-06-11 13:17:15	1870	4.79e-06	0.0001	1.37	1.38558
2025-06-11 13:17:16	1871	4.77e-06	0.0001	1.37	1.37682
2025-06-11 13:17:17	1872	4.79e-06	0.0001	1.37	1.39433
2025-06-11 13:17:18	1873	4.79e-06	0.0001	1.37	1.36369
2025-06-11 13:17:19	1874	4.79e-06	0.0001	1.37	1.38558
2025-06-11 13:17:20	1875	4.79e-06	0.0001	1.37	1.37682
2025-06-11 13:17:21	1876	4.77e-06	0.0001	1.37	1.37244
2025-06-11 13:17:22	1877	4.79e-06	0.0001	1.37	1.38995
2025-06-11 13:17:23	1878	4.79e-06	0.0001	1.37	1.38995
2025-06-11 13:17:24	1879	4.79e-06	0.0001	1.37	1.38558
2025-06-11 13:17:25	1880	4.79e-06	0.0001	1.36	1.37244
2025-06-11 13:17:26	1881	4.77e-06	0.0001	1.36	1.3812
2025-06-11 13:17:27	1882	4.79e-06	0.0001	1.36	1.36369
2025-06-11 13:17:28	1883	4.79e-06	0.0001	1.36	1.39433
2025-06-11 13:17:29	1884	4.79e-06	0.0001	1.36	1.38995
2025-06-11 13:17:30	1885	4.77e-06	0.0001	1.36	1.35932
2025-06-11 13:17:31	1886	4.77e-06	0.0001	1.36	1.3812
2025-06-11 13:17:32	1887	4.79e-06	0.0001	1.36	1.36369
2025-06-11 13:17:33	1888	4.75e-06	0.0001	1.36	1.37682
2025-06-11 13:17:34	1889	4.77e-06	0.0001	1.36	1.36369
2025-06-11 13:17:35	1890	4.74e-06	0.0001	1.36	1.36807
2025-06-11 13:17:36	1891	4.74e-06	0.0001	1.36	1.35494
2025-06-11 13:17:37	1892	4.74e-06	0.0001	1.36	1.37682
2025-06-11 13:17:38	1893	4.7e-06	0.0001	1.35	1.36807
2025-06-11 13:17:39	1894	4.7e-06	0.0001	1.35	1.35932
2025-06-11 13:17:40	1895	4.7e-06	0.0001	1.35	1.36369
2025-06-11 13:17:41	1896	4.68e-06	0.0001	1.35	1.36369
2025-06-11 13:17:42	1897	4.68e-06	0.0001	1.35	1.36807
2025-06-11 13:17:43	1898	4.7e-06	0.0001	1.35	1.36369
2025-06-11 13:17:44	1899	4.68e-06	0.0001	1.35	1.36369
2025-06-11 13:17:45	1900	4.7e-06	0.0001	1.35	1.36369
2025-06-11 13:17:46	1901	4.7e-06	0.0001	1.35	1.35494
2025-06-11 13:17:47	1902	4.7e-06	0.0001	1.35	1.35494
2025-06-11 13:17:48	1903	4.68e-06	0.0001	1.35	1.36807
2025-06-11 13:17:49	1904	4.68e-06	0.0001	1.35	1.35932
2025-06-11 13:17:50	1905	4.68e-06	0.0001	1.34	1.37682
2025-06-11 13:17:51	1906	4.7e-06	0.0001	1.34	1.35932
2025-06-11 13:17:52	1907	4.7e-06	0.0001	1.35	1.35494
2025-06-11 13:17:53	1908	4.7e-06	0.0001	1.34	1.36807
2025-06-11 13:17:54	1909	4.68e-06	0.0001	1.34	1.35494
2025-06-11 13:17:55	1910	4.68e-06	0.0001	1.34	1.35932
2025-06-11 13:17:56	1911	4.7e-06	0.0001	1.34	1.34618
2025-06-11 13:17:57	1912	4.7e-06	0.0001	1.34	1.36369
2025-06-11 13:17:58	1913	4.68e-06	0.0001	1.34	1.36369
2025-06-11 13:17:58	1913	4.68e-06	0.0001	1.34	1.34618
2025-06-11 13:17:59	1914	4.7e-06	0.0001	1.33	1.35056
2025-06-11 13:18:00	1915	4.7e-06	0.0001	1.33	1.35494
2025-06-11 13:18:01	1916	4.68e-06	0.0001	1.33	1.35932
2025-06-11 13:18:02	1917	4.7e-06	0.0001	1.33	1.34618
2025-06-11 13:18:03	1918	4.7e-06	0.0001	1.34	1.35056
2025-06-11 13:18:04	1919	4.7e-06	0.0001	1.33	1.35056
2025-06-11 13:18:05	1920	4.68e-06	0.0001	1.34	1.35056
2025-06-11 13:18:06	1921	4.7e-06	0.0001	1.33	1.34181
2025-06-11 13:18:07	1922	4.7e-06	0.0001	1.33	1.34181
2025-06-11 13:18:08	1923	4.7e-06	0.0001	1.34	1.34618
2025-06-11 13:18:09	1924	4.68e-06	0.0001	1.33	1.33743
2025-06-11 13:18:10	1925	4.68e-06	0.0001	1.33	1.36369
2025-06-11 13:18:11	1926	4.7e-06	0.0001	1.32	1.3243
2025-06-11 13:18:12	1927	4.7e-06	0.0001	1.32	1.34181
2025-06-11 13:18:13	1928	4.68e-06	0.0001	1.32	1.34618
2025-06-11 13:18:14	1929	4.7e-06	0.0001	1.32	1.35932
2025-06-11 13:18:15	1930	4.68e-06	0.0001	1.33	1.3243
2025-06-11 13:18:16	1931	4.7e-06	0.0001	1.33	1.32868
2025-06-11 13:18:17	1932	4.7e-06	0.0001	1.32	1.34181
2025-06-11 13:18:18	1933	4.68e-06	0.0001	1.33	1.33305
2025-06-11 13:18:19	1934	4.7e-06	0.0001	1.33	1.33743
2025-06-11 13:18:20	1935	4.7e-06	0.0001	1.32	1.33743
2025-06-11 13:18:21	1936	4.7e-06	0.0001	1.32	1.33743
2025-06-11 13:18:22	1937	4.7e-06	0.0001	1.31	1.35494
2025-06-11 13:18:23	1938	4.7e-06	0.0001	1.32	1.33743
2025-06-11 13:18:24	1939	4.7e-06	0.0001	1.31	1.3243
2025-06-11 13:18:25	1940	4.68e-06	0.0001	1.32	1.32868
2025-06-11 13:18:26	1941	4.68e-06	0.0001	1.32	1.34181
2025-06-11 13:18:27	1942	4.68e-06	0.0001	1.31	1.32868
2025-06-11 13:18:28	1943	4.7e-06	0.0001	1.32	1.3243
2025-06-11 13:18:29	1944	4.7e-06	0.0001	1.32	1.3243
2025-06-11 13:18:30	1945	4.68e-06	0.0001	1.32	1.32868
2025-06-11 13:18:31	1946	4.7e-06	0.0001	1.31	1.33743
2025-06-11 13:18:32	1947	4.7e-06	0.0001	1.32	1.33305
2025-06-11 13:18:33	1948	4.7e-06	0.0001	1.31	1.3243
2025-06-11 13:18:34	1949	4.7e-06	0.0001	1.32	1.34181
2025-06-11 13:18:35	1950	4.7e-06	0.0001	1.31	1.31554
2025-06-11 13:18:36	1951	4.7e-06	0.0001	1.31	1.32868
2025-06-11 13:18:37	1952	4.7e-06	0.0001	1.31	1.31117
2025-06-11 13:18:38	1953	4.7e-06	0.0001	1.31	1.31117
2025-06-11 13:18:39	1954	4.68e-06	0.0001	1.31	1.32868
2025-06-11 13:18:40	1955	4.68e-06	0.0001	1.31	1.32868
2025-06-11 13:18:41	1956	4.7e-06	0.0001	1.31	1.31992
2025-06-11 13:18:42	1957	4.7e-06	0.0001	1.31	1.31992
2025-06-11 13:18:43	1958	4.7e-06	0.0001	1.31	1.31992
2025-06-11 13:18:44	1959	4.7e-06	0.0001	1.31	1.31117
2025-06-11 13:18:45	1960	4.68e-06	0.0001	1.3	1.31117
2025-06-11 13:18:46	1961	4.68e-06	0.0001	1.3	1.3243
2025-06-11 13:18:47	1962	4.68e-06	0.0001	1.3	1.3243
2025-06-11 13:18:48	1963	4.7e-06	0.0001	1.3	1.31117
2025-06-11 13:18:48	1963	4.68e-06	0.0001	1.3	1.31117
2025-06-11 13:18:49	1964	4.68e-06	0.0001	1.3	1.31117
2025-06-11 13:18:50	1965	4.68e-06	0.0001	1.3	1.29804
2025-06-11 13:18:51	1966	4.7e-06	0.0001	1.3	1.31117
2025-06-11 13:18:52	1967	4.68e-06	0.0001	1.3	1.31554
2025-06-11 13:18:53	1968	4.7e-06	0.0001	1.3	1.31554
2025-06-11 13:18:54	1969	4.7e-06	0.0001	1.3	1.30679
2025-06-11 13:18:55	1970	4.7e-06	0.0001	1.3	1.31117
2025-06-11 13:18:56	1971	4.68e-06	0.0001	1.3	1.30679
2025-06-11 13:18:57	1972	4.68e-06	0.0001	1.3	1.31554
2025-06-11 13:18:58	1973	4.68e-06	0.0001	1.29	1.29804
2025-06-11 13:18:59	1974	4.68e-06	0.0001	1.29	1.30679
[truncated: 3,776 more rows]
