# Supplementary material for: A Unified Method for Triple Oxygen Isotope Analysis of Sulfate, Water, and Organics
Source: Anal Chem. 2026 Mar 6;98(11):8111–20. doi: 10.1021/acs.analchem.5c06406 (PMC13019427; doi:10.1021/acs.analchem.5c06406)
Supplement: Supplementary file 3 [file ac5c06406_si_003.zip › Zahnow_TORCH_Supplementary_Sample_Log_Files/2025-06-16_VSMOW2_E10_evaluation_results.xlsx]

## Sheet: Summary
DateTime	Sample name	Sample Type	Sample mass	Instrument	d18O raw	d18O GD scaled	d18O VSMOW	d18O SD	Dp17O raw	Dp17O GD scaled	Dp17O VSMOW	Dp17O SD	d13C raw	d13C VPDB	d13C SD	TCD Peak area pos	TCD Peak area std	TCD Peak area neg	TCD Peak area neg std	TCD Peak ratio	TC/EA yield (%)	CO input pressure (mbar)	CO input pressure LN2 T (mbar)	CO residual pressure (mbar)	CO converted (mbar)	Discharge yield (%)	CO2 final pressure (mbar)	CO2/CO ratio	Residual gas pressure (mbar)	Comments
2025-06-16 15:11:13	VSMOW2_E10	H2O	1.316	TILDAS	-2.14393	-0.14085	-0.14085	0.023	4.84415	10.7273	10.7273	16.8	N/A	N/A	N/A	11.9681	0.149829	0.233428	0.0054299	51.2712	52.8764	2.66801	2.02461	0.0281	1.9965	98.6121	1.17111	0.586579	0.0301

## Sheet: Isotope Data
ID	dateTimeMeasured	SampleName	d17O	d17OError	d18O	d18OError	Dp17O	Dp17OError	nSamCycles	nSamPoints	nRefPoints	pCO2Ref	pCO2Ref_error	pCO2Sam	pCO2Sam_error	pCO2Mismatch	pCO2Mismatch_error	PCellRef	PCellRef_error	PCellSam	PCellSam_error	PCellMismatch	PCellMismatch_error	TCellSam	TCellSam_error	TCellRef	TCellRef_error	TCellMismatch	TCellMismatch_error	measurementPeriod	d18O_scaled	d17O_scaled	Dp17O_scaled
19436	2025-06-17 01:05:17	GD_VSMOW2_E10	-0.795	0.027	-1.156	0.023	-184.8	16.8	6	1258	1463	419.612	0.69148	418.911	0.97014	-0.70607	0.21134	41.3343	0.00158	41.3341	0.00122	-3e-05	0.00094	24.5107	0.00514	24.5107	0.00514	0.00021	0.00048	2025-06-15 to 2025-06-18	-2.14393	-1.12773	4.84415

## Sheet: Log Data
Sample name	Sample mass	TC/EA (°C)	Datetime	Trap 5 (°C)	Trap 6 (°C)	Trap 7 (°C)	Reactor (°C)	TCD (°C)	p G2 (mbar)	p G4 (mbar)	p G5 (mbar)	Datetime	Trap 5 (°C)	Trap 6 (°C)	Trap 7 (°C)	Reactor (°C)	TCD (°C)	p G2 (mbar)	p G4 (mbar)	p G5 (mbar)	Datetime	Trap 5 (°C)	Trap 6 (°C)	Trap 7 (°C)	Reactor (°C)	TCD (°C)	p G2 (mbar)	p G4 (mbar)	p G5 (mbar)	Datetime	Trap 5 (°C)	Trap 6 (°C)	Trap 7 (°C)	Reactor (°C)	TCD (°C)	p G2 (mbar)	p G4 (mbar)	p G5 (mbar)	Datetime	Trap 5 (°C)	Trap 6 (°C)	Trap 7 (°C)	Reactor (°C)	TCD (°C)	p G2 (mbar)	p G4 (mbar)	p G5 (mbar)	Datetime	Trap 5 (°C)
VSMOW2_E10	1.316	1450.000000	2025-06-16 15:11:13	25.755753	34.196866	30.002405	25.090413	32.763310	0.000100	0.000100	-0.028166	2025-06-16 15:30:26	31.088465	63.790254	24.628108	9.164338	32.765879	0.000100	2.730000	2.668011	2025-06-16 15:31:54	27.189552	65.557740	-175.831009	-175.601275	32.998155	0.000100	2.060000	2.024605	2025-06-16 16:08:00	25.296241	63.508177	-176.262391	-175.966938	33.052194	0.000100	0.028100	-0.015035	2025-06-16 16:19:00	25.696309	32.410198	23.444247	23.438313	32.801801	0.000100	0.788000	1.171107	2025-06-16 16:29:41	25.385982
[truncated: 7 more columns]

## Sheet: TCD Data
dateTime	Relative time	Signal
2025-06-16 15:13:20	0	0.037193
2025-06-16 15:13:21	1	0.036536
2025-06-16 15:13:22	2	0.04146
2025-06-16 15:13:23	3	0.035551
2025-06-16 15:13:23	3	0.038177
2025-06-16 15:13:24	4	0.035551
2025-06-16 15:13:25	5	0.039491
2025-06-16 15:13:27	7	0.044743
2025-06-16 15:13:28	8	0.04146
2025-06-16 15:13:29	9	0.040476
2025-06-16 15:13:30	10	0.040147
2025-06-16 15:13:31	11	0.042445
2025-06-16 15:13:32	12	0.036536
2025-06-16 15:13:33	13	0.040476
2025-06-16 15:13:34	14	0.040476
2025-06-16 15:13:35	15	0.038506
2025-06-16 15:13:36	16	0.036536
2025-06-16 15:13:37	17	0.048683
2025-06-16 15:13:38	18	0.038177
2025-06-16 15:13:39	19	0.040804
2025-06-16 15:13:40	20	0.04343
2025-06-16 15:13:41	21	0.039491
2025-06-16 15:13:42	22	0.037521
2025-06-16 15:13:43	23	0.035879
2025-06-16 15:13:44	24	0.04343
2025-06-16 15:13:45	25	0.038506
2025-06-16 15:13:46	26	0.038834
2025-06-16 15:13:47	27	0.039162
2025-06-16 15:13:48	28	0.042445
2025-06-16 15:13:49	29	0.043102
2025-06-16 15:13:50	30	0.040804
2025-06-16 15:13:51	31	0.036536
2025-06-16 15:13:52	32	0.039819
2025-06-16 15:13:53	33	0.039819
2025-06-16 15:13:55	35	0.037521
2025-06-16 15:13:55	35	0.032925
2025-06-16 15:13:56	36	0.039162
2025-06-16 15:13:57	37	0.040476
2025-06-16 15:13:58	38	0.042117
2025-06-16 15:13:59	39	0.039819
2025-06-16 15:14:01	41	0.039491
2025-06-16 15:14:02	42	0.042445
2025-06-16 15:14:03	43	0.040147
2025-06-16 15:14:03	43	0.039491
2025-06-16 15:14:04	44	0.037849
2025-06-16 15:14:05	45	0.040147
2025-06-16 15:14:06	46	0.038834
2025-06-16 15:14:07	47	0.039819
2025-06-16 15:14:08	48	0.040476
2025-06-16 15:14:09	49	0.038506
2025-06-16 15:14:11	51	0.038177
2025-06-16 15:14:12	52	0.036536
2025-06-16 15:14:12	52	0.042117
2025-06-16 15:14:13	53	0.043102
2025-06-16 15:14:14	54	0.036208
2025-06-16 15:14:15	55	0.044087
2025-06-16 15:14:16	56	0.035223
2025-06-16 15:14:17	57	0.038834
2025-06-16 15:14:18	58	0.037193
2025-06-16 15:14:19	59	0.039491
2025-06-16 15:14:20	60	0.041132
2025-06-16 15:14:21	61	0.040804
2025-06-16 15:14:22	62	0.043102
2025-06-16 15:14:23	63	0.034894
2025-06-16 15:14:24	64	0.038506
2025-06-16 15:14:25	65	0.041132
2025-06-16 15:14:26	66	0.042445
2025-06-16 15:14:27	67	0.039491
2025-06-16 15:14:28	68	0.042117
2025-06-16 15:14:29	69	0.035551
2025-06-16 15:14:30	70	0.038834
2025-06-16 15:14:31	71	0.041789
2025-06-16 15:14:32	72	0.04146
2025-06-16 15:14:33	73	0.040476
2025-06-16 15:14:34	74	0.041789
2025-06-16 15:14:35	75	0.044087
2025-06-16 15:14:36	76	0.038177
2025-06-16 15:14:37	77	0.04146
2025-06-16 15:14:38	78	0.039162
2025-06-16 15:14:39	79	0.042445
2025-06-16 15:14:40	80	0.040476
2025-06-16 15:14:41	81	0.038834
2025-06-16 15:14:42	82	0.04343
2025-06-16 15:14:43	83	0.039819
2025-06-16 15:14:44	84	0.039491
2025-06-16 15:14:46	86	0.038506
2025-06-16 15:14:47	87	0.044743
2025-06-16 15:14:48	88	0.041132
2025-06-16 15:14:48	88	0.040476
2025-06-16 15:14:49	89	0.046713
2025-06-16 15:14:50	90	0.038177
2025-06-16 15:14:51	91	0.041132
2025-06-16 15:14:52	92	0.045728
2025-06-16 15:14:54	94	0.038834
2025-06-16 15:14:55	95	0.039491
2025-06-16 15:14:55	95	0.040476
2025-06-16 15:14:56	96	0.04146
2025-06-16 15:14:57	97	0.038834
2025-06-16 15:14:58	98	0.039491
2025-06-16 15:14:59	99	0.043759
2025-06-16 15:15:00	100	0.041789
2025-06-16 15:15:01	101	0.044415
2025-06-16 15:15:02	102	0.044743
2025-06-16 15:15:03	103	0.036536
2025-06-16 15:15:04	104	0.037193
2025-06-16 15:15:05	105	0.050653
2025-06-16 15:15:06	106	0.053936
2025-06-16 15:15:07	107	0.050653
2025-06-16 15:15:08	108	0.04737
2025-06-16 15:15:09	109	0.04737
2025-06-16 15:15:10	110	0.05886
2025-06-16 15:15:11	111	0.059517
2025-06-16 15:15:12	112	0.05886
2025-06-16 15:15:12	112	0.055249
2025-06-16 15:15:14	114	0.048355
2025-06-16 15:15:15	115	0.051309
2025-06-16 15:15:16	116	0.047698
2025-06-16 15:15:16	116	0.046385
2025-06-16 15:15:18	118	0.046057
2025-06-16 15:15:18	118	0.042445
2025-06-16 15:15:20	120	0.042774
2025-06-16 15:15:20	120	0.034894
2025-06-16 15:15:21	121	0.028328
2025-06-16 15:15:22	122	0.027344
2025-06-16 15:15:23	123	0.019136
2025-06-16 15:15:24	124	0.030298
2025-06-16 15:15:25	125	0.034566
2025-06-16 15:15:26	126	0.030955
2025-06-16 15:15:27	127	0.01651
2025-06-16 15:15:28	128	0.019136
2025-06-16 15:15:29	129	0.018808
2025-06-16 15:15:30	130	0.026687
2025-06-16 15:15:31	131	0.025374
2025-06-16 15:15:32	132	0.030627
2025-06-16 15:15:33	133	0.036536
2025-06-16 15:15:34	134	0.036864
2025-06-16 15:15:35	135	0.038834
2025-06-16 15:15:36	136	0.039162
2025-06-16 15:15:37	137	0.044087
2025-06-16 15:15:38	138	0.040476
2025-06-16 15:15:39	139	0.040804
2025-06-16 15:15:39	139	0.038506
2025-06-16 15:15:41	141	0.039819
2025-06-16 15:15:42	142	0.040476
2025-06-16 15:15:42	142	0.037521
2025-06-16 15:15:44	144	0.042445
2025-06-16 15:15:45	145	0.039491
2025-06-16 15:15:45	145	0.044415
2025-06-16 15:15:46	146	0.040476
2025-06-16 15:15:47	147	0.038177
2025-06-16 15:15:48	148	0.143233
2025-06-16 15:15:49	149	0.04146
2025-06-16 15:15:50	150	0.042445
2025-06-16 15:15:51	151	0.039819
2025-06-16 15:15:52	152	0.044743
2025-06-16 15:15:53	153	0.040804
2025-06-16 15:15:54	154	0.039491
2025-06-16 15:15:55	155	0.045728
2025-06-16 15:15:56	156	0.043102
2025-06-16 15:15:57	157	0.034238
2025-06-16 15:15:58	158	0.044087
2025-06-16 15:15:59	159	0.039491
2025-06-16 15:16:00	160	0.045728
2025-06-16 15:16:01	161	0.037849
2025-06-16 15:16:02	162	0.037193
2025-06-16 15:16:03	163	0.044087
2025-06-16 15:16:04	164	0.040804
2025-06-16 15:16:04	164	0.045728
2025-06-16 15:16:05	165	0.037849
2025-06-16 15:16:07	167	0.038506
2025-06-16 15:16:08	168	0.040147
2025-06-16 15:16:09	169	0.038506
2025-06-16 15:16:10	170	0.043102
2025-06-16 15:16:11	171	0.044087
2025-06-16 15:16:11	171	0.035223
2025-06-16 15:16:12	172	0.039819
2025-06-16 15:16:13	173	0.038834
2025-06-16 15:16:14	174	0.038177
2025-06-16 15:16:15	175	0.039491
2025-06-16 15:16:16	176	0.042774
2025-06-16 15:16:17	177	0.043759
2025-06-16 15:16:18	178	0.044415
2025-06-16 15:16:19	179	0.04343
2025-06-16 15:16:20	180	0.041132
2025-06-16 15:16:21	181	0.037849
2025-06-16 15:16:22	182	0.045728
2025-06-16 15:16:23	183	0.038834
2025-06-16 15:16:24	184	0.044743
2025-06-16 15:16:25	185	0.045728
2025-06-16 15:16:26	186	0.044743
2025-06-16 15:16:27	187	0.037521
2025-06-16 15:16:28	188	0.04343
2025-06-16 15:16:29	189	0.039162
2025-06-16 15:16:30	190	0.039491
2025-06-16 15:16:31	191	0.034566
2025-06-16 15:16:32	192	0.043102
2025-06-16 15:16:33	193	0.040476
2025-06-16 15:16:34	194	0.039491
2025-06-16 15:16:34	194	0.039162
2025-06-16 15:16:36	196	0.043102
2025-06-16 15:16:36	196	0.039491
2025-06-16 15:16:37	197	0.043102
2025-06-16 15:16:38	198	0.041789
2025-06-16 15:16:39	199	0.039162
2025-06-16 15:16:40	200	0.044415
2025-06-16 15:16:41	201	0.037849
2025-06-16 15:16:42	202	0.044415
2025-06-16 15:16:43	203	0.045072
2025-06-16 15:16:44	204	0.040804
2025-06-16 15:16:45	205	0.04737
2025-06-16 15:16:46	206	0.036536
2025-06-16 15:16:47	207	0.036536
2025-06-16 15:16:48	208	0.045728
2025-06-16 15:16:49	209	0.035879
2025-06-16 15:16:50	210	0.04343
2025-06-16 15:16:51	211	0.039491
2025-06-16 15:16:52	212	0.038834
2025-06-16 15:16:53	213	0.044415
2025-06-16 15:16:54	214	0.042774
2025-06-16 15:16:55	215	0.040147
2025-06-16 15:16:56	216	0.04343
2025-06-16 15:16:57	217	0.037849
2025-06-16 15:16:58	218	0.042774
2025-06-16 15:16:59	219	0.04343
2025-06-16 15:16:59	219	0.045072
2025-06-16 15:17:00	220	0.04343
2025-06-16 15:17:01	221	0.040147
2025-06-16 15:17:02	222	0.044415
2025-06-16 15:17:03	223	0.04146
2025-06-16 15:17:04	224	0.046713
2025-06-16 15:17:05	225	0.038506
2025-06-16 15:17:06	226	0.039819
2025-06-16 15:17:07	227	0.035223
2025-06-16 15:17:08	228	0.036536
2025-06-16 15:17:09	229	0.040147
2025-06-16 15:17:10	230	0.044087
2025-06-16 15:17:11	231	0.043102
2025-06-16 15:17:12	232	0.044087
2025-06-16 15:17:13	233	0.039491
2025-06-16 15:17:14	234	0.039819
2025-06-16 15:17:16	236	0.040147
2025-06-16 15:17:16	236	0.04146
2025-06-16 15:17:18	238	0.039162
2025-06-16 15:17:18	238	0.041132
2025-06-16 15:17:19	239	0.038506
2025-06-16 15:17:20	240	0.041132
2025-06-16 15:17:21	241	0.043759
2025-06-16 15:17:22	242	0.042117
2025-06-16 15:17:24	244	0.042445
2025-06-16 15:17:25	245	0.04343
2025-06-16 15:17:26	246	0.04146
2025-06-16 15:17:27	247	0.040476
2025-06-16 15:17:28	248	0.039819
2025-06-16 15:17:29	249	0.040147
2025-06-16 15:17:30	250	0.039162
2025-06-16 15:17:31	251	0.037521
2025-06-16 15:17:33	253	0.037521
2025-06-16 15:17:34	254	0.040804
2025-06-16 15:17:35	255	0.039491
2025-06-16 15:17:36	256	0.043759
2025-06-16 15:17:37	257	0.040804
2025-06-16 15:17:38	258	0.036208
2025-06-16 15:17:39	259	0.037849
2025-06-16 15:17:40	260	0.043759
2025-06-16 15:17:41	261	0.04737
2025-06-16 15:17:42	262	0.040147
2025-06-16 15:17:43	263	0.040147
2025-06-16 15:17:44	264	0.040476
2025-06-16 15:17:45	265	0.039491
2025-06-16 15:17:46	266	0.039491
2025-06-16 15:17:48	268	0.044087
2025-06-16 15:17:49	269	0.041132
2025-06-16 15:17:50	270	0.040476
2025-06-16 15:17:51	271	0.038177
2025-06-16 15:17:52	272	0.037521
2025-06-16 15:17:53	273	0.036536
2025-06-16 15:17:54	274	0.044087
2025-06-16 15:17:55	275	0.04146
2025-06-16 15:17:56	276	0.040804
2025-06-16 15:17:58	278	0.044743
2025-06-16 15:17:59	279	0.044415
2025-06-16 15:18:00	280	0.042774
2025-06-16 15:18:01	281	0.041789
2025-06-16 15:18:01	281	0.040476
2025-06-16 15:18:02	282	0.044415
2025-06-16 15:18:03	283	0.04146
2025-06-16 15:18:04	284	0.037193
2025-06-16 15:18:06	286	0.04343
2025-06-16 15:18:06	286	0.041789
2025-06-16 15:18:08	288	0.045072
2025-06-16 15:18:09	289	0.037193
2025-06-16 15:18:09	289	0.043759
2025-06-16 15:18:10	290	0.035879
2025-06-16 15:18:11	291	0.037849
2025-06-16 15:18:12	292	0.045072
2025-06-16 15:18:14	294	0.039819
2025-06-16 15:18:15	295	0.038834
2025-06-16 15:18:16	296	0.047042
2025-06-16 15:18:17	297	0.043102
2025-06-16 15:18:18	298	0.04146
2025-06-16 15:18:18	298	0.037521
2025-06-16 15:18:19	299	0.044087
2025-06-16 15:18:20	300	0.042445
2025-06-16 15:18:21	301	0.043759
2025-06-16 15:18:22	302	0.044743
2025-06-16 15:18:23	303	0.043102
2025-06-16 15:18:24	304	0.045072
2025-06-16 15:18:26	306	0.039819
2025-06-16 15:18:26	306	0.042774
2025-06-16 15:18:27	307	0.039491
2025-06-16 15:18:28	308	0.037849
2025-06-16 15:18:29	309	0.042774
2025-06-16 15:18:30	310	0.038834
2025-06-16 15:18:31	311	0.04737
2025-06-16 15:18:32	312	0.044087
2025-06-16 15:18:33	313	0.038177
2025-06-16 15:18:35	315	0.039491
2025-06-16 15:18:35	315	0.042445
2025-06-16 15:18:36	316	0.038834
2025-06-16 15:18:38	318	0.042445
2025-06-16 15:18:39	319	0.04146
2025-06-16 15:18:40	320	0.0454
2025-06-16 15:18:41	321	0.042445
2025-06-16 15:18:42	322	0.038506
2025-06-16 15:18:42	322	0.043759
2025-06-16 15:18:44	324	0.036864
2025-06-16 15:18:44	324	0.043102
2025-06-16 15:18:45	325	0.039162
2025-06-16 15:18:46	326	0.040147
2025-06-16 15:18:47	327	0.036864
2025-06-16 15:18:48	328	0.042117
2025-06-16 15:18:49	329	0.038506
2025-06-16 15:18:50	330	0.047698
2025-06-16 15:18:51	331	0.046057
2025-06-16 15:18:52	332	0.051966
2025-06-16 15:18:53	333	0.048026
2025-06-16 15:18:54	334	0.060174
2025-06-16 15:18:56	336	0.072649
2025-06-16 15:18:57	337	0.080856
2025-06-16 15:18:58	338	0.104494
2025-06-16 15:18:59	339	0.125177
2025-06-16 15:19:00	340	0.206267
2025-06-16 15:19:01	341	0.268972
2025-06-16 15:19:02	342	0.337587
2025-06-16 15:19:03	343	0.389787
2025-06-16 15:19:04	344	0.438704
2025-06-16 15:19:05	345	0.465296
2025-06-16 15:19:06	346	0.477771
2025-06-16 15:19:07	347	0.483024
2025-06-16 15:19:08	348	0.484337
2025-06-16 15:19:09	349	0.478428
2025-06-16 15:19:10	350	0.470549
2025-06-16 15:19:11	351	0.462013
2025-06-16 15:19:12	352	0.449538
2025-06-16 15:19:13	353	0.436734
2025-06-16 15:19:14	354	0.420319
2025-06-16 15:19:15	355	0.405217
2025-06-16 15:19:16	356	0.392413
2025-06-16 15:19:17	357	0.375342
2025-06-16 15:19:18	358	0.364179
2025-06-16 15:19:19	359	0.347108
2025-06-16 15:19:20	360	0.332663
2025-06-16 15:19:21	361	0.320187
2025-06-16 15:19:22	362	0.304429
2025-06-16 15:19:23	363	0.284731
2025-06-16 15:19:24	364	0.279478
2025-06-16 15:19:24	364	0.267331
2025-06-16 15:19:25	365	0.254527
2025-06-16 15:19:26	366	0.242708
2025-06-16 15:19:27	367	0.223995
2025-06-16 15:19:28	368	0.219399
2025-06-16 15:19:29	369	0.207252
2025-06-16 15:19:30	370	0.194777
2025-06-16 15:19:31	371	0.185584
2025-06-16 15:19:32	372	0.180331
2025-06-16 15:19:33	373	0.168841
2025-06-16 15:19:34	374	0.159648
2025-06-16 15:19:35	375	0.138966
2025-06-16 15:19:36	376	0.132728
2025-06-16 15:19:37	377	0.124849
2025-06-16 15:19:38	378	0.118939
2025-06-16 15:19:39	379	0.111717
2025-06-16 15:19:40	380	0.106792
2025-06-16 15:19:41	381	0.098913
2025-06-16 15:19:42	382	0.092675
2025-06-16 15:19:43	383	0.087422
2025-06-16 15:19:44	384	0.080528
2025-06-16 15:19:45	385	0.07626
2025-06-16 15:19:46	386	0.071007
2025-06-16 15:19:47	387	0.065426
2025-06-16 15:19:48	388	0.069366
2025-06-16 15:19:49	389	0.069694
2025-06-16 15:19:50	390	0.062472
2025-06-16 15:19:51	391	0.059517
2025-06-16 15:19:52	392	0.050981
2025-06-16 15:19:53	393	0.049011
2025-06-16 15:19:54	394	0.051966
2025-06-16 15:19:55	395	0.046713
2025-06-16 15:19:56	396	0.049668
2025-06-16 15:19:56	396	0.045072
2025-06-16 15:19:58	398	0.051966
2025-06-16 15:19:58	398	0.046713
2025-06-16 15:19:59	399	0.044087
2025-06-16 15:20:00	400	0.044087
2025-06-16 15:20:01	401	0.045072
2025-06-16 15:20:02	402	0.044415
2025-06-16 15:20:03	403	0.046385
2025-06-16 15:20:04	404	0.039162
2025-06-16 15:20:05	405	0.040476
2025-06-16 15:20:06	406	0.040147
2025-06-16 15:20:07	407	0.038506
2025-06-16 15:20:08	408	0.041789
2025-06-16 15:20:09	409	0.036208
2025-06-16 15:20:10	410	0.035879
2025-06-16 15:20:11	411	0.04146
2025-06-16 15:20:12	412	0.04146
2025-06-16 15:20:13	413	0.039162
2025-06-16 15:20:14	414	0.04146
2025-06-16 15:20:15	415	0.045072
2025-06-16 15:20:16	416	0.040147
2025-06-16 15:20:17	417	0.039491
2025-06-16 15:20:18	418	0.038506
2025-06-16 15:20:19	419	0.040476
2025-06-16 15:20:20	420	0.039491
2025-06-16 15:20:21	421	0.038506
2025-06-16 15:20:22	422	0.038834
2025-06-16 15:20:23	423	0.039491
2025-06-16 15:20:23	423	0.04146
2025-06-16 15:20:24	424	0.044415
2025-06-16 15:20:25	425	0.038506
2025-06-16 15:20:26	426	0.04146
2025-06-16 15:20:27	427	0.04146
2025-06-16 15:20:28	428	0.038834
2025-06-16 15:20:29	429	0.039819
2025-06-16 15:20:30	430	0.038506
2025-06-16 15:20:31	431	0.039162
2025-06-16 15:20:32	432	0.041789
2025-06-16 15:20:33	433	0.037521
2025-06-16 15:20:34	434	0.042774
2025-06-16 15:20:35	435	0.040476
2025-06-16 15:20:36	436	0.04343
2025-06-16 15:20:37	437	0.04146
2025-06-16 15:20:38	438	0.037193
2025-06-16 15:20:39	439	0.04343
2025-06-16 15:20:40	440	0.040147
2025-06-16 15:20:41	441	0.041789
2025-06-16 15:20:42	442	0.042774
2025-06-16 15:20:43	443	0.044087
2025-06-16 15:20:44	444	0.038506
2025-06-16 15:20:45	445	0.042445
2025-06-16 15:20:46	446	0.039819
2025-06-16 15:20:47	447	0.044415
2025-06-16 15:20:48	448	0.04146
2025-06-16 15:20:49	449	0.04146
2025-06-16 15:20:49	449	0.037521
2025-06-16 15:20:50	450	0.040147
2025-06-16 15:20:51	451	0.038506
2025-06-16 15:20:52	452	0.035879
2025-06-16 15:20:53	453	0.038177
2025-06-16 15:20:54	454	0.049011
2025-06-16 15:20:55	455	0.04343
2025-06-16 15:20:56	456	0.043102
2025-06-16 15:20:57	457	0.039819
2025-06-16 15:20:58	458	0.040147
2025-06-16 15:20:59	459	0.036536
2025-06-16 15:21:00	460	0.044087
2025-06-16 15:21:01	461	0.040476
2025-06-16 15:21:02	462	0.038834
2025-06-16 15:21:03	463	0.047042
2025-06-16 15:21:04	464	0.045728
2025-06-16 15:21:05	465	0.034238
2025-06-16 15:21:06	466	0.045072
2025-06-16 15:21:07	467	0.037521
2025-06-16 15:21:08	468	0.036208
2025-06-16 15:21:09	469	0.039162
2025-06-16 15:21:10	470	0.042117
2025-06-16 15:21:11	471	0.039162
2025-06-16 15:21:12	472	0.042774
2025-06-16 15:21:13	473	0.041789
2025-06-16 15:21:14	474	0.04146
2025-06-16 15:21:14	474	0.036864
2025-06-16 15:21:15	475	0.042774
2025-06-16 15:21:16	476	0.039162
2025-06-16 15:21:17	477	0.040147
2025-06-16 15:21:18	478	0.041132
2025-06-16 15:21:19	479	0.039819
2025-06-16 15:21:20	480	0.043102
2025-06-16 15:21:22	482	0.040804
2025-06-16 15:21:22	482	0.039162
2025-06-16 15:21:23	483	0.040147
2025-06-16 15:21:24	484	0.037521
2025-06-16 15:21:25	485	0.039491
2025-06-16 15:21:26	486	0.041789
2025-06-16 15:21:27	487	0.039162
2025-06-16 15:21:28	488	0.044087
2025-06-16 15:21:30	490	0.035223
2025-06-16 15:21:31	491	0.042774
2025-06-16 15:21:32	492	0.040147
2025-06-16 15:21:33	493	0.042445
2025-06-16 15:21:33	493	0.036536
2025-06-16 15:21:34	494	0.036864
2025-06-16 15:21:35	495	0.04146
2025-06-16 15:21:36	496	0.040476
2025-06-16 15:21:37	497	0.038834
2025-06-16 15:21:38	498	0.044743
2025-06-16 15:21:39	499	0.042774
2025-06-16 15:21:40	500	0.038506
2025-06-16 15:21:41	501	0.042774
2025-06-16 15:21:42	502	0.038177
2025-06-16 15:21:43	503	0.04343
2025-06-16 15:21:44	504	0.039491
2025-06-16 15:21:45	505	0.038506
2025-06-16 15:21:46	506	0.040476
2025-06-16 15:21:47	507	0.044087
2025-06-16 15:21:48	508	0.042117
2025-06-16 15:21:49	509	0.041789
2025-06-16 15:21:50	510	0.039162
2025-06-16 15:21:51	511	0.04146
2025-06-16 15:21:52	512	0.037849
2025-06-16 15:21:53	513	0.040804
2025-06-16 15:21:54	514	0.039819
2025-06-16 15:21:56	516	0.04343
2025-06-16 15:21:56	516	0.042117
2025-06-16 15:21:57	517	0.035879
2025-06-16 15:21:58	518	0.04146
2025-06-16 15:21:59	519	0.040147
2025-06-16 15:22:00	520	0.035879
2025-06-16 15:22:01	521	0.040476
2025-06-16 15:22:02	522	0.043102
2025-06-16 15:22:04	524	0.039491
2025-06-16 15:22:04	524	0.041789
2025-06-16 15:22:06	526	0.042445
2025-06-16 15:22:06	526	0.037521
2025-06-16 15:22:07	527	0.04343
2025-06-16 15:22:08	528	0.038506
2025-06-16 15:22:09	529	0.036536
2025-06-16 15:22:10	530	0.044087
2025-06-16 15:22:12	532	0.040147
2025-06-16 15:22:12	532	0.040804
2025-06-16 15:22:14	534	0.039819
2025-06-16 15:22:14	534	0.044743
2025-06-16 15:22:15	535	0.044087
2025-06-16 15:22:16	536	0.040476
2025-06-16 15:22:17	537	0.041789
2025-06-16 15:22:18	538	0.042117
2025-06-16 15:22:20	540	0.038834
2025-06-16 15:22:20	540	0.042445
2025-06-16 15:22:21	541	0.044743
2025-06-16 15:22:22	542	0.038177
2025-06-16 15:22:23	543	0.039162
2025-06-16 15:22:24	544	0.041789
2025-06-16 15:22:25	545	0.040476
2025-06-16 15:22:26	546	0.037193
2025-06-16 15:22:27	547	0.040476
2025-06-16 15:22:28	548	0.039162
2025-06-16 15:22:29	549	0.044087
2025-06-16 15:22:30	550	0.04343
2025-06-16 15:22:31	551	0.041132
2025-06-16 15:22:32	552	0.038506
2025-06-16 15:22:33	553	0.039819
2025-06-16 15:22:34	554	0.037521
2025-06-16 15:22:35	555	0.039819
2025-06-16 15:22:36	556	0.04146
2025-06-16 15:22:37	557	0.040147
2025-06-16 15:22:38	558	0.040804
2025-06-16 15:22:40	560	0.039491
2025-06-16 15:22:41	561	0.036208
2025-06-16 15:22:42	562	0.044415
2025-06-16 15:22:42	562	0.041132
2025-06-16 15:22:43	563	0.038506
2025-06-16 15:22:44	564	0.043759
2025-06-16 15:22:46	566	0.04146
2025-06-16 15:22:47	567	0.037521
2025-06-16 15:22:48	568	0.046385
2025-06-16 15:22:49	569	0.04146
2025-06-16 15:22:50	570	0.037193
2025-06-16 15:22:51	571	0.048355
2025-06-16 15:22:52	572	0.043759
2025-06-16 15:22:53	573	0.04146
2025-06-16 15:22:54	574	0.041132
2025-06-16 15:22:55	575	0.034894
2025-06-16 15:22:56	576	0.038177
2025-06-16 15:22:57	577	0.03391
2025-06-16 15:22:57	577	0.033253
2025-06-16 15:22:58	578	0.040804
2025-06-16 15:22:59	579	0.037849
2025-06-16 15:23:00	580	0.045072
2025-06-16 15:23:02	582	0.044087
2025-06-16 15:23:02	582	0.038177
2025-06-16 15:23:03	583	0.03391
2025-06-16 15:23:04	584	0.040476
2025-06-16 15:23:05	585	0.039819
2025-06-16 15:23:06	586	0.038506
2025-06-16 15:23:08	588	0.034894
2025-06-16 15:23:08	588	0.040476
2025-06-16 15:23:09	589	0.038177
2025-06-16 15:23:11	591	0.041789
2025-06-16 15:23:12	592	0.041132
2025-06-16 15:23:13	593	0.039162
2025-06-16 15:23:14	594	0.041132
2025-06-16 15:23:14	594	0.039491
2025-06-16 15:23:15	595	0.04343
2025-06-16 15:23:16	596	0.042774
2025-06-16 15:23:17	597	0.032268
2025-06-16 15:23:18	598	0.042117
2025-06-16 15:23:19	599	0.038177
2025-06-16 15:23:20	600	0.042774
2025-06-16 15:23:21	601	0.04343
2025-06-16 15:23:22	602	0.039491
2025-06-16 15:23:23	603	0.039819
2025-06-16 15:23:24	604	0.04146
2025-06-16 15:23:25	605	0.044087
2025-06-16 15:23:26	606	0.037849
2025-06-16 15:23:27	607	0.040804
2025-06-16 15:23:28	608	0.040804
2025-06-16 15:23:29	609	0.036864
2025-06-16 15:23:30	610	0.037521
2025-06-16 15:23:31	611	0.044087
2025-06-16 15:23:32	612	0.042445
2025-06-16 15:23:33	613	0.043759
2025-06-16 15:23:34	614	0.038506
2025-06-16 15:23:35	615	0.041132
2025-06-16 15:23:36	616	0.0454
2025-06-16 15:23:37	617	0.04146
2025-06-16 15:23:38	618	0.02997
2025-06-16 15:23:38	618	0.034566
2025-06-16 15:23:39	619	0.039819
2025-06-16 15:23:40	620	0.039162
2025-06-16 15:23:41	621	0.042117
2025-06-16 15:23:43	623	0.039162
2025-06-16 15:23:43	623	0.042445
2025-06-16 15:23:44	624	0.040147
2025-06-16 15:23:45	625	0.034238
2025-06-16 15:23:46	626	0.039162
2025-06-16 15:23:47	627	0.036208
2025-06-16 15:23:48	628	0.042117
2025-06-16 15:23:49	629	0.041132
2025-06-16 15:23:50	630	0.035223
2025-06-16 15:23:51	631	0.038506
2025-06-16 15:23:52	632	0.039491
2025-06-16 15:23:53	633	0.040147
2025-06-16 15:23:54	634	0.039491
2025-06-16 15:23:55	635	0.044415
2025-06-16 15:23:56	636	0.037849
2025-06-16 15:23:57	637	0.039162
2025-06-16 15:23:58	638	0.03391
2025-06-16 15:23:59	639	0.04146
2025-06-16 15:24:00	640	0.035223
2025-06-16 15:24:01	641	0.039819
2025-06-16 15:24:02	642	0.037849
2025-06-16 15:24:03	643	0.041132
2025-06-16 15:24:04	644	0.041789
2025-06-16 15:24:04	644	0.045728
2025-06-16 15:24:05	645	0.039162
2025-06-16 15:24:06	646	0.040804
2025-06-16 15:24:07	647	0.041789
2025-06-16 15:24:08	648	0.035879
2025-06-16 15:24:09	649	0.043102
2025-06-16 15:24:10	650	0.035551
2025-06-16 15:24:11	651	0.036536
2025-06-16 15:24:12	652	0.044415
2025-06-16 15:24:13	653	0.037193
2025-06-16 15:24:14	654	0.040804
2025-06-16 15:24:15	655	0.035551
2025-06-16 15:24:16	656	0.035551
2025-06-16 15:24:17	657	0.046385
2025-06-16 15:24:18	658	0.044087
2025-06-16 15:24:19	659	0.034894
2025-06-16 15:24:20	660	0.043102
2025-06-16 15:24:21	661	0.040804
2025-06-16 15:24:22	662	0.038177
2025-06-16 15:24:23	663	0.040804
2025-06-16 15:24:24	664	0.040804
2025-06-16 15:24:25	665	0.04146
2025-06-16 15:24:26	666	0.039491
2025-06-16 15:24:27	667	0.042445
2025-06-16 15:24:28	668	0.038177
2025-06-16 15:24:29	669	0.041132
2025-06-16 15:24:29	669	0.049668
2025-06-16 15:24:30	670	0.039491
2025-06-16 15:24:31	671	0.041132
2025-06-16 15:24:33	673	0.033253
2025-06-16 15:24:33	673	0.037849
2025-06-16 15:24:34	674	0.036536
2025-06-16 15:24:35	675	0.040476
2025-06-16 15:24:36	676	0.03391
2025-06-16 15:24:37	677	0.044415
2025-06-16 15:24:38	678	0.043759
2025-06-16 15:24:39	679	0.037193
2025-06-16 15:24:40	680	0.040476
2025-06-16 15:24:41	681	0.038834
2025-06-16 15:24:42	682	0.034894
2025-06-16 15:24:43	683	0.037521
2025-06-16 15:24:44	684	0.041789
2025-06-16 15:24:45	685	0.040804
2025-06-16 15:24:46	686	0.036864
2025-06-16 15:24:47	687	0.042117
2025-06-16 15:24:48	688	0.041132
2025-06-16 15:24:49	689	0.035551
2025-06-16 15:24:50	690	0.040147
2025-06-16 15:24:51	691	0.038834
2025-06-16 15:24:52	692	0.038834
2025-06-16 15:24:53	693	0.03391
2025-06-16 15:24:54	694	0.043759
2025-06-16 15:24:55	695	0.039819
2025-06-16 15:24:56	696	0.039491
2025-06-16 15:24:57	697	0.038506
2025-06-16 15:24:58	698	0.038834
2025-06-16 15:24:58	698	0.044087
2025-06-16 15:25:00	700	0.042445
2025-06-16 15:25:00	700	0.034238
2025-06-16 15:25:01	701	0.038834
2025-06-16 15:25:02	702	0.043759
2025-06-16 15:25:03	703	0.041132
2025-06-16 15:25:04	704	0.038177
2025-06-16 15:25:05	705	0.040804
2025-06-16 15:25:06	706	0.03391
2025-06-16 15:25:07	707	0.044743
2025-06-16 15:25:08	708	0.042445
2025-06-16 15:25:09	709	0.039162
2025-06-16 15:25:10	710	0.038834
2025-06-16 15:25:11	711	0.033581
2025-06-16 15:25:12	712	0.040476
2025-06-16 15:25:13	713	0.041132
2025-06-16 15:25:14	714	0.036536
2025-06-16 15:25:15	715	0.038506
2025-06-16 15:25:16	716	0.041789
2025-06-16 15:25:17	717	0.038506
2025-06-16 15:25:18	718	0.041132
2025-06-16 15:25:19	719	0.042774
2025-06-16 15:25:20	720	0.036208
2025-06-16 15:25:21	721	0.040476
2025-06-16 15:25:22	722	0.036208
2025-06-16 15:25:22	722	0.039819
2025-06-16 15:25:23	723	0.042117
2025-06-16 15:25:24	724	0.034238
2025-06-16 15:25:25	725	0.033253
2025-06-16 15:25:26	726	0.032925
2025-06-16 15:25:27	727	0.037193
2025-06-16 15:25:28	728	0.036864
2025-06-16 15:25:29	729	0.038506
2025-06-16 15:25:30	730	0.038506
2025-06-16 15:25:31	731	0.037521
2025-06-16 15:25:32	732	0.037193
2025-06-16 15:25:34	734	0.038506
2025-06-16 15:25:35	735	0.039491
2025-06-16 15:25:36	736	0.039162
2025-06-16 15:25:37	737	0.038834
2025-06-16 15:25:38	738	0.038177
2025-06-16 15:25:39	739	0.037193
2025-06-16 15:25:39	739	0.042117
2025-06-16 15:25:40	740	0.039819
2025-06-16 15:25:41	741	0.038834
2025-06-16 15:25:42	742	0.041132
2025-06-16 15:25:44	744	0.040476
2025-06-16 15:25:45	745	0.042445
2025-06-16 15:25:46	746	0.043102
2025-06-16 15:25:47	747	0.045072
2025-06-16 15:25:48	748	0.037193
2025-06-16 15:25:49	749	0.035879
2025-06-16 15:25:50	750	0.040147
2025-06-16 15:25:51	751	0.038834
2025-06-16 15:25:52	752	0.037521
2025-06-16 15:25:53	753	0.040147
2025-06-16 15:25:54	754	0.038834
2025-06-16 15:25:55	755	0.045728
2025-06-16 15:25:56	756	0.044087
2025-06-16 15:25:57	757	0.040804
2025-06-16 15:25:58	758	0.040804
2025-06-16 15:25:59	759	0.040804
2025-06-16 15:26:00	760	0.044415
2025-06-16 15:26:02	762	0.040147
2025-06-16 15:26:02	762	0.040147
2025-06-16 15:26:03	763	0.041132
2025-06-16 15:26:04	764	0.036864
2025-06-16 15:26:05	765	0.034894
2025-06-16 15:26:06	766	0.039162
2025-06-16 15:26:07	767	0.040476
2025-06-16 15:26:08	768	0.040804
2025-06-16 15:26:10	770	0.039819
2025-06-16 15:26:11	771	0.037193
2025-06-16 15:26:12	772	0.037193
2025-06-16 15:26:13	773	0.034566
2025-06-16 15:26:14	774	0.040476
2025-06-16 15:26:14	774	0.039819
2025-06-16 15:26:15	775	0.044087
2025-06-16 15:26:16	776	0.036536
2025-06-16 15:26:18	778	0.04343
2025-06-16 15:26:19	779	0.039491
2025-06-16 15:26:20	780	0.043759
2025-06-16 15:26:20	780	0.046057
2025-06-16 15:26:21	781	0.040804
2025-06-16 15:26:22	782	0.044743
2025-06-16 15:26:23	783	0.042774
2025-06-16 15:26:24	784	0.035879
2025-06-16 15:26:26	786	0.039162
2025-06-16 15:26:27	787	0.039162
2025-06-16 15:26:28	788	0.039491
2025-06-16 15:26:29	789	0.035551
2025-06-16 15:26:30	790	0.038177
2025-06-16 15:26:31	791	0.040804
2025-06-16 15:26:31	791	0.04146
2025-06-16 15:26:32	792	0.037849
2025-06-16 15:26:34	794	0.039819
2025-06-16 15:26:35	795	0.035223
2025-06-16 15:26:36	796	0.04146
2025-06-16 15:26:37	797	0.040147
2025-06-16 15:26:38	798	0.039819
2025-06-16 15:26:39	799	0.036536
2025-06-16 15:26:40	800	0.037849
2025-06-16 15:26:41	801	0.04146
2025-06-16 15:26:43	803	0.040147
2025-06-16 15:26:44	804	0.045072
2025-06-16 15:26:45	805	0.043759
2025-06-16 15:26:46	806	0.032596
2025-06-16 15:26:47	807	0.039162
2025-06-16 15:26:47	807	0.036536
2025-06-16 15:26:48	808	0.042445
2025-06-16 15:26:49	809	0.037849
2025-06-16 15:26:51	811	0.040476
2025-06-16 15:26:52	812	0.046385
2025-06-16 15:26:53	813	0.039491
2025-06-16 15:26:54	814	0.040147
2025-06-16 15:26:55	815	0.039491
2025-06-16 15:26:55	815	0.041132
2025-06-16 15:26:56	816	0.041132
2025-06-16 15:26:58	818	0.038506
2025-06-16 15:26:58	818	0.046713
2025-06-16 15:26:59	819	0.039819
2025-06-16 15:27:00	820	0.035879
2025-06-16 15:27:01	821	0.040147
2025-06-16 15:27:02	822	0.039491
2025-06-16 15:27:03	823	0.039162
2025-06-16 15:27:04	824	0.041132
2025-06-16 15:27:05	825	0.042445
2025-06-16 15:27:06	826	0.040476
2025-06-16 15:27:07	827	0.042445
2025-06-16 15:27:08	828	0.0454
2025-06-16 15:27:09	829	0.037521
2025-06-16 15:27:10	830	0.037521
2025-06-16 15:27:11	831	0.038506
2025-06-16 15:27:12	832	0.04737
2025-06-16 15:27:13	833	0.042445
2025-06-16 15:27:14	834	0.034566
2025-06-16 15:27:15	835	0.042774
2025-06-16 15:27:16	836	0.039819
2025-06-16 15:27:17	837	0.045728
2025-06-16 15:27:18	838	0.043102
2025-06-16 15:27:19	839	0.044087
2025-06-16 15:27:20	840	0.036864
2025-06-16 15:27:21	841	0.040804
2025-06-16 15:27:22	842	0.038177
2025-06-16 15:27:23	843	0.036864
2025-06-16 15:27:24	844	0.04343
2025-06-16 15:27:25	845	0.038834
2025-06-16 15:27:26	846	0.045072
2025-06-16 15:27:27	847	0.037521
2025-06-16 15:27:28	848	0.042445
2025-06-16 15:27:29	849	0.041132
2025-06-16 15:27:30	850	0.037849
2025-06-16 15:27:31	851	0.043759
2025-06-16 15:27:32	852	0.035551
2025-06-16 15:27:33	853	0.037849
2025-06-16 15:27:34	854	0.039819
2025-06-16 15:27:35	855	0.038177
2025-06-16 15:27:36	856	0.040147
2025-06-16 15:27:36	856	0.044743
2025-06-16 15:27:38	858	0.039491
2025-06-16 15:27:39	859	0.037193
2025-06-16 15:27:40	860	0.042445
2025-06-16 15:27:40	860	0.045728
2025-06-16 15:27:41	861	0.0454
2025-06-16 15:27:42	862	0.038834
2025-06-16 15:27:43	863	0.043102
2025-06-16 15:27:44	864	0.038506
2025-06-16 15:27:45	865	0.042774
2025-06-16 15:27:46	866	0.044415
2025-06-16 15:27:47	867	0.04146
2025-06-16 15:27:48	868	0.040804
2025-06-16 15:27:49	869	0.039491
2025-06-16 15:27:50	870	0.040147
2025-06-16 15:27:51	871	0.045728
2025-06-16 15:27:52	872	0.04146
2025-06-16 15:27:53	873	0.038834
2025-06-16 15:27:54	874	0.04737
2025-06-16 15:27:55	875	0.040147
2025-06-16 15:27:56	876	0.041789
2025-06-16 15:27:57	877	0.035551
2025-06-16 15:27:58	878	0.041132
2025-06-16 15:27:59	879	0.041789
2025-06-16 15:28:00	880	0.045072
2025-06-16 15:28:01	881	0.040147
2025-06-16 15:28:02	882	0.040147
2025-06-16 15:28:03	883	0.037849
2025-06-16 15:28:03	883	0.035551
2025-06-16 15:28:04	884	0.039491
2025-06-16 15:28:05	885	0.041132
2025-06-16 15:28:06	886	0.037193
2025-06-16 15:28:08	888	0.038506
2025-06-16 15:28:08	888	0.043102
2025-06-16 15:28:09	889	0.042774
2025-06-16 15:28:10	890	0.036864
2025-06-16 15:28:11	891	0.037849
2025-06-16 15:28:12	892	0.041132
2025-06-16 15:28:13	893	0.040476
2025-06-16 15:28:14	894	0.040804
2025-06-16 15:28:15	895	0.039819
2025-06-16 15:28:16	896	0.043102
2025-06-16 15:28:17	897	0.044415
2025-06-16 15:28:18	898	0.040804
2025-06-16 15:28:19	899	0.040804
2025-06-16 15:28:20	900	0.039162
2025-06-16 15:28:21	901	0.033581
2025-06-16 15:28:22	902	0.040147
2025-06-16 15:28:23	903	0.038506
2025-06-16 15:28:24	904	0.040476
2025-06-16 15:28:25	905	0.040147
2025-06-16 15:28:26	906	0.032268
2025-06-16 15:28:27	907	0.042117
2025-06-16 15:28:28	908	0.043759
2025-06-16 15:28:29	909	0.039819
2025-06-16 15:28:30	910	0.036864
2025-06-16 15:28:30	910	0.038834
2025-06-16 15:28:31	911	0.041789
2025-06-16 15:28:32	912	0.039491
2025-06-16 15:28:34	914	0.043759
2025-06-16 15:28:34	914	0.036864
2025-06-16 15:28:36	916	0.03391
2025-06-16 15:28:36	916	0.040476
2025-06-16 15:28:37	917	0.041132
2025-06-16 15:28:38	918	0.040147
2025-06-16 15:28:39	919	0.044743
2025-06-16 15:28:40	920	0.040804
2025-06-16 15:28:41	921	0.041132
2025-06-16 15:28:42	922	0.040476
2025-06-16 15:28:43	923	0.043759
2025-06-16 15:28:44	924	0.044087
2025-06-16 15:28:45	925	0.044743
2025-06-16 15:28:46	926	0.037521
2025-06-16 15:28:47	927	0.038506
2025-06-16 15:28:48	928	0.045072
2025-06-16 15:28:49	929	0.034894
2025-06-16 15:28:50	930	0.045728
2025-06-16 15:28:51	931	0.038834
2025-06-16 15:28:52	932	0.035223
2025-06-16 15:28:53	933	0.039819
2025-06-16 15:28:54	934	0.042117
2025-06-16 15:28:55	935	0.043759
2025-06-16 15:28:56	936	0.039162
2025-06-16 15:28:56	936	0.036208
2025-06-16 15:28:57	937	0.050981
2025-06-16 15:28:59	939	0.038506
2025-06-16 15:28:59	939	0.037521
2025-06-16 15:29:00	940	0.035223
2025-06-16 15:29:01	941	0.036208
2025-06-16 15:29:02	942	0.040804
2025-06-16 15:29:03	943	0.041789
2025-06-16 15:29:04	944	0.037521
2025-06-16 15:29:05	945	0.040147
2025-06-16 15:29:06	946	0.039162
2025-06-16 15:29:07	947	0.042774
2025-06-16 15:29:08	948	0.040147
2025-06-16 15:29:09	949	0.042117
2025-06-16 15:29:10	950	0.038506
2025-06-16 15:29:11	951	0.037849
2025-06-16 15:29:12	952	0.044415
2025-06-16 15:29:13	953	0.041789
2025-06-16 15:29:14	954	0.041132
2025-06-16 15:29:15	955	0.043759
2025-06-16 15:29:16	956	0.036208
2025-06-16 15:29:17	957	0.039819
2025-06-16 15:29:18	958	0.037849
2025-06-16 15:29:19	959	0.039491
2025-06-16 15:29:20	960	0.04146
2025-06-16 15:29:21	961	0.039491
2025-06-16 15:29:21	961	0.043102
2025-06-16 15:29:22	962	0.043102
2025-06-16 15:29:24	964	0.036536
2025-06-16 15:29:24	964	0.040804
2025-06-16 15:29:26	966	0.040147
2025-06-16 15:29:27	967	0.040476
2025-06-16 15:29:28	968	0.041132
2025-06-16 15:29:28	968	0.035551
2025-06-16 15:29:29	969	0.038834
2025-06-16 15:29:30	970	0.032268
2025-06-16 15:29:31	971	0.04146
2025-06-16 15:29:32	972	0.042445
2025-06-16 15:29:34	974	0.032268
2025-06-16 15:29:35	975	0.042117
2025-06-16 15:29:36	976	0.030627
2025-06-16 15:29:37	977	0.040147
2025-06-16 15:29:38	978	0.046057
2025-06-16 15:29:39	979	0.042774
2025-06-16 15:29:40	980	0.040804
2025-06-16 15:29:41	981	0.039162
2025-06-16 15:29:42	982	0.040147
2025-06-16 15:29:43	983	0.041132
2025-06-16 15:29:44	984	0.041789
2025-06-16 15:29:45	985	0.044087
2025-06-16 15:29:46	986	0.04146
2025-06-16 15:29:47	987	0.0454
2025-06-16 15:29:48	988	0.035551
2025-06-16 15:29:49	989	0.039819
2025-06-16 15:29:51	991	0.038506
2025-06-16 15:29:51	991	0.037849
2025-06-16 15:29:52	992	0.042117
2025-06-16 15:29:53	993	0.040804
2025-06-16 15:29:54	994	0.037193
2025-06-16 15:29:56	996	0.044087
2025-06-16 15:29:56	996	0.037849
2025-06-16 15:29:57	997	0.034894
2025-06-16 15:29:58	998	0.038834
2025-06-16 15:30:00	1000	0.039819
2025-06-16 15:30:01	1001	0.035879
2025-06-16 15:30:02	1002	0.040804
2025-06-16 15:30:02	1002	0.040147
2025-06-16 15:30:04	1004	0.041132
2025-06-16 15:30:04	1004	0.041789
2025-06-16 15:30:06	1006	0.039162
2025-06-16 15:30:07	1007	0.038506
2025-06-16 15:30:08	1008	0.040476
2025-06-16 15:30:09	1009	0.037849
2025-06-16 15:30:10	1010	0.042774
2025-06-16 15:30:11	1011	0.036208
2025-06-16 15:30:12	1012	0.037193
2025-06-16 15:30:12	1012	0.037193
2025-06-16 15:30:13	1013	0.04146
2025-06-16 15:30:15	1015	0.035879
2025-06-16 15:30:16	1016	0.032268
2025-06-16 15:30:17	1017	0.040476
2025-06-16 15:30:17	1017	0.036208
2025-06-16 15:30:18	1018	0.036208
2025-06-16 15:30:19	1019	0.040476
2025-06-16 15:30:20	1020	0.04343
2025-06-16 15:30:21	1021	0.044743
2025-06-16 15:30:22	1022	0.034894
2025-06-16 15:30:24	1024	0.037193
2025-06-16 15:30:25	1025	0.036864
2025-06-16 15:30:26	1026	0.035223
2025-06-16 15:30:27	1027	0.041132
2025-06-16 15:30:28	1028	0.036864
2025-06-16 15:30:29	1029	0.034238
2025-06-16 15:30:30	1030	0.0454
2025-06-16 15:30:30	1030	0.034566
2025-06-16 15:30:31	1031	0.043759
2025-06-16 15:30:33	1033	0.038506
2025-06-16 15:30:33	1033	0.043759
2025-06-16 15:30:34	1034	0.040147
2025-06-16 15:30:35	1035	0.044087
2025-06-16 15:30:36	1036	0.034238
2025-06-16 15:30:37	1037	0.039819
2025-06-16 15:30:38	1038	0.035879
2025-06-16 15:30:39	1039	0.038834
2025-06-16 15:30:40	1040	0.04343
2025-06-16 15:30:41	1041	0.033253
2025-06-16 15:30:42	1042	0.042445
2025-06-16 15:30:43	1043	0.038506
2025-06-16 15:30:44	1044	0.042117
2025-06-16 15:30:45	1045	0.04146
2025-06-16 15:30:46	1046	0.034894
2025-06-16 15:30:47	1047	0.037849
2025-06-16 15:30:48	1048	0.042445
2025-06-16 15:30:49	1049	0.035551
2025-06-16 15:30:50	1050	0.043759
2025-06-16 15:30:51	1051	0.040476
2025-06-16 15:30:52	1052	0.042445
2025-06-16 15:30:53	1053	0.039491
2025-06-16 15:30:54	1054	0.04343
2025-06-16 15:30:55	1055	0.04343
2025-06-16 15:30:56	1056	0.04146
2025-06-16 15:30:57	1057	0.039819
2025-06-16 15:30:58	1058	0.037521
2025-06-16 15:30:59	1059	0.038834
2025-06-16 15:31:01	1061	0.040804
2025-06-16 15:31:01	1061	0.044415
2025-06-16 15:31:02	1062	0.040147
2025-06-16 15:31:03	1063	0.043102
2025-06-16 15:31:04	1064	0.037193
2025-06-16 15:31:05	1065	0.040804
2025-06-16 15:31:06	1066	0.042445
2025-06-16 15:31:07	1067	0.044087
2025-06-16 15:31:08	1068	0.042774
2025-06-16 15:31:09	1069	0.044415
2025-06-16 15:31:10	1070	0.04343
2025-06-16 15:31:11	1071	0.042445
2025-06-16 15:31:12	1072	0.040804
2025-06-16 15:31:13	1073	0.04146
2025-06-16 15:31:14	1074	0.044743
2025-06-16 15:31:15	1075	0.04343
2025-06-16 15:31:16	1076	0.039819
2025-06-16 15:31:17	1077	0.032925
2025-06-16 15:31:18	1078	0.042774
2025-06-16 15:31:19	1079	0.039819
2025-06-16 15:31:19	1079	0.040476
2025-06-16 15:31:21	1081	0.035223
2025-06-16 15:31:22	1082	0.038834
2025-06-16 15:31:23	1083	0.046057
2025-06-16 15:31:24	1084	0.048026
2025-06-16 15:31:24	1084	0.04146
2025-06-16 15:31:25	1085	0.041132
2025-06-16 15:31:26	1086	0.04343
2025-06-16 15:31:27	1087	0.044087
2025-06-16 15:31:28	1088	0.036536
2025-06-16 15:31:29	1089	0.042445
2025-06-16 15:31:30	1090	0.038834
2025-06-16 15:31:31	1091	0.044415
2025-06-16 15:31:32	1092	0.040476
2025-06-16 15:31:33	1093	0.042445
2025-06-16 15:31:34	1094	0.04146
2025-06-16 15:31:35	1095	0.04146
2025-06-16 15:31:36	1096	0.045072
2025-06-16 15:31:37	1097	0.040804
2025-06-16 15:31:38	1098	0.042774
2025-06-16 15:31:39	1099	0.042117
2025-06-16 15:31:40	1100	0.042445
2025-06-16 15:31:41	1101	0.038506
2025-06-16 15:31:42	1102	0.042445
2025-06-16 15:31:43	1103	0.035551
2025-06-16 15:31:44	1104	0.04146
2025-06-16 15:31:45	1105	0.038177
2025-06-16 15:31:46	1106	0.040804
2025-06-16 15:31:46	1106	0.044743
2025-06-16 15:31:47	1107	0.036864
2025-06-16 15:31:48	1108	0.044415
2025-06-16 15:31:50	1110	0.040476
2025-06-16 15:31:50	1110	0.039162
2025-06-16 15:31:51	1111	0.044743
2025-06-16 15:31:52	1112	0.040147
2025-06-16 15:31:53	1113	0.04146
2025-06-16 15:31:54	1114	0.038506
2025-06-16 15:31:55	1115	0.042445
2025-06-16 15:31:56	1116	0.040804
2025-06-16 15:31:57	1117	0.037849
2025-06-16 15:31:58	1118	0.039162
2025-06-16 15:31:59	1119	0.045072
2025-06-16 15:32:00	1120	0.040804
2025-06-16 15:32:01	1121	0.037849
2025-06-16 15:32:02	1122	0.041132
2025-06-16 15:32:03	1123	0.039819
2025-06-16 15:32:04	1124	0.040804
2025-06-16 15:32:05	1125	0.04146
2025-06-16 15:32:06	1126	0.036864
2025-06-16 15:32:07	1127	0.036864
2025-06-16 15:32:08	1128	0.042445
2025-06-16 15:32:09	1129	0.042774
2025-06-16 15:32:10	1130	0.04343
2025-06-16 15:32:11	1131	0.039819
2025-06-16 15:32:11	1131	0.040804
2025-06-16 15:32:12	1132	0.041132
2025-06-16 15:32:14	1134	0.038506
2025-06-16 15:32:14	1134	0.042445
2025-06-16 15:32:15	1135	0.043102
2025-06-16 15:32:16	1136	0.040147
2025-06-16 15:32:17	1137	0.037521
2025-06-16 15:32:18	1138	0.037521
2025-06-16 15:32:19	1139	0.038506
2025-06-16 15:32:20	1140	0.038506
2025-06-16 15:32:21	1141	0.046057
2025-06-16 15:32:22	1142	0.043759
2025-06-16 15:32:23	1143	0.045072
2025-06-16 15:32:24	1144	0.036864
2025-06-16 15:32:25	1145	0.039491
2025-06-16 15:32:26	1146	0.037521
2025-06-16 15:32:27	1147	0.045072
2025-06-16 15:32:28	1148	0.044415
2025-06-16 15:32:29	1149	0.038834
2025-06-16 15:32:30	1150	0.037521
2025-06-16 15:32:31	1151	0.039819
2025-06-16 15:32:32	1152	0.048026
2025-06-16 15:32:33	1153	0.045072
2025-06-16 15:32:34	1154	0.037849
2025-06-16 15:32:35	1155	0.044415
2025-06-16 15:32:36	1156	0.042774
2025-06-16 15:32:37	1157	0.037521
2025-06-16 15:32:37	1157	0.044743
2025-06-16 15:32:38	1158	0.037193
2025-06-16 15:32:40	1160	0.040476
2025-06-16 15:32:40	1160	0.042774
2025-06-16 15:32:41	1161	0.039819
2025-06-16 15:32:42	1162	0.042117
2025-06-16 15:32:43	1163	0.041789
2025-06-16 15:32:44	1164	0.046057
2025-06-16 15:32:45	1165	0.037849
2025-06-16 15:32:46	1166	0.039819
2025-06-16 15:32:47	1167	0.042774
2025-06-16 15:32:48	1168	0.038834
2025-06-16 15:32:49	1169	0.036864
2025-06-16 15:32:50	1170	0.040804
2025-06-16 15:32:51	1171	0.039819
2025-06-16 15:32:52	1172	0.04146
2025-06-16 15:32:53	1173	0.038506
2025-06-16 15:32:54	1174	0.038506
2025-06-16 15:32:55	1175	0.040147
2025-06-16 15:32:56	1176	0.042774
2025-06-16 15:32:57	1177	0.042774
2025-06-16 15:32:58	1178	0.046057
2025-06-16 15:32:59	1179	0.046057
2025-06-16 15:32:59	1179	0.041132
2025-06-16 15:33:00	1180	0.042117
2025-06-16 15:33:02	1182	0.045728
2025-06-16 15:33:03	1183	0.037193
2025-06-16 15:33:04	1184	0.043102
2025-06-16 15:33:05	1185	0.042117
2025-06-16 15:33:05	1185	0.040476
2025-06-16 15:33:06	1186	0.037849
2025-06-16 15:33:08	1188	0.04343
2025-06-16 15:33:09	1189	0.046057
2025-06-16 15:33:09	1189	0.04146
2025-06-16 15:33:10	1190	0.037193
2025-06-16 15:33:11	1191	0.037193
2025-06-16 15:33:12	1192	0.041132
2025-06-16 15:33:13	1193	0.042445
2025-06-16 15:33:15	1195	0.044087
2025-06-16 15:33:15	1195	0.041789
2025-06-16 15:33:16	1196	0.039819
2025-06-16 15:33:17	1197	0.042445
2025-06-16 15:33:18	1198	0.039819
2025-06-16 15:33:19	1199	0.04146
2025-06-16 15:33:20	1200	0.040476
2025-06-16 15:33:21	1201	0.036536
2025-06-16 15:33:22	1202	0.042445
2025-06-16 15:33:23	1203	0.041789
2025-06-16 15:33:24	1204	0.043102
2025-06-16 15:33:25	1205	0.038177
2025-06-16 15:33:26	1206	0.045728
2025-06-16 15:33:27	1207	0.043759
2025-06-16 15:33:28	1208	0.038177
2025-06-16 15:33:30	1210	0.039162
2025-06-16 15:33:30	1210	0.040804
2025-06-16 15:33:32	1212	0.038834
2025-06-16 15:33:33	1213	0.044743
2025-06-16 15:33:34	1214	0.036536
2025-06-16 15:33:35	1215	0.042774
2025-06-16 15:33:36	1216	0.042445
2025-06-16 15:33:37	1217	0.039491
2025-06-16 15:33:37	1217	0.043759
2025-06-16 15:33:38	1218	0.043102
2025-06-16 15:33:40	1220	0.040804
2025-06-16 15:33:41	1221	0.042445
2025-06-16 15:33:42	1222	0.038834
2025-06-16 15:33:43	1223	0.039162
2025-06-16 15:33:44	1224	0.044415
2025-06-16 15:33:45	1225	0.04343
2025-06-16 15:33:46	1226	0.041132
2025-06-16 15:33:47	1227	0.042445
2025-06-16 15:33:48	1228	0.039819
2025-06-16 15:33:49	1229	0.043102
2025-06-16 15:33:50	1230	0.038506
2025-06-16 15:33:51	1231	0.044743
2025-06-16 15:33:52	1232	0.034894
2025-06-16 15:33:53	1233	0.042774
2025-06-16 15:33:54	1234	0.037521
2025-06-16 15:33:55	1235	0.039819
2025-06-16 15:33:56	1236	0.040476
2025-06-16 15:33:57	1237	0.04146
2025-06-16 15:33:58	1238	0.040147
2025-06-16 15:33:59	1239	0.040476
2025-06-16 15:34:00	1240	0.038834
2025-06-16 15:34:01	1241	0.040804
2025-06-16 15:34:02	1242	0.037849
2025-06-16 15:34:02	1242	0.039819
2025-06-16 15:34:03	1243	0.036864
2025-06-16 15:34:04	1244	0.038506
2025-06-16 15:34:06	1246	0.043759
2025-06-16 15:34:07	1247	0.041132
2025-06-16 15:34:08	1248	0.041132
2025-06-16 15:34:09	1249	0.033253
2025-06-16 15:34:10	1250	0.035879
2025-06-16 15:34:11	1251	0.041132
2025-06-16 15:34:12	1252	0.042774
2025-06-16 15:34:13	1253	0.040147
2025-06-16 15:34:14	1254	0.039819
2025-06-16 15:34:15	1255	0.039819
2025-06-16 15:34:16	1256	0.039819
2025-06-16 15:34:16	1256	0.042117
2025-06-16 15:34:17	1257	0.038177
2025-06-16 15:34:19	1259	0.037849
2025-06-16 15:34:20	1260	0.043102
2025-06-16 15:34:21	1261	0.035223
2025-06-16 15:34:22	1262	0.039491
2025-06-16 15:34:23	1263	0.044087
2025-06-16 15:34:24	1264	0.043759
2025-06-16 15:34:25	1265	0.041132
2025-06-16 15:34:26	1266	0.036208
2025-06-16 15:34:27	1267	0.038506
2025-06-16 15:34:27	1267	0.036536
2025-06-16 15:34:28	1268	0.049011
2025-06-16 15:34:30	1270	0.038506
2025-06-16 15:34:30	1270	0.041132
2025-06-16 15:34:31	1271	0.038834
2025-06-16 15:34:32	1272	0.037849
2025-06-16 15:34:33	1273	0.043759
2025-06-16 15:34:34	1274	0.042774
2025-06-16 15:34:35	1275	0.040147
2025-06-16 15:34:36	1276	0.044415
2025-06-16 15:34:37	1277	0.040804
2025-06-16 15:34:38	1278	0.034566
2025-06-16 15:34:39	1279	0.04146
2025-06-16 15:34:40	1280	0.035879
2025-06-16 15:34:41	1281	0.041132

## Sheet: Pressure Data
dateTime	Relative time	G1	G2	G4	G5
2025-06-16 15:11:13	0	6.28e-06	0.0001	0.0001	-0.028166
2025-06-16 15:11:14	1	6.28e-06	0.0001	0.0001	-0.028166
2025-06-16 15:11:15	2	6.28e-06	0.0001	0.0001	-0.023789
2025-06-16 15:11:16	3	6.28e-06	0.0001	0.0001	-0.028166
2025-06-16 15:11:17	4	6.28e-06	0.0001	0.0001	-0.041297
2025-06-16 15:11:18	5	6.28e-06	0.0001	0.0001	-0.019412
2025-06-16 15:11:19	6	6.28e-06	0.0001	0.0001	-0.028166
2025-06-16 15:11:20	7	6.28e-06	0.0001	0.0001	-0.032543
2025-06-16 15:11:21	8	6.28e-06	0.0001	0.0001	-0.032543
2025-06-16 15:11:22	9	6.3e-06	0.0001	0.0001	-0.03692
2025-06-16 15:11:23	10	6.28e-06	0.0001	0.0001	-0.03692
2025-06-16 15:11:24	11	6.28e-06	0.0001	0.0001	-0.028166
2025-06-16 15:11:25	12	6.28e-06	0.0001	0.0001	-0.041297
2025-06-16 15:11:26	13	6.28e-06	0.0001	0.0001	-0.032543
2025-06-16 15:11:27	14	6.28e-06	0.0001	0.0001	-0.03692
2025-06-16 15:11:28	15	6.3e-06	0.0001	0.0001	-0.028166
2025-06-16 15:11:29	16	6.28e-06	0.0001	0.0001	-0.041297
2025-06-16 15:11:30	17	6.28e-06	0.0001	0.0001	-0.032543
2025-06-16 15:11:31	18	6.3e-06	0.0001	0.0001	-0.041297
2025-06-16 15:11:32	19	6.28e-06	0.0001	0.0001	-0.045674
2025-06-16 15:11:33	20	6.28e-06	0.0001	0.0001	-0.032543
2025-06-16 15:11:34	21	6.28e-06	0.0001	0.0001	-0.023789
2025-06-16 15:11:35	22	6.28e-06	0.0001	0.0001	-0.045674
2025-06-16 15:11:36	23	6.28e-06	0.0001	0.0001	-0.03692
2025-06-16 15:11:37	24	6.28e-06	0.0001	0.0001	-0.032543
2025-06-16 15:11:37	24	6.28e-06	0.0001	0.0001	-0.028166
2025-06-16 15:11:38	25	6.28e-06	0.0001	0.0001	-0.045674
2025-06-16 15:11:39	26	6.28e-06	0.0001	0.0001	-0.03692
2025-06-16 15:11:40	27	6.28e-06	0.0001	0.0001	-0.023789
2025-06-16 15:11:41	28	6.28e-06	0.0001	0.0001	-0.03692
2025-06-16 15:11:42	29	6.28e-06	0.0001	0.0001	-0.045674
2025-06-16 15:11:43	30	6.28e-06	0.0001	0.0001	-0.03692
2025-06-16 15:11:44	31	6.28e-06	0.0001	0.0001	-0.03692
2025-06-16 15:11:45	32	6.28e-06	0.0001	0.0001	-0.015035
2025-06-16 15:11:46	33	6.28e-06	0.0001	0.0001	-0.028166
2025-06-16 15:11:47	34	6.28e-06	0.0001	0.0001	-0.041297
2025-06-16 15:11:48	35	6.28e-06	0.0001	0.0001	-0.032543
2025-06-16 15:11:49	36	6.3e-06	0.0001	0.0001	-0.032543
2025-06-16 15:11:50	37	6.28e-06	0.0001	0.0001	-0.041297
2025-06-16 15:11:51	38	6.3e-06	0.0001	0.0001	-0.032543
2025-06-16 15:11:52	39	6.28e-06	0.0001	0.0001	-0.032543
2025-06-16 15:11:53	40	6.28e-06	0.0001	0.0001	-0.023789
2025-06-16 15:11:54	41	6.26e-06	0.0001	0.0001	-0.032543
2025-06-16 15:11:55	42	6.28e-06	0.0001	0.0001	-0.028166
2025-06-16 15:11:56	43	6.3e-06	0.0001	0.0001	-0.028166
2025-06-16 15:11:57	44	6.28e-06	0.0001	0.0001	-0.028166
2025-06-16 15:11:58	45	6.28e-06	0.0001	0.0001	-0.041297
2025-06-16 15:11:59	46	6.28e-06	0.0001	0.0001	-0.041297
2025-06-16 15:12:00	47	6.28e-06	0.0001	0.0001	-0.032543
2025-06-16 15:12:01	48	6.28e-06	0.0001	0.0001	-0.03692
2025-06-16 15:12:02	49	6.28e-06	0.0001	0.0001	-0.032543
2025-06-16 15:12:02	49	6.28e-06	0.0001	0.0001	-0.041297
2025-06-16 15:12:03	50	6.28e-06	0.0001	0.0001	-0.032543
2025-06-16 15:12:04	51	6.3e-06	0.0001	0.0001	-0.032543
2025-06-16 15:12:05	52	6.28e-06	0.0001	0.0001	-0.041297
2025-06-16 15:12:06	53	6.28e-06	0.0001	0.0001	-0.032543
2025-06-16 15:12:07	54	6.28e-06	0.0001	0.0001	-0.028166
2025-06-16 15:12:08	55	6.26e-06	0.0001	0.0001	-0.041297
2025-06-16 15:12:09	56	6.3e-06	0.0001	0.0001	-0.032543
2025-06-16 15:12:10	57	6.28e-06	0.0001	0.0001	-0.045674
2025-06-16 15:12:11	58	6.3e-06	0.0001	0.0001	-0.028166
2025-06-16 15:12:12	59	6.28e-06	0.0001	0.0001	-0.03692
2025-06-16 15:12:13	60	6.28e-06	0.0001	0.0001	-0.032543
2025-06-16 15:12:14	61	6.28e-06	0.0001	0.0001	-0.03692
2025-06-16 15:12:15	62	6.28e-06	0.0001	0.0001	-0.045674
2025-06-16 15:12:16	63	6.28e-06	0.0001	0.0001	-0.032543
2025-06-16 15:12:17	64	6.28e-06	0.0001	0.0001	-0.032543
2025-06-16 15:12:18	65	6.28e-06	0.0001	0.0001	-0.019412
2025-06-16 15:12:19	66	6.28e-06	0.0001	0.0001	-0.032543
2025-06-16 15:12:20	67	6.28e-06	0.0001	0.0001	-0.03692
2025-06-16 15:12:21	68	6.28e-06	0.0001	0.0001	-0.041297
2025-06-16 15:12:22	69	6.28e-06	0.0001	0.0001	-0.03692
2025-06-16 15:12:23	70	6.28e-06	0.0001	0.0001	-0.032543
2025-06-16 15:12:24	71	6.28e-06	0.0001	0.0001	-0.032543
2025-06-16 15:12:25	72	6.28e-06	0.0001	0.0001	-0.045674
2025-06-16 15:12:26	73	6.26e-06	0.0001	0.0001	-0.03692
2025-06-16 15:12:27	74	6.26e-06	0.0001	0.0001	-0.023789
2025-06-16 15:12:27	74	6.28e-06	0.0001	0.0001	-0.032543
2025-06-16 15:12:28	75	6.22e-06	0.0001	0.0001	-0.03692
2025-06-16 15:12:29	76	6.28e-06	0.0001	0.0001	-0.023789
2025-06-16 15:12:30	77	6.28e-06	0.0001	0.0001	-0.028166
2025-06-16 15:12:31	78	6.26e-06	0.0001	0.0001	-0.023789
2025-06-16 15:12:32	79	6.24e-06	0.0001	0.0001	-0.03692
2025-06-16 15:12:33	80	6.22e-06	0.0001	0.0001	-0.023789
2025-06-16 15:12:34	81	6.2e-06	0.0001	0.0001	-0.023789
2025-06-16 15:12:35	82	6.2e-06	0.0001	0.0001	-0.041297
2025-06-16 15:12:36	83	6.2e-06	0.0001	0.0001	-0.032543
2025-06-16 15:12:37	84	6.2e-06	0.0001	0.0001	-0.03692
2025-06-16 15:12:38	85	6.18e-06	0.0001	0.0001	-0.028166
2025-06-16 15:12:39	86	6.18e-06	0.0001	0.0001	-0.023789
2025-06-16 15:12:40	87	6.18e-06	0.0001	0.0001	-0.032543
2025-06-16 15:12:41	88	6.18e-06	0.0001	0.0001	-0.023789
2025-06-16 15:12:42	89	6.2e-06	0.0001	0.0001	-0.041297
2025-06-16 15:12:43	90	6.18e-06	0.0001	0.0001	-0.028166
2025-06-16 15:12:44	91	6.18e-06	0.0001	0.0001	-0.054427
2025-06-16 15:12:45	92	6.18e-06	0.0001	0.0001	-0.032543
2025-06-16 15:12:46	93	6.18e-06	0.0001	0.0001	-0.032543
2025-06-16 15:12:47	94	6.18e-06	0.0001	0.0001	-0.019412
2025-06-16 15:12:48	95	6.18e-06	0.0001	0.0001	-0.023789
2025-06-16 15:12:49	96	6.18e-06	0.0001	0.0001	-0.03692
2025-06-16 15:12:50	97	6.18e-06	0.0001	0.0001	-0.023789
2025-06-16 15:12:51	98	6.18e-06	0.0001	0.0001	-0.032543
2025-06-16 15:12:52	99	6.18e-06	0.0001	0.0001	-0.023789
2025-06-16 15:12:53	100	6.18e-06	0.0001	0.0001	-0.032543
2025-06-16 15:12:53	100	6.2e-06	0.0001	0.0001	-0.041297
2025-06-16 15:12:54	101	6.18e-06	0.0001	0.0001	-0.05005
2025-06-16 15:12:55	102	6.18e-06	0.0001	0.0001	-0.032543
2025-06-16 15:12:56	103	6.2e-06	0.0001	0.0001	-0.032543
2025-06-16 15:12:57	104	6.18e-06	0.0001	0.0001	-0.028166
2025-06-16 15:12:58	105	6.18e-06	0.0001	0.0001	-0.028166
2025-06-16 15:12:59	106	6.18e-06	0.0001	0.0001	-0.028166
2025-06-16 15:13:00	107	6.18e-06	0.0001	0.0001	-0.03692
2025-06-16 15:13:02	109	6.18e-06	0.0001	0.0001	-0.032543
2025-06-16 15:13:02	109	6.18e-06	0.0001	0.0001	-0.041297
2025-06-16 15:13:03	110	6.18e-06	0.0001	0.0001	-0.054427
2025-06-16 15:13:04	111	6.18e-06	0.0001	0.0001	-0.03692
2025-06-16 15:13:05	112	6.18e-06	0.0001	0.0001	-0.019412
2025-06-16 15:13:07	114	6.18e-06	0.0001	0.0001	-0.045674
2025-06-16 15:13:08	115	6.18e-06	0.0001	0.0001	-0.03692
2025-06-16 15:13:09	116	6.18e-06	0.0001	0.0001	-0.032543
2025-06-16 15:13:10	117	6.18e-06	0.0001	0.0001	-0.023789
2025-06-16 15:13:11	118	6.18e-06	0.0001	0.0001	-0.041297
2025-06-16 15:13:12	119	6.18e-06	0.0001	0.0001	-0.023789
2025-06-16 15:13:13	120	6.18e-06	0.0001	0.0001	-0.03692
2025-06-16 15:13:14	121	6.18e-06	0.0001	0.0001	-0.028166
2025-06-16 15:13:15	122	6.18e-06	0.0001	0.0001	-0.041297
2025-06-16 15:13:16	123	6.18e-06	0.0001	0.0001	-0.028166
2025-06-16 15:13:17	124	6.18e-06	0.0001	0.0001	-0.045674
2025-06-16 15:13:18	125	6.18e-06	0.0001	0.0001	-0.045674
2025-06-16 15:13:19	126	6.18e-06	0.0001	0.0001	-0.023789
2025-06-16 15:13:20	127	6.18e-06	0.0001	0.0001	-0.023789
2025-06-16 15:13:21	128	6.18e-06	0.0001	0.0001	-0.03692
2025-06-16 15:13:22	129	6.18e-06	0.0001	0.0001	-0.028166
2025-06-16 15:13:23	130	6.16e-06	0.0001	0.0001	-0.028166
2025-06-16 15:13:24	131	6.16e-06	0.0001	0.0001	-0.041297
2025-06-16 15:13:25	132	6.16e-06	0.0001	0.0001	-0.032543
2025-06-16 15:13:26	133	6.18e-06	0.0001	0.0001	-0.03692
2025-06-16 15:13:28	135	6.18e-06	0.0001	0.0001	-0.023789
2025-06-16 15:13:28	135	6.18e-06	0.0001	0.0001	-0.05005
2025-06-16 15:13:29	136	6.18e-06	0.0001	0.0001	-0.05005
2025-06-16 15:13:30	137	6.18e-06	0.0001	0.0001	-0.03692
2025-06-16 15:13:31	138	6.18e-06	0.0001	0.0001	-0.028166
2025-06-16 15:13:32	139	6.18e-06	0.0001	0.0001	-0.032543
2025-06-16 15:13:34	141	6.18e-06	0.0001	0.0001	-0.03692
2025-06-16 15:13:35	142	6.18e-06	0.0001	0.0001	-0.045674
2025-06-16 15:13:36	143	6.18e-06	0.0001	0.0001	-0.03692
2025-06-16 15:13:36	143	6.18e-06	0.0001	0.0001	-0.032543
2025-06-16 15:13:37	144	6.18e-06	0.0001	0.0001	-0.03692
2025-06-16 15:13:38	145	6.18e-06	0.0001	0.0001	-0.03692
2025-06-16 15:13:39	146	6.18e-06	0.0001	0.0001	-0.028166
2025-06-16 15:13:41	148	6.18e-06	0.0001	0.0001	-0.028166
2025-06-16 15:13:42	149	6.18e-06	0.0001	0.0001	-0.045674
2025-06-16 15:13:43	150	6.18e-06	0.0001	0.0001	-0.028166
2025-06-16 15:13:44	151	6.16e-06	0.0001	0.0001	-0.028166
2025-06-16 15:13:44	151	6.18e-06	0.0001	0.0001	-0.032543
2025-06-16 15:13:45	152	6.18e-06	0.0001	0.0001	-0.032543
2025-06-16 15:13:47	154	6.18e-06	0.0001	0.0001	-0.023789
2025-06-16 15:13:48	155	6.18e-06	0.0001	0.0001	-0.03692
2025-06-16 15:13:49	156	6.18e-06	0.0001	0.0001	-0.03692
2025-06-16 15:13:50	157	6.18e-06	0.0001	0.0001	-0.041297
2025-06-16 15:13:51	158	6.16e-06	0.0001	0.0001	-0.028166
2025-06-16 15:13:52	159	6.18e-06	0.0001	0.0001	-0.028166
2025-06-16 15:13:53	160	6.16e-06	0.0001	0.0001	-0.023789
2025-06-16 15:13:54	161	6.18e-06	0.0001	0.0001	-0.019412
2025-06-16 15:13:55	162	6.18e-06	0.0001	0.0001	-0.028166
2025-06-16 15:13:56	163	6.18e-06	0.0001	0.0001	-0.03692
2025-06-16 15:13:57	164	6.18e-06	0.0001	0.0001	-0.045674
2025-06-16 15:13:58	165	6.18e-06	0.0001	0.0001	-0.023789
2025-06-16 15:13:59	166	6.18e-06	0.0001	0.0001	-0.041297
2025-06-16 15:14:00	167	6.18e-06	0.0001	0.0001	-0.03692
2025-06-16 15:14:01	168	6.18e-06	0.0001	0.0001	-0.023789
2025-06-16 15:14:02	169	6.16e-06	0.0001	0.0001	-0.023789
2025-06-16 15:14:03	170	6.18e-06	0.0001	0.0001	-0.028166
2025-06-16 15:14:04	171	6.18e-06	0.0001	0.0001	-0.041297
2025-06-16 15:14:05	172	6.16e-06	0.0001	0.0001	-0.041297
2025-06-16 15:14:06	173	6.18e-06	0.0001	0.0001	-0.041297
2025-06-16 15:14:07	174	6.18e-06	0.0001	0.0001	-0.010658
2025-06-16 15:14:08	175	6.18e-06	0.0001	0.0001	-0.028166
2025-06-16 15:14:09	176	6.18e-06	0.0001	0.0001	-0.045674
2025-06-16 15:14:10	177	6.18e-06	0.0001	0.0001	-0.041297
2025-06-16 15:14:11	178	6.18e-06	0.0001	0.0001	-0.032543
2025-06-16 15:14:12	179	6.16e-06	0.0001	0.0001	-0.032543
2025-06-16 15:14:13	180	6.16e-06	0.0001	0.0001	-0.041297
2025-06-16 15:14:14	181	6.18e-06	0.0001	0.0001	-0.032543
2025-06-16 15:14:15	182	6.18e-06	0.0001	0.0001	-0.028166
2025-06-16 15:14:16	183	6.18e-06	0.0001	0.0001	-0.03692
2025-06-16 15:14:17	184	6.12e-06	0.0001	0.0001	-0.032543
2025-06-16 15:14:18	185	6.14e-06	0.0001	0.0001	-0.041297
2025-06-16 15:14:18	185	6.16e-06	0.0001	0.0001	-0.045674
2025-06-16 15:14:19	186	6.18e-06	0.0001	0.0001	-0.05005
2025-06-16 15:14:20	187	6.12e-06	0.0001	0.0001	-0.019412
2025-06-16 15:14:21	188	6.12e-06	0.0001	0.0001	-0.028166
2025-06-16 15:14:23	190	6.11e-06	0.0001	0.0001	-0.041297
2025-06-16 15:14:24	191	6.14e-06	0.0001	0.0001	-0.028166
2025-06-16 15:14:25	192	6.11e-06	0.0001	0.0001	-0.03692
2025-06-16 15:14:26	193	6.14e-06	0.0001	0.0001	-0.03692
2025-06-16 15:14:27	194	6.09e-06	0.0001	0.0001	-0.041297
2025-06-16 15:14:27	194	6.11e-06	0.0001	0.0001	-0.045674
2025-06-16 15:14:28	195	6.11e-06	0.0001	0.0001	-0.032543
2025-06-16 15:14:29	196	6.11e-06	0.0001	0.0001	-0.03692
2025-06-16 15:14:31	198	6.07e-06	0.0001	0.0001	-0.032543
2025-06-16 15:14:32	199	6.09e-06	0.0001	0.0001	-0.032543
2025-06-16 15:14:33	200	6.09e-06	0.0001	0.0001	-0.028166
2025-06-16 15:14:34	201	6.07e-06	0.0001	0.0001	-0.041297
2025-06-16 15:14:35	202	6.09e-06	0.0001	0.0001	-0.05005
2025-06-16 15:14:35	202	6.07e-06	0.0001	0.0001	-0.041297
2025-06-16 15:14:36	203	6.09e-06	0.0001	0.0001	-0.03692
2025-06-16 15:14:37	204	6.09e-06	0.0001	0.0001	-0.032543
2025-06-16 15:14:39	206	6.07e-06	0.0001	0.0001	-0.023789
2025-06-16 15:14:40	207	6.07e-06	0.0001	0.0001	-0.045674
2025-06-16 15:14:41	208	6.09e-06	0.0001	0.0001	-0.028166
2025-06-16 15:14:42	209	6.09e-06	0.0001	0.0001	-0.028166
2025-06-16 15:14:43	210	6.07e-06	0.0001	0.0001	-0.028166
2025-06-16 15:14:44	211	6.07e-06	0.0001	0.0001	-0.041297
2025-06-16 15:14:45	212	6.09e-06	0.0001	0.0001	-0.032543
2025-06-16 15:14:46	213	6.09e-06	0.0001	0.0001	-0.03692
2025-06-16 15:14:47	214	6.07e-06	0.0001	0.0001	-0.032543
2025-06-16 15:14:48	215	6.07e-06	0.0001	0.0001	-0.041297
2025-06-16 15:14:49	216	6.07e-06	0.0001	0.0001	-0.03692
2025-06-16 15:14:50	217	6.09e-06	0.0001	0.0001	-0.041297
2025-06-16 15:14:51	218	6.09e-06	0.0001	0.0001	-0.041297
2025-06-16 15:14:52	219	6.07e-06	0.0001	0.0001	-0.03692
2025-06-16 15:14:53	220	6.07e-06	0.0001	0.0001	-0.028166
2025-06-16 15:14:54	221	6.09e-06	0.0001	0.0001	-0.001904
2025-06-16 15:14:55	222	6.09e-06	0.0001	0.0001	-0.03692
2025-06-16 15:14:56	223	6.09e-06	0.0001	0.0001	-0.019412
2025-06-16 15:14:57	224	6.07e-06	0.0001	0.0001	-0.03692
2025-06-16 15:14:58	225	6.07e-06	0.0001	0.0001	-0.028166
2025-06-16 15:14:59	226	6.07e-06	0.0001	0.0001	-0.023789
2025-06-16 15:15:00	227	6.07e-06	0.0001	0.0001	-0.032543
2025-06-16 15:15:01	228	6.09e-06	0.0001	0.0001	-0.023789
2025-06-16 15:15:01	228	6.09e-06	0.0001	0.0001	-0.023789
2025-06-16 15:15:02	229	6.09e-06	0.0001	0.0001	-0.041297
2025-06-16 15:15:03	230	6.09e-06	0.0001	0.0001	-0.03692
2025-06-16 15:15:04	231	6.09e-06	0.0001	0.0001	-0.041297
2025-06-16 15:15:05	232	6.09e-06	0.0001	0.0001	-0.045674
2025-06-16 15:15:06	233	6.09e-06	0.0001	0.0001	-0.032543
2025-06-16 15:15:07	234	6.09e-06	0.0001	0.0001	-0.023789
2025-06-16 15:15:08	235	6.09e-06	0.0001	0.0001	-0.041297
2025-06-16 15:15:09	236	6.07e-06	0.0001	0.0001	-0.032543
2025-06-16 15:15:10	237	6.09e-06	0.0001	0.0001	-0.032543
2025-06-16 15:15:11	238	6.07e-06	0.0001	0.0001	-0.03692
2025-06-16 15:15:12	239	6.09e-06	0.0001	0.0001	-0.032543
2025-06-16 15:15:13	240	6.09e-06	0.0001	0.0001	-0.032543
2025-06-16 15:15:14	241	6.09e-06	0.0001	0.0001	-0.032543
2025-06-16 15:15:15	242	6.09e-06	0.0001	0.0001	-0.032543
2025-06-16 15:15:16	243	6.09e-06	0.0001	0.0001	-0.028166
2025-06-16 15:15:17	244	6.09e-06	0.0001	0.0001	-0.028166
2025-06-16 15:15:18	245	6.09e-06	0.0001	0.0001	-0.032543
2025-06-16 15:15:19	246	6.09e-06	0.0001	0.0001	-0.03692
2025-06-16 15:15:20	247	6.09e-06	0.0001	0.0001	-0.032543
2025-06-16 15:15:21	248	6.07e-06	0.0001	0.0001	-0.032543
2025-06-16 15:15:22	249	6.07e-06	0.0001	0.0001	-0.032543
2025-06-16 15:15:23	250	6.07e-06	0.0001	0.0001	-0.028166
2025-06-16 15:15:24	251	6.09e-06	0.0001	0.0001	-0.023789
2025-06-16 15:15:25	252	6.09e-06	0.0001	0.0001	-0.03692
2025-06-16 15:15:26	253	6.09e-06	0.0001	0.0001	-0.03692
2025-06-16 15:15:27	254	6.09e-06	0.0001	0.0001	-0.032543
2025-06-16 15:15:27	254	6.09e-06	0.0001	0.0001	-0.023789
2025-06-16 15:15:28	255	6.09e-06	0.0001	0.0001	-0.032543
2025-06-16 15:15:29	256	6.09e-06	0.0001	0.0001	-0.032543
2025-06-16 15:15:30	257	6.09e-06	0.0001	0.0001	-0.045674
2025-06-16 15:15:31	258	6.09e-06	0.0001	0.0001	-0.041297
2025-06-16 15:15:32	259	6.09e-06	0.0001	0.0001	-0.032543
2025-06-16 15:15:33	260	6.09e-06	0.0001	0.0001	-0.010658
2025-06-16 15:15:34	261	6.07e-06	0.0001	0.0001	-0.015035
2025-06-16 15:15:35	262	6.07e-06	0.0001	0.0001	-0.028166
2025-06-16 15:15:36	263	6.09e-06	0.0001	0.0001	-0.019412
2025-06-16 15:15:37	264	6.07e-06	0.0001	0.0001	-0.03692
2025-06-16 15:15:38	265	6.09e-06	0.0001	0.0001	-0.03692
2025-06-16 15:15:39	266	6.09e-06	0.0001	0.0001	-0.03692
2025-06-16 15:15:40	267	6.09e-06	0.0001	0.0001	-0.032543
2025-06-16 15:15:41	268	6.09e-06	0.0001	0.0001	-0.03692
2025-06-16 15:15:42	269	6.09e-06	0.0001	0.0001	-0.03692
2025-06-16 15:15:43	270	6.09e-06	0.0001	0.0001	-0.028166
2025-06-16 15:15:44	271	6.09e-06	0.0001	0.0001	-0.028166
2025-06-16 15:15:45	272	6.09e-06	0.0001	0.0001	-0.032543
2025-06-16 15:15:46	273	6.09e-06	0.0001	0.0001	-0.028166
2025-06-16 15:15:47	274	6.09e-06	0.0001	0.0001	-0.03692
2025-06-16 15:15:48	275	6.07e-06	0.0001	0.0001	-0.032543
2025-06-16 15:15:49	276	6.09e-06	0.0001	0.0001	-0.019412
2025-06-16 15:15:50	277	6.07e-06	0.0001	0.0001	-0.032543
2025-06-16 15:15:51	278	6.07e-06	0.0001	0.0001	-0.041297
2025-06-16 15:15:52	279	6.07e-06	0.0001	0.0001	-0.023789
2025-06-16 15:15:52	279	6.09e-06	0.0001	0.0001	-0.041297
2025-06-16 15:15:53	280	6.07e-06	0.0001	0.0001	-0.045674
2025-06-16 15:15:54	281	6.09e-06	0.0001	0.0001	-0.03692
2025-06-16 15:15:55	282	6.07e-06	0.0001	0.0001	-0.054427
2025-06-16 15:15:56	283	6.09e-06	0.0001	0.0001	-0.05005
2025-06-16 15:15:57	284	6.09e-06	0.0001	0.0001	-0.03692
2025-06-16 15:15:58	285	6.09e-06	0.0001	0.0001	-0.023789
2025-06-16 15:15:59	286	6.09e-06	0.0001	0.0001	-0.032543
2025-06-16 15:16:00	287	6.09e-06	0.0001	0.0001	-0.03692
2025-06-16 15:16:01	288	6.07e-06	0.0001	0.0001	-0.032543
2025-06-16 15:16:02	289	6.09e-06	0.0001	0.0001	-0.028166
2025-06-16 15:16:03	290	6.09e-06	0.0001	0.0001	-0.05005
2025-06-16 15:16:04	291	6.09e-06	0.0001	0.0001	-0.032543
2025-06-16 15:16:05	292	6.09e-06	0.0001	0.0001	-0.041297
2025-06-16 15:16:06	293	6.07e-06	0.0001	0.0001	-0.028166
2025-06-16 15:16:07	294	6.09e-06	0.0001	0.0001	-0.028166
2025-06-16 15:16:08	295	6.09e-06	0.0001	0.0001	-0.03692
2025-06-16 15:16:09	296	6.09e-06	0.0001	0.0001	-0.032543
2025-06-16 15:16:10	297	6.09e-06	0.0001	0.0001	-0.041297
2025-06-16 15:16:11	298	6.09e-06	0.0001	0.0001	-0.023789
2025-06-16 15:16:12	299	6.07e-06	0.0001	0.0001	-0.028166
2025-06-16 15:16:13	300	6.07e-06	0.0001	0.0001	-0.045674
2025-06-16 15:16:14	301	6.07e-06	0.0001	0.0001	-0.032543
2025-06-16 15:16:15	302	6.07e-06	0.0001	0.0001	-0.023789
2025-06-16 15:16:16	303	6.09e-06	0.0001	0.0001	-0.05005
2025-06-16 15:16:17	304	6.05e-06	0.0001	0.0001	-0.032543
2025-06-16 15:16:18	305	6.03e-06	0.0001	0.0001	-0.028166
2025-06-16 15:16:18	305	6.05e-06	0.0001	0.0001	-0.023789
2025-06-16 15:16:19	306	6.05e-06	0.0001	0.0001	-0.03692
2025-06-16 15:16:20	307	6.03e-06	0.0001	0.0001	-0.028166
2025-06-16 15:16:21	308	6.01e-06	0.0001	0.0001	-0.03692
2025-06-16 15:16:22	309	6.01e-06	0.0001	0.0001	-0.045674
2025-06-16 15:16:23	310	6.01e-06	0.0001	0.0001	-0.041297
2025-06-16 15:16:24	311	6.01e-06	0.0001	0.0001	-0.032543
2025-06-16 15:16:25	312	6.03e-06	0.0001	0.0001	-0.032543
2025-06-16 15:16:26	313	6.03e-06	0.0001	0.0001	-0.019412
2025-06-16 15:16:27	314	6.01e-06	0.0001	0.0001	-0.03692
2025-06-16 15:16:28	315	6.01e-06	0.0001	0.0001	-0.045674
2025-06-16 15:16:29	316	6.03e-06	0.0001	0.0001	-0.032543
2025-06-16 15:16:30	317	5.97e-06	0.0001	0.0001	-0.032543
2025-06-16 15:16:31	318	5.99e-06	0.0001	0.0001	-0.032543
2025-06-16 15:16:32	319	5.99e-06	0.0001	0.0001	-0.028166
2025-06-16 15:16:33	320	5.99e-06	0.0001	0.0001	-0.028166
2025-06-16 15:16:34	321	5.99e-06	0.0001	0.0001	-0.028166
2025-06-16 15:16:35	322	5.97e-06	0.0001	0.0001	-0.032543
2025-06-16 15:16:36	323	5.99e-06	0.0001	0.0001	-0.03692
2025-06-16 15:16:37	324	5.97e-06	0.0001	0.0001	-0.028166
2025-06-16 15:16:38	325	5.97e-06	0.0001	0.0001	-0.032543
2025-06-16 15:16:39	326	5.97e-06	0.0001	0.0001	-0.032543
2025-06-16 15:16:40	327	5.97e-06	0.0001	0.0001	-0.028166
2025-06-16 15:16:41	328	5.97e-06	0.0001	0.0001	-0.041297
2025-06-16 15:16:42	329	5.97e-06	0.0001	0.0001	-0.045674
2025-06-16 15:16:43	330	5.99e-06	0.0001	0.0001	-0.019412
2025-06-16 15:16:43	330	5.97e-06	0.0001	0.0001	-0.032543
2025-06-16 15:16:44	331	5.97e-06	0.0001	0.0001	-0.041297
2025-06-16 15:16:45	332	5.97e-06	0.0001	0.0001	-0.028166
2025-06-16 15:16:46	333	5.97e-06	0.0001	0.0001	-0.03692
2025-06-16 15:16:47	334	5.97e-06	0.0001	0.0001	-0.041297
2025-06-16 15:16:48	335	5.97e-06	0.0001	0.0001	-0.019412
2025-06-16 15:16:49	336	5.97e-06	0.0001	0.0001	-0.032543
2025-06-16 15:16:50	337	5.97e-06	0.0001	0.0001	-0.041297
2025-06-16 15:16:51	338	5.99e-06	0.0001	0.0001	-0.028166
2025-06-16 15:16:52	339	5.99e-06	0.0001	0.0001	-0.03692
2025-06-16 15:16:53	340	5.97e-06	0.0001	0.0001	-0.045674
2025-06-16 15:16:54	341	5.97e-06	0.0001	0.0001	-0.041297
2025-06-16 15:16:55	342	5.97e-06	0.0001	0.0001	-0.023789
2025-06-16 15:16:56	343	5.97e-06	0.0001	0.0001	-0.028166
2025-06-16 15:16:57	344	5.97e-06	0.0001	0.0001	-0.006281
2025-06-16 15:16:58	345	5.99e-06	0.0001	0.0001	-0.03692
2025-06-16 15:16:59	346	5.97e-06	0.0001	0.0001	-0.041297
2025-06-16 15:17:00	347	5.97e-06	0.0001	0.0001	-0.041297
2025-06-16 15:17:01	348	5.97e-06	0.0001	0.0001	-0.028166
2025-06-16 15:17:02	349	5.97e-06	0.0001	0.0001	-0.041297
2025-06-16 15:17:03	350	5.97e-06	0.0001	0.0001	-0.032543
2025-06-16 15:17:04	351	5.97e-06	0.0001	0.0001	-0.03692
2025-06-16 15:17:05	352	5.97e-06	0.0001	0.0001	-0.041297
2025-06-16 15:17:06	353	5.97e-06	0.0001	0.0001	-0.041297
2025-06-16 15:17:07	354	5.97e-06	0.0001	0.0001	-0.028166
2025-06-16 15:17:08	355	5.97e-06	0.0001	0.0001	-0.041297
2025-06-16 15:17:09	356	5.97e-06	0.0001	0.0001	-0.032543
2025-06-16 15:17:09	356	5.97e-06	0.0001	0.0001	-0.03692
2025-06-16 15:17:10	357	5.97e-06	0.0001	0.0001	-0.032543
2025-06-16 15:17:11	358	5.97e-06	0.0001	0.0001	-0.041297
2025-06-16 15:17:13	360	5.97e-06	0.0001	0.0001	-0.041297
2025-06-16 15:17:14	361	5.97e-06	0.0001	0.0001	-0.03692
2025-06-16 15:17:15	362	5.97e-06	0.0001	0.0001	-0.023789
2025-06-16 15:17:16	363	5.97e-06	0.0001	0.0001	-0.028166
2025-06-16 15:17:17	364	5.97e-06	0.0001	0.0001	-0.03692
2025-06-16 15:17:18	365	5.97e-06	0.0001	0.0001	-0.023789
2025-06-16 15:17:19	366	5.97e-06	0.0001	0.0001	-0.041297
2025-06-16 15:17:20	367	5.97e-06	0.0001	0.0001	-0.041297
2025-06-16 15:17:21	368	5.97e-06	0.0001	0.0001	-0.041297
2025-06-16 15:17:22	369	5.97e-06	0.0001	0.0001	-0.023789
2025-06-16 15:17:23	370	5.97e-06	0.0001	0.0001	-0.041297
2025-06-16 15:17:24	371	5.95e-06	0.0001	0.0001	-0.006281
2025-06-16 15:17:26	373	5.99e-06	0.0001	0.0001	-0.028166
2025-06-16 15:17:26	373	5.97e-06	0.0001	0.0001	-0.015035
2025-06-16 15:17:27	374	5.99e-06	0.0001	0.0001	-0.028166
2025-06-16 15:17:29	376	5.87e-06	0.0001	0.0001	-0.045674
2025-06-16 15:17:30	377	5.87e-06	0.0001	0.0001	-0.028166
2025-06-16 15:17:31	378	5.87e-06	0.0001	0.0001	-0.028166
2025-06-16 15:17:32	379	5.87e-06	0.0001	0.0001	-0.028166
2025-06-16 15:17:34	381	5.87e-06	0.0001	0.0001	-0.041297
2025-06-16 15:17:34	381	5.87e-06	0.0001	0.0001	-0.041297
2025-06-16 15:17:35	382	5.85e-06	0.0001	0.0001	-0.032543
2025-06-16 15:17:36	383	5.85e-06	0.0001	0.0001	-0.041297
2025-06-16 15:17:37	384	5.87e-06	0.0001	0.0001	-0.041297
2025-06-16 15:17:38	385	5.87e-06	0.0001	0.0001	-0.03692
2025-06-16 15:17:40	387	5.87e-06	0.0001	0.0001	-0.03692
2025-06-16 15:17:41	388	5.87e-06	0.0001	0.0001	-0.023789
2025-06-16 15:17:42	389	5.87e-06	0.0001	0.0001	-0.010658
2025-06-16 15:17:43	390	5.87e-06	0.0001	0.0001	-0.03692
2025-06-16 15:17:44	391	5.87e-06	0.0001	0.0001	-0.03692
2025-06-16 15:17:45	392	5.87e-06	0.0001	0.0001	-0.041297
2025-06-16 15:17:46	393	5.87e-06	0.0001	0.0001	-0.03692
2025-06-16 15:17:47	394	5.87e-06	0.0001	0.0001	-0.032543
2025-06-16 15:17:48	395	5.87e-06	0.0001	0.0001	-0.028166
2025-06-16 15:17:50	397	5.87e-06	0.0001	0.0001	-0.03692
2025-06-16 15:17:51	398	5.87e-06	0.0001	0.0001	-0.023789
2025-06-16 15:17:51	398	5.87e-06	0.0001	0.0001	-0.023789
2025-06-16 15:17:52	399	5.87e-06	0.0001	0.0001	-0.041297
2025-06-16 15:17:53	400	5.87e-06	0.0001	0.0001	-0.023789
2025-06-16 15:17:55	402	5.85e-06	0.0001	0.0001	-0.041297
2025-06-16 15:17:56	403	5.87e-06	0.0001	0.0001	-0.041297
2025-06-16 15:17:57	404	5.87e-06	0.0001	0.0001	-0.019412
2025-06-16 15:17:58	405	5.87e-06	0.0001	0.0001	-0.032543
2025-06-16 15:17:59	406	5.87e-06	0.0001	0.0001	-0.032543
2025-06-16 15:18:00	407	5.87e-06	0.0001	0.0001	-0.03692
2025-06-16 15:18:01	408	5.87e-06	0.0001	0.0001	-0.03692
2025-06-16 15:18:02	409	5.87e-06	0.0001	0.0001	-0.05005
2025-06-16 15:18:03	410	5.87e-06	0.0001	0.0001	-0.019412
2025-06-16 15:18:04	411	5.87e-06	0.0001	0.0001	-0.032543
2025-06-16 15:18:05	412	5.87e-06	0.0001	0.0001	-0.028166
2025-06-16 15:18:06	413	5.87e-06	0.0001	0.0001	-0.023789
2025-06-16 15:18:07	414	5.87e-06	0.0001	0.0001	-0.041297
2025-06-16 15:18:08	415	5.87e-06	0.0001	0.0001	-0.028166
2025-06-16 15:18:09	416	5.87e-06	0.0001	0.0001	-0.03692
2025-06-16 15:18:10	417	5.89e-06	0.0001	0.0001	-0.045674
2025-06-16 15:18:11	418	5.87e-06	0.0001	0.0001	-0.03692
2025-06-16 15:18:12	419	5.87e-06	0.0001	0.0001	-0.03692
2025-06-16 15:18:13	420	5.87e-06	0.0001	0.0001	-0.028166
2025-06-16 15:18:14	421	5.91e-06	0.0001	0.0001	-0.028166
2025-06-16 15:18:15	422	5.97e-06	0.0001	0.0001	-0.041297
2025-06-16 15:18:16	423	5.97e-06	0.0001	0.0001	-0.045674
2025-06-16 15:18:17	424	5.99e-06	0.0001	0.0001	-0.041297
2025-06-16 15:18:18	425	5.97e-06	0.0001	0.0001	-0.023789
2025-06-16 15:18:19	426	5.97e-06	0.0001	0.0001	-0.03692
2025-06-16 15:18:20	427	5.97e-06	0.0001	0.0001	-0.023789
2025-06-16 15:18:21	428	5.97e-06	0.0001	0.0001	-0.032543
2025-06-16 15:18:22	429	5.97e-06	0.0001	0.0001	-0.041297
2025-06-16 15:18:23	430	5.97e-06	0.0001	0.0001	-0.03692
2025-06-16 15:18:24	431	5.97e-06	0.0001	0.0001	-0.032543
2025-06-16 15:18:25	432	5.97e-06	0.0001	0.0001	-0.032543
2025-06-16 15:18:26	433	5.97e-06	0.0001	0.0001	-0.032543
2025-06-16 15:18:27	434	5.97e-06	0.0001	0.0001	-0.03692
2025-06-16 15:18:28	435	5.97e-06	0.0001	0.0001	-0.032543
2025-06-16 15:18:29	436	5.97e-06	0.0001	0.0001	-0.032543
2025-06-16 15:18:30	437	5.97e-06	0.0001	0.0001	-0.028166
2025-06-16 15:18:31	438	5.97e-06	0.0001	0.0001	-0.03692
2025-06-16 15:18:32	439	5.97e-06	0.0001	0.0001	-0.023789
2025-06-16 15:18:33	440	5.97e-06	0.0001	0.0001	-0.041297
2025-06-16 15:18:34	441	5.99e-06	0.0001	0.0001	-0.03692
2025-06-16 15:18:35	442	5.97e-06	0.0001	0.0001	-0.028166
2025-06-16 15:18:36	443	5.97e-06	0.0001	0.0001	-0.041297
2025-06-16 15:18:37	444	5.97e-06	0.0001	0.0001	-0.019412
2025-06-16 15:18:38	445	5.97e-06	0.0001	0.0001	-0.045674
2025-06-16 15:18:39	446	5.97e-06	0.0001	0.0001	-0.023789
2025-06-16 15:18:40	447	5.97e-06	0.0001	0.0001	-0.023789
2025-06-16 15:18:41	448	5.97e-06	0.0001	0.0001	-0.032543
2025-06-16 15:18:42	449	5.95e-06	0.0001	0.0001	-0.03692
2025-06-16 15:18:43	450	5.97e-06	0.0001	0.0001	-0.028166
2025-06-16 15:18:44	451	5.97e-06	0.0001	0.0001	-0.03692
2025-06-16 15:18:45	452	5.99e-06	0.0001	0.0001	-0.03692
2025-06-16 15:18:46	453	5.97e-06	0.0001	0.0001	-0.03692
2025-06-16 15:18:47	454	5.97e-06	0.0001	0.0001	-0.041297
2025-06-16 15:18:48	455	5.97e-06	0.0001	0.0001	-0.03692
2025-06-16 15:18:49	456	5.99e-06	0.0001	0.0001	-0.028166
2025-06-16 15:18:50	457	5.89e-06	0.0001	0.0001	-0.045674
2025-06-16 15:18:51	458	5.87e-06	0.0001	0.0001	-0.028166
2025-06-16 15:18:52	459	5.87e-06	0.0001	0.0001	-0.028166
2025-06-16 15:18:53	460	5.87e-06	0.0001	0.0001	-0.045674
2025-06-16 15:18:54	461	5.87e-06	0.0001	0.0001	-0.041297
2025-06-16 15:18:55	462	5.87e-06	0.0001	0.0001	-0.041297
2025-06-16 15:18:56	463	5.87e-06	0.0001	0.0001	-0.041297
2025-06-16 15:18:57	464	5.85e-06	0.0001	0.0001	-0.032543
2025-06-16 15:18:58	465	5.87e-06	0.0001	0.0001	-0.019412
2025-06-16 15:18:59	466	5.91e-06	0.0001	0.0001	-0.032543
2025-06-16 15:19:00	467	5.97e-06	0.0001	0.0001	-0.023789
2025-06-16 15:19:01	468	5.99e-06	0.0001	0.0001	-0.03692
2025-06-16 15:19:02	469	5.97e-06	0.0001	0.0001	-0.041297
2025-06-16 15:19:03	470	5.99e-06	0.0001	0.0001	-0.03692
2025-06-16 15:19:04	471	5.87e-06	0.0001	0.0001	-0.041297
2025-06-16 15:19:05	472	5.87e-06	0.0001	0.0001	-0.023789
2025-06-16 15:19:06	473	5.85e-06	0.0001	0.0001	-0.05005
2025-06-16 15:19:07	474	5.85e-06	0.0001	0.0001	-0.041297
2025-06-16 15:19:08	475	5.87e-06	0.0001	0.0001	-0.03692
2025-06-16 15:19:09	476	5.87e-06	0.0001	0.0001	-0.03692
2025-06-16 15:19:10	477	5.87e-06	0.0001	0.0001	-0.03692
2025-06-16 15:19:11	478	5.87e-06	0.0001	0.0001	-0.041297
2025-06-16 15:19:12	479	5.87e-06	0.0001	0.0001	-0.023789
2025-06-16 15:19:13	480	5.87e-06	0.0001	0.0001	-0.023789
2025-06-16 15:19:14	481	5.87e-06	0.0001	0.0001	-0.041297
2025-06-16 15:19:15	482	5.85e-06	0.0001	0.0001	-0.041297
2025-06-16 15:19:16	483	5.87e-06	0.0001	0.0001	-0.032543
2025-06-16 15:19:17	484	5.87e-06	0.0001	0.0001	-0.03692
2025-06-16 15:19:18	485	5.87e-06	0.0001	0.0001	-0.028166
2025-06-16 15:19:19	486	5.87e-06	0.0001	0.0001	-0.041297
2025-06-16 15:19:20	487	5.87e-06	0.0001	0.0001	-0.041297
2025-06-16 15:19:21	488	5.87e-06	0.0001	0.0001	-0.03692
2025-06-16 15:19:22	489	5.87e-06	0.0001	0.0001	-0.03692
2025-06-16 15:19:23	490	5.87e-06	0.0001	0.0001	-0.041297
2025-06-16 15:19:24	491	5.87e-06	0.0001	0.0001	-0.028166
2025-06-16 15:19:25	492	5.87e-06	0.0001	0.0001	-0.019412
2025-06-16 15:19:26	493	5.87e-06	0.0001	0.0001	-0.045674
2025-06-16 15:19:27	494	5.87e-06	0.0001	0.0001	-0.019412
2025-06-16 15:19:28	495	5.87e-06	0.0001	0.0001	-0.023789
2025-06-16 15:19:29	496	5.87e-06	0.0001	0.0001	-0.028166
2025-06-16 15:19:30	497	5.87e-06	0.0001	0.0001	-0.023789
2025-06-16 15:19:31	498	5.87e-06	0.0001	0.0001	-0.045674
2025-06-16 15:19:32	499	5.87e-06	0.0001	0.0001	-0.028166
2025-06-16 15:19:33	500	5.87e-06	0.0001	0.0001	-0.041297
2025-06-16 15:19:34	501	5.87e-06	0.0001	0.0001	-0.03692
2025-06-16 15:19:34	501	5.87e-06	0.0001	0.0001	-0.03692
2025-06-16 15:19:35	502	5.87e-06	0.0001	0.0001	-0.03692
2025-06-16 15:19:36	503	5.87e-06	0.0001	0.0001	-0.03692
2025-06-16 15:19:38	505	5.87e-06	0.0001	0.0001	-0.041297
2025-06-16 15:19:39	506	5.87e-06	0.0001	0.0001	-0.041297
2025-06-16 15:19:40	507	5.87e-06	0.0001	0.0001	-0.023789
2025-06-16 15:19:41	508	5.87e-06	0.0001	0.0001	-0.028166
2025-06-16 15:19:42	509	5.87e-06	0.0001	0.0001	-0.028166
2025-06-16 15:19:42	509	5.87e-06	0.0001	0.0001	-0.03692
2025-06-16 15:19:43	510	5.87e-06	0.0001	0.0001	-0.045674
2025-06-16 15:19:44	511	5.87e-06	0.0001	0.0001	-0.023789
2025-06-16 15:19:45	512	5.87e-06	0.0001	0.0001	-0.028166
2025-06-16 15:19:46	513	5.87e-06	0.0001	0.0001	-0.041297
2025-06-16 15:19:47	514	5.87e-06	0.0001	0.0001	-0.05005
2025-06-16 15:19:48	515	5.87e-06	0.0001	0.0001	-0.03692
2025-06-16 15:19:49	516	5.87e-06	0.0001	0.0001	-0.03692
2025-06-16 15:19:50	517	5.87e-06	0.0001	0.0001	-0.045674
2025-06-16 15:19:51	518	5.87e-06	0.0001	0.0001	-0.028166
2025-06-16 15:19:52	519	5.87e-06	0.0001	0.0001	-0.032543
2025-06-16 15:19:53	520	5.87e-06	0.0001	0.0001	-0.028166
2025-06-16 15:19:54	521	5.87e-06	0.0001	0.0001	-0.032543
2025-06-16 15:19:55	522	5.87e-06	0.0001	0.0001	-0.041297
2025-06-16 15:19:56	523	5.87e-06	0.0001	0.0001	-0.03692
2025-06-16 15:19:57	524	5.87e-06	0.0001	0.0001	-0.028166
2025-06-16 15:19:58	525	5.87e-06	0.0001	0.0001	-0.023789
2025-06-16 15:19:59	526	5.87e-06	0.0001	0.0001	-0.032543
2025-06-16 15:20:00	527	5.87e-06	0.0001	0.0001	-0.028166
2025-06-16 15:20:01	528	5.87e-06	0.0001	0.0001	-0.041297
2025-06-16 15:20:02	529	5.87e-06	0.0001	0.0001	-0.041297
2025-06-16 15:20:03	530	5.85e-06	0.0001	0.0001	-0.032543
2025-06-16 15:20:04	531	5.87e-06	0.0001	0.0001	-0.028166
2025-06-16 15:20:05	532	5.85e-06	0.0001	0.0001	-0.032543
2025-06-16 15:20:06	533	5.87e-06	0.0001	0.0001	-0.028166
2025-06-16 15:20:07	534	5.87e-06	0.0001	0.0001	-0.023789
2025-06-16 15:20:08	535	5.87e-06	0.0001	0.0001	-0.03692
2025-06-16 15:20:08	535	5.87e-06	0.0001	0.0001	-0.032543
2025-06-16 15:20:09	536	5.87e-06	0.0001	0.0001	-0.028166
2025-06-16 15:20:10	537	5.87e-06	0.0001	0.0001	-0.032543
2025-06-16 15:20:11	538	5.87e-06	0.0001	0.0001	-0.041297
2025-06-16 15:20:12	539	5.87e-06	0.0001	0.0001	-0.028166
2025-06-16 15:20:13	540	5.87e-06	0.0001	0.0001	-0.028166
2025-06-16 15:20:14	541	5.87e-06	0.0001	0.0001	-0.03692
2025-06-16 15:20:15	542	5.85e-06	0.0001	0.0001	-0.032543
2025-06-16 15:20:16	543	5.87e-06	0.0001	0.0001	-0.032543
2025-06-16 15:20:17	544	5.87e-06	0.0001	0.0001	-0.045674
2025-06-16 15:20:18	545	5.87e-06	0.0001	0.0001	-0.028166
2025-06-16 15:20:19	546	5.87e-06	0.0001	0.0001	-0.03692
2025-06-16 15:20:20	547	5.87e-06	0.0001	0.0001	-0.045674
2025-06-16 15:20:21	548	5.87e-06	0.0001	0.0001	-0.032543
2025-06-16 15:20:22	549	5.87e-06	0.0001	0.0001	-0.041297
2025-06-16 15:20:23	550	5.87e-06	0.0001	0.0001	-0.041297
2025-06-16 15:20:24	551	5.87e-06	0.0001	0.0001	-0.03692
2025-06-16 15:20:25	552	5.87e-06	0.0001	0.0001	-0.032543
2025-06-16 15:20:26	553	5.87e-06	0.0001	0.0001	-0.032543
2025-06-16 15:20:27	554	5.87e-06	0.0001	0.0001	-0.045674
2025-06-16 15:20:28	555	5.87e-06	0.0001	0.0001	-0.028166
2025-06-16 15:20:29	556	5.87e-06	0.0001	0.0001	-0.03692
2025-06-16 15:20:30	557	5.85e-06	0.0001	0.0001	-0.032543
2025-06-16 15:20:31	558	5.87e-06	0.0001	0.0001	-0.032543
2025-06-16 15:20:32	559	5.87e-06	0.0001	0.0001	-0.028166
2025-06-16 15:20:33	560	5.87e-06	0.0001	0.0001	-0.032543
2025-06-16 15:20:33	560	5.85e-06	0.0001	0.0001	-0.023789
2025-06-16 15:20:34	561	5.87e-06	0.0001	0.0001	-0.03692
2025-06-16 15:20:35	562	5.87e-06	0.0001	0.0001	-0.023789
2025-06-16 15:20:36	563	5.87e-06	0.0001	0.0001	-0.032543
2025-06-16 15:20:37	564	5.87e-06	0.0001	0.0001	-0.032543
2025-06-16 15:20:38	565	5.85e-06	0.0001	0.0001	-0.041297
2025-06-16 15:20:39	566	5.87e-06	0.0001	0.0001	-0.03692
2025-06-16 15:20:40	567	5.85e-06	0.0001	0.0001	-0.028166
2025-06-16 15:20:41	568	5.87e-06	0.0001	0.0001	-0.023789
2025-06-16 15:20:42	569	5.87e-06	0.0001	0.0001	-0.045674
2025-06-16 15:20:43	570	5.87e-06	0.0001	0.0001	-0.023789
2025-06-16 15:20:44	571	5.87e-06	0.0001	0.0001	-0.03692
2025-06-16 15:20:45	572	5.87e-06	0.0001	0.0001	-0.023789
2025-06-16 15:20:46	573	5.87e-06	0.0001	0.0001	-0.023789
2025-06-16 15:20:47	574	5.87e-06	0.0001	0.0001	-0.041297
2025-06-16 15:20:48	575	5.87e-06	0.0001	0.0001	-0.041297
2025-06-16 15:20:49	576	5.85e-06	0.0001	0.0001	-0.03692
2025-06-16 15:20:50	577	5.87e-06	0.0001	0.0001	-0.041297
2025-06-16 15:20:51	578	5.87e-06	0.0001	0.0001	-0.032543
2025-06-16 15:20:52	579	5.89e-06	0.0001	0.0001	-0.019412
2025-06-16 15:20:53	580	5.87e-06	0.0001	0.0001	-0.03692
2025-06-16 15:20:54	581	5.87e-06	0.0001	0.0001	-0.032543
2025-06-16 15:20:55	582	5.87e-06	0.0001	0.0001	-0.028166
2025-06-16 15:20:56	583	5.87e-06	0.0001	0.0001	-0.032543
2025-06-16 15:20:57	584	5.87e-06	0.0001	0.0001	-0.05005
2025-06-16 15:20:58	585	5.87e-06	0.0001	0.0001	-0.032543
2025-06-16 15:20:59	586	5.87e-06	0.0001	0.0001	-0.028166
2025-06-16 15:20:59	586	5.87e-06	0.0001	0.0001	-0.041297
2025-06-16 15:21:00	587	5.87e-06	0.0001	0.0001	-0.03692
2025-06-16 15:21:01	588	5.87e-06	0.0001	0.0001	-0.032543
2025-06-16 15:21:02	589	5.87e-06	0.0001	0.0001	-0.032543
2025-06-16 15:21:03	590	5.87e-06	0.0001	0.0001	-0.028166
2025-06-16 15:21:04	591	5.87e-06	0.0001	0.0001	-0.028166
2025-06-16 15:21:05	592	5.85e-06	0.0001	0.0001	-0.03692
2025-06-16 15:21:06	593	5.85e-06	0.0001	0.0001	-0.03692
2025-06-16 15:21:07	594	5.87e-06	0.0001	0.0001	-0.028166
2025-06-16 15:21:08	595	5.87e-06	0.0001	0.0001	-0.041297
2025-06-16 15:21:09	596	5.87e-06	0.0001	0.0001	-0.041297
2025-06-16 15:21:10	597	5.87e-06	0.0001	0.0001	-0.041297
2025-06-16 15:21:11	598	5.87e-06	0.0001	0.0001	-0.028166
2025-06-16 15:21:12	599	5.87e-06	0.0001	0.0001	-0.041297
2025-06-16 15:21:13	600	5.87e-06	0.0001	0.0001	-0.032543
2025-06-16 15:21:14	601	5.87e-06	0.0001	0.0001	-0.03692
2025-06-16 15:21:15	602	5.87e-06	0.0001	0.0001	-0.041297
2025-06-16 15:21:16	603	5.87e-06	0.0001	0.0001	-0.028166
2025-06-16 15:21:17	604	5.87e-06	0.0001	0.0001	-0.03692
2025-06-16 15:21:18	605	5.87e-06	0.0001	0.0001	-0.045674
2025-06-16 15:21:19	606	5.87e-06	0.0001	0.0001	-0.032543
2025-06-16 15:21:20	607	5.87e-06	0.0001	0.0001	-0.041297
2025-06-16 15:21:21	608	5.87e-06	0.0001	0.0001	-0.03692
2025-06-16 15:21:22	609	5.87e-06	0.0001	0.0001	-0.041297
2025-06-16 15:21:23	610	5.87e-06	0.0001	0.0001	-0.045674
2025-06-16 15:21:24	611	5.87e-06	0.0001	0.0001	-0.028166
2025-06-16 15:21:25	612	5.87e-06	0.0001	0.0001	-0.03692
2025-06-16 15:21:26	613	5.87e-06	0.0001	0.0001	-0.03692
2025-06-16 15:21:27	614	5.87e-06	0.0001	0.0001	-0.03692
2025-06-16 15:21:28	615	5.87e-06	0.0001	0.0001	-0.041297
2025-06-16 15:21:29	616	5.87e-06	0.0001	0.0001	-0.041297
2025-06-16 15:21:30	617	5.84e-06	0.0001	0.0001	-0.045674
2025-06-16 15:21:31	618	5.87e-06	0.0001	0.0001	-0.019412
2025-06-16 15:21:32	619	5.87e-06	0.0001	0.0001	-0.041297
2025-06-16 15:21:33	620	5.87e-06	0.0001	0.0001	-0.023789
2025-06-16 15:21:34	621	5.87e-06	0.0001	0.0001	-0.041297
2025-06-16 15:21:35	622	5.87e-06	0.0001	0.0001	-0.03692
2025-06-16 15:21:36	623	5.87e-06	0.0001	0.0001	-0.028166
2025-06-16 15:21:37	624	5.87e-06	0.0001	0.0001	-0.032543
2025-06-16 15:21:38	625	5.87e-06	0.0001	0.0001	-0.05005
2025-06-16 15:21:39	626	5.87e-06	0.0001	0.0001	-0.041297
2025-06-16 15:21:40	627	5.87e-06	0.0001	0.0001	-0.028166
2025-06-16 15:21:41	628	5.87e-06	0.0001	0.0001	-0.028166
2025-06-16 15:21:41	628	5.87e-06	0.0001	0.0001	-0.023789
2025-06-16 15:21:42	629	5.87e-06	0.0001	0.0001	-0.032543
2025-06-16 15:21:43	630	5.87e-06	0.0001	0.0001	-0.041297
2025-06-16 15:21:44	631	5.87e-06	0.0001	0.0001	-0.03692
2025-06-16 15:21:46	633	5.87e-06	0.0001	0.0001	-0.028166
2025-06-16 15:21:47	634	5.87e-06	0.0001	0.0001	-0.032543
2025-06-16 15:21:48	635	5.87e-06	0.0001	0.0001	-0.041297
2025-06-16 15:21:49	636	5.87e-06	0.0001	0.0001	-0.028166
2025-06-16 15:21:50	637	5.87e-06	0.0001	0.0001	-0.010658
2025-06-16 15:21:50	637	5.87e-06	0.0001	0.0001	-0.019412
2025-06-16 15:21:51	638	5.87e-06	0.0001	0.0001	-0.023789
2025-06-16 15:21:53	640	5.87e-06	0.0001	0.0001	-0.032543
2025-06-16 15:21:54	641	5.87e-06	0.0001	0.0001	-0.028166
2025-06-16 15:21:55	642	5.87e-06	0.0001	0.0001	-0.001904
2025-06-16 15:21:56	643	5.87e-06	0.0001	0.0001	-0.041297
2025-06-16 15:21:57	644	5.87e-06	0.0001	0.0001	-0.028166
2025-06-16 15:21:58	645	5.87e-06	0.0001	0.0001	-0.032543
2025-06-16 15:21:59	646	5.87e-06	0.0001	0.0001	-0.045674
2025-06-16 15:22:00	647	5.87e-06	0.0001	0.0001	-0.032543
2025-06-16 15:22:01	648	5.87e-06	0.0001	0.0001	-0.028166
2025-06-16 15:22:02	649	5.87e-06	0.0001	0.0001	-0.032543
2025-06-16 15:22:03	650	5.87e-06	0.0001	0.0001	-0.006281
2025-06-16 15:22:04	651	5.87e-06	0.0001	0.0001	-0.032543
2025-06-16 15:22:05	652	5.87e-06	0.0001	0.0001	-0.028166
2025-06-16 15:22:06	653	5.85e-06	0.0001	0.0001	-0.041297
2025-06-16 15:22:07	654	5.87e-06	0.0001	0.0001	-0.032543
2025-06-16 15:22:08	655	5.87e-06	0.0001	0.0001	-0.028166
2025-06-16 15:22:09	656	5.87e-06	0.0001	0.0001	-0.032543
2025-06-16 15:22:10	657	5.87e-06	0.0001	0.0001	-0.028166
2025-06-16 15:22:11	658	5.87e-06	0.0001	0.0001	-0.032543
2025-06-16 15:22:12	659	5.87e-06	0.0001	0.0001	-0.028166
2025-06-16 15:22:13	660	5.87e-06	0.0001	0.0001	-0.032543
2025-06-16 15:22:14	661	5.87e-06	0.0001	0.0001	-0.019412
2025-06-16 15:22:15	662	5.87e-06	0.0001	0.0001	-0.041297
2025-06-16 15:22:16	663	5.87e-06	0.0001	0.0001	-0.03692
2025-06-16 15:22:17	664	5.85e-06	0.0001	0.0001	-0.032543
2025-06-16 15:22:18	665	5.87e-06	0.0001	0.0001	-0.028166
2025-06-16 15:22:19	666	5.89e-06	0.0001	0.0001	-0.028166
2025-06-16 15:22:20	667	5.87e-06	0.0001	0.0001	-0.041297
2025-06-16 15:22:21	668	5.87e-06	0.0001	0.0001	-0.028166
2025-06-16 15:22:22	669	5.87e-06	0.0001	0.0001	-0.041297
2025-06-16 15:22:23	670	5.87e-06	0.0001	0.0001	-0.03692
2025-06-16 15:22:24	671	5.87e-06	0.0001	0.0001	-0.032543
2025-06-16 15:22:25	672	5.87e-06	0.0001	0.0001	-0.05005
2025-06-16 15:22:26	673	5.87e-06	0.0001	0.0001	-0.041297
2025-06-16 15:22:27	674	5.87e-06	0.0001	0.0001	-0.03692
2025-06-16 15:22:28	675	5.85e-06	0.0001	0.0001	-0.028166
2025-06-16 15:22:29	676	5.87e-06	0.0001	0.0001	-0.041297
2025-06-16 15:22:30	677	5.87e-06	0.0001	0.0001	-0.041297
2025-06-16 15:22:31	678	5.87e-06	0.0001	0.0001	-0.028166
2025-06-16 15:22:32	679	5.87e-06	0.0001	0.0001	-0.032543
2025-06-16 15:22:33	680	5.87e-06	0.0001	0.0001	-0.03692
2025-06-16 15:22:33	680	5.87e-06	0.0001	0.0001	-0.03692
2025-06-16 15:22:35	682	5.87e-06	0.0001	0.0001	-0.03692
2025-06-16 15:22:36	683	5.87e-06	0.0001	0.0001	-0.041297
2025-06-16 15:22:37	684	5.87e-06	0.0001	0.0001	-0.032543
2025-06-16 15:22:38	685	5.87e-06	0.0001	0.0001	-0.023789
2025-06-16 15:22:39	686	5.87e-06	0.0001	0.0001	-0.028166
2025-06-16 15:22:40	687	5.87e-06	0.0001	0.0001	-0.041297
2025-06-16 15:22:41	688	5.85e-06	0.0001	0.0001	-0.03692
2025-06-16 15:22:42	689	5.87e-06	0.0001	0.0001	-0.023789
2025-06-16 15:22:43	690	5.87e-06	0.0001	0.0001	-0.041297
2025-06-16 15:22:44	691	5.85e-06	0.0001	0.0001	-0.019412
2025-06-16 15:22:45	692	5.87e-06	0.0001	0.0001	-0.015035
2025-06-16 15:22:46	693	5.87e-06	0.0001	0.0001	-0.03692
2025-06-16 15:22:47	694	5.87e-06	0.0001	0.0001	-0.03692
2025-06-16 15:22:48	695	5.87e-06	0.0001	0.0001	-0.03692
2025-06-16 15:22:49	696	5.87e-06	0.0001	0.0001	-0.032543
2025-06-16 15:22:50	697	5.87e-06	0.0001	0.0001	-0.032543
2025-06-16 15:22:51	698	5.85e-06	0.0001	0.0001	-0.03692
2025-06-16 15:22:52	699	5.87e-06	0.0001	0.0001	-0.015035
2025-06-16 15:22:53	700	5.87e-06	0.0001	0.0001	-0.03692
2025-06-16 15:22:54	701	5.87e-06	0.0001	0.0001	-0.041297
2025-06-16 15:22:55	702	5.87e-06	0.0001	0.0001	-0.041297
2025-06-16 15:22:56	703	5.87e-06	0.0001	0.0001	-0.041297
2025-06-16 15:22:57	704	5.87e-06	0.0001	0.0001	-0.03692
2025-06-16 15:22:58	705	5.87e-06	0.0001	0.0001	-0.041297
2025-06-16 15:22:59	706	5.87e-06	0.0001	0.0001	-0.03692
2025-06-16 15:23:00	707	5.87e-06	0.0001	0.0001	-0.032543
2025-06-16 15:23:01	708	5.87e-06	0.0001	0.0001	-0.041297
2025-06-16 15:23:02	709	5.87e-06	0.0001	0.0001	-0.041297
2025-06-16 15:23:03	710	5.87e-06	0.0001	0.0001	-0.041297
2025-06-16 15:23:04	711	5.87e-06	0.0001	0.0001	-0.015035
2025-06-16 15:23:05	712	5.87e-06	0.0001	0.0001	-0.032543
2025-06-16 15:23:06	713	5.87e-06	0.0001	0.0001	-0.045674
2025-06-16 15:23:07	714	5.87e-06	0.0001	0.0001	-0.023789
2025-06-16 15:23:08	715	5.87e-06	0.0001	0.0001	-0.041297
2025-06-16 15:23:09	716	5.87e-06	0.0001	0.0001	-0.023789
2025-06-16 15:23:10	717	5.87e-06	0.0001	0.0001	-0.023789
2025-06-16 15:23:11	718	5.87e-06	0.0001	0.0001	-0.023789
2025-06-16 15:23:12	719	5.87e-06	0.0001	0.0001	-0.03692
2025-06-16 15:23:13	720	5.87e-06	0.0001	0.0001	-0.019412
2025-06-16 15:23:14	721	5.87e-06	0.0001	0.0001	-0.03692
2025-06-16 15:23:15	722	5.87e-06	0.0001	0.0001	-0.032543
2025-06-16 15:23:16	723	5.87e-06	0.0001	0.0001	-0.041297
2025-06-16 15:23:17	724	5.87e-06	0.0001	0.0001	-0.03692
2025-06-16 15:23:18	725	5.87e-06	0.0001	0.0001	-0.032543
2025-06-16 15:23:19	726	5.87e-06	0.0001	0.0001	-0.032543
2025-06-16 15:23:20	727	5.85e-06	0.0001	0.0001	-0.028166
2025-06-16 15:23:21	728	5.87e-06	0.0001	0.0001	-0.032543
2025-06-16 15:23:22	729	5.87e-06	0.0001	0.0001	-0.023789
2025-06-16 15:23:23	730	5.87e-06	0.0001	0.0001	-0.028166
2025-06-16 15:23:24	731	5.87e-06	0.0001	0.0001	-0.03692
2025-06-16 15:23:24	731	5.87e-06	0.0001	0.0001	-0.041297
2025-06-16 15:23:25	732	5.87e-06	0.0001	0.0001	-0.045674
2025-06-16 15:23:26	733	5.87e-06	0.0001	0.0001	-0.028166
2025-06-16 15:23:27	734	5.87e-06	0.0001	0.0001	-0.041297
2025-06-16 15:23:28	735	5.85e-06	0.0001	0.0001	-0.023789
2025-06-16 15:23:29	736	5.87e-06	0.0001	0.0001	-0.03692
2025-06-16 15:23:30	737	5.87e-06	0.0001	0.0001	-0.03692
2025-06-16 15:23:31	738	5.87e-06	0.0001	0.0001	-0.041297
2025-06-16 15:23:32	739	5.87e-06	0.0001	0.0001	-0.03692
2025-06-16 15:23:33	740	5.87e-06	0.0001	0.0001	-0.041297
2025-06-16 15:23:34	741	5.87e-06	0.0001	0.0001	-0.028166
2025-06-16 15:23:35	742	5.87e-06	0.0001	0.0001	-0.015035
2025-06-16 15:23:36	743	5.87e-06	0.0001	0.0001	-0.045674
2025-06-16 15:23:37	744	5.87e-06	0.0001	0.0001	-0.03692
2025-06-16 15:23:38	745	5.87e-06	0.0001	0.0001	-0.041297
2025-06-16 15:23:39	746	5.87e-06	0.0001	0.0001	-0.041297
2025-06-16 15:23:40	747	5.87e-06	0.0001	0.0001	-0.032543
2025-06-16 15:23:41	748	5.87e-06	0.0001	0.0001	-0.041297
2025-06-16 15:23:42	749	5.87e-06	0.0001	0.0001	-0.032543
2025-06-16 15:23:43	750	5.87e-06	0.0001	0.0001	-0.019412
2025-06-16 15:23:44	751	5.87e-06	0.0001	0.0001	-0.028166
2025-06-16 15:23:45	752	5.87e-06	0.0001	0.0001	-0.028166
2025-06-16 15:23:46	753	5.87e-06	0.0001	0.0001	-0.032543
2025-06-16 15:23:47	754	5.84e-06	0.0001	0.0001	-0.028166
2025-06-16 15:23:48	755	5.85e-06	0.0001	0.0001	-0.041297
2025-06-16 15:23:49	756	5.87e-06	0.0001	0.0001	-0.045674
2025-06-16 15:23:49	756	5.87e-06	0.0001	0.0001	-0.03692
2025-06-16 15:23:50	757	5.87e-06	0.0001	0.0001	-0.028166
2025-06-16 15:23:51	758	5.85e-06	0.0001	0.0001	-0.023789
2025-06-16 15:23:52	759	5.87e-06	0.0001	0.0001	-0.03692
2025-06-16 15:23:53	760	5.87e-06	0.0001	0.0001	-0.03692
2025-06-16 15:23:54	761	5.87e-06	0.0001	0.0001	-0.010658
2025-06-16 15:23:55	762	5.87e-06	0.0001	0.0001	-0.03692
2025-06-16 15:23:56	763	5.87e-06	0.0001	0.0001	-0.03692
2025-06-16 15:23:57	764	5.87e-06	0.0001	0.0001	-0.03692
2025-06-16 15:23:58	765	5.87e-06	0.0001	0.0001	-0.03692
2025-06-16 15:23:59	766	5.87e-06	0.0001	0.0001	-0.032543
2025-06-16 15:24:00	767	5.87e-06	0.0001	0.0001	-0.03692
2025-06-16 15:24:01	768	5.87e-06	0.0001	0.0001	-0.03692
2025-06-16 15:24:02	769	5.87e-06	0.0001	0.0001	-0.028166
2025-06-16 15:24:03	770	5.87e-06	0.0001	0.0001	-0.032543
2025-06-16 15:24:04	771	5.87e-06	0.0001	0.0001	-0.028166
2025-06-16 15:24:05	772	5.85e-06	0.0001	0.0001	-0.032543
2025-06-16 15:24:06	773	5.85e-06	0.0001	0.0001	-0.023789
2025-06-16 15:24:07	774	5.87e-06	0.0001	0.0001	-0.032543
2025-06-16 15:24:08	775	5.87e-06	0.0001	0.0001	-0.032543
2025-06-16 15:24:09	776	5.87e-06	0.0001	0.0001	-0.041297
2025-06-16 15:24:10	777	5.87e-06	0.0001	0.0001	-0.023789
2025-06-16 15:24:11	778	5.87e-06	0.0001	0.0001	-0.032543
2025-06-16 15:24:12	779	5.87e-06	0.0001	0.0001	-0.045674
2025-06-16 15:24:13	780	5.87e-06	0.0001	0.0001	-0.019412
2025-06-16 15:24:14	781	5.87e-06	0.0001	0.0001	-0.03692
2025-06-16 15:24:15	782	5.87e-06	0.0001	0.0001	-0.03692
2025-06-16 15:24:15	782	5.85e-06	0.0001	0.0001	-0.028166
2025-06-16 15:24:16	783	5.87e-06	0.0001	0.0001	-0.028166
2025-06-16 15:24:17	784	5.87e-06	0.0001	0.0001	-0.03692
2025-06-16 15:24:18	785	5.87e-06	0.0001	0.0001	-0.045674
2025-06-16 15:24:19	786	5.89e-06	0.0001	0.0001	-0.032543
2025-06-16 15:24:20	787	5.87e-06	0.0001	0.0001	-0.023789
2025-06-16 15:24:21	788	5.87e-06	0.0001	0.0001	-0.023789
2025-06-16 15:24:22	789	5.87e-06	0.0001	0.0001	-0.028166
2025-06-16 15:24:23	790	5.87e-06	0.0001	0.0001	-0.041297
2025-06-16 15:24:24	791	5.87e-06	0.0001	0.0001	-0.041297
2025-06-16 15:24:25	792	5.87e-06	0.0001	0.0001	-0.032543
2025-06-16 15:24:26	793	5.87e-06	0.0001	0.0001	-0.028166
2025-06-16 15:24:27	794	5.85e-06	0.0001	0.0001	-0.045674
2025-06-16 15:24:28	795	5.85e-06	0.0001	0.0001	-0.041297
2025-06-16 15:24:29	796	5.87e-06	0.0001	0.0001	-0.03692
2025-06-16 15:24:30	797	5.87e-06	0.0001	0.0001	-0.028166
2025-06-16 15:24:31	798	5.87e-06	0.0001	0.0001	-0.03692
2025-06-16 15:24:32	799	5.87e-06	0.0001	0.0001	-0.019412
2025-06-16 15:24:33	800	5.87e-06	0.0001	0.0001	-0.03692
2025-06-16 15:24:34	801	5.87e-06	0.0001	0.0001	-0.028166
2025-06-16 15:24:35	802	5.87e-06	0.0001	0.0001	-0.041297
2025-06-16 15:24:36	803	5.87e-06	0.0001	0.0001	-0.032543
2025-06-16 15:24:37	804	5.87e-06	0.0001	0.0001	-0.032543
2025-06-16 15:24:38	805	5.87e-06	0.0001	0.0001	-0.032543
2025-06-16 15:24:39	806	5.87e-06	0.0001	0.0001	-0.028166
2025-06-16 15:24:40	807	5.87e-06	0.0001	0.0001	-0.028166
2025-06-16 15:24:41	808	5.87e-06	0.0001	0.0001	-0.03692
2025-06-16 15:24:41	808	5.85e-06	0.0001	0.0001	-0.023789
2025-06-16 15:24:42	809	5.85e-06	0.0001	0.0001	-0.03692
2025-06-16 15:24:43	810	5.87e-06	0.0001	0.0001	-0.028166
2025-06-16 15:24:44	811	5.87e-06	0.0001	0.0001	-0.03692
2025-06-16 15:24:45	812	5.87e-06	0.0001	0.0001	-0.03692
2025-06-16 15:24:46	813	5.87e-06	0.0001	0.0001	-0.041297
2025-06-16 15:24:47	814	5.87e-06	0.0001	0.0001	-0.032543
2025-06-16 15:24:48	815	5.87e-06	0.0001	0.0001	-0.032543
2025-06-16 15:24:49	816	5.87e-06	0.0001	0.0001	-0.03692
2025-06-16 15:24:50	817	5.87e-06	0.0001	0.0001	-0.032543
2025-06-16 15:24:51	818	5.87e-06	0.0001	0.0001	-0.023789
2025-06-16 15:24:52	819	5.87e-06	0.0001	0.0001	-0.041297
2025-06-16 15:24:53	820	5.82e-06	0.0001	0.0001	-0.028166
2025-06-16 15:24:54	821	5.68e-06	0.0001	0.0001	-0.019412
2025-06-16 15:24:55	822	5.66e-06	0.0001	0.0001	-0.023789
2025-06-16 15:24:56	823	5.66e-06	0.0001	0.0001	-0.045674
2025-06-16 15:24:57	824	5.53e-06	0.0001	0.0001	-0.045674
2025-06-16 15:24:58	825	5.41e-06	0.0001	0.0001	-0.010658
2025-06-16 15:24:59	826	5.31e-06	0.0001	0.0001	-0.03692
2025-06-16 15:25:00	827	5.1e-06	0.0001	0.0001	-0.023789
2025-06-16 15:25:01	828	4.99e-06	22.1	0.0001	-0.041297
2025-06-16 15:25:02	829	4.93e-06	1000	0.0001	-0.03692
2025-06-16 15:25:03	830	4.91e-06	1000	0.0001	-0.028166
2025-06-16 15:25:04	831	4.83e-06	1000	0.0001	-0.032543
2025-06-16 15:25:05	832	4.79e-06	1000	0.0001	-0.032543
2025-06-16 15:25:06	833	4.77e-06	1000	0.0001	-0.032543
2025-06-16 15:25:06	833	4.72e-06	1000	0.0001	-0.032543
2025-06-16 15:25:07	834	4.72e-06	4.14	0.0001	-0.05005
2025-06-16 15:25:08	835	4.7e-06	0.797	0.0001	-0.010658
2025-06-16 15:25:09	836	4.6e-06	0.341	0.0001	-0.041297
2025-06-16 15:25:10	837	4.6e-06	0.176	0.0001	-0.023789
2025-06-16 15:25:11	838	4.6e-06	0.1	0.0001	-0.03692
2025-06-16 15:25:12	839	4.6e-06	0.061	0.0001	-0.03692
2025-06-16 15:25:13	840	4.6e-06	0.0376	0.0001	-0.028166
2025-06-16 15:25:14	841	4.48e-06	0.0251	0.0001	-0.028166
2025-06-16 15:25:15	842	4.47e-06	0.0172	0.0001	-0.028166
2025-06-16 15:25:16	843	4.47e-06	0.0125	0.0001	-0.023789
2025-06-16 15:25:17	844	4.47e-06	0.00892	0.0001	-0.041297
2025-06-16 15:25:18	845	4.45e-06	0.00657	0.0001	-0.032543
2025-06-16 15:25:19	846	4.47e-06	0.00501	0.0001	-0.032543
2025-06-16 15:25:20	847	4.4e-06	0.004	0.0001	-0.041297
2025-06-16 15:25:21	848	4.4e-06	0.00327	0.0001	-0.028166
2025-06-16 15:25:22	849	4.4e-06	0.00275	0.0001	-0.041297
2025-06-16 15:25:23	850	4.38e-06	0.00238	0.0001	-0.03692
2025-06-16 15:25:24	851	4.4e-06	0.00209	0.0001	-0.028166
2025-06-16 15:25:25	852	4.38e-06	0.00187	0.0001	-0.032543
2025-06-16 15:25:26	853	4.38e-06	0.00174	0.0001	-0.03692
2025-06-16 15:25:27	854	4.37e-06	0.00162	0.0001	-0.03692
2025-06-16 15:25:28	855	4.33e-06	0.00152	0.0001	-0.028166
2025-06-16 15:25:29	856	4.32e-06	0.00144	0.0001	-0.045674
2025-06-16 15:25:30	857	4.32e-06	0.00139	0.0001	-0.028166
2025-06-16 15:25:31	858	4.32e-06	0.00137	0.0001	-0.019412
2025-06-16 15:25:32	859	4.32e-06	0.00134	0.0001	-0.03692
2025-06-16 15:25:33	860	4.32e-06	0.00132	0.0001	-0.032543
2025-06-16 15:25:34	861	4.32e-06	0.0013	0.0001	-0.03692
2025-06-16 15:25:35	862	4.32e-06	0.00128	0.0001	-0.028166
2025-06-16 15:25:36	863	4.32e-06	0.00126	0.0001	-0.041297
2025-06-16 15:25:37	864	4.32e-06	0.00126	0.0001	-0.028166
2025-06-16 15:25:38	865	4.32e-06	0.00125	0.000104	-0.03692
2025-06-16 15:25:39	866	4.32e-06	0.00124	0.000102	-0.032543
2025-06-16 15:25:40	867	4.26e-06	0.00124	0.000102	-0.03692
2025-06-16 15:25:41	868	4.26e-06	0.00123	0.000102	-0.041297
2025-06-16 15:25:42	869	4.26e-06	0.00123	0.000104	-0.03692
2025-06-16 15:25:43	870	4.26e-06	0.00124	0.000106	-0.05005
2025-06-16 15:25:44	871	4.25e-06	0.00123	0.000108	-0.03692
2025-06-16 15:25:45	872	4.26e-06	0.00123	0.000107	-0.028166
2025-06-16 15:25:46	873	4.25e-06	0.00123	0.000106	-0.045674
2025-06-16 15:25:47	874	4.25e-06	0.00127	0.000107	-0.03692
2025-06-16 15:25:48	875	4.26e-06	0.00136	0.000108	-0.032543
2025-06-16 15:25:49	876	1.89e-05	0.00135	0.000107	-0.032543
2025-06-16 15:25:50	877	1.56e-05	0.00104	0.000108	-0.032543
2025-06-16 15:25:51	878	1.25e-05	0.000777	0.00011	-0.028166
2025-06-16 15:25:52	879	1.12e-05	0.000545	0.000108	-0.03692
2025-06-16 15:25:54	881	1.04e-05	0.000406	0.00011	-0.028166
2025-06-16 15:25:55	882	1e-05	0.00033	0.000111	-0.028166
2025-06-16 15:25:56	883	9.95e-06	0.000268	0.00011	-0.041297
2025-06-16 15:25:57	884	9.77e-06	0.00022	0.000115	-0.028166
2025-06-16 15:25:57	884	9.64e-06	0.000181	0.000114	-0.041297
2025-06-16 15:25:59	886	9.58e-06	0.000152	0.000116	-0.041297
2025-06-16 15:26:00	887	9.43e-06	0.00014	0.000117	-0.028166
2025-06-16 15:26:01	888	9.28e-06	0.000122	0.000117	-0.032543
2025-06-16 15:26:02	889	9.31e-06	0.00011	0.000121	-0.03692
2025-06-16 15:26:03	890	9.19e-06	0.000104	0.000125	-0.041297
2025-06-16 15:26:04	891	9.13e-06	0.0001	0.000126	-0.028166
2025-06-16 15:26:05	892	9.1e-06	0.0001	0.000122	-0.03692
2025-06-16 15:26:06	893	9.01e-06	0.0001	0.000121	-0.028166
2025-06-16 15:26:07	894	8.95e-06	0.0001	0.000123	-0.023789
2025-06-16 15:26:08	895	8.98e-06	0.0001	0.000121	-0.041297
2025-06-16 15:26:09	896	8.95e-06	0.0001	0.000122	-0.023789
2025-06-16 15:26:10	897	8.83e-06	0.0001	0.000125	-0.028166
2025-06-16 15:26:11	898	8.89e-06	0.0001	0.000128	-0.045674
2025-06-16 15:26:12	899	9.25e-06	0.0001	0.000127	-0.03692
2025-06-16 15:26:13	900	9.28e-06	0.0001	0.000133	-0.028166
2025-06-16 15:26:14	901	9.4e-06	0.0001	0.000135	-0.041297
2025-06-16 15:26:15	902	9.46e-06	0.0001	0.000139	-0.03692
2025-06-16 15:26:16	903	9.46e-06	0.0001	0.000141	-0.028166
2025-06-16 15:26:17	904	9.46e-06	0.0001	0.000144	-0.041297
2025-06-16 15:26:18	905	9.55e-06	0.0001	0.000148	-0.028166
2025-06-16 15:26:19	906	9.61e-06	0.0001	0.000151	-0.03692
2025-06-16 15:26:20	907	9.61e-06	0.0001	0.000153	-0.023789
2025-06-16 15:26:21	908	9.61e-06	0.0001	0.000157	-0.032543
2025-06-16 15:26:22	909	9.58e-06	0.0001	0.000159	-0.028166
2025-06-16 15:26:23	910	9.61e-06	0.0001	0.000162	-0.032543
2025-06-16 15:26:24	911	9.61e-06	0.0001	0.000166	-0.023789
2025-06-16 15:26:25	912	9.61e-06	0.0001	0.000171	-0.045674
2025-06-16 15:26:26	913	9.61e-06	0.0001	0.000179	-0.05005
2025-06-16 15:26:27	914	9.61e-06	0.0001	0.000184	-0.041297
2025-06-16 15:26:28	915	9.61e-06	0.0001	0.000193	-0.028166
2025-06-16 15:26:29	916	9.61e-06	0.0001	0.000197	-0.023789
2025-06-16 15:26:30	917	9.61e-06	0.0001	0.000199	-0.03692
2025-06-16 15:26:31	918	9.61e-06	0.0001	0.000204	-0.032543
2025-06-16 15:26:32	919	9.64e-06	0.0001	0.000205	-0.03692
2025-06-16 15:26:33	920	9.61e-06	0.0001	0.000211	-0.023789
2025-06-16 15:26:34	921	9.61e-06	0.0001	0.000216	-0.023789
2025-06-16 15:26:35	922	9.61e-06	0.0001	0.000217	-0.03692
2025-06-16 15:26:36	923	9.55e-06	0.0001	0.00022	-0.045674
2025-06-16 15:26:38	925	9.46e-06	0.0001	0.000218	-0.041297
2025-06-16 15:26:39	926	9.43e-06	0.0001	0.000221	-0.032543
2025-06-16 15:26:40	927	9.46e-06	0.0001	0.000216	-0.032543
2025-06-16 15:26:41	928	9.43e-06	0.0001	0.00022	-0.019412
2025-06-16 15:26:42	929	9.46e-06	0.0001	0.000216	-0.028166
2025-06-16 15:26:43	930	9.46e-06	0.0001	0.000219	-0.032543
2025-06-16 15:26:44	931	9.43e-06	0.0001	0.000222	-0.028166
2025-06-16 15:26:45	932	8.77e-06	0.0001	0.000225	-0.03692
2025-06-16 15:26:46	933	8.49e-06	0.0001	0.000223	-0.03692
2025-06-16 15:26:47	934	8.46e-06	0.0001	0.00024	-0.032543
2025-06-16 15:26:48	935	6.16e-06	0.0001	0.000247	-0.041297
2025-06-16 15:26:49	936	5.7e-06	0.0001	0.00028	-0.041297
2025-06-16 15:26:50	937	5.6e-06	0.0001	0.000321	-0.03692
2025-06-16 15:26:51	938	5.57e-06	0.0001	0.000355	-0.028166
2025-06-16 15:26:52	939	5.49e-06	0.0001	0.000381	-0.028166
2025-06-16 15:26:53	940	5.49e-06	0.0001	0.000427	-0.03692
2025-06-16 15:26:54	941	5.47e-06	0.0001	0.000451	-0.032543
2025-06-16 15:26:55	942	5.39e-06	0.0001	0.000498	-0.023789
2025-06-16 15:26:56	943	5.37e-06	0.0001	0.000523	-0.028166
2025-06-16 15:26:57	944	5.37e-06	0.0001	0.000552	-0.03692
2025-06-16 15:26:58	945	5.37e-06	0.0001	0.000593	-0.028166
2025-06-16 15:26:59	946	5.39e-06	0.0001	0.000614	-0.032543
2025-06-16 15:27:00	947	5.3e-06	0.0001	0.000658	-0.028166
2025-06-16 15:27:01	948	5.28e-06	0.0001	0.00068	-0.045674
2025-06-16 15:27:02	949	5.28e-06	0.0001	0.000716	-0.028166
2025-06-16 15:27:03	950	5.28e-06	0.0001	0.000736	-0.041297
2025-06-16 15:27:04	951	5.28e-06	0.0001	0.000763	-0.023789
2025-06-16 15:27:05	952	5.3e-06	0.0001	0.000783	-0.032543
2025-06-16 15:27:06	953	5.26e-06	0.0001	0.00081	-0.023789
2025-06-16 15:27:06	953	5.18e-06	0.0001	0.000836	-0.045674
2025-06-16 15:27:07	954	5.16e-06	0.0001	0.000861	-0.045674
2025-06-16 15:27:08	955	5.18e-06	0.0001	0.000889	-0.041297
2025-06-16 15:27:09	956	5.18e-06	0.0001	0.000915	-0.010658
2025-06-16 15:27:10	957	5.18e-06	0.0001	0.000936	-0.045674
2025-06-16 15:27:11	958	5.18e-06	0.0001	0.000959	-0.041297
2025-06-16 15:27:12	959	5.18e-06	0.0001	0.000976	-0.03692
2025-06-16 15:27:13	960	5.18e-06	0.0001	0.001	-0.032543
2025-06-16 15:27:14	961	5.14e-06	0.0001	0.00102	-0.028166
2025-06-16 15:27:15	962	5.06e-06	0.0001	0.00105	-0.032543
2025-06-16 15:27:16	963	5.08e-06	0.0001	0.00107	-0.041297
2025-06-16 15:27:17	964	5.06e-06	0.0001	0.0011	-0.032543
2025-06-16 15:27:18	965	5.08e-06	0.0001	0.00112	-0.023789
2025-06-16 15:27:19	966	5.06e-06	0.0001	0.00116	-0.028166
2025-06-16 15:27:20	967	5.06e-06	0.0001	0.00119	-0.03692
2025-06-16 15:27:21	968	5.08e-06	0.0001	0.00123	-0.032543
2025-06-16 15:27:22	969	5.06e-06	0.0001	0.00126	-0.028166
2025-06-16 15:27:23	970	5.06e-06	0.0001	0.00128	-0.032543
2025-06-16 15:27:24	971	5.06e-06	0.0001	0.00134	-0.032543
2025-06-16 15:27:25	972	5.06e-06	0.0001	0.00139	-0.032543
2025-06-16 15:27:26	973	5.08e-06	0.0001	0.00144	-0.019412
2025-06-16 15:27:27	974	5.01e-06	0.0001	0.00151	-0.028166
2025-06-16 15:27:28	975	4.97e-06	0.0001	0.00161	-0.023789
2025-06-16 15:27:29	976	4.97e-06	0.0001	0.00175	-0.03692
2025-06-16 15:27:30	977	4.97e-06	0.0001	0.00183	-0.028166
2025-06-16 15:27:31	978	4.97e-06	0.0001	0.00198	-0.001904
2025-06-16 15:27:32	979	4.97e-06	0.0001	0.00227	-0.032543
2025-06-16 15:27:33	980	4.97e-06	0.0001	0.00243	-0.023789
2025-06-16 15:27:34	981	4.97e-06	0.0001	0.00291	-0.019412
2025-06-16 15:27:35	982	4.97e-06	0.0001	0.00342	-0.028166
2025-06-16 15:27:36	983	4.97e-06	0.0001	0.00393	-0.032543
2025-06-16 15:27:37	984	4.97e-06	0.0001	0.00525	-0.023789
2025-06-16 15:27:38	985	4.97e-06	0.0001	0.00612	-0.03692
2025-06-16 15:27:39	986	4.97e-06	0.0001	0.00807	-0.019412
2025-06-16 15:27:40	987	4.97e-06	0.0001	0.0119	-0.023789
2025-06-16 15:27:41	988	4.97e-06	0.0001	0.0145	-0.015035
2025-06-16 15:27:42	989	4.97e-06	0.0001	0.0224	-0.015035
2025-06-16 15:27:43	990	4.95e-06	0.0001	0.0259	-0.001904
2025-06-16 15:27:44	991	4.89e-06	0.0001	0.0342	-0.023789
2025-06-16 15:27:45	992	4.87e-06	0.0001	0.0376	0.002472
2025-06-16 15:27:46	993	4.87e-06	0.0001	0.0421	0.006849
2025-06-16 15:27:47	994	4.87e-06	0.0001	0.0444	0.006849
2025-06-16 15:27:48	995	4.87e-06	0.0001	0.0451	0.015603
2025-06-16 15:27:48	995	4.87e-06	0.0001	0.0456	0.006849
2025-06-16 15:27:49	996	4.87e-06	0.0001	0.0456	0.002472
2025-06-16 15:27:50	997	4.87e-06	0.0001	0.0458	0.015603
2025-06-16 15:27:51	998	4.85e-06	0.0001	0.046	-0.001904
2025-06-16 15:27:52	999	4.87e-06	0.0001	0.0461	0.006849
2025-06-16 15:27:53	1000	4.87e-06	0.0001	0.0463	0.011226
2025-06-16 15:27:54	1001	4.87e-06	0.0001	0.0464	0.006849
2025-06-16 15:27:55	1002	4.87e-06	0.0001	0.0465	-0.006281
2025-06-16 15:27:56	1003	4.85e-06	0.0001	0.0467	-0.001904
2025-06-16 15:27:57	1004	4.87e-06	0.0001	0.0469	0.002472
2025-06-16 15:27:58	1005	4.87e-06	0.0001	0.0471	0.002472
2025-06-16 15:27:59	1006	4.87e-06	0.0001	0.0473	0.011226
2025-06-16 15:28:00	1007	4.87e-06	0.0001	0.0475	-0.001904
2025-06-16 15:28:01	1008	4.87e-06	0.0001	0.0477	-0.001904
2025-06-16 15:28:02	1009	4.85e-06	0.0001	0.048	-0.001904
2025-06-16 15:28:03	1010	4.87e-06	0.0001	0.0482	0.011226
2025-06-16 15:28:04	1011	4.87e-06	0.0001	0.0486	0.011226
2025-06-16 15:28:05	1012	4.87e-06	0.0001	0.0492	-0.001904
2025-06-16 15:28:06	1013	4.85e-06	0.0001	0.0502	0.006849
2025-06-16 15:28:07	1014	4.87e-06	0.0001	0.0518	0.006849
2025-06-16 15:28:08	1015	4.87e-06	0.0001	0.0542	0.006849
2025-06-16 15:28:09	1016	4.87e-06	0.0001	0.0583	0.006849
2025-06-16 15:28:10	1017	4.79e-06	0.0001	0.064	0.011226
2025-06-16 15:28:11	1018	4.77e-06	0.0001	0.0772	0.028734
2025-06-16 15:28:12	1019	4.77e-06	0.0001	0.0928	0.059372
2025-06-16 15:28:13	1020	4.75e-06	0.0001	0.115	0.068126
2025-06-16 15:28:14	1021	4.77e-06	0.0001	0.143	0.094388
2025-06-16 15:28:14	1021	4.77e-06	0.0001	0.177	0.120649
2025-06-16 15:28:15	1022	4.77e-06	0.0001	0.209	0.164418
2025-06-16 15:28:16	1023	4.75e-06	0.0001	0.249	0.186303
2025-06-16 15:28:17	1024	4.77e-06	0.0001	0.284	0.238826
2025-06-16 15:28:18	1025	4.77e-06	0.0001	0.328	0.273841
2025-06-16 15:28:19	1026	4.77e-06	0.0001	0.37	0.31761
2025-06-16 15:28:20	1027	4.75e-06	0.0001	0.418	0.370133
2025-06-16 15:28:21	1028	4.77e-06	0.0001	0.466	0.413902
2025-06-16 15:28:22	1029	4.77e-06	0.0001	0.515	0.479556
2025-06-16 15:28:23	1030	4.77e-06	0.0001	0.575	0.532079
2025-06-16 15:28:24	1031	4.77e-06	0.0001	0.632	0.593355
2025-06-16 15:28:25	1032	4.77e-06	0.0001	0.687	0.645878
2025-06-16 15:28:26	1033	4.77e-06	0.0001	0.756	0.715909
2025-06-16 15:28:27	1034	4.77e-06	0.0001	0.814	0.764055
2025-06-16 15:28:28	1035	4.75e-06	0.0001	0.875	0.847216
2025-06-16 15:28:29	1036	4.75e-06	0.0001	0.939	0.899739
2025-06-16 15:28:30	1037	4.77e-06	0.0001	1.01	0.956639
2025-06-16 15:28:31	1038	4.77e-06	0.0001	1.09	1.03105
2025-06-16 15:28:32	1039	4.77e-06	0.0001	1.16	1.10983
2025-06-16 15:28:33	1040	4.77e-06	0.0001	1.22	1.17986
2025-06-16 15:28:34	1041	4.75e-06	0.0001	1.29	1.25427
2025-06-16 15:28:35	1042	4.75e-06	0.0001	1.36	1.3243
2025-06-16 15:28:36	1043	4.75e-06	0.0001	1.43	1.38558
2025-06-16 15:28:37	1044	4.77e-06	0.0001	1.5	1.44685
2025-06-16 15:28:38	1045	4.77e-06	0.0001	1.56	1.50375
2025-06-16 15:28:39	1046	4.77e-06	0.0001	1.62	1.59129
2025-06-16 15:28:39	1046	4.77e-06	0.0001	1.68	1.65694
2025-06-16 15:28:40	1047	4.75e-06	0.0001	1.74	1.70509
2025-06-16 15:28:41	1048	4.77e-06	0.0001	1.81	1.7795
2025-06-16 15:28:42	1049	4.75e-06	0.0001	1.87	1.82327
2025-06-16 15:28:43	1050	4.77e-06	0.0001	1.93	1.88892
2025-06-16 15:28:44	1051	4.74e-06	0.0001	1.98	1.93269
2025-06-16 15:28:45	1052	4.72e-06	0.0001	2.03	1.98959
2025-06-16 15:28:46	1053	4.72e-06	0.0001	2.08	2.03774
2025-06-16 15:28:47	1054	4.68e-06	0.0001	2.12	2.07713
2025-06-16 15:28:48	1055	4.66e-06	0.0001	2.16	2.11652
2025-06-16 15:28:49	1056	4.68e-06	0.0001	2.2	2.17342
2025-06-16 15:28:50	1057	4.66e-06	0.0001	2.23	2.21719
2025-06-16 15:28:51	1058	4.68e-06	0.0001	2.26	2.2522
2025-06-16 15:28:52	1059	4.68e-06	0.0001	2.29	2.27409
2025-06-16 15:28:53	1060	4.66e-06	0.0001	2.33	2.30473
2025-06-16 15:28:54	1061	4.66e-06	0.0001	2.36	2.31348
2025-06-16 15:28:55	1062	4.66e-06	0.0001	2.39	2.36163
2025-06-16 15:28:56	1063	4.68e-06	0.0001	2.41	2.39227
2025-06-16 15:28:57	1064	4.68e-06	0.0001	2.44	2.4054
2025-06-16 15:28:58	1065	4.66e-06	0.0001	2.47	2.42728
2025-06-16 15:28:59	1066	4.66e-06	0.0001	2.49	2.43603
2025-06-16 15:29:00	1067	4.68e-06	0.0001	2.51	2.4623
2025-06-16 15:29:01	1068	4.66e-06	0.0001	2.53	2.4798
2025-06-16 15:29:02	1069	4.66e-06	0.0001	2.55	2.49731
2025-06-16 15:29:03	1070	4.66e-06	0.0001	2.56	2.49731
2025-06-16 15:29:04	1071	4.66e-06	0.0001	2.58	2.51482
2025-06-16 15:29:05	1072	4.66e-06	0.0001	2.59	2.52357
2025-06-16 15:29:05	1072	4.66e-06	0.0001	2.61	2.5367
2025-06-16 15:29:06	1073	4.66e-06	0.0001	2.62	2.54983
2025-06-16 15:29:07	1074	4.66e-06	0.0001	2.64	2.57172
2025-06-16 15:29:08	1075	4.68e-06	0.0001	2.65	2.56297
2025-06-16 15:29:09	1076	4.68e-06	0.0001	2.66	2.5761
2025-06-16 15:29:10	1077	4.66e-06	0.0001	2.66	2.58485
2025-06-16 15:29:11	1078	4.66e-06	0.0001	2.67	2.58923
2025-06-16 15:29:12	1079	4.68e-06	0.0001	2.68	2.60236
2025-06-16 15:29:13	1080	4.66e-06	0.0001	2.68	2.5936
2025-06-16 15:29:14	1081	4.66e-06	0.0001	2.69	2.60236
2025-06-16 15:29:15	1082	4.66e-06	0.0001	2.7	2.61549
2025-06-16 15:29:16	1083	4.68e-06	0.0001	2.7	2.61549
2025-06-16 15:29:17	1084	4.68e-06	0.0001	2.71	2.62862
2025-06-16 15:29:18	1085	4.68e-06	0.0001	2.71	2.61986
2025-06-16 15:29:19	1086	4.66e-06	0.0001	2.71	2.64175
2025-06-16 15:29:20	1087	4.68e-06	0.0001	2.72	2.62862
2025-06-16 15:29:21	1088	4.66e-06	0.0001	2.73	2.633
2025-06-16 15:29:22	1089	4.68e-06	0.0001	2.73	2.65488
2025-06-16 15:29:23	1090	4.66e-06	0.0001	2.73	2.64613
2025-06-16 15:29:24	1091	4.66e-06	0.0001	2.73	2.64613
2025-06-16 15:29:25	1092	4.66e-06	0.0001	2.74	2.68114
2025-06-16 15:29:26	1093	4.66e-06	0.0001	2.75	2.6505
2025-06-16 15:29:27	1094	4.66e-06	0.0001	2.74	2.65488
2025-06-16 15:29:28	1095	4.66e-06	0.0001	2.74	2.66363
2025-06-16 15:29:29	1096	4.66e-06	0.0001	2.74	2.65926
2025-06-16 15:29:30	1097	4.66e-06	0.0001	2.74	2.67239
2025-06-16 15:29:31	1098	4.66e-06	0.0001	2.74	2.66363
2025-06-16 15:29:32	1099	4.66e-06	0.0001	2.75	2.66801
2025-06-16 15:29:33	1100	4.66e-06	0.0001	2.76	2.66363
2025-06-16 15:29:34	1101	4.68e-06	0.0001	2.76	2.66801
2025-06-16 15:29:35	1102	4.66e-06	0.0001	2.76	2.68552
2025-06-16 15:29:36	1103	4.66e-06	0.0001	2.76	2.67677
2025-06-16 15:29:37	1104	4.68e-06	0.0001	2.76	2.68114
2025-06-16 15:29:38	1105	4.68e-06	0.0001	2.76	2.66801
2025-06-16 15:29:39	1106	4.68e-06	0.0001	2.76	2.66801
2025-06-16 15:29:40	1107	4.66e-06	0.0001	2.76	2.68114
2025-06-16 15:29:41	1108	4.66e-06	0.0001	2.76	2.72053
2025-06-16 15:29:42	1109	4.66e-06	0.0001	2.76	2.68552
2025-06-16 15:29:44	1111	4.66e-06	0.0001	2.76	2.66801
2025-06-16 15:29:45	1112	4.66e-06	0.0001	2.76	2.66801
2025-06-16 15:29:46	1113	4.66e-06	0.0001	2.76	2.65926
2025-06-16 15:29:47	1114	4.66e-06	0.0001	2.76	2.68114
2025-06-16 15:29:48	1115	4.66e-06	0.0001	2.76	2.68114
2025-06-16 15:29:49	1116	4.66e-06	0.0001	2.76	2.68114
2025-06-16 15:29:50	1117	4.66e-06	0.0001	2.76	2.66801
2025-06-16 15:29:51	1118	4.64e-06	0.0001	2.76	2.66363
2025-06-16 15:29:52	1119	4.62e-06	0.0001	2.76	2.67239
2025-06-16 15:29:53	1120	4.62e-06	0.0001	2.76	2.67677
2025-06-16 15:29:54	1121	4.64e-06	0.0001	2.76	2.67239
2025-06-16 15:29:55	1122	4.58e-06	0.0001	2.76	2.67239
2025-06-16 15:29:56	1123	4.6e-06	0.0001	2.76	2.68114
2025-06-16 15:29:57	1124	4.6e-06	0.0001	2.75	2.67239
2025-06-16 15:29:58	1125	4.58e-06	0.0001	2.75	2.67677
2025-06-16 15:29:59	1126	4.58e-06	0.0001	2.75	2.67239
2025-06-16 15:30:00	1127	4.56e-06	0.0001	2.75	2.67677
2025-06-16 15:30:01	1128	4.6e-06	0.0001	2.74	2.67677
2025-06-16 15:30:02	1129	4.56e-06	0.0001	2.74	2.66801
2025-06-16 15:30:03	1130	4.56e-06	0.0001	2.74	2.68114
2025-06-16 15:30:04	1131	4.56e-06	0.0001	2.74	2.66363
2025-06-16 15:30:05	1132	4.56e-06	0.0001	2.74	2.66801
2025-06-16 15:30:06	1133	4.56e-06	0.0001	2.74	2.67677
2025-06-16 15:30:07	1134	4.56e-06	0.0001	2.74	2.67677
2025-06-16 15:30:08	1135	4.56e-06	0.0001	2.75	2.68114
2025-06-16 15:30:09	1136	4.56e-06	0.0001	2.74	2.67677
2025-06-16 15:30:10	1137	4.56e-06	0.0001	2.74	2.67677
2025-06-16 15:30:11	1138	4.56e-06	0.0001	2.75	2.66801
2025-06-16 15:30:12	1139	4.56e-06	0.0001	2.74	2.67239
2025-06-16 15:30:13	1140	4.56e-06	0.0001	2.74	2.68552
2025-06-16 15:30:14	1141	4.58e-06	0.0001	2.74	2.68114
2025-06-16 15:30:15	1142	4.56e-06	0.0001	2.74	2.66363
2025-06-16 15:30:16	1143	4.58e-06	0.0001	2.73	2.68114
2025-06-16 15:30:17	1144	4.56e-06	0.0001	2.73	2.66363
2025-06-16 15:30:18	1145	4.56e-06	0.0001	2.73	2.66363
2025-06-16 15:30:19	1146	4.56e-06	0.0001	2.73	2.66801
2025-06-16 15:30:20	1147	4.56e-06	0.0001	2.73	2.67677
2025-06-16 15:30:21	1148	4.56e-06	0.0001	2.73	2.65488
2025-06-16 15:30:22	1149	4.56e-06	0.0001	2.73	2.67677
2025-06-16 15:30:23	1150	4.56e-06	0.0001	2.73	2.67677
2025-06-16 15:30:24	1151	4.56e-06	0.0001	2.73	2.66801
2025-06-16 15:30:25	1152	4.56e-06	0.0001	2.73	2.66363
2025-06-16 15:30:26	1153	4.56e-06	0.0001	2.73	2.66801
2025-06-16 15:30:27	1154	4.56e-06	0.0001	2.73	2.66801
2025-06-16 15:30:28	1155	4.56e-06	0.0001	2.73	2.66363
2025-06-16 15:30:29	1156	4.56e-06	0.0001	2.73	2.65488
2025-06-16 15:30:30	1157	4.56e-06	0.0001	2.73	2.66363
2025-06-16 15:30:31	1158	4.56e-06	0.0001	2.71	2.65926
2025-06-16 15:30:32	1159	4.56e-06	0.0001	2.71	2.66801
2025-06-16 15:30:33	1160	4.56e-06	0.0001	2.71	2.66363
2025-06-16 15:30:34	1161	4.58e-06	0.0001	2.72	2.65488
2025-06-16 15:30:35	1162	4.56e-06	0.0001	2.71	2.65926
2025-06-16 15:30:36	1163	4.56e-06	0.0001	2.72	2.65488
2025-06-16 15:30:37	1164	4.56e-06	0.0001	2.71	2.6505
2025-06-16 15:30:38	1165	4.56e-06	0.0001	2.72	2.64613
2025-06-16 15:30:39	1166	4.56e-06	0.0001	2.7	2.6505
2025-06-16 15:30:39	1166	4.56e-06	0.0001	2.7	2.65488
2025-06-16 15:30:40	1167	4.56e-06	0.0001	2.7	2.65488
2025-06-16 15:30:41	1168	4.56e-06	0.0001	2.7	2.64613
2025-06-16 15:30:42	1169	4.56e-06	0.0001	2.7	2.64175
2025-06-16 15:30:43	1170	4.56e-06	0.0001	2.7	2.64175
2025-06-16 15:30:44	1171	4.58e-06	0.0001	2.7	2.6505
2025-06-16 15:30:45	1172	4.56e-06	0.0001	2.7	2.64175
2025-06-16 15:30:46	1173	4.56e-06	0.0001	2.69	2.63737
2025-06-16 15:30:47	1174	4.56e-06	0.0001	2.69	2.64175
2025-06-16 15:30:48	1175	4.56e-06	0.0001	2.68	2.64613
2025-06-16 15:30:49	1176	4.56e-06	0.0001	2.68	2.633
2025-06-16 15:30:50	1177	4.56e-06	0.0001	2.67	2.63737
2025-06-16 15:30:51	1178	4.56e-06	0.0001	2.67	2.61986
2025-06-16 15:30:52	1179	4.56e-06	0.0001	2.67	2.63737
2025-06-16 15:30:53	1180	4.56e-06	0.0001	2.67	2.633
2025-06-16 15:30:54	1181	4.56e-06	0.0001	2.67	2.633
2025-06-16 15:30:55	1182	4.56e-06	0.0001	2.67	2.62424
2025-06-16 15:30:56	1183	4.56e-06	0.0001	2.66	2.60673
2025-06-16 15:30:57	1184	4.56e-06	0.0001	2.65	2.60673
2025-06-16 15:30:58	1185	4.56e-06	0.0001	2.65	2.61111
2025-06-16 15:31:00	1187	4.56e-06	0.0001	2.64	2.61549
2025-06-16 15:31:01	1188	4.56e-06	0.0001	2.64	2.58923
2025-06-16 15:31:02	1189	4.56e-06	0.0001	2.62	2.59798
2025-06-16 15:31:03	1190	4.58e-06	0.0001	2.62	2.58923
2025-06-16 15:31:04	1191	4.56e-06	0.0001	2.61	2.57172
2025-06-16 15:31:04	1191	4.56e-06	0.0001	2.6	2.56734
2025-06-16 15:31:05	1192	4.56e-06	0.0001	2.59	2.54983
2025-06-16 15:31:06	1193	4.56e-06	0.0001	2.58	2.54983
2025-06-16 15:31:07	1194	4.56e-06	0.0001	2.57	2.54983
2025-06-16 15:31:08	1195	4.56e-06	0.0001	2.56	2.52795
2025-06-16 15:31:09	1196	4.56e-06	0.0001	2.55	2.52795
2025-06-16 15:31:10	1197	4.58e-06	0.0001	2.53	2.51044
2025-06-16 15:31:11	1198	4.56e-06	0.0001	2.52	2.50169
2025-06-16 15:31:12	1199	4.56e-06	0.0001	2.5	2.4798
2025-06-16 15:31:13	1200	4.56e-06	0.0001	2.48	2.45792
2025-06-16 15:31:14	1201	4.56e-06	0.0001	2.46	2.44041
2025-06-16 15:31:15	1202	4.56e-06	0.0001	2.44	2.43166
2025-06-16 15:31:16	1203	4.56e-06	0.0001	2.43	2.39227
2025-06-16 15:31:17	1204	4.56e-06	0.0001	2.4	2.39227
2025-06-16 15:31:18	1205	4.56e-06	0.0001	2.39	2.37476
2025-06-16 15:31:19	1206	4.58e-06	0.0001	2.36	2.33974
2025-06-16 15:31:20	1207	4.56e-06	0.0001	2.34	2.32224
2025-06-16 15:31:21	1208	4.56e-06	0.0001	2.31	2.28284
2025-06-16 15:31:22	1209	4.56e-06	0.0001	2.28	2.26971
2025-06-16 15:31:23	1210	4.56e-06	0.0001	2.26	2.24783
2025-06-16 15:31:24	1211	4.56e-06	0.0001	2.23	2.22594
2025-06-16 15:31:25	1212	4.56e-06	0.0001	2.21	2.21281
2025-06-16 15:31:26	1213	4.56e-06	0.0001	2.2	2.18655
2025-06-16 15:31:27	1214	4.56e-06	0.0001	2.18	2.16467
2025-06-16 15:31:28	1215	4.56e-06	0.0001	2.17	2.16029
2025-06-16 15:31:29	1216	4.56e-06	0.0001	2.16	2.13841
2025-06-16 15:31:30	1217	4.56e-06	0.0001	2.14	2.13403
2025-06-16 15:31:30	1217	4.56e-06	0.0001	2.14	2.1209
2025-06-16 15:31:31	1218	4.56e-06	0.0001	2.12	2.09464
2025-06-16 15:31:32	1219	4.56e-06	0.0001	2.12	2.10777
2025-06-16 15:31:33	1220	4.56e-06	0.0001	2.11	2.09901
2025-06-16 15:31:34	1221	4.56e-06	0.0001	2.11	2.07275
2025-06-16 15:31:35	1222	4.56e-06	0.0001	2.1	2.07713
2025-06-16 15:31:36	1223	4.56e-06	0.0001	2.09	2.0815
2025-06-16 15:31:37	1224	4.56e-06	0.0001	2.09	2.0815
2025-06-16 15:31:38	1225	4.56e-06	0.0001	2.09	2.07713
2025-06-16 15:31:39	1226	4.56e-06	0.0001	2.08	2.05524
2025-06-16 15:31:40	1227	4.56e-06	0.0001	2.08	2.04649
2025-06-16 15:31:41	1228	4.56e-06	0.0001	2.08	2.05524
2025-06-16 15:31:42	1229	4.56e-06	0.0001	2.08	2.05524
2025-06-16 15:31:43	1230	4.54e-06	0.0001	2.07	2.05087
2025-06-16 15:31:44	1231	4.56e-06	0.0001	2.06	2.04211
2025-06-16 15:31:45	1232	4.56e-06	0.0001	2.06	2.04211
2025-06-16 15:31:46	1233	4.58e-06	0.0001	2.06	2.05087
2025-06-16 15:31:47	1234	4.56e-06	0.0001	2.06	2.04211
2025-06-16 15:31:48	1235	4.56e-06	0.0001	2.06	2.04649
2025-06-16 15:31:49	1236	4.58e-06	0.0001	2.06	2.02023
2025-06-16 15:31:50	1237	4.56e-06	0.0001	2.06	2.03336
2025-06-16 15:31:51	1238	4.56e-06	0.0001	2.06	2.03336
2025-06-16 15:31:52	1239	4.56e-06	0.0001	2.06	2.04649
2025-06-16 15:31:53	1240	4.56e-06	0.0001	2.06	2.04211
2025-06-16 15:31:54	1241	4.56e-06	0.0001	2.06	2.02461
2025-06-16 15:31:55	1242	4.58e-06	0.0001	2.06	2.02898
2025-06-16 15:31:56	1243	4.56e-06	0.0001	2.06	2.02898
2025-06-16 15:31:56	1243	4.56e-06	0.0001	2.06	2.02898
2025-06-16 15:31:57	1244	4.56e-06	0.0001	2.06	2.02898
2025-06-16 15:31:58	1245	4.56e-06	0.0001	2.06	2.01585
2025-06-16 15:31:59	1246	4.56e-06	0.0001	2.05	2.01585
2025-06-16 15:32:00	1247	4.56e-06	0.0001	2.04	2.02898
2025-06-16 15:32:01	1248	4.56e-06	0.0001	2.05	2.01585
2025-06-16 15:32:02	1249	4.47e-06	0.0001	2.04	2.01585
2025-06-16 15:32:03	1250	4.47e-06	0.0001	2.04	2.04211
2025-06-16 15:32:04	1251	4.47e-06	0.0001	2.03	2.02461
2025-06-16 15:32:05	1252	4.47e-06	0.0001	2.03	2.0071
2025-06-16 15:32:06	1253	4.47e-06	0.0001	2.03	2.01147
2025-06-16 15:32:07	1254	4.47e-06	0.0001	2.03	2.0071
2025-06-16 15:32:08	1255	4.47e-06	0.0001	2.02	2.0071
2025-06-16 15:32:09	1256	4.47e-06	0.0001	2.02	2.02023
2025-06-16 15:32:10	1257	4.47e-06	0.0001	2.02	2.01147
2025-06-16 15:32:11	1258	4.45e-06	0.0001	2.02	1.99834
2025-06-16 15:32:12	1259	4.45e-06	0.0001	2.01	2.0071
2025-06-16 15:32:13	1260	4.47e-06	0.0001	2.01	2.0071
2025-06-16 15:32:14	1261	4.47e-06	0.0001	2.01	2.0071
2025-06-16 15:32:15	1262	4.47e-06	0.0001	2	1.99834
2025-06-16 15:32:16	1263	4.47e-06	0.0001	2	2.00272
2025-06-16 15:32:17	1264	4.47e-06	0.0001	2	1.98959
2025-06-16 15:32:18	1265	4.47e-06	0.0001	2	1.98521
2025-06-16 15:32:19	1266	4.47e-06	0.0001	1.99	1.98521
2025-06-16 15:32:20	1267	4.47e-06	0.0001	1.99	1.98521
2025-06-16 15:32:21	1268	4.47e-06	0.0001	1.99	1.97646
2025-06-16 15:32:21	1268	4.47e-06	0.0001	1.98	1.98521
2025-06-16 15:32:23	1270	4.45e-06	0.0001	1.97	1.97208
2025-06-16 15:32:23	1270	4.47e-06	0.0001	1.98	1.98521
2025-06-16 15:32:24	1271	4.47e-06	0.0001	1.98	1.98084
2025-06-16 15:32:25	1272	4.47e-06	0.0001	1.97	1.97208
2025-06-16 15:32:26	1273	4.47e-06	0.0001	1.97	1.97646
2025-06-16 15:32:27	1274	4.47e-06	0.0001	1.97	1.96333
2025-06-16 15:32:28	1275	4.47e-06	0.0001	1.97	1.96771
2025-06-16 15:32:29	1276	4.47e-06	0.0001	1.96	1.96333
2025-06-16 15:32:30	1277	4.47e-06	0.0001	1.96	1.96771
2025-06-16 15:32:31	1278	4.47e-06	0.0001	1.96	1.96333
2025-06-16 15:32:32	1279	4.47e-06	0.0001	1.96	1.96333
2025-06-16 15:32:33	1280	4.47e-06	0.0001	1.94	1.95457
2025-06-16 15:32:34	1281	4.47e-06	0.0001	1.94	1.96771
2025-06-16 15:32:35	1282	4.47e-06	0.0001	1.94	1.95457
2025-06-16 15:32:36	1283	4.45e-06	0.0001	1.93	1.94582
2025-06-16 15:32:37	1284	4.47e-06	0.0001	1.93	1.9502
2025-06-16 15:32:38	1285	4.47e-06	0.0001	1.93	1.95457
2025-06-16 15:32:39	1286	4.47e-06	0.0001	1.93	1.94582
2025-06-16 15:32:40	1287	4.47e-06	0.0001	1.92	1.94144
2025-06-16 15:32:41	1288	4.47e-06	0.0001	1.92	1.95457
2025-06-16 15:32:42	1289	4.47e-06	0.0001	1.92	1.9502
2025-06-16 15:32:43	1290	4.47e-06	0.0001	1.92	1.94582
2025-06-16 15:32:44	1291	4.47e-06	0.0001	1.92	1.92831
2025-06-16 15:32:45	1292	4.47e-06	0.0001	1.92	1.95457
2025-06-16 15:32:46	1293	4.47e-06	0.0001	1.91	1.94144
2025-06-16 15:32:47	1294	4.47e-06	0.0001	1.91	1.94144
2025-06-16 15:32:47	1294	4.47e-06	0.0001	1.91	1.94582
2025-06-16 15:32:49	1296	4.47e-06	0.0001	1.91	1.94144
2025-06-16 15:32:49	1296	4.45e-06	0.0001	1.9	1.93707
2025-06-16 15:32:50	1297	4.47e-06	0.0001	1.9	1.93269
2025-06-16 15:32:51	1298	4.47e-06	0.0001	1.9	1.93707
2025-06-16 15:32:52	1299	4.47e-06	0.0001	1.9	1.93707
2025-06-16 15:32:53	1300	4.47e-06	0.0001	1.9	1.91956
2025-06-16 15:32:54	1301	4.47e-06	0.0001	1.89	1.93269
2025-06-16 15:32:55	1302	4.47e-06	0.0001	1.89	1.93269
2025-06-16 15:32:56	1303	4.47e-06	0.0001	1.89	1.92394
2025-06-16 15:32:57	1304	4.47e-06	0.0001	1.88	1.92831
2025-06-16 15:32:58	1305	4.47e-06	0.0001	1.88	1.91956
2025-06-16 15:32:59	1306	4.47e-06	0.0001	1.88	1.91518
2025-06-16 15:33:00	1307	4.45e-06	0.0001	1.87	1.91518
2025-06-16 15:33:01	1308	4.47e-06	0.0001	1.87	1.91081
2025-06-16 15:33:02	1309	4.47e-06	0.0001	1.87	1.91518
2025-06-16 15:33:03	1310	4.47e-06	0.0001	1.87	1.91081
2025-06-16 15:33:04	1311	4.47e-06	0.0001	1.87	1.91518
2025-06-16 15:33:05	1312	4.47e-06	0.0001	1.87	1.90643
2025-06-16 15:33:06	1313	4.47e-06	0.0001	1.87	1.90643
2025-06-16 15:33:07	1314	4.47e-06	0.0001	1.87	1.90205
2025-06-16 15:33:08	1315	4.47e-06	0.0001	1.87	1.90205
2025-06-16 15:33:09	1316	4.47e-06	0.0001	1.85	1.91518
2025-06-16 15:33:10	1317	4.48e-06	0.0001	1.85	1.89768
2025-06-16 15:33:11	1318	4.47e-06	0.0001	1.85	1.89768
2025-06-16 15:33:12	1319	4.47e-06	0.0001	1.85	1.8933
2025-06-16 15:33:13	1320	4.47e-06	0.0001	1.85	1.91518
2025-06-16 15:33:14	1321	4.47e-06	0.0001	1.85	1.88454
2025-06-16 15:33:15	1322	4.45e-06	0.0001	1.85	1.90205
2025-06-16 15:33:16	1323	4.47e-06	0.0001	1.84	1.91518
2025-06-16 15:33:17	1324	4.47e-06	0.0001	1.84	1.89768
2025-06-16 15:33:18	1325	4.47e-06	0.0001	1.84	1.90643
2025-06-16 15:33:19	1326	4.47e-06	0.0001	1.84	1.88892
2025-06-16 15:33:20	1327	4.47e-06	0.0001	1.84	1.8933
2025-06-16 15:33:21	1328	4.47e-06	0.0001	1.83	1.89768
2025-06-16 15:33:21	1328	4.47e-06	0.0001	1.83	1.88892
2025-06-16 15:33:23	1330	4.47e-06	0.0001	1.83	1.8933
2025-06-16 15:33:24	1331	4.47e-06	0.0001	1.83	1.89768
2025-06-16 15:33:25	1332	4.47e-06	0.0001	1.83	1.88454
2025-06-16 15:33:26	1333	4.47e-06	0.0001	1.83	1.87141
2025-06-16 15:33:27	1334	4.47e-06	0.0001	1.82	1.87579
2025-06-16 15:33:28	1335	4.47e-06	0.0001	1.82	1.88892
2025-06-16 15:33:29	1336	4.47e-06	0.0001	1.82	1.88892
2025-06-16 15:33:30	1337	4.47e-06	0.0001	1.82	1.88017
2025-06-16 15:33:31	1338	4.47e-06	0.0001	1.82	1.86704
2025-06-16 15:33:32	1339	4.47e-06	0.0001	1.81	1.87579
2025-06-16 15:33:33	1340	4.45e-06	0.0001	1.81	1.87579
2025-06-16 15:33:34	1341	4.47e-06	0.0001	1.81	1.87579
2025-06-16 15:33:35	1342	4.47e-06	0.0001	1.81	1.88454
2025-06-16 15:33:36	1343	4.45e-06	0.0001	1.81	1.86704
2025-06-16 15:33:37	1344	4.47e-06	0.0001	1.81	1.86266
2025-06-16 15:33:38	1345	4.47e-06	0.0001	1.81	1.86704
2025-06-16 15:33:39	1346	4.47e-06	0.0001	1.81	1.87141
2025-06-16 15:33:40	1347	4.47e-06	0.0001	1.8	1.86704
2025-06-16 15:33:41	1348	4.47e-06	0.0001	1.8	1.86704
2025-06-16 15:33:42	1349	4.45e-06	0.0001	1.8	1.8539
2025-06-16 15:33:43	1350	4.45e-06	0.0001	1.8	1.86266
2025-06-16 15:33:44	1351	4.47e-06	0.0001	1.8	1.87141
2025-06-16 15:33:45	1352	4.45e-06	0.0001	1.8	1.87141
2025-06-16 15:33:46	1353	4.47e-06	0.0001	1.8	1.86266
2025-06-16 15:33:47	1354	4.47e-06	0.0001	1.79	1.86266
2025-06-16 15:33:48	1355	4.47e-06	0.0001	1.79	1.86266
2025-06-16 15:33:49	1356	4.47e-06	0.0001	1.79	1.86266
2025-06-16 15:33:50	1357	4.47e-06	0.0001	1.79	1.86266
2025-06-16 15:33:51	1358	4.47e-06	0.0001	1.78	1.8539
2025-06-16 15:33:52	1359	4.47e-06	0.0001	1.78	1.84953
2025-06-16 15:33:53	1360	4.45e-06	0.0001	1.78	1.85828
2025-06-16 15:33:54	1361	4.47e-06	0.0001	1.78	1.86266
2025-06-16 15:33:55	1362	4.47e-06	0.0001	1.78	1.84515
2025-06-16 15:33:56	1363	4.47e-06	0.0001	1.77	1.84515
2025-06-16 15:33:57	1364	4.47e-06	0.0001	1.77	1.84078
2025-06-16 15:33:58	1365	4.47e-06	0.0001	1.77	1.8364
2025-06-16 15:33:59	1366	4.47e-06	0.0001	1.77	1.84078
2025-06-16 15:34:00	1367	4.47e-06	0.0001	1.77	1.84953
2025-06-16 15:34:01	1368	4.47e-06	0.0001	1.77	1.84953
2025-06-16 15:34:02	1369	4.47e-06	0.0001	1.77	1.84078
2025-06-16 15:34:03	1370	4.47e-06	0.0001	1.77	1.84515
2025-06-16 15:34:04	1371	4.47e-06	0.0001	1.76	1.84078
2025-06-16 15:34:05	1372	4.47e-06	0.0001	1.76	1.84515
2025-06-16 15:34:06	1373	4.47e-06	0.0001	1.76	1.82764
2025-06-16 15:34:07	1374	4.47e-06	0.0001	1.77	1.82764
2025-06-16 15:34:08	1375	4.45e-06	0.0001	1.76	1.82764
2025-06-16 15:34:09	1376	4.45e-06	0.0001	1.77	1.84078
2025-06-16 15:34:10	1377	4.47e-06	0.0001	1.76	1.84078
2025-06-16 15:34:11	1378	4.47e-06	0.0001	1.76	1.84078
2025-06-16 15:34:12	1379	4.47e-06	0.0001	1.76	1.83202
2025-06-16 15:34:13	1380	4.47e-06	0.0001	1.76	1.84515
2025-06-16 15:34:14	1381	4.47e-06	0.0001	1.75	1.83202
2025-06-16 15:34:15	1382	4.47e-06	0.0001	1.75	1.84078
2025-06-16 15:34:16	1383	4.45e-06	0.0001	1.75	1.81451
2025-06-16 15:34:17	1384	4.47e-06	0.0001	1.75	1.81451
2025-06-16 15:34:18	1385	4.47e-06	0.0001	1.75	1.81889
2025-06-16 15:34:19	1386	4.47e-06	0.0001	1.75	1.81889
2025-06-16 15:34:20	1387	4.47e-06	0.0001	1.75	1.81014
2025-06-16 15:34:21	1388	4.47e-06	0.0001	1.74	1.81889
2025-06-16 15:34:22	1389	4.45e-06	0.0001	1.74	1.81889
2025-06-16 15:34:23	1390	4.47e-06	0.0001	1.74	1.81451
2025-06-16 15:34:24	1391	4.47e-06	0.0001	1.74	1.81451
2025-06-16 15:34:25	1392	4.45e-06	0.0001	1.74	1.81451
2025-06-16 15:34:26	1393	4.47e-06	0.0001	1.74	1.81014
2025-06-16 15:34:27	1394	4.47e-06	0.0001	1.74	1.81014
2025-06-16 15:34:28	1395	4.47e-06	0.0001	1.73	1.80576
2025-06-16 15:34:29	1396	4.47e-06	0.0001	1.73	1.81014
2025-06-16 15:34:30	1397	4.47e-06	0.0001	1.73	1.80576
2025-06-16 15:34:31	1398	4.47e-06	0.0001	1.73	1.81014
2025-06-16 15:34:32	1399	4.47e-06	0.0001	1.73	1.80576
2025-06-16 15:34:33	1400	4.47e-06	0.0001	1.73	1.79701
2025-06-16 15:34:34	1401	4.47e-06	0.0001	1.73	1.81014
2025-06-16 15:34:35	1402	4.47e-06	0.0001	1.73	1.79701
2025-06-16 15:34:36	1403	4.47e-06	0.0001	1.73	1.80576
2025-06-16 15:34:37	1404	4.47e-06	0.0001	1.73	1.80138
2025-06-16 15:34:38	1405	4.45e-06	0.0001	1.72	1.80576
2025-06-16 15:34:38	1405	4.47e-06	0.0001	1.73	1.79701
2025-06-16 15:34:39	1406	4.47e-06	0.0001	1.73	1.79263
2025-06-16 15:34:40	1407	4.47e-06	0.0001	1.72	1.79263
2025-06-16 15:34:41	1408	4.47e-06	0.0001	1.72	1.81014
2025-06-16 15:34:42	1409	4.47e-06	0.0001	1.72	1.79263
2025-06-16 15:34:43	1410	4.47e-06	0.0001	1.72	1.81014
2025-06-16 15:34:44	1411	4.47e-06	0.0001	1.72	1.80138
2025-06-16 15:34:45	1412	4.47e-06	0.0001	1.72	1.78388
2025-06-16 15:34:46	1413	4.47e-06	0.0001	1.72	1.78825
2025-06-16 15:34:47	1414	4.47e-06	0.0001	1.72	1.80138
2025-06-16 15:34:48	1415	4.45e-06	0.0001	1.71	1.79701
2025-06-16 15:34:49	1416	4.36e-06	0.0001	1.71	1.78388
2025-06-16 15:34:50	1417	4.33e-06	0.0001	1.71	1.79263
2025-06-16 15:34:51	1418	4.32e-06	0.0001	1.71	1.7795
2025-06-16 15:34:52	1419	4.26e-06	0.0001	1.71	1.80576
2025-06-16 15:34:53	1420	4.26e-06	0.0001	1.71	1.7795
2025-06-16 15:34:54	1421	4.26e-06	0.000118	1.71	1.77512
2025-06-16 15:34:55	1422	4.26e-06	0.000229	1.71	1.77074
2025-06-16 15:34:56	1423	4.26e-06	0.000367	1.71	1.78388
2025-06-16 15:34:57	1424	4.26e-06	0.000484	1.71	1.78388
2025-06-16 15:34:58	1425	4.23e-06	0.000592	1.71	1.77512
2025-06-16 15:34:59	1426	4.2e-06	0.000707	1.71	1.80576
2025-06-16 15:35:00	1427	4.19e-06	0.000787	1.7	1.79263
2025-06-16 15:35:01	1428	4.2e-06	0.000878	1.69	1.77074
2025-06-16 15:35:02	1429	4.19e-06	0.000953	1.69	1.77074
2025-06-16 15:35:03	1430	4.2e-06	0.00101	1.7	1.76199
2025-06-16 15:35:03	1430	4.19e-06	0.00106	1.7	1.76637
2025-06-16 15:35:04	1431	4.2e-06	0.00112	1.7	1.77512
2025-06-16 15:35:06	1433	4.19e-06	0.00117	1.69	1.77512
2025-06-16 15:35:07	1434	4.19e-06	0.00121	1.69	1.7795
2025-06-16 15:35:08	1435	4.19e-06	0.00124	1.69	1.77512
2025-06-16 15:35:09	1436	4.19e-06	0.00127	1.68	1.77074
2025-06-16 15:35:10	1437	4.17e-06	0.00129	1.68	1.77074
2025-06-16 15:35:11	1438	4.15e-06	0.00131	1.68	1.75324
2025-06-16 15:35:12	1439	4.14e-06	0.00133	1.68	1.76199
2025-06-16 15:35:12	1439	4.14e-06	0.00135	1.68	1.77074
2025-06-16 15:35:13	1440	4.15e-06	0.00137	1.68	1.75761
2025-06-16 15:35:14	1441	4.14e-06	0.00138	1.68	1.76637
2025-06-16 15:35:15	1442	4.14e-06	0.00139	1.68	1.75324
2025-06-16 15:35:16	1443	4.15e-06	0.0014	1.68	1.75761
2025-06-16 15:35:17	1444	4.15e-06	0.00141	1.68	1.76199
2025-06-16 15:35:18	1445	4.14e-06	0.00142	1.68	1.77512
2025-06-16 15:35:20	1447	4.14e-06	0.00143	1.68	1.76637
2025-06-16 15:35:20	1447	4.14e-06	0.00144	1.67	1.75324
2025-06-16 15:35:21	1448	4.14e-06	0.00145	1.68	1.75324
2025-06-16 15:35:22	1449	4.14e-06	0.00146	1.67	1.78388
2025-06-16 15:35:23	1450	4.14e-06	0.00147	1.68	1.75324
2025-06-16 15:35:24	1451	4.14e-06	0.00147	1.68	1.74886
2025-06-16 15:35:25	1452	4.14e-06	0.00149	1.68	1.75324
2025-06-16 15:35:26	1453	4.14e-06	0.0015	1.68	1.74448
2025-06-16 15:35:27	1454	4.14e-06	0.00151	1.67	1.75761
2025-06-16 15:35:28	1455	4.14e-06	0.00151	1.67	1.74011
2025-06-16 15:35:29	1456	4.14e-06	0.00152	1.66	1.76637
2025-06-16 15:35:30	1457	4.14e-06	0.00152	1.66	1.75761
2025-06-16 15:35:31	1458	4.14e-06	0.00152	1.66	1.74448
2025-06-16 15:35:32	1459	4.14e-06	0.00153	1.66	1.74448
2025-06-16 15:35:33	1460	4.15e-06	0.00153	1.66	1.73573
2025-06-16 15:35:34	1461	4.14e-06	0.00154	1.66	1.74448
2025-06-16 15:35:35	1462	4.14e-06	0.00155	1.66	1.74448
2025-06-16 15:35:36	1463	4.14e-06	0.00154	1.66	1.74011
2025-06-16 15:35:37	1464	4.14e-06	0.00155	1.66	1.73135
2025-06-16 15:35:38	1465	4.14e-06	0.00154	1.66	1.72697
2025-06-16 15:35:39	1466	4.14e-06	0.00156	1.66	1.73135
2025-06-16 15:35:40	1467	4.14e-06	0.00157	1.65	1.71822
2025-06-16 15:35:41	1468	4.14e-06	0.00157	1.65	1.74011
2025-06-16 15:35:42	1469	4.09e-06	0.00156	1.65	1.71822
2025-06-16 15:35:43	1470	4.07e-06	0.00157	1.65	1.73135
2025-06-16 15:35:44	1471	4.07e-06	0.00157	1.65	1.74011
2025-06-16 15:35:45	1472	4.07e-06	0.00158	1.66	1.73573
2025-06-16 15:35:46	1473	4.07e-06	0.00158	1.66	1.7226
2025-06-16 15:35:47	1474	4.07e-06	0.00158	1.66	1.7226
2025-06-16 15:35:48	1475	4.07e-06	0.00158	1.65	1.73573
2025-06-16 15:35:49	1476	4.07e-06	0.00159	1.66	1.71822
2025-06-16 15:35:50	1477	4.07e-06	0.00159	1.65	1.7226
2025-06-16 15:35:51	1478	4.07e-06	0.00159	1.65	1.7226
2025-06-16 15:35:52	1479	4.07e-06	0.0016	1.65	1.72697
2025-06-16 15:35:53	1480	4.07e-06	0.0016	1.65	1.73135
2025-06-16 15:35:54	1481	4.07e-06	0.00161	1.65	1.76199
2025-06-16 15:35:54	1481	4.07e-06	0.00162	1.65	1.70947
2025-06-16 15:35:55	1482	4.07e-06	0.00161	1.65	1.73135
2025-06-16 15:35:56	1483	4.07e-06	0.00162	1.65	1.70947
2025-06-16 15:35:57	1484	4.07e-06	0.00161	1.65	1.71384
2025-06-16 15:35:58	1485	4.06e-06	0.00161	1.64	1.72697
2025-06-16 15:35:59	1486	4.06e-06	0.00161	1.64	1.71384
2025-06-16 15:36:00	1487	4.07e-06	0.00161	1.64	1.70509
2025-06-16 15:36:01	1488	4.07e-06	0.00161	1.64	1.70071
2025-06-16 15:36:02	1489	4.07e-06	0.00161	1.64	1.72697
2025-06-16 15:36:03	1490	4.07e-06	0.00162	1.64	1.71822
2025-06-16 15:36:04	1491	4.07e-06	0.00162	1.64	1.70071
2025-06-16 15:36:05	1492	4.07e-06	0.00162	1.64	1.70071
2025-06-16 15:36:06	1493	4.07e-06	0.00163	1.64	1.69634
2025-06-16 15:36:07	1494	4.07e-06	0.00163	1.64	1.70947
2025-06-16 15:36:08	1495	4.06e-06	0.00164	1.63	1.69196
2025-06-16 15:36:09	1496	4.06e-06	0.00163	1.63	1.70509
2025-06-16 15:36:10	1497	3.26e-05	0.00155	1.63	1.71384
2025-06-16 15:36:11	1498	3.09e-05	0.00129	1.63	1.70947
2025-06-16 15:36:12	1499	2.3e-05	0.001	1.63	1.70509
2025-06-16 15:36:13	1500	1.86e-05	0.000777	1.63	1.70947
2025-06-16 15:36:14	1501	1.6e-05	0.000617	1.63	1.69634
2025-06-16 15:36:15	1502	1.46e-05	0.000508	1.63	1.68758
2025-06-16 15:36:16	1503	1.37e-05	0.000425	1.63	1.70071
2025-06-16 15:36:17	1504	1.28e-05	0.000353	1.63	1.70071
2025-06-16 15:36:18	1505	1.22e-05	0.000304	1.62	1.67883
2025-06-16 15:36:19	1506	1.16e-05	0.000256	1.62	1.68758
2025-06-16 15:36:20	1507	1.11e-05	0.000217	1.62	1.68321
2025-06-16 15:36:20	1507	1.07e-05	0.000185	1.62	1.69196
2025-06-16 15:36:21	1508	1.04e-05	0.000166	1.62	1.69196
2025-06-16 15:36:22	1509	1.02e-05	0.000148	1.62	1.68758
2025-06-16 15:36:23	1510	9.98e-06	0.000135	1.62	1.68758
2025-06-16 15:36:24	1511	9.8e-06	0.000125	1.62	1.67883
2025-06-16 15:36:25	1512	9.64e-06	0.000116	1.62	1.68758
2025-06-16 15:36:26	1513	9.46e-06	0.000112	1.61	1.68758
2025-06-16 15:36:27	1514	9.31e-06	0.000103	1.61	1.68758
2025-06-16 15:36:28	1515	9.13e-06	0.0001	1.61	1.68758
2025-06-16 15:36:29	1516	8.98e-06	0.0001	1.61	1.67883
2025-06-16 15:36:30	1517	8.83e-06	0.0001	1.61	1.67883
2025-06-16 15:36:31	1518	8.67e-06	0.0001	1.61	1.68321
2025-06-16 15:36:32	1519	8.55e-06	0.0001	1.61	1.67445
2025-06-16 15:36:33	1520	8.49e-06	0.0001	1.61	1.67007
2025-06-16 15:36:34	1521	8.34e-06	0.0001	1.61	1.68758
2025-06-16 15:36:35	1522	8.19e-06	0.0001	1.61	1.67445
2025-06-16 15:36:36	1523	8.19e-06	0.0001	1.61	1.68321
2025-06-16 15:36:37	1524	8.01e-06	0.0001	1.61	1.67445
2025-06-16 15:36:38	1525	7.98e-06	0.0001	1.61	1.68758
2025-06-16 15:36:39	1526	7.86e-06	0.0001	1.61	1.6657
2025-06-16 15:36:40	1527	7.7e-06	0.0001	1.61	1.67883
2025-06-16 15:36:41	1528	7.67e-06	0.0001	1.61	1.67007
2025-06-16 15:36:42	1529	7.58e-06	0.0001	1.61	1.67883
2025-06-16 15:36:43	1530	7.52e-06	0.0001	1.61	1.67007
2025-06-16 15:36:44	1531	7.52e-06	0.0001	1.6	1.66132
2025-06-16 15:36:45	1532	7.4e-06	0.0001	1.6	1.66132
2025-06-16 15:36:45	1532	7.34e-06	0.0001	1.6	1.67445
2025-06-16 15:36:46	1533	7.25e-06	0.0001	1.6	1.65694
2025-06-16 15:36:48	1535	7.22e-06	0.0001	1.6	1.67007
2025-06-16 15:36:49	1536	7.07e-06	0.0001	1.6	1.64819
2025-06-16 15:36:50	1537	7.07e-06	0.0001	1.6	1.6657
2025-06-16 15:36:51	1538	6.92e-06	0.0001	1.6	1.64819
2025-06-16 15:36:52	1539	6.9e-06	0.0001	1.6	1.68758
2025-06-16 15:36:53	1540	6.92e-06	0.0001	1.6	1.65694
2025-06-16 15:36:54	1541	6.82e-06	0.0001	1.6	1.65694
2025-06-16 15:36:54	1541	6.82e-06	0.0001	1.6	1.67007
2025-06-16 15:36:55	1542	6.8e-06	0.0001	1.6	1.67007
2025-06-16 15:36:56	1543	6.72e-06	0.0001	1.6	1.64819
2025-06-16 15:36:57	1544	6.7e-06	0.0001	1.6	1.65257
2025-06-16 15:36:58	1545	6.7e-06	0.0001	1.6	1.65694
2025-06-16 15:36:59	1546	6.68e-06	0.0001	1.6	1.64819
2025-06-16 15:37:00	1547	6.61e-06	0.0001	1.59	1.65257
2025-06-16 15:37:01	1548	6.61e-06	0.0001	1.59	1.65257
2025-06-16 15:37:02	1549	6.61e-06	0.0001	1.59	1.64381
2025-06-16 15:37:03	1550	6.55e-06	0.0001	1.59	1.65257
2025-06-16 15:37:04	1551	6.51e-06	0.0001	1.59	1.65694
2025-06-16 15:37:05	1552	6.49e-06	0.0001	1.59	1.65257
2025-06-16 15:37:06	1553	6.49e-06	0.0001	1.59	1.65694
2025-06-16 15:37:07	1554	6.41e-06	0.0001	1.59	1.64819
2025-06-16 15:37:08	1555	6.39e-06	0.0001	1.59	1.65257
2025-06-16 15:37:09	1556	6.39e-06	0.0001	1.59	1.63506
2025-06-16 15:37:10	1557	6.39e-06	0.0001	1.58	1.64819
2025-06-16 15:37:11	1558	6.39e-06	0.0001	1.58	1.63068
2025-06-16 15:37:12	1559	6.32e-06	0.0001	1.58	1.64381
2025-06-16 15:37:13	1560	6.3e-06	0.0001	1.58	1.63944
2025-06-16 15:37:14	1561	6.3e-06	0.0001	1.58	1.63944
2025-06-16 15:37:15	1562	6.3e-06	0.0001	1.58	1.63506
2025-06-16 15:37:16	1563	6.28e-06	0.0001	1.58	1.63068
2025-06-16 15:37:17	1564	6.2e-06	0.0001	1.58	1.64381
2025-06-16 15:37:18	1565	6.18e-06	0.0001	1.58	1.63068
2025-06-16 15:37:19	1566	6.18e-06	0.0001	1.58	1.63506
2025-06-16 15:37:20	1567	6.18e-06	0.0001	1.58	1.63068
2025-06-16 15:37:21	1568	6.18e-06	0.0001	1.58	1.63506
2025-06-16 15:37:22	1569	6.18e-06	0.0001	1.57	1.63068
2025-06-16 15:37:23	1570	6.09e-06	0.0001	1.57	1.63068
2025-06-16 15:37:24	1571	6.09e-06	0.0001	1.57	1.62631
2025-06-16 15:37:25	1572	6.09e-06	0.0001	1.57	1.63944
2025-06-16 15:37:26	1573	6.07e-06	0.0001	1.57	1.63944
2025-06-16 15:37:27	1574	6.09e-06	0.0001	1.57	1.63068
2025-06-16 15:37:28	1575	6.07e-06	0.0001	1.57	1.62631
2025-06-16 15:37:29	1576	5.99e-06	0.0001	1.57	1.63068
2025-06-16 15:37:30	1577	5.97e-06	0.0001	1.57	1.63068
2025-06-16 15:37:31	1578	5.99e-06	0.0001	1.57	1.62193
2025-06-16 15:37:32	1579	5.99e-06	0.0001	1.57	1.61755
2025-06-16 15:37:33	1580	5.97e-06	0.0001	1.57	1.61755
2025-06-16 15:37:34	1581	5.97e-06	0.0001	1.56	1.62193
2025-06-16 15:37:35	1582	5.99e-06	0.0001	1.56	1.62631
2025-06-16 15:37:36	1583	5.89e-06	0.0001	1.56	1.61755
2025-06-16 15:37:37	1584	5.87e-06	0.0001	1.56	1.61318
2025-06-16 15:37:38	1585	5.87e-06	0.0001	1.56	1.62193
2025-06-16 15:37:39	1586	5.87e-06	0.0001	1.56	1.61755
2025-06-16 15:37:40	1587	5.87e-06	0.0001	1.56	1.61755
2025-06-16 15:37:41	1588	5.87e-06	0.0001	1.56	1.61755
2025-06-16 15:37:42	1589	5.87e-06	0.0001	1.56	1.60004
2025-06-16 15:37:43	1590	5.87e-06	0.0001	1.56	1.60004
2025-06-16 15:37:44	1591	5.87e-06	0.0001	1.56	1.62193
2025-06-16 15:37:45	1592	5.87e-06	0.0001	1.56	1.61755
2025-06-16 15:37:46	1593	5.8e-06	0.0001	1.56	1.61318
2025-06-16 15:37:47	1594	5.78e-06	0.0001	1.56	1.63944
2025-06-16 15:37:48	1595	5.78e-06	0.0001	1.55	1.61755
2025-06-16 15:37:49	1596	5.78e-06	0.0001	1.55	1.60442
2025-06-16 15:37:50	1597	5.78e-06	0.0001	1.56	1.61755
2025-06-16 15:37:51	1598	5.78e-06	0.0001	1.55	1.60442
2025-06-16 15:37:52	1599	5.78e-06	0.0001	1.55	1.60442
2025-06-16 15:37:53	1600	5.78e-06	0.0001	1.55	1.6088
2025-06-16 15:37:54	1601	5.78e-06	0.0001	1.55	1.62631
2025-06-16 15:37:55	1602	5.78e-06	0.0001	1.55	1.59567
2025-06-16 15:37:56	1603	5.7e-06	0.0001	1.55	1.6088
2025-06-16 15:37:57	1604	5.66e-06	0.0001	1.55	1.59129
2025-06-16 15:37:58	1605	5.68e-06	0.0001	1.55	1.60004
2025-06-16 15:37:59	1606	5.68e-06	0.0001	1.55	1.60442
2025-06-16 15:38:00	1607	5.68e-06	0.0001	1.55	1.6088
2025-06-16 15:38:01	1608	5.66e-06	0.0001	1.55	1.58691
2025-06-16 15:38:02	1609	5.68e-06	0.0001	1.55	1.61318
2025-06-16 15:38:03	1610	5.68e-06	0.0001	1.54	1.58691
2025-06-16 15:38:04	1611	5.66e-06	0.0001	1.54	1.60004
2025-06-16 15:38:05	1612	5.66e-06	0.0001	1.54	1.60004
2025-06-16 15:38:06	1613	5.68e-06	0.0001	1.54	1.58691
2025-06-16 15:38:07	1614	5.68e-06	0.0001	1.54	1.58691
2025-06-16 15:38:08	1615	5.66e-06	0.0001	1.54	1.59129
2025-06-16 15:38:09	1616	5.6e-06	0.0001	1.54	1.59567
2025-06-16 15:38:10	1617	5.58e-06	0.0001	1.54	1.57816
2025-06-16 15:38:11	1618	5.58e-06	0.0001	1.54	1.56065
2025-06-16 15:38:12	1619	5.58e-06	0.0001	1.54	1.60004
2025-06-16 15:38:13	1620	5.6e-06	0.0001	1.54	1.57378
2025-06-16 15:38:14	1621	5.58e-06	0.0001	1.54	1.58254
2025-06-16 15:38:15	1622	5.57e-06	0.0001	1.54	1.58691
2025-06-16 15:38:16	1623	5.49e-06	0.0001	1.54	1.57816
2025-06-16 15:38:17	1624	5.51e-06	0.0001	1.54	1.57378
2025-06-16 15:38:18	1625	5.47e-06	0.0001	1.54	1.58254
2025-06-16 15:38:19	1626	5.49e-06	0.0001	1.54	1.58691
2025-06-16 15:38:20	1627	5.49e-06	0.0001	1.54	1.57816
2025-06-16 15:38:21	1628	5.49e-06	0.0001	1.54	1.56503
2025-06-16 15:38:22	1629	5.49e-06	0.0001	1.53	1.57816
2025-06-16 15:38:23	1630	5.49e-06	0.0001	1.53	1.58254
2025-06-16 15:38:24	1631	5.49e-06	0.0001	1.53	1.56503
2025-06-16 15:38:25	1632	5.49e-06	0.0001	1.53	1.58691
2025-06-16 15:38:26	1633	5.49e-06	0.0001	1.53	1.57378
2025-06-16 15:38:27	1634	5.49e-06	0.0001	1.53	1.58691
2025-06-16 15:38:28	1635	5.49e-06	0.0001	1.52	1.56065
2025-06-16 15:38:29	1636	5.47e-06	0.0001	1.52	1.58254
2025-06-16 15:38:30	1637	5.39e-06	0.0001	1.52	1.57378
2025-06-16 15:38:31	1638	5.37e-06	0.0001	1.52	1.56503
2025-06-16 15:38:32	1639	5.39e-06	0.0001	1.52	1.56941
2025-06-16 15:38:33	1640	5.39e-06	0.0001	1.52	1.56941
2025-06-16 15:38:34	1641	5.37e-06	0.0001	1.52	1.56503
2025-06-16 15:38:35	1642	5.39e-06	0.0001	1.52	1.56941
2025-06-16 15:38:36	1643	5.39e-06	0.0001	1.52	1.57378
2025-06-16 15:38:37	1644	5.37e-06	0.0001	1.52	1.56941
2025-06-16 15:38:38	1645	5.37e-06	0.0001	1.52	1.56503
2025-06-16 15:38:39	1646	5.37e-06	0.0001	1.52	1.57378
2025-06-16 15:38:40	1647	5.37e-06	0.0001	1.52	1.5519
2025-06-16 15:38:41	1648	5.39e-06	0.0001	1.52	1.56503
2025-06-16 15:38:42	1649	5.37e-06	0.0001	1.52	1.56065
2025-06-16 15:38:43	1650	5.39e-06	0.0001	1.52	1.56065
2025-06-16 15:38:44	1651	5.39e-06	0.0001	1.52	1.54314
2025-06-16 15:38:45	1652	5.39e-06	0.0001	1.52	1.5519
2025-06-16 15:38:46	1653	5.37e-06	0.0001	1.51	1.5519
2025-06-16 15:38:47	1654	5.37e-06	0.0001	1.51	1.54314
2025-06-16 15:38:48	1655	5.39e-06	0.0001	1.51	1.54752
2025-06-16 15:38:49	1656	5.39e-06	0.0001	1.51	1.55628
2025-06-16 15:38:50	1657	5.39e-06	0.0001	1.51	1.55628
2025-06-16 15:38:51	1658	5.37e-06	0.0001	1.51	1.55628
2025-06-16 15:38:52	1659	5.3e-06	0.0001	1.51	1.56065
2025-06-16 15:38:53	1660	5.28e-06	0.0001	1.51	1.54752
2025-06-16 15:38:53	1660	5.28e-06	0.0001	1.51	1.56503
2025-06-16 15:38:55	1662	5.28e-06	0.0001	1.51	1.54314
2025-06-16 15:38:55	1662	5.3e-06	0.0001	1.5	1.54314
2025-06-16 15:38:56	1663	5.3e-06	0.0001	1.5	1.5519
2025-06-16 15:38:57	1664	5.3e-06	0.0001	1.5	1.54752
2025-06-16 15:38:58	1665	5.28e-06	0.0001	1.5	1.53877
2025-06-16 15:39:00	1667	5.28e-06	0.0001	1.5	1.54314
2025-06-16 15:39:01	1668	5.28e-06	0.0001	1.5	1.53877
2025-06-16 15:39:02	1669	5.28e-06	0.0001	1.5	1.53001
2025-06-16 15:39:03	1670	5.28e-06	0.0001	1.5	1.54314
2025-06-16 15:39:03	1670	5.28e-06	0.0001	1.5	1.54314
2025-06-16 15:39:04	1671	5.28e-06	0.0001	1.5	1.53439
2025-06-16 15:39:05	1672	5.28e-06	0.0001	1.5	1.53439
2025-06-16 15:39:06	1673	5.3e-06	0.0001	1.49	1.53001
2025-06-16 15:39:07	1674	5.3e-06	0.0001	1.49	1.53877
2025-06-16 15:39:08	1675	5.28e-06	0.0001	1.49	1.53439
2025-06-16 15:39:09	1676	5.28e-06	0.0001	1.49	1.53001
2025-06-16 15:39:10	1677	5.28e-06	0.0001	1.49	1.53439
2025-06-16 15:39:11	1678	5.28e-06	0.0001	1.49	1.52564
2025-06-16 15:39:12	1679	5.28e-06	0.0001	1.49	1.52126
2025-06-16 15:39:13	1680	5.28e-06	0.0001	1.49	1.53439
2025-06-16 15:39:14	1681	5.28e-06	0.0001	1.49	1.53001
2025-06-16 15:39:15	1682	5.28e-06	0.0001	1.49	1.53439
2025-06-16 15:39:16	1683	5.28e-06	0.0001	1.49	1.52564
2025-06-16 15:39:17	1684	5.28e-06	0.0001	1.49	1.53439
2025-06-16 15:39:18	1685	5.26e-06	0.0001	1.49	1.53439
2025-06-16 15:39:19	1686	5.28e-06	0.0001	1.49	1.53001
2025-06-16 15:39:20	1687	5.28e-06	0.0001	1.49	1.50813
2025-06-16 15:39:21	1688	5.28e-06	0.0001	1.49	1.53001
2025-06-16 15:39:22	1689	5.28e-06	0.0001	1.49	1.52126
2025-06-16 15:39:23	1690	5.28e-06	0.0001	1.48	1.52564
2025-06-16 15:39:24	1691	5.28e-06	0.0001	1.48	1.53001
2025-06-16 15:39:25	1692	5.28e-06	0.0001	1.48	1.53001
2025-06-16 15:39:26	1693	5.28e-06	0.0001	1.48	1.53001
2025-06-16 15:39:27	1694	5.22e-06	0.0001	1.48	1.53439
2025-06-16 15:39:27	1694	5.2e-06	0.0001	1.48	1.50375
2025-06-16 15:39:29	1696	5.18e-06	0.0001	1.48	1.52564
2025-06-16 15:39:29	1696	5.18e-06	0.0001	1.48	1.52126
2025-06-16 15:39:30	1697	5.18e-06	0.0001	1.48	1.50813
2025-06-16 15:39:31	1698	5.18e-06	0.0001	1.48	1.52564
2025-06-16 15:39:32	1699	5.18e-06	0.0001	1.47	1.51251
2025-06-16 15:39:33	1700	5.18e-06	0.0001	1.47	1.51251
2025-06-16 15:39:34	1701	5.18e-06	0.0001	1.48	1.52126
2025-06-16 15:39:35	1702	5.18e-06	0.0001	1.47	1.52126
2025-06-16 15:39:36	1703	5.18e-06	0.0001	1.47	1.50375
2025-06-16 15:39:37	1704	5.18e-06	0.0001	1.48	1.50813
2025-06-16 15:39:38	1705	5.18e-06	0.0001	1.48	1.50375
2025-06-16 15:39:39	1706	5.18e-06	0.0001	1.47	1.51251
2025-06-16 15:39:40	1707	5.18e-06	0.0001	1.48	1.50375
2025-06-16 15:39:41	1708	5.18e-06	0.0001	1.48	1.51688
2025-06-16 15:39:42	1709	5.18e-06	0.0001	1.48	1.49938
2025-06-16 15:39:43	1710	5.18e-06	0.0001	1.48	1.52126
2025-06-16 15:39:44	1711	5.18e-06	0.0001	1.47	1.49938
2025-06-16 15:39:45	1712	5.18e-06	0.0001	1.47	1.51251
2025-06-16 15:39:46	1713	5.18e-06	0.0001	1.47	1.49938
2025-06-16 15:39:47	1714	5.18e-06	0.0001	1.47	1.51251
2025-06-16 15:39:48	1715	5.18e-06	0.0001	1.47	1.49938
2025-06-16 15:39:49	1716	5.18e-06	0.0001	1.47	1.49062
2025-06-16 15:39:50	1717	5.18e-06	0.0001	1.47	1.50813
2025-06-16 15:39:51	1718	5.16e-06	0.0001	1.47	1.495
2025-06-16 15:39:52	1719	5.18e-06	0.0001	1.47	1.49062
2025-06-16 15:39:53	1720	5.18e-06	0.0001	1.47	1.49062
2025-06-16 15:39:53	1720	5.16e-06	0.0001	1.46	1.48625
2025-06-16 15:39:54	1721	5.18e-06	0.0001	1.46	1.49938
2025-06-16 15:39:55	1722	5.18e-06	0.0001	1.46	1.49062
2025-06-16 15:39:56	1723	5.16e-06	0.0001	1.46	1.48625
2025-06-16 15:39:57	1724	5.18e-06	0.0001	1.46	1.495
2025-06-16 15:39:58	1725	5.18e-06	0.0001	1.46	1.48187
2025-06-16 15:39:59	1726	5.18e-06	0.0001	1.46	1.49938
2025-06-16 15:40:00	1727	5.16e-06	0.0001	1.46	1.48625
2025-06-16 15:40:01	1728	5.14e-06	0.0001	1.46	1.495
2025-06-16 15:40:02	1729	5.12e-06	0.0001	1.46	1.48625
2025-06-16 15:40:03	1730	5.08e-06	0.0001	1.46	1.50375
2025-06-16 15:40:04	1731	5.06e-06	0.0001	1.45	1.49062
2025-06-16 15:40:05	1732	5.06e-06	0.0001	1.45	1.49062
2025-06-16 15:40:06	1733	5.06e-06	0.0001	1.45	1.48625
2025-06-16 15:40:07	1734	5.06e-06	0.0001	1.45	1.48625
2025-06-16 15:40:08	1735	5.06e-06	0.0001	1.45	1.47749
2025-06-16 15:40:09	1736	5.06e-06	0.0001	1.45	1.48187
2025-06-16 15:40:10	1737	5.06e-06	0.0001	1.45	1.49062
2025-06-16 15:40:11	1738	5.08e-06	0.0001	1.45	1.47749
2025-06-16 15:40:12	1739	5.06e-06	0.0001	1.45	1.48625
2025-06-16 15:40:13	1740	5.06e-06	0.0001	1.45	1.49062
2025-06-16 15:40:14	1741	5.08e-06	0.0001	1.45	1.49062
2025-06-16 15:40:15	1742	5.08e-06	0.0001	1.45	1.46436
2025-06-16 15:40:16	1743	5.06e-06	0.0001	1.45	1.48625
2025-06-16 15:40:17	1744	5.06e-06	0.0001	1.44	1.48187
2025-06-16 15:40:18	1745	5.06e-06	0.0001	1.44	1.47749
2025-06-16 15:40:18	1745	5.08e-06	0.0001	1.44	1.47749
2025-06-16 15:40:19	1746	5.06e-06	0.0001	1.44	1.46874
2025-06-16 15:40:20	1747	5.06e-06	0.0001	1.44	1.47311
2025-06-16 15:40:21	1748	5.06e-06	0.0001	1.44	1.48187
2025-06-16 15:40:22	1749	5.08e-06	0.0001	1.44	1.46874
2025-06-16 15:40:23	1750	5.08e-06	0.0001	1.44	1.45561
2025-06-16 15:40:24	1751	5.06e-06	0.0001	1.44	1.47311
2025-06-16 15:40:25	1752	5.08e-06	0.0001	1.44	1.47311
2025-06-16 15:40:26	1753	5.08e-06	0.0001	1.44	1.46436
2025-06-16 15:40:27	1754	5.08e-06	0.0001	1.43	1.45561
2025-06-16 15:40:28	1755	5.08e-06	0.0001	1.43	1.44685
2025-06-16 15:40:29	1756	5.06e-06	0.0001	1.43	1.47749
2025-06-16 15:40:30	1757	5.06e-06	0.0001	1.43	1.47311
2025-06-16 15:40:31	1758	5.08e-06	0.0001	1.43	1.46436
2025-06-16 15:40:32	1759	5.06e-06	0.0001	1.43	1.45998
2025-06-16 15:40:33	1760	5.06e-06	0.0001	1.43	1.45998
2025-06-16 15:40:34	1761	5.06e-06	0.0001	1.43	1.46436
2025-06-16 15:40:35	1762	5.06e-06	0.0001	1.43	1.45561
2025-06-16 15:40:36	1763	5.08e-06	0.0001	1.43	1.45561
2025-06-16 15:40:37	1764	5.06e-06	0.0001	1.43	1.45998
2025-06-16 15:40:38	1765	5.06e-06	0.0001	1.43	1.45561
2025-06-16 15:40:39	1766	5.06e-06	0.0001	1.43	1.45123
2025-06-16 15:40:40	1767	5.06e-06	0.0001	1.43	1.45561
2025-06-16 15:40:41	1768	5.06e-06	0.0001	1.43	1.45998
2025-06-16 15:40:42	1769	5.06e-06	0.0001	1.43	1.45998
2025-06-16 15:40:43	1770	5.06e-06	0.0001	1.42	1.45123
2025-06-16 15:40:44	1771	5.06e-06	0.0001	1.43	1.45561
2025-06-16 15:40:44	1771	5.08e-06	0.0001	1.43	1.44685
2025-06-16 15:40:45	1772	5.08e-06	0.0001	1.42	1.44248
2025-06-16 15:40:46	1773	5.08e-06	0.0001	1.42	1.45123
2025-06-16 15:40:47	1774	5.06e-06	0.0001	1.43	1.45561
2025-06-16 15:40:48	1775	5.06e-06	0.0001	1.43	1.44685
2025-06-16 15:40:49	1776	5.02e-06	0.0001	1.42	1.45998
2025-06-16 15:40:50	1777	5.02e-06	0.0001	1.42	1.44685
2025-06-16 15:40:51	1778	4.97e-06	0.0001	1.42	1.43372
2025-06-16 15:40:52	1779	4.97e-06	0.0001	1.42	1.44248
2025-06-16 15:40:53	1780	4.99e-06	0.0001	1.42	1.4381
2025-06-16 15:40:54	1781	4.97e-06	0.0001	1.42	1.44248
2025-06-16 15:40:55	1782	4.97e-06	0.0001	1.42	1.44248
2025-06-16 15:40:56	1783	4.97e-06	0.0001	1.42	1.45561
2025-06-16 15:40:57	1784	4.97e-06	0.0001	1.42	1.45123
2025-06-16 15:40:58	1785	4.95e-06	0.0001	1.42	1.43372
2025-06-16 15:40:59	1786	4.97e-06	0.0001	1.42	1.44248
2025-06-16 15:41:00	1787	4.97e-06	0.0001	1.41	1.44248
2025-06-16 15:41:01	1788	4.97e-06	0.0001	1.41	1.44248
2025-06-16 15:41:02	1789	4.99e-06	0.0001	1.41	1.4381
2025-06-16 15:41:03	1790	4.97e-06	0.0001	1.41	1.43372
2025-06-16 15:41:04	1791	4.97e-06	0.0001	1.41	1.42497
2025-06-16 15:41:05	1792	4.97e-06	0.0001	1.41	1.44248
2025-06-16 15:41:06	1793	4.97e-06	0.0001	1.4	1.43372
2025-06-16 15:41:07	1794	4.97e-06	0.0001	1.39	1.42497
2025-06-16 15:41:08	1795	4.99e-06	0.0001	1.39	1.40308
2025-06-16 15:41:09	1796	4.97e-06	0.0001	1.39	1.39871
2025-06-16 15:41:10	1797	4.97e-06	0.0001	1.38	1.41184
2025-06-16 15:41:11	1798	4.97e-06	0.0001	1.37	1.38558
2025-06-16 15:41:11	1798	4.95e-06	0.0001	1.37	1.38995
2025-06-16 15:41:12	1799	4.97e-06	0.0001	1.36	1.38995
2025-06-16 15:41:13	1800	4.97e-06	0.0001	1.36	1.38995
2025-06-16 15:41:14	1801	4.97e-06	0.0001	1.36	1.3812
2025-06-16 15:41:15	1802	4.97e-06	0.0001	1.35	1.3812
2025-06-16 15:41:16	1803	4.97e-06	0.0001	1.35	1.35932
2025-06-16 15:41:17	1804	4.97e-06	0.0001	1.35	1.35056
2025-06-16 15:41:18	1805	4.97e-06	0.0001	1.34	1.36369
2025-06-16 15:41:19	1806	4.97e-06	0.0001	1.34	1.37244
2025-06-16 15:41:20	1807	4.97e-06	0.0001	1.34	1.36807
2025-06-16 15:41:21	1808	4.97e-06	0.0001	1.34	1.37244
2025-06-16 15:41:22	1809	4.97e-06	0.0001	1.34	1.3812
2025-06-16 15:41:23	1810	4.97e-06	0.0001	1.34	1.36369
2025-06-16 15:41:24	1811	4.97e-06	0.0001	1.34	1.36807
2025-06-16 15:41:25	1812	4.97e-06	0.0001	1.34	1.36369
2025-06-16 15:41:27	1814	4.97e-06	0.0001	1.34	1.39433
2025-06-16 15:41:28	1815	4.97e-06	0.0001	1.34	1.36369
2025-06-16 15:41:28	1815	4.97e-06	0.0001	1.34	1.37682
2025-06-16 15:41:29	1816	4.97e-06	0.0001	1.34	1.37244
2025-06-16 15:41:30	1817	4.99e-06	0.0001	1.34	1.36369
2025-06-16 15:41:31	1818	4.97e-06	0.0001	1.34	1.35932
2025-06-16 15:41:32	1819	4.95e-06	0.0001	1.33	1.35494
2025-06-16 15:41:33	1820	4.97e-06	0.0001	1.33	1.34618
2025-06-16 15:41:35	1822	4.97e-06	0.0001	1.33	1.36807
2025-06-16 15:41:36	1823	4.97e-06	0.0001	1.33	1.36369
2025-06-16 15:41:36	1823	4.97e-06	0.0001	1.33	1.35056
2025-06-16 15:41:37	1824	4.97e-06	0.0001	1.33	1.35494
2025-06-16 15:41:38	1825	4.97e-06	0.0001	1.33	1.36369
2025-06-16 15:41:39	1826	4.97e-06	0.0001	1.33	1.37244
2025-06-16 15:41:40	1827	4.97e-06	0.0001	1.33	1.34181
2025-06-16 15:41:41	1828	4.97e-06	0.0001	1.33	1.35932
2025-06-16 15:41:42	1829	4.97e-06	0.0001	1.33	1.35932
2025-06-16 15:41:43	1830	4.97e-06	0.0001	1.33	1.35056
2025-06-16 15:41:44	1831	4.97e-06	0.0001	1.33	1.35056
2025-06-16 15:41:45	1832	4.97e-06	0.0001	1.33	1.34618
2025-06-16 15:41:46	1833	4.99e-06	0.0001	1.32	1.35494
2025-06-16 15:41:47	1834	4.97e-06	0.0001	1.32	1.35494
2025-06-16 15:41:48	1835	4.97e-06	0.0001	1.32	1.33743
2025-06-16 15:41:49	1836	4.97e-06	0.0001	1.32	1.35056
2025-06-16 15:41:50	1837	4.95e-06	0.0001	1.32	1.36369
2025-06-16 15:41:51	1838	4.95e-06	0.0001	1.32	1.34618
2025-06-16 15:41:52	1839	4.99e-06	0.0001	1.32	1.35494
2025-06-16 15:41:53	1840	4.97e-06	0.0001	1.32	1.33743
2025-06-16 15:41:54	1841	4.97e-06	0.0001	1.32	1.34618
2025-06-16 15:41:55	1842	4.91e-06	0.0001	1.32	1.34181
2025-06-16 15:41:56	1843	4.93e-06	0.0001	1.32	1.35056
2025-06-16 15:41:57	1844	4.95e-06	0.0001	1.32	1.34618
2025-06-16 15:41:58	1845	4.89e-06	0.0001	1.32	1.35056
2025-06-16 15:41:59	1846	4.87e-06	0.0001	1.32	1.33743
2025-06-16 15:42:00	1847	4.87e-06	0.0001	1.32	1.35494
2025-06-16 15:42:01	1848	4.85e-06	0.0001	1.32	1.34181
2025-06-16 15:42:02	1849	4.87e-06	0.0001	1.32	1.35494
2025-06-16 15:42:03	1850	4.87e-06	0.0001	1.32	1.34181
2025-06-16 15:42:04	1851	4.85e-06	0.0001	1.31	1.33743
2025-06-16 15:42:05	1852	4.87e-06	0.0001	1.31	1.32868
2025-06-16 15:42:06	1853	4.87e-06	0.0001	1.31	1.35056
2025-06-16 15:42:07	1854	4.87e-06	0.0001	1.31	1.34618
2025-06-16 15:42:08	1855	4.87e-06	0.0001	1.31	1.34618
2025-06-16 15:42:09	1856	4.87e-06	0.0001	1.31	1.33743
2025-06-16 15:42:10	1857	4.87e-06	0.0001	1.32	1.33743
2025-06-16 15:42:11	1858	4.87e-06	0.0001	1.31	1.33743
2025-06-16 15:42:12	1859	4.87e-06	0.0001	1.32	1.33305
2025-06-16 15:42:13	1860	4.87e-06	0.0001	1.32	1.35056
2025-06-16 15:42:14	1861	4.87e-06	0.0001	1.31	1.34618
2025-06-16 15:42:15	1862	4.87e-06	0.0001	1.32	1.33743
2025-06-16 15:42:16	1863	4.87e-06	0.0001	1.31	1.33743
2025-06-16 15:42:17	1864	4.87e-06	0.0001	1.31	1.34618
2025-06-16 15:42:18	1865	4.87e-06	0.0001	1.31	1.33305
2025-06-16 15:42:19	1866	4.85e-06	0.0001	1.31	1.35494
2025-06-16 15:42:20	1867	4.87e-06	0.0001	1.31	1.32868
2025-06-16 15:42:21	1868	4.87e-06	0.0001	1.31	1.33743
2025-06-16 15:42:22	1869	4.87e-06	0.0001	1.31	1.34618
2025-06-16 15:42:23	1870	4.87e-06	0.0001	1.3	1.3243
2025-06-16 15:42:24	1871	4.85e-06	0.0001	1.31	1.33305
2025-06-16 15:42:25	1872	4.87e-06	0.0001	1.31	1.31992
2025-06-16 15:42:26	1873	4.87e-06	0.0001	1.31	1.3243
2025-06-16 15:42:27	1874	4.89e-06	0.0001	1.31	1.33743
2025-06-16 15:42:28	1875	4.87e-06	0.0001	1.31	1.31554
2025-06-16 15:42:29	1876	4.87e-06	0.0001	1.31	1.31117
2025-06-16 15:42:30	1877	4.85e-06	0.0001	1.31	1.32868
2025-06-16 15:42:31	1878	4.87e-06	0.0001	1.3	1.33305
2025-06-16 15:42:32	1879	4.87e-06	0.0001	1.3	1.33743
2025-06-16 15:42:33	1880	4.87e-06	0.0001	1.3	1.33305
2025-06-16 15:42:34	1881	4.85e-06	0.0001	1.3	1.33305
2025-06-16 15:42:35	1882	4.87e-06	0.0001	1.3	1.32868
2025-06-16 15:42:35	1882	4.87e-06	0.0001	1.3	1.31992
2025-06-16 15:42:36	1883	4.87e-06	0.0001	1.3	1.30679
2025-06-16 15:42:37	1884	4.87e-06	0.0001	1.3	1.31554
2025-06-16 15:42:38	1885	4.87e-06	0.0001	1.3	1.31992
2025-06-16 15:42:39	1886	4.87e-06	0.0001	1.3	1.31992
2025-06-16 15:42:40	1887	4.87e-06	0.0001	1.3	1.31554
2025-06-16 15:42:42	1889	4.87e-06	0.0001	1.3	1.31554
2025-06-16 15:42:43	1890	4.87e-06	0.0001	1.3	1.31554
2025-06-16 15:42:43	1890	4.87e-06	0.0001	1.3	1.32868
2025-06-16 15:42:44	1891	4.87e-06	0.0001	1.3	1.31554
2025-06-16 15:42:45	1892	4.87e-06	0.0001	1.29	1.31992
2025-06-16 15:42:46	1893	4.87e-06	0.0001	1.29	1.31554
2025-06-16 15:42:47	1894	4.87e-06	0.0001	1.29	1.31992
2025-06-16 15:42:48	1895	4.87e-06	0.0001	1.29	1.31117
2025-06-16 15:42:49	1896	4.85e-06	0.0001	1.3	1.31992
2025-06-16 15:42:50	1897	4.85e-06	0.0001	1.3	1.3243
2025-06-16 15:42:52	1899	4.87e-06	0.0001	1.3	1.31554
2025-06-16 15:42:53	1900	4.87e-06	0.0001	1.3	1.32868
2025-06-16 15:42:53	1900	4.85e-06	0.0001	1.3	1.29366
2025-06-16 15:42:54	1901	4.85e-06	0.0001	1.29	1.3243
2025-06-16 15:42:55	1902	4.87e-06	0.0001	1.29	1.31992
2025-06-16 15:42:56	1903	4.87e-06	0.0001	1.29	1.32868
2025-06-16 15:42:58	1905	4.87e-06	0.0001	1.28	1.29366
2025-06-16 15:42:59	1906	4.87e-06	0.0001	1.29	1.31992
2025-06-16 15:43:00	1907	4.87e-06	0.0001	1.29	1.30242
2025-06-16 15:43:01	1908	4.87e-06	0.0001	1.29	1.30242
2025-06-16 15:43:01	1908	4.87e-06	0.0001	1.29	1.31554
2025-06-16 15:43:02	1909	4.87e-06	0.0001	1.29	1.30242
2025-06-16 15:43:03	1910	4.87e-06	0.0001	1.29	1.31117
2025-06-16 15:43:04	1911	4.85e-06	0.0001	1.29	1.29366
2025-06-16 15:43:06	1913	4.87e-06	0.0001	1.29	1.29804
2025-06-16 15:43:07	1914	4.87e-06	0.0001	1.29	1.29804
2025-06-16 15:43:08	1915	4.87e-06	0.0001	1.29	1.30242
2025-06-16 15:43:09	1916	4.87e-06	0.0001	1.29	1.31117
2025-06-16 15:43:09	1916	4.87e-06	0.0001	1.29	1.30242
2025-06-16 15:43:10	1917	4.87e-06	0.0001	1.29	1.30679
2025-06-16 15:43:11	1918	4.87e-06	0.0001	1.29	1.30242
2025-06-16 15:43:12	1919	4.87e-06	0.0001	1.28	1.29366
2025-06-16 15:43:13	1920	4.85e-06	0.0001	1.28	1.30679
2025-06-16 15:43:14	1921	4.87e-06	0.0001	1.28	1.30242
2025-06-16 15:43:16	1923	4.87e-06	0.0001	1.28	1.29804
2025-06-16 15:43:17	1924	4.85e-06	0.0001	1.28	1.29804
2025-06-16 15:43:17	1924	4.87e-06	0.0001	1.28	1.29804
2025-06-16 15:43:19	1926	4.87e-06	0.0001	1.28	1.29366
2025-06-16 15:43:19	1926	4.87e-06	0.0001	1.28	1.29804
2025-06-16 15:43:20	1927	4.87e-06	0.0001	1.28	1.30679
2025-06-16 15:43:21	1928	4.87e-06	0.0001	1.28	1.29366
2025-06-16 15:43:22	1929	4.89e-06	0.0001	1.27	1.28928
2025-06-16 15:43:23	1930	4.87e-06	0.0001	1.27	1.28491
2025-06-16 15:43:24	1931	4.87e-06	0.0001	1.27	1.29366
2025-06-16 15:43:25	1932	4.85e-06	0.0001	1.27	1.28491
2025-06-16 15:43:26	1933	4.87e-06	0.0001	1.27	1.28928
2025-06-16 15:43:27	1934	4.87e-06	0.0001	1.27	1.27615
2025-06-16 15:43:28	1935	4.85e-06	0.0001	1.27	1.29366
2025-06-16 15:43:29	1936	4.81e-06	0.0001	1.27	1.28928
2025-06-16 15:43:30	1937	4.83e-06	0.0001	1.27	1.29366
2025-06-16 15:43:31	1938	4.81e-06	0.0001	1.27	1.28928
2025-06-16 15:43:32	1939	4.83e-06	0.0001	1.27	1.27615
2025-06-16 15:43:33	1940	4.83e-06	0.0001	1.26	1.29366
2025-06-16 15:43:34	1941	4.81e-06	0.0001	1.26	1.28491
2025-06-16 15:43:35	1942	4.75e-06	0.0001	1.26	1.27615
2025-06-16 15:43:36	1943	4.77e-06	0.0001	1.26	1.28491
2025-06-16 15:43:37	1944	4.77e-06	0.0001	1.26	1.27615
2025-06-16 15:43:38	1945	4.75e-06	0.0001	1.26	1.27178
2025-06-16 15:43:39	1946	4.77e-06	0.0001	1.26	1.28491
2025-06-16 15:43:40	1947	4.75e-06	0.0001	1.26	1.28053
2025-06-16 15:43:41	1948	4.75e-06	0.0001	1.26	1.2674
2025-06-16 15:43:42	1949	4.77e-06	0.0001	1.25	1.26302
2025-06-16 15:43:43	1950	4.77e-06	0.0001	1.25	1.2674
2025-06-16 15:43:43	1950	4.75e-06	0.0001	1.24	1.24551
2025-06-16 15:43:44	1951	4.75e-06	0.0001	1.24	1.25427
2025-06-16 15:43:45	1952	4.77e-06	0.0001	1.23	1.24114
2025-06-16 15:43:46	1953	4.77e-06	0.0001	1.23	1.24989
2025-06-16 15:43:47	1954	4.77e-06	0.0001	1.23	1.24114
2025-06-16 15:43:48	1955	4.77e-06	0.0001	1.22	1.22801
2025-06-16 15:43:49	1956	4.77e-06	0.0001	1.22	1.22801
2025-06-16 15:43:50	1957	4.77e-06	0.0001	1.21	1.24114
2025-06-16 15:43:51	1958	4.75e-06	0.0001	1.21	1.22801
2025-06-16 15:43:52	1959	4.77e-06	0.0001	1.21	1.24114
2025-06-16 15:43:53	1960	4.77e-06	0.0001	1.21	1.2105
2025-06-16 15:43:54	1961	4.75e-06	0.0001	1.21	1.22363
2025-06-16 15:43:55	1962	4.75e-06	0.0001	1.21	1.21488
2025-06-16 15:43:56	1963	4.77e-06	0.0001	1.21	1.22801
2025-06-16 15:43:57	1964	4.77e-06	0.0001	1.21	1.21488
2025-06-16 15:43:58	1965	4.77e-06	0.0001	1.21	1.22363
[truncated: 3,827 more rows]
