# Supplementary material for: A Unified Method for Triple Oxygen Isotope Analysis of Sulfate, Water, and Organics
Source: Anal Chem. 2026 Mar 6;98(11):8111–20. doi: 10.1021/acs.analchem.5c06406 (PMC13019427; doi:10.1021/acs.analchem.5c06406)
Supplement: Supplementary file 3 [file ac5c06406_si_003.zip › Zahnow_TORCH_Supplementary_Sample_Log_Files/2025-06-16_VSMOW2_E5_evaluation_results.xlsx]

## Sheet: Summary
DateTime	Sample name	Sample Type	Sample mass	Instrument	d18O raw	d18O GD scaled	d18O VSMOW	d18O SD	Dp17O raw	Dp17O GD scaled	Dp17O VSMOW	Dp17O SD	d13C raw	d13C VPDB	d13C SD	TCD Peak area pos	TCD Peak area std	TCD Peak area neg	TCD Peak area neg std	TCD Peak ratio	TC/EA yield (%)	CO input pressure (mbar)	CO input pressure LN2 T (mbar)	CO residual pressure (mbar)	CO converted (mbar)	Discharge yield (%)	CO2 final pressure (mbar)	CO2/CO ratio	Residual gas pressure (mbar)	Comments
2025-06-16 10:40:33	VSMOW2_E5	H2O	1.308	TILDAS	-1.14874	0.691354	0.691354	0.015	-6.52787	-1.13421	-1.13421	7.9	N/A	N/A	N/A	10.3723	0.139442	0.170381	0.00332673	60.8774	47.3524	2.37476	1.8539	0.0236	1.83031	98.727	1.05731	0.577668	0.0238

## Sheet: Isotope Data
ID	dateTimeMeasured	SampleName	d17O	d17OError	d18O	d18OError	Dp17O	Dp17OError	nSamCycles	nSamPoints	nRefPoints	pCO2Ref	pCO2Ref_error	pCO2Sam	pCO2Sam_error	pCO2Mismatch	pCO2Mismatch_error	PCellRef	PCellRef_error	PCellSam	PCellSam_error	PCellMismatch	PCellMismatch_error	TCellSam	TCellSam_error	TCellRef	TCellRef_error	TCellMismatch	TCellMismatch_error	measurementPeriod	d18O_scaled	d17O_scaled	Dp17O_scaled
19431	2025-06-16 18:10:05	GD_VSMOW2_E5	-0.285	0.016	-0.181	0.015	-189	7.9	10	2114	2300	419.385	0.7217	418.605	0.98883	-0.7977	0.31179	41.3336	0.00146	41.3341	0.00128	0.00056	0.00108	24.518	0.00621	24.518	0.00621	-0.00041	0.00058	2025-06-13 to 2027-06-12	-1.14874	-0.613225	-6.52787

## Sheet: Log Data
Sample name	Sample mass	TC/EA (°C)	Datetime	Trap 5 (°C)	Trap 6 (°C)	Trap 7 (°C)	Reactor (°C)	TCD (°C)	p G2 (mbar)	p G4 (mbar)	p G5 (mbar)	Datetime	Trap 5 (°C)	Trap 6 (°C)	Trap 7 (°C)	Reactor (°C)	TCD (°C)	p G2 (mbar)	p G4 (mbar)	p G5 (mbar)	Datetime	Trap 5 (°C)	Trap 6 (°C)	Trap 7 (°C)	Reactor (°C)	TCD (°C)	p G2 (mbar)	p G4 (mbar)	p G5 (mbar)	Datetime	Trap 5 (°C)	Trap 6 (°C)	Trap 7 (°C)	Reactor (°C)	TCD (°C)	p G2 (mbar)	p G4 (mbar)	p G5 (mbar)	Datetime	Trap 5 (°C)	Trap 6 (°C)	Trap 7 (°C)	Reactor (°C)	TCD (°C)	p G2 (mbar)	p G4 (mbar)	p G5 (mbar)	Datetime	Trap 5 (°C)
VSMOW2_E5	1.308	1450.000000	2025-06-16 10:40:33	23.447636	27.657649	23.600304	23.900785	33.038908	0.000100	0.000100	-0.041297	2025-06-16 10:59:51	31.539614	64.281005	24.671395	1.433950	32.725947	0.000100	2.410000	2.374758	2025-06-16 11:01:20	28.130652	66.439937	-176.408857	-175.634268	32.699432	0.000100	1.890000	1.853905	2025-06-16 11:33:16	24.835789	63.673737	-176.474577	-175.846551	32.714858	0.000100	0.023600	0.002472	2025-06-16 11:44:14	25.110136	31.632446	23.817380	23.404207	32.673733	0.000100	0.727000	1.057308	2025-06-16 11:54:55	24.572496
[truncated: 7 more columns]

## Sheet: TCD Data
dateTime	Relative time	Signal
2025-06-16 10:42:39	0	0.040476
2025-06-16 10:42:40	1	0.044087
2025-06-16 10:42:41	2	0.04146
2025-06-16 10:42:42	3	0.04737
2025-06-16 10:42:43	4	0.039819
2025-06-16 10:42:44	5	0.036536
2025-06-16 10:42:45	6	0.042445
2025-06-16 10:42:46	7	0.038177
2025-06-16 10:42:47	8	0.042445
2025-06-16 10:42:48	9	0.038177
2025-06-16 10:42:49	10	0.037521
2025-06-16 10:42:50	11	0.040476
2025-06-16 10:42:50	11	0.036536
2025-06-16 10:42:51	12	0.039491
2025-06-16 10:42:52	13	0.038177
2025-06-16 10:42:53	14	0.041132
2025-06-16 10:42:55	16	0.039162
2025-06-16 10:42:55	16	0.04146
2025-06-16 10:42:56	17	0.039819
2025-06-16 10:42:57	18	0.040476
2025-06-16 10:42:58	19	0.03391
2025-06-16 10:42:59	20	0.035879
2025-06-16 10:43:00	21	0.037849
2025-06-16 10:43:01	22	0.037849
2025-06-16 10:43:02	23	0.041132
2025-06-16 10:43:03	24	0.039491
2025-06-16 10:43:04	25	0.038177
2025-06-16 10:43:05	26	0.038506
2025-06-16 10:43:06	27	0.036208
2025-06-16 10:43:07	28	0.032596
2025-06-16 10:43:08	29	0.041132
2025-06-16 10:43:09	30	0.040476
2025-06-16 10:43:10	31	0.040147
2025-06-16 10:43:11	32	0.039162
2025-06-16 10:43:12	33	0.034238
2025-06-16 10:43:13	34	0.044743
2025-06-16 10:43:14	35	0.035551
2025-06-16 10:43:15	36	0.036864
2025-06-16 10:43:16	37	0.039491
2025-06-16 10:43:17	38	0.042117
2025-06-16 10:43:17	38	0.033253
2025-06-16 10:43:18	39	0.039819
2025-06-16 10:43:19	40	0.037849
2025-06-16 10:43:21	42	0.038177
2025-06-16 10:43:22	43	0.036536
2025-06-16 10:43:23	44	0.037193
2025-06-16 10:43:24	45	0.035223
2025-06-16 10:43:24	45	0.04146
2025-06-16 10:43:25	46	0.04146
2025-06-16 10:43:26	47	0.041132
2025-06-16 10:43:27	48	0.04146
2025-06-16 10:43:29	50	0.039819
2025-06-16 10:43:30	51	0.042774
2025-06-16 10:43:31	52	0.043102
2025-06-16 10:43:32	53	0.039491
2025-06-16 10:43:33	54	0.043102
2025-06-16 10:43:34	55	0.038506
2025-06-16 10:43:35	56	0.040147
2025-06-16 10:43:36	57	0.040147
2025-06-16 10:43:37	58	0.037193
2025-06-16 10:43:38	59	0.04146
2025-06-16 10:43:39	60	0.038177
2025-06-16 10:43:40	61	0.037521
2025-06-16 10:43:41	62	0.046385
2025-06-16 10:43:42	63	0.036864
2025-06-16 10:43:43	64	0.042117
2025-06-16 10:43:44	65	0.041132
2025-06-16 10:43:45	66	0.037521
2025-06-16 10:43:46	67	0.035879
2025-06-16 10:43:47	68	0.047042
2025-06-16 10:43:48	69	0.041132
2025-06-16 10:43:49	70	0.043102
2025-06-16 10:43:50	71	0.040804
2025-06-16 10:43:51	72	0.043759
2025-06-16 10:43:52	73	0.038834
2025-06-16 10:43:53	74	0.042445
2025-06-16 10:43:54	75	0.043759
2025-06-16 10:43:55	76	0.037521
2025-06-16 10:43:56	77	0.041789
2025-06-16 10:43:57	78	0.040147
2025-06-16 10:43:57	78	0.039819
2025-06-16 10:43:58	79	0.037521
2025-06-16 10:43:59	80	0.044743
2025-06-16 10:44:00	81	0.043759
2025-06-16 10:44:02	83	0.036864
2025-06-16 10:44:03	84	0.043759
2025-06-16 10:44:04	85	0.046713
2025-06-16 10:44:05	86	0.038506
2025-06-16 10:44:06	87	0.046713
2025-06-16 10:44:06	87	0.040804
2025-06-16 10:44:08	89	0.042445
2025-06-16 10:44:08	89	0.037193
2025-06-16 10:44:09	90	0.038506
2025-06-16 10:44:11	92	0.044087
2025-06-16 10:44:12	93	0.038177
2025-06-16 10:44:13	94	0.040476
2025-06-16 10:44:14	95	0.035879
2025-06-16 10:44:15	96	0.044087
2025-06-16 10:44:15	96	0.043102
2025-06-16 10:44:16	97	0.040147
2025-06-16 10:44:17	98	0.044087
2025-06-16 10:44:18	99	0.044743
2025-06-16 10:44:19	100	0.037849
2025-06-16 10:44:20	101	0.040147
2025-06-16 10:44:22	103	0.039491
2025-06-16 10:44:22	103	0.038177
2025-06-16 10:44:23	104	0.041789
2025-06-16 10:44:24	105	0.042117
2025-06-16 10:44:25	106	0.046057
2025-06-16 10:44:26	107	0.058204
2025-06-16 10:44:27	108	0.050981
2025-06-16 10:44:28	109	0.044415
2025-06-16 10:44:29	110	0.050325
2025-06-16 10:44:30	111	0.059189
2025-06-16 10:44:31	112	0.060174
2025-06-16 10:44:33	114	0.056891
2025-06-16 10:44:33	114	0.055249
2025-06-16 10:44:35	116	0.04934
2025-06-16 10:44:36	117	0.042774
2025-06-16 10:44:37	118	0.044087
2025-06-16 10:44:38	119	0.044415
2025-06-16 10:44:38	119	0.042445
2025-06-16 10:44:39	120	0.046713
2025-06-16 10:44:40	121	0.041132
2025-06-16 10:44:41	122	0.038177
2025-06-16 10:44:42	123	0.033581
2025-06-16 10:44:43	124	0.026359
2025-06-16 10:44:44	125	0.024061
2025-06-16 10:44:45	126	0.034566
2025-06-16 10:44:46	127	0.029313
2025-06-16 10:44:47	128	0.027344
2025-06-16 10:44:49	130	0.023732
2025-06-16 10:44:50	131	0.026687
2025-06-16 10:44:51	132	0.030298
2025-06-16 10:44:51	132	0.028
2025-06-16 10:44:53	134	0.036208
2025-06-16 10:44:54	135	0.036208
2025-06-16 10:44:55	136	0.04343
2025-06-16 10:44:56	137	0.037849
2025-06-16 10:44:57	138	0.035879
2025-06-16 10:44:58	139	0.042117
2025-06-16 10:44:59	140	0.040804
2025-06-16 10:45:00	141	0.037849
2025-06-16 10:45:01	142	0.038177
2025-06-16 10:45:02	143	0.038834
2025-06-16 10:45:03	144	0.039491
2025-06-16 10:45:04	145	0.040804
2025-06-16 10:45:05	146	0.046057
2025-06-16 10:45:06	147	0.040147
2025-06-16 10:45:07	148	0.045072
2025-06-16 10:45:08	149	0.04737
2025-06-16 10:45:09	150	0.04146
2025-06-16 10:45:10	151	0.042774
2025-06-16 10:45:11	152	0.041132
2025-06-16 10:45:12	153	0.04343
2025-06-16 10:45:13	154	0.041789
2025-06-16 10:45:14	155	0.039491
2025-06-16 10:45:15	156	0.044087
2025-06-16 10:45:16	157	0.041132
2025-06-16 10:45:17	158	0.044743
2025-06-16 10:45:18	159	0.044087
2025-06-16 10:45:19	160	0.042774
2025-06-16 10:45:20	161	0.042117
2025-06-16 10:45:21	162	0.043102
2025-06-16 10:45:22	163	0.040476
2025-06-16 10:45:23	164	0.038834
2025-06-16 10:45:24	165	0.044415
2025-06-16 10:45:25	166	0.042774
2025-06-16 10:45:26	167	0.039819
2025-06-16 10:45:27	168	0.043759
2025-06-16 10:45:28	169	0.038177
2025-06-16 10:45:29	170	0.043102
2025-06-16 10:45:30	171	0.042774
2025-06-16 10:45:31	172	0.039162
2025-06-16 10:45:32	173	0.037193
2025-06-16 10:45:33	174	0.044415
2025-06-16 10:45:34	175	0.039491
2025-06-16 10:45:35	176	0.04343
2025-06-16 10:45:36	177	0.040147
2025-06-16 10:45:37	178	0.041789
2025-06-16 10:45:38	179	0.038834
2025-06-16 10:45:39	180	0.041789
2025-06-16 10:45:40	181	0.042774
2025-06-16 10:45:41	182	0.039491
2025-06-16 10:45:42	183	0.049668
2025-06-16 10:45:43	184	0.039491
2025-06-16 10:45:44	185	0.040476
2025-06-16 10:45:45	186	0.040804
2025-06-16 10:45:46	187	0.043102
2025-06-16 10:45:47	188	0.038506
2025-06-16 10:45:47	188	0.042445
2025-06-16 10:45:49	190	0.040804
2025-06-16 10:45:49	190	0.039162
2025-06-16 10:45:50	191	0.037193
2025-06-16 10:45:51	192	0.04146
2025-06-16 10:45:52	193	0.040476
2025-06-16 10:45:53	194	0.039162
2025-06-16 10:45:54	195	0.039819
2025-06-16 10:45:55	196	0.04343
2025-06-16 10:45:56	197	0.038834
2025-06-16 10:45:57	198	0.043102
2025-06-16 10:45:58	199	0.042774
2025-06-16 10:45:59	200	0.042774
2025-06-16 10:46:00	201	0.043102
2025-06-16 10:46:01	202	0.035551
2025-06-16 10:46:02	203	0.038506
2025-06-16 10:46:03	204	0.042445
2025-06-16 10:46:04	205	0.040804
2025-06-16 10:46:05	206	0.040804
2025-06-16 10:46:06	207	0.04343
2025-06-16 10:46:07	208	0.038506
2025-06-16 10:46:08	209	0.043102
2025-06-16 10:46:09	210	0.044415
2025-06-16 10:46:10	211	0.040147
2025-06-16 10:46:11	212	0.040476
2025-06-16 10:46:12	213	0.04146
2025-06-16 10:46:13	214	0.043759
2025-06-16 10:46:14	215	0.046057
2025-06-16 10:46:15	216	0.039819
2025-06-16 10:46:16	217	0.045072
2025-06-16 10:46:17	218	0.042445
2025-06-16 10:46:18	219	0.046057
2025-06-16 10:46:19	220	0.04146
2025-06-16 10:46:20	221	0.042445
2025-06-16 10:46:21	222	0.041789
2025-06-16 10:46:22	223	0.04146
2025-06-16 10:46:22	223	0.042445
2025-06-16 10:46:23	224	0.042445
2025-06-16 10:46:24	225	0.04146
2025-06-16 10:46:25	226	0.044087
2025-06-16 10:46:26	227	0.04146
2025-06-16 10:46:27	228	0.041132
2025-06-16 10:46:28	229	0.044743
2025-06-16 10:46:29	230	0.042117
2025-06-16 10:46:30	231	0.043759
2025-06-16 10:46:31	232	0.044087
2025-06-16 10:46:32	233	0.04146
2025-06-16 10:46:33	234	0.041789
2025-06-16 10:46:34	235	0.04146
2025-06-16 10:46:35	236	0.038834
2025-06-16 10:46:36	237	0.039819
2025-06-16 10:46:37	238	0.040804
2025-06-16 10:46:38	239	0.041132
2025-06-16 10:46:39	240	0.039491
2025-06-16 10:46:40	241	0.046057
2025-06-16 10:46:41	242	0.044415
2025-06-16 10:46:42	243	0.036864
2025-06-16 10:46:43	244	0.038506
2025-06-16 10:46:44	245	0.044087
2025-06-16 10:46:45	246	0.034238
2025-06-16 10:46:46	247	0.042445
2025-06-16 10:46:47	248	0.036536
2025-06-16 10:46:47	248	0.040476
2025-06-16 10:46:48	249	0.041789
2025-06-16 10:46:49	250	0.040147
2025-06-16 10:46:50	251	0.043102
2025-06-16 10:46:51	252	0.038506
2025-06-16 10:46:52	253	0.041132
2025-06-16 10:46:53	254	0.041789
2025-06-16 10:46:55	256	0.037193
2025-06-16 10:46:55	256	0.040476
2025-06-16 10:46:56	257	0.043102
2025-06-16 10:46:57	258	0.038834
2025-06-16 10:46:58	259	0.037521
2025-06-16 10:46:59	260	0.041789
2025-06-16 10:47:00	261	0.042117
2025-06-16 10:47:01	262	0.045072
2025-06-16 10:47:02	263	0.042445
2025-06-16 10:47:03	264	0.045072
2025-06-16 10:47:04	265	0.04146
2025-06-16 10:47:05	266	0.046385
2025-06-16 10:47:06	267	0.042774
2025-06-16 10:47:07	268	0.037521
2025-06-16 10:47:08	269	0.040804
2025-06-16 10:47:09	270	0.042774
2025-06-16 10:47:10	271	0.036864
2025-06-16 10:47:11	272	0.042445
2025-06-16 10:47:12	273	0.039162
2025-06-16 10:47:13	274	0.046713
2025-06-16 10:47:14	275	0.041789
2025-06-16 10:47:14	275	0.039491
2025-06-16 10:47:15	276	0.045072
2025-06-16 10:47:16	277	0.042445
2025-06-16 10:47:17	278	0.039491
2025-06-16 10:47:18	279	0.039162
2025-06-16 10:47:19	280	0.040147
2025-06-16 10:47:20	281	0.039162
2025-06-16 10:47:21	282	0.043759
2025-06-16 10:47:22	283	0.036208
2025-06-16 10:47:23	284	0.037849
2025-06-16 10:47:24	285	0.039491
2025-06-16 10:47:25	286	0.044415
2025-06-16 10:47:26	287	0.036864
2025-06-16 10:47:27	288	0.04343
2025-06-16 10:47:28	289	0.036864
2025-06-16 10:47:29	290	0.038834
2025-06-16 10:47:30	291	0.041132
2025-06-16 10:47:31	292	0.04146
2025-06-16 10:47:32	293	0.037849
2025-06-16 10:47:33	294	0.045072
2025-06-16 10:47:34	295	0.042117
2025-06-16 10:47:35	296	0.039162
2025-06-16 10:47:36	297	0.04146
2025-06-16 10:47:37	298	0.039491
2025-06-16 10:47:38	299	0.042445
2025-06-16 10:47:39	300	0.042445
2025-06-16 10:47:39	300	0.036208
2025-06-16 10:47:40	301	0.038506
2025-06-16 10:47:41	302	0.04146
2025-06-16 10:47:43	304	0.040476
2025-06-16 10:47:44	305	0.041132
2025-06-16 10:47:45	306	0.042774
2025-06-16 10:47:45	306	0.04146
2025-06-16 10:47:47	308	0.040476
2025-06-16 10:47:47	308	0.040476
2025-06-16 10:47:49	310	0.042445
2025-06-16 10:47:50	311	0.039491
2025-06-16 10:47:51	312	0.043102
2025-06-16 10:47:52	313	0.042117
2025-06-16 10:47:53	314	0.041789
2025-06-16 10:47:53	314	0.04146
2025-06-16 10:47:54	315	0.040804
2025-06-16 10:47:55	316	0.039491
2025-06-16 10:47:56	317	0.046385
2025-06-16 10:47:57	318	0.041789
2025-06-16 10:47:58	319	0.039162
2025-06-16 10:47:59	320	0.043759
2025-06-16 10:48:00	321	0.047042
2025-06-16 10:48:01	322	0.043759
2025-06-16 10:48:02	323	0.042445
2025-06-16 10:48:03	324	0.039162
2025-06-16 10:48:04	325	0.041789
2025-06-16 10:48:05	326	0.046713
2025-06-16 10:48:06	327	0.035879
2025-06-16 10:48:07	328	0.039819
2025-06-16 10:48:08	329	0.043102
2025-06-16 10:48:09	330	0.039491
2025-06-16 10:48:10	331	0.039162
2025-06-16 10:48:11	332	0.042774
2025-06-16 10:48:12	333	0.040147
2025-06-16 10:48:13	334	0.043102
2025-06-16 10:48:14	335	0.044415
2025-06-16 10:48:15	336	0.042445
2025-06-16 10:48:17	338	0.049668
2025-06-16 10:48:18	339	0.043759
2025-06-16 10:48:19	340	0.039819
2025-06-16 10:48:20	341	0.048683
2025-06-16 10:48:21	342	0.042445
2025-06-16 10:48:22	343	0.038506
2025-06-16 10:48:22	343	0.049011
2025-06-16 10:48:23	344	0.054592
2025-06-16 10:48:25	346	0.064113
2025-06-16 10:48:26	347	0.076589
2025-06-16 10:48:27	348	0.085124
2025-06-16 10:48:28	349	0.100226
2025-06-16 10:48:29	350	0.118939
2025-06-16 10:48:30	351	0.146516
2025-06-16 10:48:31	352	0.176392
2025-06-16 10:48:31	352	0.209878
2025-06-16 10:48:32	353	0.545401
2025-06-16 10:48:34	355	0.301802
2025-06-16 10:48:35	356	0.379281
2025-06-16 10:48:36	357	0.410798
2025-06-16 10:48:37	358	0.430168
2025-06-16 10:48:37	358	0.432466
2025-06-16 10:48:38	359	0.443628
2025-06-16 10:48:39	360	0.438375
2025-06-16 10:48:41	362	0.4259
2025-06-16 10:48:42	363	0.414738
2025-06-16 10:48:43	364	0.414738
2025-06-16 10:48:44	365	0.39504
2025-06-16 10:48:44	365	0.37961
2025-06-16 10:48:45	366	0.372059
2025-06-16 10:48:47	368	0.351376
2025-06-16 10:48:48	369	0.336274
2025-06-16 10:48:49	370	0.325112
2025-06-16 10:48:49	370	0.314278
2025-06-16 10:48:51	372	0.287686
2025-06-16 10:48:52	373	0.279806
2025-06-16 10:48:53	374	0.268972
2025-06-16 10:48:54	375	0.25584
2025-06-16 10:48:55	376	0.242052
2025-06-16 10:48:56	377	0.231546
2025-06-16 10:48:56	377	0.223339
2025-06-16 10:48:58	379	0.208894
2025-06-16 10:48:59	380	0.193135
2025-06-16 10:49:00	381	0.181645
2025-06-16 10:49:01	382	0.168841
2025-06-16 10:49:02	383	0.164901
2025-06-16 10:49:03	384	0.155709
2025-06-16 10:49:03	384	0.149471
2025-06-16 10:49:04	385	0.137652
2025-06-16 10:49:05	386	0.132728
2025-06-16 10:49:07	388	0.118283
2025-06-16 10:49:08	389	0.112373
2025-06-16 10:49:09	390	0.101539
2025-06-16 10:49:10	391	0.096287
2025-06-16 10:49:11	392	0.090049
2025-06-16 10:49:12	393	0.087751
2025-06-16 10:49:13	394	0.081841
2025-06-16 10:49:14	395	0.071992
2025-06-16 10:49:15	396	0.073962
2025-06-16 10:49:16	397	0.06477
2025-06-16 10:49:17	398	0.061487
2025-06-16 10:49:18	399	0.065098
2025-06-16 10:49:19	400	0.060174
2025-06-16 10:49:20	401	0.057875
2025-06-16 10:49:21	402	0.057875
2025-06-16 10:49:22	403	0.053279
2025-06-16 10:49:23	404	0.048683
2025-06-16 10:49:24	405	0.049668
2025-06-16 10:49:25	406	0.054264
2025-06-16 10:49:26	407	0.048683
2025-06-16 10:49:27	408	0.048355
2025-06-16 10:49:28	409	0.048026
2025-06-16 10:49:29	410	0.047698
2025-06-16 10:49:30	411	0.046057
2025-06-16 10:49:31	412	0.045728
2025-06-16 10:49:32	413	0.04146
2025-06-16 10:49:33	414	0.040476
2025-06-16 10:49:34	415	0.04343
2025-06-16 10:49:35	416	0.04343
2025-06-16 10:49:36	417	0.042117
2025-06-16 10:49:37	418	0.037849
2025-06-16 10:49:38	419	0.040147
2025-06-16 10:49:39	420	0.040147
2025-06-16 10:49:40	421	0.041132
2025-06-16 10:49:41	422	0.040147
2025-06-16 10:49:42	423	0.04343
2025-06-16 10:49:43	424	0.045072
2025-06-16 10:49:44	425	0.044415
2025-06-16 10:49:45	426	0.040804
2025-06-16 10:49:46	427	0.044743
2025-06-16 10:49:47	428	0.042445
2025-06-16 10:49:48	429	0.040804
2025-06-16 10:49:49	430	0.040476
2025-06-16 10:49:50	431	0.043759
2025-06-16 10:49:51	432	0.036208
2025-06-16 10:49:52	433	0.038834
2025-06-16 10:49:53	434	0.046385
2025-06-16 10:49:54	435	0.040147
2025-06-16 10:49:55	436	0.043759
2025-06-16 10:49:56	437	0.040147
2025-06-16 10:49:57	438	0.048355
2025-06-16 10:49:58	439	0.040476
2025-06-16 10:49:59	440	0.040804
2025-06-16 10:50:00	441	0.041132
2025-06-16 10:50:01	442	0.04146
2025-06-16 10:50:02	443	0.049011
2025-06-16 10:50:03	444	0.047042
2025-06-16 10:50:04	445	0.04343
2025-06-16 10:50:05	446	0.042445
2025-06-16 10:50:06	447	0.042445
2025-06-16 10:50:07	448	0.038834
2025-06-16 10:50:08	449	0.045072
2025-06-16 10:50:09	450	0.038506
2025-06-16 10:50:10	451	0.038506
2025-06-16 10:50:11	452	0.04343
2025-06-16 10:50:12	453	0.042445
2025-06-16 10:50:13	454	0.035551
2025-06-16 10:50:14	455	0.046713
2025-06-16 10:50:15	456	0.041132
2025-06-16 10:50:16	457	0.041789
2025-06-16 10:50:16	457	0.046385
2025-06-16 10:50:17	458	0.043759
2025-06-16 10:50:19	460	0.042445
2025-06-16 10:50:20	461	0.042445
2025-06-16 10:50:21	462	0.040804
2025-06-16 10:50:21	462	0.042117
2025-06-16 10:50:23	464	0.040804
2025-06-16 10:50:24	465	0.042774
2025-06-16 10:50:25	466	0.037193
2025-06-16 10:50:25	466	0.040147
2025-06-16 10:50:27	468	0.045072
2025-06-16 10:50:27	468	0.044743
2025-06-16 10:50:28	469	0.042774
2025-06-16 10:50:29	470	0.044743
2025-06-16 10:50:30	471	0.043759
2025-06-16 10:50:31	472	0.039819
2025-06-16 10:50:32	473	0.041789
2025-06-16 10:50:33	474	0.030627
2025-06-16 10:50:34	475	0.044415
2025-06-16 10:50:35	476	0.038834
2025-06-16 10:50:36	477	0.042774
2025-06-16 10:50:37	478	0.036864
2025-06-16 10:50:38	479	0.042774
2025-06-16 10:50:39	480	0.041789
2025-06-16 10:50:40	481	0.043102
2025-06-16 10:50:41	482	0.039491
2025-06-16 10:50:42	483	0.042445
2025-06-16 10:50:43	484	0.041789
2025-06-16 10:50:44	485	0.044415
2025-06-16 10:50:45	486	0.0454
2025-06-16 10:50:45	486	0.048026
2025-06-16 10:50:47	488	0.045072
2025-06-16 10:50:48	489	0.04737
2025-06-16 10:50:48	489	0.039162
2025-06-16 10:50:49	490	0.041132
2025-06-16 10:50:51	492	0.044087
2025-06-16 10:50:51	492	0.043759
2025-06-16 10:50:52	493	0.041132
2025-06-16 10:50:53	494	0.04343
2025-06-16 10:50:54	495	0.045072
2025-06-16 10:50:55	496	0.036208
2025-06-16 10:50:56	497	0.039491
2025-06-16 10:50:57	498	0.040804
2025-06-16 10:50:58	499	0.041132
2025-06-16 10:50:59	500	0.04343
2025-06-16 10:51:00	501	0.037849
2025-06-16 10:51:01	502	0.042445
2025-06-16 10:51:02	503	0.04343
2025-06-16 10:51:03	504	0.041132
2025-06-16 10:51:04	505	0.040476
2025-06-16 10:51:05	506	0.037193
2025-06-16 10:51:06	507	0.039819
2025-06-16 10:51:07	508	0.037193
2025-06-16 10:51:08	509	0.039819
2025-06-16 10:51:09	510	0.035879
2025-06-16 10:51:10	511	0.042774
2025-06-16 10:51:11	512	0.045728
2025-06-16 10:51:12	513	0.04934
2025-06-16 10:51:13	514	0.039819
2025-06-16 10:51:13	514	0.041132
2025-06-16 10:51:14	515	0.041789
2025-06-16 10:51:15	516	0.041132
2025-06-16 10:51:17	518	0.043102
2025-06-16 10:51:17	518	0.043759
2025-06-16 10:51:18	519	0.040804
2025-06-16 10:51:19	520	0.042774
2025-06-16 10:51:20	521	0.046057
2025-06-16 10:51:21	522	0.040147
2025-06-16 10:51:22	523	0.039819
2025-06-16 10:51:23	524	0.04146
2025-06-16 10:51:24	525	0.046713
2025-06-16 10:51:25	526	0.040476
2025-06-16 10:51:26	527	0.038506
2025-06-16 10:51:27	528	0.04343
2025-06-16 10:51:28	529	0.038506
2025-06-16 10:51:29	530	0.042774
2025-06-16 10:51:30	531	0.038834
2025-06-16 10:51:31	532	0.044087
2025-06-16 10:51:32	533	0.036536
2025-06-16 10:51:33	534	0.040476
2025-06-16 10:51:34	535	0.044743
2025-06-16 10:51:35	536	0.04343
2025-06-16 10:51:36	537	0.035879
2025-06-16 10:51:37	538	0.040476
2025-06-16 10:51:38	539	0.041789
2025-06-16 10:51:39	540	0.046713
2025-06-16 10:51:40	541	0.045072
2025-06-16 10:51:41	542	0.039819
2025-06-16 10:51:42	543	0.04343
2025-06-16 10:51:43	544	0.036536
2025-06-16 10:51:44	545	0.043102
2025-06-16 10:51:45	546	0.035879
2025-06-16 10:51:46	547	0.046713
2025-06-16 10:51:47	548	0.042774
2025-06-16 10:51:48	549	0.04343
2025-06-16 10:51:49	550	0.039491
2025-06-16 10:51:50	551	0.041789
2025-06-16 10:51:51	552	0.042117
2025-06-16 10:51:52	553	0.042445
2025-06-16 10:51:53	554	0.04146
2025-06-16 10:51:54	555	0.038834
2025-06-16 10:51:55	556	0.042117
2025-06-16 10:51:56	557	0.035879
2025-06-16 10:51:57	558	0.04343
2025-06-16 10:51:59	560	0.047698
2025-06-16 10:51:59	560	0.044087
2025-06-16 10:52:00	561	0.04343
2025-06-16 10:52:01	562	0.040476
2025-06-16 10:52:02	563	0.039819
2025-06-16 10:52:03	564	0.046057
2025-06-16 10:52:04	565	0.040147
2025-06-16 10:52:05	566	0.038506
2025-06-16 10:52:06	567	0.045728
2025-06-16 10:52:07	568	0.039491
2025-06-16 10:52:08	569	0.038506
2025-06-16 10:52:10	571	0.04343
2025-06-16 10:52:10	571	0.041789
2025-06-16 10:52:12	573	0.042445
2025-06-16 10:52:12	573	0.039162
2025-06-16 10:52:14	575	0.04146
2025-06-16 10:52:15	576	0.039491
2025-06-16 10:52:16	577	0.043102
2025-06-16 10:52:17	578	0.039162
2025-06-16 10:52:18	579	0.048683
2025-06-16 10:52:19	580	0.044743
2025-06-16 10:52:19	580	0.045728
2025-06-16 10:52:20	581	0.040476
2025-06-16 10:52:22	583	0.043102
2025-06-16 10:52:23	584	0.040476
2025-06-16 10:52:24	585	0.038834
2025-06-16 10:52:25	586	0.041132
2025-06-16 10:52:26	587	0.04146
2025-06-16 10:52:27	588	0.039491
2025-06-16 10:52:28	589	0.039819
2025-06-16 10:52:29	590	0.039162
2025-06-16 10:52:30	591	0.039819
2025-06-16 10:52:31	592	0.0454
2025-06-16 10:52:31	592	0.041789
2025-06-16 10:52:32	593	0.042774
2025-06-16 10:52:33	594	0.041132
2025-06-16 10:52:35	596	0.042774
2025-06-16 10:52:35	596	0.04146
2025-06-16 10:52:37	598	0.034894
2025-06-16 10:52:37	598	0.047042
2025-06-16 10:52:39	600	0.041789
2025-06-16 10:52:40	601	0.033253
2025-06-16 10:52:41	602	0.039162
2025-06-16 10:52:42	603	0.039491
2025-06-16 10:52:43	604	0.040804
2025-06-16 10:52:44	605	0.044743
2025-06-16 10:52:45	606	0.041789
2025-06-16 10:52:46	607	0.037849
2025-06-16 10:52:47	608	0.042117
2025-06-16 10:52:48	609	0.044087
2025-06-16 10:52:48	609	0.04146
2025-06-16 10:52:49	610	0.041789
2025-06-16 10:52:50	611	0.044087
2025-06-16 10:52:51	612	0.040476
2025-06-16 10:52:53	614	0.040476
2025-06-16 10:52:54	615	0.038177
2025-06-16 10:52:55	616	0.04146
2025-06-16 10:52:56	617	0.040476
2025-06-16 10:52:57	618	0.039491
2025-06-16 10:52:58	619	0.043102
2025-06-16 10:52:59	620	0.042774
2025-06-16 10:53:00	621	0.043102
2025-06-16 10:53:01	622	0.042774
2025-06-16 10:53:02	623	0.044087
2025-06-16 10:53:03	624	0.04146
2025-06-16 10:53:04	625	0.04146
2025-06-16 10:53:05	626	0.04146
2025-06-16 10:53:06	627	0.040147
2025-06-16 10:53:07	628	0.043102
2025-06-16 10:53:08	629	0.040476
2025-06-16 10:53:09	630	0.045072
2025-06-16 10:53:10	631	0.043759
2025-06-16 10:53:11	632	0.035551
2025-06-16 10:53:12	633	0.044087
2025-06-16 10:53:13	634	0.04343
2025-06-16 10:53:13	634	0.042117
2025-06-16 10:53:15	636	0.044743
2025-06-16 10:53:16	637	0.039819
2025-06-16 10:53:16	637	0.044087
2025-06-16 10:53:17	638	0.042774
2025-06-16 10:53:18	639	0.039491
2025-06-16 10:53:19	640	0.038506
2025-06-16 10:53:20	641	0.044415
2025-06-16 10:53:21	642	0.037849
2025-06-16 10:53:22	643	0.038177
2025-06-16 10:53:23	644	0.037849
2025-06-16 10:53:24	645	0.039162
2025-06-16 10:53:25	646	0.041789
2025-06-16 10:53:26	647	0.040476
2025-06-16 10:53:27	648	0.036536
2025-06-16 10:53:28	649	0.043102
2025-06-16 10:53:29	650	0.039162
2025-06-16 10:53:30	651	0.04343
2025-06-16 10:53:31	652	0.043759
2025-06-16 10:53:32	653	0.042117
2025-06-16 10:53:33	654	0.036864
2025-06-16 10:53:34	655	0.042774
2025-06-16 10:53:35	656	0.044087
2025-06-16 10:53:36	657	0.038834
2025-06-16 10:53:37	658	0.044415
2025-06-16 10:53:38	659	0.038834
2025-06-16 10:53:39	660	0.040147
2025-06-16 10:53:40	661	0.034238
2025-06-16 10:53:41	662	0.045072
2025-06-16 10:53:42	663	0.046713
2025-06-16 10:53:43	664	0.048355
2025-06-16 10:53:44	665	0.042117
2025-06-16 10:53:45	666	0.042445
2025-06-16 10:53:46	667	0.044743
2025-06-16 10:53:47	668	0.046385
2025-06-16 10:53:47	668	0.044743
2025-06-16 10:53:49	670	0.046385
2025-06-16 10:53:50	671	0.037521
2025-06-16 10:53:50	671	0.038834
2025-06-16 10:53:51	672	0.04146
2025-06-16 10:53:52	673	0.037521
2025-06-16 10:53:53	674	0.035879
2025-06-16 10:53:54	675	0.043759
2025-06-16 10:53:55	676	0.040804
2025-06-16 10:53:56	677	0.042445
2025-06-16 10:53:57	678	0.04343
2025-06-16 10:53:58	679	0.044743
2025-06-16 10:53:59	680	0.038834
2025-06-16 10:54:00	681	0.042117
2025-06-16 10:54:01	682	0.038834
2025-06-16 10:54:02	683	0.045072
2025-06-16 10:54:03	684	0.039819
2025-06-16 10:54:04	685	0.039819
2025-06-16 10:54:05	686	0.040476
2025-06-16 10:54:06	687	0.036208
2025-06-16 10:54:07	688	0.045728
2025-06-16 10:54:08	689	0.042445
2025-06-16 10:54:09	690	0.042774
2025-06-16 10:54:10	691	0.038506
2025-06-16 10:54:11	692	0.040476
2025-06-16 10:54:12	693	0.041132
2025-06-16 10:54:13	694	0.038506
2025-06-16 10:54:14	695	0.04343
2025-06-16 10:54:15	696	0.033253
2025-06-16 10:54:16	697	0.040476
2025-06-16 10:54:17	698	0.042445
2025-06-16 10:54:18	699	0.037193
2025-06-16 10:54:19	700	0.037521
2025-06-16 10:54:20	701	0.037849
2025-06-16 10:54:21	702	0.042117
2025-06-16 10:54:22	703	0.041132
2025-06-16 10:54:23	704	0.039819
2025-06-16 10:54:24	705	0.036536
2025-06-16 10:54:25	706	0.044087
2025-06-16 10:54:26	707	0.04146
2025-06-16 10:54:27	708	0.039491
2025-06-16 10:54:28	709	0.04146
2025-06-16 10:54:29	710	0.044743
2025-06-16 10:54:30	711	0.039491
2025-06-16 10:54:31	712	0.042445
2025-06-16 10:54:32	713	0.042117
2025-06-16 10:54:33	714	0.038506
2025-06-16 10:54:34	715	0.042117
2025-06-16 10:54:35	716	0.037849
2025-06-16 10:54:36	717	0.039819
2025-06-16 10:54:37	718	0.041132
2025-06-16 10:54:37	718	0.044415
2025-06-16 10:54:39	720	0.037849
2025-06-16 10:54:39	720	0.039491
2025-06-16 10:54:41	722	0.041789
2025-06-16 10:54:41	722	0.039491
2025-06-16 10:54:42	723	0.04146
2025-06-16 10:54:43	724	0.045072
2025-06-16 10:54:44	725	0.036864
2025-06-16 10:54:45	726	0.042445
2025-06-16 10:54:46	727	0.043102
2025-06-16 10:54:47	728	0.045072
2025-06-16 10:54:48	729	0.040476
2025-06-16 10:54:49	730	0.039162
2025-06-16 10:54:50	731	0.035879
2025-06-16 10:54:51	732	0.043102
2025-06-16 10:54:52	733	0.040147
2025-06-16 10:54:53	734	0.044415
2025-06-16 10:54:54	735	0.042117
2025-06-16 10:54:55	736	0.040476
2025-06-16 10:54:56	737	0.03391
2025-06-16 10:54:57	738	0.044415
2025-06-16 10:54:58	739	0.048355
2025-06-16 10:54:59	740	0.044415
2025-06-16 10:55:00	741	0.044743
2025-06-16 10:55:01	742	0.043102
2025-06-16 10:55:02	743	0.040804
2025-06-16 10:55:03	744	0.039819
2025-06-16 10:55:04	745	0.043759
2025-06-16 10:55:04	745	0.040476
2025-06-16 10:55:05	746	0.044087
2025-06-16 10:55:06	747	0.039162
2025-06-16 10:55:07	748	0.040476
2025-06-16 10:55:08	749	0.042445
2025-06-16 10:55:09	750	0.044743
2025-06-16 10:55:10	751	0.04343
2025-06-16 10:55:11	752	0.042117
2025-06-16 10:55:12	753	0.043102
2025-06-16 10:55:13	754	0.034238
2025-06-16 10:55:14	755	0.039491
2025-06-16 10:55:15	756	0.043102
2025-06-16 10:55:16	757	0.038834
2025-06-16 10:55:17	758	0.039162
2025-06-16 10:55:18	759	0.039162
2025-06-16 10:55:19	760	0.037193
2025-06-16 10:55:20	761	0.0454
2025-06-16 10:55:21	762	0.037849
2025-06-16 10:55:22	763	0.036536
2025-06-16 10:55:23	764	0.039162
2025-06-16 10:55:24	765	0.041132
2025-06-16 10:55:25	766	0.039819
2025-06-16 10:55:26	767	0.038506
2025-06-16 10:55:27	768	0.043102
2025-06-16 10:55:28	769	0.042445
2025-06-16 10:55:29	770	0.040476
2025-06-16 10:55:29	770	0.044415
2025-06-16 10:55:30	771	0.041132
2025-06-16 10:55:31	772	0.038834
2025-06-16 10:55:32	773	0.0454
2025-06-16 10:55:33	774	0.039819
2025-06-16 10:55:35	776	0.044087
2025-06-16 10:55:35	776	0.040147
2025-06-16 10:55:36	777	0.042445
2025-06-16 10:55:37	778	0.038834
2025-06-16 10:55:38	779	0.042774
2025-06-16 10:55:39	780	0.040804
2025-06-16 10:55:40	781	0.039162
2025-06-16 10:55:41	782	0.040804
2025-06-16 10:55:42	783	0.043102
2025-06-16 10:55:43	784	0.039162
2025-06-16 10:55:44	785	0.042117
2025-06-16 10:55:45	786	0.035223
2025-06-16 10:55:46	787	0.039491
2025-06-16 10:55:47	788	0.038506
2025-06-16 10:55:48	789	0.045072
2025-06-16 10:55:49	790	0.037849
2025-06-16 10:55:50	791	0.043102
2025-06-16 10:55:51	792	0.046713
2025-06-16 10:55:52	793	0.044415
2025-06-16 10:55:53	794	0.037521
2025-06-16 10:55:54	795	0.043102
2025-06-16 10:55:55	796	0.045728
2025-06-16 10:55:56	797	0.041789
2025-06-16 10:55:57	798	0.041789
2025-06-16 10:55:58	799	0.044087
2025-06-16 10:55:59	800	0.037193
2025-06-16 10:56:00	801	0.045072
2025-06-16 10:56:01	802	0.039491
2025-06-16 10:56:02	803	0.036208
2025-06-16 10:56:03	804	0.039491
2025-06-16 10:56:04	805	0.043102
2025-06-16 10:56:05	806	0.041789
2025-06-16 10:56:05	806	0.036864
2025-06-16 10:56:07	808	0.039491
2025-06-16 10:56:07	808	0.037521
2025-06-16 10:56:08	809	0.045728
2025-06-16 10:56:09	810	0.048026
2025-06-16 10:56:10	811	0.043102
2025-06-16 10:56:12	813	0.038506
2025-06-16 10:56:13	814	0.039491
2025-06-16 10:56:13	814	0.039162
2025-06-16 10:56:14	815	0.038177
2025-06-16 10:56:15	816	0.04146
2025-06-16 10:56:16	817	0.04146
2025-06-16 10:56:17	818	0.043759
2025-06-16 10:56:18	819	0.041789
2025-06-16 10:56:20	821	0.043759
2025-06-16 10:56:21	822	0.038506
2025-06-16 10:56:21	822	0.041132
2025-06-16 10:56:22	823	0.04343
2025-06-16 10:56:23	824	0.038177
2025-06-16 10:56:24	825	0.047042
2025-06-16 10:56:25	826	0.044415
2025-06-16 10:56:27	828	0.042117
2025-06-16 10:56:28	829	0.048355
2025-06-16 10:56:29	830	0.038177
2025-06-16 10:56:30	831	0.041789
2025-06-16 10:56:31	832	0.039819
2025-06-16 10:56:32	833	0.0454
2025-06-16 10:56:33	834	0.042774
2025-06-16 10:56:34	835	0.039819
2025-06-16 10:56:35	836	0.046385
2025-06-16 10:56:36	837	0.042774
2025-06-16 10:56:37	838	0.040476
2025-06-16 10:56:38	839	0.042445
2025-06-16 10:56:39	840	0.044415
2025-06-16 10:56:40	841	0.042117
2025-06-16 10:56:41	842	0.045072
2025-06-16 10:56:42	843	0.038834
2025-06-16 10:56:43	844	0.039491
2025-06-16 10:56:44	845	0.040804
2025-06-16 10:56:45	846	0.039162
2025-06-16 10:56:46	847	0.040804
2025-06-16 10:56:47	848	0.043102
2025-06-16 10:56:48	849	0.04146
2025-06-16 10:56:49	850	0.040147
2025-06-16 10:56:50	851	0.039162
2025-06-16 10:56:51	852	0.042445
2025-06-16 10:56:52	853	0.042774
2025-06-16 10:56:53	854	0.038506
2025-06-16 10:56:54	855	0.036536
2025-06-16 10:56:55	856	0.043759
2025-06-16 10:56:56	857	0.044743
2025-06-16 10:56:57	858	0.042445
2025-06-16 10:56:58	859	0.034894
2025-06-16 10:56:59	860	0.042117
2025-06-16 10:57:00	861	0.036864
2025-06-16 10:57:01	862	0.046385
2025-06-16 10:57:01	862	0.036864
2025-06-16 10:57:03	864	0.040476
2025-06-16 10:57:04	865	0.041789
2025-06-16 10:57:05	866	0.041132
2025-06-16 10:57:06	867	0.042774
2025-06-16 10:57:07	868	0.041132
2025-06-16 10:57:08	869	0.042774
2025-06-16 10:57:09	870	0.041132
2025-06-16 10:57:09	870	0.037849
2025-06-16 10:57:11	872	0.039162
2025-06-16 10:57:12	873	0.037849
2025-06-16 10:57:13	874	0.04146
2025-06-16 10:57:14	875	0.036536
2025-06-16 10:57:15	876	0.039162
2025-06-16 10:57:16	877	0.035879
2025-06-16 10:57:17	878	0.035551
2025-06-16 10:57:17	878	0.035551
2025-06-16 10:57:19	880	0.035879
2025-06-16 10:57:20	881	0.039491
2025-06-16 10:57:21	882	0.039162
2025-06-16 10:57:22	883	0.037521
2025-06-16 10:57:23	884	0.034566
2025-06-16 10:57:24	885	0.037521
2025-06-16 10:57:25	886	0.038506
2025-06-16 10:57:26	887	0.044087
2025-06-16 10:57:27	888	0.044087
2025-06-16 10:57:28	889	0.035879
2025-06-16 10:57:29	890	0.04146
2025-06-16 10:57:30	891	0.046385
2025-06-16 10:57:31	892	0.038834
2025-06-16 10:57:32	893	0.042117
2025-06-16 10:57:33	894	0.04343
2025-06-16 10:57:34	895	0.040804
2025-06-16 10:57:35	896	0.039162
2025-06-16 10:57:35	896	0.042774
2025-06-16 10:57:36	897	0.039491
2025-06-16 10:57:37	898	0.048026
2025-06-16 10:57:38	899	0.038834
2025-06-16 10:57:39	900	0.038834
2025-06-16 10:57:40	901	0.041789
2025-06-16 10:57:41	902	0.038834
2025-06-16 10:57:42	903	0.039491
2025-06-16 10:57:43	904	0.039819
2025-06-16 10:57:44	905	0.04146
2025-06-16 10:57:45	906	0.042117
2025-06-16 10:57:46	907	0.036536
2025-06-16 10:57:47	908	0.04343
2025-06-16 10:57:48	909	0.048026
2025-06-16 10:57:49	910	0.037849
2025-06-16 10:57:50	911	0.044743
2025-06-16 10:57:51	912	0.039162
2025-06-16 10:57:52	913	0.04146
2025-06-16 10:57:53	914	0.039491
2025-06-16 10:57:54	915	0.0454
2025-06-16 10:57:55	916	0.04146
2025-06-16 10:57:56	917	0.044415
2025-06-16 10:57:57	918	0.045072
2025-06-16 10:57:58	919	0.041132
2025-06-16 10:57:59	920	0.039491
2025-06-16 10:58:00	921	0.041132
2025-06-16 10:58:01	922	0.040804
2025-06-16 10:58:02	923	0.041789
2025-06-16 10:58:03	924	0.043759
2025-06-16 10:58:04	925	0.043102
2025-06-16 10:58:05	926	0.044743
2025-06-16 10:58:06	927	0.039819
2025-06-16 10:58:07	928	0.044743
2025-06-16 10:58:08	929	0.045728
2025-06-16 10:58:09	930	0.043102
2025-06-16 10:58:10	931	0.041132
2025-06-16 10:58:11	932	0.046057
2025-06-16 10:58:12	933	0.044415
2025-06-16 10:58:13	934	0.041789
2025-06-16 10:58:14	935	0.037521
2025-06-16 10:58:15	936	0.042117
2025-06-16 10:58:16	937	0.043759
2025-06-16 10:58:17	938	0.038177
2025-06-16 10:58:18	939	0.041132
2025-06-16 10:58:19	940	0.04146
2025-06-16 10:58:19	940	0.040476
2025-06-16 10:58:21	942	0.037849
2025-06-16 10:58:21	942	0.040476
2025-06-16 10:58:23	944	0.043759
2025-06-16 10:58:23	944	0.035223
2025-06-16 10:58:24	945	0.044415
2025-06-16 10:58:25	946	0.039162
2025-06-16 10:58:26	947	0.039162
2025-06-16 10:58:27	948	0.043102
2025-06-16 10:58:28	949	0.040147
2025-06-16 10:58:29	950	0.042117
2025-06-16 10:58:30	951	0.045728
2025-06-16 10:58:31	952	0.037849
2025-06-16 10:58:32	953	0.042445
2025-06-16 10:58:33	954	0.042774
2025-06-16 10:58:34	955	0.039819
2025-06-16 10:58:35	956	0.040147
2025-06-16 10:58:36	957	0.039162
2025-06-16 10:58:37	958	0.042117
2025-06-16 10:58:38	959	0.048355
2025-06-16 10:58:39	960	0.04343
2025-06-16 10:58:40	961	0.037193
2025-06-16 10:58:41	962	0.041132
2025-06-16 10:58:42	963	0.04343
2025-06-16 10:58:43	964	0.042117
2025-06-16 10:58:43	964	0.039819
2025-06-16 10:58:45	966	0.036208
2025-06-16 10:58:45	966	0.045072
2025-06-16 10:58:47	968	0.044743
2025-06-16 10:58:48	969	0.042774
2025-06-16 10:58:48	969	0.039162
2025-06-16 10:58:49	970	0.043102
2025-06-16 10:58:50	971	0.038834
2025-06-16 10:58:51	972	0.048355
2025-06-16 10:58:52	973	0.039491
2025-06-16 10:58:53	974	0.040804
2025-06-16 10:58:54	975	0.044415
2025-06-16 10:58:55	976	0.042445
2025-06-16 10:58:56	977	0.036864
2025-06-16 10:58:57	978	0.042117
2025-06-16 10:58:58	979	0.043759
2025-06-16 10:58:59	980	0.046713
2025-06-16 10:59:00	981	0.044087
2025-06-16 10:59:01	982	0.039819
2025-06-16 10:59:02	983	0.038506
2025-06-16 10:59:03	984	0.039162
2025-06-16 10:59:04	985	0.042445
2025-06-16 10:59:05	986	0.039819
2025-06-16 10:59:06	987	0.039819
2025-06-16 10:59:07	988	0.043759
2025-06-16 10:59:08	989	0.044087
2025-06-16 10:59:09	990	0.0454
2025-06-16 10:59:10	991	0.035223
2025-06-16 10:59:11	992	0.039491
2025-06-16 10:59:11	992	0.040804
2025-06-16 10:59:12	993	0.040476
2025-06-16 10:59:13	994	0.042774
2025-06-16 10:59:14	995	0.041132
2025-06-16 10:59:15	996	0.046385
2025-06-16 10:59:16	997	0.044743
2025-06-16 10:59:17	998	0.04146
2025-06-16 10:59:18	999	0.037193
2025-06-16 10:59:19	1000	0.038177
2025-06-16 10:59:20	1001	0.048026
2025-06-16 10:59:21	1002	0.042445
2025-06-16 10:59:22	1003	0.040476
2025-06-16 10:59:23	1004	0.041132
2025-06-16 10:59:24	1005	0.04737
2025-06-16 10:59:25	1006	0.045072
2025-06-16 10:59:26	1007	0.048355
2025-06-16 10:59:27	1008	0.043102
2025-06-16 10:59:28	1009	0.035879
2025-06-16 10:59:29	1010	0.0454
2025-06-16 10:59:30	1011	0.037849
2025-06-16 10:59:31	1012	0.041132
2025-06-16 10:59:32	1013	0.042445
2025-06-16 10:59:33	1014	0.039491
2025-06-16 10:59:34	1015	0.038177
2025-06-16 10:59:34	1015	0.040804
2025-06-16 10:59:35	1016	0.04343
2025-06-16 10:59:37	1018	0.037193
2025-06-16 10:59:38	1019	0.042445
2025-06-16 10:59:39	1020	0.040476
2025-06-16 10:59:39	1020	0.037193
2025-06-16 10:59:40	1021	0.039491
2025-06-16 10:59:41	1022	0.038506
2025-06-16 10:59:42	1023	0.042774
2025-06-16 10:59:43	1024	0.041132
2025-06-16 10:59:44	1025	0.038834
2025-06-16 10:59:45	1026	0.040147
2025-06-16 10:59:46	1027	0.036536
2025-06-16 10:59:47	1028	0.038506
2025-06-16 10:59:48	1029	0.035551
2025-06-16 10:59:49	1030	0.036536
2025-06-16 10:59:50	1031	0.04146
2025-06-16 10:59:51	1032	0.038506
2025-06-16 10:59:52	1033	0.036864
2025-06-16 10:59:53	1034	0.039491
2025-06-16 10:59:54	1035	0.04737
2025-06-16 10:59:55	1036	0.034238
2025-06-16 10:59:56	1037	0.034238
2025-06-16 10:59:57	1038	0.039491
2025-06-16 10:59:58	1039	0.039162
2025-06-16 10:59:59	1040	0.040476
2025-06-16 11:00:00	1041	0.035223
2025-06-16 11:00:00	1041	0.039819
2025-06-16 11:00:02	1043	0.04343
2025-06-16 11:00:03	1044	0.039819
2025-06-16 11:00:03	1044	0.035879
2025-06-16 11:00:04	1045	0.034238
2025-06-16 11:00:05	1046	0.038834
2025-06-16 11:00:06	1047	0.039491
2025-06-16 11:00:07	1048	0.042117
2025-06-16 11:00:08	1049	0.038177
2025-06-16 11:00:10	1051	0.044415
2025-06-16 11:00:11	1052	0.040147
2025-06-16 11:00:11	1052	0.044087
2025-06-16 11:00:12	1053	0.040476
2025-06-16 11:00:13	1054	0.036864
2025-06-16 11:00:14	1055	0.039162
2025-06-16 11:00:15	1056	0.038506
2025-06-16 11:00:16	1057	0.041132
2025-06-16 11:00:18	1059	0.042445
2025-06-16 11:00:18	1059	0.042445
2025-06-16 11:00:19	1060	0.036208
2025-06-16 11:00:20	1061	0.039162
2025-06-16 11:00:21	1062	0.038834
2025-06-16 11:00:22	1063	0.039491
2025-06-16 11:00:23	1064	0.043102
2025-06-16 11:00:24	1065	0.037193
2025-06-16 11:00:25	1066	0.042445
2025-06-16 11:00:26	1067	0.039162
2025-06-16 11:00:27	1068	0.035879
2025-06-16 11:00:28	1069	0.038177
2025-06-16 11:00:29	1070	0.038506
2025-06-16 11:00:30	1071	0.040476
2025-06-16 11:00:31	1072	0.036208
2025-06-16 11:00:32	1073	0.039491
2025-06-16 11:00:33	1074	0.042445
2025-06-16 11:00:34	1075	0.035551
2025-06-16 11:00:35	1076	0.039162
2025-06-16 11:00:36	1077	0.0454
2025-06-16 11:00:38	1079	0.038506
2025-06-16 11:00:38	1079	0.041789
2025-06-16 11:00:39	1080	0.044743
2025-06-16 11:00:41	1082	0.043759
2025-06-16 11:00:42	1083	0.042117
2025-06-16 11:00:43	1084	0.039491
2025-06-16 11:00:44	1085	0.042117
2025-06-16 11:00:45	1086	0.04934
2025-06-16 11:00:46	1087	0.037849
2025-06-16 11:00:47	1088	0.031283
2025-06-16 11:00:48	1089	0.039819
2025-06-16 11:00:49	1090	0.04343
2025-06-16 11:00:50	1091	0.039491
2025-06-16 11:00:51	1092	0.044743
2025-06-16 11:00:52	1093	0.042445
2025-06-16 11:00:54	1095	0.042117
2025-06-16 11:00:54	1095	0.041789
2025-06-16 11:00:55	1096	0.044087
2025-06-16 11:00:57	1098	0.044087
2025-06-16 11:00:58	1099	0.040804
2025-06-16 11:00:58	1099	0.039491
2025-06-16 11:01:00	1101	0.039162
2025-06-16 11:01:00	1101	0.043759
2025-06-16 11:01:01	1102	0.040804
2025-06-16 11:01:02	1103	0.040476
2025-06-16 11:01:03	1104	0.039819
2025-06-16 11:01:04	1105	0.037193
2025-06-16 11:01:05	1106	0.040804
2025-06-16 11:01:07	1108	0.040476
2025-06-16 11:01:08	1109	0.04146
2025-06-16 11:01:09	1110	0.039819
2025-06-16 11:01:10	1111	0.039162
2025-06-16 11:01:11	1112	0.039819
2025-06-16 11:01:12	1113	0.039162
2025-06-16 11:01:13	1114	0.043102
2025-06-16 11:01:14	1115	0.039819
2025-06-16 11:01:15	1116	0.042445
2025-06-16 11:01:15	1116	0.040804
2025-06-16 11:01:17	1118	0.040476
2025-06-16 11:01:18	1119	0.037849
2025-06-16 11:01:19	1120	0.040476
2025-06-16 11:01:20	1121	0.043102
2025-06-16 11:01:21	1122	0.041789
2025-06-16 11:01:22	1123	0.039491
2025-06-16 11:01:23	1124	0.040476
2025-06-16 11:01:23	1124	0.044087
2025-06-16 11:01:25	1126	0.04343
2025-06-16 11:01:26	1127	0.037521
2025-06-16 11:01:27	1128	0.045728
2025-06-16 11:01:28	1129	0.04343
2025-06-16 11:01:29	1130	0.046385
2025-06-16 11:01:30	1131	0.042774
2025-06-16 11:01:31	1132	0.039162
2025-06-16 11:01:32	1133	0.044415
2025-06-16 11:01:33	1134	0.048026
2025-06-16 11:01:34	1135	0.047042
2025-06-16 11:01:35	1136	0.041132
2025-06-16 11:01:36	1137	0.036864
2025-06-16 11:01:36	1137	0.042117
2025-06-16 11:01:37	1138	0.037521
2025-06-16 11:01:38	1139	0.042117
2025-06-16 11:01:39	1140	0.039491
2025-06-16 11:01:40	1141	0.039162
2025-06-16 11:01:41	1142	0.046713
2025-06-16 11:01:42	1143	0.041132
2025-06-16 11:01:43	1144	0.041789
2025-06-16 11:01:44	1145	0.044087
2025-06-16 11:01:45	1146	0.046057
2025-06-16 11:01:46	1147	0.038506
2025-06-16 11:01:47	1148	0.036864
2025-06-16 11:01:48	1149	0.040476
2025-06-16 11:01:49	1150	0.035223
2025-06-16 11:01:50	1151	0.039162
2025-06-16 11:01:51	1152	0.039819
2025-06-16 11:01:52	1153	0.040476
2025-06-16 11:01:53	1154	0.04146
2025-06-16 11:01:54	1155	0.046385
2025-06-16 11:01:55	1156	0.037193
2025-06-16 11:01:56	1157	0.04146
2025-06-16 11:01:57	1158	0.042117
2025-06-16 11:01:58	1159	0.04146
2025-06-16 11:01:59	1160	0.046385
2025-06-16 11:02:00	1161	0.044415
2025-06-16 11:02:00	1161	0.034238
2025-06-16 11:02:01	1162	0.036864
2025-06-16 11:02:02	1163	0.041789
2025-06-16 11:02:03	1164	0.038177
2025-06-16 11:02:04	1165	0.041789
2025-06-16 11:02:05	1166	0.044743
2025-06-16 11:02:06	1167	0.038834
2025-06-16 11:02:07	1168	0.037849
2025-06-16 11:02:08	1169	0.039491
2025-06-16 11:02:09	1170	0.04146
2025-06-16 11:02:10	1171	0.045728
2025-06-16 11:02:11	1172	0.041132
2025-06-16 11:02:12	1173	0.04343
2025-06-16 11:02:13	1174	0.039491
2025-06-16 11:02:14	1175	0.044415
2025-06-16 11:02:15	1176	0.040147
2025-06-16 11:02:16	1177	0.036864
2025-06-16 11:02:17	1178	0.040476
2025-06-16 11:02:18	1179	0.040147
2025-06-16 11:02:19	1180	0.042774
2025-06-16 11:02:20	1181	0.04343
2025-06-16 11:02:21	1182	0.036864
2025-06-16 11:02:22	1183	0.042117
2025-06-16 11:02:23	1184	0.035879
2025-06-16 11:02:24	1185	0.04343
2025-06-16 11:02:25	1186	0.037521
2025-06-16 11:02:26	1187	0.036864
2025-06-16 11:02:27	1188	0.046385
2025-06-16 11:02:28	1189	0.04343
2025-06-16 11:02:29	1190	0.039491
2025-06-16 11:02:30	1191	0.038834
2025-06-16 11:02:31	1192	0.043102
2025-06-16 11:02:32	1193	0.042445
2025-06-16 11:02:33	1194	0.039491
2025-06-16 11:02:34	1195	0.037193
2025-06-16 11:02:35	1196	0.043102
2025-06-16 11:02:36	1197	0.037521
2025-06-16 11:02:37	1198	0.04146
2025-06-16 11:02:38	1199	0.04343
2025-06-16 11:02:39	1200	0.040804
2025-06-16 11:02:40	1201	0.042445
2025-06-16 11:02:41	1202	0.044087
2025-06-16 11:02:42	1203	0.043102
2025-06-16 11:02:43	1204	0.042774
2025-06-16 11:02:44	1205	0.037521
2025-06-16 11:02:45	1206	0.043102
2025-06-16 11:02:46	1207	0.039491
2025-06-16 11:02:47	1208	0.044415
2025-06-16 11:02:48	1209	0.043759
2025-06-16 11:02:49	1210	0.040804
2025-06-16 11:02:50	1211	0.041789
2025-06-16 11:02:51	1212	0.037193
2025-06-16 11:02:52	1213	0.039819
2025-06-16 11:02:53	1214	0.038506
2025-06-16 11:02:54	1215	0.037849
2025-06-16 11:02:55	1216	0.037193
2025-06-16 11:02:56	1217	0.035879
2025-06-16 11:02:57	1218	0.043759
2025-06-16 11:02:57	1218	0.041789
2025-06-16 11:02:58	1219	0.04146
2025-06-16 11:02:59	1220	0.040147
2025-06-16 11:03:00	1221	0.04146
2025-06-16 11:03:02	1223	0.038506
2025-06-16 11:03:02	1223	0.045072
2025-06-16 11:03:03	1224	0.042774
2025-06-16 11:03:04	1225	0.039819
2025-06-16 11:03:05	1226	0.037521
2025-06-16 11:03:06	1227	0.040476
2025-06-16 11:03:07	1228	0.04146
2025-06-16 11:03:08	1229	0.039162
2025-06-16 11:03:09	1230	0.040476
2025-06-16 11:03:10	1231	0.044743
2025-06-16 11:03:11	1232	0.036536
2025-06-16 11:03:12	1233	0.038506
2025-06-16 11:03:13	1234	0.04146
2025-06-16 11:03:14	1235	0.046385
2025-06-16 11:03:15	1236	0.037193
2025-06-16 11:03:16	1237	0.04737
2025-06-16 11:03:17	1238	0.042774
2025-06-16 11:03:18	1239	0.039819
2025-06-16 11:03:19	1240	0.040804
2025-06-16 11:03:20	1241	0.041789
2025-06-16 11:03:21	1242	0.040147
2025-06-16 11:03:21	1242	0.041789
2025-06-16 11:03:23	1244	0.043759
2025-06-16 11:03:24	1245	0.041789
2025-06-16 11:03:25	1246	0.040804
2025-06-16 11:03:25	1246	0.040804
2025-06-16 11:03:26	1247	0.040476
2025-06-16 11:03:27	1248	0.046385
2025-06-16 11:03:28	1249	0.040476
2025-06-16 11:03:29	1250	0.038834
2025-06-16 11:03:30	1251	0.037521
2025-06-16 11:03:31	1252	0.041789
2025-06-16 11:03:32	1253	0.035879
2025-06-16 11:03:33	1254	0.036864
2025-06-16 11:03:34	1255	0.037521
2025-06-16 11:03:35	1256	0.038834
2025-06-16 11:03:36	1257	0.039162
2025-06-16 11:03:37	1258	0.041132
2025-06-16 11:03:38	1259	0.035551
2025-06-16 11:03:39	1260	0.038506
2025-06-16 11:03:40	1261	0.037521
2025-06-16 11:03:41	1262	0.042445
2025-06-16 11:03:42	1263	0.044087
2025-06-16 11:03:43	1264	0.040476
2025-06-16 11:03:44	1265	0.041789
2025-06-16 11:03:45	1266	0.041132
2025-06-16 11:03:46	1267	0.040476
2025-06-16 11:03:46	1267	0.04146
2025-06-16 11:03:48	1269	0.045072
2025-06-16 11:03:49	1270	0.037849
2025-06-16 11:03:50	1271	0.04146
2025-06-16 11:03:50	1271	0.043759
2025-06-16 11:03:52	1273	0.039819
2025-06-16 11:03:52	1273	0.047698
2025-06-16 11:03:53	1274	0.045728
2025-06-16 11:03:54	1275	0.043759
2025-06-16 11:03:55	1276	0.036864
2025-06-16 11:03:56	1277	0.041132
2025-06-16 11:03:57	1278	0.044087
2025-06-16 11:03:58	1279	0.037193
2025-06-16 11:03:59	1280	0.037849
2025-06-16 11:04:00	1281	0.044415
2025-06-16 11:04:01	1282	0.035879
2025-06-16 11:04:02	1283	0.039819
2025-06-16 11:04:03	1284	0.037521
2025-06-16 11:04:04	1285	0.042117
2025-06-16 11:04:05	1286	0.038834
2025-06-16 11:04:06	1287	0.044743
2025-06-16 11:04:07	1288	0.044415

## Sheet: Pressure Data
dateTime	Relative time	G1	G2	G4	G5
2025-06-16 10:40:33	0	5.37e-06	0.0001	0.0001	-0.041297
2025-06-16 10:40:34	1	5.37e-06	0.0001	0.0001	-0.028166
2025-06-16 10:40:35	2	5.37e-06	0.0001	0.0001	-0.032543
2025-06-16 10:40:36	3	5.37e-06	0.0001	0.0001	-0.023789
2025-06-16 10:40:37	4	5.37e-06	0.0001	0.0001	-0.028166
2025-06-16 10:40:38	5	5.37e-06	0.0001	0.0001	-0.023789
2025-06-16 10:40:39	6	5.37e-06	0.0001	0.0001	-0.041297
2025-06-16 10:40:40	7	5.37e-06	0.0001	0.0001	-0.028166
2025-06-16 10:40:41	8	5.39e-06	0.0001	0.0001	-0.028166
2025-06-16 10:40:42	9	5.39e-06	0.0001	0.0001	-0.032543
2025-06-16 10:40:43	10	5.37e-06	0.0001	0.0001	-0.028166
2025-06-16 10:40:44	11	5.39e-06	0.0001	0.0001	-0.023789
2025-06-16 10:40:44	11	5.39e-06	0.0001	0.0001	-0.03692
2025-06-16 10:40:45	12	5.37e-06	0.0001	0.0001	-0.023789
2025-06-16 10:40:46	13	5.37e-06	0.0001	0.0001	-0.028166
2025-06-16 10:40:47	14	5.39e-06	0.0001	0.0001	-0.028166
2025-06-16 10:40:49	16	5.39e-06	0.0001	0.0001	-0.032543
2025-06-16 10:40:50	17	5.37e-06	0.0001	0.0001	-0.019412
2025-06-16 10:40:51	18	5.39e-06	0.0001	0.0001	-0.03692
2025-06-16 10:40:52	19	5.37e-06	0.0001	0.0001	-0.03692
2025-06-16 10:40:53	20	5.37e-06	0.0001	0.0001	-0.03692
2025-06-16 10:40:54	21	5.37e-06	0.0001	0.0001	-0.03692
2025-06-16 10:40:55	22	5.37e-06	0.0001	0.0001	-0.023789
2025-06-16 10:40:56	23	5.37e-06	0.0001	0.0001	-0.032543
2025-06-16 10:40:57	24	5.37e-06	0.0001	0.0001	-0.023789
2025-06-16 10:40:58	25	5.37e-06	0.0001	0.0001	-0.023789
2025-06-16 10:40:59	26	5.39e-06	0.0001	0.0001	-0.032543
2025-06-16 10:41:00	27	5.37e-06	0.0001	0.0001	-0.03692
2025-06-16 10:41:01	28	5.37e-06	0.0001	0.0001	-0.045674
2025-06-16 10:41:01	28	5.37e-06	0.0001	0.0001	-0.041297
2025-06-16 10:41:02	29	5.39e-06	0.0001	0.0001	-0.032543
2025-06-16 10:41:03	30	5.37e-06	0.0001	0.0001	-0.03692
2025-06-16 10:41:04	31	5.37e-06	0.0001	0.0001	-0.041297
2025-06-16 10:41:05	32	5.37e-06	0.0001	0.0001	-0.028166
2025-06-16 10:41:06	33	5.37e-06	0.0001	0.0001	-0.015035
2025-06-16 10:41:07	34	5.39e-06	0.0001	0.0001	-0.041297
2025-06-16 10:41:08	35	5.37e-06	0.0001	0.0001	-0.023789
2025-06-16 10:41:09	36	5.37e-06	0.0001	0.0001	-0.041297
2025-06-16 10:41:10	37	5.37e-06	0.0001	0.0001	-0.010658
2025-06-16 10:41:11	38	5.39e-06	0.0001	0.0001	-0.041297
2025-06-16 10:41:12	39	5.37e-06	0.0001	0.0001	-0.045674
2025-06-16 10:41:13	40	5.37e-06	0.0001	0.0001	-0.041297
2025-06-16 10:41:14	41	5.37e-06	0.0001	0.0001	-0.032543
2025-06-16 10:41:15	42	5.37e-06	0.0001	0.0001	-0.001904
2025-06-16 10:41:16	43	5.37e-06	0.0001	0.0001	-0.03692
2025-06-16 10:41:17	44	5.39e-06	0.0001	0.0001	-0.028166
2025-06-16 10:41:18	45	5.39e-06	0.0001	0.0001	-0.028166
2025-06-16 10:41:19	46	5.39e-06	0.0001	0.0001	-0.032543
2025-06-16 10:41:20	47	5.37e-06	0.0001	0.0001	-0.023789
2025-06-16 10:41:21	48	5.39e-06	0.0001	0.0001	-0.019412
2025-06-16 10:41:22	49	5.39e-06	0.0001	0.0001	-0.032543
2025-06-16 10:41:23	50	5.37e-06	0.0001	0.0001	-0.03692
2025-06-16 10:41:24	51	5.37e-06	0.0001	0.0001	-0.028166
2025-06-16 10:41:25	52	5.39e-06	0.0001	0.0001	-0.03692
2025-06-16 10:41:26	53	5.39e-06	0.0001	0.0001	-0.045674
2025-06-16 10:41:27	54	5.37e-06	0.0001	0.0001	-0.041297
2025-06-16 10:41:28	55	5.37e-06	0.0001	0.0001	-0.023789
2025-06-16 10:41:29	56	5.39e-06	0.0001	0.0001	-0.032543
2025-06-16 10:41:30	57	5.39e-06	0.0001	0.0001	-0.028166
2025-06-16 10:41:31	58	5.37e-06	0.0001	0.0001	-0.045674
2025-06-16 10:41:32	59	5.39e-06	0.0001	0.0001	-0.03692
2025-06-16 10:41:33	60	5.37e-06	0.0001	0.0001	-0.023789
2025-06-16 10:41:34	61	5.37e-06	0.0001	0.0001	-0.032543
2025-06-16 10:41:35	62	5.37e-06	0.0001	0.0001	-0.045674
2025-06-16 10:41:35	62	5.37e-06	0.0001	0.0001	-0.028166
2025-06-16 10:41:36	63	5.37e-06	0.0001	0.0001	-0.03692
2025-06-16 10:41:37	64	5.37e-06	0.0001	0.0001	-0.045674
2025-06-16 10:41:38	65	5.37e-06	0.0001	0.0001	-0.019412
2025-06-16 10:41:39	66	5.39e-06	0.0001	0.0001	-0.023789
2025-06-16 10:41:40	67	5.39e-06	0.0001	0.0001	-0.032543
2025-06-16 10:41:41	68	5.37e-06	0.0001	0.0001	-0.041297
2025-06-16 10:41:42	69	5.37e-06	0.0001	0.0001	-0.03692
2025-06-16 10:41:43	70	5.37e-06	0.0001	0.0001	-0.028166
2025-06-16 10:41:44	71	5.37e-06	0.0001	0.0001	-0.03692
2025-06-16 10:41:45	72	5.37e-06	0.0001	0.0001	-0.023789
2025-06-16 10:41:46	73	5.39e-06	0.0001	0.0001	-0.041297
2025-06-16 10:41:47	74	5.39e-06	0.0001	0.0001	-0.028166
2025-06-16 10:41:48	75	5.37e-06	0.0001	0.0001	-0.045674
2025-06-16 10:41:49	76	5.37e-06	0.0001	0.0001	-0.028166
2025-06-16 10:41:50	77	5.37e-06	0.0001	0.0001	-0.032543
2025-06-16 10:41:51	78	5.37e-06	0.0001	0.0001	-0.032543
2025-06-16 10:41:52	79	5.37e-06	0.0001	0.0001	-0.041297
2025-06-16 10:41:53	80	5.37e-06	0.0001	0.0001	-0.041297
2025-06-16 10:41:54	81	5.39e-06	0.0001	0.0001	-0.03692
2025-06-16 10:41:55	82	5.39e-06	0.0001	0.0001	-0.03692
2025-06-16 10:41:56	83	5.39e-06	0.0001	0.0001	-0.023789
2025-06-16 10:41:57	84	5.39e-06	0.0001	0.0001	-0.023789
2025-06-16 10:41:58	85	5.37e-06	0.0001	0.0001	-0.03692
2025-06-16 10:41:59	86	5.37e-06	0.0001	0.0001	-0.032543
2025-06-16 10:42:00	87	5.39e-06	0.0001	0.0001	-0.032543
2025-06-16 10:42:01	88	5.37e-06	0.0001	0.0001	-0.023789
2025-06-16 10:42:02	89	5.37e-06	0.0001	0.0001	-0.032543
2025-06-16 10:42:03	90	5.37e-06	0.0001	0.0001	-0.041297
2025-06-16 10:42:04	91	5.37e-06	0.0001	0.0001	-0.028166
2025-06-16 10:42:05	92	5.31e-06	0.0001	0.0001	-0.045674
2025-06-16 10:42:06	93	5.31e-06	0.0001	0.0001	-0.028166
2025-06-16 10:42:07	94	5.3e-06	0.0001	0.0001	-0.023789
2025-06-16 10:42:08	95	5.31e-06	0.0001	0.0001	-0.028166
2025-06-16 10:42:09	96	5.33e-06	0.0001	0.0001	-0.032543
2025-06-16 10:42:09	96	5.3e-06	0.0001	0.0001	-0.028166
2025-06-16 10:42:10	97	5.3e-06	0.0001	0.0001	-0.028166
2025-06-16 10:42:11	98	5.28e-06	0.0001	0.0001	-0.019412
2025-06-16 10:42:12	99	5.28e-06	0.0001	0.0001	-0.028166
2025-06-16 10:42:13	100	5.28e-06	0.0001	0.0001	-0.054427
2025-06-16 10:42:14	101	5.28e-06	0.0001	0.0001	-0.032543
2025-06-16 10:42:15	102	5.3e-06	0.0001	0.0001	-0.041297
2025-06-16 10:42:16	103	5.28e-06	0.0001	0.0001	-0.041297
2025-06-16 10:42:17	104	5.28e-06	0.0001	0.0001	-0.041297
2025-06-16 10:42:18	105	5.28e-06	0.0001	0.0001	-0.028166
2025-06-16 10:42:19	106	5.28e-06	0.0001	0.0001	-0.032543
2025-06-16 10:42:20	107	5.28e-06	0.0001	0.0001	-0.03692
2025-06-16 10:42:21	108	5.28e-06	0.0001	0.0001	-0.023789
2025-06-16 10:42:22	109	5.3e-06	0.0001	0.0001	-0.028166
2025-06-16 10:42:23	110	5.28e-06	0.0001	0.0001	-0.032543
2025-06-16 10:42:24	111	5.28e-06	0.0001	0.0001	-0.032543
2025-06-16 10:42:25	112	5.3e-06	0.0001	0.0001	-0.028166
2025-06-16 10:42:26	113	5.28e-06	0.0001	0.0001	-0.045674
2025-06-16 10:42:27	114	5.31e-06	0.0001	0.0001	-0.019412
2025-06-16 10:42:28	115	5.33e-06	0.0001	0.0001	-0.028166
2025-06-16 10:42:29	116	5.33e-06	0.0001	0.0001	-0.028166
2025-06-16 10:42:30	117	5.33e-06	0.0001	0.0001	-0.041297
2025-06-16 10:42:31	118	5.31e-06	0.0001	0.0001	-0.019412
2025-06-16 10:42:32	119	5.31e-06	0.0001	0.0001	-0.028166
2025-06-16 10:42:33	120	5.37e-06	0.0001	0.0001	-0.03692
2025-06-16 10:42:34	121	5.37e-06	0.0001	0.0001	-0.015035
2025-06-16 10:42:34	121	5.37e-06	0.0001	0.0001	-0.019412
2025-06-16 10:42:35	122	5.37e-06	0.0001	0.0001	-0.028166
2025-06-16 10:42:36	123	5.37e-06	0.0001	0.0001	-0.028166
2025-06-16 10:42:37	124	5.39e-06	0.0001	0.0001	-0.028166
2025-06-16 10:42:38	125	5.37e-06	0.0001	0.0001	-0.032543
2025-06-16 10:42:39	126	5.37e-06	0.0001	0.0001	-0.032543
2025-06-16 10:42:40	127	5.37e-06	0.0001	0.0001	-0.028166
2025-06-16 10:42:41	128	5.39e-06	0.0001	0.0001	-0.023789
2025-06-16 10:42:42	129	5.37e-06	0.0001	0.0001	-0.032543
2025-06-16 10:42:43	130	5.37e-06	0.0001	0.0001	-0.028166
2025-06-16 10:42:44	131	5.39e-06	0.0001	0.0001	-0.03692
2025-06-16 10:42:45	132	5.39e-06	0.0001	0.0001	-0.023789
2025-06-16 10:42:46	133	5.37e-06	0.0001	0.0001	-0.028166
2025-06-16 10:42:47	134	5.37e-06	0.0001	0.0001	-0.006281
2025-06-16 10:42:48	135	5.37e-06	0.0001	0.0001	-0.05005
2025-06-16 10:42:49	136	5.37e-06	0.0001	0.0001	-0.03692
2025-06-16 10:42:50	137	5.39e-06	0.0001	0.0001	-0.028166
2025-06-16 10:42:51	138	5.39e-06	0.0001	0.0001	-0.028166
2025-06-16 10:42:52	139	5.39e-06	0.0001	0.0001	-0.041297
2025-06-16 10:42:53	140	5.39e-06	0.0001	0.0001	-0.028166
2025-06-16 10:42:54	141	5.39e-06	0.0001	0.0001	-0.019412
2025-06-16 10:42:55	142	5.37e-06	0.0001	0.0001	-0.03692
2025-06-16 10:42:56	143	5.37e-06	0.0001	0.0001	-0.03692
2025-06-16 10:42:57	144	5.37e-06	0.0001	0.0001	-0.032543
2025-06-16 10:42:58	145	5.37e-06	0.0001	0.0001	-0.041297
2025-06-16 10:42:59	146	5.37e-06	0.0001	0.0001	-0.03692
2025-06-16 10:43:00	147	5.37e-06	0.0001	0.0001	-0.023789
2025-06-16 10:43:00	147	5.37e-06	0.0001	0.0001	-0.023789
2025-06-16 10:43:02	149	5.37e-06	0.0001	0.0001	-0.041297
2025-06-16 10:43:02	149	5.37e-06	0.0001	0.0001	-0.032543
2025-06-16 10:43:03	150	5.37e-06	0.0001	0.0001	-0.032543
2025-06-16 10:43:04	151	5.37e-06	0.0001	0.0001	-0.03692
2025-06-16 10:43:05	152	5.37e-06	0.0001	0.0001	-0.045674
2025-06-16 10:43:06	153	5.39e-06	0.0001	0.0001	-0.019412
2025-06-16 10:43:07	154	5.39e-06	0.0001	0.0001	-0.041297
2025-06-16 10:43:08	155	5.39e-06	0.0001	0.0001	-0.03692
2025-06-16 10:43:09	156	5.37e-06	0.0001	0.0001	-0.028166
2025-06-16 10:43:10	157	5.37e-06	0.0001	0.0001	-0.03692
2025-06-16 10:43:11	158	5.37e-06	0.0001	0.0001	-0.028166
2025-06-16 10:43:12	159	5.37e-06	0.0001	0.0001	-0.028166
2025-06-16 10:43:13	160	5.37e-06	0.0001	0.0001	-0.032543
2025-06-16 10:43:14	161	5.37e-06	0.0001	0.0001	-0.028166
2025-06-16 10:43:15	162	5.37e-06	0.0001	0.0001	-0.028166
2025-06-16 10:43:16	163	5.37e-06	0.0001	0.0001	-0.032543
2025-06-16 10:43:17	164	5.39e-06	0.0001	0.0001	-0.023789
2025-06-16 10:43:18	165	5.37e-06	0.0001	0.0001	-0.032543
2025-06-16 10:43:19	166	5.37e-06	0.0001	0.0001	-0.028166
2025-06-16 10:43:20	167	5.37e-06	0.0001	0.0001	-0.041297
2025-06-16 10:43:21	168	5.39e-06	0.0001	0.0001	-0.032543
2025-06-16 10:43:22	169	5.39e-06	0.0001	0.0001	-0.03692
2025-06-16 10:43:23	170	5.39e-06	0.0001	0.0001	-0.041297
2025-06-16 10:43:24	171	5.37e-06	0.0001	0.0001	-0.03692
2025-06-16 10:43:25	172	5.37e-06	0.0001	0.0001	-0.03692
2025-06-16 10:43:26	173	5.37e-06	0.0001	0.0001	-0.054427
2025-06-16 10:43:27	174	5.37e-06	0.0001	0.0001	-0.032543
2025-06-16 10:43:28	175	5.37e-06	0.0001	0.0001	-0.032543
2025-06-16 10:43:29	176	5.39e-06	0.0001	0.0001	-0.041297
2025-06-16 10:43:30	177	5.39e-06	0.0001	0.0001	-0.03692
2025-06-16 10:43:31	178	5.39e-06	0.0001	0.0001	-0.028166
2025-06-16 10:43:32	179	5.39e-06	0.0001	0.0001	-0.03692
2025-06-16 10:43:33	180	5.37e-06	0.0001	0.0001	-0.028166
2025-06-16 10:43:34	181	5.39e-06	0.0001	0.0001	-0.023789
2025-06-16 10:43:35	182	5.39e-06	0.0001	0.0001	-0.028166
2025-06-16 10:43:36	183	5.39e-06	0.0001	0.0001	-0.028166
2025-06-16 10:43:37	184	5.37e-06	0.0001	0.0001	-0.032543
2025-06-16 10:43:38	185	5.37e-06	0.0001	0.0001	-0.028166
2025-06-16 10:43:39	186	5.39e-06	0.0001	0.0001	-0.032543
2025-06-16 10:43:40	187	5.39e-06	0.0001	0.0001	-0.023789
2025-06-16 10:43:41	188	5.37e-06	0.0001	0.0001	-0.032543
2025-06-16 10:43:42	189	5.39e-06	0.0001	0.0001	-0.028166
2025-06-16 10:43:43	190	5.37e-06	0.0001	0.0001	-0.045674
2025-06-16 10:43:44	191	5.37e-06	0.0001	0.0001	-0.023789
2025-06-16 10:43:45	192	5.39e-06	0.0001	0.0001	-0.041297
2025-06-16 10:43:46	193	5.39e-06	0.0001	0.0001	-0.032543
2025-06-16 10:43:47	194	5.39e-06	0.0001	0.0001	-0.028166
2025-06-16 10:43:48	195	5.39e-06	0.0001	0.0001	-0.03692
2025-06-16 10:43:49	196	5.37e-06	0.0001	0.0001	-0.032543
2025-06-16 10:43:50	197	5.39e-06	0.0001	0.0001	-0.028166
2025-06-16 10:43:51	198	5.37e-06	0.0001	0.0001	-0.028166
2025-06-16 10:43:52	199	5.37e-06	0.0001	0.0001	-0.041297
2025-06-16 10:43:53	200	5.37e-06	0.0001	0.0001	-0.032543
2025-06-16 10:43:54	201	5.37e-06	0.0001	0.0001	-0.03692
2025-06-16 10:43:55	202	5.37e-06	0.0001	0.0001	-0.023789
2025-06-16 10:43:56	203	5.37e-06	0.0001	0.0001	-0.041297
2025-06-16 10:43:57	204	5.39e-06	0.0001	0.0001	-0.032543
2025-06-16 10:43:58	205	5.37e-06	0.0001	0.0001	-0.032543
2025-06-16 10:43:59	206	5.39e-06	0.0001	0.0001	-0.03692
2025-06-16 10:44:00	207	5.37e-06	0.0001	0.0001	-0.028166
2025-06-16 10:44:01	208	5.37e-06	0.0001	0.0001	-0.023789
2025-06-16 10:44:02	209	5.39e-06	0.0001	0.0001	-0.028166
2025-06-16 10:44:03	210	5.37e-06	0.0001	0.0001	-0.03692
2025-06-16 10:44:04	211	5.37e-06	0.0001	0.0001	-0.028166
2025-06-16 10:44:05	212	5.37e-06	0.0001	0.0001	-0.032543
2025-06-16 10:44:06	213	5.39e-06	0.0001	0.0001	-0.028166
2025-06-16 10:44:07	214	5.37e-06	0.0001	0.0001	-0.019412
2025-06-16 10:44:08	215	5.37e-06	0.0001	0.0001	-0.028166
2025-06-16 10:44:09	216	5.37e-06	0.0001	0.0001	-0.03692
2025-06-16 10:44:10	217	5.39e-06	0.0001	0.0001	-0.032543
2025-06-16 10:44:11	218	5.39e-06	0.0001	0.0001	-0.028166
2025-06-16 10:44:12	219	5.37e-06	0.0001	0.0001	-0.03692
2025-06-16 10:44:13	220	5.37e-06	0.0001	0.0001	-0.03692
2025-06-16 10:44:14	221	5.39e-06	0.0001	0.0001	-0.028166
2025-06-16 10:44:15	222	5.37e-06	0.0001	0.0001	-0.028166
2025-06-16 10:44:16	223	5.39e-06	0.0001	0.0001	-0.023789
2025-06-16 10:44:17	224	5.39e-06	0.0001	0.0001	-0.032543
2025-06-16 10:44:18	225	5.39e-06	0.0001	0.0001	-0.023789
2025-06-16 10:44:19	226	5.39e-06	0.0001	0.0001	-0.032543
2025-06-16 10:44:20	227	5.37e-06	0.0001	0.0001	-0.03692
2025-06-16 10:44:21	228	5.39e-06	0.0001	0.0001	-0.032543
2025-06-16 10:44:22	229	5.39e-06	0.0001	0.0001	-0.03692
2025-06-16 10:44:23	230	5.37e-06	0.0001	0.0001	-0.03692
2025-06-16 10:44:24	231	5.37e-06	0.0001	0.0001	-0.032543
2025-06-16 10:44:25	232	5.37e-06	0.0001	0.0001	-0.015035
2025-06-16 10:44:25	232	5.39e-06	0.0001	0.0001	-0.03692
2025-06-16 10:44:27	234	5.39e-06	0.0001	0.0001	-0.032543
2025-06-16 10:44:28	235	5.39e-06	0.0001	0.0001	-0.023789
2025-06-16 10:44:29	236	5.37e-06	0.0001	0.0001	-0.032543
2025-06-16 10:44:30	237	5.39e-06	0.0001	0.0001	-0.028166
2025-06-16 10:44:31	238	5.37e-06	0.0001	0.0001	-0.028166
2025-06-16 10:44:32	239	5.37e-06	0.0001	0.0001	-0.03692
2025-06-16 10:44:33	240	5.39e-06	0.0001	0.0001	-0.032543
2025-06-16 10:44:34	241	5.39e-06	0.0001	0.0001	-0.028166
2025-06-16 10:44:35	242	5.39e-06	0.0001	0.0001	-0.028166
2025-06-16 10:44:36	243	5.39e-06	0.0001	0.0001	-0.019412
2025-06-16 10:44:37	244	5.37e-06	0.0001	0.0001	-0.032543
2025-06-16 10:44:38	245	5.37e-06	0.0001	0.0001	-0.03692
2025-06-16 10:44:39	246	5.39e-06	0.0001	0.0001	-0.028166
2025-06-16 10:44:40	247	5.39e-06	0.0001	0.0001	-0.028166
2025-06-16 10:44:41	248	5.37e-06	0.0001	0.0001	-0.023789
2025-06-16 10:44:42	249	5.39e-06	0.0001	0.0001	-0.03692
2025-06-16 10:44:43	250	5.37e-06	0.0001	0.0001	-0.032543
2025-06-16 10:44:44	251	5.37e-06	0.0001	0.0001	-0.041297
2025-06-16 10:44:45	252	5.39e-06	0.0001	0.0001	-0.03692
2025-06-16 10:44:46	253	5.37e-06	0.0001	0.0001	-0.045674
2025-06-16 10:44:47	254	5.39e-06	0.0001	0.0001	-0.05005
2025-06-16 10:44:48	255	5.39e-06	0.0001	0.0001	-0.032543
2025-06-16 10:44:49	256	5.37e-06	0.0001	0.0001	-0.019412
2025-06-16 10:44:50	257	5.39e-06	0.0001	0.0001	-0.032543
2025-06-16 10:44:51	258	5.39e-06	0.0001	0.0001	-0.028166
2025-06-16 10:44:52	259	5.39e-06	0.0001	0.0001	-0.03692
2025-06-16 10:44:53	260	5.39e-06	0.0001	0.0001	-0.028166
2025-06-16 10:44:54	261	5.39e-06	0.0001	0.0001	-0.03692
2025-06-16 10:44:55	262	5.37e-06	0.0001	0.0001	-0.032543
2025-06-16 10:44:56	263	5.37e-06	0.0001	0.0001	-0.032543
2025-06-16 10:44:57	264	5.37e-06	0.0001	0.0001	-0.032543
2025-06-16 10:44:58	265	5.37e-06	0.0001	0.0001	-0.032543
2025-06-16 10:44:59	266	5.39e-06	0.0001	0.0001	-0.032543
2025-06-16 10:45:00	267	5.39e-06	0.0001	0.0001	-0.032543
2025-06-16 10:45:01	268	5.37e-06	0.0001	0.0001	-0.03692
2025-06-16 10:45:02	269	5.39e-06	0.0001	0.0001	-0.03692
2025-06-16 10:45:03	270	5.39e-06	0.0001	0.0001	-0.028166
2025-06-16 10:45:04	271	5.39e-06	0.0001	0.0001	-0.028166
2025-06-16 10:45:05	272	5.37e-06	0.0001	0.0001	-0.041297
2025-06-16 10:45:06	273	5.39e-06	0.0001	0.0001	-0.023789
2025-06-16 10:45:07	274	5.37e-06	0.0001	0.0001	-0.028166
2025-06-16 10:45:08	275	5.39e-06	0.0001	0.0001	-0.023789
2025-06-16 10:45:09	276	5.39e-06	0.0001	0.0001	-0.019412
2025-06-16 10:45:10	277	5.37e-06	0.0001	0.0001	-0.03692
2025-06-16 10:45:11	278	5.37e-06	0.0001	0.0001	-0.028166
2025-06-16 10:45:12	279	5.39e-06	0.0001	0.0001	-0.023789
2025-06-16 10:45:13	280	5.37e-06	0.0001	0.0001	-0.032543
2025-06-16 10:45:14	281	5.37e-06	0.0001	0.0001	-0.023789
2025-06-16 10:45:15	282	5.39e-06	0.0001	0.0001	-0.032543
2025-06-16 10:45:16	283	5.39e-06	0.0001	0.0001	-0.028166
2025-06-16 10:45:17	284	5.37e-06	0.0001	0.0001	-0.032543
2025-06-16 10:45:18	285	5.39e-06	0.0001	0.0001	-0.023789
2025-06-16 10:45:19	286	5.37e-06	0.0001	0.0001	-0.032543
2025-06-16 10:45:20	287	5.37e-06	0.0001	0.0001	-0.032543
2025-06-16 10:45:21	288	5.39e-06	0.0001	0.0001	-0.041297
2025-06-16 10:45:22	289	5.39e-06	0.0001	0.0001	-0.032543
2025-06-16 10:45:23	290	5.39e-06	0.0001	0.0001	-0.032543
2025-06-16 10:45:25	292	5.37e-06	0.0001	0.0001	-0.028166
2025-06-16 10:45:25	292	5.37e-06	0.0001	0.0001	-0.03692
2025-06-16 10:45:26	293	5.37e-06	0.0001	0.0001	-0.019412
2025-06-16 10:45:27	294	5.37e-06	0.0001	0.0001	-0.028166
2025-06-16 10:45:28	295	5.37e-06	0.0001	0.0001	-0.032543
2025-06-16 10:45:29	296	5.37e-06	0.0001	0.0001	-0.019412
2025-06-16 10:45:30	297	5.37e-06	0.0001	0.0001	-0.028166
2025-06-16 10:45:31	298	5.37e-06	0.0001	0.0001	-0.028166
2025-06-16 10:45:32	299	5.37e-06	0.0001	0.0001	-0.015035
2025-06-16 10:45:33	300	5.39e-06	0.0001	0.0001	-0.019412
2025-06-16 10:45:34	301	5.37e-06	0.0001	0.0001	-0.023789
2025-06-16 10:45:35	302	5.37e-06	0.0001	0.0001	-0.041297
2025-06-16 10:45:36	303	5.39e-06	0.0001	0.0001	-0.032543
2025-06-16 10:45:37	304	5.39e-06	0.0001	0.0001	-0.041297
2025-06-16 10:45:38	305	5.37e-06	0.0001	0.0001	-0.032543
2025-06-16 10:45:39	306	5.39e-06	0.0001	0.0001	-0.03692
2025-06-16 10:45:40	307	5.37e-06	0.0001	0.0001	-0.03692
2025-06-16 10:45:41	308	5.37e-06	0.0001	0.0001	-0.019412
2025-06-16 10:45:42	309	5.39e-06	0.0001	0.0001	-0.041297
2025-06-16 10:45:43	310	5.39e-06	0.0001	0.0001	-0.032543
2025-06-16 10:45:44	311	5.39e-06	0.0001	0.0001	-0.028166
2025-06-16 10:45:45	312	5.37e-06	0.0001	0.0001	-0.03692
2025-06-16 10:45:46	313	5.39e-06	0.0001	0.0001	-0.023789
2025-06-16 10:45:47	314	5.39e-06	0.0001	0.0001	-0.023789
2025-06-16 10:45:48	315	5.37e-06	0.0001	0.0001	-0.028166
2025-06-16 10:45:49	316	5.37e-06	0.0001	0.0001	-0.028166
2025-06-16 10:45:50	317	5.35e-06	0.0001	0.0001	-0.032543
2025-06-16 10:45:51	318	5.37e-06	0.0001	0.0001	-0.028166
2025-06-16 10:45:52	319	5.35e-06	0.0001	0.0001	-0.032543
2025-06-16 10:45:53	320	5.37e-06	0.0001	0.0001	-0.03692
2025-06-16 10:45:54	321	5.37e-06	0.0001	0.0001	-0.03692
2025-06-16 10:45:55	322	5.37e-06	0.0001	0.0001	-0.03692
2025-06-16 10:45:56	323	5.39e-06	0.0001	0.0001	-0.032543
2025-06-16 10:45:57	324	5.35e-06	0.0001	0.0001	-0.023789
2025-06-16 10:45:58	325	5.37e-06	0.0001	0.0001	-0.032543
2025-06-16 10:45:59	326	5.37e-06	0.0001	0.0001	-0.023789
2025-06-16 10:45:59	326	5.37e-06	0.0001	0.0001	-0.041297
2025-06-16 10:46:00	327	5.37e-06	0.0001	0.0001	-0.041297
2025-06-16 10:46:01	328	5.37e-06	0.0001	0.0001	-0.03692
2025-06-16 10:46:02	329	5.37e-06	0.0001	0.0001	-0.015035
2025-06-16 10:46:03	330	5.39e-06	0.0001	0.0001	-0.028166
2025-06-16 10:46:04	331	5.39e-06	0.0001	0.0001	-0.032543
2025-06-16 10:46:05	332	5.37e-06	0.0001	0.0001	-0.028166
2025-06-16 10:46:06	333	5.35e-06	0.0001	0.0001	-0.028166
2025-06-16 10:46:07	334	5.39e-06	0.0001	0.0001	-0.019412
2025-06-16 10:46:08	335	5.39e-06	0.0001	0.0001	-0.045674
2025-06-16 10:46:09	336	5.39e-06	0.0001	0.0001	-0.041297
2025-06-16 10:46:10	337	5.37e-06	0.0001	0.0001	-0.019412
2025-06-16 10:46:11	338	5.37e-06	0.0001	0.0001	-0.028166
2025-06-16 10:46:12	339	5.37e-06	0.0001	0.0001	-0.041297
2025-06-16 10:46:13	340	5.39e-06	0.0001	0.0001	-0.03692
2025-06-16 10:46:14	341	5.37e-06	0.0001	0.0001	-0.058804
2025-06-16 10:46:15	342	5.39e-06	0.0001	0.0001	-0.041297
2025-06-16 10:46:16	343	5.37e-06	0.0001	0.0001	-0.023789
2025-06-16 10:46:17	344	5.37e-06	0.0001	0.0001	-0.032543
2025-06-16 10:46:18	345	5.37e-06	0.0001	0.0001	-0.032543
2025-06-16 10:46:19	346	5.37e-06	0.0001	0.0001	-0.019412
2025-06-16 10:46:20	347	5.33e-06	0.0001	0.0001	-0.028166
2025-06-16 10:46:21	348	5.35e-06	0.0001	0.0001	-0.028166
2025-06-16 10:46:22	349	5.33e-06	0.0001	0.0001	-0.028166
2025-06-16 10:46:23	350	5.33e-06	0.0001	0.0001	-0.041297
2025-06-16 10:46:24	351	5.33e-06	0.0001	0.0001	-0.032543
2025-06-16 10:46:25	352	5.35e-06	0.0001	0.0001	-0.015035
2025-06-16 10:46:26	353	5.33e-06	0.0001	0.0001	-0.03692
2025-06-16 10:46:27	354	5.37e-06	0.0001	0.0001	-0.03692
2025-06-16 10:46:28	355	5.35e-06	0.0001	0.0001	-0.023789
2025-06-16 10:46:29	356	5.3e-06	0.0001	0.0001	-0.03692
2025-06-16 10:46:30	357	5.33e-06	0.0001	0.0001	-0.023789
2025-06-16 10:46:31	358	5.33e-06	0.0001	0.0001	-0.023789
2025-06-16 10:46:32	359	5.35e-06	0.0001	0.0001	-0.023789
2025-06-16 10:46:33	360	5.33e-06	0.0001	0.0001	-0.03692
2025-06-16 10:46:33	360	5.37e-06	0.0001	0.0001	-0.03692
2025-06-16 10:46:34	361	5.35e-06	0.0001	0.0001	-0.03692
2025-06-16 10:46:35	362	5.33e-06	0.0001	0.0001	-0.019412
2025-06-16 10:46:36	363	5.37e-06	0.0001	0.0001	-0.041297
2025-06-16 10:46:37	364	5.31e-06	0.0001	0.0001	-0.041297
2025-06-16 10:46:38	365	5.31e-06	0.0001	0.0001	-0.028166
2025-06-16 10:46:39	366	5.3e-06	0.0001	0.0001	-0.028166
2025-06-16 10:46:40	367	5.3e-06	0.0001	0.0001	-0.032543
2025-06-16 10:46:41	368	5.28e-06	0.0001	0.0001	-0.023789
2025-06-16 10:46:42	369	5.31e-06	0.0001	0.0001	-0.028166
2025-06-16 10:46:43	370	5.31e-06	0.0001	0.0001	-0.032543
2025-06-16 10:46:44	371	5.33e-06	0.0001	0.0001	-0.023789
2025-06-16 10:46:45	372	5.33e-06	0.0001	0.0001	-0.03692
2025-06-16 10:46:46	373	5.3e-06	0.0001	0.0001	-0.028166
2025-06-16 10:46:47	374	5.3e-06	0.0001	0.0001	-0.028166
2025-06-16 10:46:48	375	5.28e-06	0.0001	0.0001	-0.032543
2025-06-16 10:46:49	376	5.33e-06	0.0001	0.0001	-0.032543
2025-06-16 10:46:50	377	5.33e-06	0.0001	0.0001	-0.028166
2025-06-16 10:46:51	378	5.3e-06	0.0001	0.0001	-0.028166
2025-06-16 10:46:52	379	5.31e-06	0.0001	0.0001	-0.028166
2025-06-16 10:46:53	380	5.3e-06	0.0001	0.0001	-0.041297
2025-06-16 10:46:54	381	5.3e-06	0.0001	0.0001	-0.028166
2025-06-16 10:46:55	382	5.31e-06	0.0001	0.0001	-0.028166
2025-06-16 10:46:56	383	5.3e-06	0.0001	0.0001	-0.032543
2025-06-16 10:46:57	384	5.3e-06	0.0001	0.0001	-0.023789
2025-06-16 10:46:58	385	5.28e-06	0.0001	0.0001	-0.041297
2025-06-16 10:46:58	385	5.28e-06	0.0001	0.0001	-0.028166
2025-06-16 10:46:59	386	5.28e-06	0.0001	0.0001	-0.028166
2025-06-16 10:47:00	387	5.28e-06	0.0001	0.0001	-0.019412
2025-06-16 10:47:01	388	5.28e-06	0.0001	0.0001	-0.023789
2025-06-16 10:47:02	389	5.28e-06	0.0001	0.0001	-0.019412
2025-06-16 10:47:03	390	5.3e-06	0.0001	0.0001	-0.03692
2025-06-16 10:47:04	391	5.28e-06	0.0001	0.0001	-0.032543
2025-06-16 10:47:05	392	5.31e-06	0.0001	0.0001	-0.032543
2025-06-16 10:47:06	393	5.28e-06	0.0001	0.0001	-0.03692
2025-06-16 10:47:07	394	5.28e-06	0.0001	0.0001	-0.023789
2025-06-16 10:47:08	395	5.3e-06	0.0001	0.0001	-0.03692
2025-06-16 10:47:09	396	5.28e-06	0.0001	0.0001	-0.041297
2025-06-16 10:47:10	397	5.3e-06	0.0001	0.0001	-0.028166
2025-06-16 10:47:11	398	5.28e-06	0.0001	0.0001	-0.03692
2025-06-16 10:47:12	399	5.28e-06	0.0001	0.0001	-0.032543
2025-06-16 10:47:13	400	5.28e-06	0.0001	0.0001	-0.03692
2025-06-16 10:47:14	401	5.28e-06	0.0001	0.0001	-0.023789
2025-06-16 10:47:15	402	5.28e-06	0.0001	0.0001	-0.045674
2025-06-16 10:47:16	403	5.28e-06	0.0001	0.0001	-0.023789
2025-06-16 10:47:17	404	5.28e-06	0.0001	0.0001	-0.03692
2025-06-16 10:47:18	405	5.28e-06	0.0001	0.0001	-0.03692
2025-06-16 10:47:19	406	5.28e-06	0.0001	0.0001	-0.03692
2025-06-16 10:47:20	407	5.28e-06	0.0001	0.0001	-0.028166
2025-06-16 10:47:21	408	5.28e-06	0.0001	0.0001	-0.019412
2025-06-16 10:47:22	409	5.28e-06	0.0001	0.0001	-0.023789
2025-06-16 10:47:23	410	5.28e-06	0.0001	0.0001	-0.032543
2025-06-16 10:47:24	411	5.28e-06	0.0001	0.0001	-0.032543
2025-06-16 10:47:24	411	5.28e-06	0.0001	0.0001	-0.032543
2025-06-16 10:47:25	412	5.28e-06	0.0001	0.0001	-0.028166
2025-06-16 10:47:26	413	5.3e-06	0.0001	0.0001	-0.023789
2025-06-16 10:47:27	414	5.28e-06	0.0001	0.0001	-0.041297
2025-06-16 10:47:28	415	5.28e-06	0.0001	0.0001	-0.028166
2025-06-16 10:47:29	416	5.28e-06	0.0001	0.0001	-0.023789
2025-06-16 10:47:30	417	5.3e-06	0.0001	0.0001	-0.019412
2025-06-16 10:47:31	418	5.28e-06	0.0001	0.0001	-0.015035
2025-06-16 10:47:32	419	5.28e-06	0.0001	0.0001	-0.019412
2025-06-16 10:47:33	420	5.28e-06	0.0001	0.0001	-0.028166
2025-06-16 10:47:34	421	5.28e-06	0.0001	0.0001	-0.041297
2025-06-16 10:47:35	422	5.3e-06	0.0001	0.0001	-0.032543
2025-06-16 10:47:36	423	5.28e-06	0.0001	0.0001	-0.045674
2025-06-16 10:47:37	424	5.28e-06	0.0001	0.0001	-0.032543
2025-06-16 10:47:38	425	5.28e-06	0.0001	0.0001	-0.032543
2025-06-16 10:47:39	426	5.28e-06	0.0001	0.0001	-0.03692
2025-06-16 10:47:40	427	5.28e-06	0.0001	0.0001	-0.032543
2025-06-16 10:47:41	428	5.28e-06	0.0001	0.0001	-0.023789
2025-06-16 10:47:42	429	5.28e-06	0.0001	0.0001	-0.028166
2025-06-16 10:47:43	430	5.28e-06	0.0001	0.0001	-0.045674
2025-06-16 10:47:44	431	5.28e-06	0.0001	0.0001	-0.028166
2025-06-16 10:47:45	432	5.28e-06	0.0001	0.0001	-0.041297
2025-06-16 10:47:46	433	5.26e-06	0.0001	0.0001	-0.019412
2025-06-16 10:47:47	434	5.28e-06	0.0001	0.0001	-0.028166
2025-06-16 10:47:48	435	5.28e-06	0.0001	0.0001	-0.032543
2025-06-16 10:47:49	436	5.28e-06	0.0001	0.0001	-0.028166
2025-06-16 10:47:50	437	5.28e-06	0.0001	0.0001	-0.023789
2025-06-16 10:47:51	438	5.28e-06	0.0001	0.0001	-0.03692
2025-06-16 10:47:52	439	5.28e-06	0.0001	0.0001	-0.028166
2025-06-16 10:47:53	440	5.28e-06	0.0001	0.0001	-0.032543
2025-06-16 10:47:54	441	5.28e-06	0.0001	0.0001	-0.03692
2025-06-16 10:47:55	442	5.28e-06	0.0001	0.0001	-0.032543
2025-06-16 10:47:56	443	5.28e-06	0.0001	0.0001	-0.028166
2025-06-16 10:47:57	444	5.28e-06	0.0001	0.0001	-0.028166
2025-06-16 10:47:58	445	5.28e-06	0.0001	0.0001	-0.032543
2025-06-16 10:47:58	445	5.28e-06	0.0001	0.0001	-0.041297
2025-06-16 10:48:00	447	5.28e-06	0.0001	0.0001	-0.041297
2025-06-16 10:48:01	448	5.28e-06	0.0001	0.0001	-0.032543
2025-06-16 10:48:02	449	5.28e-06	0.0001	0.0001	-0.041297
2025-06-16 10:48:03	450	5.28e-06	0.0001	0.0001	-0.028166
2025-06-16 10:48:04	451	5.28e-06	0.0001	0.0001	-0.023789
2025-06-16 10:48:05	452	5.3e-06	0.0001	0.0001	-0.03692
2025-06-16 10:48:06	453	5.28e-06	0.0001	0.0001	-0.041297
2025-06-16 10:48:06	453	5.28e-06	0.0001	0.0001	-0.023789
2025-06-16 10:48:08	455	5.28e-06	0.0001	0.0001	-0.019412
2025-06-16 10:48:09	456	5.28e-06	0.0001	0.0001	-0.032543
2025-06-16 10:48:10	457	5.28e-06	0.0001	0.0001	-0.041297
2025-06-16 10:48:11	458	5.28e-06	0.0001	0.0001	-0.028166
2025-06-16 10:48:12	459	5.28e-06	0.0001	0.0001	-0.041297
2025-06-16 10:48:13	460	5.3e-06	0.0001	0.0001	-0.028166
2025-06-16 10:48:14	461	5.28e-06	0.0001	0.0001	-0.019412
2025-06-16 10:48:15	462	5.28e-06	0.0001	0.0001	-0.045674
2025-06-16 10:48:16	463	5.28e-06	0.0001	0.0001	-0.032543
2025-06-16 10:48:17	464	5.28e-06	0.0001	0.0001	-0.015035
2025-06-16 10:48:18	465	5.28e-06	0.0001	0.0001	-0.028166
2025-06-16 10:48:19	466	5.28e-06	0.0001	0.0001	-0.032543
2025-06-16 10:48:20	467	5.28e-06	0.0001	0.0001	-0.023789
2025-06-16 10:48:21	468	5.28e-06	0.0001	0.0001	-0.03692
2025-06-16 10:48:22	469	5.3e-06	0.0001	0.0001	-0.03692
2025-06-16 10:48:23	470	5.28e-06	0.0001	0.0001	-0.041297
2025-06-16 10:48:24	471	5.28e-06	0.0001	0.0001	-0.028166
2025-06-16 10:48:25	472	5.28e-06	0.0001	0.0001	-0.03692
2025-06-16 10:48:26	473	5.28e-06	0.0001	0.0001	-0.023789
2025-06-16 10:48:27	474	5.3e-06	0.0001	0.0001	-0.028166
2025-06-16 10:48:28	475	5.3e-06	0.0001	0.0001	-0.006281
2025-06-16 10:48:29	476	5.3e-06	0.0001	0.0001	-0.03692
2025-06-16 10:48:30	477	5.28e-06	0.0001	0.0001	-0.03692
2025-06-16 10:48:31	478	5.28e-06	0.0001	0.0001	-0.028166
2025-06-16 10:48:32	479	5.28e-06	0.0001	0.0001	-0.028166
2025-06-16 10:48:33	480	5.28e-06	0.0001	0.0001	-0.032543
2025-06-16 10:48:34	481	5.28e-06	0.0001	0.0001	-0.028166
2025-06-16 10:48:35	482	5.28e-06	0.0001	0.0001	-0.028166
2025-06-16 10:48:36	483	5.28e-06	0.0001	0.0001	-0.023789
2025-06-16 10:48:37	484	5.3e-06	0.0001	0.0001	-0.028166
2025-06-16 10:48:38	485	5.28e-06	0.0001	0.0001	-0.019412
2025-06-16 10:48:39	486	5.28e-06	0.0001	0.0001	-0.010658
2025-06-16 10:48:40	487	5.28e-06	0.0001	0.0001	-0.032543
2025-06-16 10:48:41	488	5.28e-06	0.0001	0.0001	-0.032543
2025-06-16 10:48:42	489	5.28e-06	0.0001	0.0001	-0.032543
2025-06-16 10:48:43	490	5.28e-06	0.0001	0.0001	-0.023789
2025-06-16 10:48:44	491	5.3e-06	0.0001	0.0001	-0.028166
2025-06-16 10:48:45	492	5.28e-06	0.0001	0.0001	-0.032543
2025-06-16 10:48:46	493	5.28e-06	0.0001	0.0001	-0.023789
2025-06-16 10:48:47	494	5.28e-06	0.0001	0.0001	-0.028166
2025-06-16 10:48:48	495	5.28e-06	0.0001	0.0001	-0.03692
2025-06-16 10:48:49	496	5.28e-06	0.0001	0.0001	-0.028166
2025-06-16 10:48:50	497	5.28e-06	0.0001	0.0001	-0.03692
2025-06-16 10:48:51	498	5.3e-06	0.0001	0.0001	-0.028166
2025-06-16 10:48:52	499	5.3e-06	0.0001	0.0001	-0.028166
2025-06-16 10:48:53	500	5.28e-06	0.0001	0.0001	-0.03692
2025-06-16 10:48:54	501	5.28e-06	0.0001	0.0001	-0.028166
2025-06-16 10:48:55	502	5.28e-06	0.0001	0.0001	-0.045674
2025-06-16 10:48:56	503	5.28e-06	0.0001	0.0001	-0.032543
2025-06-16 10:48:57	504	5.28e-06	0.0001	0.0001	-0.015035
2025-06-16 10:48:58	505	5.28e-06	0.0001	0.0001	-0.03692
2025-06-16 10:48:59	506	5.28e-06	0.0001	0.0001	-0.023789
2025-06-16 10:49:00	507	5.28e-06	0.0001	0.0001	-0.028166
2025-06-16 10:49:01	508	5.28e-06	0.0001	0.0001	-0.03692
2025-06-16 10:49:02	509	5.28e-06	0.0001	0.0001	-0.028166
2025-06-16 10:49:03	510	5.28e-06	0.0001	0.0001	-0.03692
2025-06-16 10:49:04	511	5.3e-06	0.0001	0.0001	-0.03692
2025-06-16 10:49:05	512	5.28e-06	0.0001	0.0001	-0.028166
2025-06-16 10:49:06	513	5.3e-06	0.0001	0.0001	-0.03692
2025-06-16 10:49:07	514	5.3e-06	0.0001	0.0001	-0.03692
2025-06-16 10:49:08	515	5.28e-06	0.0001	0.0001	-0.03692
2025-06-16 10:49:09	516	5.28e-06	0.0001	0.0001	-0.032543
2025-06-16 10:49:10	517	5.28e-06	0.0001	0.0001	-0.032543
2025-06-16 10:49:11	518	5.3e-06	0.0001	0.0001	-0.041297
2025-06-16 10:49:12	519	5.3e-06	0.0001	0.0001	-0.028166
2025-06-16 10:49:13	520	5.28e-06	0.0001	0.0001	-0.023789
2025-06-16 10:49:14	521	5.28e-06	0.0001	0.0001	-0.032543
2025-06-16 10:49:15	522	5.3e-06	0.0001	0.0001	-0.028166
2025-06-16 10:49:16	523	5.28e-06	0.0001	0.0001	-0.028166
2025-06-16 10:49:17	524	5.3e-06	0.0001	0.0001	-0.032543
2025-06-16 10:49:18	525	5.28e-06	0.0001	0.0001	-0.03692
2025-06-16 10:49:19	526	5.28e-06	0.0001	0.0001	-0.03692
2025-06-16 10:49:20	527	5.3e-06	0.0001	0.0001	-0.028166
2025-06-16 10:49:21	528	5.28e-06	0.0001	0.0001	-0.028166
2025-06-16 10:49:22	529	5.28e-06	0.0001	0.0001	-0.028166
2025-06-16 10:49:23	530	5.3e-06	0.0001	0.0001	-0.019412
2025-06-16 10:49:24	531	5.3e-06	0.0001	0.0001	-0.028166
2025-06-16 10:49:25	532	5.28e-06	0.0001	0.0001	-0.023789
2025-06-16 10:49:26	533	5.28e-06	0.0001	0.0001	-0.028166
2025-06-16 10:49:27	534	5.28e-06	0.0001	0.0001	-0.015035
2025-06-16 10:49:28	535	5.28e-06	0.0001	0.0001	-0.019412
2025-06-16 10:49:29	536	5.3e-06	0.0001	0.0001	-0.032543
2025-06-16 10:49:31	538	5.3e-06	0.0001	0.0001	-0.028166
2025-06-16 10:49:32	539	5.28e-06	0.0001	0.0001	-0.032543
2025-06-16 10:49:32	539	5.28e-06	0.0001	0.0001	-0.010658
2025-06-16 10:49:33	540	5.28e-06	0.0001	0.0001	-0.045674
2025-06-16 10:49:34	541	5.28e-06	0.0001	0.0001	-0.028166
2025-06-16 10:49:35	542	5.28e-06	0.0001	0.0001	-0.019412
2025-06-16 10:49:36	543	5.28e-06	0.0001	0.0001	-0.023789
2025-06-16 10:49:37	544	5.3e-06	0.0001	0.0001	-0.03692
2025-06-16 10:49:39	546	5.28e-06	0.0001	0.0001	-0.023789
2025-06-16 10:49:40	547	5.28e-06	0.0001	0.0001	-0.032543
2025-06-16 10:49:40	547	5.3e-06	0.0001	0.0001	-0.023789
2025-06-16 10:49:41	548	5.28e-06	0.0001	0.0001	-0.028166
2025-06-16 10:49:42	549	5.28e-06	0.0001	0.0001	-0.041297
2025-06-16 10:49:43	550	5.28e-06	0.0001	0.0001	-0.015035
2025-06-16 10:49:44	551	5.3e-06	0.0001	0.0001	-0.03692
2025-06-16 10:49:45	552	5.28e-06	0.0001	0.0001	-0.023789
2025-06-16 10:49:46	553	5.28e-06	0.0001	0.0001	-0.041297
2025-06-16 10:49:47	554	5.3e-06	0.0001	0.0001	-0.041297
2025-06-16 10:49:49	556	5.28e-06	0.0001	0.0001	-0.019412
2025-06-16 10:49:49	556	5.3e-06	0.0001	0.0001	-0.028166
2025-06-16 10:49:50	557	5.28e-06	0.0001	0.0001	-0.028166
2025-06-16 10:49:51	558	5.3e-06	0.0001	0.0001	-0.023789
2025-06-16 10:49:52	559	5.28e-06	0.0001	0.0001	-0.028166
2025-06-16 10:49:53	560	5.28e-06	0.0001	0.0001	-0.03692
2025-06-16 10:49:54	561	5.28e-06	0.0001	0.0001	-0.032543
2025-06-16 10:49:55	562	5.28e-06	0.0001	0.0001	-0.028166
2025-06-16 10:49:56	563	5.28e-06	0.0001	0.0001	-0.041297
2025-06-16 10:49:57	564	5.28e-06	0.0001	0.0001	-0.019412
2025-06-16 10:49:58	565	5.28e-06	0.0001	0.0001	-0.028166
2025-06-16 10:49:59	566	5.3e-06	0.0001	0.0001	-0.023789
2025-06-16 10:50:00	567	5.3e-06	0.0001	0.0001	-0.023789
2025-06-16 10:50:01	568	5.28e-06	0.0001	0.0001	-0.03692
2025-06-16 10:50:02	569	5.28e-06	0.0001	0.0001	-0.023789
2025-06-16 10:50:03	570	5.28e-06	0.0001	0.0001	-0.032543
2025-06-16 10:50:04	571	5.28e-06	0.0001	0.0001	-0.032543
2025-06-16 10:50:05	572	5.28e-06	0.0001	0.0001	-0.03692
2025-06-16 10:50:06	573	5.28e-06	0.0001	0.0001	-0.028166
2025-06-16 10:50:07	574	5.28e-06	0.0001	0.0001	-0.032543
2025-06-16 10:50:08	575	5.28e-06	0.0001	0.0001	-0.023789
2025-06-16 10:50:09	576	5.28e-06	0.0001	0.0001	-0.028166
2025-06-16 10:50:10	577	5.28e-06	0.0001	0.0001	-0.023789
2025-06-16 10:50:11	578	5.28e-06	0.0001	0.0001	-0.041297
2025-06-16 10:50:12	579	5.28e-06	0.0001	0.0001	-0.045674
2025-06-16 10:50:13	580	5.28e-06	0.0001	0.0001	-0.032543
2025-06-16 10:50:14	581	5.28e-06	0.0001	0.0001	-0.028166
2025-06-16 10:50:15	582	5.28e-06	0.0001	0.0001	-0.023789
2025-06-16 10:50:16	583	5.28e-06	0.0001	0.0001	-0.019412
2025-06-16 10:50:17	584	5.28e-06	0.0001	0.0001	-0.028166
2025-06-16 10:50:18	585	5.28e-06	0.0001	0.0001	-0.041297
2025-06-16 10:50:19	586	5.28e-06	0.0001	0.0001	-0.023789
2025-06-16 10:50:20	587	5.28e-06	0.0001	0.0001	-0.028166
2025-06-16 10:50:21	588	5.28e-06	0.0001	0.0001	-0.03692
2025-06-16 10:50:22	589	5.3e-06	0.0001	0.0001	-0.023789
2025-06-16 10:50:23	590	5.3e-06	0.0001	0.0001	-0.03692
2025-06-16 10:50:24	591	5.3e-06	0.0001	0.0001	-0.028166
2025-06-16 10:50:25	592	5.28e-06	0.0001	0.0001	-0.023789
2025-06-16 10:50:26	593	5.3e-06	0.0001	0.0001	-0.041297
2025-06-16 10:50:27	594	5.28e-06	0.0001	0.0001	-0.023789
2025-06-16 10:50:28	595	5.28e-06	0.0001	0.0001	-0.032543
2025-06-16 10:50:29	596	5.28e-06	0.0001	0.0001	-0.019412
2025-06-16 10:50:30	597	5.28e-06	0.0001	0.0001	-0.041297
2025-06-16 10:50:31	598	5.28e-06	0.0001	0.0001	-0.041297
2025-06-16 10:50:31	598	5.28e-06	0.0001	0.0001	-0.028166
2025-06-16 10:50:32	599	5.28e-06	0.0001	0.0001	-0.03692
2025-06-16 10:50:33	600	5.28e-06	0.0001	0.0001	-0.03692
2025-06-16 10:50:34	601	5.28e-06	0.0001	0.0001	-0.032543
2025-06-16 10:50:35	602	5.28e-06	0.0001	0.0001	-0.023789
2025-06-16 10:50:36	603	5.28e-06	0.0001	0.0001	-0.032543
2025-06-16 10:50:37	604	5.28e-06	0.0001	0.0001	-0.032543
2025-06-16 10:50:38	605	5.28e-06	0.0001	0.0001	-0.03692
2025-06-16 10:50:39	606	5.28e-06	0.0001	0.0001	-0.032543
2025-06-16 10:50:40	607	5.28e-06	0.0001	0.0001	-0.028166
2025-06-16 10:50:41	608	5.28e-06	0.0001	0.0001	-0.041297
2025-06-16 10:50:42	609	5.28e-06	0.0001	0.0001	-0.023789
2025-06-16 10:50:43	610	5.28e-06	0.0001	0.0001	-0.010658
2025-06-16 10:50:44	611	5.3e-06	0.0001	0.0001	-0.028166
2025-06-16 10:50:45	612	5.3e-06	0.0001	0.0001	-0.041297
2025-06-16 10:50:46	613	5.28e-06	0.0001	0.0001	-0.023789
2025-06-16 10:50:47	614	5.28e-06	0.0001	0.0001	-0.028166
2025-06-16 10:50:48	615	5.28e-06	0.0001	0.0001	-0.023789
2025-06-16 10:50:49	616	5.28e-06	0.0001	0.0001	-0.03692
2025-06-16 10:50:50	617	5.28e-06	0.0001	0.0001	-0.03692
2025-06-16 10:50:51	618	5.28e-06	0.0001	0.0001	-0.041297
2025-06-16 10:50:52	619	5.3e-06	0.0001	0.0001	-0.032543
2025-06-16 10:50:53	620	5.28e-06	0.0001	0.0001	-0.041297
2025-06-16 10:50:54	621	5.28e-06	0.0001	0.0001	-0.023789
2025-06-16 10:50:55	622	5.28e-06	0.0001	0.0001	-0.032543
2025-06-16 10:50:56	623	5.28e-06	0.0001	0.0001	-0.03692
2025-06-16 10:50:57	624	5.28e-06	0.0001	0.0001	-0.019412
2025-06-16 10:50:57	624	5.28e-06	0.0001	0.0001	-0.019412
2025-06-16 10:50:58	625	5.28e-06	0.0001	0.0001	-0.023789
2025-06-16 10:50:59	626	5.28e-06	0.0001	0.0001	-0.028166
2025-06-16 10:51:00	627	5.28e-06	0.0001	0.0001	-0.03692
2025-06-16 10:51:01	628	5.28e-06	0.0001	0.0001	-0.023789
2025-06-16 10:51:02	629	5.28e-06	0.0001	0.0001	-0.03692
2025-06-16 10:51:03	630	5.28e-06	0.0001	0.0001	-0.019412
2025-06-16 10:51:04	631	5.28e-06	0.0001	0.0001	-0.023789
2025-06-16 10:51:05	632	5.3e-06	0.0001	0.0001	-0.032543
2025-06-16 10:51:06	633	5.3e-06	0.0001	0.0001	-0.028166
2025-06-16 10:51:07	634	5.28e-06	0.0001	0.0001	-0.028166
2025-06-16 10:51:08	635	5.3e-06	0.0001	0.0001	-0.028166
2025-06-16 10:51:09	636	5.28e-06	0.0001	0.0001	-0.041297
2025-06-16 10:51:10	637	5.28e-06	0.0001	0.0001	-0.032543
2025-06-16 10:51:11	638	5.28e-06	0.0001	0.0001	-0.028166
2025-06-16 10:51:12	639	5.28e-06	0.0001	0.0001	-0.028166
2025-06-16 10:51:13	640	5.3e-06	0.0001	0.0001	-0.023789
2025-06-16 10:51:14	641	5.28e-06	0.0001	0.0001	-0.019412
2025-06-16 10:51:15	642	5.28e-06	0.0001	0.0001	-0.03692
2025-06-16 10:51:16	643	5.28e-06	0.0001	0.0001	-0.03692
2025-06-16 10:51:17	644	5.28e-06	0.0001	0.0001	-0.03692
2025-06-16 10:51:18	645	5.28e-06	0.0001	0.0001	-0.041297
2025-06-16 10:51:19	646	5.28e-06	0.0001	0.0001	-0.028166
2025-06-16 10:51:20	647	5.28e-06	0.0001	0.0001	-0.045674
2025-06-16 10:51:21	648	5.3e-06	0.0001	0.0001	-0.041297
2025-06-16 10:51:22	649	5.28e-06	0.0001	0.0001	-0.019412
2025-06-16 10:51:23	650	5.28e-06	0.0001	0.0001	-0.03692
2025-06-16 10:51:23	650	5.3e-06	0.0001	0.0001	-0.028166
2025-06-16 10:51:24	651	5.28e-06	0.0001	0.0001	-0.032543
2025-06-16 10:51:25	652	5.28e-06	0.0001	0.0001	-0.019412
2025-06-16 10:51:26	653	5.28e-06	0.0001	0.0001	-0.019412
2025-06-16 10:51:27	654	5.28e-06	0.0001	0.0001	-0.023789
2025-06-16 10:51:28	655	5.3e-06	0.0001	0.0001	-0.03692
2025-06-16 10:51:29	656	5.3e-06	0.0001	0.0001	-0.019412
2025-06-16 10:51:30	657	5.3e-06	0.0001	0.0001	-0.041297
2025-06-16 10:51:31	658	5.3e-06	0.0001	0.0001	-0.028166
2025-06-16 10:51:32	659	5.3e-06	0.0001	0.0001	-0.028166
2025-06-16 10:51:33	660	5.28e-06	0.0001	0.0001	-0.032543
2025-06-16 10:51:34	661	5.28e-06	0.0001	0.0001	-0.032543
2025-06-16 10:51:35	662	5.28e-06	0.0001	0.0001	-0.03692
2025-06-16 10:51:36	663	5.28e-06	0.0001	0.0001	-0.03692
2025-06-16 10:51:37	664	5.28e-06	0.0001	0.0001	-0.03692
2025-06-16 10:51:38	665	5.28e-06	0.0001	0.0001	-0.001904
2025-06-16 10:51:39	666	5.28e-06	0.0001	0.0001	-0.023789
2025-06-16 10:51:40	667	5.28e-06	0.0001	0.0001	-0.041297
2025-06-16 10:51:41	668	5.28e-06	0.0001	0.0001	-0.03692
2025-06-16 10:51:42	669	5.28e-06	0.0001	0.0001	-0.03692
2025-06-16 10:51:43	670	5.28e-06	0.0001	0.0001	-0.028166
2025-06-16 10:51:44	671	5.3e-06	0.0001	0.0001	-0.03692
2025-06-16 10:51:45	672	5.28e-06	0.0001	0.0001	-0.03692
2025-06-16 10:51:46	673	5.28e-06	0.0001	0.0001	-0.023789
2025-06-16 10:51:47	674	5.28e-06	0.0001	0.0001	-0.032543
2025-06-16 10:51:48	675	5.28e-06	0.0001	0.0001	-0.041297
2025-06-16 10:51:50	677	5.28e-06	0.0001	0.0001	-0.023789
2025-06-16 10:51:51	678	5.28e-06	0.0001	0.0001	-0.028166
2025-06-16 10:51:52	679	5.28e-06	0.0001	0.0001	-0.03692
2025-06-16 10:51:53	680	5.28e-06	0.0001	0.0001	-0.032543
2025-06-16 10:51:54	681	5.28e-06	0.0001	0.0001	-0.028166
2025-06-16 10:51:55	682	5.28e-06	0.0001	0.0001	-0.028166
2025-06-16 10:51:56	683	5.28e-06	0.0001	0.0001	-0.023789
2025-06-16 10:51:57	684	5.28e-06	0.0001	0.0001	-0.03692
2025-06-16 10:51:58	685	5.28e-06	0.0001	0.0001	-0.03692
2025-06-16 10:51:59	686	5.28e-06	0.0001	0.0001	-0.03692
2025-06-16 10:52:00	687	5.28e-06	0.0001	0.0001	-0.028166
2025-06-16 10:52:01	688	5.28e-06	0.0001	0.0001	-0.041297
2025-06-16 10:52:02	689	5.3e-06	0.0001	0.0001	-0.032543
2025-06-16 10:52:03	690	5.28e-06	0.0001	0.0001	-0.023789
2025-06-16 10:52:04	691	5.28e-06	0.0001	0.0001	-0.045674
2025-06-16 10:52:05	692	5.28e-06	0.0001	0.0001	-0.032543
2025-06-16 10:52:06	693	5.28e-06	0.0001	0.0001	-0.023789
2025-06-16 10:52:07	694	5.28e-06	0.0001	0.0001	-0.041297
2025-06-16 10:52:08	695	5.28e-06	0.0001	0.0001	-0.03692
2025-06-16 10:52:09	696	5.28e-06	0.0001	0.0001	-0.028166
2025-06-16 10:52:10	697	5.28e-06	0.0001	0.0001	-0.041297
2025-06-16 10:52:11	698	5.3e-06	0.0001	0.0001	-0.032543
2025-06-16 10:52:12	699	5.28e-06	0.0001	0.0001	-0.032543
2025-06-16 10:52:13	700	5.3e-06	0.0001	0.0001	-0.015035
2025-06-16 10:52:14	701	5.28e-06	0.0001	0.0001	-0.03692
2025-06-16 10:52:15	702	5.28e-06	0.0001	0.0001	-0.041297
2025-06-16 10:52:16	703	5.28e-06	0.0001	0.0001	-0.019412
2025-06-16 10:52:17	704	5.28e-06	0.0001	0.0001	-0.023789
2025-06-16 10:52:18	705	5.3e-06	0.0001	0.0001	-0.028166
2025-06-16 10:52:19	706	5.28e-06	0.0001	0.0001	-0.023789
2025-06-16 10:52:20	707	5.3e-06	0.0001	0.0001	-0.041297
2025-06-16 10:52:21	708	5.28e-06	0.0001	0.0001	-0.032543
2025-06-16 10:52:22	709	5.28e-06	0.0001	0.0001	-0.03692
2025-06-16 10:52:23	710	5.3e-06	0.0001	0.0001	-0.041297
2025-06-16 10:52:24	711	5.28e-06	0.0001	0.0001	-0.028166
2025-06-16 10:52:25	712	5.28e-06	0.0001	0.0001	-0.023789
2025-06-16 10:52:26	713	5.28e-06	0.0001	0.0001	-0.023789
2025-06-16 10:52:27	714	5.3e-06	0.0001	0.0001	-0.03692
2025-06-16 10:52:28	715	5.3e-06	0.0001	0.0001	-0.03692
2025-06-16 10:52:29	716	5.28e-06	0.0001	0.0001	-0.03692
2025-06-16 10:52:30	717	5.28e-06	0.0001	0.0001	-0.019412
2025-06-16 10:52:31	718	5.28e-06	0.0001	0.0001	-0.023789
2025-06-16 10:52:32	719	5.28e-06	0.0001	0.0001	-0.041297
2025-06-16 10:52:33	720	5.3e-06	0.0001	0.0001	-0.028166
2025-06-16 10:52:34	721	5.28e-06	0.0001	0.0001	-0.032543
2025-06-16 10:52:35	722	5.3e-06	0.0001	0.0001	-0.03692
2025-06-16 10:52:36	723	5.28e-06	0.0001	0.0001	-0.032543
2025-06-16 10:52:37	724	5.28e-06	0.0001	0.0001	-0.041297
2025-06-16 10:52:38	725	5.28e-06	0.0001	0.0001	-0.028166
2025-06-16 10:52:39	726	5.28e-06	0.0001	0.0001	-0.028166
2025-06-16 10:52:40	727	5.28e-06	0.0001	0.0001	-0.023789
2025-06-16 10:52:41	728	5.28e-06	0.0001	0.0001	-0.019412
2025-06-16 10:52:42	729	5.28e-06	0.0001	0.0001	-0.023789
2025-06-16 10:52:43	730	5.28e-06	0.0001	0.0001	-0.032543
2025-06-16 10:52:44	731	5.3e-06	0.0001	0.0001	-0.03692
2025-06-16 10:52:45	732	5.28e-06	0.0001	0.0001	0.002472
2025-06-16 10:52:46	733	5.28e-06	0.0001	0.0001	-0.028166
2025-06-16 10:52:47	734	5.28e-06	0.0001	0.0001	-0.028166
2025-06-16 10:52:48	735	5.28e-06	0.0001	0.0001	-0.03692
2025-06-16 10:52:49	736	5.28e-06	0.0001	0.0001	-0.03692
2025-06-16 10:52:50	737	5.28e-06	0.0001	0.0001	-0.019412
2025-06-16 10:52:51	738	5.3e-06	0.0001	0.0001	-0.03692
2025-06-16 10:52:52	739	5.28e-06	0.0001	0.0001	-0.028166
2025-06-16 10:52:53	740	5.28e-06	0.0001	0.0001	-0.032543
2025-06-16 10:52:54	741	5.28e-06	0.0001	0.0001	-0.019412
2025-06-16 10:52:55	742	5.28e-06	0.0001	0.0001	-0.023789
2025-06-16 10:52:56	743	5.28e-06	0.0001	0.0001	-0.03692
2025-06-16 10:52:57	744	5.28e-06	0.0001	0.0001	-0.03692
2025-06-16 10:52:58	745	5.28e-06	0.0001	0.0001	-0.023789
2025-06-16 10:52:59	746	5.28e-06	0.0001	0.0001	-0.045674
2025-06-16 10:53:00	747	5.28e-06	0.0001	0.0001	-0.041297
2025-06-16 10:53:01	748	5.28e-06	0.0001	0.0001	-0.045674
2025-06-16 10:53:02	749	5.28e-06	0.0001	0.0001	-0.032543
2025-06-16 10:53:03	750	5.28e-06	0.0001	0.0001	-0.032543
2025-06-16 10:53:04	751	5.3e-06	0.0001	0.0001	-0.028166
2025-06-16 10:53:05	752	5.28e-06	0.0001	0.0001	-0.045674
2025-06-16 10:53:06	753	5.28e-06	0.0001	0.0001	-0.041297
2025-06-16 10:53:07	754	5.28e-06	0.0001	0.0001	-0.03692
2025-06-16 10:53:08	755	5.28e-06	0.0001	0.0001	-0.03692
2025-06-16 10:53:09	756	5.3e-06	0.0001	0.0001	-0.045674
2025-06-16 10:53:10	757	5.28e-06	0.0001	0.0001	-0.045674
2025-06-16 10:53:11	758	5.28e-06	0.0001	0.0001	-0.045674
2025-06-16 10:53:12	759	5.28e-06	0.0001	0.0001	-0.023789
2025-06-16 10:53:13	760	5.28e-06	0.0001	0.0001	-0.032543
2025-06-16 10:53:14	761	5.28e-06	0.0001	0.0001	-0.03692
2025-06-16 10:53:15	762	5.3e-06	0.0001	0.0001	-0.041297
2025-06-16 10:53:16	763	5.28e-06	0.0001	0.0001	-0.023789
2025-06-16 10:53:17	764	5.28e-06	0.0001	0.0001	-0.023789
2025-06-16 10:53:18	765	5.3e-06	0.0001	0.0001	-0.023789
2025-06-16 10:53:19	766	5.28e-06	0.0001	0.0001	-0.023789
2025-06-16 10:53:20	767	5.28e-06	0.0001	0.0001	-0.028166
2025-06-16 10:53:21	768	5.28e-06	0.0001	0.0001	-0.019412
2025-06-16 10:53:22	769	5.28e-06	0.0001	0.0001	-0.023789
2025-06-16 10:53:22	769	5.28e-06	0.0001	0.0001	-0.03692
2025-06-16 10:53:23	770	5.28e-06	0.0001	0.0001	-0.03692
2025-06-16 10:53:24	771	5.28e-06	0.0001	0.0001	-0.028166
2025-06-16 10:53:25	772	5.28e-06	0.0001	0.0001	-0.032543
2025-06-16 10:53:26	773	5.28e-06	0.0001	0.0001	-0.028166
2025-06-16 10:53:27	774	5.28e-06	0.0001	0.0001	-0.032543
2025-06-16 10:53:28	775	5.28e-06	0.0001	0.0001	-0.032543
2025-06-16 10:53:29	776	5.28e-06	0.0001	0.0001	-0.03692
2025-06-16 10:53:30	777	5.28e-06	0.0001	0.0001	-0.023789
2025-06-16 10:53:31	778	5.3e-06	0.0001	0.0001	-0.028166
2025-06-16 10:53:32	779	5.3e-06	0.0001	0.0001	-0.032543
2025-06-16 10:53:33	780	5.3e-06	0.0001	0.0001	-0.019412
2025-06-16 10:53:34	781	5.28e-06	0.0001	0.0001	-0.028166
2025-06-16 10:53:35	782	5.28e-06	0.0001	0.0001	-0.019412
2025-06-16 10:53:36	783	5.28e-06	0.0001	0.0001	-0.028166
2025-06-16 10:53:37	784	5.3e-06	0.0001	0.0001	-0.023789
2025-06-16 10:53:38	785	5.28e-06	0.0001	0.0001	-0.032543
2025-06-16 10:53:39	786	5.28e-06	0.0001	0.0001	-0.015035
2025-06-16 10:53:40	787	5.3e-06	0.0001	0.0001	-0.041297
2025-06-16 10:53:41	788	5.28e-06	0.0001	0.0001	-0.019412
2025-06-16 10:53:42	789	5.28e-06	0.0001	0.0001	-0.028166
2025-06-16 10:53:43	790	5.3e-06	0.0001	0.0001	-0.03692
2025-06-16 10:53:44	791	5.28e-06	0.0001	0.0001	-0.015035
2025-06-16 10:53:45	792	5.28e-06	0.0001	0.0001	-0.028166
2025-06-16 10:53:46	793	5.28e-06	0.0001	0.0001	-0.028166
2025-06-16 10:53:47	794	5.28e-06	0.0001	0.0001	-0.041297
2025-06-16 10:53:48	795	5.28e-06	0.0001	0.0001	-0.032543
2025-06-16 10:53:49	796	5.28e-06	0.0001	0.0001	-0.028166
2025-06-16 10:53:50	797	5.28e-06	0.0001	0.0001	-0.032543
2025-06-16 10:53:51	798	5.28e-06	0.0001	0.0001	-0.032543
2025-06-16 10:53:52	799	5.28e-06	0.0001	0.0001	-0.032543
2025-06-16 10:53:53	800	5.28e-06	0.0001	0.0001	-0.03692
2025-06-16 10:53:54	801	5.28e-06	0.0001	0.0001	-0.028166
2025-06-16 10:53:55	802	5.28e-06	0.0001	0.0001	-0.032543
2025-06-16 10:53:56	803	5.3e-06	0.0001	0.0001	-0.041297
2025-06-16 10:53:56	803	5.3e-06	0.0001	0.0001	-0.028166
2025-06-16 10:53:57	804	5.28e-06	0.0001	0.0001	-0.023789
2025-06-16 10:53:58	805	5.28e-06	0.0001	0.0001	-0.028166
2025-06-16 10:53:59	806	5.28e-06	0.0001	0.0001	-0.03692
2025-06-16 10:54:00	807	5.28e-06	0.0001	0.0001	-0.023789
2025-06-16 10:54:01	808	5.28e-06	0.0001	0.0001	-0.023789
2025-06-16 10:54:03	810	5.28e-06	0.0001	0.0001	-0.032543
2025-06-16 10:54:04	811	5.28e-06	0.0001	0.0001	-0.03692
2025-06-16 10:54:04	811	5.28e-06	0.0001	0.0001	-0.041297
2025-06-16 10:54:05	812	5.28e-06	0.0001	0.0001	-0.032543
2025-06-16 10:54:06	813	5.28e-06	0.0001	0.0001	-0.032543
2025-06-16 10:54:07	814	5.28e-06	0.0001	0.0001	-0.019412
2025-06-16 10:54:08	815	5.3e-06	0.0001	0.0001	-0.041297
2025-06-16 10:54:09	816	5.3e-06	0.0001	0.0001	-0.041297
2025-06-16 10:54:10	817	5.28e-06	0.0001	0.0001	-0.03692
2025-06-16 10:54:11	818	5.28e-06	0.0001	0.0001	-0.032543
2025-06-16 10:54:13	820	5.28e-06	0.0001	0.0001	-0.03692
2025-06-16 10:54:14	821	5.28e-06	0.0001	0.0001	-0.028166
2025-06-16 10:54:14	821	5.28e-06	0.0001	0.0001	-0.041297
2025-06-16 10:54:15	822	5.28e-06	0.0001	0.0001	-0.028166
2025-06-16 10:54:16	823	5.28e-06	0.0001	0.0001	-0.045674
2025-06-16 10:54:17	824	5.28e-06	0.0001	0.0001	-0.03692
2025-06-16 10:54:18	825	5.28e-06	0.0001	0.0001	-0.03692
2025-06-16 10:54:19	826	5.28e-06	0.0001	0.0001	-0.019412
2025-06-16 10:54:21	828	5.24e-06	0.0001	0.0001	-0.032543
2025-06-16 10:54:22	829	5.18e-06	0.0001	0.0001	-0.041297
2025-06-16 10:54:22	829	5.18e-06	0.0001	0.0001	-0.03692
2025-06-16 10:54:23	830	5.02e-06	0.0001	0.0001	-0.032543
2025-06-16 10:54:24	831	4.89e-06	0.0001	0.0001	-0.045674
2025-06-16 10:54:25	832	4.81e-06	361	0.0001	-0.032543
2025-06-16 10:54:26	833	4.81e-06	1000	0.0001	-0.041297
2025-06-16 10:54:27	834	4.72e-06	1000	0.0001	-0.03692
2025-06-16 10:54:28	835	4.72e-06	1000	0.0001	-0.03692
2025-06-16 10:54:29	836	4.62e-06	1000	0.0001	-0.019412
2025-06-16 10:54:30	837	4.6e-06	1000	0.0001	-0.023789
2025-06-16 10:54:31	838	4.6e-06	425	0.0001	-0.019412
2025-06-16 10:54:32	839	4.54e-06	2.17	0.0001	-0.041297
2025-06-16 10:54:33	840	4.5e-06	0.621	0.0001	-0.03692
2025-06-16 10:54:34	841	4.5e-06	0.279	0.0001	-0.032543
2025-06-16 10:54:35	842	4.5e-06	0.149	0.0001	-0.028166
2025-06-16 10:54:36	843	4.48e-06	0.0861	0.0001	-0.03692
2025-06-16 10:54:37	844	4.48e-06	0.0537	0.0001	-0.023789
2025-06-16 10:54:38	845	4.45e-06	0.0344	0.0001	-0.032543
2025-06-16 10:54:39	846	4.4e-06	0.0231	0.0001	-0.032543
2025-06-16 10:54:40	847	4.4e-06	0.0159	0.0001	-0.03692
2025-06-16 10:54:41	848	4.4e-06	0.0114	0.0001	-0.028166
2025-06-16 10:54:42	849	4.38e-06	0.00822	0.0001	-0.032543
2025-06-16 10:54:43	850	4.4e-06	0.00617	0.0001	-0.041297
2025-06-16 10:54:44	851	4.38e-06	0.00479	0.0001	-0.019412
2025-06-16 10:54:45	852	4.36e-06	0.00383	0.0001	-0.041297
2025-06-16 10:54:46	853	4.32e-06	0.00322	0.0001	-0.03692
2025-06-16 10:54:47	854	4.32e-06	0.00273	0.0001	-0.028166
2025-06-16 10:54:47	854	4.32e-06	0.00242	0.0001	-0.032543
2025-06-16 10:54:48	855	4.32e-06	0.00217	0.0001	-0.019412
2025-06-16 10:54:49	856	4.33e-06	0.00197	0.0001	-0.023789
2025-06-16 10:54:50	857	4.32e-06	0.00182	0.0001	-0.03692
2025-06-16 10:54:51	858	4.32e-06	0.00173	0.0001	-0.041297
2025-06-16 10:54:52	859	4.32e-06	0.00167	0.0001	-0.041297
2025-06-16 10:54:53	860	4.32e-06	0.00165	0.0001	-0.028166
2025-06-16 10:54:54	861	4.3e-06	0.00164	0.0001	-0.03692
2025-06-16 10:54:55	862	4.27e-06	0.00162	0.0001	-0.03692
2025-06-16 10:54:56	863	4.26e-06	0.00157	0.0001	-0.041297
2025-06-16 10:54:57	864	4.26e-06	0.00152	0.0001	-0.028166
2025-06-16 10:54:58	865	4.26e-06	0.00146	0.0001	-0.032543
2025-06-16 10:54:59	866	4.26e-06	0.00141	0.0001	-0.023789
2025-06-16 10:55:00	867	4.26e-06	0.00138	0.0001	-0.03692
2025-06-16 10:55:01	868	4.26e-06	0.00136	0.0001	-0.032543
2025-06-16 10:55:02	869	4.26e-06	0.00134	0.0001	-0.028166
2025-06-16 10:55:03	870	4.26e-06	0.00132	0.0001	-0.041297
2025-06-16 10:55:04	871	4.25e-06	0.0013	0.0001	-0.05005
2025-06-16 10:55:05	872	4.26e-06	0.00128	0.0001	-0.03692
2025-06-16 10:55:06	873	4.26e-06	0.00126	0.0001	-0.03692
2025-06-16 10:55:07	874	4.26e-06	0.00125	0.0001	-0.041297
2025-06-16 10:55:08	875	4.26e-06	0.00124	0.0001	-0.032543
2025-06-16 10:55:09	876	4.26e-06	0.00123	0.0001	-0.028166
2025-06-16 10:55:10	877	4.26e-06	0.00122	0.0001	-0.028166
2025-06-16 10:55:11	878	4.26e-06	0.00122	0.0001	-0.03692
2025-06-16 10:55:12	879	4.22e-06	0.00124	0.0001	-0.023789
2025-06-16 10:55:12	879	4.2e-06	0.00131	0.0001	-0.032543
2025-06-16 10:55:13	880	4.95e-06	0.00137	0.0001	-0.032543
2025-06-16 10:55:14	881	1.57e-05	0.00115	0.0001	-0.045674
2025-06-16 10:55:15	882	1.18e-05	0.00087	0.0001	-0.028166
2025-06-16 10:55:16	883	1.04e-05	0.000648	0.0001	-0.03692
2025-06-16 10:55:17	884	9.98e-06	0.000499	0.0001	-0.03692
2025-06-16 10:55:18	885	9.7e-06	0.000408	0.0001	-0.032543
2025-06-16 10:55:19	886	9.49e-06	0.000325	0.0001	-0.03692
2025-06-16 10:55:20	887	9.34e-06	0.000262	0.0001	-0.03692
2025-06-16 10:55:21	888	9.28e-06	0.000216	0.0001	-0.032543
2025-06-16 10:55:22	889	9.16e-06	0.000174	0.0001	-0.041297
2025-06-16 10:55:23	890	9.01e-06	0.000152	0.0001	-0.028166
2025-06-16 10:55:24	891	8.98e-06	0.000132	0.0001	-0.028166
2025-06-16 10:55:25	892	8.83e-06	0.000118	0.0001	-0.028166
2025-06-16 10:55:26	893	8.83e-06	0.00011	0.0001	-0.041297
2025-06-16 10:55:27	894	8.83e-06	0.000103	0.0001	-0.028166
2025-06-16 10:55:28	895	8.67e-06	0.0001	0.0001	-0.041297
2025-06-16 10:55:29	896	8.64e-06	0.0001	0.0001	-0.041297
2025-06-16 10:55:30	897	8.55e-06	0.0001	0.0001	-0.032543
2025-06-16 10:55:31	898	8.49e-06	0.0001	0.0001	-0.05005
2025-06-16 10:55:32	899	8.49e-06	0.0001	0.0001	-0.03692
2025-06-16 10:55:33	900	8.49e-06	0.0001	0.0001	-0.032543
2025-06-16 10:55:34	901	8.34e-06	0.0001	0.0001	-0.028166
2025-06-16 10:55:35	902	8.31e-06	0.0001	0.0001	-0.041297
2025-06-16 10:55:36	903	8.19e-06	0.0001	0.0001	-0.03692
2025-06-16 10:55:37	904	8.16e-06	0.0001	0.0001	-0.019412
2025-06-16 10:55:38	905	8.16e-06	0.0001	0.0001	-0.032543
2025-06-16 10:55:39	906	8.31e-06	0.0001	0.0001	-0.041297
2025-06-16 10:55:39	906	8.34e-06	0.0001	0.0001	-0.03692
2025-06-16 10:55:40	907	8.34e-06	0.0001	0.0001	-0.045674
2025-06-16 10:55:41	908	8.34e-06	0.0001	0.0001	-0.019412
2025-06-16 10:55:42	909	8.34e-06	0.0001	0.0001	-0.041297
2025-06-16 10:55:43	910	8.34e-06	0.0001	0.0001	-0.032543
2025-06-16 10:55:44	911	8.46e-06	0.0001	0.0001	-0.019412
2025-06-16 10:55:45	912	8.52e-06	0.0001	0.000103	-0.03692
2025-06-16 10:55:46	913	8.49e-06	0.0001	0.000101	-0.041297
2025-06-16 10:55:47	914	8.49e-06	0.0001	0.000106	-0.028166
2025-06-16 10:55:48	915	8.49e-06	0.0001	0.00011	-0.041297
2025-06-16 10:55:49	916	8.49e-06	0.0001	0.000115	-0.028166
2025-06-16 10:55:50	917	8.49e-06	0.0001	0.000122	-0.03692
2025-06-16 10:55:51	918	8.49e-06	0.0001	0.000126	-0.015035
2025-06-16 10:55:52	919	8.49e-06	0.0001	0.000128	-0.028166
2025-06-16 10:55:53	920	8.49e-06	0.0001	0.000133	-0.032543
2025-06-16 10:55:54	921	8.49e-06	0.0001	0.000139	-0.032543
2025-06-16 10:55:55	922	8.49e-06	0.0001	0.00014	-0.03692
2025-06-16 10:55:56	923	8.49e-06	0.0001	0.00014	-0.03692
2025-06-16 10:55:57	924	8.49e-06	0.0001	0.000142	-0.03692
2025-06-16 10:55:58	925	8.49e-06	0.0001	0.000143	-0.028166
2025-06-16 10:55:59	926	8.49e-06	0.0001	0.000147	-0.023789
2025-06-16 10:56:00	927	8.49e-06	0.0001	0.000149	-0.032543
2025-06-16 10:56:01	928	8.49e-06	0.0001	0.000153	-0.028166
2025-06-16 10:56:02	929	8.49e-06	0.0001	0.000152	-0.023789
2025-06-16 10:56:03	930	8.49e-06	0.0001	0.000152	-0.032543
2025-06-16 10:56:04	931	8.49e-06	0.0001	0.00015	-0.028166
2025-06-16 10:56:05	932	8.49e-06	0.0001	0.000153	-0.03692
2025-06-16 10:56:06	933	8.49e-06	0.0001	0.000152	-0.032543
2025-06-16 10:56:07	934	8.49e-06	0.0001	0.000154	-0.03692
2025-06-16 10:56:08	935	8.46e-06	0.0001	0.000153	-0.032543
2025-06-16 10:56:09	936	8.31e-06	0.0001	0.000154	-0.023789
2025-06-16 10:56:10	937	7.73e-06	0.0001	0.000155	-0.023789
2025-06-16 10:56:11	938	7.67e-06	0.0001	0.000159	-0.032543
2025-06-16 10:56:12	939	7.28e-06	0.0001	0.000168	-0.041297
2025-06-16 10:56:13	940	5.68e-06	0.0001	0.000184	-0.03692
2025-06-16 10:56:14	941	5.49e-06	0.0001	0.000213	-0.010658
2025-06-16 10:56:15	942	5.39e-06	0.0001	0.000242	-0.041297
2025-06-16 10:56:16	943	5.39e-06	0.0001	0.000271	-0.032543
2025-06-16 10:56:17	944	5.39e-06	0.0001	0.000308	-0.041297
2025-06-16 10:56:18	945	5.37e-06	0.0001	0.000336	-0.03692
2025-06-16 10:56:19	946	5.28e-06	0.0001	0.000363	-0.028166
2025-06-16 10:56:20	947	5.28e-06	0.0001	0.000391	-0.019412
2025-06-16 10:56:21	948	5.3e-06	0.0001	0.000415	-0.028166
2025-06-16 10:56:22	949	5.28e-06	0.0001	0.000434	-0.041297
2025-06-16 10:56:23	950	5.28e-06	0.0001	0.00046	-0.028166
2025-06-16 10:56:24	951	5.28e-06	0.0001	0.000491	-0.03692
2025-06-16 10:56:25	952	5.26e-06	0.0001	0.000515	-0.019412
2025-06-16 10:56:26	953	5.18e-06	0.0001	0.000536	-0.03692
2025-06-16 10:56:27	954	5.2e-06	0.0001	0.000566	-0.023789
2025-06-16 10:56:28	955	5.18e-06	0.0001	0.000581	-0.032543
2025-06-16 10:56:29	956	5.18e-06	0.0001	0.000611	-0.03692
2025-06-16 10:56:30	957	5.18e-06	0.0001	0.000633	-0.032543
2025-06-16 10:56:31	958	5.18e-06	0.0001	0.000648	-0.03692
2025-06-16 10:56:32	959	5.18e-06	0.0001	0.00067	-0.032543
2025-06-16 10:56:33	960	5.1e-06	0.0001	0.000688	-0.023789
2025-06-16 10:56:34	961	5.08e-06	0.0001	0.000707	-0.032543
2025-06-16 10:56:35	962	5.08e-06	0.0001	0.000727	-0.045674
2025-06-16 10:56:36	963	5.08e-06	0.0001	0.000744	-0.03692
2025-06-16 10:56:38	965	5.06e-06	0.0001	0.000763	-0.028166
2025-06-16 10:56:38	965	5.08e-06	0.0001	0.00078	-0.032543
2025-06-16 10:56:39	966	5.08e-06	0.0001	0.000804	-0.041297
2025-06-16 10:56:40	967	5.08e-06	0.0001	0.000823	-0.023789
2025-06-16 10:56:41	968	5.06e-06	0.0001	0.000836	-0.03692
2025-06-16 10:56:42	969	5.08e-06	0.0001	0.000857	-0.03692
2025-06-16 10:56:43	970	5.08e-06	0.0001	0.000874	-0.045674
2025-06-16 10:56:44	971	5.08e-06	0.0001	0.000891	-0.032543
2025-06-16 10:56:45	972	5.06e-06	0.0001	0.000915	-0.019412
2025-06-16 10:56:46	973	4.99e-06	0.0001	0.000938	-0.03692
2025-06-16 10:56:47	974	4.97e-06	0.0001	0.000968	-0.023789
2025-06-16 10:56:48	975	4.97e-06	0.0001	0.000998	-0.023789
2025-06-16 10:56:49	976	4.99e-06	0.0001	0.00102	-0.03692
2025-06-16 10:56:50	977	4.97e-06	0.0001	0.00105	-0.019412
2025-06-16 10:56:51	978	4.97e-06	0.0001	0.0011	-0.045674
2025-06-16 10:56:52	979	4.99e-06	0.0001	0.00116	-0.023789
2025-06-16 10:56:53	980	4.97e-06	0.0001	0.00125	-0.032543
2025-06-16 10:56:54	981	4.97e-06	0.0001	0.00132	-0.03692
2025-06-16 10:56:55	982	4.97e-06	0.0001	0.0014	-0.028166
2025-06-16 10:56:56	983	4.97e-06	0.0001	0.00155	-0.019412
2025-06-16 10:56:57	984	4.97e-06	0.0001	0.00173	-0.028166
2025-06-16 10:56:58	985	4.97e-06	0.0001	0.00193	-0.032543
2025-06-16 10:56:59	986	4.97e-06	0.0001	0.00226	-0.041297
2025-06-16 10:57:00	987	4.97e-06	0.0001	0.00262	-0.028166
2025-06-16 10:57:01	988	4.97e-06	0.0001	0.00319	-0.019412
2025-06-16 10:57:02	989	4.91e-06	0.0001	0.00394	-0.019412
2025-06-16 10:57:03	990	4.87e-06	0.0001	0.0054	-0.041297
2025-06-16 10:57:04	991	4.87e-06	0.0001	0.007	-0.015035
2025-06-16 10:57:05	992	4.87e-06	0.0001	0.00919	-0.023789
2025-06-16 10:57:06	993	4.89e-06	0.0001	0.0121	-0.032543
2025-06-16 10:57:07	994	4.87e-06	0.0001	0.016	-0.023789
2025-06-16 10:57:08	995	4.87e-06	0.0001	0.0207	0.006849
2025-06-16 10:57:09	996	4.87e-06	0.0001	0.0259	-0.015035
2025-06-16 10:57:10	997	4.87e-06	0.0001	0.031	-0.001904
2025-06-16 10:57:11	998	4.85e-06	0.0001	0.0355	-0.019412
2025-06-16 10:57:12	999	4.85e-06	0.0001	0.0374	-0.006281
2025-06-16 10:57:13	1000	4.87e-06	0.0001	0.0384	0.006849
2025-06-16 10:57:14	1001	4.87e-06	0.0001	0.0389	-0.001904
2025-06-16 10:57:15	1002	4.87e-06	0.0001	0.039	-0.001904
2025-06-16 10:57:16	1003	4.87e-06	0.0001	0.0391	-0.001904
2025-06-16 10:57:17	1004	4.87e-06	0.0001	0.0394	-0.001904
2025-06-16 10:57:18	1005	4.87e-06	0.0001	0.0396	-0.001904
2025-06-16 10:57:19	1006	4.87e-06	0.0001	0.0396	0.002472
2025-06-16 10:57:20	1007	4.87e-06	0.0001	0.0399	0.015603
2025-06-16 10:57:21	1008	4.87e-06	0.0001	0.0401	0.002472
2025-06-16 10:57:22	1009	4.87e-06	0.0001	0.0403	-0.001904
2025-06-16 10:57:23	1010	4.85e-06	0.0001	0.0404	-0.001904
2025-06-16 10:57:24	1011	4.83e-06	0.0001	0.0407	-0.010658
2025-06-16 10:57:25	1012	4.81e-06	0.0001	0.0408	-0.001904
2025-06-16 10:57:26	1013	4.77e-06	0.0001	0.0412	-0.001904
2025-06-16 10:57:27	1014	4.77e-06	0.0001	0.0413	-0.001904
2025-06-16 10:57:28	1015	4.77e-06	0.0001	0.0415	0.002472
2025-06-16 10:57:29	1016	4.77e-06	0.0001	0.042	0.015603
2025-06-16 10:57:30	1017	4.77e-06	0.0001	0.0425	0.006849
2025-06-16 10:57:31	1018	4.77e-06	0.0001	0.0429	-0.001904
2025-06-16 10:57:32	1019	4.77e-06	0.0001	0.0437	0.002472
2025-06-16 10:57:33	1020	4.77e-06	0.0001	0.0447	0.006849
2025-06-16 10:57:34	1021	4.77e-06	0.0001	0.0463	0.011226
2025-06-16 10:57:35	1022	4.77e-06	0.0001	0.0492	0.011226
2025-06-16 10:57:36	1023	4.77e-06	0.0001	0.0548	0.015603
2025-06-16 10:57:37	1024	4.77e-06	0.0001	0.0672	0.037488
2025-06-16 10:57:38	1025	4.77e-06	0.0001	0.0781	0.041865
2025-06-16 10:57:39	1026	4.77e-06	0.0001	0.0984	0.050618
2025-06-16 10:57:40	1027	4.77e-06	0.0001	0.121	0.07688
2025-06-16 10:57:41	1028	4.74e-06	0.0001	0.15	0.107518
2025-06-16 10:57:42	1029	4.75e-06	0.0001	0.183	0.13378
2025-06-16 10:57:43	1030	4.77e-06	0.0001	0.216	0.168795
2025-06-16 10:57:44	1031	4.77e-06	0.0001	0.254	0.20381
2025-06-16 10:57:45	1032	4.77e-06	0.0001	0.287	0.238826
2025-06-16 10:57:46	1033	4.77e-06	0.0001	0.33	0.282595
2025-06-16 10:57:46	1033	4.77e-06	0.0001	0.381	0.339494
2025-06-16 10:57:47	1034	4.77e-06	0.0001	0.412	0.37451
2025-06-16 10:57:48	1035	4.77e-06	0.0001	0.476	0.43141
2025-06-16 10:57:49	1036	4.77e-06	0.0001	0.504	0.483932
2025-06-16 10:57:50	1037	4.77e-06	0.0001	0.574	0.540832
2025-06-16 10:57:51	1038	4.77e-06	0.0001	0.611	0.571471
2025-06-16 10:57:53	1040	4.77e-06	0.0001	0.678	0.637124
2025-06-16 10:57:54	1041	4.75e-06	0.0001	0.74	0.707155
2025-06-16 10:57:54	1041	4.75e-06	0.0001	0.799	0.777185
2025-06-16 10:57:55	1042	4.77e-06	0.0001	0.858	0.829708
2025-06-16 10:57:56	1043	4.77e-06	0.0001	0.941	0.899739
2025-06-16 10:57:57	1044	4.77e-06	0.0001	0.986	0.965393
2025-06-16 10:57:58	1045	4.74e-06	0.0001	1.08	1.0398
2025-06-16 10:57:59	1046	4.74e-06	0.0001	1.12	1.08357
2025-06-16 10:58:01	1048	4.68e-06	0.0001	1.2	1.1536
2025-06-16 10:58:02	1049	4.68e-06	0.0001	1.26	1.24989
2025-06-16 10:58:02	1049	4.68e-06	0.0001	1.32	1.28928
2025-06-16 10:58:04	1051	4.66e-06	0.0001	1.39	1.34181
2025-06-16 10:58:04	1051	4.66e-06	0.0001	1.47	1.41184
2025-06-16 10:58:05	1052	4.66e-06	0.0001	1.52	1.47749
2025-06-16 10:58:06	1053	4.68e-06	0.0001	1.58	1.52564
2025-06-16 10:58:07	1054	4.68e-06	0.0001	1.61	1.58254
2025-06-16 10:58:08	1055	4.68e-06	0.0001	1.66	1.63506
2025-06-16 10:58:09	1056	4.68e-06	0.0001	1.73	1.69634
2025-06-16 10:58:10	1057	4.68e-06	0.0001	1.78	1.74011
2025-06-16 10:58:11	1058	4.68e-06	0.0001	1.82	1.76637
2025-06-16 10:58:12	1059	4.68e-06	0.0001	1.88	1.82327
2025-06-16 10:58:13	1060	4.68e-06	0.0001	1.91	1.86704
2025-06-16 10:58:14	1061	4.68e-06	0.0001	1.96	1.90205
2025-06-16 10:58:15	1062	4.66e-06	0.0001	2.01	1.93269
2025-06-16 10:58:16	1063	4.66e-06	0.0001	2.03	1.97646
2025-06-16 10:58:17	1064	4.68e-06	0.0001	2.07	2.00272
2025-06-16 10:58:18	1065	4.66e-06	0.0001	2.09	2.04211
2025-06-16 10:58:19	1066	4.68e-06	0.0001	2.12	2.05962
2025-06-16 10:58:20	1067	4.66e-06	0.0001	2.15	2.08588
2025-06-16 10:58:21	1068	4.68e-06	0.0001	2.16	2.11214
2025-06-16 10:58:22	1069	4.68e-06	0.0001	2.18	2.12965
2025-06-16 10:58:23	1070	4.66e-06	0.0001	2.2	2.15591
2025-06-16 10:58:24	1071	4.68e-06	0.0001	2.22	2.17342
2025-06-16 10:58:25	1072	4.68e-06	0.0001	2.24	2.19093
2025-06-16 10:58:26	1073	4.68e-06	0.0001	2.25	2.19968
2025-06-16 10:58:27	1074	4.68e-06	0.0001	2.27	2.22594
2025-06-16 10:58:28	1075	4.66e-06	0.0001	2.28	2.22594
2025-06-16 10:58:28	1075	4.68e-06	0.0001	2.3	2.2522
2025-06-16 10:58:30	1077	4.68e-06	0.0001	2.31	2.26096
2025-06-16 10:58:30	1077	4.66e-06	0.0001	2.32	2.26533
2025-06-16 10:58:31	1078	4.66e-06	0.0001	2.34	2.26533
2025-06-16 10:58:32	1079	4.66e-06	0.0001	2.34	2.27847
2025-06-16 10:58:33	1080	4.68e-06	0.0001	2.35	2.27847
2025-06-16 10:58:34	1081	4.68e-06	0.0001	2.37	2.30035
2025-06-16 10:58:35	1082	4.68e-06	0.0001	2.37	2.30035
2025-06-16 10:58:36	1083	4.68e-06	0.0001	2.38	2.3091
2025-06-16 10:58:37	1084	4.68e-06	0.0001	2.38	2.31786
2025-06-16 10:58:38	1085	4.68e-06	0.0001	2.39	2.32224
2025-06-16 10:58:39	1086	4.68e-06	0.0001	2.4	2.32661
2025-06-16 10:58:40	1087	4.68e-06	0.0001	2.4	2.33099
2025-06-16 10:58:41	1088	4.68e-06	0.0001	2.41	2.32224
2025-06-16 10:58:42	1089	4.68e-06	0.0001	2.41	2.3485
2025-06-16 10:58:43	1090	4.66e-06	0.0001	2.41	2.35287
2025-06-16 10:58:44	1091	4.66e-06	0.0001	2.41	2.3485
2025-06-16 10:58:45	1092	4.66e-06	0.0001	2.43	2.35287
2025-06-16 10:58:46	1093	4.68e-06	0.0001	2.43	2.35287
2025-06-16 10:58:47	1094	4.66e-06	0.0001	2.43	2.36163
2025-06-16 10:58:48	1095	4.66e-06	0.0001	2.43	2.35287
2025-06-16 10:58:49	1096	4.66e-06	0.0001	2.43	2.35287
2025-06-16 10:58:50	1097	4.68e-06	0.0001	2.44	2.35287
2025-06-16 10:58:51	1098	4.68e-06	0.0001	2.44	2.35287
2025-06-16 10:58:52	1099	4.68e-06	0.0001	2.44	2.37914
2025-06-16 10:58:53	1100	4.68e-06	0.0001	2.44	2.37476
2025-06-16 10:58:54	1101	4.68e-06	0.0001	2.44	2.37038
2025-06-16 10:58:54	1101	4.66e-06	0.0001	2.44	2.37914
2025-06-16 10:58:55	1102	4.66e-06	0.0001	2.44	2.37038
2025-06-16 10:58:56	1103	4.66e-06	0.0001	2.44	2.37038
2025-06-16 10:58:57	1104	4.66e-06	0.0001	2.44	2.37038
2025-06-16 10:58:58	1105	4.66e-06	0.0001	2.44	2.37476
2025-06-16 10:58:59	1106	4.64e-06	0.0001	2.44	2.37476
2025-06-16 10:59:00	1107	4.66e-06	0.0001	2.44	2.37476
2025-06-16 10:59:01	1108	4.62e-06	0.0001	2.44	2.38351
2025-06-16 10:59:02	1109	4.64e-06	0.0001	2.44	2.37038
2025-06-16 10:59:03	1110	4.6e-06	0.0001	2.44	2.37914
2025-06-16 10:59:04	1111	4.58e-06	0.0001	2.44	2.39227
2025-06-16 10:59:05	1112	4.58e-06	0.0001	2.44	2.38351
2025-06-16 10:59:06	1113	4.6e-06	0.0001	2.44	2.37914
2025-06-16 10:59:07	1114	4.58e-06	0.0001	2.44	2.37476
2025-06-16 10:59:08	1115	4.58e-06	0.0001	2.44	2.38789
2025-06-16 10:59:09	1116	4.56e-06	0.0001	2.44	2.38789
2025-06-16 10:59:10	1117	4.56e-06	0.0001	2.44	2.39227
2025-06-16 10:59:11	1118	4.56e-06	0.0001	2.44	2.37038
2025-06-16 10:59:12	1119	4.56e-06	0.0001	2.44	2.39227
2025-06-16 10:59:13	1120	4.56e-06	0.0001	2.44	2.37476
2025-06-16 10:59:14	1121	4.56e-06	0.0001	2.44	2.37476
2025-06-16 10:59:15	1122	4.56e-06	0.0001	2.44	2.37914
2025-06-16 10:59:16	1123	4.56e-06	0.0001	2.44	2.37476
2025-06-16 10:59:17	1124	4.56e-06	0.0001	2.44	2.39227
2025-06-16 10:59:18	1125	4.56e-06	0.0001	2.44	2.37914
2025-06-16 10:59:19	1126	4.56e-06	0.0001	2.44	2.37038
2025-06-16 10:59:19	1126	4.56e-06	0.0001	2.44	2.38789
2025-06-16 10:59:20	1127	4.58e-06	0.0001	2.44	2.37914
2025-06-16 10:59:21	1128	4.58e-06	0.0001	2.44	2.37914
2025-06-16 10:59:22	1129	4.56e-06	0.0001	2.44	2.37038
2025-06-16 10:59:23	1130	4.56e-06	0.0001	2.44	2.37914
2025-06-16 10:59:24	1131	4.56e-06	0.0001	2.44	2.37914
2025-06-16 10:59:25	1132	4.56e-06	0.0001	2.44	2.38351
2025-06-16 10:59:26	1133	4.56e-06	0.0001	2.43	2.38789
2025-06-16 10:59:27	1134	4.56e-06	0.0001	2.43	2.37038
2025-06-16 10:59:28	1135	4.56e-06	0.0001	2.43	2.37038
2025-06-16 10:59:29	1136	4.56e-06	0.0001	2.43	2.35725
2025-06-16 10:59:30	1137	4.56e-06	0.0001	2.43	2.37914
2025-06-16 10:59:31	1138	4.56e-06	0.0001	2.43	2.37914
2025-06-16 10:59:32	1139	4.56e-06	0.0001	2.43	2.366
2025-06-16 10:59:33	1140	4.58e-06	0.0001	2.43	2.37914
2025-06-16 10:59:34	1141	4.56e-06	0.0001	2.43	2.38351
2025-06-16 10:59:35	1142	4.56e-06	0.0001	2.43	2.37476
2025-06-16 10:59:36	1143	4.58e-06	0.0001	2.43	2.39227
2025-06-16 10:59:37	1144	4.58e-06	0.0001	2.43	2.37038
2025-06-16 10:59:38	1145	4.58e-06	0.0001	2.43	2.37038
2025-06-16 10:59:39	1146	4.56e-06	0.0001	2.43	2.37476
2025-06-16 10:59:40	1147	4.58e-06	0.0001	2.43	2.37476
2025-06-16 10:59:41	1148	4.56e-06	0.0001	2.43	2.39227
2025-06-16 10:59:42	1149	4.56e-06	0.0001	2.43	2.38351
2025-06-16 10:59:43	1150	4.58e-06	0.0001	2.43	2.38789
2025-06-16 10:59:44	1151	4.56e-06	0.0001	2.43	2.38351
2025-06-16 10:59:44	1151	4.56e-06	0.0001	2.43	2.37914
2025-06-16 10:59:45	1152	4.58e-06	0.0001	2.43	2.37038
2025-06-16 10:59:46	1153	4.58e-06	0.0001	2.43	2.38789
2025-06-16 10:59:47	1154	4.56e-06	0.0001	2.43	2.37914
2025-06-16 10:59:48	1155	4.56e-06	0.0001	2.43	2.37476
2025-06-16 10:59:49	1156	4.56e-06	0.0001	2.41	2.37476
2025-06-16 10:59:50	1157	4.56e-06	0.0001	2.41	2.37038
2025-06-16 10:59:51	1158	4.56e-06	0.0001	2.41	2.37476
2025-06-16 10:59:52	1159	4.56e-06	0.0001	2.41	2.36163
2025-06-16 10:59:53	1160	4.56e-06	0.0001	2.41	2.35725
2025-06-16 10:59:54	1161	4.56e-06	0.0001	2.41	2.37914
2025-06-16 10:59:55	1162	4.56e-06	0.0001	2.41	2.366
2025-06-16 10:59:56	1163	4.58e-06	0.0001	2.41	2.36163
2025-06-16 10:59:57	1164	4.56e-06	0.0001	2.41	2.366
2025-06-16 10:59:58	1165	4.58e-06	0.0001	2.4	2.35287
2025-06-16 10:59:59	1166	4.5e-06	0.0001	2.4	2.36163
2025-06-16 11:00:00	1167	4.48e-06	0.0001	2.4	2.35725
2025-06-16 11:00:01	1168	4.47e-06	0.0001	2.4	2.36163
2025-06-16 11:00:02	1169	4.47e-06	0.0001	2.4	2.37038
2025-06-16 11:00:03	1170	4.47e-06	0.0001	2.4	2.37476
2025-06-16 11:00:04	1171	4.47e-06	0.0001	2.4	2.35287
2025-06-16 11:00:05	1172	4.47e-06	0.0001	2.4	2.366
2025-06-16 11:00:06	1173	4.47e-06	0.0001	2.4	2.36163
2025-06-16 11:00:07	1174	4.47e-06	0.0001	2.4	2.35725
2025-06-16 11:00:08	1175	4.47e-06	0.0001	2.4	2.35287
2025-06-16 11:00:09	1176	4.47e-06	0.0001	2.4	2.366
2025-06-16 11:00:10	1177	4.45e-06	0.0001	2.4	2.35287
2025-06-16 11:00:11	1178	4.47e-06	0.0001	2.4	2.366
2025-06-16 11:00:12	1179	4.45e-06	0.0001	2.4	2.35287
2025-06-16 11:00:13	1180	4.47e-06	0.0001	2.4	2.35287
2025-06-16 11:00:14	1181	4.47e-06	0.0001	2.4	2.35725
2025-06-16 11:00:15	1182	4.47e-06	0.0001	2.4	2.35287
2025-06-16 11:00:16	1183	4.45e-06	0.0001	2.4	2.35725
2025-06-16 11:00:17	1184	4.47e-06	0.0001	2.38	2.35287
2025-06-16 11:00:18	1185	4.47e-06	0.0001	2.38	2.35287
2025-06-16 11:00:19	1186	4.47e-06	0.0001	2.38	2.366
2025-06-16 11:00:20	1187	4.47e-06	0.0001	2.38	2.36163
2025-06-16 11:00:21	1188	4.47e-06	0.0001	2.38	2.35725
2025-06-16 11:00:22	1189	4.48e-06	0.0001	2.38	2.34412
2025-06-16 11:00:23	1190	4.47e-06	0.0001	2.38	2.33537
2025-06-16 11:00:24	1191	4.47e-06	0.0001	2.37	2.35287
2025-06-16 11:00:25	1192	4.47e-06	0.0001	2.37	2.33974
2025-06-16 11:00:26	1193	4.45e-06	0.0001	2.37	2.33537
2025-06-16 11:00:27	1194	4.47e-06	0.0001	2.35	2.33537
2025-06-16 11:00:28	1195	4.47e-06	0.0001	2.35	2.31786
2025-06-16 11:00:29	1196	4.47e-06	0.0001	2.34	2.31786
2025-06-16 11:00:30	1197	4.47e-06	0.0001	2.34	2.30473
2025-06-16 11:00:31	1198	4.47e-06	0.0001	2.32	2.30473
2025-06-16 11:00:32	1199	4.47e-06	0.0001	2.32	2.30473
2025-06-16 11:00:33	1200	4.48e-06	0.0001	2.31	2.28722
2025-06-16 11:00:34	1201	4.47e-06	0.0001	2.31	2.2916
2025-06-16 11:00:35	1202	4.47e-06	0.0001	2.31	2.27847
2025-06-16 11:00:36	1203	4.47e-06	0.0001	2.29	2.26971
2025-06-16 11:00:37	1204	4.47e-06	0.0001	2.29	2.26971
2025-06-16 11:00:38	1205	4.45e-06	0.0001	2.28	2.26096
2025-06-16 11:00:39	1206	4.47e-06	0.0001	2.27	2.25658
2025-06-16 11:00:40	1207	4.47e-06	0.0001	2.26	2.24345
2025-06-16 11:00:41	1208	4.47e-06	0.0001	2.25	2.23032
2025-06-16 11:00:42	1209	4.47e-06	0.0001	2.24	2.22157
2025-06-16 11:00:43	1210	4.47e-06	0.0001	2.24	2.22594
2025-06-16 11:00:44	1211	4.47e-06	0.0001	2.23	2.21719
2025-06-16 11:00:45	1212	4.47e-06	0.0001	2.22	2.22594
2025-06-16 11:00:46	1213	4.47e-06	0.0001	2.21	2.18655
2025-06-16 11:00:47	1214	4.47e-06	0.0001	2.21	2.18655
2025-06-16 11:00:48	1215	4.47e-06	0.0001	2.2	2.1778
2025-06-16 11:00:49	1216	4.47e-06	0.0001	2.2	2.16904
2025-06-16 11:00:50	1217	4.47e-06	0.0001	2.19	2.17342
2025-06-16 11:00:52	1219	4.47e-06	0.0001	2.18	2.16904
2025-06-16 11:00:53	1220	4.47e-06	0.0001	2.17	2.13403
2025-06-16 11:00:54	1221	4.47e-06	0.0001	2.15	2.10777
2025-06-16 11:00:55	1222	4.48e-06	0.0001	2.13	2.09026
2025-06-16 11:00:56	1223	4.47e-06	0.0001	2.11	2.05087
2025-06-16 11:00:57	1224	4.47e-06	0.0001	2.08	2.03336
2025-06-16 11:00:58	1225	4.47e-06	0.0001	2.06	2.02023
2025-06-16 11:00:59	1226	4.47e-06	0.0001	2.04	1.99834
2025-06-16 11:01:00	1227	4.47e-06	0.0001	2.02	1.97208
2025-06-16 11:01:01	1228	4.47e-06	0.0001	2.01	1.95895
2025-06-16 11:01:02	1229	4.47e-06	0.0001	1.99	1.95895
2025-06-16 11:01:03	1230	4.47e-06	0.0001	1.97	1.9502
2025-06-16 11:01:04	1231	4.47e-06	0.0001	1.97	1.93707
2025-06-16 11:01:05	1232	4.47e-06	0.0001	1.96	1.91956
2025-06-16 11:01:06	1233	4.47e-06	0.0001	1.95	1.91081
2025-06-16 11:01:07	1234	4.47e-06	0.0001	1.93	1.8933
2025-06-16 11:01:08	1235	4.47e-06	0.0001	1.92	1.90205
2025-06-16 11:01:09	1236	4.47e-06	0.0001	1.92	1.8933
2025-06-16 11:01:10	1237	4.47e-06	0.0001	1.91	1.88892
2025-06-16 11:01:11	1238	4.47e-06	0.0001	1.91	1.88017
2025-06-16 11:01:12	1239	4.45e-06	0.0001	1.9	1.87141
2025-06-16 11:01:13	1240	4.47e-06	0.0001	1.9	1.87141
2025-06-16 11:01:14	1241	4.47e-06	0.0001	1.9	1.87141
2025-06-16 11:01:15	1242	4.45e-06	0.0001	1.9	1.87141
2025-06-16 11:01:16	1243	4.47e-06	0.0001	1.9	1.86266
2025-06-16 11:01:17	1244	4.47e-06	0.0001	1.89	1.86266
2025-06-16 11:01:18	1245	4.47e-06	0.0001	1.89	1.87579
2025-06-16 11:01:19	1246	4.47e-06	0.0001	1.89	1.8539
2025-06-16 11:01:20	1247	4.47e-06	0.0001	1.89	1.86266
2025-06-16 11:01:21	1248	4.47e-06	0.0001	1.89	1.86266
2025-06-16 11:01:22	1249	4.47e-06	0.0001	1.89	1.8539
2025-06-16 11:01:23	1250	4.47e-06	0.0001	1.89	1.8539
2025-06-16 11:01:24	1251	4.48e-06	0.0001	1.88	1.8539
2025-06-16 11:01:25	1252	4.47e-06	0.0001	1.88	1.84953
2025-06-16 11:01:26	1253	4.47e-06	0.0001	1.87	1.85828
2025-06-16 11:01:27	1254	4.47e-06	0.0001	1.88	1.85828
2025-06-16 11:01:28	1255	4.47e-06	0.0001	1.87	1.84953
2025-06-16 11:01:29	1256	4.47e-06	0.0001	1.87	1.8364
2025-06-16 11:01:30	1257	4.47e-06	0.0001	1.87	1.82764
2025-06-16 11:01:31	1258	4.47e-06	0.0001	1.86	1.84078
2025-06-16 11:01:32	1259	4.48e-06	0.0001	1.85	1.84078
2025-06-16 11:01:33	1260	4.47e-06	0.0001	1.84	1.8364
2025-06-16 11:01:34	1261	4.47e-06	0.0001	1.84	1.82327
2025-06-16 11:01:35	1262	4.47e-06	0.0001	1.84	1.82764
2025-06-16 11:01:36	1263	4.45e-06	0.0001	1.83	1.8364
2025-06-16 11:01:37	1264	4.47e-06	0.0001	1.83	1.80576
2025-06-16 11:01:38	1265	4.47e-06	0.0001	1.83	1.82327
2025-06-16 11:01:39	1266	4.47e-06	0.0001	1.82	1.81014
2025-06-16 11:01:40	1267	4.47e-06	0.0001	1.82	1.81889
2025-06-16 11:01:41	1268	4.47e-06	0.0001	1.82	1.82764
2025-06-16 11:01:42	1269	4.45e-06	0.0001	1.81	1.80576
2025-06-16 11:01:43	1270	4.47e-06	0.0001	1.81	1.80576
2025-06-16 11:01:44	1271	4.47e-06	0.0001	1.81	1.81014
2025-06-16 11:01:44	1271	4.47e-06	0.0001	1.81	1.80576
2025-06-16 11:01:45	1272	4.47e-06	0.0001	1.81	1.81889
2025-06-16 11:01:46	1273	4.47e-06	0.0001	1.8	1.80576
2025-06-16 11:01:47	1274	4.47e-06	0.0001	1.8	1.79701
2025-06-16 11:01:48	1275	4.47e-06	0.0001	1.79	1.79263
2025-06-16 11:01:49	1276	4.47e-06	0.0001	1.8	1.80138
2025-06-16 11:01:50	1277	4.47e-06	0.0001	1.79	1.80576
2025-06-16 11:01:51	1278	4.47e-06	0.0001	1.78	1.78825
2025-06-16 11:01:52	1279	4.47e-06	0.0001	1.78	1.78388
2025-06-16 11:01:53	1280	4.47e-06	0.0001	1.78	1.80576
2025-06-16 11:01:54	1281	4.45e-06	0.0001	1.77	1.79701
2025-06-16 11:01:55	1282	4.47e-06	0.0001	1.77	1.79701
2025-06-16 11:01:56	1283	4.47e-06	0.0001	1.77	1.78825
2025-06-16 11:01:57	1284	4.47e-06	0.0001	1.77	1.78388
2025-06-16 11:01:58	1285	4.47e-06	0.0001	1.77	1.78388
2025-06-16 11:01:59	1286	4.47e-06	0.0001	1.77	1.7795
2025-06-16 11:02:00	1287	4.47e-06	0.0001	1.77	1.78388
2025-06-16 11:02:01	1288	4.47e-06	0.0001	1.77	1.77512
2025-06-16 11:02:02	1289	4.47e-06	0.0001	1.76	1.77512
2025-06-16 11:02:03	1290	4.47e-06	0.0001	1.75	1.75761
2025-06-16 11:02:04	1291	4.47e-06	0.0001	1.75	1.76637
2025-06-16 11:02:05	1292	4.47e-06	0.0001	1.75	1.76637
2025-06-16 11:02:06	1293	4.47e-06	0.0001	1.74	1.78388
2025-06-16 11:02:07	1294	4.47e-06	0.0001	1.74	1.77074
2025-06-16 11:02:08	1295	4.47e-06	0.0001	1.74	1.76637
2025-06-16 11:02:09	1296	4.47e-06	0.0001	1.74	1.77512
2025-06-16 11:02:10	1297	4.47e-06	0.0001	1.73	1.75761
2025-06-16 11:02:10	1297	4.47e-06	0.0001	1.73	1.76199
2025-06-16 11:02:11	1298	4.47e-06	0.0001	1.73	1.75324
2025-06-16 11:02:12	1299	4.47e-06	0.0001	1.73	1.76637
2025-06-16 11:02:13	1300	4.47e-06	0.0001	1.73	1.74886
2025-06-16 11:02:14	1301	4.47e-06	0.0001	1.73	1.74886
2025-06-16 11:02:15	1302	4.47e-06	0.0001	1.72	1.74886
2025-06-16 11:02:17	1304	4.47e-06	0.0001	1.72	1.75761
2025-06-16 11:02:18	1305	4.47e-06	0.0001	1.72	1.74011
2025-06-16 11:02:18	1305	4.47e-06	0.0001	1.72	1.74886
2025-06-16 11:02:20	1307	4.47e-06	0.0001	1.72	1.74886
2025-06-16 11:02:21	1308	4.47e-06	0.0001	1.71	1.75324
2025-06-16 11:02:22	1309	4.47e-06	0.0001	1.71	1.73135
2025-06-16 11:02:23	1310	4.47e-06	0.0001	1.71	1.74011
2025-06-16 11:02:24	1311	4.47e-06	0.0001	1.71	1.75761
2025-06-16 11:02:25	1312	4.48e-06	0.0001	1.71	1.72697
2025-06-16 11:02:26	1313	4.47e-06	0.0001	1.71	1.73135
2025-06-16 11:02:26	1313	4.47e-06	0.0001	1.69	1.74011
2025-06-16 11:02:27	1314	4.47e-06	0.0001	1.69	1.75324
2025-06-16 11:02:28	1315	4.48e-06	0.0001	1.69	1.73573
2025-06-16 11:02:29	1316	4.47e-06	0.0001	1.7	1.73573
2025-06-16 11:02:30	1317	4.47e-06	0.0001	1.69	1.72697
2025-06-16 11:02:31	1318	4.47e-06	0.0001	1.68	1.71822
2025-06-16 11:02:33	1320	4.47e-06	0.0001	1.68	1.73573
2025-06-16 11:02:34	1321	4.47e-06	0.0001	1.68	1.74011
2025-06-16 11:02:35	1322	4.47e-06	0.0001	1.68	1.71822
2025-06-16 11:02:35	1322	4.47e-06	0.0001	1.67	1.7226
2025-06-16 11:02:36	1323	4.47e-06	0.0001	1.68	1.73135
2025-06-16 11:02:37	1324	4.47e-06	0.0001	1.67	1.73135
2025-06-16 11:02:38	1325	4.47e-06	0.0001	1.67	1.71384
2025-06-16 11:02:39	1326	4.47e-06	0.0001	1.67	1.71822
2025-06-16 11:02:41	1328	4.47e-06	0.0001	1.67	1.7226
2025-06-16 11:02:42	1329	4.47e-06	0.0001	1.66	1.70947
2025-06-16 11:02:43	1330	4.47e-06	0.0001	1.66	1.70947
2025-06-16 11:02:43	1330	4.47e-06	0.0001	1.66	1.71384
2025-06-16 11:02:44	1331	4.47e-06	0.0001	1.66	1.70947
2025-06-16 11:02:45	1332	4.48e-06	0.0001	1.66	1.71384
2025-06-16 11:02:46	1333	4.48e-06	0.0001	1.66	1.7226
2025-06-16 11:02:47	1334	4.47e-06	0.0001	1.66	1.71384
2025-06-16 11:02:48	1335	4.47e-06	0.0001	1.66	1.70509
2025-06-16 11:02:49	1336	4.47e-06	0.0001	1.66	1.69634
2025-06-16 11:02:50	1337	4.47e-06	0.0001	1.66	1.71822
2025-06-16 11:02:51	1338	4.48e-06	0.0001	1.66	1.70509
2025-06-16 11:02:52	1339	4.47e-06	0.0001	1.65	1.70071
2025-06-16 11:02:53	1340	4.47e-06	0.0001	1.65	1.69634
2025-06-16 11:02:54	1341	4.47e-06	0.0001	1.65	1.69196
2025-06-16 11:02:55	1342	4.47e-06	0.0001	1.65	1.69196
2025-06-16 11:02:56	1343	4.47e-06	0.0001	1.65	1.69634
2025-06-16 11:02:57	1344	4.47e-06	0.0001	1.65	1.70071
2025-06-16 11:02:58	1345	4.47e-06	0.0001	1.65	1.70071
2025-06-16 11:02:59	1346	4.47e-06	0.0001	1.65	1.70071
2025-06-16 11:03:00	1347	4.48e-06	0.0001	1.64	1.70071
2025-06-16 11:03:01	1348	4.47e-06	0.0001	1.64	1.69196
2025-06-16 11:03:02	1349	4.45e-06	0.0001	1.64	1.68758
2025-06-16 11:03:03	1350	4.47e-06	0.0001	1.64	1.69196
2025-06-16 11:03:04	1351	4.47e-06	0.0001	1.64	1.69634
2025-06-16 11:03:05	1352	4.47e-06	0.0001	1.63	1.67007
2025-06-16 11:03:06	1353	4.47e-06	0.0001	1.63	1.67883
2025-06-16 11:03:07	1354	4.47e-06	0.0001	1.63	1.6657
2025-06-16 11:03:08	1355	4.47e-06	0.0001	1.63	1.69196
2025-06-16 11:03:09	1356	4.47e-06	0.0001	1.63	1.68321
2025-06-16 11:03:09	1356	4.47e-06	0.0001	1.63	1.67883
2025-06-16 11:03:10	1357	4.47e-06	0.0001	1.63	1.67007
2025-06-16 11:03:11	1358	4.47e-06	0.0001	1.63	1.67883
2025-06-16 11:03:12	1359	4.47e-06	0.0001	1.62	1.66132
2025-06-16 11:03:13	1360	4.47e-06	0.0001	1.62	1.67883
2025-06-16 11:03:14	1361	4.47e-06	0.0001	1.62	1.68758
2025-06-16 11:03:15	1362	4.47e-06	0.0001	1.62	1.67007
2025-06-16 11:03:16	1363	4.47e-06	0.0001	1.62	1.68321
2025-06-16 11:03:17	1364	4.47e-06	0.0001	1.62	1.6657
2025-06-16 11:03:18	1365	4.47e-06	0.0001	1.62	1.67445
2025-06-16 11:03:19	1366	4.47e-06	0.0001	1.62	1.67007
2025-06-16 11:03:20	1367	4.47e-06	0.0001	1.62	1.6657
2025-06-16 11:03:21	1368	4.47e-06	0.0001	1.61	1.67445
2025-06-16 11:03:22	1369	4.47e-06	0.0001	1.61	1.6657
2025-06-16 11:03:23	1370	4.47e-06	0.0001	1.61	1.68321
2025-06-16 11:03:24	1371	4.47e-06	0.0001	1.62	1.67883
2025-06-16 11:03:25	1372	4.47e-06	0.0001	1.61	1.67007
2025-06-16 11:03:26	1373	4.47e-06	0.0001	1.61	1.65694
2025-06-16 11:03:27	1374	4.47e-06	0.0001	1.61	1.65694
2025-06-16 11:03:28	1375	4.47e-06	0.0001	1.61	1.67883
2025-06-16 11:03:29	1376	4.47e-06	0.0001	1.61	1.65694
2025-06-16 11:03:30	1377	4.47e-06	0.0001	1.61	1.65257
2025-06-16 11:03:31	1378	4.47e-06	0.0001	1.61	1.64819
2025-06-16 11:03:32	1379	4.47e-06	0.0001	1.61	1.64381
2025-06-16 11:03:33	1380	4.47e-06	0.0001	1.61	1.63944
2025-06-16 11:03:34	1381	4.47e-06	0.0001	1.61	1.64819
2025-06-16 11:03:34	1381	4.47e-06	0.0001	1.6	1.65257
2025-06-16 11:03:35	1382	4.45e-06	0.0001	1.6	1.63506
2025-06-16 11:03:36	1383	4.47e-06	0.0001	1.6	1.64819
2025-06-16 11:03:37	1384	4.47e-06	0.0001	1.6	1.63944
2025-06-16 11:03:38	1385	4.47e-06	0.0001	1.6	1.65257
2025-06-16 11:03:39	1386	4.47e-06	0.0001	1.6	1.64381
2025-06-16 11:03:40	1387	4.47e-06	0.0001	1.6	1.63506
2025-06-16 11:03:41	1388	4.47e-06	0.0001	1.6	1.63944
2025-06-16 11:03:42	1389	4.47e-06	0.0001	1.6	1.63506
2025-06-16 11:03:43	1390	4.47e-06	0.0001	1.6	1.63506
2025-06-16 11:03:44	1391	4.47e-06	0.0001	1.6	1.64381
2025-06-16 11:03:45	1392	4.47e-06	0.0001	1.59	1.64381
2025-06-16 11:03:46	1393	4.47e-06	0.0001	1.59	1.64819
2025-06-16 11:03:47	1394	4.47e-06	0.0001	1.59	1.62631
2025-06-16 11:03:48	1395	4.47e-06	0.0001	1.59	1.62631
2025-06-16 11:03:49	1396	4.47e-06	0.0001	1.59	1.62193
2025-06-16 11:03:50	1397	4.47e-06	0.0001	1.59	1.62631
2025-06-16 11:03:51	1398	4.47e-06	0.0001	1.59	1.63506
2025-06-16 11:03:52	1399	4.47e-06	0.0001	1.58	1.63944
2025-06-16 11:03:53	1400	4.47e-06	0.0001	1.58	1.63506
2025-06-16 11:03:54	1401	4.47e-06	0.0001	1.58	1.62631
2025-06-16 11:03:55	1402	4.47e-06	0.0001	1.58	1.62193
2025-06-16 11:03:56	1403	4.47e-06	0.0001	1.58	1.62193
2025-06-16 11:03:57	1404	4.47e-06	0.0001	1.58	1.62631
2025-06-16 11:03:58	1405	4.47e-06	0.0001	1.58	1.62631
2025-06-16 11:03:59	1406	4.47e-06	0.0001	1.58	1.62193
2025-06-16 11:04:00	1407	4.47e-06	0.0001	1.57	1.62193
2025-06-16 11:04:01	1408	4.47e-06	0.0001	1.57	1.61755
2025-06-16 11:04:01	1408	4.47e-06	0.0001	1.57	1.62193
2025-06-16 11:04:02	1409	4.47e-06	0.0001	1.57	1.62631
2025-06-16 11:04:03	1410	4.45e-06	0.0001	1.57	1.61755
2025-06-16 11:04:04	1411	4.47e-06	0.0001	1.57	1.61318
2025-06-16 11:04:05	1412	4.47e-06	0.0001	1.57	1.60004
2025-06-16 11:04:06	1413	4.47e-06	0.0001	1.57	1.63506
2025-06-16 11:04:07	1414	4.47e-06	0.0001	1.57	1.61318
2025-06-16 11:04:08	1415	4.47e-06	0.0001	1.56	1.61755
2025-06-16 11:04:09	1416	4.47e-06	0.0001	1.56	1.61318
2025-06-16 11:04:10	1417	4.47e-06	0.0001	1.56	1.6088
2025-06-16 11:04:11	1418	4.47e-06	0.0001	1.56	1.59129
2025-06-16 11:04:12	1419	4.47e-06	0.0001	1.56	1.61755
2025-06-16 11:04:13	1420	4.45e-06	0.0001	1.56	1.61755
2025-06-16 11:04:14	1421	4.43e-06	0.0001	1.56	1.6088
2025-06-16 11:04:15	1422	4.35e-06	0.0001	1.56	1.60004
2025-06-16 11:04:16	1423	4.3e-06	0.0001	1.56	1.60004
2025-06-16 11:04:17	1424	4.26e-06	0.0001	1.55	1.60004
2025-06-16 11:04:18	1425	4.26e-06	0.000114	1.56	1.6088
2025-06-16 11:04:19	1426	4.26e-06	0.000249	1.56	1.60004
2025-06-16 11:04:20	1427	4.23e-06	0.000396	1.55	1.60004
2025-06-16 11:04:21	1428	4.19e-06	0.000517	1.56	1.59567
2025-06-16 11:04:22	1429	4.2e-06	0.000611	1.56	1.58254
2025-06-16 11:04:23	1430	4.2e-06	0.000714	1.56	1.61318
2025-06-16 11:04:24	1431	4.2e-06	0.000791	1.56	1.58254
2025-06-16 11:04:25	1432	4.19e-06	0.000872	1.55	1.59567
2025-06-16 11:04:25	1432	4.2e-06	0.000942	1.55	1.58254
2025-06-16 11:04:27	1434	4.19e-06	0.00102	1.55	1.59567
2025-06-16 11:04:28	1435	4.19e-06	0.00106	1.55	1.58691
2025-06-16 11:04:29	1436	4.15e-06	0.00111	1.55	1.59129
2025-06-16 11:04:30	1437	4.14e-06	0.00115	1.55	1.58691
2025-06-16 11:04:31	1438	4.14e-06	0.0012	1.55	1.58691
2025-06-16 11:04:32	1439	4.15e-06	0.00123	1.55	1.58254
2025-06-16 11:04:33	1440	4.14e-06	0.00126	1.54	1.58254
2025-06-16 11:04:34	1441	4.14e-06	0.00128	1.54	1.59567
2025-06-16 11:04:35	1442	4.14e-06	0.00131	1.54	1.58254
2025-06-16 11:04:36	1443	4.14e-06	0.00131	1.54	1.58254
2025-06-16 11:04:37	1444	4.14e-06	0.00134	1.54	1.58254
2025-06-16 11:04:38	1445	4.14e-06	0.00135	1.54	1.57378
2025-06-16 11:04:39	1446	4.14e-06	0.00137	1.54	1.58254
2025-06-16 11:04:40	1447	4.14e-06	0.00138	1.54	1.57816
2025-06-16 11:04:41	1448	4.14e-06	0.00139	1.54	1.58254
2025-06-16 11:04:42	1449	4.15e-06	0.0014	1.53	1.58691
2025-06-16 11:04:43	1450	4.15e-06	0.0014	1.53	1.56065
2025-06-16 11:04:44	1451	4.14e-06	0.00142	1.53	1.59129
2025-06-16 11:04:45	1452	4.14e-06	0.00142	1.53	1.57816
2025-06-16 11:04:46	1453	4.14e-06	0.00144	1.53	1.57816
2025-06-16 11:04:47	1454	4.14e-06	0.00145	1.53	1.56065
2025-06-16 11:04:48	1455	4.15e-06	0.00145	1.53	1.58254
2025-06-16 11:04:49	1456	4.14e-06	0.00145	1.53	1.56065
2025-06-16 11:04:50	1457	4.15e-06	0.00146	1.53	1.56065
2025-06-16 11:04:51	1458	4.11e-06	0.00146	1.53	1.56503
2025-06-16 11:04:52	1459	4.07e-06	0.00146	1.52	1.56941
2025-06-16 11:04:53	1460	4.07e-06	0.00146	1.52	1.56503
2025-06-16 11:04:54	1461	4.07e-06	0.00146	1.52	1.55628
2025-06-16 11:04:56	1463	4.07e-06	0.00147	1.52	1.56503
2025-06-16 11:04:57	1464	4.07e-06	0.00148	1.52	1.53877
2025-06-16 11:04:58	1465	4.07e-06	0.00148	1.52	1.54752
2025-06-16 11:04:59	1466	4.07e-06	0.00149	1.52	1.55628
2025-06-16 11:05:00	1467	4.07e-06	0.00149	1.52	1.55628
2025-06-16 11:05:01	1468	4.07e-06	0.0015	1.52	1.56065
2025-06-16 11:05:02	1469	4.07e-06	0.0015	1.52	1.56503
2025-06-16 11:05:03	1470	4.07e-06	0.0015	1.52	1.5519
2025-06-16 11:05:04	1471	4.07e-06	0.00151	1.52	1.5519
2025-06-16 11:05:05	1472	4.07e-06	0.00152	1.52	1.55628
2025-06-16 11:05:06	1473	4.07e-06	0.00152	1.52	1.54752
2025-06-16 11:05:07	1474	4.07e-06	0.00152	1.52	1.54752
2025-06-16 11:05:08	1475	4.07e-06	0.00153	1.52	1.5519
2025-06-16 11:05:09	1476	4.07e-06	0.00154	1.52	1.54752
2025-06-16 11:05:10	1477	4.07e-06	0.00154	1.51	1.54752
2025-06-16 11:05:11	1478	4.07e-06	0.00154	1.51	1.54752
2025-06-16 11:05:12	1479	4.07e-06	0.00154	1.51	1.5519
2025-06-16 11:05:13	1480	4.07e-06	0.00155	1.51	1.54314
2025-06-16 11:05:14	1481	4.07e-06	0.00155	1.51	1.53877
2025-06-16 11:05:15	1482	4.07e-06	0.00155	1.51	1.54314
2025-06-16 11:05:16	1483	4.07e-06	0.00155	1.51	1.54752
2025-06-16 11:05:17	1484	4.07e-06	0.00155	1.51	1.54752
2025-06-16 11:05:18	1485	4.07e-06	0.00155	1.51	1.54314
2025-06-16 11:05:19	1486	4.07e-06	0.00156	1.51	1.52126
2025-06-16 11:05:20	1487	4.07e-06	0.00155	1.5	1.53439
2025-06-16 11:05:21	1488	4.07e-06	0.00156	1.5	1.52564
2025-06-16 11:05:22	1489	4.07e-06	0.00157	1.5	1.52126
2025-06-16 11:05:23	1490	4.07e-06	0.00156	1.5	1.53877
2025-06-16 11:05:24	1491	4.07e-06	0.00157	1.5	1.53001
2025-06-16 11:05:25	1492	4.07e-06	0.00158	1.5	1.53001
2025-06-16 11:05:26	1493	4.07e-06	0.00157	1.5	1.53877
2025-06-16 11:05:27	1494	4.07e-06	0.00157	1.5	1.52126
2025-06-16 11:05:28	1495	4.07e-06	0.00158	1.49	1.52564
2025-06-16 11:05:29	1496	4.07e-06	0.00157	1.49	1.54752
2025-06-16 11:05:30	1497	4.07e-06	0.00158	1.49	1.53001
2025-06-16 11:05:31	1498	4.07e-06	0.00158	1.49	1.51688
2025-06-16 11:05:32	1499	4.07e-06	0.00159	1.49	1.53001
2025-06-16 11:05:33	1500	4.07e-06	0.00158	1.49	1.51251
2025-06-16 11:05:34	1501	4.07e-06	0.00158	1.49	1.53001
2025-06-16 11:05:35	1502	4.62e-06	0.00157	1.49	1.51251
2025-06-16 11:05:36	1503	2.89e-05	0.00139	1.49	1.50813
2025-06-16 11:05:37	1504	2.11e-05	0.00101	1.48	1.52564
2025-06-16 11:05:38	1505	1.52e-05	0.000789	1.48	1.52126
2025-06-16 11:05:39	1506	1.33e-05	0.00062	1.48	1.52126
2025-06-16 11:05:40	1507	1.21e-05	0.000506	1.48	1.52126
2025-06-16 11:05:41	1508	1.12e-05	0.000423	1.48	1.51688
2025-06-16 11:05:42	1509	1.05e-05	0.000351	1.48	1.52126
2025-06-16 11:05:43	1510	1.01e-05	0.000297	1.49	1.51688
2025-06-16 11:05:44	1511	9.86e-06	0.000251	1.48	1.51251
2025-06-16 11:05:45	1512	9.55e-06	0.000201	1.48	1.51688
2025-06-16 11:05:46	1513	9.22e-06	0.000175	1.48	1.51688
2025-06-16 11:05:47	1514	9.01e-06	0.000153	1.48	1.52126
2025-06-16 11:05:48	1515	8.83e-06	0.000143	1.48	1.49938
2025-06-16 11:05:49	1516	8.58e-06	0.000128	1.48	1.50813
2025-06-16 11:05:50	1517	8.4e-06	0.00012	1.48	1.51251
2025-06-16 11:05:51	1518	8.28e-06	0.000111	1.47	1.50813
2025-06-16 11:05:52	1519	8.13e-06	0.000108	1.48	1.50813
2025-06-16 11:05:53	1520	8.01e-06	0.000101	1.48	1.51251
2025-06-16 11:05:54	1521	7.86e-06	0.0001	1.48	1.50375
2025-06-16 11:05:55	1522	7.7e-06	0.0001	1.47	1.50813
2025-06-16 11:05:57	1524	7.55e-06	0.0001	1.47	1.50375
2025-06-16 11:05:58	1525	7.49e-06	0.0001	1.46	1.49062
2025-06-16 11:05:59	1526	7.4e-06	0.0001	1.45	1.47311
2025-06-16 11:06:00	1527	7.25e-06	0.0001	1.45	1.48187
2025-06-16 11:06:01	1528	7.1e-06	0.0001	1.44	1.45998
2025-06-16 11:06:02	1529	7.07e-06	0.0001	1.44	1.46436
2025-06-16 11:06:03	1530	6.95e-06	0.0001	1.44	1.45123
2025-06-16 11:06:04	1531	6.92e-06	0.0001	1.43	1.45123
2025-06-16 11:06:05	1532	6.82e-06	0.0001	1.43	1.45123
2025-06-16 11:06:06	1533	6.82e-06	0.0001	1.42	1.45123
2025-06-16 11:06:07	1534	6.72e-06	0.0001	1.42	1.44248
2025-06-16 11:06:07	1534	6.68e-06	0.0001	1.42	1.45123
2025-06-16 11:06:08	1535	6.65e-06	0.0001	1.42	1.45561
2025-06-16 11:06:09	1536	6.61e-06	0.0001	1.42	1.44248
2025-06-16 11:06:10	1537	6.61e-06	0.0001	1.42	1.44248
2025-06-16 11:06:11	1538	6.53e-06	0.0001	1.42	1.4381
2025-06-16 11:06:12	1539	6.51e-06	0.0001	1.42	1.4381
2025-06-16 11:06:13	1540	6.49e-06	0.0001	1.42	1.44685
2025-06-16 11:06:15	1542	6.41e-06	0.0001	1.42	1.45123
2025-06-16 11:06:16	1543	6.39e-06	0.0001	1.42	1.44685
2025-06-16 11:06:17	1544	6.39e-06	0.0001	1.42	1.4381
2025-06-16 11:06:17	1544	6.3e-06	0.0001	1.42	1.44248
2025-06-16 11:06:18	1545	6.3e-06	0.0001	1.42	1.43372
2025-06-16 11:06:19	1546	6.28e-06	0.0001	1.42	1.45123
2025-06-16 11:06:20	1547	6.24e-06	0.0001	1.42	1.42935
2025-06-16 11:06:21	1548	6.18e-06	0.0001	1.42	1.42935
2025-06-16 11:06:22	1549	6.2e-06	0.0001	1.41	1.44248
2025-06-16 11:06:23	1550	6.18e-06	0.0001	1.41	1.44248
2025-06-16 11:06:24	1551	6.18e-06	0.0001	1.41	1.44248
2025-06-16 11:06:25	1552	6.18e-06	0.0001	1.41	1.42935
2025-06-16 11:06:26	1553	6.11e-06	0.0001	1.41	1.43372
2025-06-16 11:06:27	1554	6.09e-06	0.0001	1.41	1.44685
2025-06-16 11:06:28	1555	6.09e-06	0.0001	1.41	1.44685
2025-06-16 11:06:29	1556	6.05e-06	0.0001	1.41	1.42059
2025-06-16 11:06:30	1557	5.99e-06	0.0001	1.41	1.42935
2025-06-16 11:06:31	1558	5.99e-06	0.0001	1.41	1.43372
2025-06-16 11:06:32	1559	5.99e-06	0.0001	1.41	1.42935
2025-06-16 11:06:33	1560	5.99e-06	0.0001	1.41	1.42935
2025-06-16 11:06:34	1561	5.93e-06	0.0001	1.41	1.44248
2025-06-16 11:06:35	1562	5.87e-06	0.0001	1.41	1.43372
2025-06-16 11:06:36	1563	5.89e-06	0.0001	1.41	1.4381
2025-06-16 11:06:37	1564	5.87e-06	0.0001	1.41	1.42497
2025-06-16 11:06:38	1565	5.87e-06	0.0001	1.4	1.4381
2025-06-16 11:06:39	1566	5.89e-06	0.0001	1.4	1.42935
2025-06-16 11:06:40	1567	5.89e-06	0.0001	1.4	1.42497
2025-06-16 11:06:41	1568	5.87e-06	0.0001	1.4	1.42935
2025-06-16 11:06:41	1568	5.78e-06	0.0001	1.4	1.4381
2025-06-16 11:06:42	1569	5.8e-06	0.0001	1.4	1.42059
2025-06-16 11:06:43	1570	5.8e-06	0.0001	1.4	1.44685
2025-06-16 11:06:45	1572	5.78e-06	0.0001	1.4	1.42497
2025-06-16 11:06:46	1573	5.78e-06	0.0001	1.4	1.42497
2025-06-16 11:06:47	1574	5.78e-06	0.0001	1.4	1.42497
2025-06-16 11:06:48	1575	5.7e-06	0.0001	1.4	1.42497
2025-06-16 11:06:49	1576	5.7e-06	0.0001	1.4	1.42059
2025-06-16 11:06:50	1577	5.68e-06	0.0001	1.4	1.42935
2025-06-16 11:06:50	1577	5.66e-06	0.0001	1.4	1.41621
2025-06-16 11:06:51	1578	5.68e-06	0.0001	1.4	1.42935
2025-06-16 11:06:53	1580	5.68e-06	0.0001	1.39	1.42497
2025-06-16 11:06:54	1581	5.68e-06	0.0001	1.39	1.42935
2025-06-16 11:06:55	1582	5.68e-06	0.0001	1.39	1.42059
2025-06-16 11:06:56	1583	5.68e-06	0.0001	1.39	1.41621
2025-06-16 11:06:57	1584	5.6e-06	0.0001	1.39	1.41184
2025-06-16 11:06:58	1585	5.6e-06	0.0001	1.39	1.41184
2025-06-16 11:06:58	1585	5.58e-06	0.0001	1.39	1.42059
2025-06-16 11:06:59	1586	5.58e-06	0.0001	1.39	1.42935
2025-06-16 11:07:00	1587	5.58e-06	0.0001	1.39	1.42059
2025-06-16 11:07:01	1588	5.58e-06	0.0001	1.39	1.42497
2025-06-16 11:07:02	1589	5.58e-06	0.0001	1.39	1.41621
2025-06-16 11:07:03	1590	5.58e-06	0.0001	1.39	1.42059
2025-06-16 11:07:04	1591	5.6e-06	0.0001	1.39	1.41184
2025-06-16 11:07:05	1592	5.58e-06	0.0001	1.38	1.41621
2025-06-16 11:07:06	1593	5.53e-06	0.0001	1.38	1.41621
2025-06-16 11:07:07	1594	5.51e-06	0.0001	1.38	1.40746
2025-06-16 11:07:08	1595	5.49e-06	0.0001	1.38	1.40308
2025-06-16 11:07:09	1596	5.49e-06	0.0001	1.39	1.42059
2025-06-16 11:07:10	1597	5.49e-06	0.0001	1.38	1.41621
2025-06-16 11:07:11	1598	5.49e-06	0.0001	1.38	1.41621
2025-06-16 11:07:12	1599	5.49e-06	0.0001	1.38	1.41621
2025-06-16 11:07:13	1600	5.49e-06	0.0001	1.39	1.41184
2025-06-16 11:07:14	1601	5.49e-06	0.0001	1.38	1.40746
2025-06-16 11:07:15	1602	5.49e-06	0.0001	1.38	1.40308
2025-06-16 11:07:16	1603	5.49e-06	0.0001	1.38	1.41184
2025-06-16 11:07:17	1604	5.49e-06	0.0001	1.38	1.41184
2025-06-16 11:07:18	1605	5.41e-06	0.0001	1.38	1.38558
2025-06-16 11:07:19	1606	5.37e-06	0.0001	1.38	1.39871
2025-06-16 11:07:20	1607	5.39e-06	0.0001	1.38	1.42497
2025-06-16 11:07:21	1608	5.39e-06	0.0001	1.37	1.39871
2025-06-16 11:07:22	1609	5.39e-06	0.0001	1.38	1.41621
2025-06-16 11:07:23	1610	5.37e-06	0.0001	1.38	1.40746
2025-06-16 11:07:24	1611	5.39e-06	0.0001	1.38	1.41621
2025-06-16 11:07:24	1611	5.39e-06	0.0001	1.37	1.39433
2025-06-16 11:07:25	1612	5.37e-06	0.0001	1.38	1.39871
2025-06-16 11:07:26	1613	5.39e-06	0.0001	1.37	1.39433
2025-06-16 11:07:27	1614	5.37e-06	0.0001	1.38	1.40308
2025-06-16 11:07:28	1615	5.39e-06	0.0001	1.38	1.38558
2025-06-16 11:07:29	1616	5.39e-06	0.0001	1.38	1.40746
2025-06-16 11:07:30	1617	5.39e-06	0.0001	1.38	1.40308
2025-06-16 11:07:31	1618	5.3e-06	0.0001	1.38	1.40746
2025-06-16 11:07:32	1619	5.3e-06	0.0001	1.38	1.38995
2025-06-16 11:07:33	1620	5.3e-06	0.0001	1.37	1.38995
2025-06-16 11:07:34	1621	5.28e-06	0.0001	1.37	1.40308
2025-06-16 11:07:35	1622	5.3e-06	0.0001	1.37	1.39433
2025-06-16 11:07:36	1623	5.28e-06	0.0001	1.37	1.39433
2025-06-16 11:07:37	1624	5.3e-06	0.0001	1.37	1.3812
2025-06-16 11:07:38	1625	5.28e-06	0.0001	1.37	1.40308
2025-06-16 11:07:39	1626	5.3e-06	0.0001	1.37	1.40308
2025-06-16 11:07:40	1627	5.3e-06	0.0001	1.37	1.40308
2025-06-16 11:07:41	1628	5.3e-06	0.0001	1.37	1.39871
2025-06-16 11:07:42	1629	5.28e-06	0.0001	1.37	1.3812
2025-06-16 11:07:43	1630	5.3e-06	0.0001	1.37	1.3812
2025-06-16 11:07:44	1631	5.3e-06	0.0001	1.37	1.39871
2025-06-16 11:07:45	1632	5.3e-06	0.0001	1.37	1.3812
2025-06-16 11:07:46	1633	5.3e-06	0.0001	1.37	1.3812
2025-06-16 11:07:47	1634	5.28e-06	0.0001	1.37	1.38995
2025-06-16 11:07:48	1635	5.28e-06	0.0001	1.37	1.38995
2025-06-16 11:07:49	1636	5.28e-06	0.0001	1.36	1.3812
2025-06-16 11:07:49	1636	5.28e-06	0.0001	1.36	1.38558
2025-06-16 11:07:50	1637	5.28e-06	0.0001	1.36	1.38995
2025-06-16 11:07:51	1638	5.26e-06	0.0001	1.36	1.39433
2025-06-16 11:07:52	1639	5.2e-06	0.0001	1.36	1.38558
2025-06-16 11:07:53	1640	5.18e-06	0.0001	1.36	1.37682
2025-06-16 11:07:54	1641	5.2e-06	0.0001	1.36	1.39433
2025-06-16 11:07:55	1642	5.2e-06	0.0001	1.36	1.37682
2025-06-16 11:07:56	1643	5.18e-06	0.0001	1.35	1.3812
2025-06-16 11:07:57	1644	5.18e-06	0.0001	1.35	1.37244
2025-06-16 11:07:58	1645	5.18e-06	0.0001	1.34	1.36807
2025-06-16 11:07:59	1646	5.2e-06	0.0001	1.33	1.35056
2025-06-16 11:08:00	1647	5.18e-06	0.0001	1.33	1.34618
2025-06-16 11:08:01	1648	5.18e-06	0.0001	1.33	1.34181
2025-06-16 11:08:02	1649	5.18e-06	0.0001	1.31	1.34181
2025-06-16 11:08:03	1650	5.18e-06	0.0001	1.31	1.3243
2025-06-16 11:08:04	1651	5.18e-06	0.0001	1.31	1.32868
2025-06-16 11:08:05	1652	5.18e-06	0.0001	1.31	1.32868
2025-06-16 11:08:06	1653	5.18e-06	0.0001	1.31	1.32868
2025-06-16 11:08:07	1654	5.18e-06	0.0001	1.3	1.31992
2025-06-16 11:08:08	1655	5.18e-06	0.0001	1.3	1.3243
2025-06-16 11:08:09	1656	5.18e-06	0.0001	1.29	1.3243
2025-06-16 11:08:10	1657	5.18e-06	0.0001	1.29	1.30679
2025-06-16 11:08:11	1658	5.18e-06	0.0001	1.29	1.31117
2025-06-16 11:08:12	1659	5.18e-06	0.0001	1.29	1.31992
2025-06-16 11:08:13	1660	5.18e-06	0.0001	1.29	1.30679
2025-06-16 11:08:14	1661	5.14e-06	0.0001	1.29	1.31117
2025-06-16 11:08:15	1662	5.1e-06	0.0001	1.29	1.31117
2025-06-16 11:08:15	1662	5.08e-06	0.0001	1.29	1.31554
2025-06-16 11:08:16	1663	5.08e-06	0.0001	1.29	1.31992
2025-06-16 11:08:17	1664	5.08e-06	0.0001	1.29	1.31117
2025-06-16 11:08:18	1665	5.08e-06	0.0001	1.29	1.30679
2025-06-16 11:08:19	1666	5.08e-06	0.0001	1.29	1.30679
2025-06-16 11:08:20	1667	5.08e-06	0.0001	1.29	1.30242
2025-06-16 11:08:21	1668	5.08e-06	0.0001	1.29	1.31992
2025-06-16 11:08:22	1669	5.08e-06	0.0001	1.29	1.31992
2025-06-16 11:08:23	1670	5.08e-06	0.0001	1.29	1.3243
2025-06-16 11:08:24	1671	5.06e-06	0.0001	1.28	1.29804
2025-06-16 11:08:25	1672	5.08e-06	0.0001	1.29	1.30679
2025-06-16 11:08:26	1673	5.06e-06	0.0001	1.29	1.30242
2025-06-16 11:08:27	1674	5.06e-06	0.0001	1.29	1.30679
2025-06-16 11:08:28	1675	5.06e-06	0.0001	1.29	1.30242
2025-06-16 11:08:29	1676	5.06e-06	0.0001	1.29	1.29366
2025-06-16 11:08:30	1677	5.06e-06	0.0001	1.28	1.30679
2025-06-16 11:08:31	1678	5.08e-06	0.0001	1.28	1.29804
2025-06-16 11:08:32	1679	5.08e-06	0.0001	1.28	1.29804
2025-06-16 11:08:33	1680	5.08e-06	0.0001	1.28	1.30679
2025-06-16 11:08:34	1681	5.06e-06	0.0001	1.28	1.28928
2025-06-16 11:08:35	1682	5.08e-06	0.0001	1.28	1.28491
2025-06-16 11:08:36	1683	5.06e-06	0.0001	1.28	1.29804
2025-06-16 11:08:38	1685	5.06e-06	0.0001	1.28	1.29366
2025-06-16 11:08:39	1686	5.08e-06	0.0001	1.28	1.29804
2025-06-16 11:08:40	1687	5.08e-06	0.0001	1.28	1.29366
2025-06-16 11:08:41	1688	5.01e-06	0.0001	1.28	1.29366
2025-06-16 11:08:42	1689	4.99e-06	0.0001	1.28	1.30242
2025-06-16 11:08:43	1690	4.99e-06	0.0001	1.28	1.30679
2025-06-16 11:08:44	1691	4.97e-06	0.0001	1.28	1.30679
2025-06-16 11:08:45	1692	4.99e-06	0.0001	1.28	1.3243
2025-06-16 11:08:46	1693	4.97e-06	0.0001	1.28	1.28491
2025-06-16 11:08:47	1694	4.97e-06	0.0001	1.28	1.31992
2025-06-16 11:08:48	1695	4.99e-06	0.0001	1.27	1.28491
2025-06-16 11:08:49	1696	4.97e-06	0.0001	1.27	1.29366
2025-06-16 11:08:49	1696	4.97e-06	0.0001	1.27	1.28928
2025-06-16 11:08:50	1697	4.99e-06	0.0001	1.27	1.29804
2025-06-16 11:08:51	1698	4.99e-06	0.0001	1.27	1.28928
2025-06-16 11:08:52	1699	4.97e-06	0.0001	1.27	1.29366
2025-06-16 11:08:54	1701	4.99e-06	0.0001	1.27	1.29804
2025-06-16 11:08:55	1702	4.97e-06	0.0001	1.27	1.28053
2025-06-16 11:08:56	1703	4.97e-06	0.0001	1.27	1.29804
2025-06-16 11:08:57	1704	4.97e-06	0.0001	1.27	1.28053
2025-06-16 11:08:57	1704	4.97e-06	0.0001	1.27	1.28491
2025-06-16 11:08:59	1706	4.97e-06	0.0001	1.26	1.28491
2025-06-16 11:08:59	1706	4.99e-06	0.0001	1.26	1.28053
2025-06-16 11:09:00	1707	4.99e-06	0.0001	1.26	1.29366
2025-06-16 11:09:02	1709	4.99e-06	0.0001	1.26	1.28053
2025-06-16 11:09:03	1710	4.99e-06	0.0001	1.26	1.28491
2025-06-16 11:09:04	1711	4.99e-06	0.0001	1.26	1.28053
2025-06-16 11:09:05	1712	4.99e-06	0.0001	1.26	1.28491
2025-06-16 11:09:06	1713	4.99e-06	0.0001	1.26	1.28053
2025-06-16 11:09:07	1714	4.97e-06	0.0001	1.26	1.28928
2025-06-16 11:09:08	1715	4.99e-06	0.0001	1.26	1.28491
2025-06-16 11:09:09	1716	4.97e-06	0.0001	1.26	1.28053
2025-06-16 11:09:10	1717	4.99e-06	0.0001	1.26	1.27615
2025-06-16 11:09:11	1718	4.97e-06	0.0001	1.25	1.28928
2025-06-16 11:09:12	1719	4.99e-06	0.0001	1.25	1.27615
2025-06-16 11:09:13	1720	4.97e-06	0.0001	1.25	1.29804
2025-06-16 11:09:14	1721	4.97e-06	0.0001	1.25	1.27178
2025-06-16 11:09:15	1722	4.99e-06	0.0001	1.25	1.28491
2025-06-16 11:09:16	1723	4.99e-06	0.0001	1.25	1.27178
2025-06-16 11:09:17	1724	4.97e-06	0.0001	1.25	1.27178
2025-06-16 11:09:18	1725	4.97e-06	0.0001	1.25	1.28928
2025-06-16 11:09:19	1726	4.97e-06	0.0001	1.25	1.2674
2025-06-16 11:09:20	1727	4.97e-06	0.0001	1.25	1.28053
2025-06-16 11:09:21	1728	4.97e-06	0.0001	1.25	1.27178
2025-06-16 11:09:22	1729	4.97e-06	0.0001	1.26	1.2674
2025-06-16 11:09:23	1730	4.97e-06	0.0001	1.25	1.27178
2025-06-16 11:09:24	1731	4.97e-06	0.0001	1.25	1.25427
2025-06-16 11:09:25	1732	4.89e-06	0.0001	1.25	1.28053
2025-06-16 11:09:26	1733	4.89e-06	0.0001	1.25	1.27178
2025-06-16 11:09:27	1734	4.89e-06	0.0001	1.25	1.28053
2025-06-16 11:09:28	1735	4.87e-06	0.0001	1.25	1.26302
2025-06-16 11:09:29	1736	4.87e-06	0.0001	1.25	1.2674
2025-06-16 11:09:30	1737	4.87e-06	0.0001	1.25	1.27178
2025-06-16 11:09:31	1738	4.87e-06	0.0001	1.25	1.25865
2025-06-16 11:09:32	1739	4.87e-06	0.0001	1.25	1.2674
2025-06-16 11:09:33	1740	4.87e-06	0.0001	1.24	1.26302
2025-06-16 11:09:34	1741	4.87e-06	0.0001	1.24	1.2674
2025-06-16 11:09:35	1742	4.87e-06	0.0001	1.24	1.26302
2025-06-16 11:09:36	1743	4.87e-06	0.0001	1.24	1.26302
2025-06-16 11:09:37	1744	4.87e-06	0.0001	1.24	1.25427
2025-06-16 11:09:38	1745	4.87e-06	0.0001	1.24	1.26302
2025-06-16 11:09:39	1746	4.87e-06	0.0001	1.24	1.24551
2025-06-16 11:09:40	1747	4.89e-06	0.0001	1.24	1.2674
2025-06-16 11:09:41	1748	4.87e-06	0.0001	1.24	1.24989
2025-06-16 11:09:42	1749	4.85e-06	0.0001	1.24	1.27178
2025-06-16 11:09:43	1750	4.87e-06	0.0001	1.24	1.24989
2025-06-16 11:09:44	1751	4.87e-06	0.0001	1.24	1.25427
2025-06-16 11:09:45	1752	4.87e-06	0.0001	1.23	1.26302
2025-06-16 11:09:46	1753	4.87e-06	0.0001	1.23	1.25427
2025-06-16 11:09:47	1754	4.87e-06	0.0001	1.23	1.25865
2025-06-16 11:09:48	1755	4.87e-06	0.0001	1.23	1.25865
2025-06-16 11:09:49	1756	4.87e-06	0.0001	1.23	1.24551
2025-06-16 11:09:50	1757	4.87e-06	0.0001	1.23	1.24989
2025-06-16 11:09:51	1758	4.87e-06	0.0001	1.23	1.25427
2025-06-16 11:09:52	1759	4.89e-06	0.0001	1.23	1.25865
2025-06-16 11:09:53	1760	4.87e-06	0.0001	1.23	1.25427
2025-06-16 11:09:54	1761	4.87e-06	0.0001	1.23	1.24114
2025-06-16 11:09:55	1762	4.87e-06	0.0001	1.23	1.23676
2025-06-16 11:09:56	1763	4.87e-06	0.0001	1.23	1.24551
2025-06-16 11:09:57	1764	4.87e-06	0.0001	1.23	1.25427
2025-06-16 11:09:58	1765	4.87e-06	0.0001	1.23	1.24989
2025-06-16 11:09:59	1766	4.87e-06	0.0001	1.23	1.26302
2025-06-16 11:10:00	1767	4.87e-06	0.0001	1.23	1.24551
2025-06-16 11:10:01	1768	4.87e-06	0.0001	1.23	1.24114
2025-06-16 11:10:02	1769	4.87e-06	0.0001	1.23	1.24114
2025-06-16 11:10:03	1770	4.87e-06	0.0001	1.23	1.24989
2025-06-16 11:10:04	1771	4.87e-06	0.0001	1.23	1.23676
2025-06-16 11:10:05	1772	4.89e-06	0.0001	1.23	1.24551
2025-06-16 11:10:06	1773	4.87e-06	0.0001	1.22	1.24989
2025-06-16 11:10:08	1775	4.87e-06	0.0001	1.22	1.23238
2025-06-16 11:10:09	1776	4.87e-06	0.0001	1.22	1.23676
2025-06-16 11:10:10	1777	4.87e-06	0.0001	1.22	1.23238
2025-06-16 11:10:11	1778	4.87e-06	0.0001	1.22	1.24551
2025-06-16 11:10:12	1779	4.87e-06	0.0001	1.22	1.23238
2025-06-16 11:10:13	1780	4.87e-06	0.0001	1.22	1.23676
2025-06-16 11:10:14	1781	4.87e-06	0.0001	1.22	1.23238
2025-06-16 11:10:15	1782	4.85e-06	0.0001	1.22	1.23676
2025-06-16 11:10:16	1783	4.87e-06	0.0001	1.22	1.22363
2025-06-16 11:10:17	1784	4.87e-06	0.0001	1.22	1.23238
2025-06-16 11:10:18	1785	4.87e-06	0.0001	1.22	1.23676
2025-06-16 11:10:19	1786	4.89e-06	0.0001	1.22	1.21925
2025-06-16 11:10:20	1787	4.87e-06	0.0001	1.22	1.23238
2025-06-16 11:10:21	1788	4.87e-06	0.0001	1.21	1.23238
2025-06-16 11:10:22	1789	4.83e-06	0.0001	1.21	1.22801
2025-06-16 11:10:23	1790	4.87e-06	0.0001	1.21	1.22363
2025-06-16 11:10:24	1791	4.87e-06	0.0001	1.21	1.23238
2025-06-16 11:10:24	1791	4.85e-06	0.0001	1.21	1.22363
2025-06-16 11:10:25	1792	4.87e-06	0.0001	1.21	1.21925
2025-06-16 11:10:27	1794	4.87e-06	0.0001	1.21	1.22801
2025-06-16 11:10:28	1795	4.85e-06	0.0001	1.21	1.21925
2025-06-16 11:10:29	1796	4.85e-06	0.0001	1.21	1.22363
2025-06-16 11:10:30	1797	4.81e-06	0.0001	1.21	1.21925
2025-06-16 11:10:31	1798	4.79e-06	0.0001	1.21	1.22363
2025-06-16 11:10:32	1799	4.77e-06	0.0001	1.21	1.22363
2025-06-16 11:10:33	1800	4.77e-06	0.0001	1.21	1.21488
2025-06-16 11:10:34	1801	4.77e-06	0.0001	1.21	1.2105
2025-06-16 11:10:35	1802	4.77e-06	0.0001	1.21	1.21925
2025-06-16 11:10:36	1803	4.77e-06	0.0001	1.21	1.22801
2025-06-16 11:10:37	1804	4.77e-06	0.0001	1.21	1.2105
2025-06-16 11:10:38	1805	4.77e-06	0.0001	1.21	1.20612
2025-06-16 11:10:39	1806	4.77e-06	0.0001	1.2	1.22801
2025-06-16 11:10:40	1807	4.77e-06	0.0001	1.2	1.21925
2025-06-16 11:10:40	1807	4.75e-06	0.0001	1.2	1.20612
2025-06-16 11:10:41	1808	4.77e-06	0.0001	1.2	1.21925
2025-06-16 11:10:42	1809	4.77e-06	0.0001	1.2	1.22363
2025-06-16 11:10:43	1810	4.77e-06	0.0001	1.2	1.21488
2025-06-16 11:10:44	1811	4.77e-06	0.0001	1.2	1.2105
2025-06-16 11:10:45	1812	4.77e-06	0.0001	1.2	1.2105
2025-06-16 11:10:46	1813	4.77e-06	0.0001	1.2	1.19299
2025-06-16 11:10:47	1814	4.77e-06	0.0001	1.19	1.21488
2025-06-16 11:10:48	1815	4.77e-06	0.0001	1.19	1.17986
2025-06-16 11:10:49	1816	4.77e-06	0.0001	1.18	1.17986
2025-06-16 11:10:50	1817	4.77e-06	0.0001	1.18	1.18861
2025-06-16 11:10:51	1818	4.77e-06	0.0001	1.17	1.17111
2025-06-16 11:10:52	1819	4.79e-06	0.0001	1.17	1.18424
2025-06-16 11:10:53	1820	4.77e-06	0.0001	1.17	1.16673
2025-06-16 11:10:54	1821	4.77e-06	0.0001	1.16	1.17986
2025-06-16 11:10:55	1822	4.77e-06	0.0001	1.16	1.1536
2025-06-16 11:10:56	1823	4.77e-06	0.0001	1.16	1.17111
2025-06-16 11:10:57	1824	4.77e-06	0.0001	1.16	1.16673
2025-06-16 11:10:58	1825	4.77e-06	0.0001	1.16	1.17111
2025-06-16 11:10:59	1826	4.77e-06	0.0001	1.16	1.1536
2025-06-16 11:11:00	1827	4.77e-06	0.0001	1.15	1.16673
2025-06-16 11:11:01	1828	4.77e-06	0.0001	1.15	1.16235
2025-06-16 11:11:02	1829	4.77e-06	0.0001	1.15	1.1536
2025-06-16 11:11:03	1830	4.77e-06	0.0001	1.15	1.1536
2025-06-16 11:11:04	1831	4.77e-06	0.0001	1.15	1.14047
2025-06-16 11:11:04	1831	4.77e-06	0.0001	1.15	1.16235
2025-06-16 11:11:05	1832	4.77e-06	0.0001	1.15	1.1536
2025-06-16 11:11:06	1833	4.77e-06	0.0001	1.15	1.15798
2025-06-16 11:11:07	1834	4.77e-06	0.0001	1.15	1.15798
2025-06-16 11:11:09	1836	4.77e-06	0.0001	1.15	1.13609
2025-06-16 11:11:10	1837	4.77e-06	0.0001	1.15	1.1536
2025-06-16 11:11:11	1838	4.77e-06	0.0001	1.15	1.15798
2025-06-16 11:11:12	1839	4.77e-06	0.0001	1.15	1.17111
2025-06-16 11:11:13	1840	4.79e-06	0.0001	1.15	1.14485
2025-06-16 11:11:13	1840	4.77e-06	0.0001	1.15	1.14485
2025-06-16 11:11:14	1841	4.77e-06	0.0001	1.15	1.16673
2025-06-16 11:11:15	1842	4.77e-06	0.0001	1.15	1.14922
2025-06-16 11:11:17	1844	4.77e-06	0.0001	1.14	1.14485
2025-06-16 11:11:18	1845	4.77e-06	0.0001	1.15	1.13609
2025-06-16 11:11:19	1846	4.77e-06	0.0001	1.15	1.15798
2025-06-16 11:11:20	1847	4.77e-06	0.0001	1.14	1.1536
2025-06-16 11:11:21	1848	4.77e-06	0.0001	1.14	1.14922
2025-06-16 11:11:22	1849	4.77e-06	0.0001	1.15	1.16235
2025-06-16 11:11:23	1850	4.79e-06	0.0001	1.14	1.1536
2025-06-16 11:11:24	1851	4.79e-06	0.0001	1.14	1.14047
2025-06-16 11:11:25	1852	4.77e-06	0.0001	1.14	1.13609
2025-06-16 11:11:26	1853	4.77e-06	0.0001	1.14	1.17548
2025-06-16 11:11:27	1854	4.77e-06	0.0001	1.14	1.1536
2025-06-16 11:11:28	1855	4.77e-06	0.0001	1.14	1.14922
2025-06-16 11:11:29	1856	4.77e-06	0.0001	1.14	1.13609
2025-06-16 11:11:30	1857	4.77e-06	0.0001	1.14	1.13609
2025-06-16 11:11:30	1857	4.77e-06	0.0001	1.14	1.14485
2025-06-16 11:11:31	1858	4.77e-06	0.0001	1.14	1.14485
2025-06-16 11:11:32	1859	4.77e-06	0.0001	1.13	1.14485
2025-06-16 11:11:33	1860	4.77e-06	0.0001	1.13	1.13609
2025-06-16 11:11:34	1861	4.77e-06	0.0001	1.13	1.14485
2025-06-16 11:11:35	1862	4.77e-06	0.0001	1.13	1.13172
2025-06-16 11:11:36	1863	4.77e-06	0.0001	1.13	1.13172
2025-06-16 11:11:37	1864	4.77e-06	0.0001	1.13	1.13609
2025-06-16 11:11:38	1865	4.77e-06	0.0001	1.13	1.12734
2025-06-16 11:11:39	1866	4.77e-06	0.0001	1.13	1.13609
2025-06-16 11:11:40	1867	4.77e-06	0.0001	1.13	1.13172
2025-06-16 11:11:41	1868	4.77e-06	0.0001	1.13	1.13609
2025-06-16 11:11:42	1869	4.77e-06	0.0001	1.13	1.13609
2025-06-16 11:11:43	1870	4.68e-06	0.0001	1.13	1.13609
2025-06-16 11:11:44	1871	4.68e-06	0.0001	1.13	1.14485
2025-06-16 11:11:45	1872	4.68e-06	0.0001	1.13	1.12734
2025-06-16 11:11:46	1873	4.68e-06	0.0001	1.13	1.14047
2025-06-16 11:11:47	1874	4.68e-06	0.0001	1.13	1.13609
2025-06-16 11:11:48	1875	4.68e-06	0.0001	1.13	1.12734
2025-06-16 11:11:49	1876	4.68e-06	0.0001	1.13	1.12734
2025-06-16 11:11:50	1877	4.66e-06	0.0001	1.13	1.12734
2025-06-16 11:11:51	1878	4.68e-06	0.0001	1.13	1.13609
2025-06-16 11:11:52	1879	4.66e-06	0.0001	1.13	1.12734
2025-06-16 11:11:53	1880	4.68e-06	0.0001	1.13	1.12734
2025-06-16 11:11:54	1881	4.66e-06	0.0001	1.13	1.12296
2025-06-16 11:11:55	1882	4.68e-06	0.0001	1.13	1.12296
2025-06-16 11:11:56	1883	4.68e-06	0.0001	1.13	1.12296
2025-06-16 11:11:56	1883	4.68e-06	0.0001	1.12	1.12734
2025-06-16 11:11:57	1884	4.68e-06	0.0001	1.12	1.12734
2025-06-16 11:11:58	1885	4.68e-06	0.0001	1.12	1.12296
2025-06-16 11:11:59	1886	4.68e-06	0.0001	1.12	1.13172
2025-06-16 11:12:00	1887	4.66e-06	0.0001	1.12	1.10983
2025-06-16 11:12:01	1888	4.68e-06	0.0001	1.12	1.11858
2025-06-16 11:12:02	1889	4.68e-06	0.0001	1.12	1.11858
2025-06-16 11:12:03	1890	4.68e-06	0.0001	1.12	1.11421
2025-06-16 11:12:04	1891	4.68e-06	0.0001	1.12	1.11858
2025-06-16 11:12:05	1892	4.68e-06	0.0001	1.12	1.12734
2025-06-16 11:12:06	1893	4.68e-06	0.0001	1.12	1.12734
2025-06-16 11:12:07	1894	4.68e-06	0.0001	1.12	1.12734
2025-06-16 11:12:08	1895	4.68e-06	0.0001	1.12	1.11421
2025-06-16 11:12:09	1896	4.68e-06	0.0001	1.11	1.12734
2025-06-16 11:12:10	1897	4.68e-06	0.0001	1.11	1.12296
2025-06-16 11:12:11	1898	4.68e-06	0.0001	1.11	1.12734
2025-06-16 11:12:12	1899	4.68e-06	0.0001	1.11	1.11421
2025-06-16 11:12:13	1900	4.68e-06	0.0001	1.11	1.11421
2025-06-16 11:12:14	1901	4.68e-06	0.0001	1.11	1.10545
2025-06-16 11:12:15	1902	4.68e-06	0.0001	1.11	1.12296
2025-06-16 11:12:16	1903	4.68e-06	0.0001	1.11	1.11421
2025-06-16 11:12:17	1904	4.66e-06	0.0001	1.11	1.10545
2025-06-16 11:12:18	1905	4.66e-06	0.0001	1.11	1.10983
2025-06-16 11:12:19	1906	4.68e-06	0.0001	1.11	1.11858
2025-06-16 11:12:20	1907	4.66e-06	0.0001	1.11	1.10545
2025-06-16 11:12:21	1908	4.66e-06	0.0001	1.11	1.10545
2025-06-16 11:12:21	1908	4.66e-06	0.0001	1.11	1.10108
2025-06-16 11:12:22	1909	4.68e-06	0.0001	1.11	1.10108
2025-06-16 11:12:23	1910	4.68e-06	0.0001	1.11	1.0967
2025-06-16 11:12:24	1911	4.66e-06	0.0001	1.11	1.10108
2025-06-16 11:12:26	1913	4.66e-06	0.0001	1.11	1.10983
2025-06-16 11:12:27	1914	4.68e-06	0.0001	1.11	1.11421
2025-06-16 11:12:28	1915	4.68e-06	0.0001	1.1	1.10983
2025-06-16 11:12:29	1916	4.68e-06	0.0001	1.1	1.10545
2025-06-16 11:12:30	1917	4.68e-06	0.0001	1.1	1.0967
2025-06-16 11:12:31	1918	4.68e-06	0.0001	1.1	1.10108
2025-06-16 11:12:31	1918	4.66e-06	0.0001	1.1	1.10108
2025-06-16 11:12:32	1919	4.68e-06	0.0001	1.1	1.0967
2025-06-16 11:12:33	1920	4.66e-06	0.0001	1.1	1.10108
2025-06-16 11:12:34	1921	4.68e-06	0.0001	1.1	1.09232
2025-06-16 11:12:35	1922	4.68e-06	0.0001	1.1	1.10545
2025-06-16 11:12:36	1923	4.68e-06	0.0001	1.1	1.0967
2025-06-16 11:12:37	1924	4.68e-06	0.0001	1.1	1.10545
2025-06-16 11:12:38	1925	4.68e-06	0.0001	1.1	1.0967
2025-06-16 11:12:39	1926	4.68e-06	0.0001	1.1	1.10983
2025-06-16 11:12:40	1927	4.68e-06	0.0001	1.09	1.08795
2025-06-16 11:12:41	1928	4.68e-06	0.0001	1.09	1.10983
2025-06-16 11:12:42	1929	4.68e-06	0.0001	1.09	1.0967
2025-06-16 11:12:43	1930	4.68e-06	0.0001	1.09	1.08357
2025-06-16 11:12:44	1931	4.68e-06	0.0001	1.09	1.10108
2025-06-16 11:12:45	1932	4.66e-06	0.0001	1.09	1.08795
2025-06-16 11:12:46	1933	4.68e-06	0.0001	1.1	1.08357
2025-06-16 11:12:47	1934	4.66e-06	0.0001	1.09	1.10545
2025-06-16 11:12:48	1935	4.68e-06	0.0001	1.09	1.09232
2025-06-16 11:12:49	1936	4.68e-06	0.0001	1.09	1.08357
2025-06-16 11:12:50	1937	4.68e-06	0.0001	1.09	1.07482
2025-06-16 11:12:51	1938	4.68e-06	0.0001	1.09	1.07919
2025-06-16 11:12:52	1939	4.68e-06	0.0001	1.09	1.08795
2025-06-16 11:12:53	1940	4.68e-06	0.0001	1.09	1.07919
2025-06-16 11:12:54	1941	4.68e-06	0.0001	1.09	1.08357
2025-06-16 11:12:55	1942	4.68e-06	0.0001	1.09	1.08357
2025-06-16 11:12:56	1943	4.68e-06	0.0001	1.09	1.07919
2025-06-16 11:12:57	1944	4.66e-06	0.0001	1.08	1.08357
2025-06-16 11:12:58	1945	4.66e-06	0.0001	1.08	1.08795
2025-06-16 11:12:59	1946	4.66e-06	0.0001	1.08	1.07482
2025-06-16 11:13:00	1947	4.66e-06	0.0001	1.08	1.07482
2025-06-16 11:13:01	1948	4.68e-06	0.0001	1.08	1.07919
2025-06-16 11:13:02	1949	4.66e-06	0.0001	1.08	1.07919
2025-06-16 11:13:03	1950	4.66e-06	0.0001	1.08	1.08357
2025-06-16 11:13:04	1951	4.68e-06	0.0001	1.08	1.07482
2025-06-16 11:13:05	1952	4.68e-06	0.0001	1.08	1.07482
2025-06-16 11:13:06	1953	4.66e-06	0.0001	1.08	1.07919
2025-06-16 11:13:08	1955	4.66e-06	0.0001	1.08	1.06606
2025-06-16 11:13:09	1956	4.66e-06	0.0001	1.08	1.07919
2025-06-16 11:13:10	1957	4.66e-06	0.0001	1.08	1.07919
2025-06-16 11:13:11	1958	4.68e-06	0.0001	1.08	1.07482
2025-06-16 11:13:12	1959	4.68e-06	0.0001	1.08	1.07919
2025-06-16 11:13:13	1960	4.68e-06	0.0001	1.07	1.07482
2025-06-16 11:13:13	1960	4.66e-06	0.0001	1.08	1.07044
2025-06-16 11:13:14	1961	4.68e-06	0.0001	1.08	1.07482
2025-06-16 11:13:16	1963	4.68e-06	0.0001	1.08	1.07482
2025-06-16 11:13:17	1964	4.68e-06	0.0001	1.07	1.06168
2025-06-16 11:13:18	1965	4.68e-06	0.0001	1.07	1.07482
2025-06-16 11:13:19	1966	4.68e-06	0.0001	1.07	1.06606
2025-06-16 11:13:20	1967	4.68e-06	0.0001	1.07	1.06606
2025-06-16 11:13:21	1968	4.66e-06	0.0001	1.07	1.05731
2025-06-16 11:13:22	1969	4.68e-06	0.0001	1.07	1.06606
[truncated: 3,536 more rows]
