# Supplementary material for: A Unified Method for Triple Oxygen Isotope Analysis of Sulfate, Water, and Organics
Source: Anal Chem. 2026 Mar 6;98(11):8111–20. doi: 10.1021/acs.analchem.5c06406 (PMC13019427; doi:10.1021/acs.analchem.5c06406)
Supplement: Supplementary file 3 [file ac5c06406_si_003.zip › Zahnow_TORCH_Supplementary_Sample_Log_Files/2025-06-16_VSMOW2_E8_evaluation_results.xlsx]

## Sheet: Summary
DateTime	Sample name	Sample Type	Sample mass	Instrument	d18O raw	d18O GD scaled	d18O VSMOW	d18O SD	Dp17O raw	Dp17O GD scaled	Dp17O VSMOW	Dp17O SD	d13C raw	d13C VPDB	d13C SD	TCD Peak area pos	TCD Peak area std	TCD Peak area neg	TCD Peak area neg std	TCD Peak ratio	TC/EA yield (%)	CO input pressure (mbar)	CO input pressure LN2 T (mbar)	CO residual pressure (mbar)	CO converted (mbar)	Discharge yield (%)	CO2 final pressure (mbar)	CO2/CO ratio	Residual gas pressure (mbar)	Comments
2025-06-16 12:11:30	VSMOW2_E8	H2O	1.373	TILDAS	-1.46275	0.47219	0.47219	0.018	5.02289	10.7014	10.7014	11.9	N/A	N/A	N/A	13.1432	0.175826	0.239327	0.00454238	54.9173	54.6722	2.8781	2.11214	0.0283	2.08384	98.6601	1.26302	0.606102	0.0277

## Sheet: Isotope Data
ID	dateTimeMeasured	SampleName	d17O	d17OError	d18O	d18OError	Dp17O	Dp17OError	nSamCycles	nSamPoints	nRefPoints	pCO2Ref	pCO2Ref_error	pCO2Sam	pCO2Sam_error	pCO2Mismatch	pCO2Mismatch_error	PCellRef	PCellRef_error	PCellSam	PCellSam_error	PCellMismatch	PCellMismatch_error	TCellSam	TCellSam_error	TCellRef	TCellRef_error	TCellMismatch	TCellMismatch_error	measurementPeriod	d18O_scaled	d17O_scaled	Dp17O_scaled
19434	2025-06-16 20:28:19	GD_VSMOW2_E8	-0.438	0.021	-0.489	0.018	-180.2	11.9	10	2087	2280	419.549	0.70791	418.881	0.97302	-0.68102	0.19562	41.3347	0.00157	41.3341	0.00139	-0.00052	0.00132	24.5147	0.00509	24.5147	0.00509	0.00027	0.00043	2025-06-13 to 2027-06-12	-1.46275	-0.767578	5.02289

## Sheet: Log Data
Sample name	Sample mass	TC/EA (°C)	Datetime	Trap 5 (°C)	Trap 6 (°C)	Trap 7 (°C)	Reactor (°C)	TCD (°C)	p G2 (mbar)	p G4 (mbar)	p G5 (mbar)	Datetime	Trap 5 (°C)	Trap 6 (°C)	Trap 7 (°C)	Reactor (°C)	TCD (°C)	p G2 (mbar)	p G4 (mbar)	p G5 (mbar)	Datetime	Trap 5 (°C)	Trap 6 (°C)	Trap 7 (°C)	Reactor (°C)	TCD (°C)	p G2 (mbar)	p G4 (mbar)	p G5 (mbar)	Datetime	Trap 5 (°C)	Trap 6 (°C)	Trap 7 (°C)	Reactor (°C)	TCD (°C)	p G2 (mbar)	p G4 (mbar)	p G5 (mbar)	Datetime	Trap 5 (°C)	Trap 6 (°C)	Trap 7 (°C)	Reactor (°C)	TCD (°C)	p G2 (mbar)	p G4 (mbar)	p G5 (mbar)	Datetime	Trap 5 (°C)
VSMOW2_E8	1.373	1450.000000	2025-06-16 12:11:30	25.348094	35.139855	29.969733	23.203278	32.657219	0.000100	0.000100	-0.041297	2025-06-16 12:30:42	31.781359	66.048729	24.213008	2.296294	32.454724	0.000100	2.890000	2.878103	2025-06-16 12:32:11	27.913439	64.465178	-175.980434	-175.617586	32.575224	0.000100	2.120000	2.112143	2025-06-16 13:10:04	24.955912	63.173107	-176.243506	-176.143057	32.555185	0.000100	0.028300	-0.006281	2025-06-16 13:20:39	25.353465	33.334443	23.249023	23.782403	32.702169	0.000100	0.825000	1.263022	2025-06-16 13:31:20	24.951847
[truncated: 7 more columns]

## Sheet: TCD Data
dateTime	Relative time	Signal
2025-06-16 12:13:35	0	0.034566
2025-06-16 12:13:36	1	0.033253
2025-06-16 12:13:38	3	0.039162
2025-06-16 12:13:39	4	0.039491
2025-06-16 12:13:40	5	0.039162
2025-06-16 12:13:41	6	0.037193
2025-06-16 12:13:41	6	0.037521
2025-06-16 12:13:42	7	0.044087
2025-06-16 12:13:43	8	0.036208
2025-06-16 12:13:44	9	0.039819
2025-06-16 12:13:45	10	0.039819
2025-06-16 12:13:46	11	0.039491
2025-06-16 12:13:47	12	0.044087
2025-06-16 12:13:48	13	0.038177
2025-06-16 12:13:50	15	0.035223
2025-06-16 12:13:50	15	0.039491
2025-06-16 12:13:51	16	0.039162
2025-06-16 12:13:52	17	0.038177
2025-06-16 12:13:54	19	0.042117
2025-06-16 12:13:55	20	0.033253
2025-06-16 12:13:55	20	0.035551
2025-06-16 12:13:57	22	0.036536
2025-06-16 12:13:57	22	0.037849
2025-06-16 12:13:58	23	0.042445
2025-06-16 12:13:59	24	0.042445
2025-06-16 12:14:00	25	0.038506
2025-06-16 12:14:02	27	0.035223
2025-06-16 12:14:03	28	0.041132
2025-06-16 12:14:04	29	0.043102
2025-06-16 12:14:05	30	0.037521
2025-06-16 12:14:06	31	0.039491
2025-06-16 12:14:06	31	0.037849
2025-06-16 12:14:07	32	0.037849
2025-06-16 12:14:08	33	0.038177
2025-06-16 12:14:10	35	0.038177
2025-06-16 12:14:11	36	0.040804
2025-06-16 12:14:12	37	0.036536
2025-06-16 12:14:12	37	0.039162
2025-06-16 12:14:14	39	0.039491
2025-06-16 12:14:15	40	0.036536
2025-06-16 12:14:15	40	0.04146
2025-06-16 12:14:16	41	0.039162
2025-06-16 12:14:17	42	0.041132
2025-06-16 12:14:18	43	0.036536
2025-06-16 12:14:20	45	0.036864
2025-06-16 12:14:21	46	0.036536
2025-06-16 12:14:22	47	0.036208
2025-06-16 12:14:22	47	0.034894
2025-06-16 12:14:23	48	0.042117
2025-06-16 12:14:24	49	0.04146
2025-06-16 12:14:25	50	0.039162
2025-06-16 12:14:26	51	0.046385
2025-06-16 12:14:28	53	0.042445
2025-06-16 12:14:28	53	0.036536
2025-06-16 12:14:29	54	0.039162
2025-06-16 12:14:31	56	0.038834
2025-06-16 12:14:32	57	0.037849
2025-06-16 12:14:32	57	0.035879
2025-06-16 12:14:33	58	0.039491
2025-06-16 12:14:34	59	0.038834
2025-06-16 12:14:35	60	0.040804
2025-06-16 12:14:36	61	0.037849
2025-06-16 12:14:38	63	0.037521
2025-06-16 12:14:38	63	0.042117
2025-06-16 12:14:39	64	0.038834
2025-06-16 12:14:40	65	0.039819
2025-06-16 12:14:41	66	0.036536
2025-06-16 12:14:42	67	0.034894
2025-06-16 12:14:43	68	0.033253
2025-06-16 12:14:44	69	0.038506
2025-06-16 12:14:45	70	0.04343
2025-06-16 12:14:46	71	0.036536
2025-06-16 12:14:47	72	0.041132
2025-06-16 12:14:48	73	0.039819
2025-06-16 12:14:50	75	0.038506
2025-06-16 12:14:50	75	0.039491
2025-06-16 12:14:51	76	0.037521
2025-06-16 12:14:52	77	0.041789
2025-06-16 12:14:53	78	0.038177
2025-06-16 12:14:54	79	0.037849
2025-06-16 12:14:55	80	0.038506
2025-06-16 12:14:56	81	0.037849
2025-06-16 12:14:58	83	0.042774
2025-06-16 12:14:58	83	0.040147
2025-06-16 12:14:59	84	0.040476
2025-06-16 12:15:00	85	0.043102
2025-06-16 12:15:01	86	0.037193
2025-06-16 12:15:02	87	0.039162
2025-06-16 12:15:03	88	0.044743
2025-06-16 12:15:04	89	0.043102
2025-06-16 12:15:06	91	0.034238
2025-06-16 12:15:06	91	0.037521
2025-06-16 12:15:07	92	0.037521
2025-06-16 12:15:08	93	0.039819
2025-06-16 12:15:09	94	0.037193
2025-06-16 12:15:10	95	0.039162
2025-06-16 12:15:11	96	0.040476
2025-06-16 12:15:12	97	0.037521
2025-06-16 12:15:13	98	0.041132
2025-06-16 12:15:14	99	0.040476
2025-06-16 12:15:15	100	0.04737
2025-06-16 12:15:16	101	0.034238
2025-06-16 12:15:17	102	0.037521
2025-06-16 12:15:18	103	0.041132
2025-06-16 12:15:19	104	0.040804
2025-06-16 12:15:20	105	0.039491
2025-06-16 12:15:21	106	0.045728
2025-06-16 12:15:22	107	0.052623
2025-06-16 12:15:23	108	0.046713
2025-06-16 12:15:24	109	0.043102
2025-06-16 12:15:25	110	0.046057
2025-06-16 12:15:26	111	0.046713
2025-06-16 12:15:27	112	0.058532
2025-06-16 12:15:28	113	0.059845
2025-06-16 12:15:29	114	0.059189
2025-06-16 12:15:30	115	0.052294
2025-06-16 12:15:31	116	0.050981
2025-06-16 12:15:31	116	0.048026
2025-06-16 12:15:32	117	0.038834
2025-06-16 12:15:33	118	0.040476
2025-06-16 12:15:34	119	0.048683
2025-06-16 12:15:35	120	0.028328
2025-06-16 12:15:36	121	0.039491
2025-06-16 12:15:37	122	0.037193
2025-06-16 12:15:38	123	0.028328
2025-06-16 12:15:39	124	0.022747
2025-06-16 12:15:40	125	0.028657
2025-06-16 12:15:41	126	0.037521
2025-06-16 12:15:42	127	0.031283
2025-06-16 12:15:43	128	0.026359
2025-06-16 12:15:44	129	0.020449
2025-06-16 12:15:45	130	0.019793
2025-06-16 12:15:46	131	0.018151
2025-06-16 12:15:47	132	0.022419
2025-06-16 12:15:48	133	0.024061
2025-06-16 12:15:49	134	0.034238
2025-06-16 12:15:50	135	0.031283
2025-06-16 12:15:51	136	0.038177
2025-06-16 12:15:52	137	0.035879
2025-06-16 12:15:53	138	0.041132
2025-06-16 12:15:54	139	0.038177
2025-06-16 12:15:54	139	0.042774
2025-06-16 12:15:56	141	0.035879
2025-06-16 12:15:56	141	0.039819
2025-06-16 12:15:57	142	0.045728
2025-06-16 12:15:58	143	0.040147
2025-06-16 12:15:59	144	0.04146
2025-06-16 12:16:00	145	0.040476
2025-06-16 12:16:01	146	0.03194
2025-06-16 12:16:02	147	0.04146
2025-06-16 12:16:03	148	0.046385
2025-06-16 12:16:04	149	0.038834
2025-06-16 12:16:05	150	0.041789
2025-06-16 12:16:06	151	0.040804
2025-06-16 12:16:07	152	0.037193
2025-06-16 12:16:08	153	0.038506
2025-06-16 12:16:09	154	0.035223
2025-06-16 12:16:10	155	0.041132
2025-06-16 12:16:11	156	0.033253
2025-06-16 12:16:12	157	0.042117
2025-06-16 12:16:13	158	0.037193
2025-06-16 12:16:14	159	0.040476
2025-06-16 12:16:15	160	0.044087
2025-06-16 12:16:16	161	0.037521
2025-06-16 12:16:17	162	0.041789
2025-06-16 12:16:18	163	0.032925
2025-06-16 12:16:19	164	0.040476
2025-06-16 12:16:20	165	0.038506
2025-06-16 12:16:20	165	0.036536
2025-06-16 12:16:21	166	0.039162
2025-06-16 12:16:22	167	0.038506
2025-06-16 12:16:23	168	0.04146
2025-06-16 12:16:24	169	0.040476
2025-06-16 12:16:25	170	0.041132
2025-06-16 12:16:26	171	0.037849
2025-06-16 12:16:27	172	0.041132
2025-06-16 12:16:28	173	0.039819
2025-06-16 12:16:29	174	0.04343
2025-06-16 12:16:30	175	0.038506
2025-06-16 12:16:31	176	0.035879
2025-06-16 12:16:32	177	0.043102
2025-06-16 12:16:33	178	0.038834
2025-06-16 12:16:34	179	0.035879
2025-06-16 12:16:35	180	0.039162
2025-06-16 12:16:36	181	0.04146
2025-06-16 12:16:37	182	0.037849
2025-06-16 12:16:38	183	0.034238
2025-06-16 12:16:39	184	0.042445
2025-06-16 12:16:40	185	0.036536
2025-06-16 12:16:41	186	0.041789
2025-06-16 12:16:42	187	0.040476
2025-06-16 12:16:43	188	0.043102
2025-06-16 12:16:44	189	0.044087
2025-06-16 12:16:45	190	0.038834
2025-06-16 12:16:45	190	0.041789
2025-06-16 12:16:46	191	0.040476
2025-06-16 12:16:47	192	0.039162
2025-06-16 12:16:48	193	0.038177
2025-06-16 12:16:49	194	0.038834
2025-06-16 12:16:50	195	0.039491
2025-06-16 12:16:51	196	0.039819
2025-06-16 12:16:52	197	0.042774
2025-06-16 12:16:53	198	0.034566
2025-06-16 12:16:54	199	0.036864
2025-06-16 12:16:55	200	0.037193
2025-06-16 12:16:56	201	0.038177
2025-06-16 12:16:57	202	0.037521
2025-06-16 12:16:58	203	0.039491
2025-06-16 12:16:59	204	0.04737
2025-06-16 12:17:00	205	0.038506
2025-06-16 12:17:01	206	0.041132
2025-06-16 12:17:02	207	0.038177
2025-06-16 12:17:03	208	0.037849
2025-06-16 12:17:04	209	0.041132
2025-06-16 12:17:05	210	0.039162
2025-06-16 12:17:06	211	0.043102
2025-06-16 12:17:07	212	0.036536
2025-06-16 12:17:08	213	0.043102
2025-06-16 12:17:09	214	0.034566
2025-06-16 12:17:10	215	0.037849
2025-06-16 12:17:10	215	0.033581
2025-06-16 12:17:11	216	0.037193
2025-06-16 12:17:12	217	0.040147
2025-06-16 12:17:13	218	0.037193
2025-06-16 12:17:14	219	0.042117
2025-06-16 12:17:15	220	0.039491
2025-06-16 12:17:16	221	0.038506
2025-06-16 12:17:17	222	0.041789
2025-06-16 12:17:18	223	0.040476
2025-06-16 12:17:19	224	0.046057
2025-06-16 12:17:20	225	0.041789
2025-06-16 12:17:21	226	0.037193
2025-06-16 12:17:22	227	0.040147
2025-06-16 12:17:23	228	0.039162
2025-06-16 12:17:24	229	0.035223
2025-06-16 12:17:26	231	0.038177
2025-06-16 12:17:27	232	0.036536
2025-06-16 12:17:28	233	0.040804
2025-06-16 12:17:28	233	0.039819
2025-06-16 12:17:29	234	0.039491
2025-06-16 12:17:30	235	0.038506
2025-06-16 12:17:31	236	0.042774
2025-06-16 12:17:32	237	0.036536
2025-06-16 12:17:34	239	0.039491
2025-06-16 12:17:35	240	0.042445
2025-06-16 12:17:36	241	0.04343
2025-06-16 12:17:37	242	0.039162
2025-06-16 12:17:38	243	0.038177
2025-06-16 12:17:39	244	0.041789
2025-06-16 12:17:40	245	0.044743
2025-06-16 12:17:41	246	0.040476
2025-06-16 12:17:42	247	0.037521
2025-06-16 12:17:43	248	0.035551
2025-06-16 12:17:44	249	0.036208
2025-06-16 12:17:45	250	0.035551
2025-06-16 12:17:46	251	0.034894
2025-06-16 12:17:47	252	0.032925
2025-06-16 12:17:48	253	0.038506
2025-06-16 12:17:49	254	0.038834
2025-06-16 12:17:50	255	0.038834
2025-06-16 12:17:51	256	0.042774
2025-06-16 12:17:52	257	0.039162
2025-06-16 12:17:53	258	0.037193
2025-06-16 12:17:54	259	0.038506
2025-06-16 12:17:55	260	0.040804
2025-06-16 12:17:56	261	0.04343
2025-06-16 12:17:57	262	0.038177
2025-06-16 12:17:58	263	0.046713
2025-06-16 12:17:59	264	0.035879
2025-06-16 12:18:00	265	0.038506
2025-06-16 12:18:01	266	0.037849
2025-06-16 12:18:02	267	0.045072
2025-06-16 12:18:03	268	0.037521
2025-06-16 12:18:05	270	0.038506
2025-06-16 12:18:05	270	0.031611
2025-06-16 12:18:06	271	0.036208
2025-06-16 12:18:08	273	0.040476
2025-06-16 12:18:09	274	0.040476
2025-06-16 12:18:10	275	0.037849
2025-06-16 12:18:11	276	0.036536
2025-06-16 12:18:11	276	0.041789
2025-06-16 12:18:12	277	0.041789
2025-06-16 12:18:13	278	0.036864
2025-06-16 12:18:14	279	0.040804
2025-06-16 12:18:16	281	0.037521
2025-06-16 12:18:17	282	0.038834
2025-06-16 12:18:18	283	0.037521
2025-06-16 12:18:19	284	0.038834
2025-06-16 12:18:19	284	0.037849
2025-06-16 12:18:20	285	0.045072
2025-06-16 12:18:21	286	0.037849
2025-06-16 12:18:22	287	0.046385
2025-06-16 12:18:24	289	0.041789
2025-06-16 12:18:25	290	0.041789
2025-06-16 12:18:26	291	0.038834
2025-06-16 12:18:26	291	0.04343
2025-06-16 12:18:27	292	0.039819
2025-06-16 12:18:28	293	0.041132
2025-06-16 12:18:29	294	0.038177
2025-06-16 12:18:30	295	0.04343
2025-06-16 12:18:32	297	0.040147
2025-06-16 12:18:32	297	0.041132
2025-06-16 12:18:34	299	0.039491
2025-06-16 12:18:35	300	0.038177
2025-06-16 12:18:35	300	0.038177
2025-06-16 12:18:36	301	0.043102
2025-06-16 12:18:37	302	0.039819
2025-06-16 12:18:38	303	0.036536
2025-06-16 12:18:40	305	0.039491
2025-06-16 12:18:40	305	0.038506
2025-06-16 12:18:41	306	0.041789
2025-06-16 12:18:42	307	0.041789
2025-06-16 12:18:43	308	0.040476
2025-06-16 12:18:44	309	0.037849
2025-06-16 12:18:45	310	0.04146
2025-06-16 12:18:46	311	0.042445
2025-06-16 12:18:47	312	0.039819
2025-06-16 12:18:48	313	0.036208
2025-06-16 12:18:49	314	0.038506
2025-06-16 12:18:50	315	0.039819
2025-06-16 12:18:51	316	0.04146
2025-06-16 12:18:52	317	0.041132
2025-06-16 12:18:53	318	0.043102
2025-06-16 12:18:54	319	0.039491
2025-06-16 12:18:55	320	0.041132
2025-06-16 12:18:56	321	0.038834
2025-06-16 12:18:57	322	0.039491
2025-06-16 12:18:58	323	0.039162
2025-06-16 12:18:59	324	0.041789
2025-06-16 12:19:00	325	0.036864
2025-06-16 12:19:01	326	0.037521
2025-06-16 12:19:02	327	0.040476
2025-06-16 12:19:03	328	0.037521
2025-06-16 12:19:04	329	0.040476
2025-06-16 12:19:05	330	0.040147
2025-06-16 12:19:06	331	0.038834
2025-06-16 12:19:07	332	0.044415
2025-06-16 12:19:08	333	0.045072
2025-06-16 12:19:09	334	0.040476
2025-06-16 12:19:10	335	0.045728
2025-06-16 12:19:11	336	0.051309
2025-06-16 12:19:12	337	0.055906
2025-06-16 12:19:13	338	0.0628
2025-06-16 12:19:14	339	0.068053
2025-06-16 12:19:15	340	0.084796
2025-06-16 12:19:16	341	0.114015
2025-06-16 12:19:17	342	0.141592
2025-06-16 12:19:18	343	0.180988
2025-06-16 12:19:19	344	0.791298
2025-06-16 12:19:20	345	0.28867
2025-06-16 12:19:21	346	0.389459
2025-06-16 12:19:22	347	0.47022
2025-06-16 12:19:23	348	0.499439
2025-06-16 12:19:24	349	0.516182
2025-06-16 12:19:25	350	0.528001
2025-06-16 12:19:26	351	0.526031
2025-06-16 12:19:27	352	0.525703
2025-06-16 12:19:28	353	0.509945
2025-06-16 12:19:29	354	0.497469
2025-06-16 12:19:30	355	0.481054
2025-06-16 12:19:31	356	0.470549
2025-06-16 12:19:32	357	0.45479
2025-06-16 12:19:33	358	0.431809
2025-06-16 12:19:34	359	0.416379
2025-06-16 12:19:35	360	0.398651
2025-06-16 12:19:36	361	0.385191
2025-06-16 12:19:37	362	0.367462
2025-06-16 12:19:38	363	0.351704
2025-06-16 12:19:39	364	0.340214
2025-06-16 12:19:40	365	0.322485
2025-06-16 12:19:41	366	0.307712
2025-06-16 12:19:42	367	0.295236
2025-06-16 12:19:43	368	0.277837
2025-06-16 12:19:44	369	0.267003
2025-06-16 12:19:45	370	0.252557
2025-06-16 12:19:46	371	0.238769
2025-06-16 12:19:46	371	0.232531
2025-06-16 12:19:47	372	0.21546
2025-06-16 12:19:48	373	0.206595
2025-06-16 12:19:49	374	0.197075
2025-06-16 12:19:50	375	0.185584
2025-06-16 12:19:51	376	0.169169
2025-06-16 12:19:52	377	0.159648
2025-06-16 12:19:53	378	0.151441
2025-06-16 12:19:54	379	0.146188
2025-06-16 12:19:55	380	0.131743
2025-06-16 12:19:56	381	0.129773
2025-06-16 12:19:57	382	0.119268
2025-06-16 12:19:58	383	0.113358
2025-06-16 12:19:59	384	0.100554
2025-06-16 12:20:00	385	0.096615
2025-06-16 12:20:01	386	0.09366
2025-06-16 12:20:02	387	0.088407
2025-06-16 12:20:03	388	0.084796
2025-06-16 12:20:04	389	0.076917
2025-06-16 12:20:05	390	0.071007
2025-06-16 12:20:06	391	0.065098
2025-06-16 12:20:07	392	0.062472
2025-06-16 12:20:07	392	0.061487
2025-06-16 12:20:09	394	0.056562
2025-06-16 12:20:10	395	0.050981
2025-06-16 12:20:10	395	0.057219
2025-06-16 12:20:12	397	0.049668
2025-06-16 12:20:12	397	0.048026
2025-06-16 12:20:13	398	0.049668
2025-06-16 12:20:14	399	0.049996
2025-06-16 12:20:16	401	0.041789
2025-06-16 12:20:17	402	0.042445
2025-06-16 12:20:17	402	0.044415
2025-06-16 12:20:18	403	0.042445
2025-06-16 12:20:19	404	0.0454
2025-06-16 12:20:20	405	0.042445
2025-06-16 12:20:21	406	0.04343
2025-06-16 12:20:22	407	0.036208
2025-06-16 12:20:23	408	0.041132
2025-06-16 12:20:24	409	0.037521
2025-06-16 12:20:25	410	0.040476
2025-06-16 12:20:26	411	0.038834
2025-06-16 12:20:27	412	0.042117
2025-06-16 12:20:28	413	0.041789
2025-06-16 12:20:29	414	0.037849
2025-06-16 12:20:30	415	0.040147
2025-06-16 12:20:31	416	0.037849
2025-06-16 12:20:32	417	0.037521
2025-06-16 12:20:33	418	0.04146
2025-06-16 12:20:34	419	0.034894
2025-06-16 12:20:35	420	0.040147
2025-06-16 12:20:36	421	0.04146
2025-06-16 12:20:37	422	0.041132
2025-06-16 12:20:38	423	0.039819
2025-06-16 12:20:39	424	0.038177
2025-06-16 12:20:40	425	0.042117
2025-06-16 12:20:40	425	0.04343
2025-06-16 12:20:42	427	0.039491
2025-06-16 12:20:43	428	0.035223
2025-06-16 12:20:44	429	0.038177
2025-06-16 12:20:44	429	0.034894
2025-06-16 12:20:46	431	0.039819
2025-06-16 12:20:46	431	0.040476
2025-06-16 12:20:47	432	0.044087
2025-06-16 12:20:48	433	0.038834
2025-06-16 12:20:49	434	0.043102
2025-06-16 12:20:50	435	0.030955
2025-06-16 12:20:51	436	0.041789
2025-06-16 12:20:52	437	0.037849
2025-06-16 12:20:53	438	0.040476
2025-06-16 12:20:54	439	0.039491
2025-06-16 12:20:55	440	0.040804
2025-06-16 12:20:56	441	0.035879
2025-06-16 12:20:57	442	0.041132
2025-06-16 12:20:58	443	0.042117
2025-06-16 12:20:59	444	0.040804
2025-06-16 12:21:00	445	0.041132
2025-06-16 12:21:01	446	0.040476
2025-06-16 12:21:02	447	0.039819
2025-06-16 12:21:03	448	0.039162
2025-06-16 12:21:04	449	0.040476
2025-06-16 12:21:05	450	0.038506
2025-06-16 12:21:06	451	0.042117
2025-06-16 12:21:06	451	0.041132
2025-06-16 12:21:08	453	0.039819
2025-06-16 12:21:09	454	0.038506
2025-06-16 12:21:10	455	0.044087
2025-06-16 12:21:10	455	0.03391
2025-06-16 12:21:11	456	0.044415
2025-06-16 12:21:12	457	0.048026
2025-06-16 12:21:13	458	0.039162
2025-06-16 12:21:14	459	0.038834
2025-06-16 12:21:15	460	0.035879
2025-06-16 12:21:17	462	0.037193
2025-06-16 12:21:17	462	0.042445
2025-06-16 12:21:18	463	0.043102
2025-06-16 12:21:19	464	0.039162
2025-06-16 12:21:20	465	0.042774
2025-06-16 12:21:21	466	0.043102
2025-06-16 12:21:22	467	0.038177
2025-06-16 12:21:23	468	0.042774
2025-06-16 12:21:24	469	0.045072
2025-06-16 12:21:25	470	0.04146
2025-06-16 12:21:26	471	0.04934
2025-06-16 12:21:27	472	0.041132
2025-06-16 12:21:28	473	0.038834
2025-06-16 12:21:29	474	0.040804
2025-06-16 12:21:30	475	0.038506
2025-06-16 12:21:31	476	0.036864
2025-06-16 12:21:32	477	0.041132
2025-06-16 12:21:33	478	0.038834
2025-06-16 12:21:34	479	0.039491
2025-06-16 12:21:35	480	0.040476
2025-06-16 12:21:36	481	0.043759
2025-06-16 12:21:37	482	0.041132
2025-06-16 12:21:38	483	0.043759
2025-06-16 12:21:39	484	0.040476
2025-06-16 12:21:40	485	0.042117
2025-06-16 12:21:41	486	0.04146
2025-06-16 12:21:41	486	0.032925
2025-06-16 12:21:42	487	0.044087
2025-06-16 12:21:43	488	0.038177
2025-06-16 12:21:44	489	0.041132
2025-06-16 12:21:45	490	0.043759
2025-06-16 12:21:46	491	0.039491
2025-06-16 12:21:47	492	0.036208
2025-06-16 12:21:49	494	0.042117
2025-06-16 12:21:49	494	0.045072
2025-06-16 12:21:50	495	0.035551
2025-06-16 12:21:51	496	0.039819
2025-06-16 12:21:52	497	0.034566
2025-06-16 12:21:53	498	0.042117
2025-06-16 12:21:54	499	0.038177
2025-06-16 12:21:55	500	0.038177
2025-06-16 12:21:56	501	0.039491
2025-06-16 12:21:57	502	0.039491
2025-06-16 12:21:58	503	0.042117
2025-06-16 12:21:59	504	0.045728
2025-06-16 12:22:00	505	0.040476
2025-06-16 12:22:02	507	0.044087
2025-06-16 12:22:03	508	0.036208
2025-06-16 12:22:04	509	0.038834
2025-06-16 12:22:05	510	0.038506
2025-06-16 12:22:06	511	0.042445
2025-06-16 12:22:06	511	0.04146
2025-06-16 12:22:07	512	0.042117
2025-06-16 12:22:08	513	0.038177
2025-06-16 12:22:09	514	0.044087
2025-06-16 12:22:10	515	0.035223
2025-06-16 12:22:12	517	0.046385
2025-06-16 12:22:13	518	0.036208
2025-06-16 12:22:14	519	0.037849
2025-06-16 12:22:15	520	0.035879
2025-06-16 12:22:16	521	0.040476
2025-06-16 12:22:17	522	0.037521
2025-06-16 12:22:18	523	0.038506
2025-06-16 12:22:19	524	0.040804
2025-06-16 12:22:20	525	0.041132
2025-06-16 12:22:21	526	0.034238
2025-06-16 12:22:22	527	0.038834
2025-06-16 12:22:23	528	0.040147
2025-06-16 12:22:24	529	0.034566
2025-06-16 12:22:25	530	0.045072
2025-06-16 12:22:26	531	0.037849
2025-06-16 12:22:27	532	0.034894
2025-06-16 12:22:28	533	0.040476
2025-06-16 12:22:30	535	0.038506
2025-06-16 12:22:31	536	0.038506
2025-06-16 12:22:32	537	0.038506
2025-06-16 12:22:33	538	0.042774
2025-06-16 12:22:34	539	0.041132
2025-06-16 12:22:35	540	0.037521
2025-06-16 12:22:36	541	0.041132
2025-06-16 12:22:36	541	0.036536
2025-06-16 12:22:38	543	0.043759
2025-06-16 12:22:39	544	0.036208
2025-06-16 12:22:40	545	0.042445
2025-06-16 12:22:41	546	0.041789
2025-06-16 12:22:42	547	0.040476
2025-06-16 12:22:43	548	0.040476
2025-06-16 12:22:44	549	0.038834
2025-06-16 12:22:45	550	0.044087
2025-06-16 12:22:46	551	0.040804
2025-06-16 12:22:47	552	0.039819
2025-06-16 12:22:48	553	0.035551
2025-06-16 12:22:49	554	0.034894
2025-06-16 12:22:50	555	0.042117
2025-06-16 12:22:51	556	0.042117
2025-06-16 12:22:51	556	0.039491
2025-06-16 12:22:52	557	0.044743
2025-06-16 12:22:54	559	0.036864
2025-06-16 12:22:55	560	0.041789
2025-06-16 12:22:56	561	0.039162
2025-06-16 12:22:57	562	0.041132
2025-06-16 12:22:58	563	0.034566
2025-06-16 12:22:59	564	0.037193
2025-06-16 12:23:00	565	0.039162
2025-06-16 12:23:01	566	0.039819
2025-06-16 12:23:01	566	0.041132
2025-06-16 12:23:02	567	0.041132
2025-06-16 12:23:04	569	0.040476
2025-06-16 12:23:05	570	0.044087
2025-06-16 12:23:06	571	0.04146
2025-06-16 12:23:07	572	0.035551
2025-06-16 12:23:08	573	0.036536
2025-06-16 12:23:08	573	0.041132
2025-06-16 12:23:10	575	0.036864
2025-06-16 12:23:10	575	0.046713
2025-06-16 12:23:11	576	0.040804
2025-06-16 12:23:13	578	0.045728
2025-06-16 12:23:13	578	0.044743
2025-06-16 12:23:14	579	0.036208
2025-06-16 12:23:15	580	0.042774
2025-06-16 12:23:16	581	0.043102
2025-06-16 12:23:17	582	0.04146
2025-06-16 12:23:19	584	0.037193
2025-06-16 12:23:20	585	0.042445
2025-06-16 12:23:21	586	0.045072
2025-06-16 12:23:22	587	0.042445
2025-06-16 12:23:23	588	0.035551
2025-06-16 12:23:24	589	0.039162
2025-06-16 12:23:24	589	0.035879
2025-06-16 12:23:26	591	0.040804
2025-06-16 12:23:26	591	0.044087
2025-06-16 12:23:28	593	0.047042
2025-06-16 12:23:28	593	0.038177
2025-06-16 12:23:29	594	0.036864
2025-06-16 12:23:30	595	0.033581
2025-06-16 12:23:31	596	0.040476
2025-06-16 12:23:32	597	0.042117
2025-06-16 12:23:33	598	0.040804
2025-06-16 12:23:34	599	0.041132
2025-06-16 12:23:35	600	0.039819
2025-06-16 12:23:36	601	0.036536
2025-06-16 12:23:37	602	0.044743
2025-06-16 12:23:38	603	0.04343
2025-06-16 12:23:39	604	0.039491
2025-06-16 12:23:40	605	0.035879
2025-06-16 12:23:41	606	0.038834
2025-06-16 12:23:42	607	0.043102
2025-06-16 12:23:43	608	0.042445
2025-06-16 12:23:44	609	0.038834
2025-06-16 12:23:45	610	0.042117
2025-06-16 12:23:46	611	0.040476
2025-06-16 12:23:47	612	0.040147
2025-06-16 12:23:48	613	0.03391
2025-06-16 12:23:49	614	0.042774
2025-06-16 12:23:50	615	0.045728
2025-06-16 12:23:51	616	0.043102
2025-06-16 12:23:52	617	0.040147
2025-06-16 12:23:53	618	0.042117
2025-06-16 12:23:54	619	0.040147
2025-06-16 12:23:55	620	0.036864
2025-06-16 12:23:56	621	0.043759
2025-06-16 12:23:57	622	0.040476
2025-06-16 12:23:58	623	0.043759
2025-06-16 12:23:59	624	0.037193
2025-06-16 12:23:59	624	0.045728
2025-06-16 12:24:01	626	0.039819
2025-06-16 12:24:01	626	0.040476
2025-06-16 12:24:02	627	0.041789
2025-06-16 12:24:03	628	0.043759
2025-06-16 12:24:05	630	0.028985
2025-06-16 12:24:05	630	0.038506
2025-06-16 12:24:06	631	0.045072
2025-06-16 12:24:07	632	0.045728
2025-06-16 12:24:08	633	0.037521
2025-06-16 12:24:09	634	0.04343
2025-06-16 12:24:10	635	0.040476
2025-06-16 12:24:11	636	0.04146
2025-06-16 12:24:12	637	0.037521
2025-06-16 12:24:13	638	0.04737
2025-06-16 12:24:14	639	0.043102
2025-06-16 12:24:15	640	0.035223
2025-06-16 12:24:16	641	0.04146
2025-06-16 12:24:17	642	0.038177
2025-06-16 12:24:18	643	0.04146
2025-06-16 12:24:19	644	0.042117
2025-06-16 12:24:20	645	0.040804
2025-06-16 12:24:21	646	0.042117
2025-06-16 12:24:22	647	0.039162
2025-06-16 12:24:23	648	0.046385
2025-06-16 12:24:24	649	0.045728
2025-06-16 12:24:25	650	0.042774
2025-06-16 12:24:26	651	0.047042
2025-06-16 12:24:27	652	0.037193
2025-06-16 12:24:28	653	0.041789
2025-06-16 12:24:29	654	0.045728
2025-06-16 12:24:30	655	0.039819
2025-06-16 12:24:31	656	0.045728
2025-06-16 12:24:32	657	0.042774
2025-06-16 12:24:33	658	0.039491
2025-06-16 12:24:34	659	0.035879
2025-06-16 12:24:35	660	0.039491
2025-06-16 12:24:36	661	0.037521
2025-06-16 12:24:36	661	0.043759
2025-06-16 12:24:38	663	0.043102
2025-06-16 12:24:38	663	0.037193
2025-06-16 12:24:39	664	0.038834
2025-06-16 12:24:40	665	0.039819
2025-06-16 12:24:41	666	0.044415
2025-06-16 12:24:42	667	0.036864
2025-06-16 12:24:43	668	0.041132
2025-06-16 12:24:44	669	0.033581
2025-06-16 12:24:45	670	0.042774
2025-06-16 12:24:46	671	0.04343
2025-06-16 12:24:47	672	0.041132
2025-06-16 12:24:48	673	0.042445
2025-06-16 12:24:49	674	0.040804
2025-06-16 12:24:50	675	0.03391
2025-06-16 12:24:51	676	0.044415
2025-06-16 12:24:52	677	0.038506
2025-06-16 12:24:53	678	0.038834
2025-06-16 12:24:54	679	0.032925
2025-06-16 12:24:54	679	0.036864
2025-06-16 12:24:56	681	0.036536
2025-06-16 12:24:56	681	0.038506
2025-06-16 12:24:58	683	0.041789
2025-06-16 12:24:59	684	0.040804
2025-06-16 12:25:00	685	0.039819
2025-06-16 12:25:01	686	0.042117
2025-06-16 12:25:01	686	0.036864
2025-06-16 12:25:03	688	0.038834
2025-06-16 12:25:03	688	0.039819
2025-06-16 12:25:04	689	0.040147
2025-06-16 12:25:05	690	0.038506
2025-06-16 12:25:06	691	0.031611
2025-06-16 12:25:07	692	0.03391
2025-06-16 12:25:08	693	0.039162
2025-06-16 12:25:09	694	0.039491
2025-06-16 12:25:10	695	0.040476
2025-06-16 12:25:11	696	0.0454
2025-06-16 12:25:12	697	0.042117
2025-06-16 12:25:13	698	0.042117
2025-06-16 12:25:14	699	0.038506
2025-06-16 12:25:15	700	0.040476
2025-06-16 12:25:16	701	0.039819
2025-06-16 12:25:17	702	0.038506
2025-06-16 12:25:18	703	0.042117
2025-06-16 12:25:19	704	0.036864
2025-06-16 12:25:20	705	0.035223
2025-06-16 12:25:21	706	0.032925
2025-06-16 12:25:22	707	0.035551
2025-06-16 12:25:23	708	0.039819
2025-06-16 12:25:24	709	0.035223
2025-06-16 12:25:25	710	0.039491
2025-06-16 12:25:26	711	0.038177
2025-06-16 12:25:26	711	0.039491
2025-06-16 12:25:28	713	0.039162
2025-06-16 12:25:28	713	0.039819
2025-06-16 12:25:29	714	0.026359
2025-06-16 12:25:30	715	0.036864
2025-06-16 12:25:31	716	0.036864
2025-06-16 12:25:32	717	0.040476
2025-06-16 12:25:33	718	0.043102
2025-06-16 12:25:34	719	0.038506
2025-06-16 12:25:35	720	0.037521
2025-06-16 12:25:36	721	0.039491
2025-06-16 12:25:37	722	0.043102
2025-06-16 12:25:38	723	0.037521
2025-06-16 12:25:39	724	0.038177
2025-06-16 12:25:40	725	0.044415
2025-06-16 12:25:41	726	0.042445
2025-06-16 12:25:42	727	0.04146
2025-06-16 12:25:43	728	0.038177
2025-06-16 12:25:44	729	0.042445
2025-06-16 12:25:45	730	0.041789
2025-06-16 12:25:46	731	0.039491
2025-06-16 12:25:47	732	0.037521
2025-06-16 12:25:48	733	0.036864
2025-06-16 12:25:49	734	0.039162
2025-06-16 12:25:50	735	0.044087
2025-06-16 12:25:51	736	0.04343
2025-06-16 12:25:52	737	0.041132
2025-06-16 12:25:53	738	0.032596
2025-06-16 12:25:54	739	0.039491
2025-06-16 12:25:55	740	0.033253
2025-06-16 12:25:56	741	0.038506
2025-06-16 12:25:57	742	0.037521
2025-06-16 12:25:58	743	0.034566
2025-06-16 12:25:59	744	0.041789
2025-06-16 12:26:00	745	0.039491
2025-06-16 12:26:00	745	0.042774
2025-06-16 12:26:02	747	0.042774
2025-06-16 12:26:02	747	0.036536
2025-06-16 12:26:03	748	0.04343
2025-06-16 12:26:04	749	0.044087
2025-06-16 12:26:05	750	0.044087
2025-06-16 12:26:06	751	0.035551
2025-06-16 12:26:08	753	0.043759
2025-06-16 12:26:09	754	0.043102
2025-06-16 12:26:10	755	0.04343
2025-06-16 12:26:11	756	0.039819
2025-06-16 12:26:12	757	0.036864
2025-06-16 12:26:13	758	0.038177
2025-06-16 12:26:14	759	0.037521
2025-06-16 12:26:15	760	0.041132
2025-06-16 12:26:16	761	0.037849
2025-06-16 12:26:16	761	0.040147
2025-06-16 12:26:18	763	0.038834
2025-06-16 12:26:19	764	0.0454
2025-06-16 12:26:19	764	0.040476
2025-06-16 12:26:20	765	0.040147
2025-06-16 12:26:21	766	0.04146
2025-06-16 12:26:22	767	0.040476
2025-06-16 12:26:23	768	0.035551
2025-06-16 12:26:24	769	0.041132
2025-06-16 12:26:25	770	0.04146
2025-06-16 12:26:26	771	0.039491
2025-06-16 12:26:27	772	0.036536
2025-06-16 12:26:28	773	0.041789
2025-06-16 12:26:29	774	0.040147
2025-06-16 12:26:30	775	0.044743
2025-06-16 12:26:31	776	0.038177
2025-06-16 12:26:32	777	0.04146
2025-06-16 12:26:33	778	0.041789
2025-06-16 12:26:35	780	0.040147
2025-06-16 12:26:36	781	0.04146
2025-06-16 12:26:36	781	0.04146
2025-06-16 12:26:37	782	0.039819
2025-06-16 12:26:38	783	0.041132
2025-06-16 12:26:40	785	0.042774
2025-06-16 12:26:41	786	0.042117
2025-06-16 12:26:42	787	0.036208
2025-06-16 12:26:43	788	0.043759
2025-06-16 12:26:44	789	0.037849
2025-06-16 12:26:45	790	0.039162
2025-06-16 12:26:46	791	0.041132
2025-06-16 12:26:47	792	0.040147
2025-06-16 12:26:48	793	0.039162
2025-06-16 12:26:49	794	0.042774
2025-06-16 12:26:50	795	0.03391
2025-06-16 12:26:50	795	0.041789
2025-06-16 12:26:52	797	0.039819
2025-06-16 12:26:53	798	0.036208
2025-06-16 12:26:54	799	0.039819
2025-06-16 12:26:55	800	0.040804
2025-06-16 12:26:56	801	0.040804
2025-06-16 12:26:57	802	0.036536
2025-06-16 12:26:58	803	0.039491
2025-06-16 12:26:59	804	0.035223
2025-06-16 12:27:00	805	0.040476
2025-06-16 12:27:01	806	0.039491
2025-06-16 12:27:02	807	0.037193
2025-06-16 12:27:03	808	0.039819
2025-06-16 12:27:04	809	0.035551
2025-06-16 12:27:05	810	0.039162
2025-06-16 12:27:06	811	0.038834
2025-06-16 12:27:07	812	0.034566
2025-06-16 12:27:08	813	0.039819
2025-06-16 12:27:09	814	0.040476
2025-06-16 12:27:10	815	0.037521
2025-06-16 12:27:11	816	0.042445
2025-06-16 12:27:12	817	0.039819
2025-06-16 12:27:13	818	0.035223
2025-06-16 12:27:14	819	0.042117
2025-06-16 12:27:15	820	0.038506
2025-06-16 12:27:16	821	0.042117
2025-06-16 12:27:16	821	0.038506
2025-06-16 12:27:17	822	0.039819
2025-06-16 12:27:18	823	0.042445
2025-06-16 12:27:19	824	0.039819
2025-06-16 12:27:20	825	0.038834
2025-06-16 12:27:22	827	0.037193
2025-06-16 12:27:23	828	0.034894
2025-06-16 12:27:24	829	0.036208
2025-06-16 12:27:24	829	0.039162
2025-06-16 12:27:25	830	0.036208
2025-06-16 12:27:26	831	0.041789
2025-06-16 12:27:27	832	0.041789
2025-06-16 12:27:28	833	0.039819
2025-06-16 12:27:29	834	0.037193
2025-06-16 12:27:30	835	0.045728
2025-06-16 12:27:31	836	0.042774
2025-06-16 12:27:32	837	0.042774
2025-06-16 12:27:33	838	0.036864
2025-06-16 12:27:34	839	0.034566
2025-06-16 12:27:35	840	0.037849
2025-06-16 12:27:36	841	0.039819
2025-06-16 12:27:37	842	0.047042
2025-06-16 12:27:38	843	0.044087
2025-06-16 12:27:39	844	0.043759
2025-06-16 12:27:40	845	0.044087
2025-06-16 12:27:41	846	0.037849
2025-06-16 12:27:42	847	0.045072
2025-06-16 12:27:43	848	0.036536
2025-06-16 12:27:44	849	0.040147
2025-06-16 12:27:45	850	0.039491
2025-06-16 12:27:46	851	0.036208
2025-06-16 12:27:48	853	0.040147
2025-06-16 12:27:49	854	0.042445
2025-06-16 12:27:49	854	0.040147
2025-06-16 12:27:50	855	0.035879
2025-06-16 12:27:51	856	0.039819
2025-06-16 12:27:53	858	0.037193
2025-06-16 12:27:53	858	0.043102
2025-06-16 12:27:55	860	0.045072
2025-06-16 12:27:55	860	0.042117
2025-06-16 12:27:56	861	0.040476
2025-06-16 12:27:57	862	0.041132
2025-06-16 12:27:58	863	0.042445
2025-06-16 12:27:59	864	0.037849
2025-06-16 12:28:00	865	0.032596
2025-06-16 12:28:01	866	0.040147
2025-06-16 12:28:02	867	0.042117
2025-06-16 12:28:03	868	0.041132
2025-06-16 12:28:04	869	0.042774
2025-06-16 12:28:05	870	0.038834
2025-06-16 12:28:06	871	0.039819
2025-06-16 12:28:07	872	0.038177
2025-06-16 12:28:08	873	0.039491
2025-06-16 12:28:09	874	0.034894
2025-06-16 12:28:10	875	0.036208
2025-06-16 12:28:11	876	0.040147
2025-06-16 12:28:12	877	0.042774
2025-06-16 12:28:13	878	0.038834
2025-06-16 12:28:14	879	0.039162
2025-06-16 12:28:14	879	0.040147
2025-06-16 12:28:16	881	0.039162
2025-06-16 12:28:17	882	0.040476
2025-06-16 12:28:17	882	0.041132
2025-06-16 12:28:19	884	0.042117
2025-06-16 12:28:19	884	0.036864
2025-06-16 12:28:20	885	0.040147
2025-06-16 12:28:21	886	0.04146
2025-06-16 12:28:22	887	0.04146
2025-06-16 12:28:23	888	0.036208
2025-06-16 12:28:24	889	0.041132
2025-06-16 12:28:25	890	0.039491
2025-06-16 12:28:26	891	0.043102
2025-06-16 12:28:27	892	0.042774
2025-06-16 12:28:28	893	0.038834
2025-06-16 12:28:29	894	0.042117
2025-06-16 12:28:30	895	0.037521
2025-06-16 12:28:31	896	0.040147
2025-06-16 12:28:32	897	0.036864
2025-06-16 12:28:33	898	0.040804
2025-06-16 12:28:34	899	0.042774
2025-06-16 12:28:35	900	0.04343
2025-06-16 12:28:36	901	0.039491
2025-06-16 12:28:37	902	0.040476
2025-06-16 12:28:38	903	0.035223
2025-06-16 12:28:39	904	0.037849
2025-06-16 12:28:40	905	0.042117
2025-06-16 12:28:41	906	0.038506
2025-06-16 12:28:42	907	0.041789
2025-06-16 12:28:42	907	0.039162
2025-06-16 12:28:43	908	0.04146
2025-06-16 12:28:44	909	0.036536
2025-06-16 12:28:46	911	0.041132
2025-06-16 12:28:46	911	0.036208
2025-06-16 12:28:47	912	0.040804
2025-06-16 12:28:49	914	0.040804
2025-06-16 12:28:49	914	0.03391
2025-06-16 12:28:50	915	0.042774
2025-06-16 12:28:51	916	0.042445
2025-06-16 12:28:52	917	0.038834
2025-06-16 12:28:53	918	0.042445
2025-06-16 12:28:54	919	0.045072
2025-06-16 12:28:55	920	0.036536
2025-06-16 12:28:56	921	0.033253
2025-06-16 12:28:57	922	0.048355
2025-06-16 12:28:58	923	0.038834
2025-06-16 12:28:59	924	0.048026
2025-06-16 12:29:00	925	0.042445
2025-06-16 12:29:01	926	0.044743
2025-06-16 12:29:02	927	0.043759
2025-06-16 12:29:03	928	0.038506
2025-06-16 12:29:04	929	0.037521
2025-06-16 12:29:05	930	0.035223
2025-06-16 12:29:06	931	0.041132
2025-06-16 12:29:07	932	0.042445
2025-06-16 12:29:08	933	0.043759
2025-06-16 12:29:08	933	0.041789
2025-06-16 12:29:09	934	0.037193
2025-06-16 12:29:10	935	0.034566
2025-06-16 12:29:11	936	0.043102
2025-06-16 12:29:12	937	0.041132
2025-06-16 12:29:13	938	0.04146
2025-06-16 12:29:14	939	0.037849
2025-06-16 12:29:15	940	0.038506
2025-06-16 12:29:16	941	0.042774
2025-06-16 12:29:17	942	0.041132
2025-06-16 12:29:18	943	0.038834
2025-06-16 12:29:19	944	0.038834
2025-06-16 12:29:20	945	0.03391
2025-06-16 12:29:21	946	0.036864
2025-06-16 12:29:22	947	0.040804
2025-06-16 12:29:23	948	0.041789
2025-06-16 12:29:24	949	0.044415
2025-06-16 12:29:25	950	0.040476
2025-06-16 12:29:26	951	0.040147
2025-06-16 12:29:27	952	0.039491
2025-06-16 12:29:28	953	0.043102
2025-06-16 12:29:29	954	0.040804
2025-06-16 12:29:30	955	0.039819
2025-06-16 12:29:31	956	0.042445
2025-06-16 12:29:32	957	0.041789
2025-06-16 12:29:32	957	0.036864
2025-06-16 12:29:34	959	0.04146
2025-06-16 12:29:34	959	0.041132
2025-06-16 12:29:35	960	0.043759
2025-06-16 12:29:37	962	0.04343
2025-06-16 12:29:37	962	0.035551
2025-06-16 12:29:38	963	0.040147
2025-06-16 12:29:39	964	0.038506
2025-06-16 12:29:40	965	0.039819
2025-06-16 12:29:41	966	0.040147
2025-06-16 12:29:42	967	0.040476
2025-06-16 12:29:43	968	0.043102
2025-06-16 12:29:44	969	0.039491
2025-06-16 12:29:45	970	0.044415
2025-06-16 12:29:46	971	0.038177
2025-06-16 12:29:47	972	0.035879
2025-06-16 12:29:48	973	0.042117
2025-06-16 12:29:49	974	0.041132
2025-06-16 12:29:50	975	0.038506
2025-06-16 12:29:51	976	0.034238
2025-06-16 12:29:52	977	0.03391
2025-06-16 12:29:53	978	0.039491
2025-06-16 12:29:54	979	0.044415
2025-06-16 12:29:55	980	0.04343
2025-06-16 12:29:56	981	0.043759
2025-06-16 12:29:57	982	0.035879
2025-06-16 12:29:58	983	0.039491
2025-06-16 12:29:58	983	0.04146
2025-06-16 12:29:59	984	0.046057
2025-06-16 12:30:00	985	0.04737
2025-06-16 12:30:01	986	0.04146
2025-06-16 12:30:03	988	0.041132
2025-06-16 12:30:03	988	0.040476
2025-06-16 12:30:04	989	0.046057
2025-06-16 12:30:05	990	0.037521
2025-06-16 12:30:06	991	0.038834
2025-06-16 12:30:07	992	0.041132
2025-06-16 12:30:08	993	0.036208
2025-06-16 12:30:09	994	0.04343
2025-06-16 12:30:10	995	0.042445
2025-06-16 12:30:11	996	0.042117
2025-06-16 12:30:12	997	0.044087
2025-06-16 12:30:13	998	0.035551
2025-06-16 12:30:14	999	0.036208
2025-06-16 12:30:15	1000	0.042445
2025-06-16 12:30:16	1001	0.040147
2025-06-16 12:30:17	1002	0.04146
2025-06-16 12:30:18	1003	0.039819
2025-06-16 12:30:19	1004	0.039162
2025-06-16 12:30:20	1005	0.039162
2025-06-16 12:30:21	1006	0.044087
2025-06-16 12:30:22	1007	0.036536
2025-06-16 12:30:23	1008	0.037849
2025-06-16 12:30:24	1009	0.039819
2025-06-16 12:30:25	1010	0.041132
2025-06-16 12:30:26	1011	0.034238
2025-06-16 12:30:27	1012	0.04146
2025-06-16 12:30:28	1013	0.036864
2025-06-16 12:30:29	1014	0.037849
2025-06-16 12:30:30	1015	0.039819
2025-06-16 12:30:31	1016	0.038834
2025-06-16 12:30:32	1017	0.042774
2025-06-16 12:30:33	1018	0.038834
2025-06-16 12:30:34	1019	0.037193
2025-06-16 12:30:35	1020	0.041132
2025-06-16 12:30:36	1021	0.038177
2025-06-16 12:30:37	1022	0.036864
2025-06-16 12:30:38	1023	0.039819
2025-06-16 12:30:39	1024	0.036536
2025-06-16 12:30:40	1025	0.04146
2025-06-16 12:30:41	1026	0.036864
2025-06-16 12:30:42	1027	0.040147
2025-06-16 12:30:43	1028	0.036208
2025-06-16 12:30:44	1029	0.042117
2025-06-16 12:30:45	1030	0.036864
2025-06-16 12:30:46	1031	0.046057
2025-06-16 12:30:47	1032	0.042117
2025-06-16 12:30:48	1033	0.041132
2025-06-16 12:30:49	1034	0.034894
2025-06-16 12:30:50	1035	0.037193
2025-06-16 12:30:51	1036	0.037521
2025-06-16 12:30:52	1037	0.035223
2025-06-16 12:30:53	1038	0.036864
2025-06-16 12:30:54	1039	0.034894
2025-06-16 12:30:56	1041	0.04343
2025-06-16 12:30:57	1042	0.048026
2025-06-16 12:30:58	1043	0.038834
2025-06-16 12:30:59	1044	0.037849
2025-06-16 12:31:00	1045	0.034566
2025-06-16 12:31:01	1046	0.038506
2025-06-16 12:31:02	1047	0.042445
2025-06-16 12:31:03	1048	0.042445
2025-06-16 12:31:04	1049	0.037193
2025-06-16 12:31:05	1050	0.039491
2025-06-16 12:31:06	1051	0.03391
2025-06-16 12:31:07	1052	0.042117
2025-06-16 12:31:08	1053	0.040147
2025-06-16 12:31:09	1054	0.041789
2025-06-16 12:31:10	1055	0.040804
2025-06-16 12:31:11	1056	0.038506
2025-06-16 12:31:12	1057	0.039491
2025-06-16 12:31:13	1058	0.04343
2025-06-16 12:31:14	1059	0.037849
2025-06-16 12:31:15	1060	0.039491
2025-06-16 12:31:16	1061	0.042445
2025-06-16 12:31:17	1062	0.034566
2025-06-16 12:31:18	1063	0.042774
2025-06-16 12:31:19	1064	0.043759
2025-06-16 12:31:20	1065	0.036208
2025-06-16 12:31:20	1065	0.040147
2025-06-16 12:31:22	1067	0.039491
2025-06-16 12:31:23	1068	0.040147
2025-06-16 12:31:24	1069	0.039491
2025-06-16 12:31:25	1070	0.042445
2025-06-16 12:31:26	1071	0.038506
2025-06-16 12:31:27	1072	0.039162
2025-06-16 12:31:28	1073	0.040804
2025-06-16 12:31:29	1074	0.037193
2025-06-16 12:31:29	1074	0.034894
2025-06-16 12:31:31	1076	0.037193
2025-06-16 12:31:32	1077	0.041132
2025-06-16 12:31:33	1078	0.038177
2025-06-16 12:31:34	1079	0.044087
2025-06-16 12:31:34	1079	0.036864
2025-06-16 12:31:35	1080	0.042117
2025-06-16 12:31:36	1081	0.035879
2025-06-16 12:31:38	1083	0.041132
2025-06-16 12:31:39	1084	0.042117
2025-06-16 12:31:40	1085	0.040147
2025-06-16 12:31:40	1085	0.036864
2025-06-16 12:31:42	1087	0.043102
2025-06-16 12:31:43	1088	0.0454
2025-06-16 12:31:43	1088	0.040476
2025-06-16 12:31:44	1089	0.040476
2025-06-16 12:31:46	1091	0.045072
2025-06-16 12:31:47	1092	0.045728
2025-06-16 12:31:48	1093	0.04146
2025-06-16 12:31:49	1094	0.041789
2025-06-16 12:31:49	1094	0.044743
2025-06-16 12:31:50	1095	0.039491
2025-06-16 12:31:51	1096	0.038834
2025-06-16 12:31:52	1097	0.033253
2025-06-16 12:31:54	1099	0.038834
2025-06-16 12:31:55	1100	0.039819
2025-06-16 12:31:56	1101	0.040476
2025-06-16 12:31:56	1101	0.039819
2025-06-16 12:31:58	1103	0.046057
2025-06-16 12:31:59	1104	0.036208
2025-06-16 12:32:00	1105	0.035879
2025-06-16 12:32:00	1105	0.037193
2025-06-16 12:32:02	1107	0.046713
2025-06-16 12:32:03	1108	0.042117
2025-06-16 12:32:04	1109	0.040147
2025-06-16 12:32:05	1110	0.04146
2025-06-16 12:32:06	1111	0.039819
2025-06-16 12:32:06	1111	0.038834
2025-06-16 12:32:08	1113	0.040804
2025-06-16 12:32:08	1113	0.039491
2025-06-16 12:32:10	1115	0.040147
2025-06-16 12:32:11	1116	0.037521
2025-06-16 12:32:12	1117	0.039819
2025-06-16 12:32:12	1117	0.041789
2025-06-16 12:32:14	1119	0.045072
2025-06-16 12:32:15	1120	0.04146
2025-06-16 12:32:16	1121	0.038506
2025-06-16 12:32:17	1122	0.039819
2025-06-16 12:32:18	1123	0.038506
2025-06-16 12:32:19	1124	0.037521
2025-06-16 12:32:20	1125	0.042117
2025-06-16 12:32:21	1126	0.042117
2025-06-16 12:32:22	1127	0.040147
2025-06-16 12:32:23	1128	0.043102
2025-06-16 12:32:24	1129	0.038834
2025-06-16 12:32:24	1129	0.039819
2025-06-16 12:32:25	1130	0.046057
2025-06-16 12:32:26	1131	0.039162
2025-06-16 12:32:27	1132	0.039162
2025-06-16 12:32:28	1133	0.040804
2025-06-16 12:32:29	1134	0.038177
2025-06-16 12:32:30	1135	0.042774
2025-06-16 12:32:31	1136	0.038834
2025-06-16 12:32:32	1137	0.044415
2025-06-16 12:32:33	1138	0.042117
2025-06-16 12:32:34	1139	0.040147
2025-06-16 12:32:35	1140	0.036536
2025-06-16 12:32:36	1141	0.042774
2025-06-16 12:32:37	1142	0.046057
2025-06-16 12:32:38	1143	0.04343
2025-06-16 12:32:39	1144	0.038834
2025-06-16 12:32:40	1145	0.0454
2025-06-16 12:32:41	1146	0.039819
2025-06-16 12:32:42	1147	0.041789
2025-06-16 12:32:43	1148	0.040804
2025-06-16 12:32:44	1149	0.039819
2025-06-16 12:32:45	1150	0.032596
2025-06-16 12:32:46	1151	0.037193
2025-06-16 12:32:47	1152	0.046385
2025-06-16 12:32:48	1153	0.043759
2025-06-16 12:32:49	1154	0.039819
2025-06-16 12:32:50	1155	0.038506
2025-06-16 12:32:51	1156	0.04343
2025-06-16 12:32:52	1157	0.036536
2025-06-16 12:32:52	1157	0.037193
2025-06-16 12:32:54	1159	0.041789
2025-06-16 12:32:54	1159	0.039162
2025-06-16 12:32:55	1160	0.038506
2025-06-16 12:32:56	1161	0.040804
2025-06-16 12:32:58	1163	0.037521
2025-06-16 12:32:59	1164	0.038834
2025-06-16 12:32:59	1164	0.041789
2025-06-16 12:33:00	1165	0.034894
2025-06-16 12:33:01	1166	0.038177
2025-06-16 12:33:02	1167	0.040476
2025-06-16 12:33:03	1168	0.042445
2025-06-16 12:33:04	1169	0.038506
2025-06-16 12:33:05	1170	0.045072
2025-06-16 12:33:06	1171	0.041132
2025-06-16 12:33:07	1172	0.038834
2025-06-16 12:33:08	1173	0.04146
2025-06-16 12:33:09	1174	0.036208
2025-06-16 12:33:10	1175	0.043102
2025-06-16 12:33:11	1176	0.035879
2025-06-16 12:33:12	1177	0.034238
2025-06-16 12:33:13	1178	0.048026
2025-06-16 12:33:14	1179	0.044743
2025-06-16 12:33:15	1180	0.038506
2025-06-16 12:33:16	1181	0.039491
2025-06-16 12:33:17	1182	0.040804
2025-06-16 12:33:18	1183	0.044743
2025-06-16 12:33:18	1183	0.046713
2025-06-16 12:33:20	1185	0.037521
2025-06-16 12:33:20	1185	0.044087
2025-06-16 12:33:22	1187	0.040147
2025-06-16 12:33:23	1188	0.039162
2025-06-16 12:33:24	1189	0.04146
2025-06-16 12:33:24	1189	0.040804
2025-06-16 12:33:25	1190	0.037193
2025-06-16 12:33:26	1191	0.04343
2025-06-16 12:33:27	1192	0.039162
2025-06-16 12:33:28	1193	0.037193
2025-06-16 12:33:29	1194	0.038177
2025-06-16 12:33:30	1195	0.04146
2025-06-16 12:33:31	1196	0.04146
2025-06-16 12:33:32	1197	0.039162
2025-06-16 12:33:33	1198	0.042117
2025-06-16 12:33:34	1199	0.041132
2025-06-16 12:33:35	1200	0.038506
2025-06-16 12:33:36	1201	0.039819
2025-06-16 12:33:37	1202	0.040147
2025-06-16 12:33:38	1203	0.044743
2025-06-16 12:33:39	1204	0.036864
2025-06-16 12:33:40	1205	0.042117
2025-06-16 12:33:41	1206	0.042774
2025-06-16 12:33:42	1207	0.039819
2025-06-16 12:33:43	1208	0.038506
2025-06-16 12:33:44	1209	0.044415
2025-06-16 12:33:44	1209	0.039162
2025-06-16 12:33:46	1211	0.041789
2025-06-16 12:33:46	1211	0.040147
2025-06-16 12:33:48	1213	0.042774
2025-06-16 12:33:48	1213	0.039819
2025-06-16 12:33:49	1214	0.042117
2025-06-16 12:33:50	1215	0.039819
2025-06-16 12:33:51	1216	0.042445
2025-06-16 12:33:52	1217	0.039162
2025-06-16 12:33:53	1218	0.039819
2025-06-16 12:33:54	1219	0.037193
2025-06-16 12:33:55	1220	0.039491
2025-06-16 12:33:56	1221	0.041789
2025-06-16 12:33:57	1222	0.038834
2025-06-16 12:33:58	1223	0.043102
2025-06-16 12:33:59	1224	0.035879
2025-06-16 12:34:00	1225	0.041132
2025-06-16 12:34:01	1226	0.038834
2025-06-16 12:34:02	1227	0.038506
2025-06-16 12:34:03	1228	0.0454
2025-06-16 12:34:04	1229	0.040804
2025-06-16 12:34:05	1230	0.042117
2025-06-16 12:34:06	1231	0.044743
2025-06-16 12:34:07	1232	0.040476
2025-06-16 12:34:08	1233	0.038834
2025-06-16 12:34:09	1234	0.043102
2025-06-16 12:34:10	1235	0.036208
2025-06-16 12:34:11	1236	0.044087
2025-06-16 12:34:12	1237	0.039162
2025-06-16 12:34:13	1238	0.041132
2025-06-16 12:34:14	1239	0.038834
2025-06-16 12:34:14	1239	0.042774
2025-06-16 12:34:15	1240	0.04146
2025-06-16 12:34:16	1241	0.043102
2025-06-16 12:34:17	1242	0.037849
2025-06-16 12:34:18	1243	0.039162
2025-06-16 12:34:19	1244	0.040147
2025-06-16 12:34:20	1245	0.041789
2025-06-16 12:34:21	1246	0.038506
2025-06-16 12:34:23	1248	0.035551
2025-06-16 12:34:23	1248	0.04343
2025-06-16 12:34:24	1249	0.037849
2025-06-16 12:34:25	1250	0.04343
2025-06-16 12:34:26	1251	0.03391
2025-06-16 12:34:27	1252	0.039162
2025-06-16 12:34:28	1253	0.040147
2025-06-16 12:34:29	1254	0.040147
2025-06-16 12:34:30	1255	0.040147
2025-06-16 12:34:31	1256	0.039491
2025-06-16 12:34:32	1257	0.034566
2025-06-16 12:34:33	1258	0.041132
2025-06-16 12:34:34	1259	0.0454
2025-06-16 12:34:35	1260	0.041132
2025-06-16 12:34:36	1261	0.042445
2025-06-16 12:34:37	1262	0.040804
2025-06-16 12:34:38	1263	0.042774
2025-06-16 12:34:39	1264	0.046385
2025-06-16 12:34:40	1265	0.035879
2025-06-16 12:34:41	1266	0.038177
2025-06-16 12:34:42	1267	0.042774
2025-06-16 12:34:43	1268	0.042445
2025-06-16 12:34:43	1268	0.047042
2025-06-16 12:34:45	1270	0.038506
2025-06-16 12:34:46	1271	0.042117
2025-06-16 12:34:46	1271	0.039819
2025-06-16 12:34:47	1272	0.042117
2025-06-16 12:34:48	1273	0.042774
2025-06-16 12:34:49	1274	0.039491
2025-06-16 12:34:50	1275	0.038506
2025-06-16 12:34:51	1276	0.032596
2025-06-16 12:34:52	1277	0.040147
2025-06-16 12:34:53	1278	0.035879
2025-06-16 12:34:54	1279	0.040476
2025-06-16 12:34:55	1280	0.043759
2025-06-16 12:34:56	1281	0.039819
2025-06-16 12:34:57	1282	0.040804
2025-06-16 12:34:58	1283	0.038834

## Sheet: Pressure Data
dateTime	Relative time	G1	G2	G4	G5
2025-06-16 12:11:29	0	5.99e-06	0.0001	0.0001	-0.041297
2025-06-16 12:11:30	1	5.97e-06	0.0001	0.0001	-0.03692
2025-06-16 12:11:31	2	5.97e-06	0.0001	0.0001	-0.03692
2025-06-16 12:11:32	3	5.97e-06	0.0001	0.0001	-0.028166
2025-06-16 12:11:33	4	5.97e-06	0.0001	0.0001	-0.028166
2025-06-16 12:11:34	5	5.99e-06	0.0001	0.0001	-0.03692
2025-06-16 12:11:35	6	5.99e-06	0.0001	0.0001	-0.041297
2025-06-16 12:11:36	7	5.99e-06	0.0001	0.0001	-0.023789
2025-06-16 12:11:37	8	5.97e-06	0.0001	0.0001	-0.041297
2025-06-16 12:11:38	9	5.99e-06	0.0001	0.0001	-0.028166
2025-06-16 12:11:39	10	5.97e-06	0.0001	0.0001	-0.028166
2025-06-16 12:11:40	11	5.99e-06	0.0001	0.0001	-0.032543
2025-06-16 12:11:41	12	5.99e-06	0.0001	0.0001	-0.045674
2025-06-16 12:11:42	13	5.99e-06	0.0001	0.0001	-0.03692
2025-06-16 12:11:42	13	5.99e-06	0.0001	0.0001	-0.03692
2025-06-16 12:11:43	14	5.99e-06	0.0001	0.0001	-0.032543
2025-06-16 12:11:44	15	5.99e-06	0.0001	0.0001	-0.032543
2025-06-16 12:11:45	16	5.99e-06	0.0001	0.0001	-0.023789
2025-06-16 12:11:46	17	5.99e-06	0.0001	0.0001	-0.023789
2025-06-16 12:11:47	18	5.97e-06	0.0001	0.0001	-0.028166
2025-06-16 12:11:48	19	5.97e-06	0.0001	0.0001	-0.041297
2025-06-16 12:11:49	20	5.97e-06	0.0001	0.0001	-0.045674
2025-06-16 12:11:50	21	5.99e-06	0.0001	0.0001	-0.032543
2025-06-16 12:11:51	22	5.99e-06	0.0001	0.0001	-0.032543
2025-06-16 12:11:52	23	5.99e-06	0.0001	0.0001	-0.023789
2025-06-16 12:11:53	24	5.99e-06	0.0001	0.0001	-0.028166
2025-06-16 12:11:54	25	5.97e-06	0.0001	0.0001	-0.03692
2025-06-16 12:11:55	26	5.97e-06	0.0001	0.0001	-0.03692
2025-06-16 12:11:56	27	5.97e-06	0.0001	0.0001	-0.032543
2025-06-16 12:11:57	28	5.99e-06	0.0001	0.0001	-0.032543
2025-06-16 12:11:58	29	5.97e-06	0.0001	0.0001	-0.03692
2025-06-16 12:11:59	30	5.99e-06	0.0001	0.0001	-0.03692
2025-06-16 12:12:00	31	5.99e-06	0.0001	0.0001	-0.032543
2025-06-16 12:12:01	32	5.99e-06	0.0001	0.0001	-0.032543
2025-06-16 12:12:02	33	5.99e-06	0.0001	0.0001	-0.028166
2025-06-16 12:12:03	34	5.99e-06	0.0001	0.0001	-0.032543
2025-06-16 12:12:04	35	5.99e-06	0.0001	0.0001	-0.03692
2025-06-16 12:12:05	36	5.99e-06	0.0001	0.0001	-0.023789
2025-06-16 12:12:06	37	5.99e-06	0.0001	0.0001	-0.041297
2025-06-16 12:12:07	38	5.97e-06	0.0001	0.0001	-0.023789
2025-06-16 12:12:08	39	5.99e-06	0.0001	0.0001	-0.03692
2025-06-16 12:12:09	40	5.99e-06	0.0001	0.0001	-0.03692
2025-06-16 12:12:10	41	5.97e-06	0.0001	0.0001	-0.028166
2025-06-16 12:12:11	42	5.99e-06	0.0001	0.0001	-0.03692
2025-06-16 12:12:12	43	5.99e-06	0.0001	0.0001	-0.03692
2025-06-16 12:12:13	44	5.99e-06	0.0001	0.0001	-0.028166
2025-06-16 12:12:14	45	5.99e-06	0.0001	0.0001	-0.045674
2025-06-16 12:12:15	46	5.99e-06	0.0001	0.0001	-0.032543
2025-06-16 12:12:16	47	5.99e-06	0.0001	0.0001	-0.041297
2025-06-16 12:12:16	47	5.99e-06	0.0001	0.0001	-0.041297
2025-06-16 12:12:17	48	5.99e-06	0.0001	0.0001	-0.045674
2025-06-16 12:12:18	49	5.99e-06	0.0001	0.0001	-0.023789
2025-06-16 12:12:19	50	5.99e-06	0.0001	0.0001	-0.03692
2025-06-16 12:12:20	51	5.99e-06	0.0001	0.0001	-0.03692
2025-06-16 12:12:21	52	5.99e-06	0.0001	0.0001	-0.023789
2025-06-16 12:12:22	53	5.99e-06	0.0001	0.0001	-0.028166
2025-06-16 12:12:23	54	5.97e-06	0.0001	0.0001	-0.019412
2025-06-16 12:12:24	55	5.99e-06	0.0001	0.0001	-0.023789
2025-06-16 12:12:25	56	5.99e-06	0.0001	0.0001	-0.03692
2025-06-16 12:12:26	57	5.97e-06	0.0001	0.0001	-0.041297
2025-06-16 12:12:27	58	5.99e-06	0.0001	0.0001	-0.03692
2025-06-16 12:12:28	59	5.97e-06	0.0001	0.0001	-0.019412
2025-06-16 12:12:29	60	5.97e-06	0.0001	0.0001	-0.028166
2025-06-16 12:12:30	61	5.97e-06	0.0001	0.0001	-0.028166
2025-06-16 12:12:31	62	5.97e-06	0.0001	0.0001	-0.019412
2025-06-16 12:12:32	63	5.97e-06	0.0001	0.0001	-0.023789
2025-06-16 12:12:33	64	5.99e-06	0.0001	0.0001	-0.032543
2025-06-16 12:12:34	65	5.97e-06	0.0001	0.0001	-0.023789
2025-06-16 12:12:35	66	5.97e-06	0.0001	0.0001	-0.03692
2025-06-16 12:12:36	67	5.99e-06	0.0001	0.0001	-0.028166
2025-06-16 12:12:37	68	5.99e-06	0.0001	0.0001	-0.03692
2025-06-16 12:12:38	69	5.99e-06	0.0001	0.0001	-0.023789
2025-06-16 12:12:39	70	5.99e-06	0.0001	0.0001	-0.032543
2025-06-16 12:12:40	71	5.99e-06	0.0001	0.0001	-0.03692
2025-06-16 12:12:41	72	5.99e-06	0.0001	0.0001	-0.019412
2025-06-16 12:12:42	73	5.97e-06	0.0001	0.0001	-0.028166
2025-06-16 12:12:42	73	5.99e-06	0.0001	0.0001	-0.03692
2025-06-16 12:12:43	74	5.97e-06	0.0001	0.0001	-0.028166
2025-06-16 12:12:44	75	5.99e-06	0.0001	0.0001	-0.03692
2025-06-16 12:12:45	76	5.97e-06	0.0001	0.0001	-0.028166
2025-06-16 12:12:46	77	5.99e-06	0.0001	0.0001	-0.023789
2025-06-16 12:12:47	78	5.99e-06	0.0001	0.0001	-0.032543
2025-06-16 12:12:48	79	5.99e-06	0.0001	0.0001	-0.028166
2025-06-16 12:12:49	80	5.99e-06	0.0001	0.0001	-0.032543
2025-06-16 12:12:50	81	5.99e-06	0.0001	0.0001	-0.023789
2025-06-16 12:12:51	82	5.99e-06	0.0001	0.0001	-0.028166
2025-06-16 12:12:52	83	5.99e-06	0.0001	0.0001	-0.032543
2025-06-16 12:12:53	84	5.99e-06	0.0001	0.0001	-0.028166
2025-06-16 12:12:54	85	5.99e-06	0.0001	0.0001	-0.03692
2025-06-16 12:12:55	86	5.99e-06	0.0001	0.0001	-0.028166
2025-06-16 12:12:56	87	5.99e-06	0.0001	0.0001	-0.023789
2025-06-16 12:12:57	88	5.97e-06	0.0001	0.0001	-0.019412
2025-06-16 12:12:58	89	5.99e-06	0.0001	0.0001	-0.03692
2025-06-16 12:12:59	90	5.99e-06	0.0001	0.0001	-0.028166
2025-06-16 12:13:00	91	5.97e-06	0.0001	0.0001	-0.023789
2025-06-16 12:13:01	92	5.97e-06	0.0001	0.0001	-0.019412
2025-06-16 12:13:02	93	5.99e-06	0.0001	0.0001	-0.023789
2025-06-16 12:13:03	94	5.99e-06	0.0001	0.0001	-0.041297
2025-06-16 12:13:04	95	5.99e-06	0.0001	0.0001	-0.045674
2025-06-16 12:13:05	96	5.99e-06	0.0001	0.0001	-0.023789
2025-06-16 12:13:06	97	5.97e-06	0.0001	0.0001	-0.032543
2025-06-16 12:13:07	98	5.99e-06	0.0001	0.0001	-0.028166
2025-06-16 12:13:07	98	5.99e-06	0.0001	0.0001	-0.032543
2025-06-16 12:13:08	99	5.99e-06	0.0001	0.0001	-0.03692
2025-06-16 12:13:09	100	5.99e-06	0.0001	0.0001	-0.03692
2025-06-16 12:13:10	101	5.99e-06	0.0001	0.0001	-0.019412
2025-06-16 12:13:12	103	5.99e-06	0.0001	0.0001	-0.019412
2025-06-16 12:13:13	104	5.97e-06	0.0001	0.0001	-0.03692
2025-06-16 12:13:14	105	5.99e-06	0.0001	0.0001	-0.019412
2025-06-16 12:13:15	106	5.99e-06	0.0001	0.0001	-0.041297
2025-06-16 12:13:15	106	5.99e-06	0.0001	0.0001	-0.041297
2025-06-16 12:13:16	107	5.99e-06	0.0001	0.0001	-0.03692
2025-06-16 12:13:17	108	5.99e-06	0.0001	0.0001	-0.03692
2025-06-16 12:13:18	109	5.99e-06	0.0001	0.0001	-0.041297
2025-06-16 12:13:19	110	5.99e-06	0.0001	0.0001	-0.032543
2025-06-16 12:13:20	111	5.99e-06	0.0001	0.0001	-0.023789
2025-06-16 12:13:21	112	5.99e-06	0.0001	0.0001	-0.032543
2025-06-16 12:13:22	113	5.97e-06	0.0001	0.0001	-0.028166
2025-06-16 12:13:23	114	5.99e-06	0.0001	0.0001	-0.032543
2025-06-16 12:13:24	115	5.97e-06	0.0001	0.0001	-0.032543
2025-06-16 12:13:25	116	5.97e-06	0.0001	0.0001	-0.023789
2025-06-16 12:13:26	117	5.99e-06	0.0001	0.0001	-0.03692
2025-06-16 12:13:27	118	5.97e-06	0.0001	0.0001	-0.023789
2025-06-16 12:13:28	119	5.99e-06	0.0001	0.0001	-0.032543
2025-06-16 12:13:29	120	5.97e-06	0.0001	0.0001	-0.028166
2025-06-16 12:13:30	121	5.97e-06	0.0001	0.0001	-0.032543
2025-06-16 12:13:31	122	5.95e-06	0.0001	0.0001	-0.023789
2025-06-16 12:13:32	123	5.97e-06	0.0001	0.0001	-0.023789
2025-06-16 12:13:33	124	5.97e-06	0.0001	0.0001	-0.023789
2025-06-16 12:13:34	125	5.97e-06	0.0001	0.0001	-0.023789
2025-06-16 12:13:35	126	5.95e-06	0.0001	0.0001	-0.019412
2025-06-16 12:13:36	127	5.97e-06	0.0001	0.0001	-0.028166
2025-06-16 12:13:37	128	5.97e-06	0.0001	0.0001	-0.032543
2025-06-16 12:13:38	129	5.87e-06	0.0001	0.0001	-0.028166
2025-06-16 12:13:39	130	5.87e-06	0.0001	0.0001	-0.028166
2025-06-16 12:13:40	131	5.87e-06	0.0001	0.0001	-0.041297
2025-06-16 12:13:41	132	5.87e-06	0.0001	0.0001	-0.028166
2025-06-16 12:13:42	133	5.87e-06	0.0001	0.0001	-0.041297
2025-06-16 12:13:43	134	5.89e-06	0.0001	0.0001	-0.028166
2025-06-16 12:13:44	135	5.87e-06	0.0001	0.0001	-0.032543
2025-06-16 12:13:45	136	5.87e-06	0.0001	0.0001	-0.028166
2025-06-16 12:13:46	137	5.87e-06	0.0001	0.0001	-0.028166
2025-06-16 12:13:47	138	5.89e-06	0.0001	0.0001	-0.028166
2025-06-16 12:13:48	139	5.89e-06	0.0001	0.0001	-0.028166
2025-06-16 12:13:49	140	5.87e-06	0.0001	0.0001	-0.032543
2025-06-16 12:13:50	141	5.87e-06	0.0001	0.0001	-0.023789
2025-06-16 12:13:51	142	5.87e-06	0.0001	0.0001	-0.023789
2025-06-16 12:13:52	143	5.89e-06	0.0001	0.0001	-0.028166
2025-06-16 12:13:53	144	5.87e-06	0.0001	0.0001	-0.045674
2025-06-16 12:13:54	145	5.89e-06	0.0001	0.0001	-0.03692
2025-06-16 12:13:55	146	5.87e-06	0.0001	0.0001	-0.023789
2025-06-16 12:13:56	147	5.87e-06	0.0001	0.0001	-0.023789
2025-06-16 12:13:57	148	5.87e-06	0.0001	0.0001	-0.028166
2025-06-16 12:13:58	149	5.87e-06	0.0001	0.0001	-0.03692
2025-06-16 12:13:59	150	5.87e-06	0.0001	0.0001	-0.023789
2025-06-16 12:14:00	151	5.89e-06	0.0001	0.0001	-0.03692
2025-06-16 12:14:01	152	5.87e-06	0.0001	0.0001	-0.041297
2025-06-16 12:14:02	153	5.87e-06	0.0001	0.0001	-0.041297
2025-06-16 12:14:03	154	5.87e-06	0.0001	0.0001	-0.028166
2025-06-16 12:14:04	155	5.87e-06	0.0001	0.0001	-0.032543
2025-06-16 12:14:05	156	5.87e-06	0.0001	0.0001	-0.028166
2025-06-16 12:14:06	157	5.89e-06	0.0001	0.0001	-0.03692
2025-06-16 12:14:07	158	5.87e-06	0.0001	0.0001	-0.041297
2025-06-16 12:14:08	159	5.87e-06	0.0001	0.0001	-0.028166
2025-06-16 12:14:09	160	5.87e-06	0.0001	0.0001	-0.032543
2025-06-16 12:14:10	161	5.87e-06	0.0001	0.0001	-0.032543
2025-06-16 12:14:11	162	5.87e-06	0.0001	0.0001	-0.03692
2025-06-16 12:14:12	163	5.87e-06	0.0001	0.0001	-0.028166
2025-06-16 12:14:13	164	5.87e-06	0.0001	0.0001	-0.054427
2025-06-16 12:14:14	165	5.87e-06	0.0001	0.0001	-0.023789
2025-06-16 12:14:15	166	5.87e-06	0.0001	0.0001	-0.028166
2025-06-16 12:14:16	167	5.87e-06	0.0001	0.0001	-0.03692
2025-06-16 12:14:17	168	5.87e-06	0.0001	0.0001	-0.028166
2025-06-16 12:14:18	169	5.87e-06	0.0001	0.0001	-0.032543
2025-06-16 12:14:19	170	5.87e-06	0.0001	0.0001	-0.023789
2025-06-16 12:14:20	171	5.87e-06	0.0001	0.0001	-0.032543
2025-06-16 12:14:21	172	5.89e-06	0.0001	0.0001	-0.041297
2025-06-16 12:14:22	173	5.87e-06	0.0001	0.0001	-0.03692
2025-06-16 12:14:23	174	5.87e-06	0.0001	0.0001	-0.032543
2025-06-16 12:14:24	175	5.87e-06	0.0001	0.0001	-0.03692
2025-06-16 12:14:25	176	5.87e-06	0.0001	0.0001	-0.028166
2025-06-16 12:14:26	177	5.87e-06	0.0001	0.0001	-0.015035
2025-06-16 12:14:27	178	5.89e-06	0.0001	0.0001	-0.05005
2025-06-16 12:14:28	179	5.87e-06	0.0001	0.0001	-0.032543
2025-06-16 12:14:29	180	5.87e-06	0.0001	0.0001	-0.045674
2025-06-16 12:14:30	181	5.87e-06	0.0001	0.0001	-0.019412
2025-06-16 12:14:31	182	5.87e-06	0.0001	0.0001	-0.023789
2025-06-16 12:14:32	183	5.87e-06	0.0001	0.0001	-0.023789
2025-06-16 12:14:33	184	5.87e-06	0.0001	0.0001	-0.032543
2025-06-16 12:14:34	185	5.87e-06	0.0001	0.0001	-0.032543
2025-06-16 12:14:35	186	5.87e-06	0.0001	0.0001	-0.028166
2025-06-16 12:14:36	187	5.87e-06	0.0001	0.0001	-0.023789
2025-06-16 12:14:37	188	5.89e-06	0.0001	0.0001	-0.03692
2025-06-16 12:14:38	189	5.87e-06	0.0001	0.0001	-0.032543
2025-06-16 12:14:39	190	5.87e-06	0.0001	0.0001	-0.028166
2025-06-16 12:14:40	191	5.89e-06	0.0001	0.0001	-0.015035
2025-06-16 12:14:41	192	5.89e-06	0.0001	0.0001	-0.023789
2025-06-16 12:14:42	193	5.87e-06	0.0001	0.0001	-0.041297
2025-06-16 12:14:43	194	5.87e-06	0.0001	0.0001	-0.028166
2025-06-16 12:14:44	195	5.87e-06	0.0001	0.0001	-0.032543
2025-06-16 12:14:45	196	5.87e-06	0.0001	0.0001	-0.023789
2025-06-16 12:14:46	197	5.87e-06	0.0001	0.0001	-0.032543
2025-06-16 12:14:47	198	5.87e-06	0.0001	0.0001	-0.019412
2025-06-16 12:14:48	199	5.87e-06	0.0001	0.0001	-0.032543
2025-06-16 12:14:49	200	5.87e-06	0.0001	0.0001	-0.041297
2025-06-16 12:14:50	201	5.87e-06	0.0001	0.0001	-0.032543
2025-06-16 12:14:51	202	5.87e-06	0.0001	0.0001	-0.032543
2025-06-16 12:14:52	203	5.87e-06	0.0001	0.0001	-0.019412
2025-06-16 12:14:53	204	5.87e-06	0.0001	0.0001	-0.03692
2025-06-16 12:14:54	205	5.87e-06	0.0001	0.0001	-0.023789
2025-06-16 12:14:55	206	5.89e-06	0.0001	0.0001	-0.023789
2025-06-16 12:14:56	207	5.89e-06	0.0001	0.0001	-0.019412
2025-06-16 12:14:57	208	5.89e-06	0.0001	0.0001	-0.041297
2025-06-16 12:14:58	209	5.87e-06	0.0001	0.0001	-0.028166
2025-06-16 12:14:59	210	5.87e-06	0.0001	0.0001	-0.03692
2025-06-16 12:15:00	211	5.87e-06	0.0001	0.0001	-0.023789
2025-06-16 12:15:01	212	5.87e-06	0.0001	0.0001	-0.028166
2025-06-16 12:15:02	213	5.89e-06	0.0001	0.0001	-0.023789
2025-06-16 12:15:03	214	5.87e-06	0.0001	0.0001	-0.028166
2025-06-16 12:15:04	215	5.87e-06	0.0001	0.0001	-0.03692
2025-06-16 12:15:05	216	5.87e-06	0.0001	0.0001	-0.028166
2025-06-16 12:15:06	217	5.87e-06	0.0001	0.0001	-0.041297
2025-06-16 12:15:07	218	5.87e-06	0.0001	0.0001	-0.032543
2025-06-16 12:15:08	219	5.87e-06	0.0001	0.0001	-0.03692
2025-06-16 12:15:09	220	5.87e-06	0.0001	0.0001	-0.032543
2025-06-16 12:15:10	221	5.87e-06	0.0001	0.0001	-0.023789
2025-06-16 12:15:11	222	5.87e-06	0.0001	0.0001	-0.03692
2025-06-16 12:15:12	223	5.87e-06	0.0001	0.0001	-0.023789
2025-06-16 12:15:13	224	5.87e-06	0.0001	0.0001	-0.023789
2025-06-16 12:15:14	225	5.87e-06	0.0001	0.0001	-0.032543
2025-06-16 12:15:14	225	5.87e-06	0.0001	0.0001	-0.028166
2025-06-16 12:15:15	226	5.87e-06	0.0001	0.0001	-0.028166
2025-06-16 12:15:16	227	5.87e-06	0.0001	0.0001	-0.023789
2025-06-16 12:15:17	228	5.87e-06	0.0001	0.0001	-0.023789
2025-06-16 12:15:18	229	5.87e-06	0.0001	0.0001	-0.03692
2025-06-16 12:15:19	230	5.87e-06	0.0001	0.0001	-0.019412
2025-06-16 12:15:20	231	5.87e-06	0.0001	0.0001	-0.019412
2025-06-16 12:15:21	232	5.87e-06	0.0001	0.0001	-0.019412
2025-06-16 12:15:22	233	5.87e-06	0.0001	0.0001	-0.03692
2025-06-16 12:15:23	234	5.89e-06	0.0001	0.0001	-0.03692
2025-06-16 12:15:24	235	5.87e-06	0.0001	0.0001	-0.041297
2025-06-16 12:15:25	236	5.89e-06	0.0001	0.0001	-0.032543
2025-06-16 12:15:26	237	5.89e-06	0.0001	0.0001	-0.03692
2025-06-16 12:15:27	238	5.89e-06	0.0001	0.0001	-0.028166
2025-06-16 12:15:28	239	5.89e-06	0.0001	0.0001	-0.028166
2025-06-16 12:15:29	240	5.87e-06	0.0001	0.0001	-0.041297
2025-06-16 12:15:30	241	5.87e-06	0.0001	0.0001	-0.023789
2025-06-16 12:15:31	242	5.85e-06	0.0001	0.0001	-0.041297
2025-06-16 12:15:32	243	5.87e-06	0.0001	0.0001	-0.05005
2025-06-16 12:15:33	244	5.89e-06	0.0001	0.0001	-0.028166
2025-06-16 12:15:34	245	5.87e-06	0.0001	0.0001	-0.03692
2025-06-16 12:15:35	246	5.87e-06	0.0001	0.0001	-0.019412
2025-06-16 12:15:36	247	5.87e-06	0.0001	0.0001	-0.03692
2025-06-16 12:15:37	248	5.87e-06	0.0001	0.0001	-0.023789
2025-06-16 12:15:38	249	5.89e-06	0.0001	0.0001	-0.041297
2025-06-16 12:15:39	250	5.87e-06	0.0001	0.0001	-0.032543
2025-06-16 12:15:39	250	5.89e-06	0.0001	0.0001	-0.032543
2025-06-16 12:15:40	251	5.87e-06	0.0001	0.0001	-0.019412
2025-06-16 12:15:41	252	5.87e-06	0.0001	0.0001	-0.032543
2025-06-16 12:15:42	253	5.89e-06	0.0001	0.0001	-0.03692
2025-06-16 12:15:43	254	5.87e-06	0.0001	0.0001	-0.032543
2025-06-16 12:15:44	255	5.87e-06	0.0001	0.0001	-0.028166
2025-06-16 12:15:45	256	5.87e-06	0.0001	0.0001	-0.028166
2025-06-16 12:15:46	257	5.87e-06	0.0001	0.0001	-0.028166
2025-06-16 12:15:47	258	5.87e-06	0.0001	0.0001	-0.032543
2025-06-16 12:15:48	259	5.87e-06	0.0001	0.0001	-0.03692
2025-06-16 12:15:49	260	5.87e-06	0.0001	0.0001	-0.023789
2025-06-16 12:15:50	261	5.87e-06	0.0001	0.0001	-0.028166
2025-06-16 12:15:51	262	5.87e-06	0.0001	0.0001	-0.028166
2025-06-16 12:15:52	263	5.89e-06	0.0001	0.0001	-0.028166
2025-06-16 12:15:53	264	5.89e-06	0.0001	0.0001	-0.019412
2025-06-16 12:15:54	265	5.87e-06	0.0001	0.0001	-0.015035
2025-06-16 12:15:55	266	5.87e-06	0.0001	0.0001	-0.045674
2025-06-16 12:15:56	267	5.87e-06	0.0001	0.0001	-0.045674
2025-06-16 12:15:57	268	5.87e-06	0.0001	0.0001	-0.03692
2025-06-16 12:15:58	269	5.87e-06	0.0001	0.0001	-0.023789
2025-06-16 12:15:59	270	5.87e-06	0.0001	0.0001	-0.015035
2025-06-16 12:16:00	271	5.87e-06	0.0001	0.0001	-0.041297
2025-06-16 12:16:01	272	5.89e-06	0.0001	0.0001	-0.032543
2025-06-16 12:16:02	273	5.87e-06	0.0001	0.0001	-0.032543
2025-06-16 12:16:03	274	5.87e-06	0.0001	0.0001	-0.045674
2025-06-16 12:16:04	275	5.87e-06	0.0001	0.0001	-0.023789
2025-06-16 12:16:05	276	5.87e-06	0.0001	0.0001	-0.019412
2025-06-16 12:16:05	276	5.87e-06	0.0001	0.0001	-0.032543
2025-06-16 12:16:06	277	5.87e-06	0.0001	0.0001	-0.028166
2025-06-16 12:16:07	278	5.89e-06	0.0001	0.0001	-0.028166
2025-06-16 12:16:08	279	5.87e-06	0.0001	0.0001	-0.028166
2025-06-16 12:16:09	280	5.87e-06	0.0001	0.0001	-0.023789
2025-06-16 12:16:10	281	5.87e-06	0.0001	0.0001	-0.041297
2025-06-16 12:16:11	282	5.87e-06	0.0001	0.0001	-0.032543
2025-06-16 12:16:12	283	5.87e-06	0.0001	0.0001	-0.045674
2025-06-16 12:16:13	284	5.87e-06	0.0001	0.0001	-0.023789
2025-06-16 12:16:14	285	5.87e-06	0.0001	0.0001	-0.028166
2025-06-16 12:16:15	286	5.85e-06	0.0001	0.0001	-0.03692
2025-06-16 12:16:16	287	5.87e-06	0.0001	0.0001	-0.019412
2025-06-16 12:16:17	288	5.87e-06	0.0001	0.0001	-0.023789
2025-06-16 12:16:18	289	5.85e-06	0.0001	0.0001	-0.032543
2025-06-16 12:16:19	290	5.87e-06	0.0001	0.0001	-0.032543
2025-06-16 12:16:20	291	5.84e-06	0.0001	0.0001	-0.028166
2025-06-16 12:16:21	292	5.84e-06	0.0001	0.0001	-0.015035
2025-06-16 12:16:22	293	5.84e-06	0.0001	0.0001	-0.041297
2025-06-16 12:16:23	294	5.84e-06	0.0001	0.0001	-0.041297
2025-06-16 12:16:24	295	5.8e-06	0.0001	0.0001	-0.045674
2025-06-16 12:16:25	296	5.8e-06	0.0001	0.0001	-0.03692
2025-06-16 12:16:26	297	5.78e-06	0.0001	0.0001	-0.028166
2025-06-16 12:16:27	298	5.78e-06	0.0001	0.0001	-0.032543
2025-06-16 12:16:28	299	5.78e-06	0.0001	0.0001	-0.023789
2025-06-16 12:16:29	300	5.78e-06	0.0001	0.0001	-0.032543
2025-06-16 12:16:30	301	5.78e-06	0.0001	0.0001	-0.032543
2025-06-16 12:16:31	302	5.78e-06	0.0001	0.0001	-0.032543
2025-06-16 12:16:31	302	5.78e-06	0.0001	0.0001	-0.03692
2025-06-16 12:16:32	303	5.78e-06	0.0001	0.0001	-0.032543
2025-06-16 12:16:33	304	5.78e-06	0.0001	0.0001	-0.023789
2025-06-16 12:16:34	305	5.78e-06	0.0001	0.0001	-0.03692
2025-06-16 12:16:35	306	5.78e-06	0.0001	0.0001	-0.03692
2025-06-16 12:16:36	307	5.78e-06	0.0001	0.0001	-0.023789
2025-06-16 12:16:37	308	5.78e-06	0.0001	0.0001	-0.019412
2025-06-16 12:16:38	309	5.78e-06	0.0001	0.0001	-0.028166
2025-06-16 12:16:39	310	5.78e-06	0.0001	0.0001	-0.032543
2025-06-16 12:16:40	311	5.78e-06	0.0001	0.0001	-0.041297
2025-06-16 12:16:41	312	5.78e-06	0.0001	0.0001	-0.015035
2025-06-16 12:16:42	313	5.78e-06	0.0001	0.0001	-0.03692
2025-06-16 12:16:43	314	5.78e-06	0.0001	0.0001	-0.028166
2025-06-16 12:16:44	315	5.78e-06	0.0001	0.0001	-0.023789
2025-06-16 12:16:45	316	5.78e-06	0.0001	0.0001	-0.028166
2025-06-16 12:16:46	317	5.78e-06	0.0001	0.0001	-0.045674
2025-06-16 12:16:47	318	5.78e-06	0.0001	0.0001	-0.045674
2025-06-16 12:16:48	319	5.78e-06	0.0001	0.0001	-0.041297
2025-06-16 12:16:49	320	5.78e-06	0.0001	0.0001	-0.015035
2025-06-16 12:16:50	321	5.78e-06	0.0001	0.0001	-0.028166
2025-06-16 12:16:51	322	5.78e-06	0.0001	0.0001	-0.045674
2025-06-16 12:16:52	323	5.78e-06	0.0001	0.0001	-0.032543
2025-06-16 12:16:53	324	5.78e-06	0.0001	0.0001	-0.03692
2025-06-16 12:16:54	325	5.78e-06	0.0001	0.0001	-0.041297
2025-06-16 12:16:55	326	5.78e-06	0.0001	0.0001	-0.03692
2025-06-16 12:16:56	327	5.78e-06	0.0001	0.0001	-0.032543
2025-06-16 12:16:56	327	5.78e-06	0.0001	0.0001	-0.028166
2025-06-16 12:16:57	328	5.78e-06	0.0001	0.0001	-0.032543
2025-06-16 12:16:58	329	5.78e-06	0.0001	0.0001	-0.041297
2025-06-16 12:16:59	330	5.78e-06	0.0001	0.0001	-0.015035
2025-06-16 12:17:00	331	5.78e-06	0.0001	0.0001	-0.023789
2025-06-16 12:17:01	332	5.78e-06	0.0001	0.0001	-0.019412
2025-06-16 12:17:02	333	5.78e-06	0.0001	0.0001	-0.028166
2025-06-16 12:17:03	334	5.78e-06	0.0001	0.0001	-0.032543
2025-06-16 12:17:04	335	5.78e-06	0.0001	0.0001	-0.023789
2025-06-16 12:17:05	336	5.8e-06	0.0001	0.0001	-0.032543
2025-06-16 12:17:06	337	5.78e-06	0.0001	0.0001	-0.041297
2025-06-16 12:17:07	338	5.78e-06	0.0001	0.0001	-0.032543
2025-06-16 12:17:08	339	5.78e-06	0.0001	0.0001	-0.041297
2025-06-16 12:17:09	340	5.78e-06	0.0001	0.0001	-0.001904
2025-06-16 12:17:10	341	5.78e-06	0.0001	0.0001	-0.028166
2025-06-16 12:17:11	342	5.78e-06	0.0001	0.0001	-0.019412
2025-06-16 12:17:12	343	5.78e-06	0.0001	0.0001	-0.028166
2025-06-16 12:17:13	344	5.78e-06	0.0001	0.0001	-0.023789
2025-06-16 12:17:14	345	5.78e-06	0.0001	0.0001	-0.019412
2025-06-16 12:17:15	346	5.78e-06	0.0001	0.0001	-0.03692
2025-06-16 12:17:16	347	5.78e-06	0.0001	0.0001	-0.019412
2025-06-16 12:17:17	348	5.78e-06	0.0001	0.0001	-0.03692
2025-06-16 12:17:18	349	5.78e-06	0.0001	0.0001	-0.045674
2025-06-16 12:17:19	350	5.78e-06	0.0001	0.0001	-0.028166
2025-06-16 12:17:20	351	5.78e-06	0.0001	0.0001	-0.028166
2025-06-16 12:17:21	352	5.78e-06	0.0001	0.0001	-0.023789
2025-06-16 12:17:21	352	5.8e-06	0.0001	0.0001	-0.028166
2025-06-16 12:17:23	354	5.78e-06	0.0001	0.0001	-0.032543
2025-06-16 12:17:24	355	5.78e-06	0.0001	0.0001	-0.03692
2025-06-16 12:17:25	356	5.78e-06	0.0001	0.0001	-0.03692
2025-06-16 12:17:26	357	5.78e-06	0.0001	0.0001	-0.019412
2025-06-16 12:17:27	358	5.78e-06	0.0001	0.0001	-0.041297
2025-06-16 12:17:28	359	5.78e-06	0.0001	0.0001	-0.03692
2025-06-16 12:17:29	360	5.78e-06	0.0001	0.0001	-0.023789
2025-06-16 12:17:30	361	5.78e-06	0.0001	0.0001	-0.032543
2025-06-16 12:17:31	362	5.78e-06	0.0001	0.0001	-0.03692
2025-06-16 12:17:32	363	5.78e-06	0.0001	0.0001	-0.023789
2025-06-16 12:17:33	364	5.8e-06	0.0001	0.0001	-0.032543
2025-06-16 12:17:34	365	5.78e-06	0.0001	0.0001	-0.041297
2025-06-16 12:17:35	366	5.78e-06	0.0001	0.0001	-0.03692
2025-06-16 12:17:36	367	5.78e-06	0.0001	0.0001	-0.045674
2025-06-16 12:17:37	368	5.78e-06	0.0001	0.0001	-0.041297
2025-06-16 12:17:38	369	5.78e-06	0.0001	0.0001	-0.041297
2025-06-16 12:17:39	370	5.78e-06	0.0001	0.0001	-0.032543
2025-06-16 12:17:40	371	5.78e-06	0.0001	0.0001	-0.028166
2025-06-16 12:17:41	372	5.78e-06	0.0001	0.0001	-0.041297
2025-06-16 12:17:42	373	5.8e-06	0.0001	0.0001	-0.03692
2025-06-16 12:17:43	374	5.78e-06	0.0001	0.0001	-0.032543
2025-06-16 12:17:44	375	5.78e-06	0.0001	0.0001	-0.032543
2025-06-16 12:17:45	376	5.78e-06	0.0001	0.0001	-0.032543
2025-06-16 12:17:46	377	5.74e-06	0.0001	0.0001	-0.019412
2025-06-16 12:17:47	378	5.68e-06	0.0001	0.0001	-0.023789
2025-06-16 12:17:48	379	5.68e-06	0.0001	0.0001	-0.03692
2025-06-16 12:17:49	380	5.68e-06	0.0001	0.0001	-0.032543
2025-06-16 12:17:50	381	5.66e-06	0.0001	0.0001	-0.03692
2025-06-16 12:17:52	383	5.68e-06	0.0001	0.0001	-0.032543
2025-06-16 12:17:53	384	5.68e-06	0.0001	0.0001	-0.03692
2025-06-16 12:17:54	385	5.68e-06	0.0001	0.0001	-0.023789
2025-06-16 12:17:55	386	5.68e-06	0.0001	0.0001	-0.03692
2025-06-16 12:17:56	387	5.68e-06	0.0001	0.0001	-0.023789
2025-06-16 12:17:56	387	5.68e-06	0.0001	0.0001	-0.03692
2025-06-16 12:17:57	388	5.66e-06	0.0001	0.0001	-0.03692
2025-06-16 12:17:58	389	5.66e-06	0.0001	0.0001	-0.028166
2025-06-16 12:18:00	391	5.68e-06	0.0001	0.0001	-0.028166
2025-06-16 12:18:01	392	5.66e-06	0.0001	0.0001	-0.03692
2025-06-16 12:18:02	393	5.68e-06	0.0001	0.0001	-0.028166
2025-06-16 12:18:03	394	5.68e-06	0.0001	0.0001	-0.041297
2025-06-16 12:18:04	395	5.68e-06	0.0001	0.0001	-0.03692
2025-06-16 12:18:05	396	5.68e-06	0.0001	0.0001	-0.028166
2025-06-16 12:18:06	397	5.66e-06	0.0001	0.0001	-0.028166
2025-06-16 12:18:07	398	5.68e-06	0.0001	0.0001	-0.028166
2025-06-16 12:18:08	399	5.68e-06	0.0001	0.0001	-0.023789
2025-06-16 12:18:09	400	5.68e-06	0.0001	0.0001	-0.028166
2025-06-16 12:18:10	401	5.68e-06	0.0001	0.0001	-0.045674
2025-06-16 12:18:11	402	5.68e-06	0.0001	0.0001	-0.03692
2025-06-16 12:18:12	403	5.68e-06	0.0001	0.0001	-0.028166
2025-06-16 12:18:13	404	5.68e-06	0.0001	0.0001	-0.032543
2025-06-16 12:18:14	405	5.68e-06	0.0001	0.0001	-0.03692
2025-06-16 12:18:15	406	5.68e-06	0.0001	0.0001	-0.032543
2025-06-16 12:18:16	407	5.68e-06	0.0001	0.0001	-0.032543
2025-06-16 12:18:17	408	5.68e-06	0.0001	0.0001	-0.03692
2025-06-16 12:18:18	409	5.68e-06	0.0001	0.0001	-0.03692
2025-06-16 12:18:19	410	5.68e-06	0.0001	0.0001	-0.032543
2025-06-16 12:18:20	411	5.68e-06	0.0001	0.0001	-0.03692
2025-06-16 12:18:21	412	5.68e-06	0.0001	0.0001	-0.041297
2025-06-16 12:18:22	413	5.68e-06	0.0001	0.0001	-0.032543
2025-06-16 12:18:23	414	5.68e-06	0.0001	0.0001	-0.032543
2025-06-16 12:18:24	415	5.7e-06	0.0001	0.0001	-0.028166
2025-06-16 12:18:25	416	5.68e-06	0.0001	0.0001	-0.019412
2025-06-16 12:18:26	417	5.7e-06	0.0001	0.0001	-0.028166
2025-06-16 12:18:27	418	5.68e-06	0.0001	0.0001	-0.019412
2025-06-16 12:18:28	419	5.7e-06	0.0001	0.0001	-0.023789
2025-06-16 12:18:29	420	5.68e-06	0.0001	0.0001	-0.03692
2025-06-16 12:18:30	421	5.72e-06	0.0001	0.0001	-0.023789
2025-06-16 12:18:31	422	5.7e-06	0.0001	0.0001	-0.032543
2025-06-16 12:18:32	423	5.68e-06	0.0001	0.0001	-0.041297
2025-06-16 12:18:33	424	5.68e-06	0.0001	0.0001	-0.028166
2025-06-16 12:18:34	425	5.7e-06	0.0001	0.0001	-0.019412
2025-06-16 12:18:35	426	5.72e-06	0.0001	0.0001	-0.032543
2025-06-16 12:18:36	427	5.68e-06	0.0001	0.0001	-0.023789
2025-06-16 12:18:37	428	5.7e-06	0.0001	0.0001	-0.028166
2025-06-16 12:18:38	429	5.68e-06	0.0001	0.0001	-0.03692
2025-06-16 12:18:39	430	5.68e-06	0.0001	0.0001	-0.041297
2025-06-16 12:18:40	431	5.68e-06	0.0001	0.0001	-0.028166
2025-06-16 12:18:41	432	5.68e-06	0.0001	0.0001	-0.023789
2025-06-16 12:18:42	433	5.68e-06	0.0001	0.0001	-0.03692
2025-06-16 12:18:43	434	5.7e-06	0.0001	0.0001	-0.032543
2025-06-16 12:18:44	435	5.66e-06	0.0001	0.0001	-0.041297
2025-06-16 12:18:45	436	5.68e-06	0.0001	0.0001	-0.028166
2025-06-16 12:18:46	437	5.7e-06	0.0001	0.0001	-0.03692
2025-06-16 12:18:47	438	5.66e-06	0.0001	0.0001	-0.03692
2025-06-16 12:18:47	438	5.68e-06	0.0001	0.0001	-0.041297
2025-06-16 12:18:48	439	5.68e-06	0.0001	0.0001	-0.03692
2025-06-16 12:18:49	440	5.68e-06	0.0001	0.0001	-0.023789
2025-06-16 12:18:50	441	5.68e-06	0.0001	0.0001	-0.028166
2025-06-16 12:18:51	442	5.68e-06	0.0001	0.0001	-0.03692
2025-06-16 12:18:52	443	5.7e-06	0.0001	0.0001	-0.041297
2025-06-16 12:18:53	444	5.68e-06	0.0001	0.0001	-0.019412
2025-06-16 12:18:54	445	5.68e-06	0.0001	0.0001	-0.019412
2025-06-16 12:18:55	446	5.68e-06	0.0001	0.0001	-0.03692
2025-06-16 12:18:56	447	5.68e-06	0.0001	0.0001	-0.032543
2025-06-16 12:18:57	448	5.68e-06	0.0001	0.0001	-0.03692
2025-06-16 12:18:58	449	5.7e-06	0.0001	0.0001	-0.045674
2025-06-16 12:18:59	450	5.68e-06	0.0001	0.0001	-0.028166
2025-06-16 12:19:00	451	5.7e-06	0.0001	0.0001	-0.028166
2025-06-16 12:19:01	452	5.68e-06	0.0001	0.0001	-0.041297
2025-06-16 12:19:02	453	5.68e-06	0.0001	0.0001	-0.054427
2025-06-16 12:19:03	454	5.72e-06	0.0001	0.0001	-0.041297
2025-06-16 12:19:04	455	5.68e-06	0.0001	0.0001	-0.041297
2025-06-16 12:19:05	456	5.7e-06	0.0001	0.0001	-0.028166
2025-06-16 12:19:06	457	5.66e-06	0.0001	0.0001	-0.028166
2025-06-16 12:19:07	458	5.7e-06	0.0001	0.0001	-0.032543
2025-06-16 12:19:08	459	5.7e-06	0.0001	0.0001	-0.041297
2025-06-16 12:19:09	460	5.72e-06	0.0001	0.0001	-0.03692
2025-06-16 12:19:10	461	5.68e-06	0.0001	0.0001	-0.023789
2025-06-16 12:19:11	462	5.68e-06	0.0001	0.0001	-0.03692
2025-06-16 12:19:12	463	5.7e-06	0.0001	0.0001	-0.019412
2025-06-16 12:19:13	464	5.7e-06	0.0001	0.0001	-0.032543
2025-06-16 12:19:14	465	5.7e-06	0.0001	0.0001	-0.045674
2025-06-16 12:19:15	466	5.74e-06	0.0001	0.0001	-0.041297
2025-06-16 12:19:16	467	5.7e-06	0.0001	0.0001	-0.028166
2025-06-16 12:19:17	468	5.74e-06	0.0001	0.0001	-0.010658
2025-06-16 12:19:18	469	5.74e-06	0.0001	0.0001	-0.019412
2025-06-16 12:19:19	470	5.72e-06	0.0001	0.0001	-0.028166
2025-06-16 12:19:20	471	5.68e-06	0.0001	0.0001	-0.028166
2025-06-16 12:19:21	472	5.74e-06	0.0001	0.0001	-0.032543
2025-06-16 12:19:22	473	5.68e-06	0.0001	0.0001	-0.023789
2025-06-16 12:19:23	474	5.7e-06	0.0001	0.0001	-0.023789
2025-06-16 12:19:24	475	5.68e-06	0.0001	0.0001	-0.03692
2025-06-16 12:19:25	476	5.72e-06	0.0001	0.0001	-0.010658
2025-06-16 12:19:26	477	5.72e-06	0.0001	0.0001	-0.03692
2025-06-16 12:19:27	478	5.68e-06	0.0001	0.0001	-0.028166
2025-06-16 12:19:28	479	5.7e-06	0.0001	0.0001	-0.019412
2025-06-16 12:19:29	480	5.7e-06	0.0001	0.0001	-0.03692
2025-06-16 12:19:30	481	5.68e-06	0.0001	0.0001	-0.03692
2025-06-16 12:19:31	482	5.68e-06	0.0001	0.0001	-0.045674
2025-06-16 12:19:32	483	5.68e-06	0.0001	0.0001	-0.032543
2025-06-16 12:19:33	484	5.7e-06	0.0001	0.0001	-0.045674
2025-06-16 12:19:34	485	5.7e-06	0.0001	0.0001	-0.028166
2025-06-16 12:19:35	486	5.68e-06	0.0001	0.0001	-0.023789
2025-06-16 12:19:36	487	5.68e-06	0.0001	0.0001	-0.019412
2025-06-16 12:19:37	488	5.68e-06	0.0001	0.0001	-0.023789
2025-06-16 12:19:38	489	5.68e-06	0.0001	0.0001	-0.028166
2025-06-16 12:19:39	490	5.68e-06	0.0001	0.0001	-0.023789
2025-06-16 12:19:40	491	5.68e-06	0.0001	0.0001	-0.019412
2025-06-16 12:19:41	492	5.68e-06	0.0001	0.0001	-0.032543
2025-06-16 12:19:42	493	5.68e-06	0.0001	0.0001	-0.03692
2025-06-16 12:19:43	494	5.68e-06	0.0001	0.0001	-0.023789
2025-06-16 12:19:44	495	5.68e-06	0.0001	0.0001	-0.03692
2025-06-16 12:19:45	496	5.68e-06	0.0001	0.0001	-0.032543
2025-06-16 12:19:46	497	5.66e-06	0.0001	0.0001	-0.032543
2025-06-16 12:19:47	498	5.66e-06	0.0001	0.0001	-0.032543
2025-06-16 12:19:48	499	5.66e-06	0.0001	0.0001	-0.041297
2025-06-16 12:19:49	500	5.68e-06	0.0001	0.0001	-0.023789
2025-06-16 12:19:50	501	5.68e-06	0.0001	0.0001	-0.023789
2025-06-16 12:19:51	502	5.68e-06	0.0001	0.0001	-0.03692
2025-06-16 12:19:52	503	5.68e-06	0.0001	0.0001	-0.03692
2025-06-16 12:19:53	504	5.68e-06	0.0001	0.0001	-0.028166
2025-06-16 12:19:54	505	5.68e-06	0.0001	0.0001	-0.032543
2025-06-16 12:19:54	505	5.66e-06	0.0001	0.0001	-0.03692
2025-06-16 12:19:55	506	5.66e-06	0.0001	0.0001	-0.023789
2025-06-16 12:19:56	507	5.68e-06	0.0001	0.0001	-0.03692
2025-06-16 12:19:57	508	5.68e-06	0.0001	0.0001	-0.028166
2025-06-16 12:19:58	509	5.68e-06	0.0001	0.0001	-0.019412
2025-06-16 12:19:59	510	5.68e-06	0.0001	0.0001	-0.028166
2025-06-16 12:20:00	511	5.68e-06	0.0001	0.0001	-0.019412
2025-06-16 12:20:01	512	5.66e-06	0.0001	0.0001	-0.03692
2025-06-16 12:20:02	513	5.66e-06	0.0001	0.0001	-0.028166
2025-06-16 12:20:03	514	5.68e-06	0.0001	0.0001	-0.03692
2025-06-16 12:20:04	515	5.68e-06	0.0001	0.0001	-0.041297
2025-06-16 12:20:05	516	5.68e-06	0.0001	0.0001	-0.03692
2025-06-16 12:20:06	517	5.68e-06	0.0001	0.0001	-0.028166
2025-06-16 12:20:07	518	5.66e-06	0.0001	0.0001	-0.019412
2025-06-16 12:20:08	519	5.68e-06	0.0001	0.0001	-0.03692
2025-06-16 12:20:09	520	5.68e-06	0.0001	0.0001	-0.032543
2025-06-16 12:20:10	521	5.68e-06	0.0001	0.0001	-0.032543
2025-06-16 12:20:11	522	5.7e-06	0.0001	0.0001	-0.03692
2025-06-16 12:20:12	523	5.68e-06	0.0001	0.0001	-0.03692
2025-06-16 12:20:13	524	5.66e-06	0.0001	0.0001	-0.032543
2025-06-16 12:20:14	525	5.68e-06	0.0001	0.0001	-0.03692
2025-06-16 12:20:15	526	5.66e-06	0.0001	0.0001	-0.032543
2025-06-16 12:20:16	527	5.68e-06	0.0001	0.0001	-0.028166
2025-06-16 12:20:17	528	5.68e-06	0.0001	0.0001	-0.028166
2025-06-16 12:20:18	529	5.68e-06	0.0001	0.0001	-0.058804
2025-06-16 12:20:19	530	5.68e-06	0.0001	0.0001	-0.001904
2025-06-16 12:20:20	531	5.68e-06	0.0001	0.0001	-0.028166
2025-06-16 12:20:21	532	5.66e-06	0.0001	0.0001	-0.032543
2025-06-16 12:20:22	533	5.66e-06	0.0001	0.0001	-0.041297
2025-06-16 12:20:23	534	5.68e-06	0.0001	0.0001	-0.019412
2025-06-16 12:20:24	535	5.68e-06	0.0001	0.0001	-0.041297
2025-06-16 12:20:25	536	5.68e-06	0.0001	0.0001	-0.028166
2025-06-16 12:20:26	537	5.68e-06	0.0001	0.0001	-0.028166
2025-06-16 12:20:27	538	5.66e-06	0.0001	0.0001	-0.03692
2025-06-16 12:20:28	539	5.66e-06	0.0001	0.0001	-0.032543
2025-06-16 12:20:28	539	5.68e-06	0.0001	0.0001	-0.041297
2025-06-16 12:20:29	540	5.68e-06	0.0001	0.0001	-0.032543
2025-06-16 12:20:30	541	5.66e-06	0.0001	0.0001	-0.03692
2025-06-16 12:20:31	542	5.68e-06	0.0001	0.0001	-0.03692
2025-06-16 12:20:32	543	5.68e-06	0.0001	0.0001	-0.028166
2025-06-16 12:20:33	544	5.66e-06	0.0001	0.0001	-0.023789
2025-06-16 12:20:34	545	5.68e-06	0.0001	0.0001	-0.032543
2025-06-16 12:20:35	546	5.68e-06	0.0001	0.0001	-0.023789
2025-06-16 12:20:36	547	5.68e-06	0.0001	0.0001	-0.032543
2025-06-16 12:20:37	548	5.66e-06	0.0001	0.0001	-0.054427
2025-06-16 12:20:38	549	5.68e-06	0.0001	0.0001	-0.019412
2025-06-16 12:20:39	550	5.66e-06	0.0001	0.0001	-0.03692
2025-06-16 12:20:40	551	5.66e-06	0.0001	0.0001	-0.023789
2025-06-16 12:20:41	552	5.66e-06	0.0001	0.0001	-0.045674
2025-06-16 12:20:42	553	5.68e-06	0.0001	0.0001	-0.028166
2025-06-16 12:20:43	554	5.68e-06	0.0001	0.0001	-0.032543
2025-06-16 12:20:44	555	5.68e-06	0.0001	0.0001	-0.028166
2025-06-16 12:20:45	556	5.68e-06	0.0001	0.0001	-0.032543
2025-06-16 12:20:46	557	5.66e-06	0.0001	0.0001	-0.015035
2025-06-16 12:20:47	558	5.68e-06	0.0001	0.0001	-0.023789
2025-06-16 12:20:48	559	5.66e-06	0.0001	0.0001	-0.028166
2025-06-16 12:20:49	560	5.68e-06	0.0001	0.0001	-0.023789
2025-06-16 12:20:50	561	5.68e-06	0.0001	0.0001	-0.032543
2025-06-16 12:20:51	562	5.68e-06	0.0001	0.0001	-0.03692
2025-06-16 12:20:52	563	5.68e-06	0.0001	0.0001	-0.05005
2025-06-16 12:20:53	564	5.68e-06	0.0001	0.0001	-0.032543
2025-06-16 12:20:54	565	5.68e-06	0.0001	0.0001	-0.03692
2025-06-16 12:20:54	565	5.68e-06	0.0001	0.0001	-0.032543
2025-06-16 12:20:55	566	5.68e-06	0.0001	0.0001	-0.028166
2025-06-16 12:20:56	567	5.68e-06	0.0001	0.0001	-0.03692
2025-06-16 12:20:57	568	5.66e-06	0.0001	0.0001	-0.032543
2025-06-16 12:20:58	569	5.68e-06	0.0001	0.0001	-0.023789
2025-06-16 12:20:59	570	5.68e-06	0.0001	0.0001	-0.03692
2025-06-16 12:21:00	571	5.66e-06	0.0001	0.0001	-0.032543
2025-06-16 12:21:01	572	5.68e-06	0.0001	0.0001	-0.023789
2025-06-16 12:21:02	573	5.68e-06	0.0001	0.0001	-0.023789
2025-06-16 12:21:03	574	5.68e-06	0.0001	0.0001	-0.041297
2025-06-16 12:21:04	575	5.68e-06	0.0001	0.0001	-0.045674
2025-06-16 12:21:05	576	5.68e-06	0.0001	0.0001	-0.045674
2025-06-16 12:21:06	577	5.68e-06	0.0001	0.0001	-0.001904
2025-06-16 12:21:07	578	5.68e-06	0.0001	0.0001	-0.019412
2025-06-16 12:21:08	579	5.68e-06	0.0001	0.0001	-0.05005
2025-06-16 12:21:09	580	5.68e-06	0.0001	0.0001	-0.023789
2025-06-16 12:21:10	581	5.66e-06	0.0001	0.0001	-0.028166
2025-06-16 12:21:11	582	5.68e-06	0.0001	0.0001	-0.041297
2025-06-16 12:21:12	583	5.68e-06	0.0001	0.0001	-0.028166
2025-06-16 12:21:13	584	5.68e-06	0.0001	0.0001	-0.010658
2025-06-16 12:21:14	585	5.68e-06	0.0001	0.0001	-0.032543
2025-06-16 12:21:15	586	5.66e-06	0.0001	0.0001	-0.03692
2025-06-16 12:21:16	587	5.68e-06	0.0001	0.0001	-0.032543
2025-06-16 12:21:17	588	5.68e-06	0.0001	0.0001	-0.03692
2025-06-16 12:21:18	589	5.68e-06	0.0001	0.0001	-0.032543
2025-06-16 12:21:19	590	5.66e-06	0.0001	0.0001	-0.041297
2025-06-16 12:21:19	590	5.66e-06	0.0001	0.0001	-0.045674
2025-06-16 12:21:21	592	5.66e-06	0.0001	0.0001	-0.032543
2025-06-16 12:21:21	592	5.66e-06	0.0001	0.0001	-0.028166
2025-06-16 12:21:22	593	5.66e-06	0.0001	0.0001	-0.041297
2025-06-16 12:21:23	594	5.68e-06	0.0001	0.0001	-0.032543
2025-06-16 12:21:24	595	5.68e-06	0.0001	0.0001	-0.03692
2025-06-16 12:21:25	596	5.66e-06	0.0001	0.0001	-0.041297
2025-06-16 12:21:26	597	5.68e-06	0.0001	0.0001	-0.041297
2025-06-16 12:21:27	598	5.68e-06	0.0001	0.0001	-0.032543
2025-06-16 12:21:28	599	5.66e-06	0.0001	0.0001	-0.045674
2025-06-16 12:21:29	600	5.68e-06	0.0001	0.0001	-0.03692
2025-06-16 12:21:30	601	5.68e-06	0.0001	0.0001	-0.023789
2025-06-16 12:21:31	602	5.68e-06	0.0001	0.0001	-0.032543
2025-06-16 12:21:32	603	5.68e-06	0.0001	0.0001	-0.045674
2025-06-16 12:21:33	604	5.68e-06	0.0001	0.0001	-0.032543
2025-06-16 12:21:34	605	5.68e-06	0.0001	0.0001	-0.028166
2025-06-16 12:21:35	606	5.66e-06	0.0001	0.0001	-0.045674
2025-06-16 12:21:36	607	5.68e-06	0.0001	0.0001	-0.041297
2025-06-16 12:21:37	608	5.68e-06	0.0001	0.0001	-0.023789
2025-06-16 12:21:38	609	5.68e-06	0.0001	0.0001	-0.032543
2025-06-16 12:21:39	610	5.68e-06	0.0001	0.0001	-0.03692
2025-06-16 12:21:40	611	5.68e-06	0.0001	0.0001	-0.019412
2025-06-16 12:21:41	612	5.68e-06	0.0001	0.0001	-0.03692
2025-06-16 12:21:42	613	5.68e-06	0.0001	0.0001	-0.028166
2025-06-16 12:21:43	614	5.68e-06	0.0001	0.0001	-0.032543
2025-06-16 12:21:44	615	5.68e-06	0.0001	0.0001	-0.028166
2025-06-16 12:21:45	616	5.68e-06	0.0001	0.0001	-0.03692
2025-06-16 12:21:46	617	5.68e-06	0.0001	0.0001	-0.032543
2025-06-16 12:21:47	618	5.68e-06	0.0001	0.0001	-0.041297
2025-06-16 12:21:48	619	5.68e-06	0.0001	0.0001	-0.028166
2025-06-16 12:21:49	620	5.66e-06	0.0001	0.0001	-0.041297
2025-06-16 12:21:50	621	5.7e-06	0.0001	0.0001	-0.045674
2025-06-16 12:21:51	622	5.68e-06	0.0001	0.0001	-0.041297
2025-06-16 12:21:52	623	5.66e-06	0.0001	0.0001	-0.023789
2025-06-16 12:21:53	624	5.68e-06	0.0001	0.0001	-0.03692
2025-06-16 12:21:54	625	5.68e-06	0.0001	0.0001	-0.023789
2025-06-16 12:21:55	626	5.68e-06	0.0001	0.0001	-0.03692
2025-06-16 12:21:56	627	5.66e-06	0.0001	0.0001	-0.028166
2025-06-16 12:21:57	628	5.68e-06	0.0001	0.0001	-0.045674
2025-06-16 12:21:58	629	5.68e-06	0.0001	0.0001	-0.054427
2025-06-16 12:21:59	630	5.68e-06	0.0001	0.0001	-0.023789
2025-06-16 12:22:00	631	5.68e-06	0.0001	0.0001	-0.015035
2025-06-16 12:22:01	632	5.68e-06	0.0001	0.0001	-0.028166
2025-06-16 12:22:02	633	5.68e-06	0.0001	0.0001	-0.041297
2025-06-16 12:22:03	634	5.68e-06	0.0001	0.0001	-0.041297
2025-06-16 12:22:04	635	5.68e-06	0.0001	0.0001	-0.023789
2025-06-16 12:22:05	636	5.68e-06	0.0001	0.0001	-0.03692
2025-06-16 12:22:06	637	5.68e-06	0.0001	0.0001	-0.045674
2025-06-16 12:22:07	638	5.66e-06	0.0001	0.0001	-0.03692
2025-06-16 12:22:08	639	5.66e-06	0.0001	0.0001	-0.045674
2025-06-16 12:22:09	640	5.68e-06	0.0001	0.0001	-0.023789
2025-06-16 12:22:10	641	5.66e-06	0.0001	0.0001	-0.028166
2025-06-16 12:22:11	642	5.68e-06	0.0001	0.0001	-0.032543
2025-06-16 12:22:13	644	5.68e-06	0.0001	0.0001	-0.041297
2025-06-16 12:22:13	644	5.68e-06	0.0001	0.0001	-0.023789
2025-06-16 12:22:14	645	5.68e-06	0.0001	0.0001	-0.023789
2025-06-16 12:22:15	646	5.66e-06	0.0001	0.0001	-0.028166
2025-06-16 12:22:16	647	5.68e-06	0.0001	0.0001	-0.032543
2025-06-16 12:22:17	648	5.68e-06	0.0001	0.0001	-0.03692
2025-06-16 12:22:18	649	5.68e-06	0.0001	0.0001	-0.03692
2025-06-16 12:22:19	650	5.66e-06	0.0001	0.0001	-0.019412
2025-06-16 12:22:20	651	5.68e-06	0.0001	0.0001	-0.032543
2025-06-16 12:22:21	652	5.68e-06	0.0001	0.0001	-0.03692
2025-06-16 12:22:22	653	5.68e-06	0.0001	0.0001	-0.041297
2025-06-16 12:22:24	655	5.68e-06	0.0001	0.0001	-0.032543
2025-06-16 12:22:25	656	5.66e-06	0.0001	0.0001	-0.032543
2025-06-16 12:22:26	657	5.68e-06	0.0001	0.0001	-0.028166
2025-06-16 12:22:27	658	5.66e-06	0.0001	0.0001	-0.03692
2025-06-16 12:22:28	659	5.68e-06	0.0001	0.0001	-0.041297
2025-06-16 12:22:29	660	5.68e-06	0.0001	0.0001	-0.03692
2025-06-16 12:22:30	661	5.66e-06	0.0001	0.0001	-0.03692
2025-06-16 12:22:31	662	5.68e-06	0.0001	0.0001	-0.03692
2025-06-16 12:22:32	663	5.66e-06	0.0001	0.0001	-0.015035
2025-06-16 12:22:33	664	5.68e-06	0.0001	0.0001	-0.028166
2025-06-16 12:22:34	665	5.68e-06	0.0001	0.0001	-0.032543
2025-06-16 12:22:35	666	5.68e-06	0.0001	0.0001	-0.03692
2025-06-16 12:22:36	667	5.68e-06	0.0001	0.0001	-0.023789
2025-06-16 12:22:37	668	5.68e-06	0.0001	0.0001	-0.03692
2025-06-16 12:22:38	669	5.68e-06	0.0001	0.0001	-0.03692
2025-06-16 12:22:39	670	5.68e-06	0.0001	0.0001	-0.032543
2025-06-16 12:22:40	671	5.68e-06	0.0001	0.0001	-0.03692
2025-06-16 12:22:41	672	5.68e-06	0.0001	0.0001	-0.03692
2025-06-16 12:22:42	673	5.68e-06	0.0001	0.0001	-0.028166
2025-06-16 12:22:43	674	5.68e-06	0.0001	0.0001	-0.041297
2025-06-16 12:22:44	675	5.68e-06	0.0001	0.0001	-0.028166
2025-06-16 12:22:45	676	5.68e-06	0.0001	0.0001	-0.028166
2025-06-16 12:22:46	677	5.68e-06	0.0001	0.0001	-0.03692
2025-06-16 12:22:47	678	5.68e-06	0.0001	0.0001	-0.032543
2025-06-16 12:22:48	679	5.68e-06	0.0001	0.0001	-0.032543
2025-06-16 12:22:49	680	5.68e-06	0.0001	0.0001	-0.032543
2025-06-16 12:22:50	681	5.66e-06	0.0001	0.0001	-0.023789
2025-06-16 12:22:51	682	5.68e-06	0.0001	0.0001	-0.023789
2025-06-16 12:22:52	683	5.68e-06	0.0001	0.0001	-0.041297
2025-06-16 12:22:53	684	5.68e-06	0.0001	0.0001	-0.032543
2025-06-16 12:22:54	685	5.66e-06	0.0001	0.0001	-0.023789
2025-06-16 12:22:55	686	5.68e-06	0.0001	0.0001	-0.03692
2025-06-16 12:22:56	687	5.68e-06	0.0001	0.0001	-0.032543
2025-06-16 12:22:57	688	5.68e-06	0.0001	0.0001	-0.045674
2025-06-16 12:22:58	689	5.66e-06	0.0001	0.0001	-0.032543
2025-06-16 12:22:59	690	5.68e-06	0.0001	0.0001	-0.023789
2025-06-16 12:23:00	691	5.68e-06	0.0001	0.0001	-0.03692
2025-06-16 12:23:01	692	5.66e-06	0.0001	0.0001	-0.028166
2025-06-16 12:23:02	693	5.66e-06	0.0001	0.0001	-0.03692
2025-06-16 12:23:03	694	5.68e-06	0.0001	0.0001	-0.032543
2025-06-16 12:23:04	695	5.68e-06	0.0001	0.0001	-0.032543
2025-06-16 12:23:05	696	5.68e-06	0.0001	0.0001	-0.019412
2025-06-16 12:23:06	697	5.66e-06	0.0001	0.0001	-0.028166
2025-06-16 12:23:07	698	5.68e-06	0.0001	0.0001	-0.03692
2025-06-16 12:23:08	699	5.68e-06	0.0001	0.0001	-0.028166
2025-06-16 12:23:09	700	5.66e-06	0.0001	0.0001	-0.028166
2025-06-16 12:23:10	701	5.68e-06	0.0001	0.0001	-0.032543
2025-06-16 12:23:11	702	5.68e-06	0.0001	0.0001	-0.028166
2025-06-16 12:23:12	703	5.68e-06	0.0001	0.0001	-0.03692
2025-06-16 12:23:13	704	5.68e-06	0.0001	0.0001	-0.03692
2025-06-16 12:23:14	705	5.68e-06	0.0001	0.0001	-0.028166
2025-06-16 12:23:15	706	5.66e-06	0.0001	0.0001	-0.041297
2025-06-16 12:23:16	707	5.68e-06	0.0001	0.0001	-0.03692
2025-06-16 12:23:17	708	5.68e-06	0.0001	0.0001	-0.019412
2025-06-16 12:23:18	709	5.68e-06	0.0001	0.0001	-0.019412
2025-06-16 12:23:19	710	5.68e-06	0.0001	0.0001	-0.028166
2025-06-16 12:23:20	711	5.66e-06	0.0001	0.0001	-0.023789
2025-06-16 12:23:21	712	5.68e-06	0.0001	0.0001	-0.010658
2025-06-16 12:23:22	713	5.68e-06	0.0001	0.0001	-0.023789
2025-06-16 12:23:23	714	5.68e-06	0.0001	0.0001	-0.032543
2025-06-16 12:23:24	715	5.68e-06	0.0001	0.0001	-0.03692
2025-06-16 12:23:25	716	5.66e-06	0.0001	0.0001	-0.03692
2025-06-16 12:23:26	717	5.68e-06	0.0001	0.0001	-0.028166
2025-06-16 12:23:27	718	5.68e-06	0.0001	0.0001	-0.028166
2025-06-16 12:23:28	719	5.68e-06	0.0001	0.0001	-0.03692
2025-06-16 12:23:29	720	5.68e-06	0.0001	0.0001	-0.023789
2025-06-16 12:23:30	721	5.68e-06	0.0001	0.0001	-0.041297
2025-06-16 12:23:31	722	5.68e-06	0.0001	0.0001	-0.041297
2025-06-16 12:23:32	723	5.68e-06	0.0001	0.0001	-0.028166
2025-06-16 12:23:33	724	5.68e-06	0.0001	0.0001	-0.019412
2025-06-16 12:23:34	725	5.68e-06	0.0001	0.0001	-0.041297
2025-06-16 12:23:35	726	5.68e-06	0.0001	0.0001	-0.041297
2025-06-16 12:23:35	726	5.68e-06	0.0001	0.0001	-0.03692
2025-06-16 12:23:36	727	5.66e-06	0.0001	0.0001	-0.028166
2025-06-16 12:23:37	728	5.66e-06	0.0001	0.0001	-0.032543
2025-06-16 12:23:38	729	5.66e-06	0.0001	0.0001	-0.032543
2025-06-16 12:23:39	730	5.66e-06	0.0001	0.0001	-0.03692
2025-06-16 12:23:40	731	5.68e-06	0.0001	0.0001	-0.045674
2025-06-16 12:23:41	732	5.68e-06	0.0001	0.0001	-0.032543
2025-06-16 12:23:42	733	5.66e-06	0.0001	0.0001	-0.010658
2025-06-16 12:23:43	734	5.68e-06	0.0001	0.0001	-0.015035
2025-06-16 12:23:44	735	5.68e-06	0.0001	0.0001	-0.045674
2025-06-16 12:23:45	736	5.66e-06	0.0001	0.0001	-0.03692
2025-06-16 12:23:46	737	5.68e-06	0.0001	0.0001	-0.028166
2025-06-16 12:23:47	738	5.68e-06	0.0001	0.0001	-0.03692
2025-06-16 12:23:48	739	5.68e-06	0.0001	0.0001	-0.023789
2025-06-16 12:23:49	740	5.68e-06	0.0001	0.0001	-0.019412
2025-06-16 12:23:50	741	5.66e-06	0.0001	0.0001	-0.023789
2025-06-16 12:23:51	742	5.68e-06	0.0001	0.0001	-0.03692
2025-06-16 12:23:52	743	5.68e-06	0.0001	0.0001	-0.006281
2025-06-16 12:23:53	744	5.68e-06	0.0001	0.0001	-0.028166
2025-06-16 12:23:54	745	5.68e-06	0.0001	0.0001	-0.045674
2025-06-16 12:23:55	746	5.68e-06	0.0001	0.0001	-0.028166
2025-06-16 12:23:56	747	5.68e-06	0.0001	0.0001	-0.045674
2025-06-16 12:23:57	748	5.68e-06	0.0001	0.0001	-0.041297
2025-06-16 12:23:58	749	5.68e-06	0.0001	0.0001	-0.019412
2025-06-16 12:23:59	750	5.68e-06	0.0001	0.0001	-0.023789
2025-06-16 12:24:00	751	5.68e-06	0.0001	0.0001	-0.032543
2025-06-16 12:24:01	752	5.66e-06	0.0001	0.0001	-0.028166
2025-06-16 12:24:02	753	5.68e-06	0.0001	0.0001	-0.032543
2025-06-16 12:24:03	754	5.68e-06	0.0001	0.0001	-0.023789
2025-06-16 12:24:04	755	5.7e-06	0.0001	0.0001	-0.032543
2025-06-16 12:24:05	756	5.68e-06	0.0001	0.0001	-0.032543
2025-06-16 12:24:06	757	5.68e-06	0.0001	0.0001	-0.032543
2025-06-16 12:24:07	758	5.68e-06	0.0001	0.0001	-0.032543
2025-06-16 12:24:08	759	5.66e-06	0.0001	0.0001	-0.03692
2025-06-16 12:24:09	760	5.68e-06	0.0001	0.0001	-0.032543
2025-06-16 12:24:09	760	5.68e-06	0.0001	0.0001	-0.023789
2025-06-16 12:24:10	761	5.68e-06	0.0001	0.0001	-0.028166
2025-06-16 12:24:11	762	5.68e-06	0.0001	0.0001	-0.028166
2025-06-16 12:24:12	763	5.66e-06	0.0001	0.0001	-0.023789
2025-06-16 12:24:13	764	5.68e-06	0.0001	0.0001	-0.032543
2025-06-16 12:24:14	765	5.68e-06	0.0001	0.0001	-0.023789
2025-06-16 12:24:16	767	5.68e-06	0.0001	0.0001	-0.028166
2025-06-16 12:24:17	768	5.68e-06	0.0001	0.0001	-0.023789
2025-06-16 12:24:18	769	5.68e-06	0.0001	0.0001	-0.028166
2025-06-16 12:24:18	769	5.66e-06	0.0001	0.0001	-0.028166
2025-06-16 12:24:19	770	5.66e-06	0.0001	0.0001	-0.041297
2025-06-16 12:24:20	771	5.68e-06	0.0001	0.0001	-0.023789
2025-06-16 12:24:21	772	5.66e-06	0.0001	0.0001	-0.023789
2025-06-16 12:24:22	773	5.66e-06	0.0001	0.0001	-0.041297
2025-06-16 12:24:23	774	5.68e-06	0.0001	0.0001	-0.045674
2025-06-16 12:24:24	775	5.68e-06	0.0001	0.0001	-0.03692
2025-06-16 12:24:25	776	5.68e-06	0.0001	0.0001	-0.041297
2025-06-16 12:24:26	777	5.68e-06	0.0001	0.0001	-0.028166
2025-06-16 12:24:27	778	5.68e-06	0.0001	0.0001	-0.023789
2025-06-16 12:24:28	779	5.68e-06	0.0001	0.0001	-0.028166
2025-06-16 12:24:29	780	5.68e-06	0.0001	0.0001	-0.03692
2025-06-16 12:24:30	781	5.68e-06	0.0001	0.0001	-0.032543
2025-06-16 12:24:31	782	5.62e-06	0.0001	0.0001	-0.023789
2025-06-16 12:24:32	783	5.6e-06	0.0001	0.0001	-0.032543
2025-06-16 12:24:33	784	5.6e-06	0.0001	0.0001	-0.03692
2025-06-16 12:24:34	785	5.58e-06	0.0001	0.0001	-0.03692
2025-06-16 12:24:35	786	5.58e-06	0.0001	0.0001	-0.028166
2025-06-16 12:24:36	787	5.6e-06	0.0001	0.0001	-0.03692
2025-06-16 12:24:37	788	5.6e-06	0.0001	0.0001	-0.03692
2025-06-16 12:24:38	789	5.6e-06	0.0001	0.0001	-0.015035
2025-06-16 12:24:39	790	5.6e-06	0.0001	0.0001	-0.028166
2025-06-16 12:24:40	791	5.6e-06	0.0001	0.0001	-0.03692
2025-06-16 12:24:41	792	5.58e-06	0.0001	0.0001	-0.032543
2025-06-16 12:24:42	793	5.6e-06	0.0001	0.0001	-0.03692
2025-06-16 12:24:43	794	5.6e-06	0.0001	0.0001	-0.032543
2025-06-16 12:24:43	794	5.58e-06	0.0001	0.0001	-0.028166
2025-06-16 12:24:44	795	5.58e-06	0.0001	0.0001	-0.032543
2025-06-16 12:24:45	796	5.58e-06	0.0001	0.0001	-0.028166
2025-06-16 12:24:46	797	5.6e-06	0.0001	0.0001	-0.03692
2025-06-16 12:24:47	798	5.6e-06	0.0001	0.0001	-0.019412
2025-06-16 12:24:48	799	5.58e-06	0.0001	0.0001	-0.023789
2025-06-16 12:24:49	800	5.58e-06	0.0001	0.0001	-0.041297
2025-06-16 12:24:50	801	5.58e-06	0.0001	0.0001	-0.028166
2025-06-16 12:24:51	802	5.6e-06	0.0001	0.0001	-0.03692
2025-06-16 12:24:52	803	5.58e-06	0.0001	0.0001	-0.028166
2025-06-16 12:24:53	804	5.58e-06	0.0001	0.0001	-0.03692
2025-06-16 12:24:54	805	5.6e-06	0.0001	0.0001	-0.03692
2025-06-16 12:24:55	806	5.6e-06	0.0001	0.0001	-0.023789
2025-06-16 12:24:56	807	5.6e-06	0.0001	0.0001	-0.019412
2025-06-16 12:24:57	808	5.58e-06	0.0001	0.0001	-0.028166
2025-06-16 12:24:58	809	5.6e-06	0.0001	0.0001	-0.019412
2025-06-16 12:24:59	810	5.6e-06	0.0001	0.0001	-0.041297
2025-06-16 12:25:00	811	5.6e-06	0.0001	0.0001	-0.03692
2025-06-16 12:25:01	812	5.6e-06	0.0001	0.0001	-0.023789
2025-06-16 12:25:02	813	5.58e-06	0.0001	0.0001	-0.03692
2025-06-16 12:25:03	814	5.6e-06	0.0001	0.0001	-0.028166
2025-06-16 12:25:04	815	5.58e-06	0.0001	0.0001	-0.028166
2025-06-16 12:25:05	816	5.6e-06	0.0001	0.0001	-0.03692
2025-06-16 12:25:06	817	5.6e-06	0.0001	0.0001	-0.023789
2025-06-16 12:25:07	818	5.58e-06	0.0001	0.0001	-0.028166
2025-06-16 12:25:08	819	5.58e-06	0.0001	0.0001	-0.03692
2025-06-16 12:25:09	820	5.6e-06	0.0001	0.0001	-0.028166
2025-06-16 12:25:09	820	5.53e-06	0.0001	0.0001	-0.03692
2025-06-16 12:25:10	821	5.49e-06	0.0001	0.0001	-0.028166
2025-06-16 12:25:11	822	5.49e-06	0.0001	0.0001	-0.032543
2025-06-16 12:25:12	823	5.33e-06	0.0001	0.0001	-0.045674
2025-06-16 12:25:13	824	5.3e-06	0.0001	0.0001	-0.03692
2025-06-16 12:25:14	825	5.16e-06	0.0001	0.0001	-0.032543
2025-06-16 12:25:15	826	4.95e-06	0.0001	0.0001	-0.03692
2025-06-16 12:25:16	827	4.83e-06	0.492	0.0001	-0.058804
2025-06-16 12:25:17	828	4.81e-06	1000	0.0001	-0.023789
2025-06-16 12:25:18	829	4.72e-06	1000	0.0001	-0.028166
2025-06-16 12:25:19	830	4.72e-06	1000	0.0001	-0.03692
2025-06-16 12:25:20	831	4.7e-06	1000	0.0001	-0.032543
2025-06-16 12:25:21	832	4.6e-06	1000	0.0001	-0.03692
2025-06-16 12:25:22	833	4.6e-06	1000	0.0001	-0.03692
2025-06-16 12:25:23	834	4.6e-06	130	0.0001	-0.028166
2025-06-16 12:25:24	835	4.5e-06	1.76	0.0001	-0.028166
2025-06-16 12:25:25	836	4.5e-06	0.551	0.0001	-0.041297
2025-06-16 12:25:26	837	4.5e-06	0.258	0.0001	-0.041297
2025-06-16 12:25:27	838	4.5e-06	0.142	0.0001	-0.028166
2025-06-16 12:25:28	839	4.42e-06	0.0828	0.0001	-0.041297
2025-06-16 12:25:29	840	4.42e-06	0.0507	0.0001	-0.028166
2025-06-16 12:25:30	841	4.41e-06	0.0332	0.0001	-0.032543
2025-06-16 12:25:31	842	4.4e-06	0.0214	0.0001	-0.032543
2025-06-16 12:25:32	843	4.4e-06	0.0148	0.0001	-0.019412
2025-06-16 12:25:33	844	4.38e-06	0.011	0.0001	-0.028166
2025-06-16 12:25:34	845	4.33e-06	0.00803	0.0001	-0.028166
2025-06-16 12:25:35	846	4.32e-06	0.00599	0.0001	-0.03692
2025-06-16 12:25:36	847	4.33e-06	0.0046	0.0001	-0.032543
2025-06-16 12:25:36	847	4.32e-06	0.00371	0.0001	-0.023789
2025-06-16 12:25:37	848	4.32e-06	0.00309	0.0001	-0.023789
2025-06-16 12:25:38	849	4.32e-06	0.00259	0.0001	-0.041297
2025-06-16 12:25:39	850	4.32e-06	0.00228	0.0001	-0.03692
2025-06-16 12:25:40	851	4.3e-06	0.002	0.0001	-0.028166
2025-06-16 12:25:41	852	4.26e-06	0.00182	0.0001	-0.03692
2025-06-16 12:25:42	853	4.26e-06	0.00168	0.0001	-0.028166
2025-06-16 12:25:43	854	4.25e-06	0.00156	0.0001	-0.03692
2025-06-16 12:25:44	855	4.26e-06	0.00145	0.0001	-0.03692
2025-06-16 12:25:45	856	4.26e-06	0.0014	0.0001	-0.032543
2025-06-16 12:25:46	857	4.26e-06	0.00137	0.0001	-0.023789
2025-06-16 12:25:47	858	4.26e-06	0.00135	0.0001	-0.032543
2025-06-16 12:25:48	859	4.26e-06	0.00133	0.0001	-0.03692
2025-06-16 12:25:49	860	4.26e-06	0.0013	0.0001	-0.032543
2025-06-16 12:25:50	861	4.26e-06	0.00128	0.0001	-0.041297
2025-06-16 12:25:51	862	4.26e-06	0.00126	0.0001	-0.03692
2025-06-16 12:25:52	863	4.25e-06	0.00125	0.0001	-0.03692
2025-06-16 12:25:53	864	4.26e-06	0.00124	0.0001	-0.032543
2025-06-16 12:25:54	865	4.22e-06	0.00123	0.0001	-0.041297
2025-06-16 12:25:55	866	4.2e-06	0.00122	0.0001	-0.032543
2025-06-16 12:25:56	867	4.2e-06	0.00122	0.0001	-0.045674
2025-06-16 12:25:57	868	4.2e-06	0.00121	0.0001	-0.03692
2025-06-16 12:25:58	869	4.19e-06	0.0012	0.0001	-0.041297
2025-06-16 12:25:59	870	4.19e-06	0.0012	0.0001	-0.032543
2025-06-16 12:26:00	871	4.19e-06	0.00119	0.0001	-0.032543
2025-06-16 12:26:01	872	4.19e-06	0.00119	0.0001	-0.023789
2025-06-16 12:26:02	873	4.19e-06	0.00119	0.0001	-0.032543
2025-06-16 12:26:03	874	4.2e-06	0.0012	0.0001	-0.032543
2025-06-16 12:26:04	875	4.2e-06	0.00127	0.0001	-0.03692
2025-06-16 12:26:05	876	5.84e-06	0.00134	0.0001	-0.041297
2025-06-16 12:26:06	877	1.75e-05	0.00115	0.0001	-0.032543
2025-06-16 12:26:07	878	1.29e-05	0.000772	0.0001	-0.032543
2025-06-16 12:26:08	879	1.08e-05	0.000574	0.0001	-0.03692
2025-06-16 12:26:09	880	1.03e-05	0.000425	0.0001	-0.03692
2025-06-16 12:26:10	881	9.98e-06	0.000341	0.0001	-0.03692
2025-06-16 12:26:11	882	9.8e-06	0.000275	0.0001	-0.019412
2025-06-16 12:26:12	883	9.64e-06	0.000227	0.0001	-0.041297
2025-06-16 12:26:13	884	9.52e-06	0.000181	0.0001	-0.023789
2025-06-16 12:26:14	885	9.46e-06	0.00016	0.0001	-0.028166
2025-06-16 12:26:15	886	9.34e-06	0.000141	0.0001	-0.032543
2025-06-16 12:26:16	887	9.28e-06	0.000126	0.0001	-0.03692
2025-06-16 12:26:17	888	9.16e-06	0.000112	0.000103	-0.028166
2025-06-16 12:26:18	889	9.13e-06	0.000104	0.000103	-0.03692
2025-06-16 12:26:19	890	9.13e-06	0.000101	0.000102	-0.03692
2025-06-16 12:26:20	891	8.98e-06	0.0001	0.000102	-0.028166
2025-06-16 12:26:21	892	8.98e-06	0.0001	0.000101	-0.03692
2025-06-16 12:26:22	893	8.98e-06	0.0001	0.000104	-0.023789
2025-06-16 12:26:23	894	8.86e-06	0.0001	0.000104	-0.045674
2025-06-16 12:26:24	895	8.83e-06	0.0001	0.000108	-0.03692
2025-06-16 12:26:25	896	8.83e-06	0.0001	0.00011	-0.045674
2025-06-16 12:26:26	897	8.8e-06	0.0001	0.000109	-0.028166
2025-06-16 12:26:27	898	8.73e-06	0.0001	0.000109	-0.010658
2025-06-16 12:26:28	899	9.04e-06	0.0001	0.000111	-0.028166
2025-06-16 12:26:29	900	9.13e-06	0.0001	0.000115	-0.028166
2025-06-16 12:26:30	901	9.13e-06	0.0001	0.000116	-0.032543
2025-06-16 12:26:31	902	9.25e-06	0.0001	0.000121	-0.019412
2025-06-16 12:26:32	903	9.31e-06	0.0001	0.000124	-0.023789
2025-06-16 12:26:33	904	9.28e-06	0.0001	0.000126	-0.028166
2025-06-16 12:26:34	905	9.28e-06	0.0001	0.00013	-0.041297
2025-06-16 12:26:35	906	9.31e-06	0.0001	0.000135	-0.032543
2025-06-16 12:26:36	907	9.28e-06	0.0001	0.000138	-0.041297
2025-06-16 12:26:37	908	9.31e-06	0.0001	0.000142	-0.03692
2025-06-16 12:26:38	909	9.28e-06	0.0001	0.000145	-0.045674
2025-06-16 12:26:39	910	9.4e-06	0.0001	0.000146	-0.019412
2025-06-16 12:26:40	911	9.31e-06	0.0001	0.000152	-0.041297
2025-06-16 12:26:41	912	9.28e-06	0.0001	0.000156	-0.023789
2025-06-16 12:26:42	913	9.37e-06	0.0001	0.000162	-0.019412
2025-06-16 12:26:43	914	9.37e-06	0.0001	0.00017	-0.019412
2025-06-16 12:26:44	915	9.46e-06	0.0001	0.000176	-0.023789
2025-06-16 12:26:45	916	9.43e-06	0.0001	0.000177	-0.032543
2025-06-16 12:26:46	917	9.46e-06	0.0001	0.000182	-0.03692
2025-06-16 12:26:47	918	9.43e-06	0.0001	0.000183	-0.028166
2025-06-16 12:26:48	919	9.34e-06	0.0001	0.000182	-0.03692
2025-06-16 12:26:49	920	9.31e-06	0.0001	0.000187	-0.028166
2025-06-16 12:26:50	921	9.31e-06	0.0001	0.000194	-0.023789
2025-06-16 12:26:51	922	9.28e-06	0.0001	0.000196	-0.028166
2025-06-16 12:26:52	923	9.31e-06	0.0001	0.000197	-0.028166
2025-06-16 12:26:53	924	9.28e-06	0.0001	0.000197	-0.032543
2025-06-16 12:26:54	925	9.28e-06	0.0001	0.000199	-0.03692
2025-06-16 12:26:55	926	9.28e-06	0.0001	0.000199	-0.019412
2025-06-16 12:26:56	927	9.28e-06	0.0001	0.000201	-0.041297
2025-06-16 12:26:57	928	9.31e-06	0.0001	0.000202	-0.032543
2025-06-16 12:26:58	929	9.31e-06	0.0001	0.000203	-0.041297
2025-06-16 12:26:59	930	9.28e-06	0.0001	0.000205	-0.028166
2025-06-16 12:27:00	931	9.22e-06	0.0001	0.000205	-0.041297
2025-06-16 12:27:01	932	8.49e-06	0.0001	0.000202	-0.028166
2025-06-16 12:27:02	933	8.31e-06	0.0001	0.000214	-0.028166
2025-06-16 12:27:03	934	7.86e-06	0.0001	0.000222	-0.023789
2025-06-16 12:27:04	935	5.82e-06	0.0001	0.000239	-0.023789
2025-06-16 12:27:05	936	5.55e-06	0.0001	0.000271	-0.032543
2025-06-16 12:27:06	937	5.49e-06	0.0001	0.000305	-0.03692
2025-06-16 12:27:07	938	5.49e-06	0.0001	0.000338	-0.03692
2025-06-16 12:27:08	939	5.39e-06	0.0001	0.000377	-0.028166
2025-06-16 12:27:09	940	5.39e-06	0.0001	0.000411	-0.032543
2025-06-16 12:27:10	941	5.39e-06	0.0001	0.000439	-0.03692
2025-06-16 12:27:11	942	5.37e-06	0.0001	0.000475	-0.015035
2025-06-16 12:27:12	943	5.3e-06	0.0001	0.000508	-0.032543
2025-06-16 12:27:13	944	5.3e-06	0.0001	0.000537	-0.032543
2025-06-16 12:27:14	945	5.28e-06	0.0001	0.00057	-0.045674
2025-06-16 12:27:15	946	5.3e-06	0.0001	0.000597	-0.023789
2025-06-16 12:27:16	947	5.28e-06	0.0001	0.000639	-0.032543
2025-06-16 12:27:17	948	5.28e-06	0.0001	0.000663	-0.03692
2025-06-16 12:27:18	949	5.2e-06	0.0001	0.000696	-0.041297
2025-06-16 12:27:19	950	5.18e-06	0.0001	0.000713	-0.028166
2025-06-16 12:27:20	951	5.18e-06	0.0001	0.000739	-0.032543
2025-06-16 12:27:21	952	5.18e-06	0.0001	0.000765	-0.028166
2025-06-16 12:27:22	953	5.2e-06	0.0001	0.000791	-0.045674
2025-06-16 12:27:23	954	5.18e-06	0.0001	0.000816	-0.028166
2025-06-16 12:27:24	955	5.18e-06	0.0001	0.000846	-0.028166
2025-06-16 12:27:25	956	5.16e-06	0.0001	0.000868	-0.023789
2025-06-16 12:27:26	957	5.08e-06	0.0001	0.000889	-0.03692
2025-06-16 12:27:27	958	5.08e-06	0.0001	0.000915	-0.028166
2025-06-16 12:27:28	959	5.06e-06	0.0001	0.000936	-0.023789
2025-06-16 12:27:29	960	5.06e-06	0.0001	0.000961	-0.041297
2025-06-16 12:27:30	961	5.08e-06	0.0001	0.000983	-0.023789
2025-06-16 12:27:31	962	5.08e-06	0.0001	0.001	-0.023789
2025-06-16 12:27:32	963	5.06e-06	0.0001	0.00102	-0.032543
2025-06-16 12:27:33	964	5.06e-06	0.0001	0.00104	-0.028166
2025-06-16 12:27:33	964	5.01e-06	0.0001	0.00106	-0.032543
2025-06-16 12:27:35	966	4.97e-06	0.0001	0.0011	-0.03692
2025-06-16 12:27:35	966	4.99e-06	0.0001	0.00113	-0.028166
2025-06-16 12:27:36	967	4.97e-06	0.0001	0.00116	-0.045674
2025-06-16 12:27:37	968	4.97e-06	0.0001	0.0012	-0.028166
2025-06-16 12:27:38	969	4.97e-06	0.0001	0.00122	-0.03692
2025-06-16 12:27:39	970	4.97e-06	0.0001	0.00127	-0.03692
2025-06-16 12:27:40	971	4.97e-06	0.0001	0.0013	-0.03692
2025-06-16 12:27:42	973	4.97e-06	0.0001	0.00135	-0.03692
2025-06-16 12:27:43	974	4.97e-06	0.0001	0.0014	-0.032543
2025-06-16 12:27:44	975	4.99e-06	0.0001	0.00147	-0.028166
2025-06-16 12:27:45	976	4.97e-06	0.0001	0.00158	-0.032543
2025-06-16 12:27:46	977	4.89e-06	0.0001	0.0017	-0.023789
2025-06-16 12:27:47	978	4.89e-06	0.0001	0.00182	-0.028166
2025-06-16 12:27:48	979	4.87e-06	0.0001	0.00211	-0.028166
2025-06-16 12:27:49	980	4.87e-06	0.0001	0.00228	-0.03692
2025-06-16 12:27:50	981	4.87e-06	0.0001	0.00269	-0.023789
2025-06-16 12:27:51	982	4.87e-06	0.0001	0.003	-0.05005
2025-06-16 12:27:52	983	4.87e-06	0.0001	0.00378	-0.019412
2025-06-16 12:27:53	984	4.87e-06	0.0001	0.00433	-0.019412
2025-06-16 12:27:54	985	4.87e-06	0.0001	0.00547	-0.028166
2025-06-16 12:27:55	986	4.87e-06	0.0001	0.00702	-0.015035
2025-06-16 12:27:56	987	4.87e-06	0.0001	0.00928	-0.019412
2025-06-16 12:27:57	988	4.87e-06	0.0001	0.0124	-0.015035
2025-06-16 12:27:58	989	4.87e-06	0.0001	0.0168	-0.010658
2025-06-16 12:27:59	990	4.87e-06	0.0001	0.0221	-0.006281
2025-06-16 12:27:59	990	4.85e-06	0.0001	0.028	-0.001904
2025-06-16 12:28:01	992	4.87e-06	0.0001	0.0342	-0.010658
2025-06-16 12:28:01	992	4.87e-06	0.0001	0.0403	0.006849
2025-06-16 12:28:02	993	4.85e-06	0.0001	0.0422	0.006849
2025-06-16 12:28:03	994	4.79e-06	0.0001	0.0438	-0.001904
2025-06-16 12:28:04	995	4.77e-06	0.0001	0.0443	0.006849
2025-06-16 12:28:05	996	4.79e-06	0.0001	0.0443	0.006849
2025-06-16 12:28:06	997	4.77e-06	0.0001	0.0445	0.011226
2025-06-16 12:28:07	998	4.75e-06	0.0001	0.0446	-0.006281
2025-06-16 12:28:08	999	4.77e-06	0.0001	0.0449	0.011226
2025-06-16 12:28:09	1000	4.77e-06	0.0001	0.045	0.011226
2025-06-16 12:28:10	1001	4.77e-06	0.0001	0.0451	0.002472
2025-06-16 12:28:11	1002	4.77e-06	0.0001	0.0453	-0.001904
2025-06-16 12:28:12	1003	4.77e-06	0.0001	0.0454	0.011226
2025-06-16 12:28:13	1004	4.75e-06	0.0001	0.0456	0.002472
2025-06-16 12:28:14	1005	4.77e-06	0.0001	0.0458	0.006849
2025-06-16 12:28:15	1006	4.77e-06	0.0001	0.046	-0.006281
2025-06-16 12:28:16	1007	4.77e-06	0.0001	0.0463	0.011226
2025-06-16 12:28:17	1008	4.77e-06	0.0001	0.0465	0.015603
2025-06-16 12:28:18	1009	4.77e-06	0.0001	0.0467	0.002472
2025-06-16 12:28:19	1010	4.77e-06	0.0001	0.0469	0.006849
2025-06-16 12:28:20	1011	4.77e-06	0.0001	0.0473	0.002472
2025-06-16 12:28:21	1012	4.77e-06	0.0001	0.0478	0.015603
2025-06-16 12:28:22	1013	4.77e-06	0.0001	0.0486	-0.006281
2025-06-16 12:28:23	1014	4.75e-06	0.0001	0.0501	0.006849
2025-06-16 12:28:24	1015	4.77e-06	0.0001	0.0528	0.015603
2025-06-16 12:28:24	1015	4.77e-06	0.0001	0.057	0.015603
2025-06-16 12:28:25	1016	4.75e-06	0.0001	0.0677	0.037488
2025-06-16 12:28:27	1018	4.74e-06	0.0001	0.0772	0.041865
2025-06-16 12:28:27	1018	4.7e-06	0.0001	0.102	0.068126
2025-06-16 12:28:28	1019	4.68e-06	0.0001	0.118	0.07688
2025-06-16 12:28:29	1020	4.66e-06	0.0001	0.158	0.111895
2025-06-16 12:28:30	1021	4.66e-06	0.0001	0.185	0.151287
2025-06-16 12:28:31	1022	4.68e-06	0.0001	0.221	0.186303
2025-06-16 12:28:32	1023	4.66e-06	0.0001	0.273	0.238826
2025-06-16 12:28:33	1024	4.68e-06	0.0001	0.317	0.26071
2025-06-16 12:28:34	1025	4.68e-06	0.0001	0.345	0.300102
2025-06-16 12:28:35	1026	4.66e-06	0.0001	0.408	0.352625
2025-06-16 12:28:36	1027	4.68e-06	0.0001	0.443	0.409525
2025-06-16 12:28:37	1028	4.68e-06	0.0001	0.508	0.466425
2025-06-16 12:28:38	1029	4.68e-06	0.0001	0.566	0.518948
2025-06-16 12:28:39	1030	4.68e-06	0.0001	0.607	0.575848
2025-06-16 12:28:40	1031	4.68e-06	0.0001	0.685	0.654632
2025-06-16 12:28:41	1032	4.68e-06	0.0001	0.729	0.724663
2025-06-16 12:28:42	1033	4.66e-06	0.0001	0.816	0.764055
2025-06-16 12:28:43	1034	4.66e-06	0.0001	0.86	0.829708
2025-06-16 12:28:44	1035	4.68e-06	0.0001	0.925	0.895362
2025-06-16 12:28:45	1036	4.68e-06	0.0001	1.02	0.974146
2025-06-16 12:28:46	1037	4.68e-06	0.0001	1.1	1.04855
2025-06-16 12:28:47	1038	4.68e-06	0.0001	1.17	1.11421
2025-06-16 12:28:48	1039	4.66e-06	0.0001	1.24	1.19299
2025-06-16 12:28:49	1040	4.66e-06	0.0001	1.32	1.26302
2025-06-16 12:28:50	1041	4.68e-06	0.0001	1.39	1.33743
2025-06-16 12:28:50	1041	4.68e-06	0.0001	1.47	1.38995
2025-06-16 12:28:51	1042	4.68e-06	0.0001	1.53	1.48187
2025-06-16 12:28:52	1043	4.68e-06	0.0001	1.58	1.56065
2025-06-16 12:28:53	1044	4.68e-06	0.0001	1.66	1.63506
2025-06-16 12:28:54	1045	4.68e-06	0.0001	1.73	1.70509
2025-06-16 12:28:55	1046	4.66e-06	0.0001	1.8	1.77074
2025-06-16 12:28:56	1047	4.68e-06	0.0001	1.85	1.82764
2025-06-16 12:28:57	1048	4.68e-06	0.0001	1.95	1.91081
2025-06-16 12:28:58	1049	4.66e-06	0.0001	2.01	1.97208
2025-06-16 12:28:59	1050	4.66e-06	0.0001	2.06	2.02461
2025-06-16 12:29:00	1051	4.68e-06	0.0001	2.12	2.0815
2025-06-16 12:29:01	1052	4.66e-06	0.0001	2.17	2.13403
2025-06-16 12:29:02	1053	4.66e-06	0.0001	2.21	2.16904
2025-06-16 12:29:03	1054	4.68e-06	0.0001	2.25	2.22157
2025-06-16 12:29:04	1055	4.68e-06	0.0001	2.3	2.26971
2025-06-16 12:29:05	1056	4.68e-06	0.0001	2.34	2.32224
2025-06-16 12:29:06	1057	4.66e-06	0.0001	2.39	2.37038
2025-06-16 12:29:07	1058	4.68e-06	0.0001	2.43	2.40102
2025-06-16 12:29:08	1059	4.66e-06	0.0001	2.46	2.41853
2025-06-16 12:29:09	1060	4.68e-06	0.0001	2.5	2.45354
2025-06-16 12:29:10	1061	4.68e-06	0.0001	2.54	2.50169
2025-06-16 12:29:11	1062	4.66e-06	0.0001	2.57	2.5367
2025-06-16 12:29:12	1063	4.66e-06	0.0001	2.6	2.56297
2025-06-16 12:29:13	1064	4.68e-06	0.0001	2.62	2.56734
2025-06-16 12:29:14	1065	4.68e-06	0.0001	2.65	2.60236
2025-06-16 12:29:15	1066	4.66e-06	0.0001	2.67	2.61986
2025-06-16 12:29:16	1067	4.68e-06	0.0001	2.69	2.65488
2025-06-16 12:29:16	1067	4.68e-06	0.0001	2.71	2.65926
2025-06-16 12:29:17	1068	4.68e-06	0.0001	2.73	2.65926
2025-06-16 12:29:18	1069	4.66e-06	0.0001	2.75	2.69427
2025-06-16 12:29:19	1070	4.6e-06	0.0001	2.76	2.69865
2025-06-16 12:29:20	1071	4.6e-06	0.0001	2.78	2.72053
2025-06-16 12:29:21	1072	4.6e-06	0.0001	2.79	2.72929
2025-06-16 12:29:22	1073	4.56e-06	0.0001	2.81	2.74242
2025-06-16 12:29:23	1074	4.56e-06	0.0001	2.82	2.75117
2025-06-16 12:29:24	1075	4.56e-06	0.0001	2.82	2.76868
2025-06-16 12:29:25	1076	4.58e-06	0.0001	2.83	2.77306
2025-06-16 12:29:26	1077	4.56e-06	0.0001	2.84	2.77743
2025-06-16 12:29:27	1078	4.56e-06	0.0001	2.84	2.78181
2025-06-16 12:29:28	1079	4.56e-06	0.0001	2.85	2.80369
2025-06-16 12:29:29	1080	4.56e-06	0.0001	2.86	2.79494
2025-06-16 12:29:30	1081	4.58e-06	0.0001	2.87	2.81245
2025-06-16 12:29:31	1082	4.56e-06	0.0001	2.87	2.80369
2025-06-16 12:29:32	1083	4.56e-06	0.0001	2.88	2.81245
2025-06-16 12:29:33	1084	4.58e-06	0.0001	2.88	2.81245
2025-06-16 12:29:34	1085	4.56e-06	0.0001	2.88	2.81683
2025-06-16 12:29:35	1086	4.56e-06	0.0001	2.89	2.81683
2025-06-16 12:29:36	1087	4.56e-06	0.0001	2.89	2.83871
2025-06-16 12:29:37	1088	4.56e-06	0.0001	2.89	2.84309
2025-06-16 12:29:38	1089	4.56e-06	0.0001	2.91	2.84309
2025-06-16 12:29:39	1090	4.56e-06	0.0001	2.91	2.83871
2025-06-16 12:29:40	1091	4.56e-06	0.0001	2.91	2.84309
2025-06-16 12:29:41	1092	4.56e-06	0.0001	2.91	2.84746
2025-06-16 12:29:42	1093	4.56e-06	0.0001	2.91	2.85184
2025-06-16 12:29:42	1093	4.56e-06	0.0001	2.91	2.86059
2025-06-16 12:29:43	1094	4.56e-06	0.0001	2.91	2.84746
2025-06-16 12:29:44	1095	4.58e-06	0.0001	2.91	2.86935
2025-06-16 12:29:45	1096	4.58e-06	0.0001	2.91	2.85622
2025-06-16 12:29:46	1097	4.54e-06	0.0001	2.92	2.86497
2025-06-16 12:29:47	1098	4.56e-06	0.0001	2.93	2.86059
2025-06-16 12:29:48	1099	4.56e-06	0.0001	2.93	2.86059
2025-06-16 12:29:49	1100	4.56e-06	0.0001	2.93	2.86059
2025-06-16 12:29:50	1101	4.56e-06	0.0001	2.92	2.8781
2025-06-16 12:29:51	1102	4.56e-06	0.0001	2.92	2.86497
2025-06-16 12:29:52	1103	4.56e-06	0.0001	2.92	2.86935
2025-06-16 12:29:53	1104	4.58e-06	0.0001	2.92	2.86059
2025-06-16 12:29:54	1105	4.56e-06	0.0001	2.93	2.86497
2025-06-16 12:29:55	1106	4.56e-06	0.0001	2.93	2.86059
2025-06-16 12:29:56	1107	4.56e-06	0.0001	2.93	2.86935
2025-06-16 12:29:57	1108	4.56e-06	0.0001	2.93	2.86497
2025-06-16 12:29:58	1109	4.56e-06	0.0001	2.93	2.87373
2025-06-16 12:29:59	1110	4.56e-06	0.0001	2.92	2.8781
2025-06-16 12:30:00	1111	4.56e-06	0.0001	2.92	2.87373
2025-06-16 12:30:01	1112	4.56e-06	0.0001	2.93	2.8781
2025-06-16 12:30:02	1113	4.56e-06	0.0001	2.93	2.87373
2025-06-16 12:30:03	1114	4.56e-06	0.0001	2.93	2.8781
2025-06-16 12:30:04	1115	4.56e-06	0.0001	2.92	2.88686
2025-06-16 12:30:05	1116	4.56e-06	0.0001	2.93	2.86497
2025-06-16 12:30:06	1117	4.58e-06	0.0001	2.93	2.86059
2025-06-16 12:30:07	1118	4.58e-06	0.0001	2.93	2.86497
2025-06-16 12:30:08	1119	4.58e-06	0.0001	2.93	2.86059
2025-06-16 12:30:08	1119	4.58e-06	0.0001	2.93	2.86497
2025-06-16 12:30:09	1120	4.56e-06	0.0001	2.93	2.86497
2025-06-16 12:30:10	1121	4.56e-06	0.0001	2.93	2.86935
2025-06-16 12:30:11	1122	4.58e-06	0.0001	2.93	2.87373
2025-06-16 12:30:12	1123	4.56e-06	0.0001	2.92	2.87373
2025-06-16 12:30:13	1124	4.56e-06	0.0001	2.92	2.86935
2025-06-16 12:30:14	1125	4.56e-06	0.0001	2.92	2.8781
2025-06-16 12:30:15	1126	4.56e-06	0.0001	2.92	2.86059
2025-06-16 12:30:16	1127	4.56e-06	0.0001	2.92	2.87373
2025-06-16 12:30:17	1128	4.56e-06	0.0001	2.92	2.86497
2025-06-16 12:30:18	1129	4.58e-06	0.0001	2.93	2.86497
2025-06-16 12:30:19	1130	4.56e-06	0.0001	2.92	2.86935
2025-06-16 12:30:20	1131	4.56e-06	0.0001	2.91	2.87373
2025-06-16 12:30:21	1132	4.56e-06	0.0001	2.91	2.86059
2025-06-16 12:30:22	1133	4.56e-06	0.0001	2.91	2.87373
2025-06-16 12:30:23	1134	4.56e-06	0.0001	2.91	2.8781
2025-06-16 12:30:24	1135	4.58e-06	0.0001	2.91	2.8781
2025-06-16 12:30:25	1136	4.58e-06	0.0001	2.91	2.88248
2025-06-16 12:30:26	1137	4.56e-06	0.0001	2.91	2.86497
2025-06-16 12:30:27	1138	4.58e-06	0.0001	2.91	2.86497
2025-06-16 12:30:28	1139	4.54e-06	0.0001	2.91	2.85622
2025-06-16 12:30:29	1140	4.54e-06	0.0001	2.91	2.85622
2025-06-16 12:30:30	1141	4.5e-06	0.0001	2.9	2.86935
2025-06-16 12:30:31	1142	4.54e-06	0.0001	2.91	2.85184
2025-06-16 12:30:32	1143	4.54e-06	0.0001	2.91	2.87373
2025-06-16 12:30:33	1144	4.5e-06	0.0001	2.91	2.85622
2025-06-16 12:30:34	1145	4.5e-06	0.0001	2.91	2.85622
2025-06-16 12:30:35	1146	4.52e-06	0.0001	2.9	2.86935
2025-06-16 12:30:36	1147	4.5e-06	0.0001	2.9	2.8781
2025-06-16 12:30:37	1148	4.48e-06	0.0001	2.89	2.8781
2025-06-16 12:30:38	1149	4.48e-06	0.0001	2.89	2.86059
2025-06-16 12:30:39	1150	4.48e-06	0.0001	2.89	2.86059
2025-06-16 12:30:40	1151	4.47e-06	0.0001	2.9	2.86059
2025-06-16 12:30:42	1153	4.47e-06	0.0001	2.89	2.86935
2025-06-16 12:30:43	1154	4.47e-06	0.0001	2.89	2.8781
2025-06-16 12:30:44	1155	4.47e-06	0.0001	2.89	2.87373
2025-06-16 12:30:45	1156	4.47e-06	0.0001	2.89	2.86059
2025-06-16 12:30:46	1157	4.47e-06	0.0001	2.9	2.84746
2025-06-16 12:30:47	1158	4.47e-06	0.0001	2.9	2.85622
2025-06-16 12:30:48	1159	4.47e-06	0.0001	2.9	2.86059
2025-06-16 12:30:49	1160	4.47e-06	0.0001	2.9	2.86059
2025-06-16 12:30:50	1161	4.47e-06	0.0001	2.88	2.85622
2025-06-16 12:30:51	1162	4.47e-06	0.0001	2.88	2.85622
2025-06-16 12:30:52	1163	4.47e-06	0.0001	2.88	2.84746
2025-06-16 12:30:53	1164	4.47e-06	0.0001	2.88	2.84746
2025-06-16 12:30:54	1165	4.47e-06	0.0001	2.88	2.85184
2025-06-16 12:30:55	1166	4.47e-06	0.0001	2.88	2.85184
2025-06-16 12:30:56	1167	4.47e-06	0.0001	2.86	2.83871
2025-06-16 12:30:57	1168	4.47e-06	0.0001	2.87	2.84746
2025-06-16 12:30:58	1169	4.45e-06	0.0001	2.87	2.83433
2025-06-16 12:30:59	1170	4.47e-06	0.0001	2.86	2.82558
2025-06-16 12:31:00	1171	4.47e-06	0.0001	2.87	2.83871
2025-06-16 12:31:01	1172	4.47e-06	0.0001	2.87	2.84309
2025-06-16 12:31:02	1173	4.47e-06	0.0001	2.86	2.83433
2025-06-16 12:31:03	1174	4.47e-06	0.0001	2.87	2.84309
2025-06-16 12:31:04	1175	4.47e-06	0.0001	2.85	2.82558
2025-06-16 12:31:05	1176	4.47e-06	0.0001	2.85	2.83433
2025-06-16 12:31:06	1177	4.47e-06	0.0001	2.85	2.82996
2025-06-16 12:31:07	1178	4.47e-06	0.0001	2.85	2.8212
2025-06-16 12:31:08	1179	4.47e-06	0.0001	2.85	2.82558
2025-06-16 12:31:09	1180	4.47e-06	0.0001	2.84	2.8212
2025-06-16 12:31:10	1181	4.47e-06	0.0001	2.84	2.80807
2025-06-16 12:31:11	1182	4.47e-06	0.0001	2.84	2.79932
2025-06-16 12:31:12	1183	4.47e-06	0.0001	2.84	2.81683
2025-06-16 12:31:13	1184	4.47e-06	0.0001	2.82	2.79932
2025-06-16 12:31:14	1185	4.47e-06	0.0001	2.82	2.79494
2025-06-16 12:31:15	1186	4.47e-06	0.0001	2.82	2.79056
2025-06-16 12:31:16	1187	4.47e-06	0.0001	2.81	2.78181
2025-06-16 12:31:17	1188	4.47e-06	0.0001	2.81	2.76868
2025-06-16 12:31:18	1189	4.47e-06	0.0001	2.79	2.75993
2025-06-16 12:31:19	1190	4.47e-06	0.0001	2.78	2.75993
2025-06-16 12:31:20	1191	4.47e-06	0.0001	2.77	2.74242
2025-06-16 12:31:21	1192	4.47e-06	0.0001	2.76	2.7468
2025-06-16 12:31:22	1193	4.45e-06	0.0001	2.75	2.72929
2025-06-16 12:31:23	1194	4.47e-06	0.0001	2.73	2.7074
2025-06-16 12:31:24	1195	4.47e-06	0.0001	2.73	2.7074
2025-06-16 12:31:25	1196	4.47e-06	0.0001	2.71	2.69427
2025-06-16 12:31:26	1197	4.47e-06	0.0001	2.7	2.68989
2025-06-16 12:31:27	1198	4.47e-06	0.0001	2.7	2.66363
2025-06-16 12:31:28	1199	4.47e-06	0.0001	2.68	2.65926
2025-06-16 12:31:29	1200	4.47e-06	0.0001	2.67	2.63737
2025-06-16 12:31:30	1201	4.47e-06	0.0001	2.65	2.633
2025-06-16 12:31:31	1202	4.47e-06	0.0001	2.63	2.61986
2025-06-16 12:31:32	1203	4.47e-06	0.0001	2.61	2.60236
2025-06-16 12:31:33	1204	4.47e-06	0.0001	2.59	2.56734
2025-06-16 12:31:34	1205	4.47e-06	0.0001	2.57	2.54546
2025-06-16 12:31:35	1206	4.47e-06	0.0001	2.53	2.51482
2025-06-16 12:31:36	1207	4.47e-06	0.0001	2.51	2.50606
2025-06-16 12:31:37	1208	4.47e-06	0.0001	2.48	2.47105
2025-06-16 12:31:38	1209	4.47e-06	0.0001	2.44	2.43166
2025-06-16 12:31:39	1210	4.47e-06	0.0001	2.41	2.38789
2025-06-16 12:31:40	1211	4.47e-06	0.0001	2.38	2.37038
2025-06-16 12:31:41	1212	4.47e-06	0.0001	2.35	2.33537
2025-06-16 12:31:42	1213	4.47e-06	0.0001	2.32	2.32224
2025-06-16 12:31:43	1214	4.47e-06	0.0001	2.3	2.2916
2025-06-16 12:31:44	1215	4.47e-06	0.0001	2.28	2.27409
2025-06-16 12:31:45	1216	4.47e-06	0.0001	2.25	2.25658
2025-06-16 12:31:46	1217	4.47e-06	0.0001	2.23	2.22157
2025-06-16 12:31:47	1218	4.45e-06	0.0001	2.21	2.22594
2025-06-16 12:31:48	1219	4.47e-06	0.0001	2.21	2.20844
2025-06-16 12:31:49	1220	4.47e-06	0.0001	2.2	2.20406
2025-06-16 12:31:50	1221	4.47e-06	0.0001	2.19	2.19968
2025-06-16 12:31:51	1222	4.47e-06	0.0001	2.18	2.18655
2025-06-16 12:31:52	1223	4.47e-06	0.0001	2.17	2.17342
2025-06-16 12:31:53	1224	4.47e-06	0.0001	2.17	2.16029
2025-06-16 12:31:54	1225	4.47e-06	0.0001	2.16	2.16029
2025-06-16 12:31:55	1226	4.47e-06	0.0001	2.16	2.14716
2025-06-16 12:31:56	1227	4.47e-06	0.0001	2.16	2.14278
2025-06-16 12:31:57	1228	4.47e-06	0.0001	2.15	2.14716
2025-06-16 12:31:58	1229	4.47e-06	0.0001	2.15	2.16467
2025-06-16 12:31:59	1230	4.47e-06	0.0001	2.15	2.13841
2025-06-16 12:32:00	1231	4.47e-06	0.0001	2.15	2.12527
2025-06-16 12:32:01	1232	4.47e-06	0.0001	2.15	2.14278
2025-06-16 12:32:02	1233	4.47e-06	0.0001	2.14	2.13403
2025-06-16 12:32:03	1234	4.47e-06	0.0001	2.14	2.12965
2025-06-16 12:32:04	1235	4.45e-06	0.0001	2.14	2.12527
2025-06-16 12:32:05	1236	4.47e-06	0.0001	2.14	2.13403
2025-06-16 12:32:06	1237	4.47e-06	0.0001	2.14	2.12965
2025-06-16 12:32:07	1238	4.47e-06	0.0001	2.14	2.13841
2025-06-16 12:32:08	1239	4.47e-06	0.0001	2.14	2.13403
2025-06-16 12:32:09	1240	4.47e-06	0.0001	2.13	2.11652
2025-06-16 12:32:10	1241	4.47e-06	0.0001	2.12	2.11214
2025-06-16 12:32:11	1242	4.47e-06	0.0001	2.12	2.11214
2025-06-16 12:32:12	1243	4.47e-06	0.0001	2.12	2.12527
2025-06-16 12:32:13	1244	4.47e-06	0.0001	2.12	2.10777
2025-06-16 12:32:14	1245	4.47e-06	0.0001	2.12	2.11214
2025-06-16 12:32:15	1246	4.47e-06	0.0001	2.12	2.13403
2025-06-16 12:32:16	1247	4.47e-06	0.0001	2.12	2.13403
2025-06-16 12:32:17	1248	4.47e-06	0.0001	2.12	2.11214
2025-06-16 12:32:18	1249	4.47e-06	0.0001	2.12	2.11214
2025-06-16 12:32:19	1250	4.47e-06	0.0001	2.12	2.11652
2025-06-16 12:32:20	1251	4.47e-06	0.0001	2.12	2.10339
2025-06-16 12:32:21	1252	4.47e-06	0.0001	2.11	2.12527
2025-06-16 12:32:22	1253	4.47e-06	0.0001	2.11	2.10777
2025-06-16 12:32:23	1254	4.47e-06	0.0001	2.11	2.11652
2025-06-16 12:32:24	1255	4.45e-06	0.0001	2.11	2.10339
2025-06-16 12:32:25	1256	4.47e-06	0.0001	2.1	2.11652
2025-06-16 12:32:26	1257	4.47e-06	0.0001	2.1	2.11214
2025-06-16 12:32:27	1258	4.47e-06	0.0001	2.1	2.09026
2025-06-16 12:32:28	1259	4.47e-06	0.0001	2.1	2.08588
2025-06-16 12:32:29	1260	4.47e-06	0.0001	2.09	2.09026
2025-06-16 12:32:30	1261	4.47e-06	0.0001	2.09	2.09901
2025-06-16 12:32:31	1262	4.47e-06	0.0001	2.09	2.10339
2025-06-16 12:32:31	1262	4.47e-06	0.0001	2.08	2.10777
2025-06-16 12:32:32	1263	4.48e-06	0.0001	2.08	2.07713
2025-06-16 12:32:33	1264	4.48e-06	0.0001	2.08	2.09464
2025-06-16 12:32:34	1265	4.47e-06	0.0001	2.08	2.0815
2025-06-16 12:32:36	1267	4.47e-06	0.0001	2.07	2.07713
2025-06-16 12:32:37	1268	4.47e-06	0.0001	2.07	2.0815
2025-06-16 12:32:38	1269	4.47e-06	0.0001	2.07	2.06837
2025-06-16 12:32:39	1270	4.47e-06	0.0001	2.07	2.07713
2025-06-16 12:32:40	1271	4.45e-06	0.0001	2.06	2.07713
2025-06-16 12:32:41	1272	4.47e-06	0.0001	2.06	2.07713
2025-06-16 12:32:41	1272	4.47e-06	0.0001	2.06	2.06837
2025-06-16 12:32:42	1273	4.47e-06	0.0001	2.06	2.06837
2025-06-16 12:32:43	1274	4.47e-06	0.0001	2.05	2.04649
2025-06-16 12:32:44	1275	4.47e-06	0.0001	2.05	2.064
2025-06-16 12:32:45	1276	4.47e-06	0.0001	2.05	2.07275
2025-06-16 12:32:46	1277	4.48e-06	0.0001	2.05	2.064
2025-06-16 12:32:47	1278	4.47e-06	0.0001	2.05	2.064
2025-06-16 12:32:48	1279	4.47e-06	0.0001	2.05	2.05962
2025-06-16 12:32:49	1280	4.47e-06	0.0001	2.05	2.05962
2025-06-16 12:32:50	1281	4.47e-06	0.0001	2.05	2.05524
2025-06-16 12:32:51	1282	4.47e-06	0.0001	2.04	2.05087
2025-06-16 12:32:52	1283	4.47e-06	0.0001	2.04	2.05087
2025-06-16 12:32:53	1284	4.47e-06	0.0001	2.03	2.04649
2025-06-16 12:32:54	1285	4.42e-06	0.0001	2.03	2.05524
2025-06-16 12:32:55	1286	4.4e-06	0.0001	2.03	2.04211
2025-06-16 12:32:56	1287	4.4e-06	0.0001	2.03	2.03336
2025-06-16 12:32:57	1288	4.4e-06	0.0001	2.02	2.064
2025-06-16 12:32:58	1289	4.4e-06	0.0001	2.02	2.05524
2025-06-16 12:32:59	1290	4.4e-06	0.0001	2.02	2.05524
2025-06-16 12:33:00	1291	4.38e-06	0.0001	2.02	2.05524
2025-06-16 12:33:01	1292	4.38e-06	0.0001	2.01	2.03774
2025-06-16 12:33:02	1293	4.38e-06	0.0001	2.01	2.04211
2025-06-16 12:33:03	1294	4.38e-06	0.0001	2.01	2.04211
2025-06-16 12:33:04	1295	4.4e-06	0.0001	2.01	2.04649
2025-06-16 12:33:05	1296	4.4e-06	0.0001	2	2.03774
2025-06-16 12:33:05	1296	4.4e-06	0.0001	2	2.03774
2025-06-16 12:33:06	1297	4.4e-06	0.0001	2	2.02023
2025-06-16 12:33:07	1298	4.4e-06	0.0001	2	2.03336
2025-06-16 12:33:08	1299	4.38e-06	0.0001	2	2.04211
2025-06-16 12:33:09	1300	4.4e-06	0.0001	2	2.02461
2025-06-16 12:33:10	1301	4.4e-06	0.0001	1.99	2.02898
2025-06-16 12:33:11	1302	4.4e-06	0.0001	1.99	2.02461
2025-06-16 12:33:12	1303	4.4e-06	0.0001	1.99	2.03336
2025-06-16 12:33:13	1304	4.38e-06	0.0001	1.99	2.02461
2025-06-16 12:33:14	1305	4.38e-06	0.0001	1.99	2.02898
2025-06-16 12:33:15	1306	4.4e-06	0.0001	1.99	2.04211
2025-06-16 12:33:16	1307	4.4e-06	0.0001	1.98	2.02461
2025-06-16 12:33:17	1308	4.38e-06	0.0001	1.98	2.03774
2025-06-16 12:33:18	1309	4.38e-06	0.0001	1.98	2.03336
2025-06-16 12:33:19	1310	4.41e-06	0.0001	1.98	2.02023
2025-06-16 12:33:20	1311	4.4e-06	0.0001	1.98	2.01585
2025-06-16 12:33:21	1312	4.4e-06	0.0001	1.98	2.01147
2025-06-16 12:33:22	1313	4.38e-06	0.0001	1.98	2.02461
2025-06-16 12:33:23	1314	4.38e-06	0.0001	1.97	2.01147
2025-06-16 12:33:24	1315	4.4e-06	0.0001	1.97	2.02461
2025-06-16 12:33:25	1316	4.4e-06	0.0001	1.97	2.00272
2025-06-16 12:33:26	1317	4.38e-06	0.0001	1.97	2.0071
2025-06-16 12:33:27	1318	4.4e-06	0.0001	1.97	2.01585
2025-06-16 12:33:28	1319	4.4e-06	0.0001	1.96	2.0071
2025-06-16 12:33:29	1320	4.4e-06	0.0001	1.96	2.0071
2025-06-16 12:33:30	1321	4.4e-06	0.0001	1.96	2.0071
2025-06-16 12:33:31	1322	4.4e-06	0.0001	1.96	1.99834
2025-06-16 12:33:31	1322	4.38e-06	0.0001	1.96	2.00272
2025-06-16 12:33:32	1323	4.4e-06	0.0001	1.96	2.0071
2025-06-16 12:33:33	1324	4.38e-06	0.0001	1.95	1.99834
2025-06-16 12:33:34	1325	4.4e-06	0.0001	1.94	1.99834
2025-06-16 12:33:35	1326	4.38e-06	0.0001	1.94	1.99397
2025-06-16 12:33:36	1327	4.38e-06	0.0001	1.94	1.99397
2025-06-16 12:33:37	1328	4.38e-06	0.0001	1.95	1.99834
2025-06-16 12:33:38	1329	4.4e-06	0.0001	1.95	1.99397
2025-06-16 12:33:39	1330	4.4e-06	0.0001	1.93	2.00272
2025-06-16 12:33:40	1331	4.4e-06	0.0001	1.93	1.98521
2025-06-16 12:33:41	1332	4.4e-06	0.0001	1.93	1.99397
2025-06-16 12:33:42	1333	4.4e-06	0.0001	1.93	1.98521
2025-06-16 12:33:43	1334	4.4e-06	0.0001	1.93	1.99834
2025-06-16 12:33:44	1335	4.4e-06	0.0001	1.93	2.00272
2025-06-16 12:33:45	1336	4.4e-06	0.0001	1.93	1.99834
2025-06-16 12:33:46	1337	4.4e-06	0.0001	1.93	1.99397
2025-06-16 12:33:47	1338	4.38e-06	0.0001	1.93	1.99834
2025-06-16 12:33:48	1339	4.4e-06	0.0001	1.93	2.00272
2025-06-16 12:33:49	1340	4.4e-06	0.0001	1.92	1.99834
2025-06-16 12:33:50	1341	4.38e-06	0.0001	1.92	1.99397
2025-06-16 12:33:51	1342	4.4e-06	0.0001	1.92	1.98084
2025-06-16 12:33:52	1343	4.4e-06	0.0001	1.92	1.98521
2025-06-16 12:33:53	1344	4.38e-06	0.0001	1.92	1.98959
2025-06-16 12:33:54	1345	4.38e-06	0.0001	1.92	1.96771
2025-06-16 12:33:55	1346	4.4e-06	0.0001	1.92	1.98521
2025-06-16 12:33:56	1347	4.38e-06	0.0001	1.92	1.98521
2025-06-16 12:33:56	1347	4.4e-06	0.0001	1.92	1.98521
2025-06-16 12:33:57	1348	4.4e-06	0.0001	1.91	1.98521
2025-06-16 12:33:58	1349	4.4e-06	0.0001	1.91	1.97646
2025-06-16 12:33:59	1350	4.4e-06	0.0001	1.91	1.98521
2025-06-16 12:34:00	1351	4.38e-06	0.0001	1.91	1.96333
2025-06-16 12:34:01	1352	4.38e-06	0.0001	1.91	1.97646
2025-06-16 12:34:02	1353	4.4e-06	0.0001	1.91	1.97208
2025-06-16 12:34:03	1354	4.4e-06	0.0001	1.9	1.97208
2025-06-16 12:34:04	1355	4.38e-06	0.0001	1.9	1.97208
2025-06-16 12:34:05	1356	4.4e-06	0.0001	1.9	1.9502
2025-06-16 12:34:06	1357	4.4e-06	0.0001	1.9	1.97208
2025-06-16 12:34:07	1358	4.4e-06	0.0001	1.9	1.95457
2025-06-16 12:34:08	1359	4.38e-06	0.0001	1.9	1.9502
2025-06-16 12:34:09	1360	4.38e-06	0.0001	1.9	1.96771
2025-06-16 12:34:10	1361	4.4e-06	0.0001	1.9	1.95457
2025-06-16 12:34:11	1362	4.4e-06	0.0001	1.89	1.95457
2025-06-16 12:34:12	1363	4.4e-06	0.0001	1.89	1.95457
2025-06-16 12:34:13	1364	4.4e-06	0.0001	1.89	1.98084
2025-06-16 12:34:14	1365	4.38e-06	0.0001	1.89	1.96771
2025-06-16 12:34:15	1366	4.4e-06	0.0001	1.89	1.96333
2025-06-16 12:34:16	1367	4.4e-06	0.0001	1.89	1.95457
2025-06-16 12:34:17	1368	4.4e-06	0.0001	1.89	1.95457
2025-06-16 12:34:18	1369	4.4e-06	0.0001	1.89	1.9502
2025-06-16 12:34:19	1370	4.4e-06	0.0001	1.89	1.94582
2025-06-16 12:34:20	1371	4.4e-06	0.0001	1.89	1.94144
2025-06-16 12:34:21	1372	4.38e-06	0.0001	1.88	1.95457
2025-06-16 12:34:22	1373	4.4e-06	0.0001	1.87	1.9502
2025-06-16 12:34:23	1374	4.38e-06	0.0001	1.87	1.94144
2025-06-16 12:34:24	1375	4.4e-06	0.0001	1.87	1.9502
2025-06-16 12:34:25	1376	4.4e-06	0.0001	1.87	1.9502
2025-06-16 12:34:26	1377	4.4e-06	0.0001	1.87	1.9502
2025-06-16 12:34:27	1378	4.4e-06	0.0001	1.87	1.93707
2025-06-16 12:34:28	1379	4.38e-06	0.0001	1.87	1.9502
2025-06-16 12:34:29	1380	4.38e-06	0.0001	1.87	1.92831
2025-06-16 12:34:30	1381	4.4e-06	0.0001	1.87	1.93269
2025-06-16 12:34:30	1381	4.4e-06	0.0001	1.87	1.94582
2025-06-16 12:34:31	1382	4.4e-06	0.0001	1.87	1.93707
2025-06-16 12:34:32	1383	4.38e-06	0.0001	1.87	1.93269
2025-06-16 12:34:33	1384	4.38e-06	0.0001	1.87	1.92394
2025-06-16 12:34:34	1385	4.38e-06	0.0001	1.87	1.93269
2025-06-16 12:34:35	1386	4.4e-06	0.0001	1.86	1.93269
2025-06-16 12:34:36	1387	4.4e-06	0.0001	1.87	1.93269
2025-06-16 12:34:37	1388	4.4e-06	0.0001	1.86	1.93269
2025-06-16 12:34:38	1389	4.38e-06	0.0001	1.86	1.92394
2025-06-16 12:34:39	1390	4.38e-06	0.0001	1.86	1.9502
2025-06-16 12:34:40	1391	4.38e-06	0.0001	1.86	1.92394
2025-06-16 12:34:41	1392	4.4e-06	0.0001	1.85	1.92831
2025-06-16 12:34:42	1393	4.4e-06	0.0001	1.85	1.92394
2025-06-16 12:34:43	1394	4.38e-06	0.0001	1.85	1.93269
2025-06-16 12:34:44	1395	4.38e-06	0.0001	1.85	1.92831
2025-06-16 12:34:45	1396	4.4e-06	0.0001	1.85	1.92394
2025-06-16 12:34:46	1397	4.4e-06	0.0001	1.84	1.91518
2025-06-16 12:34:47	1398	4.38e-06	0.0001	1.84	1.91518
2025-06-16 12:34:48	1399	4.38e-06	0.0001	1.84	1.91518
2025-06-16 12:34:49	1400	4.4e-06	0.0001	1.84	1.92831
2025-06-16 12:34:50	1401	4.4e-06	0.0001	1.84	1.91518
2025-06-16 12:34:51	1402	4.4e-06	0.0001	1.84	1.91518
2025-06-16 12:34:52	1403	4.38e-06	0.0001	1.84	1.91081
2025-06-16 12:34:53	1404	4.4e-06	0.0001	1.84	1.91081
2025-06-16 12:34:54	1405	4.4e-06	0.0001	1.84	1.92394
2025-06-16 12:34:55	1406	4.4e-06	0.0001	1.84	1.92394
2025-06-16 12:34:56	1407	4.4e-06	0.0001	1.84	1.91956
2025-06-16 12:34:56	1407	4.4e-06	0.0001	1.83	1.91518
2025-06-16 12:34:58	1409	4.4e-06	0.0001	1.83	1.91518
2025-06-16 12:34:58	1409	4.38e-06	0.0001	1.83	1.91956
2025-06-16 12:34:59	1410	4.38e-06	0.0001	1.83	1.91956
2025-06-16 12:35:00	1411	4.38e-06	0.0001	1.83	1.90643
2025-06-16 12:35:01	1412	4.4e-06	0.0001	1.83	1.90643
2025-06-16 12:35:03	1414	4.4e-06	0.0001	1.83	1.91081
2025-06-16 12:35:04	1415	4.4e-06	0.0001	1.83	1.91518
2025-06-16 12:35:05	1416	4.37e-06	0.0001	1.82	1.91081
2025-06-16 12:35:06	1417	4.28e-06	0.0001	1.82	1.91081
2025-06-16 12:35:07	1418	4.27e-06	0.0001	1.82	1.90643
2025-06-16 12:35:08	1419	4.26e-06	0.0001	1.82	1.90643
2025-06-16 12:35:09	1420	4.26e-06	0.0001	1.82	1.90205
2025-06-16 12:35:10	1421	4.19e-06	0.0001	1.82	1.90205
2025-06-16 12:35:11	1422	4.17e-06	0.000179	1.82	1.8933
2025-06-16 12:35:12	1423	4.2e-06	0.000315	1.82	1.88892
2025-06-16 12:35:13	1424	4.2e-06	0.000438	1.81	1.88892
2025-06-16 12:35:14	1425	4.2e-06	0.000554	1.81	1.89768
2025-06-16 12:35:15	1426	4.17e-06	0.000664	1.81	1.88017
2025-06-16 12:35:16	1427	4.14e-06	0.000752	1.81	1.8933
2025-06-16 12:35:17	1428	4.14e-06	0.000834	1.81	1.88454
2025-06-16 12:35:18	1429	4.14e-06	0.000917	1.81	1.88017
2025-06-16 12:35:19	1430	4.15e-06	0.001	1.81	1.8933
2025-06-16 12:35:20	1431	4.15e-06	0.00105	1.81	1.88454
2025-06-16 12:35:21	1432	4.14e-06	0.00109	1.81	1.88892
2025-06-16 12:35:22	1433	4.14e-06	0.00115	1.81	1.88017
2025-06-16 12:35:23	1434	4.14e-06	0.00119	1.81	1.88454
2025-06-16 12:35:24	1435	4.14e-06	0.00123	1.81	1.88454
2025-06-16 12:35:25	1436	4.15e-06	0.00126	1.81	1.89768
2025-06-16 12:35:26	1437	4.14e-06	0.00128	1.81	1.88017
2025-06-16 12:35:27	1438	4.15e-06	0.00132	1.81	1.88892
2025-06-16 12:35:28	1439	4.14e-06	0.00133	1.81	1.88017
2025-06-16 12:35:29	1440	4.1e-06	0.00135	1.8	1.88454
2025-06-16 12:35:30	1441	4.07e-06	0.00136	1.8	1.87579
2025-06-16 12:35:31	1442	4.07e-06	0.00137	1.8	1.87579
2025-06-16 12:35:32	1443	4.07e-06	0.00138	1.8	1.87579
2025-06-16 12:35:33	1444	4.07e-06	0.00139	1.8	1.88017
2025-06-16 12:35:34	1445	4.07e-06	0.0014	1.8	1.88017
2025-06-16 12:35:35	1446	4.07e-06	0.00142	1.8	1.86704
2025-06-16 12:35:36	1447	4.07e-06	0.00142	1.8	1.86704
2025-06-16 12:35:37	1448	4.07e-06	0.00144	1.8	1.85828
2025-06-16 12:35:38	1449	4.07e-06	0.00145	1.79	1.86266
2025-06-16 12:35:39	1450	4.07e-06	0.00145	1.78	1.87141
2025-06-16 12:35:40	1451	4.07e-06	0.00147	1.78	1.86266
2025-06-16 12:35:41	1452	4.07e-06	0.00147	1.78	1.8539
2025-06-16 12:35:42	1453	4.07e-06	0.00147	1.78	1.8539
2025-06-16 12:35:43	1454	4.07e-06	0.00148	1.78	1.86266
2025-06-16 12:35:44	1455	4.07e-06	0.00148	1.78	1.86704
2025-06-16 12:35:45	1456	4.07e-06	0.0015	1.78	1.84953
2025-06-16 12:35:46	1457	4.07e-06	0.0015	1.79	1.86266
2025-06-16 12:35:47	1458	4.07e-06	0.0015	1.78	1.88017
2025-06-16 12:35:48	1459	4.07e-06	0.0015	1.79	1.86266
2025-06-16 12:35:49	1460	4.07e-06	0.0015	1.78	1.86704
2025-06-16 12:35:50	1461	4.07e-06	0.00151	1.77	1.86266
2025-06-16 12:35:51	1462	4.07e-06	0.00152	1.77	1.86704
2025-06-16 12:35:52	1463	4.07e-06	0.00153	1.77	1.84953
2025-06-16 12:35:53	1464	4.09e-06	0.00153	1.77	1.86266
2025-06-16 12:35:54	1465	4.09e-06	0.00153	1.77	1.84515
2025-06-16 12:35:55	1466	4.07e-06	0.00154	1.77	1.8539
2025-06-16 12:35:56	1467	4.07e-06	0.00154	1.77	1.84953
2025-06-16 12:35:57	1468	4.07e-06	0.00155	1.77	1.85828
2025-06-16 12:35:58	1469	4.07e-06	0.00155	1.77	1.8364
2025-06-16 12:35:59	1470	4.07e-06	0.00155	1.77	1.84515
2025-06-16 12:36:00	1471	4.07e-06	0.00155	1.77	1.8364
2025-06-16 12:36:01	1472	4.06e-06	0.00155	1.76	1.84515
2025-06-16 12:36:02	1473	4.01e-06	0.00156	1.76	1.84515
2025-06-16 12:36:03	1474	4.01e-06	0.00156	1.76	1.84515
2025-06-16 12:36:04	1475	4.01e-06	0.00157	1.77	1.84515
2025-06-16 12:36:05	1476	4.01e-06	0.00157	1.77	1.84078
2025-06-16 12:36:06	1477	4e-06	0.00157	1.76	1.8364
2025-06-16 12:36:07	1478	4.01e-06	0.00157	1.76	1.84515
2025-06-16 12:36:08	1479	4.01e-06	0.00158	1.76	1.84078
2025-06-16 12:36:09	1480	4.01e-06	0.00158	1.75	1.84078
2025-06-16 12:36:10	1481	4.01e-06	0.00158	1.75	1.82764
2025-06-16 12:36:11	1482	4.01e-06	0.00159	1.75	1.8364
2025-06-16 12:36:12	1483	4.01e-06	0.00159	1.75	1.8364
2025-06-16 12:36:13	1484	4.01e-06	0.00159	1.75	1.8364
2025-06-16 12:36:14	1485	4.01e-06	0.00159	1.75	1.82764
2025-06-16 12:36:15	1486	4.01e-06	0.0016	1.75	1.83202
2025-06-16 12:36:16	1487	4e-06	0.0016	1.75	1.82764
2025-06-16 12:36:17	1488	4.01e-06	0.0016	1.75	1.82764
2025-06-16 12:36:18	1489	4.01e-06	0.0016	1.75	1.8364
2025-06-16 12:36:19	1490	4.01e-06	0.0016	1.75	1.84078
2025-06-16 12:36:20	1491	4.01e-06	0.00161	1.75	1.82764
2025-06-16 12:36:21	1492	4.01e-06	0.00161	1.75	1.82764
2025-06-16 12:36:22	1493	4.01e-06	0.00162	1.75	1.82327
2025-06-16 12:36:23	1494	4.01e-06	0.00162	1.74	1.82764
2025-06-16 12:36:24	1495	4.01e-06	0.00163	1.74	1.81889
2025-06-16 12:36:25	1496	4.01e-06	0.00162	1.74	1.79263
2025-06-16 12:36:26	1497	8.04e-06	0.0016	1.74	1.82327
2025-06-16 12:36:27	1498	3.21e-05	0.00139	1.74	1.83202
2025-06-16 12:36:28	1499	2.33e-05	0.0011	1.74	1.81014
2025-06-16 12:36:29	1500	1.8e-05	0.000787	1.74	1.81014
2025-06-16 12:36:30	1501	1.48e-05	0.000628	1.73	1.81889
2025-06-16 12:36:31	1502	1.35e-05	0.000518	1.73	1.79701
2025-06-16 12:36:32	1503	1.26e-05	0.00043	1.73	1.81014
2025-06-16 12:36:33	1504	1.18e-05	0.000365	1.73	1.80576
2025-06-16 12:36:34	1505	1.11e-05	0.000308	1.73	1.81889
2025-06-16 12:36:35	1506	1.06e-05	0.000263	1.73	1.80576
2025-06-16 12:36:36	1507	1.03e-05	0.000227	1.73	1.81014
2025-06-16 12:36:37	1508	1e-05	0.000193	1.73	1.81451
2025-06-16 12:36:38	1509	9.8e-06	0.00017	1.73	1.80576
2025-06-16 12:36:39	1510	9.58e-06	0.000149	1.73	1.80138
2025-06-16 12:36:40	1511	9.31e-06	0.000138	1.73	1.81451
2025-06-16 12:36:41	1512	9.1e-06	0.000127	1.73	1.79263
2025-06-16 12:36:42	1513	8.89e-06	0.000118	1.72	1.79701
2025-06-16 12:36:43	1514	8.77e-06	0.00011	1.72	1.78825
2025-06-16 12:36:44	1515	8.58e-06	0.000106	1.72	1.79701
2025-06-16 12:36:45	1516	8.49e-06	0.0001	1.72	1.79263
2025-06-16 12:36:46	1517	8.34e-06	0.0001	1.72	1.79263
2025-06-16 12:36:47	1518	8.16e-06	0.0001	1.72	1.81014
2025-06-16 12:36:48	1519	8.04e-06	0.0001	1.72	1.79263
2025-06-16 12:36:49	1520	7.92e-06	0.0001	1.72	1.79263
2025-06-16 12:36:50	1521	7.86e-06	0.0001	1.72	1.79263
2025-06-16 12:36:51	1522	7.7e-06	0.0001	1.72	1.79263
2025-06-16 12:36:52	1523	7.55e-06	0.0001	1.72	1.79263
2025-06-16 12:36:53	1524	7.52e-06	0.0001	1.72	1.7795
2025-06-16 12:36:54	1525	7.46e-06	0.0001	1.72	1.79701
2025-06-16 12:36:55	1526	7.4e-06	0.0001	1.71	1.78825
2025-06-16 12:36:55	1526	7.25e-06	0.0001	1.71	1.79701
2025-06-16 12:36:56	1527	7.25e-06	0.0001	1.71	1.78388
2025-06-16 12:36:58	1529	7.07e-06	0.0001	1.71	1.79263
2025-06-16 12:36:59	1530	7.07e-06	0.0001	1.71	1.79263
2025-06-16 12:37:00	1531	6.92e-06	0.0001	1.71	1.77074
2025-06-16 12:37:01	1532	6.92e-06	0.0001	1.71	1.78825
2025-06-16 12:37:02	1533	6.82e-06	0.0001	1.7	1.79263
2025-06-16 12:37:03	1534	6.8e-06	0.0001	1.71	1.78388
2025-06-16 12:37:03	1534	6.74e-06	0.0001	1.7	1.77074
2025-06-16 12:37:04	1535	6.72e-06	0.0001	1.69	1.77512
2025-06-16 12:37:05	1536	6.7e-06	0.0001	1.69	1.77074
2025-06-16 12:37:06	1537	6.59e-06	0.0001	1.69	1.77074
2025-06-16 12:37:07	1538	6.61e-06	0.0001	1.7	1.77074
2025-06-16 12:37:08	1539	6.61e-06	0.0001	1.69	1.77512
2025-06-16 12:37:09	1540	6.53e-06	0.0001	1.7	1.76199
2025-06-16 12:37:10	1541	6.49e-06	0.0001	1.69	1.75761
2025-06-16 12:37:11	1542	6.49e-06	0.0001	1.69	1.7795
2025-06-16 12:37:12	1543	6.43e-06	0.0001	1.69	1.77512
2025-06-16 12:37:13	1544	6.39e-06	0.0001	1.69	1.77074
2025-06-16 12:37:14	1545	6.39e-06	0.0001	1.69	1.77512
2025-06-16 12:37:15	1546	6.39e-06	0.0001	1.69	1.77074
2025-06-16 12:37:16	1547	6.32e-06	0.0001	1.68	1.76199
2025-06-16 12:37:17	1548	6.3e-06	0.0001	1.68	1.75761
2025-06-16 12:37:18	1549	6.28e-06	0.0001	1.68	1.76199
2025-06-16 12:37:19	1550	6.26e-06	0.0001	1.68	1.77512
2025-06-16 12:37:20	1551	6.2e-06	0.0001	1.68	1.74886
2025-06-16 12:37:21	1552	6.18e-06	0.0001	1.68	1.76637
2025-06-16 12:37:22	1553	6.18e-06	0.0001	1.68	1.75761
2025-06-16 12:37:23	1554	6.2e-06	0.0001	1.68	1.76637
2025-06-16 12:37:24	1555	6.2e-06	0.0001	1.68	1.76199
2025-06-16 12:37:25	1556	6.11e-06	0.0001	1.68	1.75324
2025-06-16 12:37:26	1557	6.09e-06	0.0001	1.68	1.74886
2025-06-16 12:37:27	1558	6.09e-06	0.0001	1.68	1.74886
2025-06-16 12:37:28	1559	6.09e-06	0.0001	1.67	1.75324
2025-06-16 12:37:28	1559	5.99e-06	0.0001	1.67	1.74886
2025-06-16 12:37:29	1560	5.99e-06	0.0001	1.67	1.75324
2025-06-16 12:37:30	1561	5.97e-06	0.0001	1.67	1.75324
2025-06-16 12:37:31	1562	5.99e-06	0.0001	1.67	1.75324
2025-06-16 12:37:32	1563	5.99e-06	0.0001	1.67	1.74011
2025-06-16 12:37:33	1564	5.95e-06	0.0001	1.67	1.73135
2025-06-16 12:37:34	1565	5.89e-06	0.0001	1.67	1.74011
2025-06-16 12:37:35	1566	5.89e-06	0.0001	1.66	1.74448
2025-06-16 12:37:36	1567	5.89e-06	0.0001	1.66	1.74448
2025-06-16 12:37:37	1568	5.87e-06	0.0001	1.66	1.74011
2025-06-16 12:37:38	1569	5.87e-06	0.0001	1.66	1.74011
2025-06-16 12:37:39	1570	5.89e-06	0.0001	1.66	1.73573
2025-06-16 12:37:40	1571	5.87e-06	0.0001	1.66	1.74886
2025-06-16 12:37:41	1572	5.8e-06	0.0001	1.66	1.73573
2025-06-16 12:37:42	1573	5.78e-06	0.0001	1.66	1.74011
2025-06-16 12:37:43	1574	5.78e-06	0.0001	1.66	1.73135
2025-06-16 12:37:44	1575	5.78e-06	0.0001	1.66	1.72697
2025-06-16 12:37:45	1576	5.78e-06	0.0001	1.66	1.73135
2025-06-16 12:37:46	1577	5.78e-06	0.0001	1.66	1.73135
2025-06-16 12:37:47	1578	5.78e-06	0.0001	1.66	1.74886
2025-06-16 12:37:48	1579	5.72e-06	0.0001	1.66	1.74886
2025-06-16 12:37:49	1580	5.68e-06	0.0001	1.66	1.7226
2025-06-16 12:37:50	1581	5.68e-06	0.0001	1.65	1.72697
2025-06-16 12:37:51	1582	5.68e-06	0.0001	1.65	1.73135
2025-06-16 12:37:52	1583	5.68e-06	0.0001	1.65	1.74011
2025-06-16 12:37:53	1584	5.68e-06	0.0001	1.65	1.71822
2025-06-16 12:37:54	1585	5.68e-06	0.0001	1.65	1.73135
2025-06-16 12:37:54	1585	5.68e-06	0.0001	1.65	1.72697
2025-06-16 12:37:55	1586	5.66e-06	0.0001	1.65	1.7226
2025-06-16 12:37:56	1587	5.58e-06	0.0001	1.65	1.74011
2025-06-16 12:37:57	1588	5.58e-06	0.0001	1.65	1.72697
2025-06-16 12:37:58	1589	5.6e-06	0.0001	1.65	1.72697
2025-06-16 12:38:00	1591	5.6e-06	0.0001	1.65	1.7226
2025-06-16 12:38:01	1592	5.6e-06	0.0001	1.65	1.72697
2025-06-16 12:38:02	1593	5.58e-06	0.0001	1.65	1.72697
2025-06-16 12:38:02	1593	5.6e-06	0.0001	1.65	1.71384
2025-06-16 12:38:03	1594	5.58e-06	0.0001	1.65	1.70509
2025-06-16 12:38:04	1595	5.55e-06	0.0001	1.65	1.70947
2025-06-16 12:38:05	1596	5.49e-06	0.0001	1.65	1.72697
2025-06-16 12:38:06	1597	5.49e-06	0.0001	1.65	1.71384
2025-06-16 12:38:07	1598	5.49e-06	0.0001	1.65	1.7226
2025-06-16 12:38:08	1599	5.49e-06	0.0001	1.65	1.70071
2025-06-16 12:38:09	1600	5.51e-06	0.0001	1.65	1.70947
2025-06-16 12:38:10	1601	5.49e-06	0.0001	1.65	1.70071
2025-06-16 12:38:11	1602	5.49e-06	0.0001	1.65	1.70947
2025-06-16 12:38:12	1603	5.43e-06	0.0001	1.65	1.71384
2025-06-16 12:38:13	1604	5.39e-06	0.0001	1.65	1.70071
2025-06-16 12:38:14	1605	5.39e-06	0.0001	1.64	1.69634
2025-06-16 12:38:15	1606	5.39e-06	0.0001	1.64	1.70071
2025-06-16 12:38:16	1607	5.39e-06	0.0001	1.64	1.69634
2025-06-16 12:38:17	1608	5.39e-06	0.0001	1.64	1.69634
2025-06-16 12:38:18	1609	5.39e-06	0.0001	1.64	1.70071
2025-06-16 12:38:19	1610	5.39e-06	0.0001	1.64	1.70509
2025-06-16 12:38:20	1611	5.39e-06	0.0001	1.64	1.70509
2025-06-16 12:38:21	1612	5.37e-06	0.0001	1.64	1.69634
2025-06-16 12:38:22	1613	5.39e-06	0.0001	1.63	1.70071
2025-06-16 12:38:23	1614	5.39e-06	0.0001	1.63	1.69634
2025-06-16 12:38:24	1615	5.33e-06	0.0001	1.63	1.70071
2025-06-16 12:38:25	1616	5.3e-06	0.0001	1.63	1.70071
2025-06-16 12:38:26	1617	5.3e-06	0.0001	1.63	1.70071
2025-06-16 12:38:27	1618	5.28e-06	0.0001	1.63	1.69196
2025-06-16 12:38:28	1619	5.3e-06	0.0001	1.63	1.69196
2025-06-16 12:38:28	1619	5.3e-06	0.0001	1.63	1.69634
2025-06-16 12:38:29	1620	5.3e-06	0.0001	1.62	1.68758
2025-06-16 12:38:30	1621	5.28e-06	0.0001	1.62	1.69196
2025-06-16 12:38:31	1622	5.28e-06	0.0001	1.62	1.68321
2025-06-16 12:38:32	1623	5.28e-06	0.0001	1.62	1.68321
2025-06-16 12:38:33	1624	5.3e-06	0.0001	1.62	1.68758
2025-06-16 12:38:34	1625	5.3e-06	0.0001	1.62	1.70071
2025-06-16 12:38:35	1626	5.28e-06	0.0001	1.62	1.68321
2025-06-16 12:38:36	1627	5.28e-06	0.0001	1.62	1.67445
2025-06-16 12:38:37	1628	5.3e-06	0.0001	1.62	1.67445
2025-06-16 12:38:38	1629	5.3e-06	0.0001	1.62	1.69634
2025-06-16 12:38:39	1630	5.3e-06	0.0001	1.62	1.68321
2025-06-16 12:38:40	1631	5.3e-06	0.0001	1.62	1.68321
2025-06-16 12:38:41	1632	5.3e-06	0.0001	1.61	1.67445
2025-06-16 12:38:42	1633	5.28e-06	0.0001	1.61	1.68321
2025-06-16 12:38:43	1634	5.26e-06	0.0001	1.61	1.67883
2025-06-16 12:38:44	1635	5.2e-06	0.0001	1.61	1.70509
2025-06-16 12:38:45	1636	5.18e-06	0.0001	1.61	1.67007
2025-06-16 12:38:46	1637	5.18e-06	0.0001	1.61	1.68321
2025-06-16 12:38:47	1638	5.18e-06	0.0001	1.61	1.68758
2025-06-16 12:38:48	1639	5.2e-06	0.0001	1.61	1.67445
2025-06-16 12:38:49	1640	5.18e-06	0.0001	1.61	1.67007
2025-06-16 12:38:50	1641	5.18e-06	0.0001	1.61	1.67883
2025-06-16 12:38:51	1642	5.18e-06	0.0001	1.61	1.6657
2025-06-16 12:38:52	1643	5.18e-06	0.0001	1.61	1.65694
2025-06-16 12:38:53	1644	5.18e-06	0.0001	1.6	1.67883
2025-06-16 12:38:54	1645	5.18e-06	0.0001	1.6	1.67445
2025-06-16 12:38:55	1646	5.18e-06	0.0001	1.61	1.67445
2025-06-16 12:38:56	1647	5.18e-06	0.0001	1.61	1.68321
2025-06-16 12:38:57	1648	5.2e-06	0.0001	1.6	1.66132
2025-06-16 12:38:58	1649	5.18e-06	0.0001	1.6	1.67007
2025-06-16 12:38:59	1650	5.18e-06	0.0001	1.61	1.67007
2025-06-16 12:39:00	1651	5.18e-06	0.0001	1.61	1.67007
2025-06-16 12:39:01	1652	5.18e-06	0.0001	1.61	1.65257
2025-06-16 12:39:02	1653	5.18e-06	0.0001	1.6	1.65694
2025-06-16 12:39:03	1654	5.18e-06	0.0001	1.6	1.6657
2025-06-16 12:39:04	1655	5.16e-06	0.0001	1.6	1.67007
2025-06-16 12:39:05	1656	5.12e-06	0.0001	1.6	1.65694
2025-06-16 12:39:06	1657	5.08e-06	0.0001	1.6	1.65694
2025-06-16 12:39:07	1658	5.08e-06	0.0001	1.6	1.66132
2025-06-16 12:39:08	1659	5.06e-06	0.0001	1.6	1.66132
2025-06-16 12:39:09	1660	5.08e-06	0.0001	1.6	1.64381
2025-06-16 12:39:10	1661	5.08e-06	0.0001	1.6	1.6657
2025-06-16 12:39:11	1662	5.08e-06	0.0001	1.6	1.64381
2025-06-16 12:39:12	1663	5.08e-06	0.0001	1.6	1.63944
2025-06-16 12:39:13	1664	5.08e-06	0.0001	1.6	1.65694
2025-06-16 12:39:14	1665	5.08e-06	0.0001	1.6	1.64819
2025-06-16 12:39:15	1666	5.06e-06	0.0001	1.6	1.64381
2025-06-16 12:39:17	1668	5.08e-06	0.0001	1.6	1.64819
2025-06-16 12:39:18	1669	5.08e-06	0.0001	1.6	1.65694
2025-06-16 12:39:19	1670	5.06e-06	0.0001	1.6	1.64819
2025-06-16 12:39:20	1671	5.08e-06	0.0001	1.6	1.64381
2025-06-16 12:39:20	1671	5.08e-06	0.0001	1.6	1.64381
2025-06-16 12:39:21	1672	5.08e-06	0.0001	1.59	1.65257
2025-06-16 12:39:22	1673	5.08e-06	0.0001	1.59	1.65257
2025-06-16 12:39:23	1674	5.08e-06	0.0001	1.59	1.63068
2025-06-16 12:39:24	1675	5.08e-06	0.0001	1.59	1.65257
2025-06-16 12:39:25	1676	5.08e-06	0.0001	1.59	1.63506
2025-06-16 12:39:26	1677	5.08e-06	0.0001	1.59	1.64381
2025-06-16 12:39:27	1678	5.06e-06	0.0001	1.59	1.63944
2025-06-16 12:39:28	1679	5.08e-06	0.0001	1.59	1.63506
2025-06-16 12:39:29	1680	5.08e-06	0.0001	1.59	1.63944
2025-06-16 12:39:30	1681	5.08e-06	0.0001	1.59	1.63944
2025-06-16 12:39:31	1682	5.08e-06	0.0001	1.59	1.63944
2025-06-16 12:39:33	1684	5.08e-06	0.0001	1.59	1.63506
2025-06-16 12:39:34	1685	5.06e-06	0.0001	1.58	1.64819
2025-06-16 12:39:35	1686	4.99e-06	0.0001	1.58	1.63506
2025-06-16 12:39:36	1687	4.97e-06	0.0001	1.58	1.64381
2025-06-16 12:39:37	1688	4.97e-06	0.0001	1.58	1.62631
2025-06-16 12:39:38	1689	4.97e-06	0.0001	1.58	1.62193
2025-06-16 12:39:39	1690	4.99e-06	0.0001	1.58	1.63944
2025-06-16 12:39:40	1691	4.99e-06	0.0001	1.58	1.63944
2025-06-16 12:39:41	1692	4.97e-06	0.0001	1.58	1.63068
2025-06-16 12:39:42	1693	4.99e-06	0.0001	1.58	1.62193
2025-06-16 12:39:43	1694	4.97e-06	0.0001	1.58	1.61755
2025-06-16 12:39:44	1695	4.99e-06	0.0001	1.58	1.62631
2025-06-16 12:39:45	1696	4.99e-06	0.0001	1.57	1.62193
2025-06-16 12:39:46	1697	4.99e-06	0.0001	1.57	1.61755
2025-06-16 12:39:47	1698	4.99e-06	0.0001	1.57	1.62631
2025-06-16 12:39:48	1699	4.97e-06	0.0001	1.57	1.62193
2025-06-16 12:39:49	1700	4.97e-06	0.0001	1.57	1.61755
2025-06-16 12:39:50	1701	4.97e-06	0.0001	1.57	1.62631
2025-06-16 12:39:51	1702	4.99e-06	0.0001	1.57	1.62193
2025-06-16 12:39:52	1703	4.99e-06	0.0001	1.57	1.61318
2025-06-16 12:39:53	1704	4.97e-06	0.0001	1.57	1.6088
2025-06-16 12:39:54	1705	4.97e-06	0.0001	1.57	1.60004
2025-06-16 12:39:55	1706	4.97e-06	0.0001	1.57	1.61755
2025-06-16 12:39:56	1707	4.97e-06	0.0001	1.57	1.60442
2025-06-16 12:39:57	1708	4.99e-06	0.0001	1.57	1.6088
2025-06-16 12:39:58	1709	4.99e-06	0.0001	1.56	1.60004
2025-06-16 12:39:59	1710	4.97e-06	0.0001	1.56	1.61755
2025-06-16 12:40:00	1711	4.99e-06	0.0001	1.56	1.61755
2025-06-16 12:40:01	1712	4.99e-06	0.0001	1.56	1.62193
2025-06-16 12:40:02	1713	4.99e-06	0.0001	1.56	1.61318
2025-06-16 12:40:03	1714	4.97e-06	0.0001	1.56	1.61318
2025-06-16 12:40:04	1715	4.97e-06	0.0001	1.56	1.61318
2025-06-16 12:40:05	1716	4.97e-06	0.0001	1.56	1.60442
2025-06-16 12:40:06	1717	4.99e-06	0.0001	1.56	1.60442
2025-06-16 12:40:07	1718	4.97e-06	0.0001	1.55	1.60442
2025-06-16 12:40:08	1719	4.99e-06	0.0001	1.56	1.60004
2025-06-16 12:40:09	1720	4.95e-06	0.0001	1.55	1.60442
2025-06-16 12:40:10	1721	4.97e-06	0.0001	1.55	1.60004
2025-06-16 12:40:11	1722	4.91e-06	0.0001	1.55	1.6088
2025-06-16 12:40:12	1723	4.89e-06	0.0001	1.55	1.60442
2025-06-16 12:40:13	1724	4.89e-06	0.0001	1.56	1.59129
2025-06-16 12:40:14	1725	4.87e-06	0.0001	1.55	1.59129
2025-06-16 12:40:15	1726	4.89e-06	0.0001	1.55	1.58691
2025-06-16 12:40:16	1727	4.87e-06	0.0001	1.56	1.59567
2025-06-16 12:40:17	1728	4.87e-06	0.0001	1.56	1.59567
2025-06-16 12:40:18	1729	4.87e-06	0.0001	1.56	1.59129
2025-06-16 12:40:19	1730	4.87e-06	0.0001	1.55	1.60442
2025-06-16 12:40:20	1731	4.87e-06	0.0001	1.55	1.6088
2025-06-16 12:40:21	1732	4.87e-06	0.0001	1.55	1.59567
2025-06-16 12:40:22	1733	4.89e-06	0.0001	1.55	1.60004
2025-06-16 12:40:23	1734	4.87e-06	0.0001	1.55	1.57378
2025-06-16 12:40:24	1735	4.87e-06	0.0001	1.55	1.57378
2025-06-16 12:40:25	1736	4.87e-06	0.0001	1.55	1.58254
2025-06-16 12:40:26	1737	4.87e-06	0.0001	1.55	1.58691
2025-06-16 12:40:27	1738	4.87e-06	0.0001	1.55	1.58254
2025-06-16 12:40:28	1739	4.87e-06	0.0001	1.55	1.57816
2025-06-16 12:40:29	1740	4.87e-06	0.0001	1.55	1.60004
2025-06-16 12:40:30	1741	4.87e-06	0.0001	1.54	1.58691
2025-06-16 12:40:31	1742	4.87e-06	0.0001	1.54	1.58254
2025-06-16 12:40:32	1743	4.87e-06	0.0001	1.54	1.60004
2025-06-16 12:40:33	1744	4.87e-06	0.0001	1.54	1.58254
2025-06-16 12:40:34	1745	4.87e-06	0.0001	1.54	1.57816
2025-06-16 12:40:35	1746	4.89e-06	0.0001	1.54	1.56941
2025-06-16 12:40:36	1747	4.87e-06	0.0001	1.54	1.57816
2025-06-16 12:40:37	1748	4.87e-06	0.0001	1.54	1.58254
2025-06-16 12:40:38	1749	4.87e-06	0.0001	1.54	1.58254
2025-06-16 12:40:39	1750	4.87e-06	0.0001	1.54	1.57816
2025-06-16 12:40:40	1751	4.87e-06	0.0001	1.53	1.58691
2025-06-16 12:40:41	1752	4.87e-06	0.0001	1.53	1.57816
2025-06-16 12:40:42	1753	4.89e-06	0.0001	1.53	1.57378
2025-06-16 12:40:43	1754	4.87e-06	0.0001	1.53	1.56941
2025-06-16 12:40:44	1755	4.87e-06	0.0001	1.53	1.57378
2025-06-16 12:40:45	1756	4.87e-06	0.0001	1.53	1.57378
2025-06-16 12:40:46	1757	4.87e-06	0.0001	1.53	1.57378
2025-06-16 12:40:47	1758	4.87e-06	0.0001	1.53	1.55628
2025-06-16 12:40:48	1759	4.87e-06	0.0001	1.53	1.58691
2025-06-16 12:40:49	1760	4.89e-06	0.0001	1.53	1.58254
2025-06-16 12:40:50	1761	4.87e-06	0.0001	1.53	1.58254
2025-06-16 12:40:51	1762	4.89e-06	0.0001	1.53	1.56503
2025-06-16 12:40:52	1763	4.89e-06	0.0001	1.53	1.55628
2025-06-16 12:40:53	1764	4.87e-06	0.0001	1.53	1.5519
2025-06-16 12:40:54	1765	4.87e-06	0.0001	1.53	1.56065
2025-06-16 12:40:55	1766	4.87e-06	0.0001	1.52	1.56503
2025-06-16 12:40:56	1767	4.85e-06	0.0001	1.52	1.55628
2025-06-16 12:40:57	1768	4.85e-06	0.0001	1.52	1.56941
2025-06-16 12:40:58	1769	4.81e-06	0.0001	1.52	1.56065
2025-06-16 12:40:59	1770	4.79e-06	0.0001	1.52	1.56065
2025-06-16 12:41:00	1771	4.77e-06	0.0001	1.52	1.55628
2025-06-16 12:41:01	1772	4.79e-06	0.0001	1.52	1.5519
2025-06-16 12:41:01	1772	4.77e-06	0.0001	1.52	1.56503
2025-06-16 12:41:02	1773	4.77e-06	0.0001	1.52	1.54752
2025-06-16 12:41:03	1774	4.77e-06	0.0001	1.52	1.57378
2025-06-16 12:41:04	1775	4.77e-06	0.0001	1.52	1.56941
2025-06-16 12:41:06	1777	4.77e-06	0.0001	1.52	1.55628
2025-06-16 12:41:07	1778	4.77e-06	0.0001	1.52	1.54752
2025-06-16 12:41:08	1779	4.77e-06	0.0001	1.52	1.56941
2025-06-16 12:41:09	1780	4.77e-06	0.0001	1.52	1.56503
2025-06-16 12:41:09	1780	4.77e-06	0.0001	1.52	1.53877
2025-06-16 12:41:10	1781	4.77e-06	0.0001	1.52	1.53439
2025-06-16 12:41:11	1782	4.77e-06	0.0001	1.52	1.54752
2025-06-16 12:41:12	1783	4.77e-06	0.0001	1.52	1.54314
2025-06-16 12:41:14	1785	4.77e-06	0.0001	1.52	1.54314
2025-06-16 12:41:15	1786	4.77e-06	0.0001	1.52	1.54752
2025-06-16 12:41:16	1787	4.77e-06	0.0001	1.52	1.5519
2025-06-16 12:41:17	1788	4.77e-06	0.0001	1.52	1.54314
2025-06-16 12:41:18	1789	4.77e-06	0.0001	1.52	1.5519
2025-06-16 12:41:18	1789	4.77e-06	0.0001	1.52	1.54314
2025-06-16 12:41:19	1790	4.79e-06	0.0001	1.51	1.5519
2025-06-16 12:41:20	1791	4.77e-06	0.0001	1.51	1.54314
2025-06-16 12:41:21	1792	4.77e-06	0.0001	1.51	1.54752
2025-06-16 12:41:22	1793	4.77e-06	0.0001	1.51	1.53439
2025-06-16 12:41:23	1794	4.77e-06	0.0001	1.51	1.53439
2025-06-16 12:41:24	1795	4.77e-06	0.0001	1.51	1.53439
2025-06-16 12:41:25	1796	4.77e-06	0.0001	1.51	1.54314
2025-06-16 12:41:26	1797	4.77e-06	0.0001	1.51	1.53877
2025-06-16 12:41:27	1798	4.77e-06	0.0001	1.51	1.54752
2025-06-16 12:41:28	1799	4.77e-06	0.0001	1.51	1.5519
2025-06-16 12:41:29	1800	4.77e-06	0.0001	1.51	1.53877
2025-06-16 12:41:30	1801	4.77e-06	0.0001	1.5	1.52564
2025-06-16 12:41:31	1802	4.77e-06	0.0001	1.5	1.52126
2025-06-16 12:41:32	1803	4.77e-06	0.0001	1.5	1.53877
2025-06-16 12:41:33	1804	4.77e-06	0.0001	1.5	1.53439
2025-06-16 12:41:34	1805	4.77e-06	0.0001	1.5	1.52564
2025-06-16 12:41:35	1806	4.77e-06	0.0001	1.5	1.52564
2025-06-16 12:41:36	1807	4.77e-06	0.0001	1.5	1.52564
2025-06-16 12:41:37	1808	4.77e-06	0.0001	1.5	1.51688
2025-06-16 12:41:38	1809	4.77e-06	0.0001	1.49	1.52126
2025-06-16 12:41:39	1810	4.79e-06	0.0001	1.49	1.52564
2025-06-16 12:41:40	1811	4.79e-06	0.0001	1.49	1.51688
2025-06-16 12:41:41	1812	4.79e-06	0.0001	1.49	1.51688
2025-06-16 12:41:42	1813	4.77e-06	0.0001	1.49	1.53877
2025-06-16 12:41:43	1814	4.77e-06	0.0001	1.49	1.52564
2025-06-16 12:41:43	1814	4.77e-06	0.0001	1.49	1.51688
2025-06-16 12:41:44	1815	4.77e-06	0.0001	1.49	1.52126
2025-06-16 12:41:45	1816	4.77e-06	0.0001	1.49	1.51688
2025-06-16 12:41:46	1817	4.77e-06	0.0001	1.49	1.51251
2025-06-16 12:41:47	1818	4.77e-06	0.0001	1.49	1.50813
2025-06-16 12:41:48	1819	4.77e-06	0.0001	1.49	1.49938
2025-06-16 12:41:49	1820	4.77e-06	0.0001	1.48	1.51251
2025-06-16 12:41:50	1821	4.77e-06	0.0001	1.48	1.51251
2025-06-16 12:41:51	1822	4.77e-06	0.0001	1.48	1.52564
2025-06-16 12:41:52	1823	4.79e-06	0.0001	1.48	1.50813
2025-06-16 12:41:53	1824	4.77e-06	0.0001	1.48	1.50375
2025-06-16 12:41:54	1825	4.79e-06	0.0001	1.48	1.50813
2025-06-16 12:41:55	1826	4.77e-06	0.0001	1.48	1.51251
2025-06-16 12:41:56	1827	4.77e-06	0.0001	1.48	1.50813
2025-06-16 12:41:57	1828	4.77e-06	0.0001	1.48	1.53001
2025-06-16 12:41:58	1829	4.77e-06	0.0001	1.48	1.50813
2025-06-16 12:41:59	1830	4.77e-06	0.0001	1.48	1.50375
2025-06-16 12:42:00	1831	4.77e-06	0.0001	1.48	1.50813
2025-06-16 12:42:01	1832	4.74e-06	0.0001	1.48	1.50375
2025-06-16 12:42:02	1833	4.7e-06	0.0001	1.48	1.49938
2025-06-16 12:42:03	1834	4.68e-06	0.0001	1.48	1.495
2025-06-16 12:42:04	1835	4.66e-06	0.0001	1.48	1.52126
2025-06-16 12:42:05	1836	4.68e-06	0.0001	1.47	1.49938
2025-06-16 12:42:06	1837	4.68e-06	0.0001	1.48	1.49062
2025-06-16 12:42:07	1838	4.68e-06	0.0001	1.47	1.50375
2025-06-16 12:42:08	1839	4.68e-06	0.0001	1.47	1.49938
2025-06-16 12:42:09	1840	4.66e-06	0.0001	1.47	1.48625
2025-06-16 12:42:09	1840	4.68e-06	0.0001	1.47	1.48625
2025-06-16 12:42:10	1841	4.68e-06	0.0001	1.47	1.48625
2025-06-16 12:42:11	1842	4.68e-06	0.0001	1.47	1.49062
2025-06-16 12:42:12	1843	4.68e-06	0.0001	1.47	1.48625
2025-06-16 12:42:13	1844	4.68e-06	0.0001	1.47	1.48625
2025-06-16 12:42:14	1845	4.68e-06	0.0001	1.47	1.47749
2025-06-16 12:42:15	1846	4.68e-06	0.0001	1.47	1.49062
2025-06-16 12:42:16	1847	4.68e-06	0.0001	1.47	1.50375
2025-06-16 12:42:17	1848	4.68e-06	0.0001	1.47	1.49062
2025-06-16 12:42:18	1849	4.68e-06	0.0001	1.47	1.49938
2025-06-16 12:42:19	1850	4.68e-06	0.0001	1.47	1.48187
2025-06-16 12:42:20	1851	4.66e-06	0.0001	1.46	1.49062
2025-06-16 12:42:21	1852	4.68e-06	0.0001	1.46	1.49062
2025-06-16 12:42:22	1853	4.68e-06	0.0001	1.46	1.49062
2025-06-16 12:42:23	1854	4.68e-06	0.0001	1.46	1.47749
2025-06-16 12:42:24	1855	4.68e-06	0.0001	1.46	1.49062
2025-06-16 12:42:25	1856	4.68e-06	0.0001	1.46	1.49062
2025-06-16 12:42:26	1857	4.68e-06	0.0001	1.46	1.47749
2025-06-16 12:42:27	1858	4.68e-06	0.0001	1.46	1.48625
2025-06-16 12:42:28	1859	4.68e-06	0.0001	1.46	1.49062
2025-06-16 12:42:29	1860	4.68e-06	0.0001	1.45	1.47311
2025-06-16 12:42:30	1861	4.68e-06	0.0001	1.45	1.47311
2025-06-16 12:42:31	1862	4.68e-06	0.0001	1.45	1.47749
2025-06-16 12:42:32	1863	4.68e-06	0.0001	1.45	1.46874
2025-06-16 12:42:33	1864	4.68e-06	0.0001	1.45	1.48187
2025-06-16 12:42:34	1865	4.68e-06	0.0001	1.45	1.48625
2025-06-16 12:42:34	1865	4.68e-06	0.0001	1.45	1.48187
2025-06-16 12:42:35	1866	4.68e-06	0.0001	1.45	1.48625
2025-06-16 12:42:36	1867	4.68e-06	0.0001	1.45	1.48625
2025-06-16 12:42:37	1868	4.68e-06	0.0001	1.45	1.46436
2025-06-16 12:42:38	1869	4.68e-06	0.0001	1.45	1.46874
2025-06-16 12:42:39	1870	4.66e-06	0.0001	1.44	1.46436
2025-06-16 12:42:40	1871	4.68e-06	0.0001	1.44	1.46436
2025-06-16 12:42:41	1872	4.66e-06	0.0001	1.44	1.46874
2025-06-16 12:42:42	1873	4.66e-06	0.0001	1.44	1.47311
2025-06-16 12:42:43	1874	4.68e-06	0.0001	1.44	1.46874
2025-06-16 12:42:44	1875	4.68e-06	0.0001	1.44	1.46436
2025-06-16 12:42:45	1876	4.68e-06	0.0001	1.44	1.46436
2025-06-16 12:42:46	1877	4.68e-06	0.0001	1.44	1.45998
2025-06-16 12:42:47	1878	4.68e-06	0.0001	1.44	1.45998
2025-06-16 12:42:48	1879	4.66e-06	0.0001	1.44	1.45123
2025-06-16 12:42:49	1880	4.68e-06	0.0001	1.44	1.46436
2025-06-16 12:42:50	1881	4.66e-06	0.0001	1.43	1.46436
2025-06-16 12:42:51	1882	4.68e-06	0.0001	1.43	1.46436
2025-06-16 12:42:52	1883	4.68e-06	0.0001	1.43	1.44685
2025-06-16 12:42:53	1884	4.68e-06	0.0001	1.43	1.45123
2025-06-16 12:42:54	1885	4.68e-06	0.0001	1.43	1.45998
2025-06-16 12:42:55	1886	4.68e-06	0.0001	1.43	1.45998
2025-06-16 12:42:56	1887	4.68e-06	0.0001	1.43	1.45123
2025-06-16 12:42:57	1888	4.68e-06	0.0001	1.43	1.45123
2025-06-16 12:42:58	1889	4.68e-06	0.0001	1.43	1.45561
2025-06-16 12:42:59	1890	4.68e-06	0.0001	1.43	1.45561
2025-06-16 12:43:00	1891	4.68e-06	0.0001	1.43	1.45123
2025-06-16 12:43:01	1892	4.68e-06	0.0001	1.43	1.45561
2025-06-16 12:43:02	1893	4.68e-06	0.0001	1.43	1.45998
2025-06-16 12:43:03	1894	4.66e-06	0.0001	1.42	1.45123
2025-06-16 12:43:04	1895	4.68e-06	0.0001	1.42	1.44685
2025-06-16 12:43:05	1896	4.68e-06	0.0001	1.42	1.43372
2025-06-16 12:43:06	1897	4.68e-06	0.0001	1.42	1.45561
2025-06-16 12:43:07	1898	4.68e-06	0.0001	1.43	1.44685
2025-06-16 12:43:08	1899	4.68e-06	0.0001	1.43	1.44685
2025-06-16 12:43:09	1900	4.68e-06	0.0001	1.43	1.44685
2025-06-16 12:43:10	1901	4.68e-06	0.0001	1.43	1.45561
2025-06-16 12:43:11	1902	4.68e-06	0.0001	1.42	1.42497
2025-06-16 12:43:12	1903	4.68e-06	0.0001	1.42	1.43372
2025-06-16 12:43:13	1904	4.7e-06	0.0001	1.42	1.4381
2025-06-16 12:43:14	1905	4.68e-06	0.0001	1.42	1.44248
2025-06-16 12:43:15	1906	4.68e-06	0.0001	1.42	1.44248
2025-06-16 12:43:16	1907	4.68e-06	0.0001	1.42	1.4381
2025-06-16 12:43:17	1908	4.68e-06	0.0001	1.42	1.43372
2025-06-16 12:43:18	1909	4.68e-06	0.0001	1.42	1.42059
2025-06-16 12:43:19	1910	4.68e-06	0.0001	1.41	1.44685
2025-06-16 12:43:20	1911	4.68e-06	0.0001	1.41	1.42935
2025-06-16 12:43:21	1912	4.68e-06	0.0001	1.41	1.42935
2025-06-16 12:43:22	1913	4.68e-06	0.0001	1.41	1.4381
2025-06-16 12:43:23	1914	4.66e-06	0.0001	1.41	1.41621
2025-06-16 12:43:24	1915	4.68e-06	0.0001	1.41	1.42497
2025-06-16 12:43:25	1916	4.68e-06	0.0001	1.41	1.42935
2025-06-16 12:43:26	1917	4.68e-06	0.0001	1.41	1.43372
2025-06-16 12:43:27	1918	4.68e-06	0.0001	1.41	1.42059
2025-06-16 12:43:28	1919	4.68e-06	0.0001	1.41	1.42935
2025-06-16 12:43:29	1920	4.68e-06	0.0001	1.41	1.44685
2025-06-16 12:43:30	1921	4.68e-06	0.0001	1.4	1.42497
2025-06-16 12:43:31	1922	4.68e-06	0.0001	1.4	1.42935
2025-06-16 12:43:32	1923	4.68e-06	0.0001	1.4	1.42497
2025-06-16 12:43:33	1924	4.68e-06	0.0001	1.4	1.42497
2025-06-16 12:43:34	1925	4.68e-06	0.0001	1.4	1.42497
2025-06-16 12:43:35	1926	4.68e-06	0.0001	1.4	1.41621
2025-06-16 12:43:36	1927	4.68e-06	0.0001	1.4	1.42935
2025-06-16 12:43:37	1928	4.68e-06	0.0001	1.4	1.42497
2025-06-16 12:43:39	1930	4.68e-06	0.0001	1.4	1.40746
2025-06-16 12:43:40	1931	4.68e-06	0.0001	1.39	1.40746
2025-06-16 12:43:41	1932	4.66e-06	0.0001	1.39	1.41621
2025-06-16 12:43:42	1933	4.68e-06	0.0001	1.39	1.41184
2025-06-16 12:43:43	1934	4.68e-06	0.0001	1.39	1.40746
2025-06-16 12:43:44	1935	4.66e-06	0.0001	1.39	1.41184
2025-06-16 12:43:45	1936	4.68e-06	0.0001	1.39	1.41621
2025-06-16 12:43:46	1937	4.68e-06	0.0001	1.39	1.42497
2025-06-16 12:43:47	1938	4.68e-06	0.0001	1.39	1.40746
2025-06-16 12:43:48	1939	4.68e-06	0.0001	1.38	1.40746
2025-06-16 12:43:49	1940	4.68e-06	0.0001	1.38	1.40746
2025-06-16 12:43:50	1941	4.68e-06	0.0001	1.39	1.39433
2025-06-16 12:43:51	1942	4.68e-06	0.0001	1.39	1.39433
2025-06-16 12:43:52	1943	4.68e-06	0.0001	1.39	1.41184
2025-06-16 12:43:53	1944	4.68e-06	0.0001	1.38	1.40746
2025-06-16 12:43:54	1945	4.66e-06	0.0001	1.38	1.39433
2025-06-16 12:43:55	1946	4.64e-06	0.0001	1.39	1.40308
2025-06-16 12:43:56	1947	4.6e-06	0.0001	1.38	1.38995
2025-06-16 12:43:57	1948	4.62e-06	0.0001	1.38	1.3812
2025-06-16 12:43:58	1949	4.6e-06	0.0001	1.38	1.39871
2025-06-16 12:43:59	1950	4.6e-06	0.0001	1.38	1.40308
2025-06-16 12:44:00	1951	4.6e-06	0.0001	1.38	1.39433
2025-06-16 12:44:01	1952	4.58e-06	0.0001	1.38	1.40746
2025-06-16 12:44:02	1953	4.58e-06	0.0001	1.38	1.39871
2025-06-16 12:44:03	1954	4.58e-06	0.0001	1.38	1.3812
2025-06-16 12:44:04	1955	4.58e-06	0.0001	1.37	1.40308
2025-06-16 12:44:05	1956	4.56e-06	0.0001	1.38	1.42497
2025-06-16 12:44:06	1957	4.58e-06	0.0001	1.38	1.39433
2025-06-16 12:44:07	1958	4.58e-06	0.0001	1.38	1.38995
2025-06-16 12:44:08	1959	4.58e-06	0.0001	1.37	1.38558
2025-06-16 12:44:09	1960	4.56e-06	0.0001	1.37	1.39433
2025-06-16 12:44:10	1961	4.56e-06	0.0001	1.37	1.39871
2025-06-16 12:44:11	1962	4.58e-06	0.0001	1.37	1.3812
2025-06-16 12:44:12	1963	4.58e-06	0.0001	1.37	1.38995
2025-06-16 12:44:13	1964	4.56e-06	0.0001	1.37	1.38558
2025-06-16 12:44:14	1965	4.56e-06	0.0001	1.37	1.37682
[truncated: 3,873 more rows]
