# Supplementary material for: A Unified Method for Triple Oxygen Isotope Analysis of Sulfate, Water, and Organics
Source: Anal Chem. 2026 Mar 6;98(11):8111–20. doi: 10.1021/acs.analchem.5c06406 (PMC13019427; doi:10.1021/acs.analchem.5c06406)
Supplement: Supplementary file 3 [file ac5c06406_si_003.zip › Zahnow_TORCH_Supplementary_Sample_Log_Files/2025-06-17_SLAP2_G10_evaluation_results.xlsx]

## Sheet: Summary
DateTime	Sample name	Sample Type	Sample mass	Instrument	d18O raw	d18O GD scaled	d18O VSMOW	d18O SD	Dp17O raw	Dp17O GD scaled	Dp17O VSMOW	Dp17O SD	d13C raw	d13C VPDB	d13C SD	TCD Peak area pos	TCD Peak area std	TCD Peak area neg	TCD Peak area neg std	TCD Peak ratio	TC/EA yield (%)	CO input pressure (mbar)	CO input pressure LN2 T (mbar)	CO residual pressure (mbar)	CO converted (mbar)	Discharge yield (%)	CO2 final pressure (mbar)	CO2/CO ratio	Residual gas pressure (mbar)	Comments
2025-06-17 14:57:48	SLAP2_G10	H2O	1.268	TILDAS	-55.7221	-52.982	-52.982	0.015	34.1877	42.2846	42.2846	11.9	N/A	N/A	N/A	11.439	0.117893	0.264281	0.0167572	43.2833	48.7561	2.37038	1.84515	0.0352	1.80995	98.0923	-107.534	-59.4124	0.0059

## Sheet: Isotope Data
ID	dateTimeMeasured	SampleName	d17O	d17OError	d18O	d18OError	Dp17O	Dp17OError	nSamCycles	nSamPoints	nRefPoints	pCO2Ref	pCO2Ref_error	pCO2Sam	pCO2Sam_error	pCO2Mismatch	pCO2Mismatch_error	PCellRef	PCellRef_error	PCellSam	PCellSam_error	PCellMismatch	PCellMismatch_error	TCellSam	TCellSam_error	TCellRef	TCellRef_error	TCellMismatch	TCellMismatch_error	measurementPeriod	d18O_scaled	d17O_scaled	Dp17O_scaled
19457	2025-06-18 00:55:43	GD_SLAP2_G10	-29.202	0.02	-53.711	0.015	-487.7	11.9	10	2073	2296	419.967	0.68567	418.648	0.95111	-1.31256	0.22327	41.3339	0.00244	41.3336	0.00129	7e-05	0.00113	24.5113	0.00542	24.5113	0.00542	0.00011	0.00079	2025-06-13 to 2027-06-12	-55.7221	-29.786	34.1877

## Sheet: Log Data
Sample name	Sample mass	TC/EA (°C)	Datetime	Trap 5 (°C)	Trap 6 (°C)	Trap 7 (°C)	Reactor (°C)	TCD (°C)	p G2 (mbar)	p G4 (mbar)	p G5 (mbar)	Datetime	Trap 5 (°C)	Trap 6 (°C)	Trap 7 (°C)	Reactor (°C)	TCD (°C)	p G2 (mbar)	p G4 (mbar)	p G5 (mbar)	Datetime	Trap 5 (°C)	Trap 6 (°C)	Trap 7 (°C)	Reactor (°C)	TCD (°C)	p G2 (mbar)	p G4 (mbar)	p G5 (mbar)	Datetime	Trap 5 (°C)	Trap 6 (°C)	Trap 7 (°C)	Reactor (°C)	TCD (°C)	p G2 (mbar)	p G4 (mbar)	p G5 (mbar)	Datetime	Trap 5 (°C)	Trap 6 (°C)	Trap 7 (°C)	Reactor (°C)	TCD (°C)	p G2 (mbar)	p G4 (mbar)	p G5 (mbar)	Datetime	Trap 5 (°C)
SLAP2_G10	1.268	1450.000000	2025-06-17 14:57:48	26.910485	34.584738	31.431114	23.778909	33.729266	0.000100	0.000100	-0.036920	2025-06-17 15:16:54	30.340610	63.622188	25.344114	9.994659	33.843616	0.000100	2.410000	2.370381	2025-06-17 15:18:23	26.510625	65.071659	-175.968675	-175.859114	33.770362	0.000100	1.870000	1.845152	2025-06-17 15:51:02	26.817128	63.684427	-176.066963	-176.004395	33.820436	0.000100	0.035200	27.844077	2025-06-17 16:01:32	27.196504	34.336561	23.499646	22.899746	34.008646	0.000100	0.690000	-107.533526	2025-06-17 16:12:13	26.846099
[truncated: 7 more columns]

## Sheet: TCD Data
dateTime	Relative time	Signal
2025-06-17 14:59:54	0	0.038177
2025-06-17 14:59:55	1	0.037849
2025-06-17 14:59:56	2	0.04343
2025-06-17 14:59:57	3	0.037521
2025-06-17 14:59:58	4	0.039162
2025-06-17 14:59:59	5	0.042445
2025-06-17 15:00:00	6	0.039162
2025-06-17 15:00:01	7	0.041132
2025-06-17 15:00:02	8	0.044743
2025-06-17 15:00:03	9	0.042117
2025-06-17 15:00:04	10	0.040804
2025-06-17 15:00:05	11	0.045728
2025-06-17 15:00:06	12	0.044415
2025-06-17 15:00:07	13	0.036536
2025-06-17 15:00:08	14	0.047042
2025-06-17 15:00:09	15	0.04146
2025-06-17 15:00:10	16	0.039491
2025-06-17 15:00:11	17	0.040804
2025-06-17 15:00:11	17	0.042445
2025-06-17 15:00:13	19	0.042774
2025-06-17 15:00:14	20	0.04146
2025-06-17 15:00:14	20	0.038177
2025-06-17 15:00:15	21	0.041132
2025-06-17 15:00:16	22	0.043759
2025-06-17 15:00:17	23	0.038506
2025-06-17 15:00:18	24	0.039162
2025-06-17 15:00:19	25	0.042117
2025-06-17 15:00:20	26	0.038177
2025-06-17 15:00:21	27	0.038834
2025-06-17 15:00:22	28	0.041132
2025-06-17 15:00:23	29	0.042445
2025-06-17 15:00:24	30	0.04343
2025-06-17 15:00:25	31	0.036864
2025-06-17 15:00:26	32	0.040476
2025-06-17 15:00:27	33	0.038834
2025-06-17 15:00:28	34	0.041789
2025-06-17 15:00:29	35	0.040476
2025-06-17 15:00:30	36	0.039491
2025-06-17 15:00:31	37	0.044743
2025-06-17 15:00:32	38	0.039162
2025-06-17 15:00:33	39	0.038834
2025-06-17 15:00:34	40	0.04146
2025-06-17 15:00:34	40	0.040476
2025-06-17 15:00:36	42	0.040476
2025-06-17 15:00:37	43	0.042117
2025-06-17 15:00:37	43	0.044087
2025-06-17 15:00:39	45	0.042117
2025-06-17 15:00:39	45	0.04343
2025-06-17 15:00:40	46	0.041789
2025-06-17 15:00:41	47	0.038506
2025-06-17 15:00:42	48	0.035551
2025-06-17 15:00:43	49	0.044415
2025-06-17 15:00:44	50	0.039819
2025-06-17 15:00:45	51	0.040147
2025-06-17 15:00:46	52	0.043759
2025-06-17 15:00:47	53	0.039162
2025-06-17 15:00:48	54	0.037849
2025-06-17 15:00:49	55	0.043759
2025-06-17 15:00:50	56	0.038834
2025-06-17 15:00:51	57	0.041789
2025-06-17 15:00:52	58	0.041132
2025-06-17 15:00:53	59	0.047042
2025-06-17 15:00:54	60	0.042117
2025-06-17 15:00:55	61	0.039491
2025-06-17 15:00:56	62	0.040804
2025-06-17 15:00:57	63	0.037849
2025-06-17 15:00:58	64	0.039162
2025-06-17 15:00:59	65	0.038834
2025-06-17 15:01:00	66	0.045728
2025-06-17 15:01:01	67	0.044087
2025-06-17 15:01:02	68	0.042117
2025-06-17 15:01:02	68	0.04146
2025-06-17 15:01:04	70	0.0454
2025-06-17 15:01:05	71	0.043759
2025-06-17 15:01:06	72	0.040147
2025-06-17 15:01:07	73	0.038506
2025-06-17 15:01:07	73	0.046385
2025-06-17 15:01:08	74	0.044087
2025-06-17 15:01:09	75	0.040147
2025-06-17 15:01:10	76	0.039491
2025-06-17 15:01:11	77	0.038834
2025-06-17 15:01:12	78	0.04934
2025-06-17 15:01:13	79	0.039162
2025-06-17 15:01:14	80	0.040147
2025-06-17 15:01:15	81	0.04343
2025-06-17 15:01:16	82	0.041132
2025-06-17 15:01:17	83	0.04146
2025-06-17 15:01:18	84	0.04146
2025-06-17 15:01:19	85	0.044087
2025-06-17 15:01:20	86	0.04146
2025-06-17 15:01:21	87	0.039162
2025-06-17 15:01:22	88	0.039162
2025-06-17 15:01:23	89	0.038834
2025-06-17 15:01:24	90	0.044087
2025-06-17 15:01:25	91	0.042445
2025-06-17 15:01:26	92	0.041132
2025-06-17 15:01:27	93	0.045728
2025-06-17 15:01:28	94	0.042774
2025-06-17 15:01:29	95	0.039819
2025-06-17 15:01:30	96	0.036864
2025-06-17 15:01:31	97	0.039819
2025-06-17 15:01:32	98	0.041789
2025-06-17 15:01:33	99	0.04146
2025-06-17 15:01:34	100	0.047042
2025-06-17 15:01:35	101	0.042774
2025-06-17 15:01:36	102	0.042117
2025-06-17 15:01:37	103	0.040476
2025-06-17 15:01:38	104	0.036864
2025-06-17 15:01:39	105	0.043102
2025-06-17 15:01:40	106	0.057219
2025-06-17 15:01:41	107	0.053608
2025-06-17 15:01:42	108	0.050653
2025-06-17 15:01:43	109	0.049011
2025-06-17 15:01:44	110	0.055906
2025-06-17 15:01:45	111	0.057875
2025-06-17 15:01:46	112	0.057547
2025-06-17 15:01:47	113	0.053936
2025-06-17 15:01:48	114	0.056234
2025-06-17 15:01:49	115	0.051638
2025-06-17 15:01:50	116	0.043759
2025-06-17 15:01:52	118	0.045072
2025-06-17 15:01:53	119	0.045072
2025-06-17 15:01:54	120	0.037193
2025-06-17 15:01:55	121	0.039162
2025-06-17 15:01:56	122	0.042774
2025-06-17 15:01:57	123	0.04343
2025-06-17 15:01:58	124	0.026359
2025-06-17 15:01:59	125	0.022419
2025-06-17 15:02:00	126	0.03391
2025-06-17 15:02:01	127	0.023732
2025-06-17 15:02:02	128	0.024389
2025-06-17 15:02:03	129	0.020449
2025-06-17 15:02:04	130	0.022747
2025-06-17 15:02:05	131	0.026359
2025-06-17 15:02:06	132	0.027015
2025-06-17 15:02:07	133	0.032596
2025-06-17 15:02:08	134	0.041132
2025-06-17 15:02:09	135	0.038177
2025-06-17 15:02:10	136	0.038834
2025-06-17 15:02:11	137	0.039162
2025-06-17 15:02:12	138	0.040476
2025-06-17 15:02:13	139	0.044087
2025-06-17 15:02:14	140	0.040476
2025-06-17 15:02:15	141	0.040804
2025-06-17 15:02:16	142	0.04146
2025-06-17 15:02:17	143	0.04146
2025-06-17 15:02:18	144	0.043759
2025-06-17 15:02:19	145	0.040476
2025-06-17 15:02:20	146	0.038834
2025-06-17 15:02:21	147	0.045728
2025-06-17 15:02:22	148	0.047698
2025-06-17 15:02:23	149	0.0454
2025-06-17 15:02:24	150	0.039162
2025-06-17 15:02:25	151	0.045728
2025-06-17 15:02:26	152	0.042774
2025-06-17 15:02:27	153	0.040804
2025-06-17 15:02:28	154	0.041789
2025-06-17 15:02:29	155	0.045728
2025-06-17 15:02:30	156	0.04737
2025-06-17 15:02:31	157	0.040804
2025-06-17 15:02:32	158	0.046713
2025-06-17 15:02:33	159	0.040476
2025-06-17 15:02:34	160	0.041132
2025-06-17 15:02:35	161	0.044415
2025-06-17 15:02:36	162	0.045072
2025-06-17 15:02:37	163	0.046713
2025-06-17 15:02:38	164	0.044743
2025-06-17 15:02:39	165	0.037849
2025-06-17 15:02:40	166	0.04146
2025-06-17 15:02:41	167	0.041132
2025-06-17 15:02:42	168	0.044087
2025-06-17 15:02:43	169	0.050981
2025-06-17 15:02:44	170	0.049011
2025-06-17 15:02:45	171	0.041132
2025-06-17 15:02:46	172	0.044087
2025-06-17 15:02:47	173	0.042774
2025-06-17 15:02:48	174	0.042117
2025-06-17 15:02:49	175	0.036864
2025-06-17 15:02:50	176	0.038177
2025-06-17 15:02:51	177	0.038506
2025-06-17 15:02:52	178	0.040147
2025-06-17 15:02:53	179	0.039162
2025-06-17 15:02:54	180	0.041789
2025-06-17 15:02:55	181	0.037849
2025-06-17 15:02:56	182	0.043759
2025-06-17 15:02:57	183	0.037849
2025-06-17 15:02:58	184	0.04146
2025-06-17 15:02:59	185	0.044087
2025-06-17 15:03:00	186	0.044743
2025-06-17 15:03:01	187	0.046057
2025-06-17 15:03:02	188	0.039162
2025-06-17 15:03:03	189	0.042117
2025-06-17 15:03:04	190	0.036864
2025-06-17 15:03:05	191	0.039162
2025-06-17 15:03:06	192	0.049011
2025-06-17 15:03:07	193	0.047698
2025-06-17 15:03:08	194	0.049668
2025-06-17 15:03:09	195	0.043102
2025-06-17 15:03:10	196	0.035223
2025-06-17 15:03:11	197	0.039491
2025-06-17 15:03:12	198	0.044743
2025-06-17 15:03:13	199	0.044087
2025-06-17 15:03:14	200	0.037849
2025-06-17 15:03:15	201	0.037849
2025-06-17 15:03:16	202	0.048026
2025-06-17 15:03:17	203	0.041132
2025-06-17 15:03:18	204	0.040147
2025-06-17 15:03:18	204	0.037849
2025-06-17 15:03:20	206	0.04146
2025-06-17 15:03:21	207	0.037521
2025-06-17 15:03:21	207	0.042445
2025-06-17 15:03:23	209	0.040476
2025-06-17 15:03:23	209	0.04343
2025-06-17 15:03:24	210	0.040147
2025-06-17 15:03:25	211	0.036536
2025-06-17 15:03:26	212	0.035551
2025-06-17 15:03:27	213	0.043102
2025-06-17 15:03:28	214	0.039819
2025-06-17 15:03:29	215	0.038834
2025-06-17 15:03:30	216	0.040147
2025-06-17 15:03:31	217	0.04146
2025-06-17 15:03:32	218	0.042774
2025-06-17 15:03:33	219	0.044743
2025-06-17 15:03:34	220	0.039819
2025-06-17 15:03:35	221	0.040476
2025-06-17 15:03:36	222	0.037193
2025-06-17 15:03:37	223	0.036864
2025-06-17 15:03:38	224	0.045728
2025-06-17 15:03:39	225	0.038506
2025-06-17 15:03:40	226	0.039819
2025-06-17 15:03:41	227	0.04343
2025-06-17 15:03:42	228	0.041789
2025-06-17 15:03:43	229	0.040804
2025-06-17 15:03:44	230	0.043759
2025-06-17 15:03:44	230	0.042117
2025-06-17 15:03:46	232	0.041789
2025-06-17 15:03:47	233	0.04146
2025-06-17 15:03:48	234	0.041132
2025-06-17 15:03:49	235	0.043102
2025-06-17 15:03:50	236	0.045728
2025-06-17 15:03:51	237	0.045072
2025-06-17 15:03:52	238	0.046713
2025-06-17 15:03:53	239	0.042774
2025-06-17 15:03:53	239	0.045728
2025-06-17 15:03:54	240	0.044743
2025-06-17 15:03:55	241	0.043759
2025-06-17 15:03:57	243	0.044743
2025-06-17 15:03:58	244	0.044415
2025-06-17 15:03:58	244	0.040147
2025-06-17 15:03:59	245	0.043759
2025-06-17 15:04:00	246	0.038506
2025-06-17 15:04:01	247	0.039491
2025-06-17 15:04:02	248	0.044415
2025-06-17 15:04:03	249	0.039819
2025-06-17 15:04:04	250	0.052623
2025-06-17 15:04:05	251	0.040804
2025-06-17 15:04:06	252	0.04146
2025-06-17 15:04:07	253	0.04146
2025-06-17 15:04:08	254	0.046385
2025-06-17 15:04:09	255	0.042445
2025-06-17 15:04:10	256	0.0454
2025-06-17 15:04:11	257	0.042774
2025-06-17 15:04:12	258	0.037193
2025-06-17 15:04:13	259	0.039162
2025-06-17 15:04:14	260	0.038177
2025-06-17 15:04:15	261	0.039491
2025-06-17 15:04:16	262	0.040147
2025-06-17 15:04:17	263	0.042117
2025-06-17 15:04:17	263	0.040147
2025-06-17 15:04:18	264	0.040804
2025-06-17 15:04:19	265	0.044415
2025-06-17 15:04:20	266	0.045728
2025-06-17 15:04:21	267	0.042445
2025-06-17 15:04:22	268	0.040804
2025-06-17 15:04:23	269	0.040476
2025-06-17 15:04:24	270	0.040147
2025-06-17 15:04:25	271	0.040147
2025-06-17 15:04:26	272	0.040147
2025-06-17 15:04:27	273	0.037521
2025-06-17 15:04:28	274	0.041132
2025-06-17 15:04:29	275	0.04343
2025-06-17 15:04:30	276	0.046057
2025-06-17 15:04:31	277	0.042117
2025-06-17 15:04:32	278	0.037193
2025-06-17 15:04:33	279	0.042117
2025-06-17 15:04:34	280	0.041789
2025-06-17 15:04:35	281	0.038177
2025-06-17 15:04:36	282	0.04146
2025-06-17 15:04:37	283	0.044415
2025-06-17 15:04:38	284	0.044087
2025-06-17 15:04:39	285	0.044087
2025-06-17 15:04:40	286	0.044415
2025-06-17 15:04:40	286	0.040476
2025-06-17 15:04:42	288	0.048026
2025-06-17 15:04:42	288	0.042774
2025-06-17 15:04:44	290	0.042117
2025-06-17 15:04:45	291	0.04343
2025-06-17 15:04:45	291	0.042445
2025-06-17 15:04:46	292	0.040147
2025-06-17 15:04:47	293	0.040147
2025-06-17 15:04:48	294	0.039162
2025-06-17 15:04:49	295	0.040804
2025-06-17 15:04:50	296	0.043102
2025-06-17 15:04:51	297	0.0454
2025-06-17 15:04:52	298	0.038177
2025-06-17 15:04:53	299	0.042117
2025-06-17 15:04:54	300	0.041132
2025-06-17 15:04:55	301	0.04146
2025-06-17 15:04:56	302	0.039819
2025-06-17 15:04:57	303	0.044743
2025-06-17 15:04:58	304	0.039491
2025-06-17 15:04:59	305	0.045728
2025-06-17 15:05:00	306	0.041132
2025-06-17 15:05:01	307	0.039162
2025-06-17 15:05:02	308	0.041132
2025-06-17 15:05:03	309	0.039162
2025-06-17 15:05:04	310	0.042445
2025-06-17 15:05:05	311	0.037849
2025-06-17 15:05:06	312	0.040804
2025-06-17 15:05:07	313	0.041132
2025-06-17 15:05:08	314	0.039162
2025-06-17 15:05:09	315	0.044743
2025-06-17 15:05:09	315	0.041789
2025-06-17 15:05:11	317	0.041132
2025-06-17 15:05:11	317	0.040147
2025-06-17 15:05:12	318	0.039162
2025-06-17 15:05:13	319	0.042445
2025-06-17 15:05:14	320	0.042774
2025-06-17 15:05:15	321	0.035879
2025-06-17 15:05:16	322	0.039491
2025-06-17 15:05:17	323	0.043759
2025-06-17 15:05:18	324	0.041132
2025-06-17 15:05:19	325	0.049011
2025-06-17 15:05:20	326	0.036536
2025-06-17 15:05:21	327	0.038177
2025-06-17 15:05:22	328	0.045072
2025-06-17 15:05:23	329	0.040804
2025-06-17 15:05:24	330	0.041132
2025-06-17 15:05:25	331	0.044415
2025-06-17 15:05:26	332	0.042117
2025-06-17 15:05:27	333	0.041132
2025-06-17 15:05:28	334	0.041132
2025-06-17 15:05:29	335	0.040147
2025-06-17 15:05:30	336	0.040476
2025-06-17 15:05:31	337	0.038834
2025-06-17 15:05:32	338	0.039162
2025-06-17 15:05:33	339	-0.032735
2025-06-17 15:05:34	340	0.033581
2025-06-17 15:05:35	341	0.043102
2025-06-17 15:05:36	342	0.043759
2025-06-17 15:05:37	343	0.039819
2025-06-17 15:05:38	344	0.041132
2025-06-17 15:05:39	345	0.039162
2025-06-17 15:05:40	346	0.041132
2025-06-17 15:05:41	347	0.04146
2025-06-17 15:05:42	348	0.045072
2025-06-17 15:05:43	349	0.041132
2025-06-17 15:05:44	350	0.036536
2025-06-17 15:05:45	351	0.036536
2025-06-17 15:05:46	352	0.041132
2025-06-17 15:05:47	353	0.037193
2025-06-17 15:05:48	354	0.040476
2025-06-17 15:05:49	355	0.042445
2025-06-17 15:05:50	356	0.039819
2025-06-17 15:05:51	357	0.046057
2025-06-17 15:05:52	358	0.037849
2025-06-17 15:05:53	359	0.038834
2025-06-17 15:05:54	360	0.044743
2025-06-17 15:05:55	361	0.044743
2025-06-17 15:05:56	362	0.049996
2025-06-17 15:05:56	362	0.051966
2025-06-17 15:05:58	364	0.055249
2025-06-17 15:05:59	365	0.067724
2025-06-17 15:06:00	366	0.070023
2025-06-17 15:06:01	367	0.092019
2025-06-17 15:06:02	368	0.125834
2025-06-17 15:06:03	369	0.14586
2025-06-17 15:06:05	371	0.191494
2025-06-17 15:06:06	372	0.22892
2025-06-17 15:06:06	372	0.266346
2025-06-17 15:06:07	373	0.287357
2025-06-17 15:06:09	375	0.316904
2025-06-17 15:06:10	376	0.34481
2025-06-17 15:06:11	377	0.35827
2025-06-17 15:06:11	377	0.371402
2025-06-17 15:06:12	378	0.37764
2025-06-17 15:06:13	379	0.381251
2025-06-17 15:06:14	380	0.384206
2025-06-17 15:06:15	381	0.378296
2025-06-17 15:06:16	382	0.378296
2025-06-17 15:06:17	383	0.378296
2025-06-17 15:06:18	384	0.370089
2025-06-17 15:06:19	385	0.363195
2025-06-17 15:06:20	386	0.357613
2025-06-17 15:06:21	387	0.34481
2025-06-17 15:06:22	388	0.337587
2025-06-17 15:06:23	389	0.332991
2025-06-17 15:06:24	390	0.326097
2025-06-17 15:06:25	391	0.310995
2025-06-17 15:06:26	392	0.304429
2025-06-17 15:06:27	393	0.297535
2025-06-17 15:06:28	394	0.287686
2025-06-17 15:06:29	395	0.276852
2025-06-17 15:06:30	396	0.262735
2025-06-17 15:06:31	397	0.25781
2025-06-17 15:06:32	398	0.24632
2025-06-17 15:06:33	399	0.241067
2025-06-17 15:06:34	400	0.232203
2025-06-17 15:06:35	401	0.218414
2025-06-17 15:06:36	402	0.216116
2025-06-17 15:06:37	403	0.201671
2025-06-17 15:06:38	404	0.19806
2025-06-17 15:06:39	405	0.185912
2025-06-17 15:06:40	406	0.179018
2025-06-17 15:06:41	407	0.168513
2025-06-17 15:06:42	408	0.164245
2025-06-17 15:06:43	409	0.156365
2025-06-17 15:06:44	410	0.14783
2025-06-17 15:06:45	411	0.140607
2025-06-17 15:06:46	412	0.135354
2025-06-17 15:06:47	413	0.131086
2025-06-17 15:06:48	414	0.121894
2025-06-17 15:06:49	415	0.115328
2025-06-17 15:06:50	416	0.110403
2025-06-17 15:06:51	417	0.10909
2025-06-17 15:06:52	418	0.097271
2025-06-17 15:06:53	419	0.099898
2025-06-17 15:06:54	420	0.092019
2025-06-17 15:06:55	421	0.085124
2025-06-17 15:06:56	422	0.082498
2025-06-17 15:06:56	422	0.077573
2025-06-17 15:06:58	424	0.077245
2025-06-17 15:06:59	425	0.07823
2025-06-17 15:06:59	425	0.067068
2025-06-17 15:07:01	427	0.062143
2025-06-17 15:07:01	427	0.068709
2025-06-17 15:07:02	428	0.060502
2025-06-17 15:07:04	430	0.060174
2025-06-17 15:07:04	430	0.059845
2025-06-17 15:07:05	431	0.054264
2025-06-17 15:07:06	432	0.051638
2025-06-17 15:07:07	433	0.051966
2025-06-17 15:07:09	435	0.050325
2025-06-17 15:07:09	435	0.04934
2025-06-17 15:07:10	436	0.044087
2025-06-17 15:07:11	437	0.046057
2025-06-17 15:07:12	438	0.045728
2025-06-17 15:07:13	439	0.046385
2025-06-17 15:07:15	441	0.047698
2025-06-17 15:07:15	441	0.047698
2025-06-17 15:07:17	443	0.044743
2025-06-17 15:07:17	443	0.04146
2025-06-17 15:07:18	444	0.044087
2025-06-17 15:07:19	445	0.042774
2025-06-17 15:07:20	446	0.040804
2025-06-17 15:07:21	447	0.045072
2025-06-17 15:07:23	449	0.044415
2025-06-17 15:07:24	450	0.045728
2025-06-17 15:07:24	450	0.038834
2025-06-17 15:07:25	451	0.039491
2025-06-17 15:07:26	452	0.041132
2025-06-17 15:07:27	453	0.044087
2025-06-17 15:07:29	455	0.037193
2025-06-17 15:07:30	456	0.043759
2025-06-17 15:07:30	456	0.049668
2025-06-17 15:07:32	458	0.042774
2025-06-17 15:07:32	458	0.042445
2025-06-17 15:07:33	459	0.037849
2025-06-17 15:07:34	460	0.041789
2025-06-17 15:07:36	462	0.042445
2025-06-17 15:07:36	462	0.042774
2025-06-17 15:07:37	463	0.044415
2025-06-17 15:07:38	464	0.039819
2025-06-17 15:07:39	465	0.043102
2025-06-17 15:07:40	466	0.040476
2025-06-17 15:07:41	467	0.037849
2025-06-17 15:07:42	468	0.043759
2025-06-17 15:07:43	469	0.044415
2025-06-17 15:07:44	470	0.0454
2025-06-17 15:07:45	471	0.043759
2025-06-17 15:07:46	472	0.042445
2025-06-17 15:07:47	473	0.042445
2025-06-17 15:07:48	474	0.040476
2025-06-17 15:07:49	475	0.045072
2025-06-17 15:07:50	476	0.046385
2025-06-17 15:07:51	477	0.042117
2025-06-17 15:07:52	478	0.042774
2025-06-17 15:07:53	479	0.043102
2025-06-17 15:07:54	480	0.043102
2025-06-17 15:07:55	481	0.045728
2025-06-17 15:07:55	481	0.043759
2025-06-17 15:07:57	483	0.042774
2025-06-17 15:07:58	484	0.044087
2025-06-17 15:07:59	485	0.046057
2025-06-17 15:08:00	486	0.047698
2025-06-17 15:08:01	487	0.042445
2025-06-17 15:08:02	488	0.041132
2025-06-17 15:08:03	489	0.040804
2025-06-17 15:08:03	489	0.0454
2025-06-17 15:08:05	491	0.046057
2025-06-17 15:08:06	492	0.037193
2025-06-17 15:08:07	493	0.045728
2025-06-17 15:08:07	493	0.039491
2025-06-17 15:08:08	494	0.041132
2025-06-17 15:08:09	495	0.04146
2025-06-17 15:08:11	497	0.04146
2025-06-17 15:08:11	497	0.04737
2025-06-17 15:08:12	498	0.038834
2025-06-17 15:08:13	499	0.042774
2025-06-17 15:08:14	500	0.040147
2025-06-17 15:08:15	501	0.039491
2025-06-17 15:08:16	502	0.036864
2025-06-17 15:08:17	503	0.04343
2025-06-17 15:08:18	504	0.048026
2025-06-17 15:08:19	505	0.045072
2025-06-17 15:08:20	506	0.043759
2025-06-17 15:08:21	507	0.042117
2025-06-17 15:08:22	508	0.044415
2025-06-17 15:08:23	509	0.042774
2025-06-17 15:08:24	510	0.039162
2025-06-17 15:08:25	511	0.041789
2025-06-17 15:08:26	512	0.046713
2025-06-17 15:08:27	513	0.043759
2025-06-17 15:08:28	514	0.042117
2025-06-17 15:08:29	515	0.041132
2025-06-17 15:08:30	516	0.038834
2025-06-17 15:08:31	517	0.038834
2025-06-17 15:08:32	518	0.041132
2025-06-17 15:08:33	519	0.042774
2025-06-17 15:08:33	519	0.042445
2025-06-17 15:08:34	520	0.038506
2025-06-17 15:08:35	521	0.0454
2025-06-17 15:08:36	522	0.041132
2025-06-17 15:08:37	523	0.040804
2025-06-17 15:08:38	524	0.036208
2025-06-17 15:08:39	525	0.044087
2025-06-17 15:08:40	526	0.040804
2025-06-17 15:08:41	527	0.0454
2025-06-17 15:08:42	528	0.047698
2025-06-17 15:08:43	529	0.041132
2025-06-17 15:08:44	530	0.040804
2025-06-17 15:08:45	531	0.040147
2025-06-17 15:08:46	532	0.04146
2025-06-17 15:08:47	533	0.036208
2025-06-17 15:08:48	534	0.04737
2025-06-17 15:08:49	535	0.039162
2025-06-17 15:08:50	536	0.038506
2025-06-17 15:08:51	537	0.044415
2025-06-17 15:08:52	538	0.040476
2025-06-17 15:08:53	539	0.048683
2025-06-17 15:08:54	540	0.043759
2025-06-17 15:08:55	541	0.038834
2025-06-17 15:08:56	542	0.041789
2025-06-17 15:08:57	543	0.041789
2025-06-17 15:08:58	544	0.043102
2025-06-17 15:08:59	545	0.04343
2025-06-17 15:09:00	546	0.042445
2025-06-17 15:09:00	546	0.047698
2025-06-17 15:09:01	547	0.04146
2025-06-17 15:09:02	548	0.038834
2025-06-17 15:09:03	549	0.042445
2025-06-17 15:09:04	550	0.044415
2025-06-17 15:09:05	551	0.041789
2025-06-17 15:09:06	552	0.043759
2025-06-17 15:09:07	553	0.040476
2025-06-17 15:09:08	554	0.044415
2025-06-17 15:09:09	555	0.042117
2025-06-17 15:09:10	556	0.038177
2025-06-17 15:09:11	557	0.037193
2025-06-17 15:09:12	558	0.044743
2025-06-17 15:09:13	559	0.046385
2025-06-17 15:09:14	560	0.046385
2025-06-17 15:09:15	561	0.04146
2025-06-17 15:09:16	562	0.044415
2025-06-17 15:09:17	563	0.040147
2025-06-17 15:09:18	564	0.044087
2025-06-17 15:09:19	565	0.039819
2025-06-17 15:09:20	566	0.042117
2025-06-17 15:09:21	567	0.041789
2025-06-17 15:09:21	567	0.043102
2025-06-17 15:09:22	568	0.037193
2025-06-17 15:09:23	569	0.04934
2025-06-17 15:09:25	571	0.045072
2025-06-17 15:09:26	572	0.038834
2025-06-17 15:09:27	573	0.047042
2025-06-17 15:09:27	573	0.045728
2025-06-17 15:09:28	574	0.045072
2025-06-17 15:09:29	575	0.04343
2025-06-17 15:09:30	576	0.042117
2025-06-17 15:09:31	577	0.041132
2025-06-17 15:09:32	578	0.039162
2025-06-17 15:09:33	579	0.037521
2025-06-17 15:09:34	580	0.043759
2025-06-17 15:09:35	581	0.041132
2025-06-17 15:09:36	582	0.039162
2025-06-17 15:09:37	583	0.047698
2025-06-17 15:09:38	584	0.040147
2025-06-17 15:09:39	585	0.039491
2025-06-17 15:09:40	586	0.038834
2025-06-17 15:09:41	587	0.042117
2025-06-17 15:09:42	588	0.037849
2025-06-17 15:09:43	589	0.038834
2025-06-17 15:09:44	590	0.036864
2025-06-17 15:09:45	591	0.039162
2025-06-17 15:09:46	592	0.038177
2025-06-17 15:09:47	593	0.043102
2025-06-17 15:09:47	593	0.038834
2025-06-17 15:09:48	594	0.039162
2025-06-17 15:09:50	596	0.046057
2025-06-17 15:09:51	597	0.044743
2025-06-17 15:09:51	597	0.039819
2025-06-17 15:09:52	598	0.036864
2025-06-17 15:09:53	599	0.040147
2025-06-17 15:09:54	600	0.044415
2025-06-17 15:09:55	601	0.0454
2025-06-17 15:09:56	602	0.046713
2025-06-17 15:09:57	603	0.04146
2025-06-17 15:09:58	604	0.039491
2025-06-17 15:09:59	605	0.048355
2025-06-17 15:10:00	606	0.045728
2025-06-17 15:10:01	607	0.043102
2025-06-17 15:10:02	608	0.046057
2025-06-17 15:10:03	609	0.040476
2025-06-17 15:10:04	610	0.044087
2025-06-17 15:10:05	611	0.045072
2025-06-17 15:10:06	612	0.047042
2025-06-17 15:10:07	613	0.04737
2025-06-17 15:10:08	614	0.037849
2025-06-17 15:10:09	615	0.041789
2025-06-17 15:10:10	616	0.04343
2025-06-17 15:10:11	617	0.04343
2025-06-17 15:10:12	618	0.042445
2025-06-17 15:10:13	619	0.045728
2025-06-17 15:10:14	620	0.039819
2025-06-17 15:10:14	620	0.04343
2025-06-17 15:10:15	621	0.044415
2025-06-17 15:10:16	622	0.040804
2025-06-17 15:10:17	623	0.042117
2025-06-17 15:10:18	624	0.042445
2025-06-17 15:10:20	626	0.041132
2025-06-17 15:10:21	627	0.037849
2025-06-17 15:10:22	628	0.044087
2025-06-17 15:10:23	629	0.042445
2025-06-17 15:10:23	629	0.039491
2025-06-17 15:10:24	630	0.039162
2025-06-17 15:10:25	631	0.042117
2025-06-17 15:10:26	632	0.041789
2025-06-17 15:10:28	634	0.046057
2025-06-17 15:10:29	635	0.04343
2025-06-17 15:10:30	636	0.042774
2025-06-17 15:10:31	637	0.041132
2025-06-17 15:10:32	638	0.044087
2025-06-17 15:10:33	639	0.043102
2025-06-17 15:10:34	640	0.040804
2025-06-17 15:10:35	641	0.041789
2025-06-17 15:10:36	642	0.045072
2025-06-17 15:10:37	643	0.042445
2025-06-17 15:10:38	644	0.046713
2025-06-17 15:10:39	645	0.040804
2025-06-17 15:10:40	646	0.043102
2025-06-17 15:10:41	647	0.0454
2025-06-17 15:10:42	648	0.044743
2025-06-17 15:10:43	649	0.047698
2025-06-17 15:10:45	651	0.042774
2025-06-17 15:10:46	652	0.040476
2025-06-17 15:10:47	653	0.042117
2025-06-17 15:10:48	654	0.042117
2025-06-17 15:10:49	655	0.046057
2025-06-17 15:10:50	656	0.042774
2025-06-17 15:10:51	657	0.041132
2025-06-17 15:10:52	658	0.043102
2025-06-17 15:10:53	659	0.038177
2025-06-17 15:10:54	660	0.039819
2025-06-17 15:10:55	661	0.049011
2025-06-17 15:10:56	662	0.038506
2025-06-17 15:10:57	663	0.046713
2025-06-17 15:10:58	664	0.040804
2025-06-17 15:10:59	665	0.04146
2025-06-17 15:11:00	666	0.043102
2025-06-17 15:11:01	667	0.038506
2025-06-17 15:11:02	668	0.04146
2025-06-17 15:11:03	669	0.036208
2025-06-17 15:11:04	670	0.038177
2025-06-17 15:11:05	671	0.042117
2025-06-17 15:11:06	672	0.039819
2025-06-17 15:11:07	673	0.046385
2025-06-17 15:11:08	674	0.043759
2025-06-17 15:11:09	675	0.038506
2025-06-17 15:11:10	676	0.037521
2025-06-17 15:11:11	677	0.039162
2025-06-17 15:11:12	678	0.044087
2025-06-17 15:11:13	679	0.042445
2025-06-17 15:11:14	680	0.039162
2025-06-17 15:11:15	681	0.042445
2025-06-17 15:11:16	682	0.045072
2025-06-17 15:11:17	683	0.043102
2025-06-17 15:11:18	684	0.0454
2025-06-17 15:11:20	686	0.041789
2025-06-17 15:11:20	686	0.038177
2025-06-17 15:11:21	687	0.039162
2025-06-17 15:11:22	688	0.038834
2025-06-17 15:11:23	689	0.047042
2025-06-17 15:11:24	690	0.041789
2025-06-17 15:11:25	691	0.040476
2025-06-17 15:11:26	692	0.036208
2025-06-17 15:11:27	693	0.038506
2025-06-17 15:11:28	694	0.043102
2025-06-17 15:11:29	695	0.038177
2025-06-17 15:11:30	696	0.040804
2025-06-17 15:11:31	697	0.045728
2025-06-17 15:11:32	698	0.044087
2025-06-17 15:11:33	699	0.038506
2025-06-17 15:11:34	700	0.04146
2025-06-17 15:11:35	701	0.044415
2025-06-17 15:11:36	702	0.038177
2025-06-17 15:11:37	703	0.042445
2025-06-17 15:11:38	704	0.040147
2025-06-17 15:11:39	705	0.043759
2025-06-17 15:11:40	706	0.038506
2025-06-17 15:11:41	707	0.040804
2025-06-17 15:11:42	708	0.04146
2025-06-17 15:11:43	709	0.043102
2025-06-17 15:11:44	710	0.044743
2025-06-17 15:11:45	711	0.044087
2025-06-17 15:11:46	712	0.042445
2025-06-17 15:11:47	713	0.037521
2025-06-17 15:11:48	714	0.043102
2025-06-17 15:11:49	715	0.040476
2025-06-17 15:11:50	716	0.043759
2025-06-17 15:11:51	717	0.047698
2025-06-17 15:11:52	718	0.04343
2025-06-17 15:11:53	719	0.046057
2025-06-17 15:11:54	720	0.040804
2025-06-17 15:11:54	720	0.045728
2025-06-17 15:11:56	722	0.04343
2025-06-17 15:11:57	723	0.039819
2025-06-17 15:11:57	723	0.045728
2025-06-17 15:11:58	724	0.040476
2025-06-17 15:11:59	725	0.042117
2025-06-17 15:12:01	727	0.041789
2025-06-17 15:12:02	728	0.035551
2025-06-17 15:12:02	728	0.041789
2025-06-17 15:12:04	730	0.040804
2025-06-17 15:12:05	731	0.038177
2025-06-17 15:12:06	732	0.044743
2025-06-17 15:12:06	732	0.04934
2025-06-17 15:12:07	733	0.038834
2025-06-17 15:12:08	734	0.041132
2025-06-17 15:12:09	735	0.038177
2025-06-17 15:12:11	737	0.036208
2025-06-17 15:12:12	738	0.039491
2025-06-17 15:12:13	739	0.038834
2025-06-17 15:12:13	739	0.043102
2025-06-17 15:12:15	741	0.043759
2025-06-17 15:12:16	742	0.042774
2025-06-17 15:12:16	742	0.042774
2025-06-17 15:12:17	743	0.042117
2025-06-17 15:12:19	745	0.042774
2025-06-17 15:12:20	746	0.046385
2025-06-17 15:12:20	746	0.043102
2025-06-17 15:12:22	748	0.039162
2025-06-17 15:12:22	748	0.042445
2025-06-17 15:12:23	749	0.042117
2025-06-17 15:12:25	751	0.043102
2025-06-17 15:12:26	752	0.045728
2025-06-17 15:12:26	752	0.036208
2025-06-17 15:12:27	753	0.041789
2025-06-17 15:12:28	754	0.039162
2025-06-17 15:12:29	755	0.04146
2025-06-17 15:12:30	756	0.04343
2025-06-17 15:12:31	757	0.038506
2025-06-17 15:12:32	758	0.044743
2025-06-17 15:12:33	759	0.048355
2025-06-17 15:12:34	760	0.039162
2025-06-17 15:12:35	761	0.037521
2025-06-17 15:12:36	762	0.046713
2025-06-17 15:12:37	763	0.041132
2025-06-17 15:12:38	764	0.043102
2025-06-17 15:12:39	765	0.04737
2025-06-17 15:12:40	766	0.041789
2025-06-17 15:12:41	767	0.035879
2025-06-17 15:12:42	768	0.046057
2025-06-17 15:12:43	769	0.042445
2025-06-17 15:12:44	770	0.042117
2025-06-17 15:12:45	771	0.043759
2025-06-17 15:12:46	772	0.037193
2025-06-17 15:12:47	773	0.046057
2025-06-17 15:12:48	774	0.045728
2025-06-17 15:12:48	774	0.042117
2025-06-17 15:12:49	775	0.04343
2025-06-17 15:12:50	776	0.043759
2025-06-17 15:12:51	777	0.038834
2025-06-17 15:12:53	779	0.044415
2025-06-17 15:12:53	779	0.042117
2025-06-17 15:12:54	780	0.040804
2025-06-17 15:12:55	781	0.04737
2025-06-17 15:12:56	782	0.035551
2025-06-17 15:12:57	783	0.038834
2025-06-17 15:12:58	784	0.042774
2025-06-17 15:12:59	785	0.044415
2025-06-17 15:13:00	786	0.042774
2025-06-17 15:13:01	787	0.04343
2025-06-17 15:13:02	788	0.044087
2025-06-17 15:13:03	789	0.04146
2025-06-17 15:13:04	790	0.04343
2025-06-17 15:13:05	791	0.038834
2025-06-17 15:13:06	792	0.040804
2025-06-17 15:13:07	793	0.043102
2025-06-17 15:13:08	794	0.043102
2025-06-17 15:13:09	795	0.04343
2025-06-17 15:13:10	796	0.040804
2025-06-17 15:13:10	796	0.042774
2025-06-17 15:13:12	798	0.038506
2025-06-17 15:13:12	798	0.045072
2025-06-17 15:13:13	799	0.040147
2025-06-17 15:13:14	800	0.034894
2025-06-17 15:13:15	801	0.04146
2025-06-17 15:13:16	802	0.043759
2025-06-17 15:13:17	803	0.044743
2025-06-17 15:13:19	805	0.040147
2025-06-17 15:13:19	805	0.037849
2025-06-17 15:13:20	806	0.039819
2025-06-17 15:13:21	807	0.040804
2025-06-17 15:13:22	808	0.041789
2025-06-17 15:13:23	809	0.04146
2025-06-17 15:13:24	810	0.043102
2025-06-17 15:13:25	811	0.041789
2025-06-17 15:13:26	812	0.042774
2025-06-17 15:13:27	813	0.045728
2025-06-17 15:13:28	814	0.042774
2025-06-17 15:13:29	815	0.045728
2025-06-17 15:13:30	816	0.036208
2025-06-17 15:13:31	817	0.039819
2025-06-17 15:13:32	818	0.04737
2025-06-17 15:13:33	819	0.037521
2025-06-17 15:13:34	820	0.04146
2025-06-17 15:13:35	821	0.040147
2025-06-17 15:13:36	822	0.043759
2025-06-17 15:13:37	823	0.04343
2025-06-17 15:13:38	824	0.040476
2025-06-17 15:13:38	824	0.039491
2025-06-17 15:13:39	825	0.044087
2025-06-17 15:13:41	827	0.039162
2025-06-17 15:13:41	827	0.046713
2025-06-17 15:13:42	828	0.045072
2025-06-17 15:13:43	829	0.046057
2025-06-17 15:13:45	831	0.044743
2025-06-17 15:13:45	831	0.045728
2025-06-17 15:13:46	832	0.037521
2025-06-17 15:13:47	833	0.044087
2025-06-17 15:13:48	834	0.041132
2025-06-17 15:13:49	835	0.038506
2025-06-17 15:13:50	836	0.04343
2025-06-17 15:13:51	837	0.046057
2025-06-17 15:13:52	838	0.04146
2025-06-17 15:13:53	839	0.042445
2025-06-17 15:13:54	840	0.042445
2025-06-17 15:13:55	841	0.039819
2025-06-17 15:13:56	842	0.044087
2025-06-17 15:13:57	843	0.037849
2025-06-17 15:13:58	844	0.039491
2025-06-17 15:13:59	845	0.047042
2025-06-17 15:14:00	846	0.04343
2025-06-17 15:14:01	847	0.04343
2025-06-17 15:14:02	848	0.041789
2025-06-17 15:14:03	849	0.04343
2025-06-17 15:14:04	850	0.041132
2025-06-17 15:14:05	851	0.044743
2025-06-17 15:14:06	852	0.043759
2025-06-17 15:14:07	853	0.038177
2025-06-17 15:14:07	853	0.042117
2025-06-17 15:14:08	854	0.039819
2025-06-17 15:14:09	855	0.044415
2025-06-17 15:14:10	856	0.040476
2025-06-17 15:14:12	858	0.039162
2025-06-17 15:14:12	858	0.037193
2025-06-17 15:14:13	859	0.042445
2025-06-17 15:14:14	860	0.045072
2025-06-17 15:14:15	861	0.044087
2025-06-17 15:14:16	862	0.037193
2025-06-17 15:14:17	863	0.04146
2025-06-17 15:14:18	864	0.046713
2025-06-17 15:14:19	865	0.040804
2025-06-17 15:14:20	866	0.045072
2025-06-17 15:14:21	867	0.041132
2025-06-17 15:14:22	868	0.044415
2025-06-17 15:14:23	869	0.038834
2025-06-17 15:14:24	870	0.044415
2025-06-17 15:14:25	871	0.041789
2025-06-17 15:14:26	872	0.040147
2025-06-17 15:14:27	873	0.041132
2025-06-17 15:14:28	874	0.039162
2025-06-17 15:14:29	875	0.04146
2025-06-17 15:14:30	876	0.042117
2025-06-17 15:14:31	877	0.040147
2025-06-17 15:14:31	877	0.040476
2025-06-17 15:14:32	878	0.044743
2025-06-17 15:14:33	879	0.043102
2025-06-17 15:14:34	880	0.042117
2025-06-17 15:14:35	881	0.039162
2025-06-17 15:14:36	882	0.048026
2025-06-17 15:14:37	883	0.045072
2025-06-17 15:14:38	884	0.040476
2025-06-17 15:14:39	885	0.041132
2025-06-17 15:14:40	886	0.040804
2025-06-17 15:14:41	887	0.043759
2025-06-17 15:14:42	888	0.038834
2025-06-17 15:14:43	889	0.040147
2025-06-17 15:14:44	890	0.04146
2025-06-17 15:14:45	891	0.037193
2025-06-17 15:14:46	892	0.043102
2025-06-17 15:14:47	893	0.036536
2025-06-17 15:14:48	894	0.040476
2025-06-17 15:14:49	895	0.043102
2025-06-17 15:14:50	896	0.037521
2025-06-17 15:14:52	898	0.039819
2025-06-17 15:14:53	899	0.037849
2025-06-17 15:14:54	900	0.048026
2025-06-17 15:14:55	901	0.037849
2025-06-17 15:14:56	902	0.043759
2025-06-17 15:14:57	903	0.046057
2025-06-17 15:14:58	904	0.04146
2025-06-17 15:14:58	904	0.039491
2025-06-17 15:15:00	906	0.042117
2025-06-17 15:15:01	907	0.042774
2025-06-17 15:15:02	908	0.042774
2025-06-17 15:15:03	909	0.044743
2025-06-17 15:15:03	909	0.045728
2025-06-17 15:15:04	910	0.037193
2025-06-17 15:15:05	911	0.041789
2025-06-17 15:15:07	913	0.045072
2025-06-17 15:15:08	914	0.044087
2025-06-17 15:15:09	915	0.038834
2025-06-17 15:15:10	916	0.045072
2025-06-17 15:15:11	917	0.043102
2025-06-17 15:15:12	918	0.040147
2025-06-17 15:15:13	919	0.039819
2025-06-17 15:15:14	920	0.039819
2025-06-17 15:15:15	921	0.036864
2025-06-17 15:15:16	922	0.044415
2025-06-17 15:15:18	924	0.042117
2025-06-17 15:15:18	924	0.039819
2025-06-17 15:15:19	925	0.038834
2025-06-17 15:15:20	926	0.044087
2025-06-17 15:15:21	927	0.046713
2025-06-17 15:15:22	928	0.039162
2025-06-17 15:15:23	929	0.043759
2025-06-17 15:15:24	930	0.044415
2025-06-17 15:15:25	931	0.041132
2025-06-17 15:15:26	932	0.044743
2025-06-17 15:15:27	933	0.044743
2025-06-17 15:15:29	935	0.041789
2025-06-17 15:15:29	935	0.040476
2025-06-17 15:15:30	936	0.044743
2025-06-17 15:15:31	937	0.04343
2025-06-17 15:15:33	939	0.04343
2025-06-17 15:15:33	939	0.039819
2025-06-17 15:15:34	940	0.044743
2025-06-17 15:15:35	941	0.042774
2025-06-17 15:15:36	942	0.045728
2025-06-17 15:15:37	943	0.040804
2025-06-17 15:15:38	944	0.045072
2025-06-17 15:15:39	945	0.044743
2025-06-17 15:15:41	947	0.039491
2025-06-17 15:15:41	947	0.041789
2025-06-17 15:15:42	948	0.046385
2025-06-17 15:15:44	950	0.042117
2025-06-17 15:15:44	950	0.046385
2025-06-17 15:15:45	951	0.038177
2025-06-17 15:15:46	952	0.040476
2025-06-17 15:15:47	953	0.04146
2025-06-17 15:15:48	954	0.040804
2025-06-17 15:15:49	955	0.040476
2025-06-17 15:15:50	956	0.037521
2025-06-17 15:15:51	957	0.039819
2025-06-17 15:15:52	958	0.035879
2025-06-17 15:15:53	959	0.041132
2025-06-17 15:15:54	960	0.041132
2025-06-17 15:15:55	961	0.041132
2025-06-17 15:15:56	962	0.040804
2025-06-17 15:15:57	963	0.039819
2025-06-17 15:15:59	965	0.042774
2025-06-17 15:15:59	965	0.043102
2025-06-17 15:16:00	966	0.041789
2025-06-17 15:16:01	967	0.040147
2025-06-17 15:16:02	968	0.037193
2025-06-17 15:16:03	969	0.036208
2025-06-17 15:16:04	970	0.0454
2025-06-17 15:16:05	971	0.04343
2025-06-17 15:16:06	972	0.040147
2025-06-17 15:16:07	973	0.044087
2025-06-17 15:16:08	974	0.039819
2025-06-17 15:16:09	975	0.043759
2025-06-17 15:16:10	976	0.042445
2025-06-17 15:16:11	977	0.042117
2025-06-17 15:16:12	978	0.043759
2025-06-17 15:16:13	979	0.047042
2025-06-17 15:16:15	981	0.036864
2025-06-17 15:16:16	982	0.046057
2025-06-17 15:16:16	982	0.045072
2025-06-17 15:16:18	984	0.044087
2025-06-17 15:16:18	984	0.040147
2025-06-17 15:16:19	985	0.039819
2025-06-17 15:16:20	986	0.040476
2025-06-17 15:16:21	987	0.043102
2025-06-17 15:16:22	988	0.041132
2025-06-17 15:16:23	989	0.04343
2025-06-17 15:16:24	990	0.039819
2025-06-17 15:16:25	991	0.036864
2025-06-17 15:16:26	992	0.04343
2025-06-17 15:16:27	993	0.043759
2025-06-17 15:16:28	994	0.04146
2025-06-17 15:16:29	995	0.040476
2025-06-17 15:16:30	996	0.040147
2025-06-17 15:16:31	997	0.046057
2025-06-17 15:16:32	998	0.037193
2025-06-17 15:16:33	999	0.045728
2025-06-17 15:16:34	1000	0.038834
2025-06-17 15:16:35	1001	0.041789
2025-06-17 15:16:35	1001	0.040476
2025-06-17 15:16:37	1003	0.042117
2025-06-17 15:16:37	1003	0.042117
2025-06-17 15:16:39	1005	0.04343
2025-06-17 15:16:39	1005	0.047042
2025-06-17 15:16:40	1006	0.04146
2025-06-17 15:16:41	1007	0.039491
2025-06-17 15:16:43	1009	0.040476
2025-06-17 15:16:44	1010	0.040147
2025-06-17 15:16:45	1011	0.031283
2025-06-17 15:16:46	1012	0.042774
2025-06-17 15:16:47	1013	0.038506
2025-06-17 15:16:48	1014	0.042445
2025-06-17 15:16:49	1015	0.041132
2025-06-17 15:16:50	1016	0.037521
2025-06-17 15:16:51	1017	0.045728
2025-06-17 15:16:52	1018	0.042774
2025-06-17 15:16:53	1019	0.043759
2025-06-17 15:16:54	1020	0.04343
2025-06-17 15:16:55	1021	0.038834
2025-06-17 15:16:56	1022	0.046057
2025-06-17 15:16:56	1022	0.042117
2025-06-17 15:16:57	1023	0.042774
2025-06-17 15:16:58	1024	0.039819
2025-06-17 15:17:00	1026	0.040147
2025-06-17 15:17:00	1026	0.04146
2025-06-17 15:17:02	1028	0.042117
2025-06-17 15:17:02	1028	0.040476
2025-06-17 15:17:03	1029	0.041789
2025-06-17 15:17:04	1030	0.045728
2025-06-17 15:17:05	1031	0.040804
2025-06-17 15:17:06	1032	0.038834
2025-06-17 15:17:07	1033	0.035879
2025-06-17 15:17:08	1034	0.048355
2025-06-17 15:17:09	1035	0.041789
2025-06-17 15:17:10	1036	0.040147
2025-06-17 15:17:11	1037	0.041132
2025-06-17 15:17:12	1038	0.043102
2025-06-17 15:17:13	1039	0.043102
2025-06-17 15:17:14	1040	0.041132
2025-06-17 15:17:15	1041	0.039491
2025-06-17 15:17:16	1042	0.035223
2025-06-17 15:17:16	1042	0.038177
2025-06-17 15:17:18	1044	0.040476
2025-06-17 15:17:19	1045	0.042117
2025-06-17 15:17:19	1045	0.039162
2025-06-17 15:17:21	1047	0.040476
2025-06-17 15:17:22	1048	0.043759
2025-06-17 15:17:23	1049	0.046385
2025-06-17 15:17:24	1050	0.04343
2025-06-17 15:17:25	1051	0.040804
2025-06-17 15:17:26	1052	0.043102
2025-06-17 15:17:26	1052	0.035879
2025-06-17 15:17:28	1054	0.042445
2025-06-17 15:17:29	1055	0.042117
2025-06-17 15:17:30	1056	0.038177
2025-06-17 15:17:30	1056	0.044087
2025-06-17 15:17:32	1058	0.047042
2025-06-17 15:17:32	1058	0.044087
2025-06-17 15:17:33	1059	0.045728
2025-06-17 15:17:34	1060	0.038506
2025-06-17 15:17:35	1061	0.040147
2025-06-17 15:17:36	1062	0.039162
2025-06-17 15:17:37	1063	0.04343
2025-06-17 15:17:38	1064	0.040804
2025-06-17 15:17:39	1065	0.04343
2025-06-17 15:17:40	1066	0.040804
2025-06-17 15:17:41	1067	0.045728
2025-06-17 15:17:42	1068	0.042117
2025-06-17 15:17:43	1069	0.04343
2025-06-17 15:17:44	1070	0.042117
2025-06-17 15:17:45	1071	0.0454
2025-06-17 15:17:46	1072	0.045072
2025-06-17 15:17:47	1073	0.041789
2025-06-17 15:17:48	1074	0.04146
2025-06-17 15:17:49	1075	0.043102
2025-06-17 15:17:50	1076	0.040147
2025-06-17 15:17:51	1077	0.042117
2025-06-17 15:17:52	1078	0.038834
2025-06-17 15:17:53	1079	0.038834
2025-06-17 15:17:54	1080	0.04343
2025-06-17 15:17:55	1081	0.038506
2025-06-17 15:17:56	1082	0.042117
2025-06-17 15:17:56	1082	0.041132
2025-06-17 15:17:58	1084	0.043102
2025-06-17 15:17:58	1084	0.040476
2025-06-17 15:17:59	1085	0.042445
2025-06-17 15:18:00	1086	0.042445
2025-06-17 15:18:01	1087	0.04146
2025-06-17 15:18:02	1088	0.042117
2025-06-17 15:18:03	1089	0.038834
2025-06-17 15:18:04	1090	0.038506
2025-06-17 15:18:05	1091	0.037521
2025-06-17 15:18:06	1092	0.041132
2025-06-17 15:18:07	1093	0.040147
2025-06-17 15:18:08	1094	0.042445
2025-06-17 15:18:09	1095	0.04146
2025-06-17 15:18:10	1096	0.042445
2025-06-17 15:18:11	1097	0.037521
2025-06-17 15:18:12	1098	0.047042
2025-06-17 15:18:13	1099	0.046713
2025-06-17 15:18:14	1100	0.036536
2025-06-17 15:18:15	1101	0.044743
2025-06-17 15:18:16	1102	0.043102
2025-06-17 15:18:17	1103	0.039162
2025-06-17 15:18:18	1104	0.042445
2025-06-17 15:18:19	1105	0.040147
2025-06-17 15:18:20	1106	0.042445
2025-06-17 15:18:21	1107	0.045072
2025-06-17 15:18:21	1107	0.040476
2025-06-17 15:18:22	1108	0.038834
2025-06-17 15:18:23	1109	0.036864
2025-06-17 15:18:24	1110	0.041132
2025-06-17 15:18:25	1111	0.041132
2025-06-17 15:18:26	1112	0.036864
2025-06-17 15:18:27	1113	0.038506
2025-06-17 15:18:28	1114	0.041789
2025-06-17 15:18:29	1115	0.045072
2025-06-17 15:18:30	1116	0.040804
2025-06-17 15:18:31	1117	0.043102
2025-06-17 15:18:32	1118	0.04146
2025-06-17 15:18:33	1119	0.038834
2025-06-17 15:18:34	1120	0.041132
2025-06-17 15:18:35	1121	0.042117
2025-06-17 15:18:36	1122	0.035551
2025-06-17 15:18:37	1123	0.044415
2025-06-17 15:18:38	1124	0.042774
2025-06-17 15:18:39	1125	0.039162
2025-06-17 15:18:40	1126	0.044415
2025-06-17 15:18:41	1127	0.04146
2025-06-17 15:18:42	1128	0.039162
2025-06-17 15:18:42	1128	0.038506
2025-06-17 15:18:43	1129	0.04146
2025-06-17 15:18:45	1131	0.042774
2025-06-17 15:18:46	1132	0.036536
2025-06-17 15:18:46	1132	0.041789
2025-06-17 15:18:47	1133	0.041789
2025-06-17 15:18:48	1134	0.045072
2025-06-17 15:18:49	1135	0.044087
2025-06-17 15:18:50	1136	0.040147
2025-06-17 15:18:51	1137	0.037521
2025-06-17 15:18:52	1138	0.048683
2025-06-17 15:18:53	1139	0.041132
2025-06-17 15:18:54	1140	0.04146
2025-06-17 15:18:55	1141	0.048026
2025-06-17 15:18:56	1142	0.038834
2025-06-17 15:18:57	1143	0.038834
2025-06-17 15:18:58	1144	0.04343
2025-06-17 15:18:59	1145	0.041789
2025-06-17 15:19:00	1146	0.042774
2025-06-17 15:19:01	1147	0.039491
2025-06-17 15:19:02	1148	0.039819
2025-06-17 15:19:03	1149	0.035551
2025-06-17 15:19:04	1150	0.044415
2025-06-17 15:19:05	1151	0.042774
2025-06-17 15:19:06	1152	0.041789
2025-06-17 15:19:07	1153	0.044743
2025-06-17 15:19:08	1154	0.039162
2025-06-17 15:19:08	1154	0.039162
2025-06-17 15:19:09	1155	0.036864
2025-06-17 15:19:11	1157	0.04343
2025-06-17 15:19:12	1158	0.045072
2025-06-17 15:19:13	1159	0.044087
2025-06-17 15:19:14	1160	0.04737
2025-06-17 15:19:15	1161	0.048026
2025-06-17 15:19:16	1162	0.044415
2025-06-17 15:19:17	1163	0.038834
2025-06-17 15:19:18	1164	0.042774
2025-06-17 15:19:19	1165	0.041789
2025-06-17 15:19:20	1166	0.040476
2025-06-17 15:19:21	1167	0.04146
2025-06-17 15:19:22	1168	0.040476
2025-06-17 15:19:23	1169	0.040476
2025-06-17 15:19:24	1170	0.041132
2025-06-17 15:19:25	1171	0.039819
2025-06-17 15:19:26	1172	0.044743
2025-06-17 15:19:27	1173	0.043102
2025-06-17 15:19:28	1174	0.04146
2025-06-17 15:19:29	1175	0.039491
2025-06-17 15:19:31	1177	0.043102
2025-06-17 15:19:31	1177	0.044087
2025-06-17 15:19:32	1178	0.040804
2025-06-17 15:19:33	1179	0.042117
2025-06-17 15:19:34	1180	0.042445
2025-06-17 15:19:35	1181	0.045072
2025-06-17 15:19:36	1182	0.045072
2025-06-17 15:19:37	1183	0.048026
2025-06-17 15:19:38	1184	0.049011
2025-06-17 15:19:39	1185	0.042117
2025-06-17 15:19:40	1186	0.039162
2025-06-17 15:19:41	1187	0.04146
2025-06-17 15:19:42	1188	0.041132
2025-06-17 15:19:43	1189	0.041132
2025-06-17 15:19:44	1190	0.043102
2025-06-17 15:19:45	1191	0.041132
2025-06-17 15:19:46	1192	0.045072
2025-06-17 15:19:47	1193	0.042445
2025-06-17 15:19:48	1194	0.042117
2025-06-17 15:19:49	1195	0.042117
2025-06-17 15:19:50	1196	0.046385
2025-06-17 15:19:51	1197	0.040147
2025-06-17 15:19:52	1198	0.044743
2025-06-17 15:19:53	1199	0.043102
2025-06-17 15:19:54	1200	0.0454
2025-06-17 15:19:55	1201	0.042445
2025-06-17 15:19:56	1202	0.046385
2025-06-17 15:19:57	1203	0.044743
2025-06-17 15:19:59	1205	0.040476
2025-06-17 15:20:00	1206	0.04343
2025-06-17 15:20:00	1206	0.039491
2025-06-17 15:20:02	1208	0.0454
2025-06-17 15:20:02	1208	0.044087
2025-06-17 15:20:03	1209	0.033253
2025-06-17 15:20:04	1210	0.042774
2025-06-17 15:20:05	1211	0.042445
2025-06-17 15:20:06	1212	0.037849
2025-06-17 15:20:07	1213	0.041132
2025-06-17 15:20:08	1214	0.044087
2025-06-17 15:20:09	1215	0.040147
2025-06-17 15:20:10	1216	0.045728
2025-06-17 15:20:11	1217	0.040476
2025-06-17 15:20:13	1219	0.040147
2025-06-17 15:20:14	1220	0.039162
2025-06-17 15:20:14	1220	0.040804
2025-06-17 15:20:16	1222	0.044087
2025-06-17 15:20:16	1222	0.044087
2025-06-17 15:20:17	1223	0.037193
2025-06-17 15:20:18	1224	0.037521
2025-06-17 15:20:19	1225	0.0454
2025-06-17 15:20:21	1227	0.046713
2025-06-17 15:20:21	1227	0.041132
2025-06-17 15:20:22	1228	0.04343
2025-06-17 15:20:23	1229	0.044087
2025-06-17 15:20:24	1230	0.042445
2025-06-17 15:20:25	1231	0.042774
2025-06-17 15:20:27	1233	0.044415
2025-06-17 15:20:27	1233	0.04146
2025-06-17 15:20:28	1234	0.044415
2025-06-17 15:20:29	1235	0.04343
2025-06-17 15:20:30	1236	0.045728
2025-06-17 15:20:31	1237	0.046385
2025-06-17 15:20:32	1238	0.046057
2025-06-17 15:20:33	1239	0.040804
2025-06-17 15:20:34	1240	0.043102
2025-06-17 15:20:35	1241	0.039162
2025-06-17 15:20:36	1242	0.044415
2025-06-17 15:20:37	1243	0.040147
2025-06-17 15:20:38	1244	0.044743
2025-06-17 15:20:39	1245	0.042774
2025-06-17 15:20:40	1246	0.041789
2025-06-17 15:20:41	1247	0.04343
2025-06-17 15:20:42	1248	0.04146
2025-06-17 15:20:43	1249	0.035879
2025-06-17 15:20:44	1250	0.040804
2025-06-17 15:20:45	1251	0.042117
2025-06-17 15:20:46	1252	0.04343
2025-06-17 15:20:47	1253	0.041789
2025-06-17 15:20:48	1254	0.041132
2025-06-17 15:20:49	1255	0.038177
2025-06-17 15:20:50	1256	0.036208
2025-06-17 15:20:51	1257	0.04343
2025-06-17 15:20:52	1258	0.046057
2025-06-17 15:20:53	1259	0.039162
2025-06-17 15:20:54	1260	0.039819
2025-06-17 15:20:55	1261	0.045072
2025-06-17 15:20:56	1262	0.04343
2025-06-17 15:20:57	1263	0.046385
2025-06-17 15:20:58	1264	0.040476
2025-06-17 15:20:59	1265	0.046057
2025-06-17 15:21:00	1266	0.043759
2025-06-17 15:21:01	1267	0.042774
2025-06-17 15:21:02	1268	0.040804
2025-06-17 15:21:03	1269	0.040804
2025-06-17 15:21:04	1270	0.039491
2025-06-17 15:21:05	1271	0.041132
2025-06-17 15:21:06	1272	0.039819
2025-06-17 15:21:07	1273	0.039819
2025-06-17 15:21:07	1273	0.04343
2025-06-17 15:21:08	1274	0.046385
2025-06-17 15:21:09	1275	0.037521

## Sheet: Pressure Data
dateTime	Relative time	G1	G2	G4	G5
2025-06-17 14:57:48	0	5.87e-06	0.0001	0.0001	-0.03692
2025-06-17 14:57:50	2	5.85e-06	0.0001	0.0001	-0.045674
2025-06-17 14:57:50	2	5.85e-06	0.0001	0.0001	-0.045674
2025-06-17 14:57:52	4	5.85e-06	0.0001	0.0001	-0.041297
2025-06-17 14:57:53	5	5.85e-06	0.0001	0.0001	-0.032543
2025-06-17 14:57:54	6	5.85e-06	0.0001	0.0001	-0.03692
2025-06-17 14:57:55	7	5.85e-06	0.0001	0.0001	-0.045674
2025-06-17 14:57:56	8	5.85e-06	0.0001	0.0001	-0.03692
2025-06-17 14:57:56	8	5.85e-06	0.0001	0.0001	-0.03692
2025-06-17 14:57:57	9	5.85e-06	0.0001	0.0001	-0.05005
2025-06-17 14:57:58	10	5.85e-06	0.0001	0.0001	-0.028166
2025-06-17 14:57:59	11	5.85e-06	0.0001	0.0001	-0.032543
2025-06-17 14:58:00	12	5.85e-06	0.0001	0.0001	-0.05005
2025-06-17 14:58:02	14	5.87e-06	0.0001	0.0001	-0.041297
2025-06-17 14:58:03	15	5.85e-06	0.0001	0.0001	-0.032543
2025-06-17 14:58:04	16	5.85e-06	0.0001	0.0001	-0.028166
2025-06-17 14:58:05	17	5.85e-06	0.0001	0.0001	-0.032543
2025-06-17 14:58:05	17	5.85e-06	0.0001	0.0001	-0.041297
2025-06-17 14:58:06	18	5.85e-06	0.0001	0.0001	-0.03692
2025-06-17 14:58:07	19	5.85e-06	0.0001	0.0001	-0.019412
2025-06-17 14:58:08	20	5.85e-06	0.0001	0.0001	-0.041297
2025-06-17 14:58:10	22	5.85e-06	0.0001	0.0001	-0.028166
2025-06-17 14:58:11	23	5.85e-06	0.0001	0.0001	-0.03692
2025-06-17 14:58:12	24	5.87e-06	0.0001	0.0001	-0.032543
2025-06-17 14:58:13	25	5.85e-06	0.0001	0.0001	-0.045674
2025-06-17 14:58:13	25	5.85e-06	0.0001	0.0001	-0.045674
2025-06-17 14:58:14	26	5.85e-06	0.0001	0.0001	-0.041297
2025-06-17 14:58:15	27	5.85e-06	0.0001	0.0001	-0.03692
2025-06-17 14:58:16	28	5.85e-06	0.0001	0.0001	-0.03692
2025-06-17 14:58:18	30	5.85e-06	0.0001	0.0001	-0.041297
2025-06-17 14:58:19	31	5.85e-06	0.0001	0.0001	-0.032543
2025-06-17 14:58:20	32	5.85e-06	0.0001	0.0001	-0.041297
2025-06-17 14:58:21	33	5.87e-06	0.0001	0.0001	-0.045674
2025-06-17 14:58:22	34	5.87e-06	0.0001	0.0001	-0.041297
2025-06-17 14:58:22	34	5.85e-06	0.0001	0.0001	-0.041297
2025-06-17 14:58:23	35	5.85e-06	0.0001	0.0001	-0.019412
2025-06-17 14:58:24	36	5.85e-06	0.0001	0.0001	-0.023789
2025-06-17 14:58:26	38	5.87e-06	0.0001	0.0001	-0.05005
2025-06-17 14:58:27	39	5.85e-06	0.0001	0.0001	-0.032543
2025-06-17 14:58:28	40	5.85e-06	0.0001	0.0001	-0.032543
2025-06-17 14:58:29	41	5.85e-06	0.0001	0.0001	-0.045674
2025-06-17 14:58:30	42	5.85e-06	0.0001	0.0001	-0.045674
2025-06-17 14:58:30	42	5.85e-06	0.0001	0.0001	-0.045674
2025-06-17 14:58:31	43	5.87e-06	0.0001	0.0001	-0.041297
2025-06-17 14:58:33	45	5.85e-06	0.0001	0.0001	-0.03692
2025-06-17 14:58:34	46	5.85e-06	0.0001	0.0001	-0.028166
2025-06-17 14:58:35	47	5.87e-06	0.0001	0.0001	-0.045674
2025-06-17 14:58:36	48	5.85e-06	0.0001	0.0001	-0.041297
2025-06-17 14:58:37	49	5.85e-06	0.0001	0.0001	-0.028166
2025-06-17 14:58:38	50	5.85e-06	0.0001	0.0001	-0.041297
2025-06-17 14:58:39	51	5.85e-06	0.0001	0.0001	-0.032543
2025-06-17 14:58:39	51	5.87e-06	0.0001	0.0001	-0.03692
2025-06-17 14:58:40	52	5.87e-06	0.0001	0.0001	-0.041297
2025-06-17 14:58:41	53	5.85e-06	0.0001	0.0001	-0.045674
2025-06-17 14:58:42	54	5.85e-06	0.0001	0.0001	-0.032543
2025-06-17 14:58:43	55	5.87e-06	0.0001	0.0001	-0.041297
2025-06-17 14:58:44	56	5.85e-06	0.0001	0.0001	-0.041297
2025-06-17 14:58:45	57	5.87e-06	0.0001	0.0001	-0.041297
2025-06-17 14:58:46	58	5.85e-06	0.0001	0.0001	-0.05005
2025-06-17 14:58:47	59	5.85e-06	0.0001	0.0001	-0.045674
2025-06-17 14:58:48	60	5.87e-06	0.0001	0.0001	-0.041297
2025-06-17 14:58:49	61	5.85e-06	0.0001	0.0001	-0.03692
2025-06-17 14:58:50	62	5.85e-06	0.0001	0.0001	-0.028166
2025-06-17 14:58:51	63	5.85e-06	0.0001	0.0001	-0.05005
2025-06-17 14:58:52	64	5.87e-06	0.0001	0.0001	-0.05005
2025-06-17 14:58:53	65	5.85e-06	0.0001	0.0001	-0.03692
2025-06-17 14:58:54	66	5.85e-06	0.0001	0.0001	-0.045674
2025-06-17 14:58:55	67	5.85e-06	0.0001	0.0001	-0.028166
2025-06-17 14:58:56	68	5.85e-06	0.0001	0.0001	-0.05005
2025-06-17 14:58:57	69	5.87e-06	0.0001	0.0001	-0.045674
2025-06-17 14:58:58	70	5.85e-06	0.0001	0.0001	-0.045674
2025-06-17 14:58:59	71	5.87e-06	0.0001	0.0001	-0.041297
2025-06-17 14:59:00	72	5.85e-06	0.0001	0.0001	-0.03692
2025-06-17 14:59:01	73	5.85e-06	0.0001	0.0001	-0.028166
2025-06-17 14:59:02	74	5.85e-06	0.0001	0.0001	-0.045674
2025-06-17 14:59:03	75	5.85e-06	0.0001	0.0001	-0.032543
2025-06-17 14:59:04	76	5.85e-06	0.0001	0.0001	-0.023789
2025-06-17 14:59:05	77	5.85e-06	0.0001	0.0001	-0.03692
2025-06-17 14:59:06	78	5.85e-06	0.0001	0.0001	-0.03692
2025-06-17 14:59:07	79	5.85e-06	0.0001	0.0001	-0.03692
2025-06-17 14:59:08	80	5.87e-06	0.0001	0.0001	-0.032543
2025-06-17 14:59:09	81	5.87e-06	0.0001	0.0001	-0.032543
2025-06-17 14:59:10	82	5.85e-06	0.0001	0.0001	-0.03692
2025-06-17 14:59:11	83	5.85e-06	0.0001	0.0001	-0.041297
2025-06-17 14:59:12	84	5.85e-06	0.0001	0.0001	-0.041297
2025-06-17 14:59:13	85	5.85e-06	0.0001	0.0001	-0.03692
2025-06-17 14:59:14	86	5.87e-06	0.0001	0.0001	-0.045674
2025-06-17 14:59:15	87	5.85e-06	0.0001	0.0001	-0.028166
2025-06-17 14:59:16	88	5.87e-06	0.0001	0.0001	-0.001904
2025-06-17 14:59:17	89	5.85e-06	0.0001	0.0001	-0.041297
2025-06-17 14:59:18	90	5.85e-06	0.0001	0.0001	-0.032543
2025-06-17 14:59:19	91	5.85e-06	0.0001	0.0001	-0.028166
2025-06-17 14:59:20	92	5.87e-06	0.0001	0.0001	-0.028166
2025-06-17 14:59:21	93	5.85e-06	0.0001	0.0001	-0.023789
2025-06-17 14:59:22	94	5.85e-06	0.0001	0.0001	-0.023789
2025-06-17 14:59:23	95	5.85e-06	0.0001	0.0001	-0.05005
2025-06-17 14:59:24	96	5.85e-06	0.0001	0.0001	-0.041297
2025-06-17 14:59:25	97	5.87e-06	0.0001	0.0001	-0.023789
2025-06-17 14:59:26	98	5.85e-06	0.0001	0.0001	-0.045674
2025-06-17 14:59:27	99	5.85e-06	0.0001	0.0001	-0.032543
2025-06-17 14:59:28	100	5.85e-06	0.0001	0.0001	-0.041297
2025-06-17 14:59:29	101	5.85e-06	0.0001	0.0001	-0.03692
2025-06-17 14:59:30	102	5.84e-06	0.0001	0.0001	-0.03692
2025-06-17 14:59:30	102	5.87e-06	0.0001	0.0001	-0.028166
2025-06-17 14:59:32	104	5.85e-06	0.0001	0.0001	-0.045674
2025-06-17 14:59:32	104	5.85e-06	0.0001	0.0001	-0.05005
2025-06-17 14:59:33	105	5.85e-06	0.0001	0.0001	-0.03692
2025-06-17 14:59:34	106	5.85e-06	0.0001	0.0001	-0.03692
2025-06-17 14:59:35	107	5.85e-06	0.0001	0.0001	-0.028166
2025-06-17 14:59:36	108	5.85e-06	0.0001	0.0001	-0.03692
2025-06-17 14:59:37	109	5.85e-06	0.0001	0.0001	-0.028166
2025-06-17 14:59:38	110	5.85e-06	0.0001	0.0001	-0.041297
2025-06-17 14:59:39	111	5.85e-06	0.0001	0.0001	-0.045674
2025-06-17 14:59:40	112	5.85e-06	0.0001	0.0001	-0.05005
2025-06-17 14:59:41	113	5.85e-06	0.0001	0.0001	-0.032543
2025-06-17 14:59:42	114	5.87e-06	0.0001	0.0001	-0.019412
2025-06-17 14:59:43	115	5.87e-06	0.0001	0.0001	-0.028166
2025-06-17 14:59:44	116	5.87e-06	0.0001	0.0001	-0.023789
2025-06-17 14:59:45	117	5.87e-06	0.0001	0.0001	-0.045674
2025-06-17 14:59:46	118	5.87e-06	0.0001	0.0001	-0.032543
2025-06-17 14:59:47	119	5.85e-06	0.0001	0.0001	-0.03692
2025-06-17 14:59:48	120	5.85e-06	0.0001	0.0001	-0.028166
2025-06-17 14:59:49	121	5.85e-06	0.0001	0.0001	-0.054427
2025-06-17 14:59:50	122	5.87e-06	0.0001	0.0001	-0.032543
2025-06-17 14:59:51	123	5.85e-06	0.0001	0.0001	-0.05005
2025-06-17 14:59:52	124	5.85e-06	0.0001	0.0001	-0.019412
2025-06-17 14:59:53	125	5.85e-06	0.0001	0.0001	-0.032543
2025-06-17 14:59:54	126	5.85e-06	0.0001	0.0001	-0.032543
2025-06-17 14:59:55	127	5.85e-06	0.0001	0.0001	-0.045674
2025-06-17 14:59:55	127	5.87e-06	0.0001	0.0001	-0.03692
2025-06-17 14:59:56	128	5.85e-06	0.0001	0.0001	-0.041297
2025-06-17 14:59:58	130	5.87e-06	0.0001	0.0001	-0.041297
2025-06-17 14:59:58	130	5.78e-06	0.0001	0.0001	-0.045674
2025-06-17 14:59:59	131	5.76e-06	0.0001	0.0001	-0.03692
2025-06-17 15:00:00	132	5.76e-06	0.0001	0.0001	-0.041297
2025-06-17 15:00:01	133	5.76e-06	0.0001	0.0001	-0.023789
2025-06-17 15:00:02	134	5.76e-06	0.0001	0.0001	-0.045674
2025-06-17 15:00:03	135	5.78e-06	0.0001	0.0001	-0.045674
2025-06-17 15:00:04	136	5.76e-06	0.0001	0.0001	-0.045674
2025-06-17 15:00:05	137	5.76e-06	0.0001	0.0001	-0.028166
2025-06-17 15:00:06	138	5.78e-06	0.0001	0.0001	-0.032543
2025-06-17 15:00:07	139	5.76e-06	0.0001	0.0001	-0.03692
2025-06-17 15:00:08	140	5.76e-06	0.0001	0.0001	-0.045674
2025-06-17 15:00:09	141	5.76e-06	0.0001	0.0001	-0.045674
2025-06-17 15:00:10	142	5.76e-06	0.0001	0.0001	-0.041297
2025-06-17 15:00:11	143	5.78e-06	0.0001	0.0001	-0.045674
2025-06-17 15:00:12	144	5.76e-06	0.0001	0.0001	-0.041297
2025-06-17 15:00:13	145	5.76e-06	0.0001	0.0001	-0.032543
2025-06-17 15:00:14	146	5.76e-06	0.0001	0.0001	-0.041297
2025-06-17 15:00:15	147	5.78e-06	0.0001	0.0001	-0.041297
2025-06-17 15:00:16	148	5.78e-06	0.0001	0.0001	-0.03692
2025-06-17 15:00:17	149	5.76e-06	0.0001	0.0001	-0.03692
2025-06-17 15:00:18	150	5.76e-06	0.0001	0.0001	-0.03692
2025-06-17 15:00:19	151	5.78e-06	0.0001	0.0001	-0.045674
2025-06-17 15:00:20	152	5.76e-06	0.0001	0.0001	-0.05005
2025-06-17 15:00:21	153	5.76e-06	0.0001	0.0001	-0.041297
2025-06-17 15:00:22	154	5.76e-06	0.0001	0.0001	-0.03692
2025-06-17 15:00:22	154	5.76e-06	0.0001	0.0001	-0.041297
2025-06-17 15:00:23	155	5.76e-06	0.0001	0.0001	-0.054427
2025-06-17 15:00:24	156	5.76e-06	0.0001	0.0001	-0.03692
2025-06-17 15:00:25	157	5.76e-06	0.0001	0.0001	-0.03692
2025-06-17 15:00:26	158	5.76e-06	0.0001	0.0001	-0.03692
2025-06-17 15:00:27	159	5.76e-06	0.0001	0.0001	-0.03692
2025-06-17 15:00:28	160	5.76e-06	0.0001	0.0001	-0.041297
2025-06-17 15:00:29	161	5.76e-06	0.0001	0.0001	-0.03692
2025-06-17 15:00:30	162	5.76e-06	0.0001	0.0001	-0.05005
2025-06-17 15:00:31	163	5.76e-06	0.0001	0.0001	-0.03692
2025-06-17 15:00:32	164	5.76e-06	0.0001	0.0001	-0.041297
2025-06-17 15:00:33	165	5.76e-06	0.0001	0.0001	-0.032543
2025-06-17 15:00:34	166	5.76e-06	0.0001	0.0001	-0.041297
2025-06-17 15:00:35	167	5.76e-06	0.0001	0.0001	-0.032543
2025-06-17 15:00:36	168	5.76e-06	0.0001	0.0001	-0.041297
2025-06-17 15:00:37	169	5.76e-06	0.0001	0.0001	-0.03692
2025-06-17 15:00:38	170	5.76e-06	0.0001	0.0001	-0.032543
2025-06-17 15:00:39	171	5.76e-06	0.0001	0.0001	-0.045674
2025-06-17 15:00:40	172	5.76e-06	0.0001	0.0001	-0.032543
2025-06-17 15:00:41	173	5.76e-06	0.0001	0.0001	-0.041297
2025-06-17 15:00:42	174	5.76e-06	0.0001	0.0001	-0.03692
2025-06-17 15:00:43	175	5.76e-06	0.0001	0.0001	-0.045674
2025-06-17 15:00:44	176	5.76e-06	0.0001	0.0001	-0.041297
2025-06-17 15:00:45	177	5.76e-06	0.0001	0.0001	-0.03692
2025-06-17 15:00:46	178	5.76e-06	0.0001	0.0001	-0.032543
2025-06-17 15:00:47	179	5.76e-06	0.0001	0.0001	-0.041297
2025-06-17 15:00:47	179	5.76e-06	0.0001	0.0001	-0.045674
2025-06-17 15:00:48	180	5.78e-06	0.0001	0.0001	-0.032543
2025-06-17 15:00:49	181	5.76e-06	0.0001	0.0001	-0.041297
2025-06-17 15:00:50	182	5.76e-06	0.0001	0.0001	-0.03692
2025-06-17 15:00:51	183	5.76e-06	0.0001	0.0001	-0.041297
2025-06-17 15:00:52	184	5.76e-06	0.0001	0.0001	-0.041297
2025-06-17 15:00:53	185	5.76e-06	0.0001	0.0001	-0.032543
2025-06-17 15:00:54	186	5.76e-06	0.0001	0.0001	-0.054427
2025-06-17 15:00:55	187	5.76e-06	0.0001	0.0001	-0.032543
2025-06-17 15:00:56	188	5.76e-06	0.0001	0.0001	-0.041297
2025-06-17 15:00:57	189	5.76e-06	0.0001	0.0001	-0.028166
2025-06-17 15:00:58	190	5.76e-06	0.0001	0.0001	-0.03692
2025-06-17 15:00:59	191	5.76e-06	0.0001	0.0001	-0.041297
2025-06-17 15:01:00	192	5.76e-06	0.0001	0.0001	-0.05005
2025-06-17 15:01:01	193	5.76e-06	0.0001	0.0001	-0.041297
2025-06-17 15:01:02	194	5.78e-06	0.0001	0.0001	-0.03692
2025-06-17 15:01:03	195	5.76e-06	0.0001	0.0001	-0.045674
2025-06-17 15:01:04	196	5.76e-06	0.0001	0.0001	-0.023789
2025-06-17 15:01:05	197	5.76e-06	0.0001	0.0001	-0.023789
2025-06-17 15:01:06	198	5.76e-06	0.0001	0.0001	-0.03692
2025-06-17 15:01:07	199	5.76e-06	0.0001	0.0001	-0.041297
2025-06-17 15:01:08	200	5.76e-06	0.0001	0.0001	-0.03692
2025-06-17 15:01:09	201	5.76e-06	0.0001	0.0001	-0.045674
2025-06-17 15:01:10	202	5.76e-06	0.0001	0.0001	-0.032543
2025-06-17 15:01:11	203	5.76e-06	0.0001	0.0001	-0.03692
2025-06-17 15:01:12	204	5.76e-06	0.0001	0.0001	-0.045674
2025-06-17 15:01:12	204	5.76e-06	0.0001	0.0001	-0.032543
2025-06-17 15:01:13	205	5.76e-06	0.0001	0.0001	-0.019412
2025-06-17 15:01:14	206	5.76e-06	0.0001	0.0001	-0.045674
2025-06-17 15:01:15	207	5.76e-06	0.0001	0.0001	-0.05005
2025-06-17 15:01:16	208	5.76e-06	0.0001	0.0001	-0.041297
2025-06-17 15:01:17	209	5.76e-06	0.0001	0.0001	-0.045674
2025-06-17 15:01:18	210	5.76e-06	0.0001	0.0001	-0.032543
2025-06-17 15:01:19	211	5.76e-06	0.0001	0.0001	-0.032543
2025-06-17 15:01:20	212	5.76e-06	0.0001	0.0001	-0.045674
2025-06-17 15:01:21	213	5.76e-06	0.0001	0.0001	-0.05005
2025-06-17 15:01:22	214	5.76e-06	0.0001	0.0001	-0.03692
2025-06-17 15:01:23	215	5.76e-06	0.0001	0.0001	-0.045674
2025-06-17 15:01:24	216	5.76e-06	0.0001	0.0001	-0.041297
2025-06-17 15:01:25	217	5.76e-06	0.0001	0.0001	-0.023789
2025-06-17 15:01:26	218	5.76e-06	0.0001	0.0001	-0.032543
2025-06-17 15:01:27	219	5.76e-06	0.0001	0.0001	-0.015035
2025-06-17 15:01:28	220	5.76e-06	0.0001	0.0001	-0.05005
2025-06-17 15:01:29	221	5.76e-06	0.0001	0.0001	-0.045674
2025-06-17 15:01:30	222	5.76e-06	0.0001	0.0001	-0.045674
2025-06-17 15:01:31	223	5.76e-06	0.0001	0.0001	-0.032543
2025-06-17 15:01:32	224	5.76e-06	0.0001	0.0001	-0.045674
2025-06-17 15:01:34	226	5.76e-06	0.0001	0.0001	-0.041297
2025-06-17 15:01:35	227	5.78e-06	0.0001	0.0001	-0.03692
2025-06-17 15:01:36	228	5.76e-06	0.0001	0.0001	-0.05005
2025-06-17 15:01:37	229	5.76e-06	0.0001	0.0001	-0.03692
2025-06-17 15:01:38	230	5.78e-06	0.0001	0.0001	-0.041297
2025-06-17 15:01:38	230	5.76e-06	0.0001	0.0001	-0.028166
2025-06-17 15:01:39	231	5.78e-06	0.0001	0.0001	-0.028166
2025-06-17 15:01:40	232	5.76e-06	0.0001	0.0001	-0.028166
2025-06-17 15:01:42	234	5.76e-06	0.0001	0.0001	-0.032543
2025-06-17 15:01:43	235	5.76e-06	0.0001	0.0001	-0.032543
2025-06-17 15:01:44	236	5.76e-06	0.0001	0.0001	-0.028166
2025-06-17 15:01:45	237	5.76e-06	0.0001	0.0001	-0.05005
2025-06-17 15:01:46	238	5.76e-06	0.0001	0.0001	-0.03692
2025-06-17 15:01:46	238	5.76e-06	0.0001	0.0001	-0.028166
2025-06-17 15:01:47	239	5.76e-06	0.0001	0.0001	-0.032543
2025-06-17 15:01:48	240	5.76e-06	0.0001	0.0001	-0.019412
2025-06-17 15:01:50	242	5.76e-06	0.0001	0.0001	-0.041297
2025-06-17 15:01:51	243	5.76e-06	0.0001	0.0001	-0.045674
2025-06-17 15:01:52	244	5.76e-06	0.0001	0.0001	-0.03692
2025-06-17 15:01:53	245	5.76e-06	0.0001	0.0001	-0.05005
2025-06-17 15:01:54	246	5.76e-06	0.0001	0.0001	-0.041297
2025-06-17 15:01:55	247	5.76e-06	0.0001	0.0001	-0.045674
2025-06-17 15:01:56	248	5.76e-06	0.0001	0.0001	-0.03692
2025-06-17 15:01:57	249	5.76e-06	0.0001	0.0001	-0.041297
2025-06-17 15:01:58	250	5.76e-06	0.0001	0.0001	-0.045674
2025-06-17 15:01:59	251	5.76e-06	0.0001	0.0001	-0.023789
2025-06-17 15:02:00	252	5.76e-06	0.0001	0.0001	-0.03692
2025-06-17 15:02:02	254	5.78e-06	0.0001	0.0001	-0.032543
2025-06-17 15:02:03	255	5.76e-06	0.0001	0.0001	-0.041297
2025-06-17 15:02:03	255	5.76e-06	0.0001	0.0001	-0.041297
2025-06-17 15:02:04	256	5.76e-06	0.0001	0.0001	-0.041297
2025-06-17 15:02:06	258	5.78e-06	0.0001	0.0001	-0.041297
2025-06-17 15:02:07	259	5.76e-06	0.0001	0.0001	-0.041297
2025-06-17 15:02:08	260	5.76e-06	0.0001	0.0001	-0.03692
2025-06-17 15:02:09	261	5.76e-06	0.0001	0.0001	-0.032543
2025-06-17 15:02:10	262	5.76e-06	0.0001	0.0001	-0.041297
2025-06-17 15:02:11	263	5.76e-06	0.0001	0.0001	-0.023789
2025-06-17 15:02:12	264	5.76e-06	0.0001	0.0001	-0.032543
2025-06-17 15:02:12	264	5.76e-06	0.0001	0.0001	-0.05005
2025-06-17 15:02:13	265	5.78e-06	0.0001	0.0001	-0.032543
2025-06-17 15:02:14	266	5.76e-06	0.0001	0.0001	-0.041297
2025-06-17 15:02:16	268	5.76e-06	0.0001	0.0001	-0.03692
2025-06-17 15:02:17	269	5.76e-06	0.0001	0.0001	-0.045674
2025-06-17 15:02:18	270	5.76e-06	0.0001	0.0001	-0.041297
2025-06-17 15:02:19	271	5.76e-06	0.0001	0.0001	-0.03692
2025-06-17 15:02:20	272	5.78e-06	0.0001	0.0001	-0.05005
2025-06-17 15:02:20	272	5.76e-06	0.0001	0.0001	-0.032543
2025-06-17 15:02:21	273	5.76e-06	0.0001	0.0001	-0.054427
2025-06-17 15:02:22	274	5.76e-06	0.0001	0.0001	-0.028166
2025-06-17 15:02:24	276	5.78e-06	0.0001	0.0001	-0.032543
2025-06-17 15:02:25	277	5.76e-06	0.0001	0.0001	-0.03692
2025-06-17 15:02:26	278	5.76e-06	0.0001	0.0001	-0.032543
2025-06-17 15:02:27	279	5.76e-06	0.0001	0.0001	-0.041297
2025-06-17 15:02:28	280	5.76e-06	0.0001	0.0001	-0.032543
2025-06-17 15:02:29	281	5.76e-06	0.0001	0.0001	-0.041297
2025-06-17 15:02:29	281	5.76e-06	0.0001	0.0001	-0.041297
2025-06-17 15:02:30	282	5.76e-06	0.0001	0.0001	-0.045674
2025-06-17 15:02:31	283	5.76e-06	0.0001	0.0001	-0.041297
2025-06-17 15:02:32	284	5.76e-06	0.0001	0.0001	-0.03692
2025-06-17 15:02:33	285	5.76e-06	0.0001	0.0001	-0.032543
2025-06-17 15:02:34	286	5.76e-06	0.0001	0.0001	-0.03692
2025-06-17 15:02:35	287	5.76e-06	0.0001	0.0001	-0.032543
2025-06-17 15:02:36	288	5.76e-06	0.0001	0.0001	-0.041297
2025-06-17 15:02:38	290	5.76e-06	0.0001	0.0001	-0.03692
2025-06-17 15:02:38	290	5.76e-06	0.0001	0.0001	-0.023789
2025-06-17 15:02:40	292	5.76e-06	0.0001	0.0001	-0.03692
2025-06-17 15:02:41	293	5.76e-06	0.0001	0.0001	-0.03692
2025-06-17 15:02:42	294	5.78e-06	0.0001	0.0001	-0.028166
2025-06-17 15:02:43	295	5.76e-06	0.0001	0.0001	-0.028166
2025-06-17 15:02:44	296	5.76e-06	0.0001	0.0001	-0.032543
2025-06-17 15:02:45	297	5.76e-06	0.0001	0.0001	-0.041297
2025-06-17 15:02:46	298	5.76e-06	0.0001	0.0001	-0.045674
2025-06-17 15:02:46	298	5.76e-06	0.0001	0.0001	-0.041297
2025-06-17 15:02:47	299	5.76e-06	0.0001	0.0001	-0.032543
2025-06-17 15:02:49	301	5.76e-06	0.0001	0.0001	-0.03692
2025-06-17 15:02:50	302	5.76e-06	0.0001	0.0001	-0.028166
2025-06-17 15:02:51	303	5.76e-06	0.0001	0.0001	-0.03692
2025-06-17 15:02:52	304	5.76e-06	0.0001	0.0001	-0.028166
2025-06-17 15:02:53	305	5.76e-06	0.0001	0.0001	-0.03692
2025-06-17 15:02:54	306	5.76e-06	0.0001	0.0001	-0.045674
2025-06-17 15:02:55	307	5.76e-06	0.0001	0.0001	-0.041297
2025-06-17 15:02:55	307	5.76e-06	0.0001	0.0001	-0.03692
2025-06-17 15:02:56	308	5.76e-06	0.0001	0.0001	-0.03692
2025-06-17 15:02:57	309	5.76e-06	0.0001	0.0001	-0.045674
2025-06-17 15:02:58	310	5.76e-06	0.0001	0.0001	-0.05005
2025-06-17 15:02:59	311	5.76e-06	0.0001	0.0001	-0.045674
2025-06-17 15:03:00	312	5.76e-06	0.0001	0.0001	-0.041297
2025-06-17 15:03:01	313	5.76e-06	0.0001	0.0001	-0.041297
2025-06-17 15:03:02	314	5.76e-06	0.0001	0.0001	-0.041297
2025-06-17 15:03:04	316	5.76e-06	0.0001	0.0001	-0.041297
2025-06-17 15:03:04	316	5.76e-06	0.0001	0.0001	-0.045674
2025-06-17 15:03:05	317	5.76e-06	0.0001	0.0001	-0.032543
2025-06-17 15:03:06	318	5.76e-06	0.0001	0.0001	-0.028166
2025-06-17 15:03:07	319	5.76e-06	0.0001	0.0001	-0.041297
2025-06-17 15:03:08	320	5.76e-06	0.0001	0.0001	-0.045674
2025-06-17 15:03:09	321	5.76e-06	0.0001	0.0001	-0.041297
2025-06-17 15:03:10	322	5.76e-06	0.0001	0.0001	-0.023789
2025-06-17 15:03:11	323	5.76e-06	0.0001	0.0001	-0.05005
2025-06-17 15:03:12	324	5.76e-06	0.0001	0.0001	-0.03692
2025-06-17 15:03:13	325	5.76e-06	0.0001	0.0001	-0.03692
2025-06-17 15:03:14	326	5.76e-06	0.0001	0.0001	-0.032543
2025-06-17 15:03:15	327	5.76e-06	0.0001	0.0001	-0.032543
2025-06-17 15:03:16	328	5.76e-06	0.0001	0.0001	-0.05005
2025-06-17 15:03:17	329	5.76e-06	0.0001	0.0001	-0.032543
2025-06-17 15:03:18	330	5.76e-06	0.0001	0.0001	-0.028166
2025-06-17 15:03:19	331	5.76e-06	0.0001	0.0001	-0.028166
2025-06-17 15:03:20	332	5.76e-06	0.0001	0.0001	-0.032543
2025-06-17 15:03:21	333	5.78e-06	0.0001	0.0001	-0.03692
2025-06-17 15:03:22	334	5.76e-06	0.0001	0.0001	-0.05005
2025-06-17 15:03:23	335	5.76e-06	0.0001	0.0001	-0.032543
2025-06-17 15:03:24	336	5.76e-06	0.0001	0.0001	-0.023789
2025-06-17 15:03:25	337	5.76e-06	0.0001	0.0001	-0.041297
2025-06-17 15:03:26	338	5.76e-06	0.0001	0.0001	-0.041297
2025-06-17 15:03:27	339	5.76e-06	0.0001	0.0001	-0.045674
2025-06-17 15:03:28	340	5.76e-06	0.0001	0.0001	-0.032543
2025-06-17 15:03:29	341	5.78e-06	0.0001	0.0001	-0.023789
2025-06-17 15:03:29	341	5.78e-06	0.0001	0.0001	-0.05005
2025-06-17 15:03:30	342	5.76e-06	0.0001	0.0001	-0.045674
2025-06-17 15:03:31	343	5.76e-06	0.0001	0.0001	-0.041297
2025-06-17 15:03:32	344	5.76e-06	0.0001	0.0001	-0.023789
2025-06-17 15:03:33	345	5.76e-06	0.0001	0.0001	-0.041297
2025-06-17 15:03:34	346	5.76e-06	0.0001	0.0001	-0.03692
2025-06-17 15:03:35	347	5.76e-06	0.0001	0.0001	-0.041297
2025-06-17 15:03:36	348	5.76e-06	0.0001	0.0001	-0.03692
2025-06-17 15:03:37	349	5.76e-06	0.0001	0.0001	-0.045674
2025-06-17 15:03:38	350	5.76e-06	0.0001	0.0001	-0.041297
2025-06-17 15:03:39	351	5.76e-06	0.0001	0.0001	-0.028166
2025-06-17 15:03:40	352	5.76e-06	0.0001	0.0001	-0.03692
2025-06-17 15:03:41	353	5.78e-06	0.0001	0.0001	-0.032543
2025-06-17 15:03:42	354	5.76e-06	0.0001	0.0001	-0.032543
2025-06-17 15:03:43	355	5.76e-06	0.0001	0.0001	-0.028166
2025-06-17 15:03:44	356	5.76e-06	0.0001	0.0001	-0.05005
2025-06-17 15:03:45	357	5.76e-06	0.0001	0.0001	-0.032543
2025-06-17 15:03:46	358	5.76e-06	0.0001	0.0001	-0.015035
2025-06-17 15:03:47	359	5.76e-06	0.0001	0.0001	-0.032543
2025-06-17 15:03:48	360	5.76e-06	0.0001	0.0001	-0.041297
2025-06-17 15:03:49	361	5.76e-06	0.0001	0.0001	-0.032543
2025-06-17 15:03:50	362	5.76e-06	0.0001	0.0001	-0.045674
2025-06-17 15:03:51	363	5.76e-06	0.0001	0.0001	-0.045674
2025-06-17 15:03:52	364	5.76e-06	0.0001	0.0001	-0.03692
2025-06-17 15:03:53	365	5.76e-06	0.0001	0.0001	-0.041297
2025-06-17 15:03:54	366	5.76e-06	0.0001	0.0001	-0.041297
2025-06-17 15:03:55	367	5.76e-06	0.0001	0.0001	-0.045674
2025-06-17 15:03:56	368	5.76e-06	0.0001	0.0001	-0.045674
2025-06-17 15:03:57	369	5.76e-06	0.0001	0.0001	-0.028166
2025-06-17 15:03:58	370	5.76e-06	0.0001	0.0001	-0.028166
2025-06-17 15:03:59	371	5.76e-06	0.0001	0.0001	-0.041297
2025-06-17 15:04:00	372	5.76e-06	0.0001	0.0001	-0.041297
2025-06-17 15:04:01	373	5.76e-06	0.0001	0.0001	-0.032543
2025-06-17 15:04:02	374	5.76e-06	0.0001	0.0001	-0.045674
2025-06-17 15:04:03	375	5.76e-06	0.0001	0.0001	-0.05005
2025-06-17 15:04:03	375	5.76e-06	0.0001	0.0001	-0.032543
2025-06-17 15:04:04	376	5.76e-06	0.0001	0.0001	-0.041297
2025-06-17 15:04:05	377	5.76e-06	0.0001	0.0001	-0.03692
2025-06-17 15:04:06	378	5.76e-06	0.0001	0.0001	-0.028166
2025-06-17 15:04:07	379	5.76e-06	0.0001	0.0001	-0.03692
2025-06-17 15:04:08	380	5.76e-06	0.0001	0.0001	-0.03692
2025-06-17 15:04:09	381	5.76e-06	0.0001	0.0001	-0.041297
2025-06-17 15:04:10	382	5.76e-06	0.0001	0.0001	-0.032543
2025-06-17 15:04:11	383	5.76e-06	0.0001	0.0001	-0.023789
2025-06-17 15:04:12	384	5.76e-06	0.0001	0.0001	-0.054427
2025-06-17 15:04:13	385	5.76e-06	0.0001	0.0001	-0.041297
2025-06-17 15:04:14	386	5.76e-06	0.0001	0.0001	-0.028166
2025-06-17 15:04:15	387	5.76e-06	0.0001	0.0001	-0.05005
2025-06-17 15:04:16	388	5.76e-06	0.0001	0.0001	-0.032543
2025-06-17 15:04:17	389	5.76e-06	0.0001	0.0001	-0.045674
2025-06-17 15:04:18	390	5.76e-06	0.0001	0.0001	-0.041297
2025-06-17 15:04:19	391	5.76e-06	0.0001	0.0001	-0.045674
2025-06-17 15:04:20	392	5.76e-06	0.0001	0.0001	-0.041297
2025-06-17 15:04:21	393	5.76e-06	0.0001	0.0001	-0.045674
2025-06-17 15:04:22	394	5.76e-06	0.0001	0.0001	-0.028166
2025-06-17 15:04:23	395	5.76e-06	0.0001	0.0001	-0.05005
2025-06-17 15:04:24	396	5.78e-06	0.0001	0.0001	-0.045674
2025-06-17 15:04:25	397	5.76e-06	0.0001	0.0001	-0.032543
2025-06-17 15:04:26	398	5.78e-06	0.0001	0.0001	-0.041297
2025-06-17 15:04:27	399	5.76e-06	0.0001	0.0001	-0.03692
2025-06-17 15:04:28	400	5.76e-06	0.0001	0.0001	-0.028166
2025-06-17 15:04:29	401	5.76e-06	0.0001	0.0001	-0.041297
2025-06-17 15:04:29	401	5.76e-06	0.0001	0.0001	-0.028166
2025-06-17 15:04:30	402	5.76e-06	0.0001	0.0001	-0.03692
2025-06-17 15:04:31	403	5.76e-06	0.0001	0.0001	-0.03692
2025-06-17 15:04:32	404	5.76e-06	0.0001	0.0001	-0.032543
2025-06-17 15:04:33	405	5.76e-06	0.0001	0.0001	-0.045674
2025-06-17 15:04:34	406	5.76e-06	0.0001	0.0001	-0.028166
2025-06-17 15:04:35	407	5.76e-06	0.0001	0.0001	-0.03692
2025-06-17 15:04:36	408	5.76e-06	0.0001	0.0001	-0.041297
2025-06-17 15:04:37	409	5.76e-06	0.0001	0.0001	-0.054427
2025-06-17 15:04:38	410	5.76e-06	0.0001	0.0001	-0.041297
2025-06-17 15:04:39	411	5.78e-06	0.0001	0.0001	-0.03692
2025-06-17 15:04:40	412	5.76e-06	0.0001	0.0001	-0.041297
2025-06-17 15:04:41	413	5.76e-06	0.0001	0.0001	-0.041297
2025-06-17 15:04:42	414	5.76e-06	0.0001	0.0001	-0.03692
2025-06-17 15:04:43	415	5.76e-06	0.0001	0.0001	-0.03692
2025-06-17 15:04:44	416	5.76e-06	0.0001	0.0001	-0.03692
2025-06-17 15:04:45	417	5.76e-06	0.0001	0.0001	-0.028166
2025-06-17 15:04:46	418	5.76e-06	0.0001	0.0001	-0.041297
2025-06-17 15:04:47	419	5.76e-06	0.0001	0.0001	-0.041297
2025-06-17 15:04:48	420	5.78e-06	0.0001	0.0001	-0.041297
2025-06-17 15:04:49	421	5.78e-06	0.0001	0.0001	-0.045674
2025-06-17 15:04:50	422	5.76e-06	0.0001	0.0001	-0.045674
2025-06-17 15:04:51	423	5.76e-06	0.0001	0.0001	-0.045674
2025-06-17 15:04:52	424	5.76e-06	0.0001	0.0001	-0.05005
2025-06-17 15:04:53	425	5.76e-06	0.0001	0.0001	-0.045674
2025-06-17 15:04:54	426	5.76e-06	0.0001	0.0001	-0.05005
2025-06-17 15:04:54	426	5.78e-06	0.0001	0.0001	-0.028166
2025-06-17 15:04:55	427	5.76e-06	0.0001	0.0001	-0.054427
2025-06-17 15:04:56	428	5.76e-06	0.0001	0.0001	-0.045674
2025-06-17 15:04:57	429	5.78e-06	0.0001	0.0001	-0.045674
2025-06-17 15:04:58	430	5.76e-06	0.0001	0.0001	-0.041297
2025-06-17 15:04:59	431	5.76e-06	0.0001	0.0001	-0.045674
2025-06-17 15:05:00	432	5.76e-06	0.0001	0.0001	-0.03692
2025-06-17 15:05:01	433	5.76e-06	0.0001	0.0001	-0.041297
2025-06-17 15:05:02	434	5.76e-06	0.0001	0.0001	-0.028166
2025-06-17 15:05:03	435	5.76e-06	0.0001	0.0001	-0.041297
2025-06-17 15:05:04	436	5.76e-06	0.0001	0.0001	-0.045674
2025-06-17 15:05:05	437	5.76e-06	0.0001	0.0001	-0.03692
2025-06-17 15:05:06	438	5.76e-06	0.0001	0.0001	-0.03692
2025-06-17 15:05:07	439	5.76e-06	0.0001	0.0001	-0.032543
2025-06-17 15:05:08	440	5.76e-06	0.0001	0.0001	-0.03692
2025-06-17 15:05:09	441	5.76e-06	0.0001	0.0001	-0.041297
2025-06-17 15:05:10	442	5.76e-06	0.0001	0.0001	-0.045674
2025-06-17 15:05:11	443	5.76e-06	0.0001	0.0001	-0.03692
2025-06-17 15:05:12	444	5.76e-06	0.0001	0.0001	-0.045674
2025-06-17 15:05:13	445	5.76e-06	0.0001	0.0001	-0.045674
2025-06-17 15:05:14	446	5.78e-06	0.0001	0.0001	-0.045674
2025-06-17 15:05:15	447	5.76e-06	0.0001	0.0001	-0.041297
2025-06-17 15:05:16	448	5.76e-06	0.0001	0.0001	-0.03692
2025-06-17 15:05:17	449	5.76e-06	0.0001	0.0001	-0.041297
2025-06-17 15:05:18	450	5.76e-06	0.0001	0.0001	-0.041297
2025-06-17 15:05:19	451	5.76e-06	0.0001	0.0001	-0.05005
2025-06-17 15:05:20	452	5.76e-06	0.0001	0.0001	-0.045674
2025-06-17 15:05:20	452	5.76e-06	0.0001	0.0001	-0.041297
2025-06-17 15:05:22	454	5.76e-06	0.0001	0.0001	-0.03692
2025-06-17 15:05:22	454	5.76e-06	0.0001	0.0001	-0.03692
2025-06-17 15:05:23	455	5.76e-06	0.0001	0.0001	-0.041297
2025-06-17 15:05:24	456	5.76e-06	0.0001	0.0001	-0.05005
2025-06-17 15:05:25	457	5.76e-06	0.0001	0.0001	-0.032543
2025-06-17 15:05:26	458	5.76e-06	0.0001	0.0001	-0.03692
2025-06-17 15:05:27	459	5.78e-06	0.0001	0.0001	-0.032543
2025-06-17 15:05:28	460	5.76e-06	0.0001	0.0001	-0.045674
2025-06-17 15:05:29	461	5.76e-06	0.0001	0.0001	-0.028166
2025-06-17 15:05:30	462	5.76e-06	0.0001	0.0001	-0.05005
2025-06-17 15:05:31	463	5.76e-06	0.0001	0.0001	-0.05005
2025-06-17 15:05:32	464	5.76e-06	0.0001	0.0001	-0.05005
2025-06-17 15:05:33	465	5.76e-06	0.0001	0.0001	-0.045674
2025-06-17 15:05:34	466	5.76e-06	0.0001	0.0001	-0.03692
2025-06-17 15:05:35	467	5.76e-06	0.0001	0.0001	-0.03692
2025-06-17 15:05:36	468	5.76e-06	0.0001	0.0001	-0.045674
2025-06-17 15:05:37	469	5.76e-06	0.0001	0.0001	-0.03692
2025-06-17 15:05:38	470	5.78e-06	0.0001	0.0001	-0.03692
2025-06-17 15:05:40	472	5.78e-06	0.0001	0.0001	-0.023789
2025-06-17 15:05:41	473	5.76e-06	0.0001	0.0001	-0.028166
2025-06-17 15:05:42	474	5.76e-06	0.0001	0.0001	-0.045674
2025-06-17 15:05:43	475	5.76e-06	0.0001	0.0001	-0.041297
2025-06-17 15:05:44	476	5.76e-06	0.0001	0.0001	-0.05005
2025-06-17 15:05:45	477	5.76e-06	0.0001	0.0001	-0.041297
2025-06-17 15:05:46	478	5.74e-06	0.0001	0.0001	-0.032543
2025-06-17 15:05:46	478	5.76e-06	0.0001	0.0001	-0.028166
2025-06-17 15:05:47	479	5.74e-06	0.0001	0.0001	-0.032543
2025-06-17 15:05:48	480	5.66e-06	0.0001	0.0001	-0.041297
2025-06-17 15:05:49	481	5.66e-06	0.0001	0.0001	-0.03692
2025-06-17 15:05:50	482	5.66e-06	0.0001	0.0001	-0.03692
2025-06-17 15:05:51	483	5.6e-06	0.0001	0.0001	-0.045674
2025-06-17 15:05:52	484	5.57e-06	0.0001	0.0001	-0.03692
2025-06-17 15:05:53	485	5.58e-06	0.0001	0.0001	-0.028166
2025-06-17 15:05:54	486	5.58e-06	0.0001	0.0001	-0.023789
2025-06-17 15:05:55	487	5.57e-06	0.0001	0.0001	-0.03692
2025-06-17 15:05:56	488	5.58e-06	0.0001	0.0001	-0.05005
2025-06-17 15:05:57	489	5.57e-06	0.0001	0.0001	-0.041297
2025-06-17 15:05:58	490	5.58e-06	0.0001	0.0001	-0.041297
2025-06-17 15:05:59	491	5.6e-06	0.0001	0.0001	-0.03692
2025-06-17 15:06:00	492	5.64e-06	0.0001	0.0001	-0.041297
2025-06-17 15:06:02	494	5.66e-06	0.0001	0.0001	-0.032543
2025-06-17 15:06:02	494	5.66e-06	0.0001	0.0001	-0.028166
2025-06-17 15:06:04	496	5.64e-06	0.0001	0.0001	-0.032543
2025-06-17 15:06:05	497	5.66e-06	0.0001	0.0001	-0.045674
2025-06-17 15:06:06	498	5.66e-06	0.0001	0.0001	-0.041297
2025-06-17 15:06:07	499	5.66e-06	0.0001	0.0001	-0.03692
2025-06-17 15:06:08	500	5.64e-06	0.0001	0.0001	-0.019412
2025-06-17 15:06:09	501	5.66e-06	0.0001	0.0001	-0.045674
2025-06-17 15:06:10	502	5.66e-06	0.0001	0.0001	-0.019412
2025-06-17 15:06:11	503	5.66e-06	0.0001	0.0001	-0.041297
2025-06-17 15:06:12	504	5.64e-06	0.0001	0.0001	-0.045674
2025-06-17 15:06:13	505	5.66e-06	0.0001	0.0001	-0.05005
2025-06-17 15:06:14	506	5.66e-06	0.0001	0.0001	-0.041297
2025-06-17 15:06:15	507	5.64e-06	0.0001	0.0001	-0.03692
2025-06-17 15:06:16	508	5.66e-06	0.0001	0.0001	-0.045674
2025-06-17 15:06:17	509	5.66e-06	0.0001	0.0001	-0.045674
2025-06-17 15:06:18	510	5.66e-06	0.0001	0.0001	-0.032543
2025-06-17 15:06:19	511	5.64e-06	0.0001	0.0001	-0.041297
2025-06-17 15:06:20	512	5.66e-06	0.0001	0.0001	-0.03692
2025-06-17 15:06:20	512	5.66e-06	0.0001	0.0001	-0.041297
2025-06-17 15:06:22	514	5.66e-06	0.0001	0.0001	-0.045674
2025-06-17 15:06:23	515	5.64e-06	0.0001	0.0001	-0.03692
2025-06-17 15:06:24	516	5.66e-06	0.0001	0.0001	-0.041297
2025-06-17 15:06:25	517	5.66e-06	0.0001	0.0001	-0.041297
2025-06-17 15:06:26	518	5.64e-06	0.0001	0.0001	-0.041297
2025-06-17 15:06:27	519	5.66e-06	0.0001	0.0001	-0.041297
2025-06-17 15:06:28	520	5.66e-06	0.0001	0.0001	-0.054427
2025-06-17 15:06:28	520	5.66e-06	0.0001	0.0001	-0.045674
2025-06-17 15:06:30	522	5.66e-06	0.0001	0.0001	-0.03692
2025-06-17 15:06:31	523	5.66e-06	0.0001	0.0001	-0.032543
2025-06-17 15:06:32	524	5.66e-06	0.0001	0.0001	-0.041297
2025-06-17 15:06:33	525	5.66e-06	0.0001	0.0001	-0.045674
2025-06-17 15:06:34	526	5.66e-06	0.0001	0.0001	-0.045674
2025-06-17 15:06:35	527	5.64e-06	0.0001	0.0001	-0.03692
2025-06-17 15:06:36	528	5.66e-06	0.0001	0.0001	-0.041297
2025-06-17 15:06:36	528	5.66e-06	0.0001	0.0001	-0.05005
2025-06-17 15:06:38	530	5.66e-06	0.0001	0.0001	-0.041297
2025-06-17 15:06:39	531	5.66e-06	0.0001	0.0001	-0.032543
2025-06-17 15:06:40	532	5.66e-06	0.0001	0.0001	-0.028166
2025-06-17 15:06:41	533	5.66e-06	0.0001	0.0001	-0.028166
2025-06-17 15:06:42	534	5.66e-06	0.0001	0.0001	-0.041297
2025-06-17 15:06:43	535	5.64e-06	0.0001	0.0001	-0.05005
2025-06-17 15:06:44	536	5.64e-06	0.0001	0.0001	-0.05005
2025-06-17 15:06:45	537	5.66e-06	0.0001	0.0001	-0.032543
2025-06-17 15:06:45	537	5.66e-06	0.0001	0.0001	-0.05005
2025-06-17 15:06:46	538	5.66e-06	0.0001	0.0001	-0.03692
2025-06-17 15:06:47	539	5.64e-06	0.0001	0.0001	-0.045674
2025-06-17 15:06:48	540	5.64e-06	0.0001	0.0001	-0.032543
2025-06-17 15:06:49	541	5.66e-06	0.0001	0.0001	-0.041297
2025-06-17 15:06:50	542	5.66e-06	0.0001	0.0001	-0.028166
2025-06-17 15:06:51	543	5.66e-06	0.0001	0.0001	-0.045674
2025-06-17 15:06:52	544	5.66e-06	0.0001	0.0001	-0.03692
2025-06-17 15:06:53	545	5.66e-06	0.0001	0.0001	-0.03692
2025-06-17 15:06:54	546	5.66e-06	0.0001	0.0001	-0.03692
2025-06-17 15:06:55	547	5.66e-06	0.0001	0.0001	-0.045674
2025-06-17 15:06:56	548	5.66e-06	0.0001	0.0001	-0.041297
2025-06-17 15:06:57	549	5.66e-06	0.0001	0.0001	-0.041297
2025-06-17 15:06:58	550	5.66e-06	0.0001	0.0001	-0.045674
2025-06-17 15:06:59	551	5.66e-06	0.0001	0.0001	-0.028166
2025-06-17 15:07:00	552	5.68e-06	0.0001	0.0001	-0.041297
2025-06-17 15:07:01	553	5.7e-06	0.0001	0.0001	-0.041297
2025-06-17 15:07:02	554	5.7e-06	0.0001	0.0001	-0.032543
2025-06-17 15:07:03	555	5.68e-06	0.0001	0.0001	-0.028166
2025-06-17 15:07:04	556	5.72e-06	0.0001	0.0001	-0.041297
2025-06-17 15:07:05	557	5.72e-06	0.0001	0.0001	-0.054427
2025-06-17 15:07:06	558	5.7e-06	0.0001	0.0001	-0.045674
2025-06-17 15:07:07	559	5.74e-06	0.0001	0.0001	-0.019412
2025-06-17 15:07:08	560	5.7e-06	0.0001	0.0001	-0.045674
2025-06-17 15:07:09	561	5.72e-06	0.0001	0.0001	-0.045674
2025-06-17 15:07:10	562	5.72e-06	0.0001	0.0001	-0.03692
2025-06-17 15:07:11	563	5.74e-06	0.0001	0.0001	-0.032543
2025-06-17 15:07:12	564	5.76e-06	0.0001	0.0001	-0.023789
2025-06-17 15:07:13	565	5.76e-06	0.0001	0.0001	-0.028166
2025-06-17 15:07:14	566	5.76e-06	0.0001	0.0001	-0.05005
2025-06-17 15:07:15	567	5.76e-06	0.0001	0.0001	-0.045674
2025-06-17 15:07:16	568	5.76e-06	0.0001	0.0001	-0.032543
2025-06-17 15:07:17	569	5.76e-06	0.0001	0.0001	-0.03692
2025-06-17 15:07:18	570	5.76e-06	0.0001	0.0001	-0.041297
2025-06-17 15:07:19	571	5.76e-06	0.0001	0.0001	-0.041297
2025-06-17 15:07:20	572	5.74e-06	0.0001	0.0001	-0.032543
2025-06-17 15:07:21	573	5.76e-06	0.0001	0.0001	-0.041297
2025-06-17 15:07:22	574	5.76e-06	0.0001	0.0001	-0.045674
2025-06-17 15:07:23	575	5.76e-06	0.0001	0.0001	-0.045674
2025-06-17 15:07:24	576	5.76e-06	0.0001	0.0001	-0.045674
2025-06-17 15:07:25	577	5.76e-06	0.0001	0.0001	-0.03692
2025-06-17 15:07:26	578	5.76e-06	0.0001	0.0001	-0.041297
2025-06-17 15:07:27	579	5.76e-06	0.0001	0.0001	-0.032543
2025-06-17 15:07:28	580	5.76e-06	0.0001	0.0001	-0.041297
2025-06-17 15:07:29	581	5.76e-06	0.0001	0.0001	-0.03692
2025-06-17 15:07:30	582	5.76e-06	0.0001	0.0001	-0.03692
2025-06-17 15:07:31	583	5.76e-06	0.0001	0.0001	-0.032543
2025-06-17 15:07:32	584	5.76e-06	0.0001	0.0001	-0.032543
2025-06-17 15:07:33	585	5.76e-06	0.0001	0.0001	-0.041297
2025-06-17 15:07:34	586	5.76e-06	0.0001	0.0001	-0.041297
2025-06-17 15:07:35	587	5.76e-06	0.0001	0.0001	-0.041297
2025-06-17 15:07:36	588	5.76e-06	0.0001	0.0001	-0.045674
2025-06-17 15:07:37	589	5.76e-06	0.0001	0.0001	-0.045674
2025-06-17 15:07:38	590	5.76e-06	0.0001	0.0001	-0.03692
2025-06-17 15:07:39	591	5.76e-06	0.0001	0.0001	-0.019412
2025-06-17 15:07:40	592	5.76e-06	0.0001	0.0001	-0.03692
2025-06-17 15:07:41	593	5.76e-06	0.0001	0.0001	-0.041297
2025-06-17 15:07:42	594	5.76e-06	0.0001	0.0001	-0.041297
2025-06-17 15:07:43	595	5.76e-06	0.0001	0.0001	-0.03692
2025-06-17 15:07:44	596	5.76e-06	0.0001	0.0001	-0.045674
2025-06-17 15:07:44	596	5.76e-06	0.0001	0.0001	-0.023789
2025-06-17 15:07:45	597	5.76e-06	0.0001	0.0001	-0.028166
2025-06-17 15:07:46	598	5.76e-06	0.0001	0.0001	-0.001904
2025-06-17 15:07:47	599	5.76e-06	0.0001	0.0001	-0.041297
2025-06-17 15:07:48	600	5.76e-06	0.0001	0.0001	-0.03692
2025-06-17 15:07:49	601	5.76e-06	0.0001	0.0001	-0.032543
2025-06-17 15:07:50	602	5.76e-06	0.0001	0.0001	-0.03692
2025-06-17 15:07:51	603	5.76e-06	0.0001	0.0001	-0.045674
2025-06-17 15:07:52	604	5.76e-06	0.0001	0.0001	-0.03692
2025-06-17 15:07:53	605	5.76e-06	0.0001	0.0001	-0.045674
2025-06-17 15:07:54	606	5.76e-06	0.0001	0.0001	-0.045674
2025-06-17 15:07:55	607	5.76e-06	0.0001	0.0001	-0.045674
2025-06-17 15:07:56	608	5.76e-06	0.0001	0.0001	-0.045674
2025-06-17 15:07:57	609	5.76e-06	0.0001	0.0001	-0.041297
2025-06-17 15:07:58	610	5.76e-06	0.0001	0.0001	-0.05005
2025-06-17 15:07:59	611	5.76e-06	0.0001	0.0001	-0.032543
2025-06-17 15:08:00	612	5.78e-06	0.0001	0.0001	-0.03692
2025-06-17 15:08:01	613	5.76e-06	0.0001	0.0001	-0.041297
2025-06-17 15:08:02	614	5.76e-06	0.0001	0.0001	-0.041297
2025-06-17 15:08:03	615	5.76e-06	0.0001	0.0001	-0.041297
2025-06-17 15:08:04	616	5.78e-06	0.0001	0.0001	-0.045674
2025-06-17 15:08:05	617	5.76e-06	0.0001	0.0001	-0.03692
2025-06-17 15:08:06	618	5.78e-06	0.0001	0.0001	-0.032543
2025-06-17 15:08:07	619	5.76e-06	0.0001	0.0001	-0.03692
2025-06-17 15:08:08	620	5.76e-06	0.0001	0.0001	-0.03692
2025-06-17 15:08:09	621	5.76e-06	0.0001	0.0001	-0.03692
2025-06-17 15:08:10	622	5.76e-06	0.0001	0.0001	-0.041297
2025-06-17 15:08:11	623	5.78e-06	0.0001	0.0001	-0.041297
2025-06-17 15:08:12	624	5.76e-06	0.0001	0.0001	-0.032543
2025-06-17 15:08:13	625	5.76e-06	0.0001	0.0001	-0.032543
2025-06-17 15:08:14	626	5.76e-06	0.0001	0.0001	-0.041297
2025-06-17 15:08:15	627	5.76e-06	0.0001	0.0001	-0.041297
2025-06-17 15:08:16	628	5.76e-06	0.0001	0.0001	-0.032543
2025-06-17 15:08:17	629	5.76e-06	0.0001	0.0001	-0.03692
2025-06-17 15:08:18	630	5.76e-06	0.0001	0.0001	-0.03692
2025-06-17 15:08:19	631	5.76e-06	0.0001	0.0001	-0.032543
2025-06-17 15:08:20	632	5.76e-06	0.0001	0.0001	-0.023789
2025-06-17 15:08:20	632	5.76e-06	0.0001	0.0001	-0.045674
2025-06-17 15:08:21	633	5.76e-06	0.0001	0.0001	-0.023789
2025-06-17 15:08:22	634	5.76e-06	0.0001	0.0001	-0.032543
2025-06-17 15:08:23	635	5.76e-06	0.0001	0.0001	-0.041297
2025-06-17 15:08:24	636	5.76e-06	0.0001	0.0001	-0.03692
2025-06-17 15:08:25	637	5.76e-06	0.0001	0.0001	-0.041297
2025-06-17 15:08:26	638	5.76e-06	0.0001	0.0001	-0.03692
2025-06-17 15:08:27	639	5.76e-06	0.0001	0.0001	-0.032543
2025-06-17 15:08:28	640	5.76e-06	0.0001	0.0001	-0.041297
2025-06-17 15:08:29	641	5.76e-06	0.0001	0.0001	-0.041297
2025-06-17 15:08:30	642	5.76e-06	0.0001	0.0001	-0.041297
2025-06-17 15:08:31	643	5.76e-06	0.0001	0.0001	-0.03692
2025-06-17 15:08:32	644	5.76e-06	0.0001	0.0001	-0.045674
2025-06-17 15:08:33	645	5.76e-06	0.0001	0.0001	-0.054427
2025-06-17 15:08:34	646	5.76e-06	0.0001	0.0001	-0.041297
2025-06-17 15:08:35	647	5.76e-06	0.0001	0.0001	-0.03692
2025-06-17 15:08:36	648	5.76e-06	0.0001	0.0001	-0.03692
2025-06-17 15:08:37	649	5.76e-06	0.0001	0.0001	-0.054427
2025-06-17 15:08:38	650	5.76e-06	0.0001	0.0001	-0.045674
2025-06-17 15:08:39	651	5.76e-06	0.0001	0.0001	-0.032543
2025-06-17 15:08:40	652	5.76e-06	0.0001	0.0001	-0.028166
2025-06-17 15:08:41	653	5.76e-06	0.0001	0.0001	-0.03692
2025-06-17 15:08:42	654	5.76e-06	0.0001	0.0001	-0.041297
2025-06-17 15:08:43	655	5.76e-06	0.0001	0.0001	-0.028166
2025-06-17 15:08:44	656	5.76e-06	0.0001	0.0001	-0.041297
2025-06-17 15:08:44	656	5.76e-06	0.0001	0.0001	-0.041297
2025-06-17 15:08:46	658	5.76e-06	0.0001	0.0001	-0.045674
2025-06-17 15:08:46	658	5.76e-06	0.0001	0.0001	-0.045674
2025-06-17 15:08:47	659	5.76e-06	0.0001	0.0001	-0.041297
2025-06-17 15:08:48	660	5.76e-06	0.0001	0.0001	-0.045674
2025-06-17 15:08:49	661	5.76e-06	0.0001	0.0001	-0.03692
2025-06-17 15:08:50	662	5.76e-06	0.0001	0.0001	-0.03692
2025-06-17 15:08:51	663	5.76e-06	0.0001	0.0001	-0.03692
2025-06-17 15:08:52	664	5.76e-06	0.0001	0.0001	-0.041297
2025-06-17 15:08:53	665	5.76e-06	0.0001	0.0001	-0.03692
2025-06-17 15:08:54	666	5.76e-06	0.0001	0.0001	-0.03692
2025-06-17 15:08:55	667	5.76e-06	0.0001	0.0001	-0.041297
2025-06-17 15:08:56	668	5.76e-06	0.0001	0.0001	-0.032543
2025-06-17 15:08:57	669	5.76e-06	0.0001	0.0001	-0.032543
2025-06-17 15:08:58	670	5.76e-06	0.0001	0.0001	-0.041297
2025-06-17 15:08:59	671	5.76e-06	0.0001	0.0001	-0.041297
2025-06-17 15:09:00	672	5.76e-06	0.0001	0.0001	-0.032543
2025-06-17 15:09:01	673	5.76e-06	0.0001	0.0001	-0.032543
2025-06-17 15:09:02	674	5.76e-06	0.0001	0.0001	-0.03692
2025-06-17 15:09:03	675	5.76e-06	0.0001	0.0001	-0.041297
2025-06-17 15:09:04	676	5.76e-06	0.0001	0.0001	-0.045674
2025-06-17 15:09:05	677	5.76e-06	0.0001	0.0001	-0.03692
2025-06-17 15:09:06	678	5.76e-06	0.0001	0.0001	-0.03692
2025-06-17 15:09:07	679	5.76e-06	0.0001	0.0001	-0.032543
2025-06-17 15:09:08	680	5.76e-06	0.0001	0.0001	-0.05005
2025-06-17 15:09:09	681	5.76e-06	0.0001	0.0001	-0.041297
2025-06-17 15:09:10	682	5.76e-06	0.0001	0.0001	-0.045674
2025-06-17 15:09:10	682	5.76e-06	0.0001	0.0001	-0.028166
2025-06-17 15:09:11	683	5.76e-06	0.0001	0.0001	-0.03692
2025-06-17 15:09:12	684	5.76e-06	0.0001	0.0001	-0.032543
2025-06-17 15:09:13	685	5.76e-06	0.0001	0.0001	-0.05005
2025-06-17 15:09:14	686	5.74e-06	0.0001	0.0001	-0.045674
2025-06-17 15:09:15	687	5.76e-06	0.0001	0.0001	-0.045674
2025-06-17 15:09:16	688	5.76e-06	0.0001	0.0001	-0.028166
2025-06-17 15:09:17	689	5.76e-06	0.0001	0.0001	-0.041297
2025-06-17 15:09:18	690	5.76e-06	0.0001	0.0001	-0.041297
2025-06-17 15:09:19	691	5.76e-06	0.0001	0.0001	-0.03692
2025-06-17 15:09:20	692	5.76e-06	0.0001	0.0001	-0.03692
2025-06-17 15:09:21	693	5.76e-06	0.0001	0.0001	-0.041297
2025-06-17 15:09:22	694	5.76e-06	0.0001	0.0001	-0.045674
2025-06-17 15:09:23	695	5.78e-06	0.0001	0.0001	-0.032543
2025-06-17 15:09:24	696	5.78e-06	0.0001	0.0001	-0.032543
2025-06-17 15:09:25	697	5.76e-06	0.0001	0.0001	-0.045674
2025-06-17 15:09:26	698	5.76e-06	0.0001	0.0001	-0.045674
2025-06-17 15:09:27	699	5.76e-06	0.0001	0.0001	-0.041297
2025-06-17 15:09:28	700	5.76e-06	0.0001	0.0001	-0.05005
2025-06-17 15:09:29	701	5.76e-06	0.0001	0.0001	-0.05005
2025-06-17 15:09:30	702	5.78e-06	0.0001	0.0001	-0.041297
2025-06-17 15:09:31	703	5.76e-06	0.0001	0.0001	-0.041297
2025-06-17 15:09:32	704	5.76e-06	0.0001	0.0001	-0.023789
2025-06-17 15:09:33	705	5.76e-06	0.0001	0.0001	-0.05005
2025-06-17 15:09:34	706	5.76e-06	0.0001	0.0001	-0.05005
2025-06-17 15:09:35	707	5.76e-06	0.0001	0.0001	-0.028166
2025-06-17 15:09:36	708	5.76e-06	0.0001	0.0001	-0.041297
2025-06-17 15:09:36	708	5.76e-06	0.0001	0.0001	-0.045674
2025-06-17 15:09:37	709	5.76e-06	0.0001	0.0001	-0.041297
2025-06-17 15:09:38	710	5.76e-06	0.0001	0.0001	-0.05005
2025-06-17 15:09:39	711	5.78e-06	0.0001	0.0001	-0.045674
2025-06-17 15:09:40	712	5.76e-06	0.0001	0.0001	-0.054427
2025-06-17 15:09:41	713	5.78e-06	0.0001	0.0001	-0.023789
2025-06-17 15:09:42	714	5.76e-06	0.0001	0.0001	-0.03692
2025-06-17 15:09:43	715	5.76e-06	0.0001	0.0001	-0.032543
2025-06-17 15:09:44	716	5.76e-06	0.0001	0.0001	-0.028166
2025-06-17 15:09:45	717	5.78e-06	0.0001	0.0001	-0.03692
2025-06-17 15:09:46	718	5.76e-06	0.0001	0.0001	-0.019412
2025-06-17 15:09:47	719	5.76e-06	0.0001	0.0001	-0.032543
2025-06-17 15:09:48	720	5.76e-06	0.0001	0.0001	-0.03692
2025-06-17 15:09:49	721	5.76e-06	0.0001	0.0001	-0.041297
2025-06-17 15:09:50	722	5.76e-06	0.0001	0.0001	-0.045674
2025-06-17 15:09:51	723	5.76e-06	0.0001	0.0001	-0.03692
2025-06-17 15:09:52	724	5.76e-06	0.0001	0.0001	-0.041297
2025-06-17 15:09:53	725	5.76e-06	0.0001	0.0001	-0.032543
2025-06-17 15:09:54	726	5.76e-06	0.0001	0.0001	-0.041297
2025-06-17 15:09:55	727	5.76e-06	0.0001	0.0001	-0.032543
2025-06-17 15:09:56	728	5.76e-06	0.0001	0.0001	-0.05005
2025-06-17 15:09:57	729	5.76e-06	0.0001	0.0001	-0.03692
2025-06-17 15:09:58	730	5.76e-06	0.0001	0.0001	-0.03692
2025-06-17 15:09:59	731	5.78e-06	0.0001	0.0001	-0.028166
2025-06-17 15:10:00	732	5.76e-06	0.0001	0.0001	-0.028166
2025-06-17 15:10:00	732	5.76e-06	0.0001	0.0001	-0.03692
2025-06-17 15:10:02	734	5.76e-06	0.0001	0.0001	-0.045674
2025-06-17 15:10:02	734	5.76e-06	0.0001	0.0001	-0.045674
2025-06-17 15:10:03	735	5.76e-06	0.0001	0.0001	-0.03692
2025-06-17 15:10:04	736	5.76e-06	0.0001	0.0001	-0.032543
2025-06-17 15:10:05	737	5.76e-06	0.0001	0.0001	-0.023789
2025-06-17 15:10:06	738	5.76e-06	0.0001	0.0001	-0.03692
2025-06-17 15:10:07	739	5.76e-06	0.0001	0.0001	-0.041297
2025-06-17 15:10:08	740	5.76e-06	0.0001	0.0001	-0.028166
2025-06-17 15:10:09	741	5.76e-06	0.0001	0.0001	-0.045674
2025-06-17 15:10:10	742	5.76e-06	0.0001	0.0001	-0.054427
2025-06-17 15:10:11	743	5.76e-06	0.0001	0.0001	-0.041297
2025-06-17 15:10:12	744	5.76e-06	0.0001	0.0001	-0.03692
2025-06-17 15:10:13	745	5.78e-06	0.0001	0.0001	-0.032543
2025-06-17 15:10:14	746	5.76e-06	0.0001	0.0001	-0.045674
2025-06-17 15:10:15	747	5.76e-06	0.0001	0.0001	-0.045674
2025-06-17 15:10:16	748	5.76e-06	0.0001	0.0001	-0.054427
2025-06-17 15:10:17	749	5.76e-06	0.0001	0.0001	-0.063181
2025-06-17 15:10:18	750	5.76e-06	0.0001	0.0001	-0.045674
2025-06-17 15:10:19	751	5.76e-06	0.0001	0.0001	-0.041297
2025-06-17 15:10:20	752	5.76e-06	0.0001	0.0001	-0.045674
2025-06-17 15:10:21	753	5.76e-06	0.0001	0.0001	-0.045674
2025-06-17 15:10:22	754	5.76e-06	0.0001	0.0001	-0.032543
2025-06-17 15:10:23	755	5.76e-06	0.0001	0.0001	-0.03692
2025-06-17 15:10:24	756	5.76e-06	0.0001	0.0001	-0.03692
2025-06-17 15:10:25	757	5.76e-06	0.0001	0.0001	-0.03692
2025-06-17 15:10:26	758	5.76e-06	0.0001	0.0001	-0.028166
2025-06-17 15:10:27	759	5.78e-06	0.0001	0.0001	-0.032543
2025-06-17 15:10:28	760	5.76e-06	0.0001	0.0001	-0.041297
2025-06-17 15:10:29	761	5.76e-06	0.0001	0.0001	-0.045674
2025-06-17 15:10:30	762	5.76e-06	0.0001	0.0001	-0.028166
2025-06-17 15:10:31	763	5.76e-06	0.0001	0.0001	-0.041297
2025-06-17 15:10:32	764	5.76e-06	0.0001	0.0001	-0.03692
2025-06-17 15:10:34	766	5.78e-06	0.0001	0.0001	-0.03692
2025-06-17 15:10:34	766	5.76e-06	0.0001	0.0001	-0.028166
2025-06-17 15:10:36	768	5.76e-06	0.0001	0.0001	-0.041297
2025-06-17 15:10:37	769	5.76e-06	0.0001	0.0001	-0.05005
2025-06-17 15:10:38	770	5.76e-06	0.0001	0.0001	-0.041297
2025-06-17 15:10:39	771	5.76e-06	0.0001	0.0001	-0.041297
2025-06-17 15:10:40	772	5.76e-06	0.0001	0.0001	-0.041297
2025-06-17 15:10:41	773	5.76e-06	0.0001	0.0001	-0.045674
2025-06-17 15:10:42	774	5.76e-06	0.0001	0.0001	-0.041297
2025-06-17 15:10:43	775	5.76e-06	0.0001	0.0001	-0.028166
2025-06-17 15:10:44	776	5.76e-06	0.0001	0.0001	-0.041297
2025-06-17 15:10:45	777	5.76e-06	0.0001	0.0001	-0.041297
2025-06-17 15:10:46	778	5.76e-06	0.0001	0.0001	-0.023789
2025-06-17 15:10:47	779	5.76e-06	0.0001	0.0001	-0.05005
2025-06-17 15:10:48	780	5.78e-06	0.0001	0.0001	-0.041297
2025-06-17 15:10:50	782	5.76e-06	0.0001	0.0001	-0.03692
2025-06-17 15:10:51	783	5.76e-06	0.0001	0.0001	-0.032543
2025-06-17 15:10:52	784	5.76e-06	0.0001	0.0001	-0.045674
2025-06-17 15:10:53	785	5.76e-06	0.0001	0.0001	-0.03692
2025-06-17 15:10:54	786	5.76e-06	0.0001	0.0001	-0.045674
2025-06-17 15:10:55	787	5.76e-06	0.0001	0.0001	-0.041297
2025-06-17 15:10:56	788	5.78e-06	0.0001	0.0001	-0.032543
2025-06-17 15:10:57	789	5.76e-06	0.0001	0.0001	-0.006281
2025-06-17 15:10:58	790	5.76e-06	0.0001	0.0001	-0.03692
2025-06-17 15:10:59	791	5.76e-06	0.0001	0.0001	-0.045674
2025-06-17 15:11:00	792	5.78e-06	0.0001	0.0001	-0.041297
2025-06-17 15:11:01	793	5.78e-06	0.0001	0.0001	-0.03692
2025-06-17 15:11:02	794	5.76e-06	0.0001	0.0001	-0.023789
2025-06-17 15:11:03	795	5.76e-06	0.0001	0.0001	-0.03692
2025-06-17 15:11:04	796	5.76e-06	0.0001	0.0001	-0.03692
2025-06-17 15:11:05	797	5.76e-06	0.0001	0.0001	-0.032543
2025-06-17 15:11:06	798	5.78e-06	0.0001	0.0001	-0.03692
2025-06-17 15:11:07	799	5.76e-06	0.0001	0.0001	-0.032543
2025-06-17 15:11:08	800	5.76e-06	0.0001	0.0001	-0.03692
2025-06-17 15:11:09	801	5.76e-06	0.0001	0.0001	-0.05005
2025-06-17 15:11:10	802	5.78e-06	0.0001	0.0001	-0.045674
2025-06-17 15:11:11	803	5.76e-06	0.0001	0.0001	-0.032543
2025-06-17 15:11:12	804	5.76e-06	0.0001	0.0001	-0.045674
2025-06-17 15:11:13	805	5.76e-06	0.0001	0.0001	-0.03692
2025-06-17 15:11:14	806	5.76e-06	0.0001	0.0001	-0.03692
2025-06-17 15:11:15	807	5.76e-06	0.0001	0.0001	-0.05005
2025-06-17 15:11:16	808	5.76e-06	0.0001	0.0001	-0.041297
2025-06-17 15:11:17	809	5.76e-06	0.0001	0.0001	-0.045674
2025-06-17 15:11:18	810	5.76e-06	0.0001	0.0001	-0.032543
2025-06-17 15:11:19	811	5.76e-06	0.0001	0.0001	-0.03692
2025-06-17 15:11:20	812	5.76e-06	0.0001	0.0001	-0.03692
2025-06-17 15:11:21	813	5.76e-06	0.0001	0.0001	-0.03692
2025-06-17 15:11:22	814	5.74e-06	0.0001	0.0001	-0.041297
2025-06-17 15:11:23	815	5.7e-06	0.0001	0.0001	-0.028166
2025-06-17 15:11:24	816	5.58e-06	0.0001	0.0001	-0.028166
2025-06-17 15:11:25	817	5.58e-06	0.0001	0.0001	-0.019412
2025-06-17 15:11:25	817	5.53e-06	0.0001	0.0001	-0.041297
2025-06-17 15:11:26	818	5.37e-06	0.0001	0.0001	-0.045674
2025-06-17 15:11:27	819	5.28e-06	0.0001	0.0001	-0.045674
2025-06-17 15:11:28	820	5.18e-06	0.0001	0.0001	-0.045674
2025-06-17 15:11:29	821	4.99e-06	0.0001	0.0001	-0.045674
2025-06-17 15:11:30	822	4.87e-06	21.5	0.0001	-0.041297
2025-06-17 15:11:32	824	4.83e-06	1000	0.0001	-0.028166
2025-06-17 15:11:33	825	4.79e-06	1000	0.0001	-0.023789
2025-06-17 15:11:34	826	4.74e-06	1000	0.0001	-0.023789
2025-06-17 15:11:35	827	4.7e-06	1000	0.0001	-0.032543
2025-06-17 15:11:36	828	4.7e-06	1000	0.0001	-0.041297
2025-06-17 15:11:37	829	4.62e-06	15.5	0.0001	-0.019412
2025-06-17 15:11:38	830	4.58e-06	1.14	0.0001	-0.045674
2025-06-17 15:11:39	831	4.6e-06	0.426	0.0001	-0.045674
2025-06-17 15:11:40	832	4.58e-06	0.209	0.0001	-0.028166
2025-06-17 15:11:41	833	4.52e-06	0.117	0.0001	-0.045674
2025-06-17 15:11:42	834	4.5e-06	0.07	0.0001	-0.054427
2025-06-17 15:11:42	834	4.48e-06	0.0438	0.0001	-0.03692
2025-06-17 15:11:43	835	4.48e-06	0.0278	0.0001	-0.05005
2025-06-17 15:11:44	836	4.45e-06	0.0187	0.0001	-0.045674
2025-06-17 15:11:45	837	4.45e-06	0.0137	0.0001	-0.041297
2025-06-17 15:11:46	838	4.45e-06	0.00978	0.0001	-0.03692
2025-06-17 15:11:47	839	4.47e-06	0.00712	0.0001	-0.032543
2025-06-17 15:11:48	840	4.4e-06	0.00542	0.0001	-0.032543
2025-06-17 15:11:49	841	4.38e-06	0.00422	0.0001	-0.041297
2025-06-17 15:11:50	842	4.38e-06	0.00338	0.0001	-0.041297
2025-06-17 15:11:51	843	4.38e-06	0.00282	0.0001	-0.041297
2025-06-17 15:11:52	844	4.38e-06	0.00242	0.0001	-0.028166
2025-06-17 15:11:53	845	4.38e-06	0.00211	0.0001	-0.03692
2025-06-17 15:11:54	846	4.38e-06	0.00188	0.0001	-0.045674
2025-06-17 15:11:55	847	4.38e-06	0.00172	0.0001	-0.045674
2025-06-17 15:11:56	848	4.38e-06	0.00158	0.0001	-0.03692
2025-06-17 15:11:57	849	4.33e-06	0.00148	0.0001	-0.03692
2025-06-17 15:11:58	850	4.31e-06	0.00141	0.0001	-0.045674
2025-06-17 15:11:59	851	4.31e-06	0.00136	0.0001	-0.041297
2025-06-17 15:12:00	852	4.31e-06	0.00133	0.0001	-0.03692
2025-06-17 15:12:01	853	4.31e-06	0.0013	0.0001	-0.028166
2025-06-17 15:12:02	854	4.31e-06	0.00128	0.0001	-0.041297
2025-06-17 15:12:03	855	4.32e-06	0.00127	0.0001	-0.032543
2025-06-17 15:12:04	856	4.32e-06	0.00124	0.0001	-0.045674
2025-06-17 15:12:05	857	4.31e-06	0.00124	0.0001	-0.03692
2025-06-17 15:12:06	858	4.31e-06	0.00122	0.0001	-0.03692
2025-06-17 15:12:07	859	4.32e-06	0.00122	0.0001	-0.045674
2025-06-17 15:12:08	860	4.31e-06	0.00121	0.0001	-0.041297
2025-06-17 15:12:09	861	4.31e-06	0.00121	0.0001	-0.041297
2025-06-17 15:12:10	862	4.31e-06	0.0012	0.0001	-0.03692
2025-06-17 15:12:11	863	4.3e-06	0.0012	0.0001	-0.045674
2025-06-17 15:12:12	864	4.26e-06	0.00119	0.0001	-0.032543
2025-06-17 15:12:13	865	4.25e-06	0.00119	0.0001	-0.041297
2025-06-17 15:12:14	866	4.25e-06	0.00119	0.0001	-0.045674
2025-06-17 15:12:15	867	4.25e-06	0.00119	0.0001	-0.03692
2025-06-17 15:12:16	868	4.25e-06	0.00119	0.0001	-0.041297
2025-06-17 15:12:17	869	4.25e-06	0.00123	0.0001	-0.041297
2025-06-17 15:12:18	870	4.25e-06	0.00134	0.0001	-0.045674
2025-06-17 15:12:19	871	2.05e-05	0.00129	0.0001	-0.041297
2025-06-17 15:12:20	872	1.5e-05	0.000972	0.0001	-0.032543
2025-06-17 15:12:21	873	1.23e-05	0.000724	0.0001	-0.041297
2025-06-17 15:12:22	874	1.1e-05	0.000545	0.0001	-0.028166
2025-06-17 15:12:23	875	1.05e-05	0.000426	0.0001	-0.032543
2025-06-17 15:12:24	876	1.02e-05	0.000344	0.0001	-0.03692
2025-06-17 15:12:25	877	1e-05	0.000277	0.0001	-0.032543
2025-06-17 15:12:26	878	9.86e-06	0.000219	0.0001	-0.045674
2025-06-17 15:12:27	879	9.74e-06	0.00018	0.0001	-0.028166
2025-06-17 15:12:28	880	9.61e-06	0.000158	0.0001	-0.041297
2025-06-17 15:12:29	881	9.52e-06	0.000136	0.0001	-0.032543
2025-06-17 15:12:30	882	9.43e-06	0.000124	0.0001	-0.03692
2025-06-17 15:12:31	883	9.28e-06	0.000111	0.0001	-0.023789
2025-06-17 15:12:32	884	9.28e-06	0.0001	0.0001	-0.028166
2025-06-17 15:12:33	885	9.25e-06	0.0001	0.0001	-0.054427
2025-06-17 15:12:33	885	9.13e-06	0.0001	0.0001	-0.041297
2025-06-17 15:12:34	886	9.1e-06	0.0001	0.0001	-0.05005
2025-06-17 15:12:35	887	9.04e-06	0.0001	0.0001	-0.03692
2025-06-17 15:12:36	888	8.95e-06	0.0001	0.0001	-0.032543
2025-06-17 15:12:37	889	8.95e-06	0.0001	0.0001	-0.03692
2025-06-17 15:12:38	890	8.95e-06	0.0001	0.0001	-0.03692
2025-06-17 15:12:39	891	8.83e-06	0.0001	0.0001	-0.03692
2025-06-17 15:12:40	892	8.8e-06	0.0001	0.0001	-0.03692
2025-06-17 15:12:41	893	9.46e-06	0.0001	0.0001	-0.045674
2025-06-17 15:12:42	894	9.58e-06	0.0001	0.0001	-0.028166
2025-06-17 15:12:43	895	9.58e-06	0.0001	0.000101	-0.041297
2025-06-17 15:12:44	896	9.58e-06	0.0001	0.000107	-0.03692
2025-06-17 15:12:45	897	9.58e-06	0.0001	0.000108	-0.03692
2025-06-17 15:12:46	898	9.58e-06	0.0001	0.00011	-0.028166
2025-06-17 15:12:47	899	9.58e-06	0.0001	0.000112	-0.03692
2025-06-17 15:12:48	900	9.58e-06	0.0001	0.000118	-0.041297
2025-06-17 15:12:49	901	9.61e-06	0.0001	0.00012	-0.028166
2025-06-17 15:12:50	902	9.58e-06	0.0001	0.000122	-0.028166
2025-06-17 15:12:51	903	9.58e-06	0.0001	0.000126	-0.032543
2025-06-17 15:12:52	904	9.58e-06	0.0001	0.00013	-0.03692
2025-06-17 15:12:53	905	9.64e-06	0.0001	0.000133	-0.028166
2025-06-17 15:12:54	906	9.58e-06	0.0001	0.000135	-0.041297
2025-06-17 15:12:55	907	9.58e-06	0.0001	0.000139	-0.03692
2025-06-17 15:12:56	908	9.58e-06	0.0001	0.000146	-0.041297
2025-06-17 15:12:57	909	9.58e-06	0.0001	0.000149	-0.045674
2025-06-17 15:12:58	910	9.58e-06	0.0001	0.000151	-0.03692
2025-06-17 15:12:59	911	9.58e-06	0.0001	0.000157	-0.045674
2025-06-17 15:12:59	911	9.58e-06	0.0001	0.000161	-0.028166
2025-06-17 15:13:00	912	9.58e-06	0.0001	0.000161	-0.041297
2025-06-17 15:13:01	913	9.58e-06	0.0001	0.000162	-0.032543
2025-06-17 15:13:02	914	9.58e-06	0.0001	0.000166	-0.03692
2025-06-17 15:13:03	915	9.58e-06	0.0001	0.000166	-0.054427
2025-06-17 15:13:04	916	9.58e-06	0.0001	0.000172	-0.03692
2025-06-17 15:13:05	917	9.58e-06	0.0001	0.000173	-0.041297
2025-06-17 15:13:06	918	9.58e-06	0.0001	0.000172	-0.045674
2025-06-17 15:13:07	919	9.58e-06	0.0001	0.000173	-0.032543
2025-06-17 15:13:08	920	9.46e-06	0.0001	0.000176	-0.041297
2025-06-17 15:13:09	921	9.43e-06	0.0001	0.000176	-0.045674
2025-06-17 15:13:10	922	9.43e-06	0.0001	0.000177	-0.028166
2025-06-17 15:13:11	923	9.43e-06	0.0001	0.000175	-0.045674
2025-06-17 15:13:12	924	9.43e-06	0.0001	0.000177	-0.045674
2025-06-17 15:13:13	925	9.43e-06	0.0001	0.000176	-0.041297
2025-06-17 15:13:14	926	9.4e-06	0.0001	0.000173	-0.028166
2025-06-17 15:13:15	927	8.58e-06	0.0001	0.000177	-0.045674
2025-06-17 15:13:16	928	8.34e-06	0.0001	0.000185	-0.041297
2025-06-17 15:13:17	929	8.4e-06	0.0001	0.000198	-0.03692
2025-06-17 15:13:18	930	6.16e-06	0.0001	0.000211	-0.041297
2025-06-17 15:13:19	931	5.68e-06	0.0001	0.000239	-0.045674
2025-06-17 15:13:20	932	5.58e-06	0.0001	0.000271	-0.032543
2025-06-17 15:13:21	933	5.58e-06	0.0001	0.000299	-0.028166
2025-06-17 15:13:22	934	5.49e-06	0.0001	0.00033	-0.03692
2025-06-17 15:13:23	935	5.47e-06	0.0001	0.000368	-0.045674
2025-06-17 15:13:24	936	5.47e-06	0.0001	0.000403	-0.028166
2025-06-17 15:13:25	937	5.47e-06	0.0001	0.000432	-0.041297
2025-06-17 15:13:25	937	5.45e-06	0.0001	0.000468	-0.041297
2025-06-17 15:13:26	938	5.39e-06	0.0001	0.000501	-0.045674
2025-06-17 15:13:27	939	5.37e-06	0.0001	0.000531	-0.03692
2025-06-17 15:13:28	940	5.37e-06	0.0001	0.00056	-0.041297
2025-06-17 15:13:29	941	5.37e-06	0.0001	0.000587	-0.054427
2025-06-17 15:13:30	942	5.37e-06	0.0001	0.000617	-0.05005
2025-06-17 15:13:31	943	5.33e-06	0.0001	0.000648	-0.041297
2025-06-17 15:13:32	944	5.26e-06	0.0001	0.000678	-0.05005
2025-06-17 15:13:33	945	5.26e-06	0.0001	0.000705	-0.028166
2025-06-17 15:13:34	946	5.26e-06	0.0001	0.000733	-0.028166
2025-06-17 15:13:35	947	5.26e-06	0.0001	0.000752	-0.032543
2025-06-17 15:13:36	948	5.28e-06	0.0001	0.000774	-0.03692
2025-06-17 15:13:37	949	5.28e-06	0.0001	0.000795	-0.028166
2025-06-17 15:13:38	950	5.26e-06	0.0001	0.000816	-0.05005
2025-06-17 15:13:39	951	5.26e-06	0.0001	0.00084	-0.03692
2025-06-17 15:13:40	952	5.28e-06	0.0001	0.000866	-0.041297
2025-06-17 15:13:41	953	5.28e-06	0.0001	0.000889	-0.028166
2025-06-17 15:13:42	954	5.2e-06	0.0001	0.000912	-0.03692
2025-06-17 15:13:43	955	5.16e-06	0.0001	0.000938	-0.041297
2025-06-17 15:13:44	956	5.18e-06	0.0001	0.000961	-0.045674
2025-06-17 15:13:45	957	5.16e-06	0.0001	0.000983	-0.041297
2025-06-17 15:13:46	958	5.16e-06	0.0001	0.001	-0.041297
2025-06-17 15:13:47	959	5.16e-06	0.0001	0.00102	-0.032543
2025-06-17 15:13:48	960	5.16e-06	0.0001	0.00104	-0.045674
2025-06-17 15:13:49	961	5.16e-06	0.0001	0.00106	-0.03692
2025-06-17 15:13:50	962	5.16e-06	0.0001	0.00109	-0.041297
2025-06-17 15:13:50	962	5.16e-06	0.0001	0.00112	-0.03692
2025-06-17 15:13:51	963	5.16e-06	0.0001	0.00115	-0.045674
2025-06-17 15:13:52	964	5.16e-06	0.0001	0.00119	-0.041297
2025-06-17 15:13:53	965	5.14e-06	0.0001	0.00122	-0.045674
2025-06-17 15:13:54	966	5.06e-06	0.0001	0.00125	-0.03692
2025-06-17 15:13:55	967	5.04e-06	0.0001	0.0013	-0.045674
2025-06-17 15:13:56	968	5.06e-06	0.0001	0.00135	-0.032543
2025-06-17 15:13:57	969	5.06e-06	0.0001	0.00141	-0.032543
2025-06-17 15:13:58	970	5.06e-06	0.0001	0.00149	-0.05005
2025-06-17 15:13:59	971	5.06e-06	0.0001	0.00159	-0.045674
2025-06-17 15:14:00	972	5.06e-06	0.0001	0.00171	-0.05005
2025-06-17 15:14:01	973	5.06e-06	0.0001	0.00184	-0.054427
2025-06-17 15:14:02	974	5.06e-06	0.0001	0.00202	-0.028166
2025-06-17 15:14:03	975	5.06e-06	0.0001	0.00226	-0.032543
2025-06-17 15:14:04	976	5.06e-06	0.0001	0.00254	-0.032543
2025-06-17 15:14:05	977	5.04e-06	0.0001	0.00296	-0.023789
2025-06-17 15:14:06	978	5.06e-06	0.0001	0.0035	-0.041297
2025-06-17 15:14:07	979	5.06e-06	0.0001	0.00431	-0.03692
2025-06-17 15:14:08	980	5.04e-06	0.0001	0.00545	-0.032543
2025-06-17 15:14:09	981	5.04e-06	0.0001	0.00703	-0.041297
2025-06-17 15:14:10	982	5.04e-06	0.0001	0.00931	-0.019412
2025-06-17 15:14:11	983	5.06e-06	0.0001	0.0125	-0.019412
2025-06-17 15:14:12	984	5.06e-06	0.0001	0.0169	-0.015035
2025-06-17 15:14:13	985	5.06e-06	0.0001	0.0232	-0.019412
2025-06-17 15:14:14	986	5.06e-06	0.0001	0.0288	-0.010658
2025-06-17 15:14:15	987	5.04e-06	0.0001	0.0345	-0.019412
2025-06-17 15:14:16	988	4.97e-06	0.0001	0.039	0.011226
2025-06-17 15:14:16	988	4.95e-06	0.0001	0.0416	-0.006281
2025-06-17 15:14:17	989	4.95e-06	0.0001	0.0428	0.002472
2025-06-17 15:14:18	990	4.95e-06	0.0001	0.0431	-0.006281
2025-06-17 15:14:19	991	4.97e-06	0.0001	0.0431	0.006849
2025-06-17 15:14:20	992	4.97e-06	0.0001	0.0433	-0.001904
2025-06-17 15:14:21	993	4.97e-06	0.0001	0.0434	-0.001904
2025-06-17 15:14:22	994	4.95e-06	0.0001	0.0436	-0.001904
2025-06-17 15:14:23	995	4.97e-06	0.0001	0.0438	-0.010658
2025-06-17 15:14:24	996	4.97e-06	0.0001	0.0439	-0.015035
2025-06-17 15:14:25	997	4.95e-06	0.0001	0.0441	-0.010658
2025-06-17 15:14:26	998	4.95e-06	0.0001	0.0443	0.006849
2025-06-17 15:14:27	999	4.95e-06	0.0001	0.0444	-0.006281
2025-06-17 15:14:28	1000	4.95e-06	0.0001	0.0446	0.006849
2025-06-17 15:14:29	1001	4.97e-06	0.0001	0.0447	-0.006281
2025-06-17 15:14:30	1002	4.97e-06	0.0001	0.0449	-0.010658
2025-06-17 15:14:31	1003	4.95e-06	0.0001	0.045	-0.001904
2025-06-17 15:14:32	1004	4.95e-06	0.0001	0.0452	-0.010658
2025-06-17 15:14:33	1005	4.95e-06	0.0001	0.0454	-0.001904
2025-06-17 15:14:34	1006	4.95e-06	0.0001	0.0458	-0.001904
2025-06-17 15:14:35	1007	4.97e-06	0.0001	0.0461	-0.006281
2025-06-17 15:14:36	1008	4.97e-06	0.0001	0.0465	0.002472
2025-06-17 15:14:37	1009	4.95e-06	0.0001	0.0472	0.006849
2025-06-17 15:14:38	1010	4.95e-06	0.0001	0.0483	0.002472
2025-06-17 15:14:39	1011	4.95e-06	0.0001	0.0505	0.002472
2025-06-17 15:14:40	1012	4.97e-06	0.0001	0.0542	-0.006281
2025-06-17 15:14:41	1013	4.95e-06	0.0001	0.0596	0.024357
2025-06-17 15:14:42	1014	4.97e-06	0.0001	0.0691	0.015603
2025-06-17 15:14:43	1015	4.89e-06	0.0001	0.0888	0.037488
2025-06-17 15:14:44	1016	4.85e-06	0.0001	0.11	0.063749
2025-06-17 15:14:45	1017	4.85e-06	0.0001	0.136	0.085634
2025-06-17 15:14:46	1018	4.85e-06	0.0001	0.166	0.107518
2025-06-17 15:14:47	1019	4.85e-06	0.0001	0.199	0.155664
2025-06-17 15:14:48	1020	4.85e-06	0.0001	0.235	0.195056
2025-06-17 15:14:49	1021	4.85e-06	0.0001	0.27	0.216941
2025-06-17 15:14:50	1022	4.85e-06	0.0001	0.309	0.273841
2025-06-17 15:14:51	1023	4.83e-06	0.0001	0.363	0.313233
2025-06-17 15:14:52	1024	4.85e-06	0.0001	0.421	0.37451
2025-06-17 15:14:53	1025	4.85e-06	0.0001	0.466	0.43141
2025-06-17 15:14:54	1026	4.85e-06	0.0001	0.515	0.466425
2025-06-17 15:14:55	1027	4.87e-06	0.0001	0.571	0.523325
2025-06-17 15:14:56	1028	4.85e-06	0.0001	0.624	0.571471
2025-06-17 15:14:57	1029	4.85e-06	0.0001	0.674	0.641501
2025-06-17 15:14:58	1030	4.85e-06	0.0001	0.732	0.702778
2025-06-17 15:14:59	1031	4.85e-06	0.0001	0.795	0.759678
2025-06-17 15:15:00	1032	4.85e-06	0.0001	0.877	0.873477
2025-06-17 15:15:01	1033	4.85e-06	0.0001	0.936	0.908493
2025-06-17 15:15:02	1034	4.85e-06	0.0001	1	0.965393
2025-06-17 15:15:03	1035	4.85e-06	0.0001	1.07	1.03542
2025-06-17 15:15:04	1036	4.85e-06	0.0001	1.14	1.09232
2025-06-17 15:15:05	1037	4.85e-06	0.0001	1.2	1.15798
2025-06-17 15:15:06	1038	4.85e-06	0.0001	1.26	1.22363
2025-06-17 15:15:07	1039	4.85e-06	0.0001	1.32	1.28053
2025-06-17 15:15:08	1040	4.85e-06	0.0001	1.41	1.37244
2025-06-17 15:15:09	1041	4.85e-06	0.0001	1.49	1.44685
2025-06-17 15:15:10	1042	4.85e-06	0.0001	1.54	1.51251
2025-06-17 15:15:11	1043	4.85e-06	0.0001	1.59	1.55628
2025-06-17 15:15:12	1044	4.85e-06	0.0001	1.64	1.61318
2025-06-17 15:15:13	1045	4.85e-06	0.0001	1.69	1.66132
2025-06-17 15:15:15	1047	4.85e-06	0.0001	1.74	1.73135
2025-06-17 15:15:16	1048	4.85e-06	0.0001	1.81	1.79263
2025-06-17 15:15:17	1049	4.83e-06	0.0001	1.87	1.8539
2025-06-17 15:15:18	1050	4.85e-06	0.0001	1.92	1.88454
2025-06-17 15:15:19	1051	4.85e-06	0.0001	1.96	1.93707
2025-06-17 15:15:20	1052	4.85e-06	0.0001	1.99	1.97208
2025-06-17 15:15:21	1053	4.85e-06	0.0001	2.03	1.99834
2025-06-17 15:15:22	1054	4.85e-06	0.0001	2.06	2.03336
2025-06-17 15:15:23	1055	4.85e-06	0.0001	2.09	2.05524
2025-06-17 15:15:24	1056	4.85e-06	0.0001	2.11	2.09464
2025-06-17 15:15:25	1057	4.85e-06	0.0001	2.14	2.10777
2025-06-17 15:15:26	1058	4.85e-06	0.0001	2.16	2.1209
2025-06-17 15:15:27	1059	4.85e-06	0.0001	2.18	2.15591
2025-06-17 15:15:28	1060	4.85e-06	0.0001	2.2	2.16904
2025-06-17 15:15:29	1061	4.85e-06	0.0001	2.21	2.18655
2025-06-17 15:15:30	1062	4.83e-06	0.0001	2.23	2.21281
2025-06-17 15:15:31	1063	4.81e-06	0.0001	2.25	2.20406
2025-06-17 15:15:32	1064	4.83e-06	0.0001	2.26	2.22594
2025-06-17 15:15:33	1065	4.79e-06	0.0001	2.28	2.26096
2025-06-17 15:15:34	1066	4.77e-06	0.0001	2.29	2.24783
2025-06-17 15:15:35	1067	4.75e-06	0.0001	2.31	2.25658
2025-06-17 15:15:36	1068	4.75e-06	0.0001	2.31	2.28284
2025-06-17 15:15:37	1069	4.75e-06	0.0001	2.32	2.27847
2025-06-17 15:15:38	1070	4.75e-06	0.0001	2.34	2.29597
2025-06-17 15:15:39	1071	4.75e-06	0.0001	2.35	2.30035
2025-06-17 15:15:40	1072	4.75e-06	0.0001	2.35	2.30473
2025-06-17 15:15:41	1073	4.75e-06	0.0001	2.37	2.31786
2025-06-17 15:15:42	1074	4.75e-06	0.0001	2.37	2.31786
2025-06-17 15:15:43	1075	4.75e-06	0.0001	2.38	2.33537
2025-06-17 15:15:44	1076	4.77e-06	0.0001	2.38	2.33099
2025-06-17 15:15:45	1077	4.75e-06	0.0001	2.38	2.32661
2025-06-17 15:15:46	1078	4.75e-06	0.0001	2.39	2.33974
2025-06-17 15:15:47	1079	4.75e-06	0.0001	2.4	2.34412
2025-06-17 15:15:48	1080	4.75e-06	0.0001	2.4	2.33974
2025-06-17 15:15:49	1081	4.75e-06	0.0001	2.4	2.3485
2025-06-17 15:15:49	1081	4.75e-06	0.0001	2.41	2.366
2025-06-17 15:15:50	1082	4.75e-06	0.0001	2.41	2.36163
2025-06-17 15:15:52	1084	4.75e-06	0.0001	2.41	2.35725
2025-06-17 15:15:53	1085	4.75e-06	0.0001	2.41	2.35725
2025-06-17 15:15:54	1086	4.75e-06	0.0001	2.41	2.35725
2025-06-17 15:15:55	1087	4.75e-06	0.0001	2.43	2.37476
2025-06-17 15:15:56	1088	4.75e-06	0.0001	2.43	2.38351
2025-06-17 15:15:57	1089	4.75e-06	0.0001	2.43	2.37038
2025-06-17 15:15:58	1090	4.75e-06	0.0001	2.43	2.37914
2025-06-17 15:15:59	1091	4.75e-06	0.0001	2.43	2.37476
2025-06-17 15:16:00	1092	4.75e-06	0.0001	2.43	2.37914
2025-06-17 15:16:01	1093	4.75e-06	0.0001	2.44	2.37914
2025-06-17 15:16:02	1094	4.75e-06	0.0001	2.44	2.38789
2025-06-17 15:16:03	1095	4.75e-06	0.0001	2.44	2.38351
2025-06-17 15:16:04	1096	4.75e-06	0.0001	2.44	2.39227
2025-06-17 15:16:05	1097	4.75e-06	0.0001	2.44	2.39664
2025-06-17 15:16:06	1098	4.75e-06	0.0001	2.44	2.39227
2025-06-17 15:16:07	1099	4.77e-06	0.0001	2.44	2.39664
2025-06-17 15:16:08	1100	4.75e-06	0.0001	2.44	2.38789
2025-06-17 15:16:09	1101	4.75e-06	0.0001	2.44	2.38789
2025-06-17 15:16:10	1102	4.75e-06	0.0001	2.44	2.37914
2025-06-17 15:16:11	1103	4.75e-06	0.0001	2.44	2.40102
2025-06-17 15:16:12	1104	4.75e-06	0.0001	2.44	2.40102
2025-06-17 15:16:13	1105	4.75e-06	0.0001	2.44	2.38789
2025-06-17 15:16:14	1106	4.75e-06	0.0001	2.44	2.39227
2025-06-17 15:16:15	1107	4.77e-06	0.0001	2.44	2.38351
2025-06-17 15:16:16	1108	4.75e-06	0.0001	2.44	2.39227
2025-06-17 15:16:17	1109	4.75e-06	0.0001	2.44	2.39227
2025-06-17 15:16:18	1110	4.75e-06	0.0001	2.44	2.38351
2025-06-17 15:16:19	1111	4.75e-06	0.0001	2.44	2.38789
2025-06-17 15:16:20	1112	4.75e-06	0.0001	2.44	2.37476
2025-06-17 15:16:21	1113	4.75e-06	0.0001	2.44	2.37914
2025-06-17 15:16:22	1114	4.75e-06	0.0001	2.44	2.38789
2025-06-17 15:16:23	1115	4.75e-06	0.0001	2.44	2.38351
2025-06-17 15:16:23	1115	4.75e-06	0.0001	2.44	2.39227
2025-06-17 15:16:24	1116	4.75e-06	0.0001	2.44	2.38351
2025-06-17 15:16:25	1117	4.75e-06	0.0001	2.43	2.38351
2025-06-17 15:16:26	1118	4.75e-06	0.0001	2.43	2.39664
2025-06-17 15:16:27	1119	4.75e-06	0.0001	2.43	2.38789
2025-06-17 15:16:28	1120	4.75e-06	0.0001	2.43	2.37914
2025-06-17 15:16:29	1121	4.77e-06	0.0001	2.43	2.37476
2025-06-17 15:16:30	1122	4.77e-06	0.0001	2.43	2.37476
2025-06-17 15:16:31	1123	4.75e-06	0.0001	2.43	2.37914
2025-06-17 15:16:32	1124	4.75e-06	0.0001	2.43	2.366
2025-06-17 15:16:33	1125	4.75e-06	0.0001	2.43	2.37914
2025-06-17 15:16:34	1126	4.75e-06	0.0001	2.43	2.38351
2025-06-17 15:16:35	1127	4.75e-06	0.0001	2.43	2.4054
2025-06-17 15:16:36	1128	4.75e-06	0.0001	2.43	2.38351
2025-06-17 15:16:37	1129	4.74e-06	0.0001	2.43	2.38351
2025-06-17 15:16:38	1130	4.75e-06	0.0001	2.43	2.38789
2025-06-17 15:16:39	1131	4.75e-06	0.0001	2.43	2.38351
2025-06-17 15:16:40	1132	4.75e-06	0.0001	2.43	2.38351
2025-06-17 15:16:41	1133	4.75e-06	0.0001	2.43	2.366
2025-06-17 15:16:42	1134	4.75e-06	0.0001	2.43	2.38351
2025-06-17 15:16:43	1135	4.75e-06	0.0001	2.43	2.38789
2025-06-17 15:16:44	1136	4.75e-06	0.0001	2.43	2.38351
2025-06-17 15:16:45	1137	4.75e-06	0.0001	2.43	2.37476
2025-06-17 15:16:46	1138	4.75e-06	0.0001	2.43	2.38789
2025-06-17 15:16:47	1139	4.75e-06	0.0001	2.43	2.38351
2025-06-17 15:16:48	1140	4.77e-06	0.0001	2.42	2.37914
2025-06-17 15:16:49	1141	4.75e-06	0.0001	2.41	2.37476
2025-06-17 15:16:50	1142	4.75e-06	0.0001	2.41	2.38351
2025-06-17 15:16:51	1143	4.75e-06	0.0001	2.41	2.37914
2025-06-17 15:16:52	1144	4.75e-06	0.0001	2.41	2.39664
2025-06-17 15:16:53	1145	4.75e-06	0.0001	2.41	2.38351
2025-06-17 15:16:54	1146	4.75e-06	0.0001	2.41	2.37038
2025-06-17 15:16:55	1147	4.75e-06	0.0001	2.41	2.38351
2025-06-17 15:16:56	1148	4.75e-06	0.0001	2.41	2.37914
2025-06-17 15:16:57	1149	4.75e-06	0.0001	2.41	2.37038
2025-06-17 15:16:58	1150	4.66e-06	0.0001	2.41	2.37038
2025-06-17 15:16:59	1151	4.66e-06	0.0001	2.41	2.37476
2025-06-17 15:17:00	1152	4.66e-06	0.0001	2.4	2.37914
2025-06-17 15:17:01	1153	4.64e-06	0.0001	2.4	2.37038
2025-06-17 15:17:02	1154	4.66e-06	0.0001	2.4	2.37476
2025-06-17 15:17:03	1155	4.66e-06	0.0001	2.4	2.37038
2025-06-17 15:17:04	1156	4.64e-06	0.0001	2.4	2.37476
2025-06-17 15:17:05	1157	4.64e-06	0.0001	2.4	2.37476
2025-06-17 15:17:06	1158	4.66e-06	0.0001	2.38	2.366
2025-06-17 15:17:06	1158	4.66e-06	0.0001	2.4	2.366
2025-06-17 15:17:07	1159	4.66e-06	0.0001	2.4	2.366
2025-06-17 15:17:08	1160	4.66e-06	0.0001	2.4	2.366
2025-06-17 15:17:09	1161	4.66e-06	0.0001	2.4	2.35725
2025-06-17 15:17:10	1162	4.64e-06	0.0001	2.38	2.35725
2025-06-17 15:17:11	1163	4.66e-06	0.0001	2.38	2.35725
2025-06-17 15:17:12	1164	4.66e-06	0.0001	2.38	2.36163
2025-06-17 15:17:13	1165	4.66e-06	0.0001	2.38	2.36163
2025-06-17 15:17:14	1166	4.64e-06	0.0001	2.38	2.36163
2025-06-17 15:17:15	1167	4.66e-06	0.0001	2.38	2.35287
2025-06-17 15:17:16	1168	4.64e-06	0.0001	2.38	2.35287
2025-06-17 15:17:17	1169	4.64e-06	0.0001	2.37	2.3485
2025-06-17 15:17:18	1170	4.64e-06	0.0001	2.37	2.33974
2025-06-17 15:17:19	1171	4.66e-06	0.0001	2.37	2.36163
2025-06-17 15:17:20	1172	4.66e-06	0.0001	2.37	2.33974
2025-06-17 15:17:21	1173	4.66e-06	0.0001	2.37	2.34412
2025-06-17 15:17:22	1174	4.66e-06	0.0001	2.35	2.33537
2025-06-17 15:17:23	1175	4.66e-06	0.0001	2.35	2.33974
2025-06-17 15:17:24	1176	4.64e-06	0.0001	2.35	2.33099
2025-06-17 15:17:25	1177	4.66e-06	0.0001	2.35	2.33099
2025-06-17 15:17:26	1178	4.66e-06	0.0001	2.35	2.32661
2025-06-17 15:17:27	1179	4.66e-06	0.0001	2.34	2.3485
2025-06-17 15:17:28	1180	4.66e-06	0.0001	2.34	2.31786
2025-06-17 15:17:29	1181	4.66e-06	0.0001	2.33	2.31348
2025-06-17 15:17:30	1182	4.66e-06	0.0001	2.32	2.31786
2025-06-17 15:17:31	1183	4.66e-06	0.0001	2.32	2.30473
2025-06-17 15:17:32	1184	4.66e-06	0.0001	2.31	2.30473
2025-06-17 15:17:33	1185	4.66e-06	0.0001	2.31	2.28284
2025-06-17 15:17:34	1186	4.64e-06	0.0001	2.29	2.27409
2025-06-17 15:17:35	1187	4.66e-06	0.0001	2.29	2.27409
2025-06-17 15:17:36	1188	4.66e-06	0.0001	2.28	2.26096
2025-06-17 15:17:37	1189	4.66e-06	0.0001	2.26	2.24783
2025-06-17 15:17:38	1190	4.66e-06	0.0001	2.25	2.23907
2025-06-17 15:17:39	1191	4.66e-06	0.0001	2.24	2.21719
2025-06-17 15:17:40	1192	4.66e-06	0.0001	2.22	2.20844
2025-06-17 15:17:40	1192	4.64e-06	0.0001	2.21	2.19093
2025-06-17 15:17:41	1193	4.64e-06	0.0001	2.2	2.18655
2025-06-17 15:17:42	1194	4.66e-06	0.0001	2.18	2.18217
2025-06-17 15:17:43	1195	4.64e-06	0.0001	2.17	2.15153
2025-06-17 15:17:44	1196	4.64e-06	0.0001	2.15	2.12527
2025-06-17 15:17:45	1197	4.66e-06	0.0001	2.14	2.11652
2025-06-17 15:17:46	1198	4.66e-06	0.0001	2.11	2.09026
2025-06-17 15:17:47	1199	4.66e-06	0.0001	2.1	2.07275
2025-06-17 15:17:48	1200	4.64e-06	0.0001	2.08	2.04211
2025-06-17 15:17:49	1201	4.64e-06	0.0001	2.06	2.02898
2025-06-17 15:17:50	1202	4.66e-06	0.0001	2.04	2.00272
2025-06-17 15:17:51	1203	4.66e-06	0.0001	2.02	2.00272
2025-06-17 15:17:52	1204	4.66e-06	0.0001	2.01	1.96771
2025-06-17 15:17:53	1205	4.64e-06	0.0001	1.99	1.97646
2025-06-17 15:17:54	1206	4.66e-06	0.0001	1.98	1.97208
2025-06-17 15:17:55	1207	4.64e-06	0.0001	1.97	1.94582
2025-06-17 15:17:56	1208	4.66e-06	0.0001	1.96	1.92831
2025-06-17 15:17:57	1209	4.66e-06	0.0001	1.95	1.91081
2025-06-17 15:17:58	1210	4.66e-06	0.0001	1.94	1.90643
2025-06-17 15:17:59	1211	4.64e-06	0.0001	1.93	1.8933
2025-06-17 15:18:00	1212	4.64e-06	0.0001	1.92	1.90205
2025-06-17 15:18:01	1213	4.64e-06	0.0001	1.92	1.90205
2025-06-17 15:18:02	1214	4.66e-06	0.0001	1.91	1.89768
2025-06-17 15:18:03	1215	4.66e-06	0.0001	1.91	1.88017
2025-06-17 15:18:04	1216	4.66e-06	0.0001	1.9	1.88454
2025-06-17 15:18:05	1217	4.66e-06	0.0001	1.9	1.87141
2025-06-17 15:18:06	1218	4.66e-06	0.0001	1.9	1.87579
2025-06-17 15:18:06	1218	4.64e-06	0.0001	1.9	1.86704
2025-06-17 15:18:07	1219	4.64e-06	0.0001	1.89	1.88017
2025-06-17 15:18:08	1220	4.64e-06	0.0001	1.89	1.87579
2025-06-17 15:18:09	1221	4.66e-06	0.0001	1.89	1.86704
2025-06-17 15:18:10	1222	4.66e-06	0.0001	1.89	1.8539
2025-06-17 15:18:11	1223	4.64e-06	0.0001	1.88	1.86266
2025-06-17 15:18:12	1224	4.64e-06	0.0001	1.88	1.86266
2025-06-17 15:18:13	1225	4.64e-06	0.0001	1.88	1.87141
2025-06-17 15:18:14	1226	4.66e-06	0.0001	1.88	1.8539
2025-06-17 15:18:15	1227	4.66e-06	0.0001	1.87	1.86704
2025-06-17 15:18:16	1228	4.64e-06	0.0001	1.87	1.86266
2025-06-17 15:18:17	1229	4.66e-06	0.0001	1.87	1.85828
2025-06-17 15:18:18	1230	4.66e-06	0.0001	1.87	1.86266
2025-06-17 15:18:19	1231	4.66e-06	0.0001	1.87	1.85828
2025-06-17 15:18:20	1232	4.64e-06	0.0001	1.87	1.85828
2025-06-17 15:18:21	1233	4.66e-06	0.0001	1.87	1.88017
2025-06-17 15:18:22	1234	4.66e-06	0.0001	1.87	1.84953
2025-06-17 15:18:23	1235	4.64e-06	0.0001	1.87	1.84515
2025-06-17 15:18:24	1236	4.66e-06	0.0001	1.87	1.86266
2025-06-17 15:18:25	1237	4.66e-06	0.0001	1.87	1.84953
2025-06-17 15:18:26	1238	4.66e-06	0.0001	1.87	1.83202
2025-06-17 15:18:27	1239	4.66e-06	0.0001	1.86	1.8364
2025-06-17 15:18:28	1240	4.66e-06	0.0001	1.87	1.83202
2025-06-17 15:18:29	1241	4.64e-06	0.0001	1.85	1.84078
2025-06-17 15:18:30	1242	4.66e-06	0.0001	1.85	1.83202
2025-06-17 15:18:31	1243	4.66e-06	0.0001	1.85	1.8364
2025-06-17 15:18:31	1243	4.64e-06	0.0001	1.84	1.82764
2025-06-17 15:18:32	1244	4.64e-06	0.0001	1.84	1.82764
2025-06-17 15:18:33	1245	4.66e-06	0.0001	1.84	1.81889
2025-06-17 15:18:34	1246	4.66e-06	0.0001	1.84	1.83202
2025-06-17 15:18:35	1247	4.66e-06	0.0001	1.83	1.82764
2025-06-17 15:18:36	1248	4.64e-06	0.0001	1.83	1.81451
2025-06-17 15:18:37	1249	4.66e-06	0.0001	1.83	1.81889
2025-06-17 15:18:38	1250	4.66e-06	0.0001	1.82	1.83202
2025-06-17 15:18:39	1251	4.66e-06	0.0001	1.82	1.81889
2025-06-17 15:18:40	1252	4.66e-06	0.0001	1.82	1.82764
2025-06-17 15:18:41	1253	4.66e-06	0.0001	1.82	1.81014
2025-06-17 15:18:42	1254	4.66e-06	0.0001	1.81	1.81889
2025-06-17 15:18:43	1255	4.66e-06	0.0001	1.81	1.81451
2025-06-17 15:18:44	1256	4.66e-06	0.0001	1.81	1.80576
2025-06-17 15:18:45	1257	4.66e-06	0.0001	1.81	1.81014
2025-06-17 15:18:46	1258	4.66e-06	0.0001	1.8	1.79701
2025-06-17 15:18:47	1259	4.66e-06	0.0001	1.8	1.80138
2025-06-17 15:18:48	1260	4.66e-06	0.0001	1.8	1.81451
2025-06-17 15:18:49	1261	4.66e-06	0.0001	1.79	1.81014
2025-06-17 15:18:50	1262	4.64e-06	0.0001	1.78	1.81014
2025-06-17 15:18:51	1263	4.66e-06	0.0001	1.79	1.79263
2025-06-17 15:18:52	1264	4.66e-06	0.0001	1.79	1.79263
2025-06-17 15:18:53	1265	4.66e-06	0.0001	1.78	1.7795
2025-06-17 15:18:54	1266	4.64e-06	0.0001	1.77	1.78825
2025-06-17 15:18:55	1267	4.66e-06	0.0001	1.77	1.7795
2025-06-17 15:18:56	1268	4.66e-06	0.0001	1.77	1.7795
2025-06-17 15:18:57	1269	4.66e-06	0.0001	1.76	1.78388
2025-06-17 15:18:57	1269	4.66e-06	0.0001	1.76	1.7795
2025-06-17 15:18:58	1270	4.64e-06	0.0001	1.76	1.77074
2025-06-17 15:18:59	1271	4.66e-06	0.0001	1.75	1.7795
2025-06-17 15:19:00	1272	4.66e-06	0.0001	1.75	1.7795
2025-06-17 15:19:01	1273	4.64e-06	0.0001	1.75	1.77074
2025-06-17 15:19:02	1274	4.66e-06	0.0001	1.75	1.77074
2025-06-17 15:19:03	1275	4.66e-06	0.0001	1.75	1.77512
2025-06-17 15:19:04	1276	4.66e-06	0.0001	1.74	1.77512
2025-06-17 15:19:05	1277	4.66e-06	0.0001	1.74	1.76637
2025-06-17 15:19:06	1278	4.66e-06	0.0001	1.74	1.76637
2025-06-17 15:19:07	1279	4.66e-06	0.0001	1.74	1.77512
2025-06-17 15:19:08	1280	4.66e-06	0.0001	1.73	1.75761
2025-06-17 15:19:09	1281	4.66e-06	0.0001	1.73	1.76199
2025-06-17 15:19:10	1282	4.64e-06	0.0001	1.73	1.77512
2025-06-17 15:19:11	1283	4.66e-06	0.0001	1.73	1.75761
2025-06-17 15:19:12	1284	4.66e-06	0.0001	1.73	1.75761
2025-06-17 15:19:13	1285	4.66e-06	0.0001	1.72	1.76199
2025-06-17 15:19:14	1286	4.66e-06	0.0001	1.72	1.76199
2025-06-17 15:19:15	1287	4.66e-06	0.0001	1.72	1.76199
2025-06-17 15:19:16	1288	4.66e-06	0.0001	1.72	1.74448
2025-06-17 15:19:17	1289	4.66e-06	0.0001	1.71	1.76199
2025-06-17 15:19:18	1290	4.64e-06	0.0001	1.71	1.75761
2025-06-17 15:19:20	1292	4.66e-06	0.0001	1.71	1.74448
2025-06-17 15:19:21	1293	4.66e-06	0.0001	1.71	1.74011
2025-06-17 15:19:22	1294	4.66e-06	0.0001	1.7	1.75324
2025-06-17 15:19:23	1295	4.66e-06	0.0001	1.69	1.74886
2025-06-17 15:19:24	1296	4.64e-06	0.0001	1.69	1.72697
2025-06-17 15:19:25	1297	4.66e-06	0.0001	1.69	1.74448
2025-06-17 15:19:26	1298	4.66e-06	0.0001	1.69	1.74011
2025-06-17 15:19:27	1299	4.64e-06	0.0001	1.68	1.73573
2025-06-17 15:19:28	1300	4.66e-06	0.0001	1.68	1.73573
2025-06-17 15:19:29	1301	4.64e-06	0.0001	1.68	1.74011
2025-06-17 15:19:30	1302	4.66e-06	0.0001	1.68	1.74448
2025-06-17 15:19:31	1303	4.66e-06	0.0001	1.68	1.74011
2025-06-17 15:19:32	1304	4.64e-06	0.0001	1.68	1.73135
2025-06-17 15:19:33	1305	4.66e-06	0.0001	1.68	1.73135
2025-06-17 15:19:34	1306	4.66e-06	0.0001	1.67	1.74011
2025-06-17 15:19:35	1307	4.66e-06	0.0001	1.67	1.7226
2025-06-17 15:19:36	1308	4.66e-06	0.0001	1.67	1.70947
2025-06-17 15:19:37	1309	4.64e-06	0.0001	1.68	1.70509
2025-06-17 15:19:38	1310	4.66e-06	0.0001	1.67	1.73135
2025-06-17 15:19:39	1311	4.66e-06	0.0001	1.66	1.74886
2025-06-17 15:19:40	1312	4.66e-06	0.0001	1.66	1.72697
2025-06-17 15:19:41	1313	4.64e-06	0.0001	1.66	1.7226
2025-06-17 15:19:42	1314	4.64e-06	0.0001	1.66	1.72697
2025-06-17 15:19:43	1315	4.64e-06	0.0001	1.66	1.70509
2025-06-17 15:19:44	1316	4.66e-06	0.0001	1.66	1.71384
2025-06-17 15:19:45	1317	4.64e-06	0.0001	1.66	1.71822
2025-06-17 15:19:46	1318	4.64e-06	0.0001	1.66	1.69634
2025-06-17 15:19:47	1319	4.54e-06	0.0001	1.65	1.70509
2025-06-17 15:19:48	1320	4.54e-06	0.0001	1.65	1.69634
2025-06-17 15:19:48	1320	4.56e-06	0.0001	1.65	1.70071
2025-06-17 15:19:49	1321	4.56e-06	0.0001	1.65	1.69634
2025-06-17 15:19:50	1322	4.56e-06	0.0001	1.65	1.70509
2025-06-17 15:19:51	1323	4.56e-06	0.0001	1.65	1.69634
2025-06-17 15:19:52	1324	4.56e-06	0.0001	1.65	1.70071
2025-06-17 15:19:53	1325	4.56e-06	0.0001	1.65	1.69196
2025-06-17 15:19:55	1327	4.54e-06	0.0001	1.65	1.70071
2025-06-17 15:19:56	1328	4.56e-06	0.0001	1.65	1.70509
2025-06-17 15:19:57	1329	4.54e-06	0.0001	1.65	1.69196
2025-06-17 15:19:58	1330	4.54e-06	0.0001	1.64	1.70071
2025-06-17 15:19:59	1331	4.54e-06	0.0001	1.64	1.70947
2025-06-17 15:20:00	1332	4.56e-06	0.0001	1.64	1.68758
2025-06-17 15:20:01	1333	4.54e-06	0.0001	1.64	1.69634
2025-06-17 15:20:02	1334	4.54e-06	0.0001	1.64	1.70509
2025-06-17 15:20:03	1335	4.54e-06	0.0001	1.64	1.67445
2025-06-17 15:20:04	1336	4.56e-06	0.0001	1.63	1.70071
2025-06-17 15:20:05	1337	4.56e-06	0.0001	1.63	1.68758
2025-06-17 15:20:05	1337	4.54e-06	0.0001	1.63	1.69634
2025-06-17 15:20:06	1338	4.56e-06	0.0001	1.63	1.68758
2025-06-17 15:20:07	1339	4.54e-06	0.0001	1.63	1.67883
2025-06-17 15:20:08	1340	4.54e-06	0.0001	1.63	1.67883
2025-06-17 15:20:10	1342	4.54e-06	0.0001	1.62	1.69634
2025-06-17 15:20:11	1343	4.54e-06	0.0001	1.62	1.68321
2025-06-17 15:20:12	1344	4.54e-06	0.0001	1.62	1.69196
2025-06-17 15:20:13	1345	4.54e-06	0.0001	1.62	1.67883
2025-06-17 15:20:14	1346	4.54e-06	0.0001	1.62	1.69196
2025-06-17 15:20:15	1347	4.54e-06	0.0001	1.62	1.69634
2025-06-17 15:20:16	1348	4.56e-06	0.0001	1.61	1.68321
2025-06-17 15:20:17	1349	4.56e-06	0.0001	1.61	1.67007
2025-06-17 15:20:18	1350	4.54e-06	0.0001	1.61	1.66132
2025-06-17 15:20:19	1351	4.56e-06	0.0001	1.61	1.67445
2025-06-17 15:20:20	1352	4.54e-06	0.0001	1.61	1.67445
2025-06-17 15:20:21	1353	4.54e-06	0.0001	1.61	1.6657
2025-06-17 15:20:22	1354	4.54e-06	0.0001	1.61	1.67883
2025-06-17 15:20:23	1355	4.54e-06	0.0001	1.61	1.67445
2025-06-17 15:20:24	1356	4.56e-06	0.0001	1.61	1.67007
2025-06-17 15:20:25	1357	4.54e-06	0.0001	1.6	1.66132
2025-06-17 15:20:26	1358	4.56e-06	0.0001	1.6	1.66132
2025-06-17 15:20:27	1359	4.54e-06	0.0001	1.6	1.67007
2025-06-17 15:20:28	1360	4.56e-06	0.0001	1.6	1.66132
2025-06-17 15:20:29	1361	4.56e-06	0.0001	1.61	1.67007
2025-06-17 15:20:30	1362	4.56e-06	0.0001	1.6	1.65694
2025-06-17 15:20:30	1362	4.56e-06	0.0001	1.6	1.67007
2025-06-17 15:20:31	1363	4.56e-06	0.0001	1.6	1.67445
2025-06-17 15:20:32	1364	4.54e-06	0.0001	1.61	1.66132
2025-06-17 15:20:33	1365	4.54e-06	0.0001	1.6	1.66132
2025-06-17 15:20:34	1366	4.56e-06	0.0001	1.6	1.6657
2025-06-17 15:20:35	1367	4.56e-06	0.0001	1.6	1.66132
2025-06-17 15:20:36	1368	4.56e-06	0.0001	1.6	1.64819
2025-06-17 15:20:37	1369	4.56e-06	0.0001	1.6	1.64819
2025-06-17 15:20:38	1370	4.56e-06	0.0001	1.6	1.65257
2025-06-17 15:20:39	1371	4.54e-06	0.0001	1.6	1.64381
2025-06-17 15:20:40	1372	4.54e-06	0.0001	1.59	1.63506
2025-06-17 15:20:41	1373	4.54e-06	0.0001	1.59	1.65257
2025-06-17 15:20:42	1374	4.56e-06	0.0001	1.59	1.65694
2025-06-17 15:20:43	1375	4.56e-06	0.0001	1.59	1.64819
2025-06-17 15:20:44	1376	4.56e-06	0.0001	1.59	1.63068
2025-06-17 15:20:45	1377	4.54e-06	0.0001	1.59	1.65694
2025-06-17 15:20:46	1378	4.54e-06	0.0001	1.59	1.65257
2025-06-17 15:20:47	1379	4.56e-06	0.0001	1.59	1.64381
2025-06-17 15:20:48	1380	4.56e-06	0.0001	1.59	1.64381
2025-06-17 15:20:49	1381	4.56e-06	0.0001	1.58	1.64381
2025-06-17 15:20:50	1382	4.56e-06	0.0001	1.58	1.65257
2025-06-17 15:20:51	1383	4.6e-06	0.0001	1.58	1.63944
2025-06-17 15:20:52	1384	4.58e-06	0.0001	1.58	1.62631
2025-06-17 15:20:53	1385	4.58e-06	0.0001	1.58	1.64819
2025-06-17 15:20:54	1386	4.58e-06	0.0001	1.58	1.63068
2025-06-17 15:20:55	1387	4.56e-06	0.0001	1.58	1.64381
2025-06-17 15:20:56	1388	4.58e-06	0.0001	1.58	1.64381
2025-06-17 15:20:57	1389	4.6e-06	0.0001	1.58	1.64819
2025-06-17 15:20:58	1390	4.56e-06	0.0001	1.57	1.62193
2025-06-17 15:20:59	1391	4.56e-06	0.0001	1.57	1.62193
2025-06-17 15:21:00	1392	4.6e-06	0.0001	1.57	1.62193
2025-06-17 15:21:01	1393	4.62e-06	0.0001	1.57	1.61755
2025-06-17 15:21:02	1394	4.62e-06	0.0001	1.57	1.62193
2025-06-17 15:21:03	1395	4.6e-06	0.0001	1.57	1.63068
2025-06-17 15:21:04	1396	4.6e-06	0.0001	1.57	1.62631
2025-06-17 15:21:05	1397	4.6e-06	0.0001	1.57	1.62193
2025-06-17 15:21:06	1398	4.58e-06	0.0001	1.56	1.62631
2025-06-17 15:21:07	1399	4.6e-06	0.0001	1.56	1.62193
2025-06-17 15:21:08	1400	4.64e-06	0.0001	1.56	1.62193
2025-06-17 15:21:09	1401	4.62e-06	0.0001	1.56	1.61318
2025-06-17 15:21:10	1402	4.62e-06	0.0001	1.56	1.62193
2025-06-17 15:21:11	1403	4.62e-06	0.0001	1.56	1.6088
2025-06-17 15:21:12	1404	4.62e-06	0.0001	1.56	1.6088
2025-06-17 15:21:13	1405	4.66e-06	0.0001	1.56	1.61755
2025-06-17 15:21:14	1406	4.66e-06	0.0001	1.55	1.6088
2025-06-17 15:21:15	1407	4.64e-06	0.0001	1.55	1.60442
2025-06-17 15:21:16	1408	4.64e-06	0.0001	1.55	1.61318
2025-06-17 15:21:17	1409	4.58e-06	0.0001	1.55	1.60442
2025-06-17 15:21:18	1410	4.47e-06	0.0001	1.56	1.61755
2025-06-17 15:21:19	1411	4.41e-06	0.0001	1.55	1.6088
2025-06-17 15:21:20	1412	4.38e-06	0.0001	1.56	1.61318
2025-06-17 15:21:21	1413	4.38e-06	0.0001	1.55	1.6088
2025-06-17 15:21:22	1414	4.38e-06	0.0001	1.56	1.60004
2025-06-17 15:21:23	1415	4.32e-06	0.00017	1.55	1.6088
2025-06-17 15:21:24	1416	4.31e-06	0.000296	1.55	1.60442
2025-06-17 15:21:25	1417	4.32e-06	0.000413	1.55	1.60442
2025-06-17 15:21:26	1418	4.31e-06	0.000525	1.55	1.60442
2025-06-17 15:21:27	1419	4.31e-06	0.000631	1.55	1.58691
2025-06-17 15:21:28	1420	4.31e-06	0.00076	1.55	1.60442
2025-06-17 15:21:29	1421	4.31e-06	0.000838	1.55	1.60004
2025-06-17 15:21:30	1422	4.26e-06	0.000912	1.55	1.58691
2025-06-17 15:21:31	1423	4.25e-06	0.000979	1.54	1.6088
2025-06-17 15:21:32	1424	4.25e-06	0.00103	1.54	1.59567
2025-06-17 15:21:33	1425	4.25e-06	0.00108	1.54	1.59129
2025-06-17 15:21:34	1426	4.25e-06	0.00113	1.54	1.58254
2025-06-17 15:21:35	1427	4.25e-06	0.00117	1.54	1.58254
2025-06-17 15:21:36	1428	4.25e-06	0.00121	1.54	1.59567
2025-06-17 15:21:37	1429	4.25e-06	0.00124	1.54	1.57816
2025-06-17 15:21:38	1430	4.25e-06	0.00126	1.54	1.57816
2025-06-17 15:21:39	1431	4.25e-06	0.00129	1.54	1.57816
2025-06-17 15:21:40	1432	4.25e-06	0.00131	1.54	1.59129
2025-06-17 15:21:41	1433	4.25e-06	0.00132	1.54	1.58691
2025-06-17 15:21:42	1434	4.25e-06	0.00133	1.54	1.58254
2025-06-17 15:21:43	1435	4.25e-06	0.00135	1.53	1.58254
2025-06-17 15:21:44	1436	4.25e-06	0.00135	1.53	1.58691
2025-06-17 15:21:45	1437	4.23e-06	0.00136	1.53	1.58254
2025-06-17 15:21:46	1438	4.25e-06	0.00137	1.53	1.56503
2025-06-17 15:21:47	1439	4.25e-06	0.00138	1.53	1.56941
2025-06-17 15:21:48	1440	4.19e-06	0.00139	1.53	1.57816
2025-06-17 15:21:49	1441	4.19e-06	0.00139	1.53	1.57816
2025-06-17 15:21:50	1442	4.19e-06	0.0014	1.53	1.58254
2025-06-17 15:21:51	1443	4.19e-06	0.0014	1.53	1.57378
2025-06-17 15:21:52	1444	4.19e-06	0.00141	1.52	1.56941
2025-06-17 15:21:53	1445	4.19e-06	0.00141	1.52	1.56503
2025-06-17 15:21:54	1446	4.17e-06	0.00143	1.52	1.57816
2025-06-17 15:21:55	1447	4.17e-06	0.002	1.52	1.57816
2025-06-17 15:21:56	1448	4.19e-06	0.00261	1.52	1.55628
2025-06-17 15:21:56	1448	4.19e-06	0.00284	1.52	1.57378
2025-06-17 15:21:57	1449	4.19e-06	0.00273	1.52	1.56941
2025-06-17 15:21:58	1450	4.19e-06	0.00253	1.52	1.55628
2025-06-17 15:21:59	1451	4.19e-06	0.00235	1.52	1.56065
2025-06-17 15:22:00	1452	4.17e-06	0.00215	1.52	1.56503
2025-06-17 15:22:01	1453	4.19e-06	0.00198	1.52	1.55628
2025-06-17 15:22:02	1454	4.17e-06	0.00186	1.52	1.57816
2025-06-17 15:22:03	1455	4.19e-06	0.00178	1.52	1.56503
2025-06-17 15:22:04	1456	4.19e-06	0.00171	1.52	1.57378
2025-06-17 15:22:05	1457	4.19e-06	0.00165	1.52	1.56941
2025-06-17 15:22:06	1458	4.19e-06	0.0016	1.52	1.56503
2025-06-17 15:22:07	1459	4.17e-06	0.00157	1.52	1.5519
2025-06-17 15:22:08	1460	4.19e-06	0.00155	1.52	1.58691
2025-06-17 15:22:09	1461	4.17e-06	0.00154	1.52	1.54752
2025-06-17 15:22:10	1462	4.17e-06	0.00153	1.52	1.56503
2025-06-17 15:22:11	1463	4.17e-06	0.00152	1.52	1.56065
2025-06-17 15:22:12	1464	4.17e-06	0.00152	1.51	1.54752
2025-06-17 15:22:13	1465	4.19e-06	0.00152	1.51	1.5519
2025-06-17 15:22:14	1466	4.19e-06	0.00152	1.51	1.5519
2025-06-17 15:22:15	1467	4.19e-06	0.00152	1.51	1.56065
2025-06-17 15:22:16	1468	4.19e-06	0.00152	1.51	1.54752
2025-06-17 15:22:17	1469	4.19e-06	0.00151	1.51	1.53001
2025-06-17 15:22:18	1470	4.17e-06	0.0015	1.51	1.53877
2025-06-17 15:22:19	1471	4.19e-06	0.00151	1.51	1.5519
2025-06-17 15:22:20	1472	4.19e-06	0.00152	1.51	1.53439
2025-06-17 15:22:21	1473	4.19e-06	0.00152	1.5	1.5519
2025-06-17 15:22:21	1473	4.19e-06	0.00152	1.5	1.5519
2025-06-17 15:22:22	1474	4.19e-06	0.00152	1.5	1.53877
2025-06-17 15:22:23	1475	4.19e-06	0.00153	1.5	1.54752
2025-06-17 15:22:24	1476	4.19e-06	0.00153	1.5	1.53877
2025-06-17 15:22:25	1477	4.19e-06	0.00154	1.5	1.54314
2025-06-17 15:22:26	1478	4.19e-06	0.00154	1.5	1.53439
2025-06-17 15:22:27	1479	4.19e-06	0.00154	1.5	1.53877
2025-06-17 15:22:28	1480	4.19e-06	0.00154	1.5	1.53439
2025-06-17 15:22:29	1481	4.19e-06	0.00155	1.5	1.53877
2025-06-17 15:22:30	1482	4.17e-06	0.00155	1.49	1.54752
2025-06-17 15:22:31	1483	4.17e-06	0.00155	1.49	1.53877
2025-06-17 15:22:32	1484	4.16e-06	0.00155	1.49	1.53001
2025-06-17 15:22:33	1485	4.16e-06	0.00155	1.49	1.53001
2025-06-17 15:22:34	1486	4.15e-06	0.00155	1.49	1.5519
2025-06-17 15:22:35	1487	4.16e-06	0.00156	1.49	1.51688
2025-06-17 15:22:36	1488	4.15e-06	0.00157	1.49	1.52126
2025-06-17 15:22:37	1489	4.14e-06	0.00155	1.49	1.52126
2025-06-17 15:22:38	1490	4.14e-06	0.00154	1.49	1.52564
2025-06-17 15:22:39	1491	3.7e-05	0.0014	1.49	1.53439
2025-06-17 15:22:40	1492	2.75e-05	0.00112	1.49	1.52126
2025-06-17 15:22:41	1493	2.14e-05	0.000866	1.49	1.52564
2025-06-17 15:22:42	1494	1.74e-05	0.000677	1.48	1.52564
2025-06-17 15:22:43	1495	1.53e-05	0.000537	1.48	1.51688
2025-06-17 15:22:44	1496	1.38e-05	0.000436	1.48	1.51251
2025-06-17 15:22:45	1497	1.29e-05	0.000363	1.48	1.52564
2025-06-17 15:22:46	1498	1.21e-05	0.000301	1.48	1.53001
2025-06-17 15:22:47	1499	1.13e-05	0.00025	1.48	1.51251
2025-06-17 15:22:47	1499	1.07e-05	0.000214	1.48	1.51688
2025-06-17 15:22:48	1500	1.04e-05	0.000178	1.48	1.52126
2025-06-17 15:22:49	1501	1.01e-05	0.000152	1.48	1.52126
2025-06-17 15:22:50	1502	9.83e-06	0.000138	1.48	1.51688
2025-06-17 15:22:51	1503	9.52e-06	0.000125	1.48	1.53439
2025-06-17 15:22:52	1504	9.31e-06	0.000113	1.48	1.53001
2025-06-17 15:22:53	1505	9.1e-06	0.000103	1.48	1.50375
2025-06-17 15:22:54	1506	8.89e-06	0.0001	1.48	1.51688
2025-06-17 15:22:55	1507	8.7e-06	0.0001	1.48	1.51251
2025-06-17 15:22:56	1508	8.55e-06	0.0001	1.48	1.52126
2025-06-17 15:22:57	1509	8.4e-06	0.0001	1.47	1.50375
2025-06-17 15:22:58	1510	8.28e-06	0.0001	1.47	1.49938
2025-06-17 15:22:59	1511	8.13e-06	0.0001	1.47	1.50813
2025-06-17 15:23:00	1512	8.01e-06	0.0001	1.47	1.49062
2025-06-17 15:23:01	1513	7.86e-06	0.0001	1.46	1.50375
2025-06-17 15:23:02	1514	7.8e-06	0.0001	1.45	1.47311
2025-06-17 15:23:03	1515	7.67e-06	0.0001	1.44	1.48187
2025-06-17 15:23:04	1516	7.55e-06	0.0001	1.44	1.47749
2025-06-17 15:23:05	1517	7.49e-06	0.0001	1.43	1.45998
2025-06-17 15:23:06	1518	7.37e-06	0.0001	1.43	1.46874
2025-06-17 15:23:07	1519	7.37e-06	0.0001	1.43	1.46436
2025-06-17 15:23:08	1520	7.22e-06	0.0001	1.43	1.46436
2025-06-17 15:23:09	1521	7.19e-06	0.0001	1.42	1.45998
2025-06-17 15:23:10	1522	7.04e-06	0.0001	1.42	1.44248
2025-06-17 15:23:11	1523	7.04e-06	0.0001	1.42	1.46436
2025-06-17 15:23:12	1524	6.95e-06	0.0001	1.42	1.46874
2025-06-17 15:23:12	1524	6.9e-06	0.0001	1.43	1.45561
2025-06-17 15:23:13	1525	6.9e-06	0.0001	1.42	1.45561
2025-06-17 15:23:14	1526	6.82e-06	0.0001	1.42	1.45123
2025-06-17 15:23:15	1527	6.78e-06	0.0001	1.43	1.45561
2025-06-17 15:23:16	1528	6.78e-06	0.0001	1.43	1.44248
2025-06-17 15:23:17	1529	6.7e-06	0.0001	1.42	1.44248
2025-06-17 15:23:18	1530	6.68e-06	0.0001	1.42	1.45123
2025-06-17 15:23:19	1531	6.68e-06	0.0001	1.42	1.44685
2025-06-17 15:23:20	1532	6.61e-06	0.0001	1.42	1.45998
2025-06-17 15:23:21	1533	6.59e-06	0.0001	1.42	1.43372
2025-06-17 15:23:22	1534	6.59e-06	0.0001	1.42	1.45123
2025-06-17 15:23:23	1535	6.55e-06	0.0001	1.42	1.45561
2025-06-17 15:23:24	1536	6.47e-06	0.0001	1.42	1.45998
2025-06-17 15:23:26	1538	6.49e-06	0.0001	1.42	1.44685
2025-06-17 15:23:27	1539	6.47e-06	0.0001	1.42	1.45123
2025-06-17 15:23:28	1540	6.45e-06	0.0001	1.42	1.45998
2025-06-17 15:23:29	1541	6.39e-06	0.0001	1.42	1.44685
2025-06-17 15:23:30	1542	6.38e-06	0.0001	1.42	1.45123
2025-06-17 15:23:30	1542	6.36e-06	0.0001	1.41	1.44685
2025-06-17 15:23:31	1543	6.38e-06	0.0001	1.41	1.42935
2025-06-17 15:23:32	1544	6.3e-06	0.0001	1.41	1.43372
2025-06-17 15:23:34	1546	6.26e-06	0.0001	1.41	1.44248
2025-06-17 15:23:35	1547	6.26e-06	0.0001	1.41	1.43372
2025-06-17 15:23:36	1548	6.28e-06	0.0001	1.41	1.4381
2025-06-17 15:23:37	1549	6.2e-06	0.0001	1.41	1.47311
2025-06-17 15:23:38	1550	6.16e-06	0.0001	1.41	1.44248
2025-06-17 15:23:39	1551	6.18e-06	0.0001	1.41	1.42497
2025-06-17 15:23:40	1552	6.16e-06	0.0001	1.41	1.47311
2025-06-17 15:23:41	1553	6.16e-06	0.0001	1.41	1.44248
2025-06-17 15:23:42	1554	6.18e-06	0.0001	1.41	1.42935
2025-06-17 15:23:43	1555	6.12e-06	0.0001	1.41	1.44248
2025-06-17 15:23:44	1556	6.09e-06	0.0001	1.41	1.44248
2025-06-17 15:23:45	1557	6.07e-06	0.0001	1.41	1.42935
2025-06-17 15:23:46	1558	6.07e-06	0.0001	1.41	1.43372
2025-06-17 15:23:46	1558	6.07e-06	0.0001	1.41	1.44248
2025-06-17 15:23:47	1559	6.07e-06	0.0001	1.41	1.43372
2025-06-17 15:23:48	1560	6.07e-06	0.0001	1.4	1.42935
2025-06-17 15:23:49	1561	6.05e-06	0.0001	1.4	1.44248
2025-06-17 15:23:50	1562	5.97e-06	0.0001	1.4	1.4381
2025-06-17 15:23:51	1563	5.97e-06	0.0001	1.4	1.42935
2025-06-17 15:23:52	1564	5.97e-06	0.0001	1.4	1.42059
2025-06-17 15:23:53	1565	5.97e-06	0.0001	1.4	1.43372
2025-06-17 15:23:55	1567	5.95e-06	0.0001	1.4	1.42059
2025-06-17 15:23:55	1567	5.97e-06	0.0001	1.4	1.42497
2025-06-17 15:23:56	1568	5.97e-06	0.0001	1.4	1.42935
2025-06-17 15:23:57	1569	5.95e-06	0.0001	1.4	1.44248
2025-06-17 15:23:58	1570	5.85e-06	0.0001	1.4	1.43372
2025-06-17 15:23:59	1571	5.85e-06	0.0001	1.4	1.42935
2025-06-17 15:24:01	1573	5.87e-06	0.0001	1.4	1.42497
2025-06-17 15:24:02	1574	5.87e-06	0.0001	1.4	1.43372
2025-06-17 15:24:03	1575	5.85e-06	0.0001	1.4	1.42497
2025-06-17 15:24:03	1575	5.85e-06	0.0001	1.4	1.42497
2025-06-17 15:24:04	1576	5.85e-06	0.0001	1.39	1.4381
2025-06-17 15:24:05	1577	5.87e-06	0.0001	1.39	1.42935
2025-06-17 15:24:06	1578	5.85e-06	0.0001	1.39	1.42935
2025-06-17 15:24:08	1580	5.76e-06	0.0001	1.39	1.42497
2025-06-17 15:24:09	1581	5.76e-06	0.0001	1.39	1.4381
2025-06-17 15:24:10	1582	5.76e-06	0.0001	1.39	1.41184
2025-06-17 15:24:11	1583	5.76e-06	0.0001	1.39	1.41184
2025-06-17 15:24:12	1584	5.76e-06	0.0001	1.39	1.42935
2025-06-17 15:24:13	1585	5.76e-06	0.0001	1.39	1.42497
2025-06-17 15:24:14	1586	5.76e-06	0.0001	1.39	1.42935
2025-06-17 15:24:15	1587	5.76e-06	0.0001	1.39	1.42497
2025-06-17 15:24:16	1588	5.76e-06	0.0001	1.39	1.43372
2025-06-17 15:24:17	1589	5.76e-06	0.0001	1.39	1.42497
2025-06-17 15:24:18	1590	5.76e-06	0.0001	1.38	1.42059
2025-06-17 15:24:19	1591	5.7e-06	0.0001	1.38	1.41184
2025-06-17 15:24:20	1592	5.66e-06	0.0001	1.38	1.40746
2025-06-17 15:24:21	1593	5.66e-06	0.0001	1.38	1.41621
2025-06-17 15:24:22	1594	5.66e-06	0.0001	1.38	1.41621
2025-06-17 15:24:23	1595	5.66e-06	0.0001	1.38	1.42935
2025-06-17 15:24:24	1596	5.66e-06	0.0001	1.38	1.41621
2025-06-17 15:24:25	1597	5.66e-06	0.0001	1.38	1.41184
2025-06-17 15:24:26	1598	5.66e-06	0.0001	1.38	1.41621
2025-06-17 15:24:27	1599	5.66e-06	0.0001	1.38	1.41184
2025-06-17 15:24:28	1600	5.66e-06	0.0001	1.38	1.41621
2025-06-17 15:24:29	1601	5.66e-06	0.0001	1.39	1.39871
2025-06-17 15:24:30	1602	5.66e-06	0.0001	1.38	1.40746
2025-06-17 15:24:31	1603	5.66e-06	0.0001	1.38	1.42059
2025-06-17 15:24:32	1604	5.66e-06	0.0001	1.38	1.41184
2025-06-17 15:24:33	1605	5.66e-06	0.0001	1.38	1.41621
2025-06-17 15:24:34	1606	5.66e-06	0.0001	1.38	1.40308
2025-06-17 15:24:35	1607	5.66e-06	0.0001	1.38	1.41621
2025-06-17 15:24:36	1608	5.66e-06	0.0001	1.37	1.42059
2025-06-17 15:24:37	1609	5.6e-06	0.0001	1.38	1.41621
2025-06-17 15:24:38	1610	5.58e-06	0.0001	1.38	1.40308
2025-06-17 15:24:39	1611	5.57e-06	0.0001	1.38	1.40308
2025-06-17 15:24:40	1612	5.57e-06	0.0001	1.38	1.40308
2025-06-17 15:24:41	1613	5.58e-06	0.0001	1.38	1.41184
2025-06-17 15:24:42	1614	5.58e-06	0.0001	1.38	1.40308
2025-06-17 15:24:43	1615	5.57e-06	0.0001	1.38	1.40308
2025-06-17 15:24:44	1616	5.58e-06	0.0001	1.38	1.38995
2025-06-17 15:24:45	1617	5.58e-06	0.0001	1.37	1.41184
2025-06-17 15:24:46	1618	5.57e-06	0.0001	1.37	1.39871
2025-06-17 15:24:47	1619	5.58e-06	0.0001	1.37	1.39871
2025-06-17 15:24:48	1620	5.57e-06	0.0001	1.37	1.39433
2025-06-17 15:24:49	1621	5.58e-06	0.0001	1.37	1.41184
2025-06-17 15:24:50	1622	5.57e-06	0.0001	1.37	1.39871
2025-06-17 15:24:51	1623	5.57e-06	0.0001	1.37	1.3812
2025-06-17 15:24:52	1624	5.57e-06	0.0001	1.37	1.38558
2025-06-17 15:24:53	1625	5.57e-06	0.0001	1.37	1.39433
2025-06-17 15:24:54	1626	5.57e-06	0.0001	1.37	1.38995
2025-06-17 15:24:55	1627	5.55e-06	0.0001	1.37	1.38995
2025-06-17 15:24:56	1628	5.47e-06	0.0001	1.37	1.38558
2025-06-17 15:24:57	1629	5.47e-06	0.0001	1.36	1.38995
2025-06-17 15:24:58	1630	5.47e-06	0.0001	1.36	1.37682
2025-06-17 15:24:59	1631	5.47e-06	0.0001	1.35	1.36807
2025-06-17 15:25:00	1632	5.47e-06	0.0001	1.34	1.36807
2025-06-17 15:25:01	1633	5.49e-06	0.0001	1.33	1.37244
2025-06-17 15:25:02	1634	5.47e-06	0.0001	1.33	1.35932
2025-06-17 15:25:03	1635	5.47e-06	0.0001	1.32	1.36807
2025-06-17 15:25:03	1635	5.49e-06	0.0001	1.32	1.33743
2025-06-17 15:25:04	1636	5.47e-06	0.0001	1.31	1.33743
2025-06-17 15:25:06	1638	5.47e-06	0.0001	1.31	1.35494
2025-06-17 15:25:07	1639	5.47e-06	0.0001	1.31	1.33743
2025-06-17 15:25:08	1640	5.47e-06	0.0001	1.31	1.3243
2025-06-17 15:25:09	1641	5.47e-06	0.0001	1.3	1.3243
2025-06-17 15:25:10	1642	5.47e-06	0.0001	1.3	1.32868
2025-06-17 15:25:11	1643	5.49e-06	0.0001	1.3	1.33305
2025-06-17 15:25:12	1644	5.47e-06	0.0001	1.3	1.32868
2025-06-17 15:25:12	1644	5.47e-06	0.0001	1.3	1.3243
2025-06-17 15:25:13	1645	5.47e-06	0.0001	1.3	1.33743
2025-06-17 15:25:14	1646	5.47e-06	0.0001	1.3	1.31554
2025-06-17 15:25:15	1647	5.47e-06	0.0001	1.3	1.34181
2025-06-17 15:25:16	1648	5.47e-06	0.0001	1.3	1.33743
2025-06-17 15:25:17	1649	5.39e-06	0.0001	1.3	1.31554
2025-06-17 15:25:18	1650	5.37e-06	0.0001	1.3	1.31554
2025-06-17 15:25:19	1651	5.37e-06	0.0001	1.29	1.3243
2025-06-17 15:25:20	1652	5.37e-06	0.0001	1.29	1.31992
2025-06-17 15:25:21	1653	5.37e-06	0.0001	1.29	1.31992
2025-06-17 15:25:22	1654	5.35e-06	0.0001	1.3	1.32868
2025-06-17 15:25:23	1655	5.37e-06	0.0001	1.3	1.31992
2025-06-17 15:25:24	1656	5.37e-06	0.0001	1.3	1.31992
2025-06-17 15:25:25	1657	5.37e-06	0.0001	1.3	1.32868
2025-06-17 15:25:26	1658	5.37e-06	0.0001	1.3	1.30679
2025-06-17 15:25:27	1659	5.37e-06	0.0001	1.3	1.30242
2025-06-17 15:25:28	1660	5.37e-06	0.0001	1.3	1.33305
2025-06-17 15:25:29	1661	5.35e-06	0.0001	1.3	1.30242
2025-06-17 15:25:30	1662	5.37e-06	0.0001	1.29	1.3243
2025-06-17 15:25:31	1663	5.37e-06	0.0001	1.29	1.3243
2025-06-17 15:25:32	1664	5.37e-06	0.0001	1.29	1.31554
2025-06-17 15:25:33	1665	5.37e-06	0.0001	1.29	1.31992
2025-06-17 15:25:34	1666	5.37e-06	0.0001	1.29	1.31117
2025-06-17 15:25:35	1667	5.37e-06	0.0001	1.28	1.31554
2025-06-17 15:25:36	1668	5.37e-06	0.0001	1.29	1.30679
2025-06-17 15:25:37	1669	5.37e-06	0.0001	1.29	1.30242
2025-06-17 15:25:38	1670	5.37e-06	0.0001	1.29	1.30679
2025-06-17 15:25:39	1671	5.37e-06	0.0001	1.29	1.31992
2025-06-17 15:25:40	1672	5.37e-06	0.0001	1.29	1.30242
2025-06-17 15:25:41	1673	5.37e-06	0.0001	1.29	1.30242
2025-06-17 15:25:42	1674	5.37e-06	0.0001	1.29	1.31117
2025-06-17 15:25:43	1675	5.37e-06	0.0001	1.28	1.31117
2025-06-17 15:25:44	1676	5.37e-06	0.0001	1.28	1.29804
2025-06-17 15:25:45	1677	5.37e-06	0.0001	1.28	1.29804
2025-06-17 15:25:46	1678	5.35e-06	0.0001	1.28	1.31117
2025-06-17 15:25:47	1679	5.3e-06	0.0001	1.28	1.30679
2025-06-17 15:25:48	1680	5.28e-06	0.0001	1.28	1.31117
2025-06-17 15:25:49	1681	5.28e-06	0.0001	1.28	1.30242
2025-06-17 15:25:50	1682	5.28e-06	0.0001	1.28	1.29804
2025-06-17 15:25:51	1683	5.28e-06	0.0001	1.28	1.30679
2025-06-17 15:25:52	1684	5.26e-06	0.0001	1.28	1.30679
2025-06-17 15:25:53	1685	5.26e-06	0.0001	1.28	1.29804
2025-06-17 15:25:54	1686	5.28e-06	0.0001	1.27	1.29366
2025-06-17 15:25:55	1687	5.26e-06	0.0001	1.27	1.31117
2025-06-17 15:25:56	1688	5.26e-06	0.0001	1.27	1.28053
2025-06-17 15:25:57	1689	5.28e-06	0.0001	1.27	1.30242
2025-06-17 15:25:58	1690	5.28e-06	0.0001	1.27	1.28491
2025-06-17 15:25:59	1691	5.26e-06	0.0001	1.27	1.30242
2025-06-17 15:26:00	1692	5.26e-06	0.0001	1.27	1.28928
2025-06-17 15:26:01	1693	5.26e-06	0.0001	1.27	1.28491
2025-06-17 15:26:02	1694	5.26e-06	0.0001	1.27	1.28928
2025-06-17 15:26:03	1695	5.28e-06	0.0001	1.27	1.28928
2025-06-17 15:26:04	1696	5.28e-06	0.0001	1.27	1.28928
2025-06-17 15:26:05	1697	5.28e-06	0.0001	1.26	1.28928
2025-06-17 15:26:06	1698	5.28e-06	0.0001	1.26	1.29804
2025-06-17 15:26:07	1699	5.28e-06	0.0001	1.26	1.28928
2025-06-17 15:26:08	1700	5.28e-06	0.0001	1.26	1.28928
2025-06-17 15:26:09	1701	5.28e-06	0.0001	1.26	1.28928
2025-06-17 15:26:10	1702	5.26e-06	0.0001	1.26	1.28928
2025-06-17 15:26:11	1703	5.28e-06	0.0001	1.26	1.28491
2025-06-17 15:26:12	1704	5.26e-06	0.0001	1.26	1.28928
2025-06-17 15:26:13	1705	5.26e-06	0.0001	1.26	1.28053
2025-06-17 15:26:14	1706	5.28e-06	0.0001	1.26	1.28491
2025-06-17 15:26:15	1707	5.26e-06	0.0001	1.26	1.28053
2025-06-17 15:26:16	1708	5.28e-06	0.0001	1.26	1.27178
2025-06-17 15:26:17	1709	5.28e-06	0.0001	1.26	1.28053
2025-06-17 15:26:18	1710	5.28e-06	0.0001	1.26	1.28491
2025-06-17 15:26:19	1711	5.26e-06	0.0001	1.26	1.28491
2025-06-17 15:26:20	1712	5.26e-06	0.0001	1.26	1.28053
2025-06-17 15:26:20	1712	5.28e-06	0.0001	1.25	1.27615
2025-06-17 15:26:21	1713	5.28e-06	0.0001	1.25	1.28053
2025-06-17 15:26:22	1714	5.28e-06	0.0001	1.25	1.29366
2025-06-17 15:26:23	1715	5.28e-06	0.0001	1.25	1.2674
2025-06-17 15:26:24	1716	5.28e-06	0.0001	1.25	1.28053
2025-06-17 15:26:25	1717	5.28e-06	0.0001	1.25	1.29366
2025-06-17 15:26:26	1718	5.26e-06	0.0001	1.25	1.27615
2025-06-17 15:26:27	1719	5.28e-06	0.0001	1.25	1.2674
2025-06-17 15:26:28	1720	5.28e-06	0.0001	1.25	1.2674
2025-06-17 15:26:29	1721	5.26e-06	0.0001	1.25	1.27615
2025-06-17 15:26:30	1722	5.26e-06	0.0001	1.25	1.2674
2025-06-17 15:26:31	1723	5.26e-06	0.0001	1.24	1.28491
2025-06-17 15:26:32	1724	5.26e-06	0.0001	1.24	1.25865
2025-06-17 15:26:33	1725	5.24e-06	0.0001	1.24	1.27178
2025-06-17 15:26:34	1726	5.22e-06	0.0001	1.25	1.27615
2025-06-17 15:26:35	1727	5.24e-06	0.0001	1.25	1.27178
2025-06-17 15:26:36	1728	5.2e-06	0.0001	1.24	1.2674
2025-06-17 15:26:37	1729	5.18e-06	0.0001	1.24	1.26302
2025-06-17 15:26:38	1730	5.16e-06	0.0001	1.25	1.27178
2025-06-17 15:26:39	1731	5.16e-06	0.0001	1.25	1.27178
2025-06-17 15:26:40	1732	5.16e-06	0.0001	1.24	1.2674
2025-06-17 15:26:41	1733	5.16e-06	0.0001	1.25	1.25865
2025-06-17 15:26:42	1734	5.16e-06	0.0001	1.24	1.25865
2025-06-17 15:26:43	1735	5.16e-06	0.0001	1.24	1.25427
2025-06-17 15:26:44	1736	5.16e-06	0.0001	1.24	1.2674
2025-06-17 15:26:45	1737	5.16e-06	0.0001	1.24	1.25865
2025-06-17 15:26:45	1737	5.16e-06	0.0001	1.24	1.2674
2025-06-17 15:26:46	1738	5.16e-06	0.0001	1.24	1.2674
2025-06-17 15:26:47	1739	5.16e-06	0.0001	1.24	1.26302
2025-06-17 15:26:48	1740	5.16e-06	0.0001	1.24	1.2674
2025-06-17 15:26:49	1741	5.16e-06	0.0001	1.24	1.23238
2025-06-17 15:26:50	1742	5.16e-06	0.0001	1.24	1.24989
2025-06-17 15:26:51	1743	5.16e-06	0.0001	1.24	1.26302
2025-06-17 15:26:52	1744	5.16e-06	0.0001	1.23	1.25427
2025-06-17 15:26:53	1745	5.16e-06	0.0001	1.23	1.25865
2025-06-17 15:26:54	1746	5.16e-06	0.0001	1.23	1.25865
2025-06-17 15:26:55	1747	5.16e-06	0.0001	1.23	1.24551
2025-06-17 15:26:56	1748	5.16e-06	0.0001	1.23	1.25427
2025-06-17 15:26:57	1749	5.16e-06	0.0001	1.23	1.25427
2025-06-17 15:26:58	1750	5.16e-06	0.0001	1.23	1.24551
2025-06-17 15:26:59	1751	5.16e-06	0.0001	1.23	1.25865
2025-06-17 15:27:00	1752	5.16e-06	0.0001	1.23	1.24114
2025-06-17 15:27:01	1753	5.16e-06	0.0001	1.23	1.24114
2025-06-17 15:27:02	1754	5.16e-06	0.0001	1.23	1.24114
2025-06-17 15:27:03	1755	5.16e-06	0.0001	1.23	1.24551
2025-06-17 15:27:04	1756	5.16e-06	0.0001	1.23	1.24989
2025-06-17 15:27:05	1757	5.16e-06	0.0001	1.23	1.2674
2025-06-17 15:27:06	1758	5.16e-06	0.0001	1.23	1.24114
2025-06-17 15:27:07	1759	5.16e-06	0.0001	1.23	1.23238
2025-06-17 15:27:08	1760	5.18e-06	0.0001	1.23	1.24989
2025-06-17 15:27:09	1761	5.16e-06	0.0001	1.23	1.2674
2025-06-17 15:27:10	1762	5.16e-06	0.0001	1.23	1.23238
2025-06-17 15:27:11	1763	5.16e-06	0.0001	1.23	1.23238
2025-06-17 15:27:11	1763	5.16e-06	0.0001	1.23	1.23238
2025-06-17 15:27:12	1764	5.16e-06	0.0001	1.23	1.23238
2025-06-17 15:27:13	1765	5.16e-06	0.0001	1.23	1.23238
2025-06-17 15:27:14	1766	5.16e-06	0.0001	1.22	1.23238
2025-06-17 15:27:15	1767	5.16e-06	0.0001	1.22	1.24551
2025-06-17 15:27:16	1768	5.16e-06	0.0001	1.22	1.23676
2025-06-17 15:27:17	1769	5.16e-06	0.0001	1.22	1.24551
2025-06-17 15:27:18	1770	5.16e-06	0.0001	1.22	1.22363
2025-06-17 15:27:19	1771	5.16e-06	0.0001	1.22	1.24551
2025-06-17 15:27:20	1772	5.16e-06	0.0001	1.22	1.22363
2025-06-17 15:27:21	1773	5.18e-06	0.0001	1.22	1.22801
2025-06-17 15:27:22	1774	5.16e-06	0.0001	1.22	1.24114
2025-06-17 15:27:23	1775	5.18e-06	0.0001	1.21	1.23238
2025-06-17 15:27:24	1776	5.16e-06	0.0001	1.21	1.25427
2025-06-17 15:27:25	1777	5.16e-06	0.0001	1.21	1.23676
2025-06-17 15:27:26	1778	5.16e-06	0.0001	1.21	1.23238
2025-06-17 15:27:27	1779	5.16e-06	0.0001	1.21	1.22801
2025-06-17 15:27:28	1780	5.16e-06	0.0001	1.21	1.23238
2025-06-17 15:27:29	1781	5.16e-06	0.0001	1.21	1.22363
2025-06-17 15:27:30	1782	5.16e-06	0.0001	1.21	1.22801
2025-06-17 15:27:31	1783	5.18e-06	0.0001	1.21	1.22801
2025-06-17 15:27:32	1784	5.18e-06	0.0001	1.21	1.22363
2025-06-17 15:27:33	1785	5.16e-06	0.0001	1.21	1.22801
2025-06-17 15:27:34	1786	5.16e-06	0.0001	1.21	1.23676
2025-06-17 15:27:35	1787	5.16e-06	0.0001	1.21	1.22801
2025-06-17 15:27:36	1788	5.16e-06	0.0001	1.21	1.21925
2025-06-17 15:27:36	1788	5.16e-06	0.0001	1.21	1.22801
2025-06-17 15:27:37	1789	5.16e-06	0.0001	1.21	1.21488
2025-06-17 15:27:38	1790	5.16e-06	0.0001	1.21	1.21925
2025-06-17 15:27:40	1792	5.1e-06	0.0001	1.21	1.22801
2025-06-17 15:27:41	1793	5.06e-06	0.0001	1.21	1.22801
2025-06-17 15:27:42	1794	5.08e-06	0.0001	1.21	1.20612
2025-06-17 15:27:43	1795	5.08e-06	0.0001	1.21	1.21488
2025-06-17 15:27:44	1796	5.08e-06	0.0001	1.21	1.21925
2025-06-17 15:27:45	1797	5.06e-06	0.0001	1.21	1.20612
2025-06-17 15:27:45	1797	5.06e-06	0.0001	1.2	1.21488
2025-06-17 15:27:46	1798	5.06e-06	0.0001	1.2	1.20612
2025-06-17 15:27:48	1800	5.06e-06	0.0001	1.2	1.2105
2025-06-17 15:27:49	1801	5.04e-06	0.0001	1.2	1.2105
2025-06-17 15:27:50	1802	5.06e-06	0.0001	1.2	1.18861
2025-06-17 15:27:51	1803	5.06e-06	0.0001	1.2	1.20612
2025-06-17 15:27:52	1804	5.06e-06	0.0001	1.2	1.20175
2025-06-17 15:27:53	1805	5.06e-06	0.0001	1.2	1.20612
2025-06-17 15:27:54	1806	5.06e-06	0.0001	1.19	1.20612
2025-06-17 15:27:55	1807	5.06e-06	0.0001	1.2	1.20175
2025-06-17 15:27:56	1808	5.06e-06	0.0001	1.2	1.19737
2025-06-17 15:27:57	1809	5.06e-06	0.0001	1.2	1.2105
2025-06-17 15:27:58	1810	5.04e-06	0.0001	1.19	1.20175
2025-06-17 15:27:59	1811	5.06e-06	0.0001	1.19	1.21488
2025-06-17 15:28:00	1812	5.06e-06	0.0001	1.2	1.20175
2025-06-17 15:28:01	1813	5.06e-06	0.0001	1.19	1.20175
2025-06-17 15:28:02	1814	5.04e-06	0.0001	1.19	1.20175
2025-06-17 15:28:03	1815	5.06e-06	0.0001	1.19	1.20612
2025-06-17 15:28:04	1816	5.06e-06	0.0001	1.19	1.19299
2025-06-17 15:28:05	1817	5.04e-06	0.0001	1.19	1.19299
2025-06-17 15:28:06	1818	5.06e-06	0.0001	1.19	1.2105
2025-06-17 15:28:07	1819	5.06e-06	0.0001	1.19	1.19737
2025-06-17 15:28:08	1820	5.06e-06	0.0001	1.19	1.19737
2025-06-17 15:28:09	1821	5.06e-06	0.0001	1.19	1.2105
2025-06-17 15:28:10	1822	5.04e-06	0.0001	1.19	1.18861
2025-06-17 15:28:11	1823	5.06e-06	0.0001	1.19	1.20175
2025-06-17 15:28:12	1824	5.06e-06	0.0001	1.18	1.19299
2025-06-17 15:28:13	1825	5.06e-06	0.0001	1.18	1.19299
2025-06-17 15:28:14	1826	5.06e-06	0.0001	1.18	1.2105
2025-06-17 15:28:15	1827	5.06e-06	0.0001	1.18	1.18861
2025-06-17 15:28:17	1829	5.06e-06	0.0001	1.18	1.17986
2025-06-17 15:28:18	1830	5.06e-06	0.0001	1.18	1.18861
2025-06-17 15:28:19	1831	5.06e-06	0.0001	1.18	1.18424
2025-06-17 15:28:20	1832	5.06e-06	0.0001	1.18	1.19299
2025-06-17 15:28:21	1833	5.06e-06	0.0001	1.18	1.18424
2025-06-17 15:28:22	1834	5.06e-06	0.0001	1.18	1.19299
2025-06-17 15:28:23	1835	5.06e-06	0.0001	1.18	1.18861
2025-06-17 15:28:24	1836	5.06e-06	0.0001	1.18	1.18424
2025-06-17 15:28:25	1837	5.04e-06	0.0001	1.17	1.19737
2025-06-17 15:28:26	1838	5.06e-06	0.0001	1.18	1.17111
2025-06-17 15:28:27	1839	5.04e-06	0.0001	1.17	1.22363
2025-06-17 15:28:28	1840	5.06e-06	0.0001	1.18	1.17986
2025-06-17 15:28:29	1841	5.06e-06	0.0001	1.18	1.18424
2025-06-17 15:28:30	1842	5.06e-06	0.0001	1.18	1.17548
2025-06-17 15:28:31	1843	5.06e-06	0.0001	1.17	1.17548
2025-06-17 15:28:32	1844	5.06e-06	0.0001	1.17	1.18424
2025-06-17 15:28:33	1845	5.06e-06	0.0001	1.17	1.17548
2025-06-17 15:28:34	1846	5.06e-06	0.0001	1.17	1.17111
2025-06-17 15:28:35	1847	5.06e-06	0.0001	1.17	1.18424
2025-06-17 15:28:36	1848	5.04e-06	0.0001	1.17	1.16673
2025-06-17 15:28:37	1849	5.06e-06	0.0001	1.17	1.19299
2025-06-17 15:28:38	1850	5.06e-06	0.0001	1.17	1.17111
2025-06-17 15:28:39	1851	5.04e-06	0.0001	1.17	1.16673
2025-06-17 15:28:40	1852	5.06e-06	0.0001	1.17	1.17111
2025-06-17 15:28:41	1853	5.06e-06	0.0001	1.16	1.17986
2025-06-17 15:28:42	1854	5.06e-06	0.0001	1.16	1.18424
2025-06-17 15:28:43	1855	5.06e-06	0.0001	1.16	1.16673
2025-06-17 15:28:44	1856	5.06e-06	0.0001	1.16	1.16673
2025-06-17 15:28:45	1857	5.04e-06	0.0001	1.16	1.16235
2025-06-17 15:28:46	1858	5.06e-06	0.0001	1.16	1.16673
2025-06-17 15:28:47	1859	5.06e-06	0.0001	1.16	1.15798
2025-06-17 15:28:48	1860	5.06e-06	0.0001	1.16	1.16235
2025-06-17 15:28:49	1861	5.06e-06	0.0001	1.16	1.16235
2025-06-17 15:28:50	1862	5.06e-06	0.0001	1.15	1.15798
2025-06-17 15:28:51	1863	5.06e-06	0.0001	1.14	1.14047
2025-06-17 15:28:52	1864	5.06e-06	0.0001	1.14	1.14485
2025-06-17 15:28:53	1865	5.06e-06	0.0001	1.13	1.1536
2025-06-17 15:28:53	1865	5.06e-06	0.0001	1.13	1.13172
2025-06-17 15:28:54	1866	5.06e-06	0.0001	1.13	1.12734
2025-06-17 15:28:56	1868	5.04e-06	0.0001	1.13	1.12296
2025-06-17 15:28:57	1869	5.04e-06	0.0001	1.12	1.11421
2025-06-17 15:28:58	1870	5.06e-06	0.0001	1.12	1.11421
2025-06-17 15:28:59	1871	5.06e-06	0.0001	1.11	1.11421
2025-06-17 15:29:00	1872	5.06e-06	0.0001	1.11	1.11858
2025-06-17 15:29:01	1873	5.04e-06	0.0001	1.11	1.11858
2025-06-17 15:29:01	1873	4.95e-06	0.0001	1.11	1.10983
2025-06-17 15:29:02	1874	4.95e-06	0.0001	1.11	1.10983
2025-06-17 15:29:04	1876	4.95e-06	0.0001	1.11	1.11858
2025-06-17 15:29:05	1877	4.97e-06	0.0001	1.11	1.12734
2025-06-17 15:29:06	1878	4.97e-06	0.0001	1.11	1.10108
2025-06-17 15:29:07	1879	4.97e-06	0.0001	1.11	1.11858
2025-06-17 15:29:08	1880	4.97e-06	0.0001	1.11	1.11421
2025-06-17 15:29:09	1881	4.95e-06	0.0001	1.11	1.11421
2025-06-17 15:29:10	1882	4.95e-06	0.0001	1.11	1.08795
2025-06-17 15:29:11	1883	4.97e-06	0.0001	1.11	1.10545
2025-06-17 15:29:12	1884	4.95e-06	0.0001	1.11	1.10545
2025-06-17 15:29:13	1885	4.95e-06	0.0001	1.11	1.10983
2025-06-17 15:29:14	1886	4.95e-06	0.0001	1.11	1.10983
2025-06-17 15:29:15	1887	4.95e-06	0.0001	1.11	1.10545
2025-06-17 15:29:16	1888	4.97e-06	0.0001	1.11	1.10108
2025-06-17 15:29:17	1889	4.97e-06	0.0001	1.11	1.11858
2025-06-17 15:29:18	1890	4.97e-06	0.0001	1.11	1.10545
2025-06-17 15:29:19	1891	4.97e-06	0.0001	1.11	1.10108
2025-06-17 15:29:20	1892	4.97e-06	0.0001	1.11	1.10983
2025-06-17 15:29:21	1893	4.97e-06	0.0001	1.11	1.10983
2025-06-17 15:29:22	1894	4.95e-06	0.0001	1.11	1.10108
2025-06-17 15:29:23	1895	4.97e-06	0.0001	1.11	1.11858
2025-06-17 15:29:24	1896	4.97e-06	0.0001	1.11	1.10108
2025-06-17 15:29:25	1897	4.97e-06	0.0001	1.1	1.10983
2025-06-17 15:29:26	1898	4.97e-06	0.0001	1.1	1.0967
2025-06-17 15:29:27	1899	4.97e-06	0.0001	1.1	1.10545
2025-06-17 15:29:27	1899	4.97e-06	0.0001	1.1	1.09232
2025-06-17 15:29:28	1900	4.97e-06	0.0001	1.1	1.10983
2025-06-17 15:29:29	1901	4.95e-06	0.0001	1.1	1.09232
2025-06-17 15:29:30	1902	4.97e-06	0.0001	1.1	1.09232
2025-06-17 15:29:31	1903	4.95e-06	0.0001	1.1	1.10983
2025-06-17 15:29:32	1904	4.97e-06	0.0001	1.1	1.0967
2025-06-17 15:29:33	1905	4.97e-06	0.0001	1.1	1.0967
2025-06-17 15:29:34	1906	4.95e-06	0.0001	1.1	1.0967
2025-06-17 15:29:35	1907	4.97e-06	0.0001	1.1	1.09232
2025-06-17 15:29:36	1908	4.95e-06	0.0001	1.09	1.0967
2025-06-17 15:29:37	1909	4.95e-06	0.0001	1.09	1.10108
2025-06-17 15:29:38	1910	4.95e-06	0.0001	1.09	1.10108
2025-06-17 15:29:39	1911	4.95e-06	0.0001	1.1	1.0967
2025-06-17 15:29:40	1912	4.97e-06	0.0001	1.09	1.10108
2025-06-17 15:29:41	1913	4.95e-06	0.0001	1.09	1.09232
2025-06-17 15:29:42	1914	4.95e-06	0.0001	1.09	1.08795
2025-06-17 15:29:43	1915	4.95e-06	0.0001	1.09	1.08357
2025-06-17 15:29:44	1916	4.95e-06	0.0001	1.09	1.08357
2025-06-17 15:29:45	1917	4.97e-06	0.0001	1.09	1.07919
2025-06-17 15:29:46	1918	4.97e-06	0.0001	1.09	1.07919
2025-06-17 15:29:47	1919	4.97e-06	0.0001	1.09	1.08357
2025-06-17 15:29:48	1920	4.95e-06	0.0001	1.09	1.09232
2025-06-17 15:29:49	1921	4.95e-06	0.0001	1.09	1.08795
2025-06-17 15:29:50	1922	4.95e-06	0.0001	1.09	1.09232
2025-06-17 15:29:51	1923	4.95e-06	0.0001	1.09	1.10108
2025-06-17 15:29:52	1924	4.97e-06	0.0001	1.09	1.08795
2025-06-17 15:29:53	1925	4.97e-06	0.0001	1.09	1.08357
2025-06-17 15:29:54	1926	4.97e-06	0.0001	1.09	1.08795
2025-06-17 15:29:55	1927	4.97e-06	0.0001	1.09	1.08795
2025-06-17 15:29:56	1928	4.97e-06	0.0001	1.08	1.08795
2025-06-17 15:29:57	1929	4.97e-06	0.0001	1.08	1.07044
2025-06-17 15:29:58	1930	4.97e-06	0.0001	1.08	1.10108
2025-06-17 15:29:59	1931	4.95e-06	0.0001	1.08	1.0967
2025-06-17 15:30:00	1932	4.97e-06	0.0001	1.08	1.07044
2025-06-17 15:30:01	1933	4.97e-06	0.0001	1.08	1.08357
2025-06-17 15:30:02	1934	4.97e-06	0.0001	1.08	1.07919
2025-06-17 15:30:03	1935	4.95e-06	0.0001	1.08	1.08357
2025-06-17 15:30:04	1936	4.95e-06	0.0001	1.08	1.08795
2025-06-17 15:30:05	1937	4.97e-06	0.0001	1.08	1.07044
2025-06-17 15:30:06	1938	4.95e-06	0.0001	1.08	1.08357
2025-06-17 15:30:07	1939	4.97e-06	0.0001	1.08	1.06606
2025-06-17 15:30:08	1940	4.97e-06	0.0001	1.08	1.07919
2025-06-17 15:30:09	1941	4.95e-06	0.0001	1.07	1.07482
2025-06-17 15:30:10	1942	4.97e-06	0.0001	1.08	1.08795
2025-06-17 15:30:10	1942	4.97e-06	0.0001	1.08	1.06606
2025-06-17 15:30:11	1943	4.97e-06	0.0001	1.08	1.08357
2025-06-17 15:30:12	1944	4.97e-06	0.0001	1.08	1.06606
2025-06-17 15:30:13	1945	4.97e-06	0.0001	1.08	1.07044
2025-06-17 15:30:14	1946	4.95e-06	0.0001	1.08	1.08357
2025-06-17 15:30:15	1947	4.95e-06	0.0001	1.07	1.06606
2025-06-17 15:30:16	1948	4.97e-06	0.0001	1.07	1.06168
2025-06-17 15:30:17	1949	4.95e-06	0.0001	1.08	1.07919
2025-06-17 15:30:18	1950	4.97e-06	0.0001	1.07	1.07919
2025-06-17 15:30:19	1951	4.97e-06	0.0001	1.07	1.06606
2025-06-17 15:30:20	1952	4.95e-06	0.0001	1.07	1.07044
2025-06-17 15:30:21	1953	4.97e-06	0.0001	1.07	1.06168
2025-06-17 15:30:22	1954	4.95e-06	0.0001	1.07	1.06168
2025-06-17 15:30:23	1955	4.97e-06	0.0001	1.07	1.07919
2025-06-17 15:30:24	1956	4.97e-06	0.0001	1.07	1.07919
2025-06-17 15:30:25	1957	4.97e-06	0.0001	1.07	1.06168
2025-06-17 15:30:26	1958	4.95e-06	0.0001	1.07	1.05731
2025-06-17 15:30:27	1959	4.95e-06	0.0001	1.06	1.06168
2025-06-17 15:30:28	1960	4.97e-06	0.0001	1.06	1.04855
2025-06-17 15:30:29	1961	4.95e-06	0.0001	1.06	1.07482
2025-06-17 15:30:30	1962	4.97e-06	0.0001	1.06	1.06168
2025-06-17 15:30:31	1963	4.97e-06	0.0001	1.06	1.06168
2025-06-17 15:30:32	1964	4.95e-06	0.0001	1.06	1.06168
2025-06-17 15:30:33	1965	4.95e-06	0.0001	1.06	1.05731
2025-06-17 15:30:34	1966	4.97e-06	0.0001	1.06	1.06168
[truncated: 3,532 more rows]
