# Supplementary material for: A Unified Method for Triple Oxygen Isotope Analysis of Sulfate, Water, and Organics
Source: Anal Chem. 2026 Mar 6;98(11):8111–20. doi: 10.1021/acs.analchem.5c06406 (PMC13019427; doi:10.1021/acs.analchem.5c06406)
Supplement: Supplementary file 3 [file ac5c06406_si_003.zip › Zahnow_TORCH_Supplementary_Sample_Log_Files/2025-06-17_SLAP2_G4_evaluation_results.xlsx]

## Sheet: Summary
DateTime	Sample name	Sample Type	Sample mass	Instrument	d18O raw	d18O GD scaled	d18O VSMOW	d18O SD	Dp17O raw	Dp17O GD scaled	Dp17O VSMOW	Dp17O SD	d13C raw	d13C VPDB	d13C SD	TCD Peak area pos	TCD Peak area std	TCD Peak area neg	TCD Peak area neg std	TCD Peak ratio	TC/EA yield (%)	CO input pressure (mbar)	CO input pressure LN2 T (mbar)	CO residual pressure (mbar)	CO converted (mbar)	Discharge yield (%)	CO2 final pressure (mbar)	CO2/CO ratio	Residual gas pressure (mbar)	Comments
2025-06-17 11:57:07	SLAP2_G4	H2O	1.252	TILDAS	-54.1184	-51.8481	-51.8481	0.016	20.6642	27.3501	27.3501	11	N/A	N/A	N/A	11.4748	0.1116	0.251147	0.0044624	45.6894	48.0115	2.30473	1.74448	0.0275	1.71698	98.4236	0.996031	0.580105	0.0222

## Sheet: Isotope Data
ID	dateTimeMeasured	SampleName	d17O	d17OError	d18O	d18OError	Dp17O	Dp17OError	nSamCycles	nSamPoints	nRefPoints	pCO2Ref	pCO2Ref_error	pCO2Sam	pCO2Sam_error	pCO2Mismatch	pCO2Mismatch_error	PCellRef	PCellRef_error	PCellSam	PCellSam_error	PCellMismatch	PCellMismatch_error	TCellSam	TCellSam_error	TCellRef	TCellRef_error	TCellMismatch	TCellMismatch_error	measurementPeriod	d18O_scaled	d17O_scaled	Dp17O_scaled
19453	2025-06-17 20:17:42	GD_SLAP2_G4	-28.353	0.019	-52.138	0.016	-490.7	11	10	2029	2274	419.73	0.70111	418.823	0.95355	-0.92634	0.20432	41.3341	0.00123	41.3338	0.00127	-0.00025	0.00107	24.5173	0.00405	24.5173	0.00405	3e-05	0.00056	2025-06-13 to 2027-06-12	-54.1184	-28.9294	20.6642

## Sheet: Log Data
Sample name	Sample mass	TC/EA (°C)	Datetime	Trap 5 (°C)	Trap 6 (°C)	Trap 7 (°C)	Reactor (°C)	TCD (°C)	p G2 (mbar)	p G4 (mbar)	p G5 (mbar)	Datetime	Trap 5 (°C)	Trap 6 (°C)	Trap 7 (°C)	Reactor (°C)	TCD (°C)	p G2 (mbar)	p G4 (mbar)	p G5 (mbar)	Datetime	Trap 5 (°C)	Trap 6 (°C)	Trap 7 (°C)	Reactor (°C)	TCD (°C)	p G2 (mbar)	p G4 (mbar)	p G5 (mbar)	Datetime	Trap 5 (°C)	Trap 6 (°C)	Trap 7 (°C)	Reactor (°C)	TCD (°C)	p G2 (mbar)	p G4 (mbar)	p G5 (mbar)	Datetime	Trap 5 (°C)	Trap 6 (°C)	Trap 7 (°C)	Reactor (°C)	TCD (°C)	p G2 (mbar)	p G4 (mbar)	p G5 (mbar)	Datetime	Trap 5 (°C)
SLAP2_G4	1.252	1450.000000	2025-06-17 11:57:07	26.027274	34.937065	30.006342	23.125389	32.933459	0.000100	0.000100	-0.041297	2025-06-17 12:16:14	31.204788	64.827038	25.110288	7.646610	33.102930	0.000100	2.340000	2.304727	2025-06-17 12:17:43	26.679705	65.587664	-175.842697	-175.578930	33.170422	0.000100	1.760000	1.744483	2025-06-17 12:49:21	25.453281	66.639470	-176.150987	-175.981597	33.173529	0.000100	0.027500	-0.010658	2025-06-17 13:00:26	26.275426	32.075516	23.560439	23.569444	33.304047	0.000100	0.705000	0.996031	2025-06-17 13:11:07	25.773220
[truncated: 7 more columns]

## Sheet: TCD Data
dateTime	Relative time	Signal
2025-06-17 11:59:13	0	0.043102
2025-06-17 11:59:14	1	0.040476
2025-06-17 11:59:15	2	0.036864
2025-06-17 11:59:16	3	0.040476
2025-06-17 11:59:17	4	0.042774
2025-06-17 11:59:18	5	0.039162
2025-06-17 11:59:19	6	0.04146
2025-06-17 11:59:20	7	0.038177
2025-06-17 11:59:21	8	0.041132
2025-06-17 11:59:22	9	0.04146
2025-06-17 11:59:23	10	0.036208
2025-06-17 11:59:24	11	0.044743
2025-06-17 11:59:25	12	0.043102
2025-06-17 11:59:26	13	0.036536
2025-06-17 11:59:27	14	0.042445
2025-06-17 11:59:28	15	0.034894
2025-06-17 11:59:29	16	0.038834
2025-06-17 11:59:29	16	0.041789
2025-06-17 11:59:31	18	0.036536
2025-06-17 11:59:32	19	0.044415
2025-06-17 11:59:33	20	0.040147
2025-06-17 11:59:33	20	0.043759
2025-06-17 11:59:34	21	0.035551
2025-06-17 11:59:35	22	0.038506
2025-06-17 11:59:36	23	0.038506
2025-06-17 11:59:37	24	0.040147
2025-06-17 11:59:38	25	0.045072
2025-06-17 11:59:39	26	0.040476
2025-06-17 11:59:40	27	0.039491
2025-06-17 11:59:41	28	0.039491
2025-06-17 11:59:42	29	0.037521
2025-06-17 11:59:43	30	0.037193
2025-06-17 11:59:44	31	0.041132
2025-06-17 11:59:45	32	0.043759
2025-06-17 11:59:46	33	0.04146
2025-06-17 11:59:47	34	0.044087
2025-06-17 11:59:48	35	0.040804
2025-06-17 11:59:49	36	0.037521
2025-06-17 11:59:50	37	0.039162
2025-06-17 11:59:51	38	0.036536
2025-06-17 11:59:52	39	0.042774
2025-06-17 11:59:53	40	0.037521
2025-06-17 11:59:54	41	0.035223
2025-06-17 11:59:55	42	0.036864
2025-06-17 11:59:56	43	0.035223
2025-06-17 11:59:57	44	0.040804
2025-06-17 11:59:58	45	0.03391
2025-06-17 11:59:59	46	0.039491
2025-06-17 12:00:00	47	0.039819
2025-06-17 12:00:01	48	0.041789
2025-06-17 12:00:02	49	0.040147
2025-06-17 12:00:03	50	0.037521
2025-06-17 12:00:04	51	0.041132
2025-06-17 12:00:05	52	0.040804
2025-06-17 12:00:06	53	0.041132
2025-06-17 12:00:07	54	0.04343
2025-06-17 12:00:08	55	0.037849
2025-06-17 12:00:09	56	0.041132
2025-06-17 12:00:10	57	0.038834
2025-06-17 12:00:11	58	0.043102
2025-06-17 12:00:12	59	0.039491
2025-06-17 12:00:13	60	0.033581
2025-06-17 12:00:14	61	0.040147
2025-06-17 12:00:15	62	0.037521
2025-06-17 12:00:16	63	0.040804
2025-06-17 12:00:17	64	0.041132
2025-06-17 12:00:18	65	0.043759
2025-06-17 12:00:19	66	0.037193
2025-06-17 12:00:20	67	0.040476
2025-06-17 12:00:21	68	0.034566
2025-06-17 12:00:22	69	0.040476
2025-06-17 12:00:23	70	0.039819
2025-06-17 12:00:24	71	0.035223
2025-06-17 12:00:25	72	0.036864
2025-06-17 12:00:26	73	0.037193
2025-06-17 12:00:28	75	0.039819
2025-06-17 12:00:29	76	0.040476
2025-06-17 12:00:30	77	0.041789
2025-06-17 12:00:31	78	0.044743
2025-06-17 12:00:32	79	0.041789
2025-06-17 12:00:33	80	0.040804
2025-06-17 12:00:34	81	0.041132
2025-06-17 12:00:35	82	0.044743
2025-06-17 12:00:36	83	0.044743
2025-06-17 12:00:37	84	0.042117
2025-06-17 12:00:38	85	0.040476
2025-06-17 12:00:39	86	0.035879
2025-06-17 12:00:40	87	0.041132
2025-06-17 12:00:41	88	0.036864
2025-06-17 12:00:42	89	0.037193
2025-06-17 12:00:43	90	0.044743
2025-06-17 12:00:44	91	0.040476
2025-06-17 12:00:45	92	0.040476
2025-06-17 12:00:46	93	0.045072
2025-06-17 12:00:47	94	0.037849
2025-06-17 12:00:48	95	0.036864
2025-06-17 12:00:49	96	0.040147
2025-06-17 12:00:50	97	0.039162
2025-06-17 12:00:51	98	0.037849
2025-06-17 12:00:52	99	0.042445
2025-06-17 12:00:53	100	0.038506
2025-06-17 12:00:54	101	0.041789
2025-06-17 12:00:55	102	0.040147
2025-06-17 12:00:56	103	0.044743
2025-06-17 12:00:57	104	0.036864
2025-06-17 12:00:58	105	0.043102
2025-06-17 12:00:59	106	0.044087
2025-06-17 12:01:00	107	0.052623
2025-06-17 12:01:01	108	0.053936
2025-06-17 12:01:02	109	0.055249
2025-06-17 12:01:03	110	0.051638
2025-06-17 12:01:04	111	0.050325
2025-06-17 12:01:05	112	0.060174
2025-06-17 12:01:06	113	0.060502
2025-06-17 12:01:08	115	0.056234
2025-06-17 12:01:08	115	0.049996
2025-06-17 12:01:09	116	0.049668
2025-06-17 12:01:10	117	0.045728
2025-06-17 12:01:11	118	0.042774
2025-06-17 12:01:12	119	0.043759
2025-06-17 12:01:13	120	0.038177
2025-06-17 12:01:14	121	0.04146
2025-06-17 12:01:16	123	0.040476
2025-06-17 12:01:17	124	0.035551
2025-06-17 12:01:17	124	0.028
2025-06-17 12:01:18	125	0.022419
2025-06-17 12:01:19	126	0.024717
2025-06-17 12:01:20	127	0.02997
2025-06-17 12:01:21	128	0.02603
2025-06-17 12:01:22	129	0.022091
2025-06-17 12:01:23	130	0.017166
2025-06-17 12:01:24	131	0.024717
2025-06-17 12:01:25	132	0.020121
2025-06-17 12:01:26	133	0.025374
2025-06-17 12:01:27	134	0.026687
2025-06-17 12:01:28	135	0.03194
2025-06-17 12:01:29	136	0.038834
2025-06-17 12:01:30	137	0.037521
2025-06-17 12:01:31	138	0.040804
2025-06-17 12:01:32	139	0.044743
2025-06-17 12:01:33	140	0.035223
2025-06-17 12:01:34	141	0.039819
2025-06-17 12:01:35	142	0.039162
2025-06-17 12:01:36	143	0.042774
2025-06-17 12:01:37	144	0.042117
2025-06-17 12:01:38	145	0.038506
2025-06-17 12:01:39	146	0.042117
2025-06-17 12:01:40	147	0.041789
2025-06-17 12:01:41	148	0.035223
2025-06-17 12:01:42	149	0.046385
2025-06-17 12:01:43	150	0.042774
2025-06-17 12:01:44	151	0.045072
2025-06-17 12:01:45	152	0.046713
2025-06-17 12:01:46	153	0.040804
2025-06-17 12:01:47	154	0.040804
2025-06-17 12:01:48	155	0.037193
2025-06-17 12:01:49	156	0.042445
2025-06-17 12:01:50	157	0.041132
2025-06-17 12:01:51	158	0.041132
2025-06-17 12:01:52	159	0.038834
2025-06-17 12:01:53	160	0.041132
2025-06-17 12:01:54	161	0.037521
2025-06-17 12:01:55	162	0.044415
2025-06-17 12:01:56	163	0.037521
2025-06-17 12:01:57	164	0.038506
2025-06-17 12:01:57	164	0.044743
2025-06-17 12:01:59	166	0.042117
2025-06-17 12:02:00	167	0.036864
2025-06-17 12:02:01	168	0.039162
2025-06-17 12:02:02	169	0.048026
2025-06-17 12:02:03	170	0.044415
2025-06-17 12:02:03	170	0.040476
2025-06-17 12:02:05	172	0.040147
2025-06-17 12:02:05	172	0.039491
2025-06-17 12:02:06	173	0.041789
2025-06-17 12:02:07	174	0.044087
2025-06-17 12:02:09	176	0.037521
2025-06-17 12:02:10	177	0.037849
2025-06-17 12:02:10	177	0.038177
2025-06-17 12:02:11	178	0.042774
2025-06-17 12:02:12	179	0.042117
2025-06-17 12:02:13	180	0.037849
2025-06-17 12:02:14	181	0.038834
2025-06-17 12:02:15	182	0.036864
2025-06-17 12:02:17	184	0.040476
2025-06-17 12:02:18	185	0.035551
2025-06-17 12:02:18	185	0.044743
2025-06-17 12:02:20	187	0.037521
2025-06-17 12:02:21	188	0.042774
2025-06-17 12:02:22	189	0.044743
2025-06-17 12:02:22	189	0.040476
2025-06-17 12:02:23	190	0.044743
2025-06-17 12:02:25	192	0.036208
2025-06-17 12:02:26	193	0.041789
2025-06-17 12:02:27	194	0.041132
2025-06-17 12:02:28	195	0.041132
2025-06-17 12:02:29	196	0.042774
2025-06-17 12:02:30	197	0.045728
2025-06-17 12:02:31	198	0.038506
2025-06-17 12:02:32	199	0.040476
2025-06-17 12:02:32	199	0.039162
2025-06-17 12:02:33	200	0.041789
2025-06-17 12:02:34	201	0.046713
2025-06-17 12:02:35	202	0.039162
2025-06-17 12:02:36	203	0.036208
2025-06-17 12:02:37	204	0.044415
2025-06-17 12:02:38	205	0.039162
2025-06-17 12:02:39	206	0.038834
2025-06-17 12:02:40	207	0.037193
2025-06-17 12:02:41	208	0.043102
2025-06-17 12:02:42	209	0.041789
2025-06-17 12:02:43	210	0.045728
2025-06-17 12:02:44	211	0.042117
2025-06-17 12:02:45	212	0.042445
2025-06-17 12:02:46	213	0.034894
2025-06-17 12:02:47	214	0.044415
2025-06-17 12:02:48	215	0.043102
2025-06-17 12:02:49	216	0.041132
2025-06-17 12:02:50	217	0.039491
2025-06-17 12:02:51	218	0.036536
2025-06-17 12:02:52	219	0.044743
2025-06-17 12:02:53	220	0.038506
2025-06-17 12:02:54	221	0.040804
2025-06-17 12:02:54	221	0.039819
2025-06-17 12:02:55	222	0.041132
2025-06-17 12:02:56	223	0.039491
2025-06-17 12:02:57	224	0.0454
2025-06-17 12:02:59	226	0.040476
2025-06-17 12:03:00	227	0.040804
2025-06-17 12:03:00	227	0.03391
2025-06-17 12:03:01	228	0.039819
2025-06-17 12:03:02	229	0.037521
2025-06-17 12:03:03	230	0.04146
2025-06-17 12:03:04	231	0.041132
2025-06-17 12:03:05	232	0.038506
2025-06-17 12:03:06	233	0.044415
2025-06-17 12:03:07	234	0.038177
2025-06-17 12:03:08	235	0.040147
2025-06-17 12:03:09	236	0.040804
2025-06-17 12:03:10	237	0.036864
2025-06-17 12:03:11	238	0.039491
2025-06-17 12:03:12	239	0.039819
2025-06-17 12:03:13	240	0.038177
2025-06-17 12:03:14	241	0.043759
2025-06-17 12:03:15	242	0.041132
2025-06-17 12:03:16	243	0.039491
2025-06-17 12:03:17	244	0.042117
2025-06-17 12:03:18	245	0.034894
2025-06-17 12:03:18	245	0.040147
2025-06-17 12:03:19	246	0.044415
2025-06-17 12:03:20	247	0.04146
2025-06-17 12:03:21	248	0.034894
2025-06-17 12:03:22	249	0.040476
2025-06-17 12:03:23	250	0.044087
2025-06-17 12:03:24	251	0.043102
2025-06-17 12:03:25	252	0.038177
2025-06-17 12:03:26	253	0.040476
2025-06-17 12:03:27	254	0.04146
2025-06-17 12:03:28	255	0.040804
2025-06-17 12:03:29	256	0.041132
2025-06-17 12:03:30	257	0.046057
2025-06-17 12:03:31	258	0.041132
2025-06-17 12:03:32	259	0.040476
2025-06-17 12:03:33	260	0.0454
2025-06-17 12:03:34	261	0.045072
2025-06-17 12:03:35	262	0.044743
2025-06-17 12:03:36	263	0.039491
2025-06-17 12:03:37	264	0.039819
2025-06-17 12:03:38	265	0.04343
2025-06-17 12:03:39	266	0.037193
2025-06-17 12:03:40	267	0.042117
2025-06-17 12:03:41	268	0.042445
2025-06-17 12:03:42	269	0.036536
2025-06-17 12:03:43	270	0.042445
2025-06-17 12:03:43	270	0.035879
2025-06-17 12:03:45	272	0.033253
2025-06-17 12:03:46	273	0.042445
2025-06-17 12:03:46	273	0.041132
2025-06-17 12:03:47	274	0.039819
2025-06-17 12:03:48	275	0.04343
2025-06-17 12:03:49	276	0.038506
2025-06-17 12:03:50	277	0.038834
2025-06-17 12:03:51	278	0.042117
2025-06-17 12:03:52	279	0.038506
2025-06-17 12:03:53	280	0.039162
2025-06-17 12:03:54	281	0.040476
2025-06-17 12:03:55	282	0.038177
2025-06-17 12:03:56	283	0.040147
2025-06-17 12:03:57	284	0.036536
2025-06-17 12:03:58	285	0.041789
2025-06-17 12:03:59	286	0.038506
2025-06-17 12:04:00	287	0.038177
2025-06-17 12:04:01	288	0.032596
2025-06-17 12:04:02	289	0.040147
2025-06-17 12:04:03	290	0.037521
2025-06-17 12:04:04	291	0.041789
2025-06-17 12:04:05	292	0.041132
2025-06-17 12:04:06	293	0.0454
2025-06-17 12:04:07	294	0.042445
2025-06-17 12:04:08	295	0.038506
2025-06-17 12:04:09	296	0.038506
2025-06-17 12:04:10	297	0.040804
2025-06-17 12:04:10	297	0.038834
2025-06-17 12:04:11	298	0.039491
2025-06-17 12:04:12	299	0.044415
2025-06-17 12:04:13	300	0.038834
2025-06-17 12:04:15	302	0.043102
2025-06-17 12:04:16	303	0.042774
2025-06-17 12:04:17	304	0.039162
2025-06-17 12:04:18	305	0.040147
2025-06-17 12:04:19	306	0.039491
2025-06-17 12:04:20	307	0.042445
2025-06-17 12:04:21	308	0.034894
2025-06-17 12:04:22	309	0.04146
2025-06-17 12:04:22	309	0.039491
2025-06-17 12:04:24	311	0.043102
2025-06-17 12:04:25	312	0.040476
2025-06-17 12:04:26	313	0.041789
2025-06-17 12:04:27	314	0.038506
2025-06-17 12:04:27	314	0.035551
2025-06-17 12:04:29	316	0.037849
2025-06-17 12:04:30	317	0.038177
2025-06-17 12:04:31	318	0.039162
2025-06-17 12:04:32	319	0.041132
2025-06-17 12:04:33	320	0.04146
2025-06-17 12:04:34	321	0.042117
2025-06-17 12:04:35	322	0.045072
2025-06-17 12:04:36	323	0.046057
2025-06-17 12:04:37	324	0.039491
2025-06-17 12:04:38	325	0.035551
2025-06-17 12:04:39	326	0.042774
2025-06-17 12:04:41	328	0.043759
2025-06-17 12:04:41	328	0.042445
2025-06-17 12:04:42	329	0.036536
2025-06-17 12:04:44	331	0.038177
2025-06-17 12:04:44	331	0.040476
2025-06-17 12:04:45	332	0.038506
2025-06-17 12:04:46	333	0.037521
2025-06-17 12:04:47	334	0.037849
2025-06-17 12:04:48	335	0.039819
2025-06-17 12:04:49	336	0.037521
2025-06-17 12:04:50	337	0.037849
2025-06-17 12:04:51	338	0.234501
2025-06-17 12:04:52	339	0.028328
2025-06-17 12:04:53	340	0.036864
2025-06-17 12:04:54	341	0.040147
2025-06-17 12:04:55	342	0.036536
2025-06-17 12:04:57	344	0.040476
2025-06-17 12:04:58	345	0.04146
2025-06-17 12:04:59	346	0.042774
2025-06-17 12:05:00	347	0.034894
2025-06-17 12:05:01	348	0.039162
2025-06-17 12:05:02	349	0.039819
2025-06-17 12:05:03	350	0.036536
2025-06-17 12:05:05	352	0.038834
2025-06-17 12:05:05	352	0.039162
2025-06-17 12:05:06	353	0.037521
2025-06-17 12:05:07	354	0.037849
2025-06-17 12:05:08	355	0.035551
2025-06-17 12:05:09	356	0.038834
2025-06-17 12:05:10	357	0.039819
2025-06-17 12:05:11	358	0.045072
2025-06-17 12:05:13	360	0.04343
2025-06-17 12:05:13	360	0.042117
2025-06-17 12:05:14	361	0.038834
2025-06-17 12:05:15	362	0.042445
2025-06-17 12:05:16	363	0.04343
2025-06-17 12:05:17	364	0.04343
2025-06-17 12:05:18	365	0.050325
2025-06-17 12:05:19	366	0.059189
2025-06-17 12:05:20	367	0.062143
2025-06-17 12:05:21	368	0.067724
2025-06-17 12:05:23	370	0.084468
2025-06-17 12:05:23	370	0.09366
2025-06-17 12:05:24	371	0.115985
2025-06-17 12:05:25	372	0.144875
2025-06-17 12:05:26	373	0.171796
2025-06-17 12:05:27	374	0.201343
2025-06-17 12:05:28	375	0.231546
2025-06-17 12:05:29	376	0.256169
2025-06-17 12:05:30	377	0.288342
2025-06-17 12:05:31	378	0.310995
2025-06-17 12:05:32	379	0.330036
2025-06-17 12:05:33	380	0.344481
2025-06-17 12:05:34	381	0.350063
2025-06-17 12:05:35	382	0.35827
2025-06-17 12:05:36	383	0.365164
2025-06-17 12:05:37	384	0.368447
2025-06-17 12:05:39	386	0.362866
2025-06-17 12:05:39	386	0.362866
2025-06-17 12:05:40	387	0.359255
2025-06-17 12:05:41	388	0.355972
2025-06-17 12:05:42	389	0.346451
2025-06-17 12:05:43	390	0.341198
2025-06-17 12:05:44	391	0.333976
2025-06-17 12:05:45	392	0.323142
2025-06-17 12:05:46	393	0.324783
2025-06-17 12:05:47	394	0.314278
2025-06-17 12:05:48	395	0.30607
2025-06-17 12:05:49	396	0.295236
2025-06-17 12:05:50	397	0.288014
2025-06-17 12:05:51	398	0.280791
2025-06-17 12:05:52	399	0.269629
2025-06-17 12:05:53	400	0.264376
2025-06-17 12:05:54	401	0.255512
2025-06-17 12:05:55	402	0.248618
2025-06-17 12:05:56	403	0.229576
2025-06-17 12:05:57	404	0.225637
2025-06-17 12:05:58	405	0.215131
2025-06-17 12:05:59	406	0.211848
2025-06-17 12:06:00	407	0.202984
2025-06-17 12:06:01	408	0.191822
2025-06-17 12:06:02	409	0.183286
2025-06-17 12:06:03	410	0.175407
2025-06-17 12:06:04	411	0.170482
2025-06-17 12:06:04	411	0.16523
2025-06-17 12:06:05	412	0.153082
2025-06-17 12:06:06	413	0.148486
2025-06-17 12:06:07	414	0.140935
2025-06-17 12:06:08	415	0.135683
2025-06-17 12:06:09	416	0.123535
2025-06-17 12:06:10	417	0.115985
2025-06-17 12:06:11	418	0.117954
2025-06-17 12:06:12	419	0.104822
2025-06-17 12:06:13	420	0.103181
2025-06-17 12:06:14	421	0.095958
2025-06-17 12:06:15	422	0.094973
2025-06-17 12:06:16	423	0.090049
2025-06-17 12:06:17	424	0.084468
2025-06-17 12:06:18	425	0.080856
2025-06-17 12:06:19	426	0.076917
2025-06-17 12:06:20	427	0.075275
2025-06-17 12:06:21	428	0.073634
2025-06-17 12:06:22	429	0.069694
2025-06-17 12:06:23	430	0.063457
2025-06-17 12:06:24	431	0.059517
2025-06-17 12:06:24	431	0.06083
2025-06-17 12:06:26	433	0.057547
2025-06-17 12:06:27	434	0.052623
2025-06-17 12:06:27	434	0.052294
2025-06-17 12:06:29	436	0.055249
2025-06-17 12:06:30	437	0.049011
2025-06-17 12:06:31	438	0.042117
2025-06-17 12:06:32	439	0.048026
2025-06-17 12:06:33	440	0.049668
2025-06-17 12:06:33	440	0.04343
2025-06-17 12:06:35	442	0.044087
2025-06-17 12:06:35	442	0.044415
2025-06-17 12:06:37	444	0.046057
2025-06-17 12:06:38	445	0.046713
2025-06-17 12:06:39	446	0.039491
2025-06-17 12:06:40	447	0.0454
2025-06-17 12:06:41	448	0.036536
2025-06-17 12:06:42	449	0.043759
2025-06-17 12:06:43	450	0.039819
2025-06-17 12:06:44	451	0.039819
2025-06-17 12:06:45	452	0.04146
2025-06-17 12:06:46	453	0.039162
2025-06-17 12:06:47	454	0.044743
2025-06-17 12:06:48	455	0.042774
2025-06-17 12:06:49	456	0.046713
2025-06-17 12:06:50	457	0.045072
2025-06-17 12:06:51	458	0.036864
2025-06-17 12:06:52	459	0.040147
2025-06-17 12:06:53	460	0.045072
2025-06-17 12:06:54	461	0.034238
2025-06-17 12:06:55	462	0.039491
2025-06-17 12:06:56	463	0.041789
2025-06-17 12:06:57	464	0.037849
2025-06-17 12:06:58	465	0.043759
2025-06-17 12:06:59	466	0.043759
2025-06-17 12:06:59	466	0.038506
2025-06-17 12:07:00	467	0.041132
2025-06-17 12:07:02	469	0.045072
2025-06-17 12:07:02	469	0.038177
2025-06-17 12:07:04	471	0.042774
2025-06-17 12:07:04	471	0.039819
2025-06-17 12:07:05	472	0.039491
2025-06-17 12:07:06	473	0.044087
2025-06-17 12:07:07	474	0.038834
2025-06-17 12:07:08	475	0.039819
2025-06-17 12:07:09	476	0.044743
2025-06-17 12:07:10	477	0.042445
2025-06-17 12:07:11	478	0.034894
2025-06-17 12:07:12	479	0.039819
2025-06-17 12:07:13	480	0.039491
2025-06-17 12:07:14	481	0.041789
2025-06-17 12:07:15	482	0.043759
2025-06-17 12:07:16	483	0.041789
2025-06-17 12:07:17	484	0.042774
2025-06-17 12:07:18	485	0.041132
2025-06-17 12:07:19	486	0.045728
2025-06-17 12:07:20	487	0.038506
2025-06-17 12:07:21	488	0.040476
2025-06-17 12:07:22	489	0.044415
2025-06-17 12:07:23	490	0.040476
2025-06-17 12:07:24	491	0.04146
2025-06-17 12:07:25	492	0.045728
2025-06-17 12:07:25	492	0.042445
2025-06-17 12:07:26	493	0.045072
2025-06-17 12:07:27	494	0.039819
2025-06-17 12:07:29	496	0.036208
2025-06-17 12:07:30	497	0.040476
2025-06-17 12:07:30	497	0.04146
2025-06-17 12:07:31	498	0.047042
2025-06-17 12:07:32	499	0.039162
2025-06-17 12:07:33	500	0.040147
2025-06-17 12:07:34	501	0.036864
2025-06-17 12:07:35	502	0.043102
2025-06-17 12:07:36	503	0.038834
2025-06-17 12:07:37	504	0.038506
2025-06-17 12:07:38	505	0.04146
2025-06-17 12:07:39	506	0.04343
2025-06-17 12:07:40	507	0.044415
2025-06-17 12:07:41	508	0.037849
2025-06-17 12:07:42	509	0.039819
2025-06-17 12:07:43	510	0.040147
2025-06-17 12:07:44	511	0.040804
2025-06-17 12:07:45	512	0.043759
2025-06-17 12:07:46	513	0.042117
2025-06-17 12:07:47	514	0.040147
2025-06-17 12:07:48	515	0.047042
2025-06-17 12:07:49	516	0.040804
2025-06-17 12:07:49	516	0.044415
2025-06-17 12:07:50	517	0.047698
2025-06-17 12:07:52	519	0.04146
2025-06-17 12:07:53	520	0.042117
2025-06-17 12:07:54	521	0.042774
2025-06-17 12:07:54	521	0.039162
2025-06-17 12:07:55	522	0.040147
2025-06-17 12:07:56	523	0.037849
2025-06-17 12:07:57	524	0.039819
2025-06-17 12:07:58	525	0.040804
2025-06-17 12:07:59	526	0.04146
2025-06-17 12:08:00	527	0.044415
2025-06-17 12:08:01	528	0.041789
2025-06-17 12:08:02	529	0.042445
2025-06-17 12:08:03	530	0.037521
2025-06-17 12:08:04	531	0.038834
2025-06-17 12:08:05	532	0.039819
2025-06-17 12:08:06	533	0.044087
2025-06-17 12:08:07	534	0.040147
2025-06-17 12:08:08	535	0.034566
2025-06-17 12:08:09	536	0.037849
2025-06-17 12:08:10	537	0.039819
2025-06-17 12:08:11	538	0.041132
2025-06-17 12:08:12	539	0.044743
2025-06-17 12:08:13	540	0.035879
2025-06-17 12:08:14	541	0.040804
2025-06-17 12:08:15	542	0.038506
2025-06-17 12:08:16	543	0.046057
2025-06-17 12:08:16	543	0.041789
2025-06-17 12:08:18	545	0.038177
2025-06-17 12:08:19	546	0.043102
2025-06-17 12:08:20	547	0.037521
2025-06-17 12:08:20	547	0.042445
2025-06-17 12:08:21	548	0.040476
2025-06-17 12:08:22	549	0.045728
2025-06-17 12:08:23	550	0.043759
2025-06-17 12:08:24	551	0.041132
2025-06-17 12:08:25	552	0.037193
2025-06-17 12:08:26	553	0.039819
2025-06-17 12:08:27	554	0.038834
2025-06-17 12:08:28	555	0.046713
2025-06-17 12:08:29	556	0.039491
2025-06-17 12:08:30	557	0.041132
2025-06-17 12:08:31	558	0.04146
2025-06-17 12:08:32	559	0.039162
2025-06-17 12:08:33	560	0.037849
2025-06-17 12:08:34	561	0.045072
2025-06-17 12:08:35	562	0.040804
2025-06-17 12:08:36	563	0.042117
2025-06-17 12:08:37	564	0.036864
2025-06-17 12:08:38	565	0.042445
2025-06-17 12:08:39	566	0.041789
2025-06-17 12:08:40	567	0.042445
2025-06-17 12:08:41	568	0.04343
2025-06-17 12:08:41	568	0.040804
2025-06-17 12:08:43	570	0.039819
2025-06-17 12:08:44	571	0.039162
2025-06-17 12:08:45	572	0.047042
2025-06-17 12:08:46	573	0.041132
2025-06-17 12:08:47	574	0.044087
2025-06-17 12:08:48	575	0.038834
2025-06-17 12:08:49	576	0.039162
2025-06-17 12:08:50	577	0.039819
2025-06-17 12:08:51	578	0.040476
2025-06-17 12:08:52	579	0.044743
2025-06-17 12:08:53	580	0.040804
2025-06-17 12:08:54	581	0.041132
2025-06-17 12:08:55	582	0.037193
2025-06-17 12:08:57	584	0.042774
2025-06-17 12:08:57	584	0.044415
2025-06-17 12:08:58	585	0.037849
2025-06-17 12:08:59	586	0.043759
2025-06-17 12:09:00	587	0.035551
2025-06-17 12:09:01	588	0.040804
2025-06-17 12:09:02	589	0.034894
2025-06-17 12:09:04	591	0.043102
2025-06-17 12:09:04	591	0.042774
2025-06-17 12:09:05	592	0.036864
2025-06-17 12:09:06	593	0.037849
2025-06-17 12:09:07	594	0.039162
2025-06-17 12:09:08	595	0.040147
2025-06-17 12:09:09	596	0.043759
2025-06-17 12:09:10	597	0.044415
2025-06-17 12:09:11	598	0.030627
2025-06-17 12:09:12	599	0.043759
2025-06-17 12:09:13	600	0.036536
2025-06-17 12:09:14	601	0.039819
2025-06-17 12:09:15	602	0.037521
2025-06-17 12:09:16	603	0.038177
2025-06-17 12:09:17	604	0.046057
2025-06-17 12:09:18	605	0.040804
2025-06-17 12:09:19	606	0.035223
2025-06-17 12:09:20	607	0.037521
2025-06-17 12:09:21	608	0.044087
2025-06-17 12:09:22	609	0.045728
2025-06-17 12:09:23	610	0.039819
2025-06-17 12:09:24	611	0.044415
2025-06-17 12:09:25	612	0.042774
2025-06-17 12:09:26	613	0.047042
2025-06-17 12:09:27	614	0.038506
2025-06-17 12:09:28	615	0.042774
2025-06-17 12:09:29	616	0.045728
2025-06-17 12:09:31	618	0.039162
2025-06-17 12:09:32	619	0.041132
2025-06-17 12:09:32	619	0.035879
2025-06-17 12:09:33	620	0.04343
2025-06-17 12:09:34	621	0.044415
2025-06-17 12:09:35	622	0.041132
2025-06-17 12:09:36	623	0.041132
2025-06-17 12:09:37	624	0.040476
2025-06-17 12:09:38	625	0.038506
2025-06-17 12:09:39	626	0.044415
2025-06-17 12:09:40	627	0.039491
2025-06-17 12:09:41	628	0.046057
2025-06-17 12:09:42	629	0.043102
2025-06-17 12:09:44	631	0.044087
2025-06-17 12:09:44	631	0.042774
2025-06-17 12:09:45	632	0.039491
2025-06-17 12:09:47	634	0.039819
2025-06-17 12:09:47	634	0.036208
2025-06-17 12:09:48	635	0.039491
2025-06-17 12:09:49	636	0.039162
2025-06-17 12:09:50	637	0.043759
2025-06-17 12:09:51	638	0.044087
2025-06-17 12:09:52	639	0.041132
2025-06-17 12:09:54	641	0.043102
2025-06-17 12:09:54	641	0.039819
2025-06-17 12:09:55	642	0.039162
2025-06-17 12:09:56	643	0.04146
2025-06-17 12:09:57	644	0.04146
2025-06-17 12:09:58	645	0.043759
2025-06-17 12:09:59	646	0.038834
2025-06-17 12:10:00	647	0.040147
2025-06-17 12:10:01	648	0.038506
2025-06-17 12:10:02	649	0.042117
2025-06-17 12:10:03	650	0.042117
2025-06-17 12:10:05	652	0.047042
2025-06-17 12:10:05	652	0.044415
2025-06-17 12:10:06	653	0.043759
2025-06-17 12:10:07	654	0.039819
2025-06-17 12:10:08	655	0.040804
2025-06-17 12:10:09	656	0.039491
2025-06-17 12:10:10	657	0.038506
2025-06-17 12:10:11	658	0.034894
2025-06-17 12:10:12	659	0.040476
2025-06-17 12:10:13	660	0.038506
2025-06-17 12:10:14	661	0.044087
2025-06-17 12:10:16	663	0.042445
2025-06-17 12:10:17	664	0.037849
2025-06-17 12:10:18	665	0.039819
2025-06-17 12:10:18	665	0.043102
2025-06-17 12:10:19	666	0.044087
2025-06-17 12:10:20	667	0.044743
2025-06-17 12:10:21	668	0.039162
2025-06-17 12:10:23	670	0.039162
2025-06-17 12:10:23	670	0.042774
2025-06-17 12:10:24	671	0.044415
2025-06-17 12:10:25	672	0.039162
2025-06-17 12:10:26	673	0.038177
2025-06-17 12:10:27	674	0.041132
2025-06-17 12:10:28	675	0.035551
2025-06-17 12:10:29	676	0.040147
2025-06-17 12:10:30	677	0.033253
2025-06-17 12:10:31	678	0.041789
2025-06-17 12:10:33	680	0.034894
2025-06-17 12:10:33	680	0.040147
2025-06-17 12:10:35	682	0.039162
2025-06-17 12:10:35	682	0.038834
2025-06-17 12:10:37	684	0.04343
2025-06-17 12:10:38	685	0.043759
2025-06-17 12:10:38	685	0.024389
2025-06-17 12:10:39	686	0.037193
2025-06-17 12:10:40	687	0.040476
2025-06-17 12:10:41	688	0.04146
2025-06-17 12:10:42	689	0.041132
2025-06-17 12:10:43	690	0.037849
2025-06-17 12:10:44	691	0.042774
2025-06-17 12:10:45	692	0.038834
2025-06-17 12:10:46	693	0.038506
2025-06-17 12:10:47	694	0.038834
2025-06-17 12:10:48	695	0.040147
2025-06-17 12:10:49	696	0.0454
2025-06-17 12:10:50	697	0.039162
2025-06-17 12:10:51	698	0.04343
2025-06-17 12:10:52	699	0.04343
2025-06-17 12:10:53	700	0.041789
2025-06-17 12:10:54	701	0.049011
2025-06-17 12:10:55	702	0.042445
2025-06-17 12:10:56	703	0.039162
2025-06-17 12:10:57	704	0.039491
2025-06-17 12:10:58	705	0.039819
2025-06-17 12:10:59	706	0.037521
2025-06-17 12:11:00	707	0.045728
2025-06-17 12:11:01	708	0.038834
2025-06-17 12:11:02	709	0.044743
2025-06-17 12:11:03	710	0.040476
2025-06-17 12:11:04	711	0.044743
2025-06-17 12:11:05	712	0.042445
2025-06-17 12:11:06	713	0.048026
2025-06-17 12:11:07	714	0.043102
2025-06-17 12:11:08	715	0.042445
2025-06-17 12:11:09	716	0.04343
2025-06-17 12:11:10	717	0.036208
2025-06-17 12:11:11	718	0.039819
2025-06-17 12:11:12	719	0.037193
2025-06-17 12:11:13	720	0.038506
2025-06-17 12:11:14	721	0.037849
2025-06-17 12:11:15	722	0.039491
2025-06-17 12:11:16	723	0.041789
2025-06-17 12:11:17	724	0.042445
2025-06-17 12:11:18	725	0.048026
2025-06-17 12:11:19	726	0.035551
2025-06-17 12:11:19	726	0.039819
2025-06-17 12:11:20	727	0.039819
2025-06-17 12:11:22	729	0.037849
2025-06-17 12:11:22	729	0.038177
2025-06-17 12:11:23	730	0.037849
2025-06-17 12:11:24	731	0.038506
2025-06-17 12:11:25	732	0.042445
2025-06-17 12:11:26	733	0.038177
2025-06-17 12:11:27	734	0.035879
2025-06-17 12:11:28	735	0.041132
2025-06-17 12:11:29	736	0.038177
2025-06-17 12:11:30	737	0.042445
2025-06-17 12:11:31	738	0.038177
2025-06-17 12:11:32	739	0.035551
2025-06-17 12:11:33	740	0.040147
2025-06-17 12:11:34	741	0.037521
2025-06-17 12:11:35	742	0.042445
2025-06-17 12:11:36	743	0.042445
2025-06-17 12:11:37	744	0.044743
2025-06-17 12:11:37	744	0.039819
2025-06-17 12:11:38	745	0.040804
2025-06-17 12:11:40	747	0.039491
2025-06-17 12:11:41	748	0.039819
2025-06-17 12:11:42	749	0.042445
2025-06-17 12:11:43	750	0.039162
2025-06-17 12:11:43	750	0.042445
2025-06-17 12:11:44	751	0.040147
2025-06-17 12:11:45	752	0.039819
2025-06-17 12:11:46	753	0.036864
2025-06-17 12:11:47	754	0.038834
2025-06-17 12:11:48	755	0.04146
2025-06-17 12:11:49	756	0.035879
2025-06-17 12:11:50	757	0.039819
2025-06-17 12:11:51	758	0.041132
2025-06-17 12:11:52	759	0.038177
2025-06-17 12:11:53	760	0.040804
2025-06-17 12:11:54	761	0.045728
2025-06-17 12:11:55	762	0.04343
2025-06-17 12:11:56	763	0.039819
2025-06-17 12:11:57	764	0.04146
2025-06-17 12:11:58	765	0.034238
2025-06-17 12:11:59	766	0.0454
2025-06-17 12:12:00	767	0.037849
2025-06-17 12:12:01	768	0.038506
2025-06-17 12:12:02	769	0.036208
2025-06-17 12:12:03	770	0.035223
2025-06-17 12:12:03	770	0.034566
2025-06-17 12:12:05	772	0.044087
2025-06-17 12:12:05	772	0.047042
2025-06-17 12:12:07	774	0.038177
2025-06-17 12:12:08	775	0.036536
2025-06-17 12:12:09	776	0.038177
2025-06-17 12:12:10	777	0.04146
2025-06-17 12:12:10	777	0.037193
2025-06-17 12:12:12	779	0.04343
2025-06-17 12:12:13	780	0.042445
2025-06-17 12:12:13	780	0.040804
2025-06-17 12:12:14	781	0.039819
2025-06-17 12:12:15	782	0.041789
2025-06-17 12:12:16	783	0.035879
2025-06-17 12:12:17	784	0.04146
2025-06-17 12:12:18	785	0.037521
2025-06-17 12:12:19	786	0.040804
2025-06-17 12:12:20	787	0.043102
2025-06-17 12:12:21	788	0.039491
2025-06-17 12:12:22	789	0.04146
2025-06-17 12:12:23	790	0.042117
2025-06-17 12:12:24	791	0.042774
2025-06-17 12:12:25	792	0.039819
2025-06-17 12:12:26	793	0.039162
2025-06-17 12:12:27	794	0.04343
2025-06-17 12:12:28	795	0.044087
2025-06-17 12:12:29	796	0.036864
2025-06-17 12:12:30	797	0.040147
2025-06-17 12:12:31	798	0.04343
2025-06-17 12:12:32	799	0.044415
2025-06-17 12:12:33	800	0.042445
2025-06-17 12:12:33	800	0.037849
2025-06-17 12:12:35	802	0.042117
2025-06-17 12:12:36	803	0.038506
2025-06-17 12:12:36	803	0.043102
2025-06-17 12:12:37	804	0.044743
2025-06-17 12:12:38	805	0.04146
2025-06-17 12:12:39	806	0.044087
2025-06-17 12:12:40	807	0.044743
2025-06-17 12:12:41	808	0.038177
2025-06-17 12:12:42	809	0.036536
2025-06-17 12:12:43	810	0.039162
2025-06-17 12:12:44	811	0.037521
2025-06-17 12:12:45	812	0.040147
2025-06-17 12:12:46	813	0.039162
2025-06-17 12:12:47	814	0.041789
2025-06-17 12:12:48	815	0.042117
2025-06-17 12:12:49	816	0.043102
2025-06-17 12:12:50	817	0.041132
2025-06-17 12:12:51	818	0.039491
2025-06-17 12:12:52	819	0.043102
2025-06-17 12:12:53	820	0.039491
2025-06-17 12:12:54	821	0.040476
2025-06-17 12:12:55	822	0.043102
2025-06-17 12:12:56	823	0.0454
2025-06-17 12:12:57	824	0.037849
2025-06-17 12:12:58	825	0.039162
2025-06-17 12:12:59	826	0.044087
2025-06-17 12:13:00	827	0.039491
2025-06-17 12:13:01	828	0.039491
2025-06-17 12:13:02	829	0.041789
2025-06-17 12:13:03	830	0.042117
2025-06-17 12:13:03	830	0.039819
2025-06-17 12:13:05	832	0.042445
2025-06-17 12:13:06	833	0.042117
2025-06-17 12:13:07	834	0.037849
2025-06-17 12:13:08	835	0.0454
2025-06-17 12:13:08	835	0.042774
2025-06-17 12:13:10	837	0.046713
2025-06-17 12:13:11	838	0.036208
2025-06-17 12:13:11	838	0.04146
2025-06-17 12:13:12	839	0.04146
2025-06-17 12:13:13	840	0.034894
2025-06-17 12:13:14	841	0.043102
2025-06-17 12:13:15	842	0.042774
2025-06-17 12:13:16	843	0.039491
2025-06-17 12:13:18	845	0.039491
2025-06-17 12:13:19	846	0.046057
2025-06-17 12:13:20	847	0.036208
2025-06-17 12:13:21	848	0.039819
2025-06-17 12:13:22	849	0.042445
2025-06-17 12:13:23	850	0.037193
2025-06-17 12:13:24	851	0.041132
2025-06-17 12:13:25	852	0.045072
2025-06-17 12:13:26	853	0.042445
2025-06-17 12:13:27	854	0.040476
2025-06-17 12:13:28	855	0.043102
2025-06-17 12:13:29	856	0.038834
2025-06-17 12:13:30	857	0.0454
2025-06-17 12:13:31	858	0.041789
2025-06-17 12:13:32	859	0.038177
2025-06-17 12:13:33	860	0.04146
2025-06-17 12:13:34	861	0.042445
2025-06-17 12:13:35	862	0.045072
2025-06-17 12:13:36	863	0.042117
2025-06-17 12:13:37	864	0.041132
2025-06-17 12:13:38	865	0.044743
2025-06-17 12:13:39	866	0.042117
2025-06-17 12:13:40	867	0.037521
2025-06-17 12:13:41	868	0.043759
2025-06-17 12:13:42	869	0.045728
2025-06-17 12:13:44	871	0.039162
2025-06-17 12:13:44	871	0.037193
2025-06-17 12:13:45	872	0.043102
2025-06-17 12:13:46	873	0.036536
2025-06-17 12:13:47	874	0.04146
2025-06-17 12:13:48	875	0.04343
2025-06-17 12:13:49	876	0.037521
2025-06-17 12:13:51	878	0.039491
2025-06-17 12:13:52	879	0.040804
2025-06-17 12:13:53	880	0.038177
2025-06-17 12:13:53	880	0.039491
2025-06-17 12:13:54	881	0.038834
2025-06-17 12:13:55	882	0.045072
2025-06-17 12:13:56	883	0.043102
2025-06-17 12:13:57	884	0.041132
2025-06-17 12:13:58	885	0.040476
2025-06-17 12:14:00	887	0.039491
2025-06-17 12:14:00	887	0.037521
2025-06-17 12:14:02	889	0.043102
2025-06-17 12:14:02	889	0.039819
2025-06-17 12:14:03	890	0.047042
2025-06-17 12:14:04	891	0.036536
2025-06-17 12:14:05	892	0.04146
2025-06-17 12:14:07	894	0.04146
2025-06-17 12:14:08	895	0.039491
2025-06-17 12:14:08	895	0.039491
2025-06-17 12:14:09	896	0.046057
2025-06-17 12:14:10	897	0.04146
2025-06-17 12:14:11	898	0.040804
2025-06-17 12:14:12	899	0.039819
2025-06-17 12:14:13	900	0.040476
2025-06-17 12:14:14	901	0.041132
2025-06-17 12:14:15	902	0.048683
2025-06-17 12:14:16	903	0.038177
2025-06-17 12:14:17	904	0.042445
2025-06-17 12:14:18	905	0.037521
2025-06-17 12:14:19	906	0.039491
2025-06-17 12:14:20	907	0.039491
2025-06-17 12:14:21	908	0.04146
2025-06-17 12:14:22	909	0.040476
2025-06-17 12:14:23	910	0.04146
2025-06-17 12:14:24	911	0.045072
2025-06-17 12:14:25	912	0.039491
2025-06-17 12:14:26	913	0.036864
2025-06-17 12:14:27	914	0.039162
2025-06-17 12:14:28	915	0.044087
2025-06-17 12:14:29	916	0.040147
2025-06-17 12:14:30	917	0.036864
2025-06-17 12:14:31	918	0.038834
2025-06-17 12:14:33	920	0.040476
2025-06-17 12:14:34	921	0.039162
2025-06-17 12:14:35	922	0.04146
2025-06-17 12:14:35	922	0.041132
2025-06-17 12:14:36	923	0.039162
2025-06-17 12:14:37	924	0.045072
2025-06-17 12:14:38	925	0.042774
2025-06-17 12:14:39	926	0.038834
2025-06-17 12:14:40	927	0.042117
2025-06-17 12:14:41	928	0.039162
2025-06-17 12:14:42	929	0.042445
2025-06-17 12:14:43	930	0.037193
2025-06-17 12:14:44	931	0.034894
2025-06-17 12:14:45	932	0.041789
2025-06-17 12:14:47	934	0.04343
2025-06-17 12:14:47	934	0.043102
2025-06-17 12:14:49	936	0.037193
2025-06-17 12:14:50	937	0.039819
2025-06-17 12:14:51	938	0.043102
2025-06-17 12:14:52	939	0.039162
2025-06-17 12:14:53	940	0.037193
2025-06-17 12:14:54	941	0.04343
2025-06-17 12:14:55	942	0.037849
2025-06-17 12:14:56	943	0.037849
2025-06-17 12:14:57	944	0.04146
2025-06-17 12:14:58	945	0.045728
2025-06-17 12:14:59	946	0.0454
2025-06-17 12:15:00	947	0.041132
2025-06-17 12:15:01	948	0.039819
2025-06-17 12:15:02	949	0.04146
2025-06-17 12:15:03	950	0.038506
2025-06-17 12:15:04	951	0.039162
2025-06-17 12:15:05	952	0.036208
2025-06-17 12:15:06	953	0.040147
2025-06-17 12:15:07	954	0.040147
2025-06-17 12:15:08	955	0.047042
2025-06-17 12:15:09	956	0.039491
2025-06-17 12:15:10	957	0.044743
2025-06-17 12:15:11	958	0.040804
2025-06-17 12:15:12	959	0.041132
2025-06-17 12:15:13	960	0.040476
2025-06-17 12:15:14	961	0.04146
2025-06-17 12:15:15	962	0.044743
2025-06-17 12:15:16	963	0.040804
2025-06-17 12:15:17	964	0.040804
2025-06-17 12:15:18	965	0.036536
2025-06-17 12:15:19	966	0.035551
2025-06-17 12:15:20	967	0.042774
2025-06-17 12:15:21	968	0.046057
2025-06-17 12:15:22	969	0.043759
2025-06-17 12:15:23	970	0.046713
2025-06-17 12:15:24	971	0.034566
2025-06-17 12:15:25	972	0.0454
2025-06-17 12:15:26	973	0.046385
2025-06-17 12:15:27	974	0.040147
2025-06-17 12:15:28	975	0.038506
2025-06-17 12:15:29	976	0.041789
2025-06-17 12:15:30	977	0.044743
2025-06-17 12:15:31	978	0.035879
2025-06-17 12:15:32	979	0.039819
2025-06-17 12:15:33	980	0.042117
2025-06-17 12:15:34	981	0.040476
2025-06-17 12:15:35	982	0.043759
2025-06-17 12:15:36	983	0.042774
2025-06-17 12:15:37	984	0.040804
2025-06-17 12:15:38	985	0.034566
2025-06-17 12:15:39	986	0.038834
2025-06-17 12:15:40	987	0.042774
2025-06-17 12:15:41	988	0.04146
2025-06-17 12:15:42	989	0.039491
2025-06-17 12:15:43	990	0.042774
2025-06-17 12:15:44	991	0.041132
2025-06-17 12:15:45	992	0.040476
2025-06-17 12:15:46	993	0.037521
2025-06-17 12:15:47	994	0.041132
2025-06-17 12:15:48	995	0.042774
2025-06-17 12:15:49	996	0.040476
2025-06-17 12:15:50	997	0.040476
2025-06-17 12:15:51	998	0.034894
2025-06-17 12:15:51	998	0.042117
2025-06-17 12:15:52	999	0.043759
2025-06-17 12:15:53	1000	0.041132
2025-06-17 12:15:54	1001	0.04343
2025-06-17 12:15:55	1002	0.046385
2025-06-17 12:15:56	1003	0.036536
2025-06-17 12:15:57	1004	0.041789
2025-06-17 12:15:58	1005	0.039162
2025-06-17 12:15:59	1006	0.044743
2025-06-17 12:16:00	1007	0.04146
2025-06-17 12:16:01	1008	0.035551
2025-06-17 12:16:02	1009	0.038506
2025-06-17 12:16:03	1010	0.033581
2025-06-17 12:16:04	1011	0.037521
2025-06-17 12:16:05	1012	0.037849
2025-06-17 12:16:06	1013	0.035551
2025-06-17 12:16:07	1014	0.043759
2025-06-17 12:16:08	1015	0.040147
2025-06-17 12:16:09	1016	0.039491
2025-06-17 12:16:10	1017	0.03391
2025-06-17 12:16:10	1017	0.04343
2025-06-17 12:16:12	1019	0.035223
2025-06-17 12:16:13	1020	0.041132
2025-06-17 12:16:14	1021	0.040147
2025-06-17 12:16:14	1021	0.038506
2025-06-17 12:16:15	1022	0.040147
2025-06-17 12:16:16	1023	0.039491
2025-06-17 12:16:17	1024	0.037521
2025-06-17 12:16:18	1025	0.038506
2025-06-17 12:16:19	1026	0.040476
2025-06-17 12:16:20	1027	0.039819
2025-06-17 12:16:21	1028	0.039819
2025-06-17 12:16:22	1029	0.038506
2025-06-17 12:16:23	1030	0.040476
2025-06-17 12:16:24	1031	0.037521
2025-06-17 12:16:25	1032	0.039819
2025-06-17 12:16:26	1033	0.040476
2025-06-17 12:16:27	1034	0.043102
2025-06-17 12:16:28	1035	0.039491
2025-06-17 12:16:29	1036	0.036864
2025-06-17 12:16:30	1037	0.034238
2025-06-17 12:16:31	1038	0.039819
2025-06-17 12:16:32	1039	0.04146
2025-06-17 12:16:33	1040	0.039162
2025-06-17 12:16:34	1041	0.037849
2025-06-17 12:16:35	1042	0.041132
2025-06-17 12:16:36	1043	0.034566
2025-06-17 12:16:37	1044	0.039162
2025-06-17 12:16:38	1045	0.045072
2025-06-17 12:16:39	1046	0.035223
2025-06-17 12:16:40	1047	0.042774
2025-06-17 12:16:41	1048	0.037849
2025-06-17 12:16:41	1048	0.036864
2025-06-17 12:16:42	1049	0.040476
2025-06-17 12:16:43	1050	0.043759
2025-06-17 12:16:44	1051	0.043102
2025-06-17 12:16:45	1052	0.043102
2025-06-17 12:16:46	1053	0.0454
2025-06-17 12:16:47	1054	0.040476
2025-06-17 12:16:48	1055	0.037521
2025-06-17 12:16:49	1056	0.042117
2025-06-17 12:16:50	1057	0.037521
2025-06-17 12:16:51	1058	0.040804
2025-06-17 12:16:52	1059	0.040804
2025-06-17 12:16:53	1060	0.041132
2025-06-17 12:16:54	1061	0.04343
2025-06-17 12:16:55	1062	0.047698
2025-06-17 12:16:56	1063	0.037521
2025-06-17 12:16:57	1064	0.042774
2025-06-17 12:16:58	1065	0.046713
2025-06-17 12:16:59	1066	0.039491
2025-06-17 12:17:00	1067	0.041132
2025-06-17 12:17:01	1068	0.040476
2025-06-17 12:17:02	1069	0.039162
2025-06-17 12:17:03	1070	0.037521
2025-06-17 12:17:03	1070	0.038177
2025-06-17 12:17:05	1072	0.040476
2025-06-17 12:17:06	1073	0.039162
2025-06-17 12:17:07	1074	0.04146
2025-06-17 12:17:08	1075	0.040476
2025-06-17 12:17:08	1075	0.039819
2025-06-17 12:17:09	1076	0.04146
2025-06-17 12:17:10	1077	0.044415
2025-06-17 12:17:11	1078	0.037849
2025-06-17 12:17:12	1079	0.038834
2025-06-17 12:17:13	1080	0.043102
2025-06-17 12:17:15	1082	0.040147
2025-06-17 12:17:15	1082	0.04343
2025-06-17 12:17:16	1083	0.041132
2025-06-17 12:17:17	1084	0.040147
2025-06-17 12:17:18	1085	0.04146
2025-06-17 12:17:19	1086	0.04343
2025-06-17 12:17:20	1087	0.046713
2025-06-17 12:17:21	1088	0.041132
2025-06-17 12:17:22	1089	0.042117
2025-06-17 12:17:23	1090	0.044743
2025-06-17 12:17:24	1091	0.043102
2025-06-17 12:17:25	1092	0.038834
2025-06-17 12:17:26	1093	0.040147
2025-06-17 12:17:27	1094	0.040147
2025-06-17 12:17:28	1095	0.042117
2025-06-17 12:17:29	1096	0.040476
2025-06-17 12:17:30	1097	0.043759
2025-06-17 12:17:31	1098	0.038177
2025-06-17 12:17:32	1099	0.044087
2025-06-17 12:17:33	1100	0.04343
2025-06-17 12:17:34	1101	0.046713
2025-06-17 12:17:35	1102	0.040804
2025-06-17 12:17:36	1103	0.040147
2025-06-17 12:17:37	1104	0.039162
2025-06-17 12:17:38	1105	0.041132
2025-06-17 12:17:39	1106	0.041789
2025-06-17 12:17:40	1107	0.042774
2025-06-17 12:17:41	1108	0.038506
2025-06-17 12:17:42	1109	0.035879
2025-06-17 12:17:43	1110	0.038506
2025-06-17 12:17:44	1111	0.039491
2025-06-17 12:17:45	1112	0.041132
2025-06-17 12:17:46	1113	0.040804
2025-06-17 12:17:47	1114	0.036208
2025-06-17 12:17:48	1115	0.04146
2025-06-17 12:17:49	1116	0.037193
2025-06-17 12:17:50	1117	0.04146
2025-06-17 12:17:51	1118	0.041132
2025-06-17 12:17:52	1119	0.037193
2025-06-17 12:17:53	1120	0.038177
2025-06-17 12:17:54	1121	0.047042
2025-06-17 12:17:55	1122	0.04146
2025-06-17 12:17:57	1124	0.038506
2025-06-17 12:17:58	1125	0.037193
2025-06-17 12:17:59	1126	0.04146
2025-06-17 12:18:00	1127	0.042445
2025-06-17 12:18:01	1128	0.04146
2025-06-17 12:18:01	1128	0.039162
2025-06-17 12:18:02	1129	0.038506
2025-06-17 12:18:03	1130	0.046385
2025-06-17 12:18:05	1132	0.045072
2025-06-17 12:18:06	1133	0.038177
2025-06-17 12:18:07	1134	0.044087
2025-06-17 12:18:07	1134	0.045728
2025-06-17 12:18:08	1135	0.043759
2025-06-17 12:18:09	1136	0.042774
2025-06-17 12:18:10	1137	0.044087
2025-06-17 12:18:11	1138	0.047042
2025-06-17 12:18:13	1140	0.040476
2025-06-17 12:18:14	1141	0.04146
2025-06-17 12:18:14	1141	0.04343
2025-06-17 12:18:16	1143	0.035223
2025-06-17 12:18:16	1143	0.040804
2025-06-17 12:18:17	1144	0.041132
2025-06-17 12:18:18	1145	0.037193
2025-06-17 12:18:19	1146	0.037849
2025-06-17 12:18:21	1148	0.049011
2025-06-17 12:18:22	1149	0.040147
2025-06-17 12:18:22	1149	0.047042
2025-06-17 12:18:24	1151	0.042117
2025-06-17 12:18:25	1152	0.040476
2025-06-17 12:18:26	1153	0.040147
2025-06-17 12:18:26	1153	0.04146
2025-06-17 12:18:27	1154	0.034894
2025-06-17 12:18:28	1155	0.038834
2025-06-17 12:18:29	1156	0.041789
2025-06-17 12:18:31	1158	0.042445
2025-06-17 12:18:31	1158	0.040476
2025-06-17 12:18:32	1159	0.044415
2025-06-17 12:18:33	1160	0.04343
2025-06-17 12:18:34	1161	0.038506
2025-06-17 12:18:35	1162	0.039819
2025-06-17 12:18:36	1163	0.041789
2025-06-17 12:18:37	1164	0.036208
2025-06-17 12:18:39	1166	0.042117
2025-06-17 12:18:40	1167	0.037193
2025-06-17 12:18:40	1167	0.04343
2025-06-17 12:18:41	1168	0.040147
2025-06-17 12:18:42	1169	0.037193
2025-06-17 12:18:43	1170	0.043759
2025-06-17 12:18:44	1171	0.042445
2025-06-17 12:18:45	1172	0.042445
2025-06-17 12:18:47	1174	0.038177
2025-06-17 12:18:48	1175	0.039819
2025-06-17 12:18:49	1176	0.034566
2025-06-17 12:18:49	1176	0.042117
2025-06-17 12:18:50	1177	0.042774
2025-06-17 12:18:51	1178	0.042774
2025-06-17 12:18:52	1179	0.043102
2025-06-17 12:18:54	1181	0.036208
2025-06-17 12:18:55	1182	0.04146
2025-06-17 12:18:56	1183	0.041789
2025-06-17 12:18:57	1184	0.040804
2025-06-17 12:18:58	1185	0.037193
2025-06-17 12:18:59	1186	0.041789
2025-06-17 12:19:00	1187	0.039162
2025-06-17 12:19:01	1188	0.041789
2025-06-17 12:19:02	1189	0.037521
2025-06-17 12:19:03	1190	0.038177
2025-06-17 12:19:04	1191	0.041132
2025-06-17 12:19:05	1192	0.036864
2025-06-17 12:19:05	1192	0.040476
2025-06-17 12:19:07	1194	0.041132
2025-06-17 12:19:08	1195	0.041132
2025-06-17 12:19:09	1196	0.040147
2025-06-17 12:19:10	1197	0.042117
2025-06-17 12:19:11	1198	0.04146
2025-06-17 12:19:12	1199	0.038506
2025-06-17 12:19:12	1199	0.037521
2025-06-17 12:19:13	1200	0.043759
2025-06-17 12:19:15	1202	0.039819
2025-06-17 12:19:16	1203	0.039491
2025-06-17 12:19:17	1204	0.046057
2025-06-17 12:19:18	1205	0.042117
2025-06-17 12:19:19	1206	0.043102
2025-06-17 12:19:20	1207	0.038506
2025-06-17 12:19:21	1208	0.044743
2025-06-17 12:19:21	1208	0.04737
2025-06-17 12:19:23	1210	0.04146
2025-06-17 12:19:23	1210	0.042117
2025-06-17 12:19:24	1211	0.039491
2025-06-17 12:19:25	1212	0.046713
2025-06-17 12:19:26	1213	0.040147
2025-06-17 12:19:27	1214	0.042445
2025-06-17 12:19:28	1215	0.039819
2025-06-17 12:19:29	1216	0.041132
2025-06-17 12:19:30	1217	0.039491
2025-06-17 12:19:31	1218	0.046057
2025-06-17 12:19:32	1219	0.044415
2025-06-17 12:19:33	1220	0.042117
2025-06-17 12:19:34	1221	0.043759
2025-06-17 12:19:35	1222	0.042774
2025-06-17 12:19:36	1223	0.035551
2025-06-17 12:19:37	1224	0.043102
2025-06-17 12:19:38	1225	0.042117
2025-06-17 12:19:39	1226	0.039491
2025-06-17 12:19:40	1227	0.043102
2025-06-17 12:19:41	1228	0.040804
2025-06-17 12:19:42	1229	0.039491
2025-06-17 12:19:43	1230	0.037849
2025-06-17 12:19:44	1231	0.044415
2025-06-17 12:19:45	1232	0.043759
2025-06-17 12:19:46	1233	0.041132
2025-06-17 12:19:47	1234	0.045728
2025-06-17 12:19:48	1235	0.046385
2025-06-17 12:19:49	1236	0.039819
2025-06-17 12:19:50	1237	0.046385
2025-06-17 12:19:51	1238	0.047042
2025-06-17 12:19:52	1239	0.040147
2025-06-17 12:19:53	1240	0.037849
2025-06-17 12:19:54	1241	0.045728
2025-06-17 12:19:55	1242	0.046713
2025-06-17 12:19:56	1243	0.03391
2025-06-17 12:19:57	1244	0.04343
2025-06-17 12:19:58	1245	0.046057
2025-06-17 12:19:59	1246	0.045072
2025-06-17 12:20:00	1247	0.042445
2025-06-17 12:20:01	1248	0.036208
2025-06-17 12:20:02	1249	0.039819
2025-06-17 12:20:03	1250	0.040804
2025-06-17 12:20:04	1251	0.04737
2025-06-17 12:20:05	1252	0.038177
2025-06-17 12:20:06	1253	0.038177
2025-06-17 12:20:07	1254	0.039819
2025-06-17 12:20:08	1255	0.043759
2025-06-17 12:20:09	1256	0.038506
2025-06-17 12:20:10	1257	0.047698
2025-06-17 12:20:11	1258	0.042117
2025-06-17 12:20:12	1259	0.044415
2025-06-17 12:20:13	1260	0.034238
2025-06-17 12:20:14	1261	0.032925
2025-06-17 12:20:14	1261	0.045072
2025-06-17 12:20:15	1262	0.036208
2025-06-17 12:20:16	1263	0.043102
2025-06-17 12:20:17	1264	0.041132
2025-06-17 12:20:18	1265	0.041789
2025-06-17 12:20:19	1266	0.035551
2025-06-17 12:20:20	1267	0.04146
2025-06-17 12:20:21	1268	0.042445
2025-06-17 12:20:22	1269	0.042445
2025-06-17 12:20:23	1270	0.037521
2025-06-17 12:20:24	1271	0.042774
2025-06-17 12:20:25	1272	0.041789
2025-06-17 12:20:26	1273	0.043759
2025-06-17 12:20:27	1274	0.042117
2025-06-17 12:20:28	1275	0.034566
2025-06-17 12:20:29	1276	0.044743
2025-06-17 12:20:30	1277	0.0454

## Sheet: Pressure Data
dateTime	Relative time	G1	G2	G4	G5
2025-06-17 11:57:06	0	5.76e-06	0.0001	0.0001	-0.041297
2025-06-17 11:57:07	1	5.76e-06	0.0001	0.0001	-0.045674
2025-06-17 11:57:08	2	5.78e-06	0.0001	0.0001	-0.028166
2025-06-17 11:57:09	3	5.78e-06	0.0001	0.0001	-0.028166
2025-06-17 11:57:10	4	5.78e-06	0.0001	0.0001	-0.032543
2025-06-17 11:57:11	5	5.78e-06	0.0001	0.0001	-0.032543
2025-06-17 11:57:12	6	5.78e-06	0.0001	0.0001	-0.023789
2025-06-17 11:57:13	7	5.78e-06	0.0001	0.0001	-0.032543
2025-06-17 11:57:14	8	5.78e-06	0.0001	0.0001	-0.03692
2025-06-17 11:57:15	9	5.78e-06	0.0001	0.0001	-0.032543
2025-06-17 11:57:16	10	5.78e-06	0.0001	0.0001	-0.03692
2025-06-17 11:57:17	11	5.78e-06	0.0001	0.0001	-0.019412
2025-06-17 11:57:18	12	5.76e-06	0.0001	0.0001	-0.032543
2025-06-17 11:57:19	13	5.76e-06	0.0001	0.0001	-0.045674
2025-06-17 11:57:20	14	5.78e-06	0.0001	0.0001	-0.032543
2025-06-17 11:57:21	15	5.76e-06	0.0001	0.0001	-0.041297
2025-06-17 11:57:22	16	5.78e-06	0.0001	0.0001	-0.041297
2025-06-17 11:57:24	18	5.78e-06	0.0001	0.0001	-0.028166
2025-06-17 11:57:25	19	5.78e-06	0.0001	0.0001	-0.032543
2025-06-17 11:57:26	20	5.78e-06	0.0001	0.0001	-0.045674
2025-06-17 11:57:27	21	5.78e-06	0.0001	0.0001	-0.03692
2025-06-17 11:57:27	21	5.78e-06	0.0001	0.0001	-0.032543
2025-06-17 11:57:28	22	5.78e-06	0.0001	0.0001	-0.032543
2025-06-17 11:57:29	23	5.76e-06	0.0001	0.0001	-0.03692
2025-06-17 11:57:30	24	5.76e-06	0.0001	0.0001	-0.03692
2025-06-17 11:57:32	26	5.78e-06	0.0001	0.0001	-0.03692
2025-06-17 11:57:33	27	5.78e-06	0.0001	0.0001	-0.028166
2025-06-17 11:57:34	28	5.78e-06	0.0001	0.0001	-0.045674
2025-06-17 11:57:35	29	5.78e-06	0.0001	0.0001	-0.032543
2025-06-17 11:57:35	29	5.78e-06	0.0001	0.0001	-0.028166
2025-06-17 11:57:36	30	5.84e-06	0.0001	0.0001	-0.041297
2025-06-17 11:57:37	31	5.87e-06	0.0001	0.0001	-0.05005
2025-06-17 11:57:38	32	5.87e-06	0.0001	0.0001	-0.028166
2025-06-17 11:57:39	33	5.87e-06	0.0001	0.0001	-0.041297
2025-06-17 11:57:40	34	5.87e-06	0.0001	0.0001	-0.03692
2025-06-17 11:57:41	35	5.87e-06	0.0001	0.0001	-0.032543
2025-06-17 11:57:42	36	5.87e-06	0.0001	0.0001	-0.028166
2025-06-17 11:57:43	37	5.87e-06	0.0001	0.0001	-0.028166
2025-06-17 11:57:44	38	5.87e-06	0.0001	0.0001	-0.032543
2025-06-17 11:57:45	39	5.85e-06	0.0001	0.0001	-0.045674
2025-06-17 11:57:46	40	5.87e-06	0.0001	0.0001	-0.041297
2025-06-17 11:57:47	41	5.87e-06	0.0001	0.0001	-0.015035
2025-06-17 11:57:48	42	5.87e-06	0.0001	0.0001	-0.028166
2025-06-17 11:57:49	43	5.87e-06	0.0001	0.0001	-0.028166
2025-06-17 11:57:50	44	5.87e-06	0.0001	0.0001	-0.041297
2025-06-17 11:57:51	45	5.87e-06	0.0001	0.0001	-0.023789
2025-06-17 11:57:52	46	5.87e-06	0.0001	0.0001	-0.03692
2025-06-17 11:57:53	47	5.87e-06	0.0001	0.0001	-0.032543
2025-06-17 11:57:54	48	5.87e-06	0.0001	0.0001	-0.041297
2025-06-17 11:57:55	49	5.87e-06	0.0001	0.0001	-0.041297
2025-06-17 11:57:56	50	5.87e-06	0.0001	0.0001	-0.023789
2025-06-17 11:57:57	51	5.87e-06	0.0001	0.0001	-0.041297
2025-06-17 11:57:58	52	5.87e-06	0.0001	0.0001	-0.023789
2025-06-17 11:57:59	53	5.87e-06	0.0001	0.0001	-0.05005
2025-06-17 11:58:00	54	5.87e-06	0.0001	0.0001	-0.045674
2025-06-17 11:58:01	55	5.87e-06	0.0001	0.0001	-0.03692
2025-06-17 11:58:02	56	5.87e-06	0.0001	0.0001	-0.028166
2025-06-17 11:58:02	56	5.87e-06	0.0001	0.0001	-0.03692
2025-06-17 11:58:03	57	5.87e-06	0.0001	0.0001	-0.032543
2025-06-17 11:58:04	58	5.89e-06	0.0001	0.0001	-0.041297
2025-06-17 11:58:05	59	5.87e-06	0.0001	0.0001	-0.028166
2025-06-17 11:58:06	60	5.87e-06	0.0001	0.0001	-0.045674
2025-06-17 11:58:07	61	5.87e-06	0.0001	0.0001	-0.028166
2025-06-17 11:58:08	62	5.87e-06	0.0001	0.0001	-0.03692
2025-06-17 11:58:09	63	5.87e-06	0.0001	0.0001	-0.023789
2025-06-17 11:58:10	64	5.87e-06	0.0001	0.0001	-0.041297
2025-06-17 11:58:11	65	5.87e-06	0.0001	0.0001	-0.023789
2025-06-17 11:58:12	66	5.85e-06	0.0001	0.0001	-0.032543
2025-06-17 11:58:13	67	5.87e-06	0.0001	0.0001	-0.032543
2025-06-17 11:58:14	68	5.87e-06	0.0001	0.0001	-0.03692
2025-06-17 11:58:15	69	5.87e-06	0.0001	0.0001	-0.041297
2025-06-17 11:58:16	70	5.87e-06	0.0001	0.0001	-0.032543
2025-06-17 11:58:17	71	5.87e-06	0.0001	0.0001	-0.041297
2025-06-17 11:58:18	72	5.85e-06	0.0001	0.0001	-0.045674
2025-06-17 11:58:19	73	5.87e-06	0.0001	0.0001	-0.019412
2025-06-17 11:58:20	74	5.87e-06	0.0001	0.0001	-0.032543
2025-06-17 11:58:21	75	5.87e-06	0.0001	0.0001	-0.032543
2025-06-17 11:58:22	76	5.85e-06	0.0001	0.0001	-0.023789
2025-06-17 11:58:23	77	5.87e-06	0.0001	0.0001	-0.03692
2025-06-17 11:58:24	78	5.87e-06	0.0001	0.0001	-0.03692
2025-06-17 11:58:25	79	5.87e-06	0.0001	0.0001	-0.03692
2025-06-17 11:58:26	80	5.87e-06	0.0001	0.0001	-0.023789
2025-06-17 11:58:26	80	5.87e-06	0.0001	0.0001	-0.03692
2025-06-17 11:58:28	82	5.87e-06	0.0001	0.0001	-0.03692
2025-06-17 11:58:28	82	5.87e-06	0.0001	0.0001	-0.028166
2025-06-17 11:58:29	83	5.87e-06	0.0001	0.0001	-0.03692
2025-06-17 11:58:30	84	5.87e-06	0.0001	0.0001	-0.03692
2025-06-17 11:58:31	85	5.85e-06	0.0001	0.0001	-0.032543
2025-06-17 11:58:32	86	5.87e-06	0.0001	0.0001	-0.03692
2025-06-17 11:58:33	87	5.87e-06	0.0001	0.0001	-0.03692
2025-06-17 11:58:34	88	5.87e-06	0.0001	0.0001	-0.032543
2025-06-17 11:58:35	89	5.87e-06	0.0001	0.0001	-0.041297
2025-06-17 11:58:36	90	5.85e-06	0.0001	0.0001	-0.045674
2025-06-17 11:58:37	91	5.87e-06	0.0001	0.0001	-0.03692
2025-06-17 11:58:38	92	5.87e-06	0.0001	0.0001	-0.03692
2025-06-17 11:58:39	93	5.87e-06	0.0001	0.0001	-0.041297
2025-06-17 11:58:40	94	5.87e-06	0.0001	0.0001	-0.041297
2025-06-17 11:58:41	95	5.85e-06	0.0001	0.0001	-0.032543
2025-06-17 11:58:42	96	5.87e-06	0.0001	0.0001	-0.028166
2025-06-17 11:58:43	97	5.8e-06	0.0001	0.0001	-0.032543
2025-06-17 11:58:44	98	5.78e-06	0.0001	0.0001	-0.032543
2025-06-17 11:58:45	99	5.78e-06	0.0001	0.0001	-0.028166
2025-06-17 11:58:46	100	5.78e-06	0.0001	0.0001	-0.028166
2025-06-17 11:58:47	101	5.78e-06	0.0001	0.0001	-0.032543
2025-06-17 11:58:48	102	5.78e-06	0.0001	0.0001	-0.028166
2025-06-17 11:58:49	103	5.78e-06	0.0001	0.0001	-0.028166
2025-06-17 11:58:50	104	5.78e-06	0.0001	0.0001	-0.032543
2025-06-17 11:58:51	105	5.78e-06	0.0001	0.0001	-0.041297
2025-06-17 11:58:52	106	5.78e-06	0.0001	0.0001	-0.03692
2025-06-17 11:58:52	106	5.78e-06	0.0001	0.0001	-0.03692
2025-06-17 11:58:53	107	5.78e-06	0.0001	0.0001	-0.03692
2025-06-17 11:58:54	108	5.76e-06	0.0001	0.0001	-0.03692
2025-06-17 11:58:55	109	5.78e-06	0.0001	0.0001	-0.03692
2025-06-17 11:58:56	110	5.76e-06	0.0001	0.0001	-0.028166
2025-06-17 11:58:57	111	5.78e-06	0.0001	0.0001	-0.028166
2025-06-17 11:58:58	112	5.78e-06	0.0001	0.0001	-0.03692
2025-06-17 11:58:59	113	5.78e-06	0.0001	0.0001	-0.028166
2025-06-17 11:59:00	114	5.76e-06	0.0001	0.0001	-0.03692
2025-06-17 11:59:01	115	5.78e-06	0.0001	0.0001	-0.028166
2025-06-17 11:59:02	116	5.76e-06	0.0001	0.0001	-0.019412
2025-06-17 11:59:03	117	5.78e-06	0.0001	0.0001	-0.045674
2025-06-17 11:59:04	118	5.78e-06	0.0001	0.0001	-0.023789
2025-06-17 11:59:05	119	5.78e-06	0.0001	0.0001	-0.023789
2025-06-17 11:59:06	120	5.78e-06	0.0001	0.0001	-0.015035
2025-06-17 11:59:07	121	5.78e-06	0.0001	0.0001	-0.041297
2025-06-17 11:59:08	122	5.78e-06	0.0001	0.0001	-0.03692
2025-06-17 11:59:09	123	5.78e-06	0.0001	0.0001	-0.045674
2025-06-17 11:59:10	124	5.78e-06	0.0001	0.0001	-0.045674
2025-06-17 11:59:11	125	5.76e-06	0.0001	0.0001	-0.041297
2025-06-17 11:59:12	126	5.78e-06	0.0001	0.0001	-0.019412
2025-06-17 11:59:13	127	5.78e-06	0.0001	0.0001	-0.023789
2025-06-17 11:59:14	128	5.76e-06	0.0001	0.0001	-0.032543
2025-06-17 11:59:15	129	5.78e-06	0.0001	0.0001	-0.032543
2025-06-17 11:59:16	130	5.78e-06	0.0001	0.0001	-0.041297
2025-06-17 11:59:17	131	5.76e-06	0.0001	0.0001	-0.041297
2025-06-17 11:59:18	132	5.78e-06	0.0001	0.0001	-0.03692
2025-06-17 11:59:18	132	5.78e-06	0.0001	0.0001	-0.032543
2025-06-17 11:59:19	133	5.78e-06	0.0001	0.0001	-0.041297
2025-06-17 11:59:20	134	5.76e-06	0.0001	0.0001	-0.032543
2025-06-17 11:59:21	135	5.78e-06	0.0001	0.0001	-0.045674
2025-06-17 11:59:22	136	5.78e-06	0.0001	0.0001	-0.03692
2025-06-17 11:59:23	137	5.78e-06	0.0001	0.0001	-0.03692
2025-06-17 11:59:24	138	5.78e-06	0.0001	0.0001	-0.041297
2025-06-17 11:59:25	139	5.76e-06	0.0001	0.0001	-0.03692
2025-06-17 11:59:26	140	5.78e-06	0.0001	0.0001	-0.041297
2025-06-17 11:59:27	141	5.78e-06	0.0001	0.0001	-0.032543
2025-06-17 11:59:28	142	5.76e-06	0.0001	0.0001	-0.028166
2025-06-17 11:59:29	143	5.78e-06	0.0001	0.0001	-0.045674
2025-06-17 11:59:30	144	5.78e-06	0.0001	0.0001	-0.023789
2025-06-17 11:59:31	145	5.76e-06	0.0001	0.0001	-0.032543
2025-06-17 11:59:32	146	5.78e-06	0.0001	0.0001	-0.03692
2025-06-17 11:59:33	147	5.78e-06	0.0001	0.0001	-0.03692
2025-06-17 11:59:34	148	5.78e-06	0.0001	0.0001	-0.032543
2025-06-17 11:59:35	149	5.78e-06	0.0001	0.0001	-0.041297
2025-06-17 11:59:36	150	5.78e-06	0.0001	0.0001	-0.05005
2025-06-17 11:59:37	151	5.78e-06	0.0001	0.0001	-0.041297
2025-06-17 11:59:38	152	5.78e-06	0.0001	0.0001	-0.03692
2025-06-17 11:59:39	153	5.78e-06	0.0001	0.0001	-0.032543
2025-06-17 11:59:40	154	5.78e-06	0.0001	0.0001	-0.015035
2025-06-17 11:59:41	155	5.76e-06	0.0001	0.0001	-0.041297
2025-06-17 11:59:42	156	5.78e-06	0.0001	0.0001	-0.03692
2025-06-17 11:59:43	157	5.78e-06	0.0001	0.0001	-0.041297
2025-06-17 11:59:43	157	5.78e-06	0.0001	0.0001	-0.032543
2025-06-17 11:59:44	158	5.78e-06	0.0001	0.0001	-0.023789
2025-06-17 11:59:45	159	5.78e-06	0.0001	0.0001	-0.041297
2025-06-17 11:59:46	160	5.76e-06	0.0001	0.0001	-0.028166
2025-06-17 11:59:47	161	5.76e-06	0.0001	0.0001	-0.028166
2025-06-17 11:59:48	162	5.76e-06	0.0001	0.0001	-0.032543
2025-06-17 11:59:49	163	5.78e-06	0.0001	0.0001	-0.041297
2025-06-17 11:59:50	164	5.78e-06	0.0001	0.0001	-0.028166
2025-06-17 11:59:51	165	5.78e-06	0.0001	0.0001	-0.028166
2025-06-17 11:59:52	166	5.76e-06	0.0001	0.0001	-0.03692
2025-06-17 11:59:53	167	5.78e-06	0.0001	0.0001	-0.032543
2025-06-17 11:59:54	168	5.78e-06	0.0001	0.0001	-0.028166
2025-06-17 11:59:55	169	5.78e-06	0.0001	0.0001	-0.028166
2025-06-17 11:59:56	170	5.78e-06	0.0001	0.0001	-0.028166
2025-06-17 11:59:57	171	5.78e-06	0.0001	0.0001	-0.028166
2025-06-17 11:59:58	172	5.78e-06	0.0001	0.0001	-0.028166
2025-06-17 11:59:59	173	5.76e-06	0.0001	0.0001	-0.028166
2025-06-17 12:00:00	174	5.76e-06	0.0001	0.0001	-0.045674
2025-06-17 12:00:01	175	5.78e-06	0.0001	0.0001	-0.019412
2025-06-17 12:00:02	176	5.78e-06	0.0001	0.0001	-0.023789
2025-06-17 12:00:03	177	5.78e-06	0.0001	0.0001	-0.041297
2025-06-17 12:00:04	178	5.78e-06	0.0001	0.0001	-0.03692
2025-06-17 12:00:05	179	5.78e-06	0.0001	0.0001	-0.019412
2025-06-17 12:00:06	180	5.78e-06	0.0001	0.0001	-0.032543
2025-06-17 12:00:07	181	5.78e-06	0.0001	0.0001	-0.019412
2025-06-17 12:00:08	182	5.78e-06	0.0001	0.0001	-0.041297
2025-06-17 12:00:09	183	5.78e-06	0.0001	0.0001	-0.03692
2025-06-17 12:00:10	184	5.78e-06	0.0001	0.0001	-0.023789
2025-06-17 12:00:11	185	5.78e-06	0.0001	0.0001	-0.032543
2025-06-17 12:00:12	186	5.76e-06	0.0001	0.0001	-0.041297
2025-06-17 12:00:13	187	5.78e-06	0.0001	0.0001	-0.032543
2025-06-17 12:00:14	188	5.78e-06	0.0001	0.0001	-0.041297
2025-06-17 12:00:16	190	5.76e-06	0.0001	0.0001	-0.041297
2025-06-17 12:00:17	191	5.78e-06	0.0001	0.0001	-0.028166
2025-06-17 12:00:18	192	5.78e-06	0.0001	0.0001	-0.019412
2025-06-17 12:00:19	193	5.78e-06	0.0001	0.0001	-0.03692
2025-06-17 12:00:20	194	5.78e-06	0.0001	0.0001	-0.03692
2025-06-17 12:00:21	195	5.78e-06	0.0001	0.0001	-0.032543
2025-06-17 12:00:22	196	5.78e-06	0.0001	0.0001	-0.03692
2025-06-17 12:00:23	197	5.78e-06	0.0001	0.0001	-0.041297
2025-06-17 12:00:24	198	5.78e-06	0.0001	0.0001	-0.023789
2025-06-17 12:00:25	199	5.78e-06	0.0001	0.0001	-0.028166
2025-06-17 12:00:26	200	5.78e-06	0.0001	0.0001	-0.023789
2025-06-17 12:00:27	201	5.76e-06	0.0001	0.0001	-0.019412
2025-06-17 12:00:28	202	5.78e-06	0.0001	0.0001	-0.03692
2025-06-17 12:00:29	203	5.78e-06	0.0001	0.0001	-0.023789
2025-06-17 12:00:30	204	5.78e-06	0.0001	0.0001	-0.032543
2025-06-17 12:00:32	206	5.78e-06	0.0001	0.0001	-0.023789
2025-06-17 12:00:33	207	5.78e-06	0.0001	0.0001	-0.028166
2025-06-17 12:00:34	208	5.78e-06	0.0001	0.0001	-0.032543
2025-06-17 12:00:35	209	5.78e-06	0.0001	0.0001	-0.032543
2025-06-17 12:00:36	210	5.78e-06	0.0001	0.0001	-0.028166
2025-06-17 12:00:37	211	5.78e-06	0.0001	0.0001	-0.032543
2025-06-17 12:00:38	212	5.76e-06	0.0001	0.0001	-0.032543
2025-06-17 12:00:39	213	5.76e-06	0.0001	0.0001	-0.032543
2025-06-17 12:00:40	214	5.78e-06	0.0001	0.0001	-0.041297
2025-06-17 12:00:41	215	5.78e-06	0.0001	0.0001	-0.032543
2025-06-17 12:00:42	216	5.78e-06	0.0001	0.0001	-0.041297
2025-06-17 12:00:43	217	5.78e-06	0.0001	0.0001	-0.028166
2025-06-17 12:00:44	218	5.78e-06	0.0001	0.0001	-0.028166
2025-06-17 12:00:45	219	5.78e-06	0.0001	0.0001	-0.028166
2025-06-17 12:00:46	220	5.78e-06	0.0001	0.0001	-0.032543
2025-06-17 12:00:47	221	5.78e-06	0.0001	0.0001	-0.019412
2025-06-17 12:00:48	222	5.78e-06	0.0001	0.0001	-0.019412
2025-06-17 12:00:49	223	5.78e-06	0.0001	0.0001	-0.028166
2025-06-17 12:00:50	224	5.78e-06	0.0001	0.0001	-0.03692
2025-06-17 12:00:51	225	5.78e-06	0.0001	0.0001	-0.045674
2025-06-17 12:00:52	226	5.76e-06	0.0001	0.0001	-0.03692
2025-06-17 12:00:53	227	5.78e-06	0.0001	0.0001	-0.03692
2025-06-17 12:00:54	228	5.76e-06	0.0001	0.0001	-0.041297
2025-06-17 12:00:55	229	5.78e-06	0.0001	0.0001	-0.032543
2025-06-17 12:00:56	230	5.78e-06	0.0001	0.0001	-0.05005
2025-06-17 12:00:57	231	5.76e-06	0.0001	0.0001	-0.041297
2025-06-17 12:00:58	232	5.78e-06	0.0001	0.0001	-0.041297
2025-06-17 12:00:59	233	5.76e-06	0.0001	0.0001	-0.045674
2025-06-17 12:01:00	234	5.78e-06	0.0001	0.0001	-0.032543
2025-06-17 12:01:01	235	5.78e-06	0.0001	0.0001	-0.041297
2025-06-17 12:01:02	236	5.78e-06	0.0001	0.0001	-0.03692
2025-06-17 12:01:03	237	5.78e-06	0.0001	0.0001	-0.041297
2025-06-17 12:01:04	238	5.78e-06	0.0001	0.0001	-0.028166
2025-06-17 12:01:05	239	5.78e-06	0.0001	0.0001	-0.023789
2025-06-17 12:01:06	240	5.78e-06	0.0001	0.0001	-0.023789
2025-06-17 12:01:07	241	5.78e-06	0.0001	0.0001	-0.028166
2025-06-17 12:01:08	242	5.78e-06	0.0001	0.0001	-0.041297
2025-06-17 12:01:09	243	5.76e-06	0.0001	0.0001	-0.041297
2025-06-17 12:01:10	244	5.76e-06	0.0001	0.0001	-0.028166
2025-06-17 12:01:11	245	5.78e-06	0.0001	0.0001	-0.028166
2025-06-17 12:01:12	246	5.78e-06	0.0001	0.0001	-0.05005
2025-06-17 12:01:13	247	5.78e-06	0.0001	0.0001	-0.041297
2025-06-17 12:01:14	248	5.76e-06	0.0001	0.0001	-0.03692
2025-06-17 12:01:15	249	5.78e-06	0.0001	0.0001	-0.023789
2025-06-17 12:01:16	250	5.78e-06	0.0001	0.0001	-0.041297
2025-06-17 12:01:17	251	5.78e-06	0.0001	0.0001	-0.028166
2025-06-17 12:01:18	252	5.78e-06	0.0001	0.0001	-0.041297
2025-06-17 12:01:19	253	5.78e-06	0.0001	0.0001	-0.032543
2025-06-17 12:01:20	254	5.78e-06	0.0001	0.0001	-0.041297
2025-06-17 12:01:21	255	5.78e-06	0.0001	0.0001	-0.041297
2025-06-17 12:01:22	256	5.76e-06	0.0001	0.0001	-0.028166
2025-06-17 12:01:23	257	5.76e-06	0.0001	0.0001	-0.03692
2025-06-17 12:01:24	258	5.78e-06	0.0001	0.0001	-0.023789
2025-06-17 12:01:24	258	5.76e-06	0.0001	0.0001	-0.041297
2025-06-17 12:01:25	259	5.76e-06	0.0001	0.0001	-0.03692
2025-06-17 12:01:26	260	5.74e-06	0.0001	0.0001	-0.032543
2025-06-17 12:01:27	261	5.76e-06	0.0001	0.0001	-0.03692
2025-06-17 12:01:28	262	5.74e-06	0.0001	0.0001	-0.041297
2025-06-17 12:01:29	263	5.78e-06	0.0001	0.0001	-0.045674
2025-06-17 12:01:30	264	5.74e-06	0.0001	0.0001	-0.041297
2025-06-17 12:01:31	265	5.74e-06	0.0001	0.0001	-0.045674
2025-06-17 12:01:32	266	5.76e-06	0.0001	0.0001	-0.028166
2025-06-17 12:01:33	267	5.74e-06	0.0001	0.0001	-0.032543
2025-06-17 12:01:34	268	5.76e-06	0.0001	0.0001	-0.03692
2025-06-17 12:01:35	269	5.74e-06	0.0001	0.0001	-0.03692
2025-06-17 12:01:36	270	5.76e-06	0.0001	0.0001	-0.032543
2025-06-17 12:01:37	271	5.74e-06	0.0001	0.0001	-0.032543
2025-06-17 12:01:38	272	5.72e-06	0.0001	0.0001	-0.032543
2025-06-17 12:01:39	273	5.7e-06	0.0001	0.0001	-0.023789
2025-06-17 12:01:40	274	5.74e-06	0.0001	0.0001	-0.023789
2025-06-17 12:01:41	275	5.72e-06	0.0001	0.0001	-0.010658
2025-06-17 12:01:42	276	5.74e-06	0.0001	0.0001	-0.045674
2025-06-17 12:01:43	277	5.74e-06	0.0001	0.0001	-0.041297
2025-06-17 12:01:44	278	5.72e-06	0.0001	0.0001	-0.041297
2025-06-17 12:01:45	279	5.7e-06	0.0001	0.0001	-0.03692
2025-06-17 12:01:46	280	5.7e-06	0.0001	0.0001	-0.041297
2025-06-17 12:01:47	281	5.7e-06	0.0001	0.0001	-0.041297
2025-06-17 12:01:48	282	5.68e-06	0.0001	0.0001	-0.023789
2025-06-17 12:01:49	283	5.68e-06	0.0001	0.0001	-0.023789
2025-06-17 12:01:50	284	5.68e-06	0.0001	0.0001	-0.023789
2025-06-17 12:01:51	285	5.72e-06	0.0001	0.0001	-0.041297
2025-06-17 12:01:52	286	5.7e-06	0.0001	0.0001	-0.041297
2025-06-17 12:01:53	287	5.7e-06	0.0001	0.0001	-0.03692
2025-06-17 12:01:54	288	5.68e-06	0.0001	0.0001	-0.03692
2025-06-17 12:01:55	289	5.66e-06	0.0001	0.0001	-0.03692
2025-06-17 12:01:56	290	5.68e-06	0.0001	0.0001	-0.032543
2025-06-17 12:01:57	291	5.66e-06	0.0001	0.0001	-0.041297
2025-06-17 12:01:58	292	5.68e-06	0.0001	0.0001	-0.03692
2025-06-17 12:01:59	293	5.66e-06	0.0001	0.0001	-0.045674
2025-06-17 12:02:00	294	5.66e-06	0.0001	0.0001	-0.03692
2025-06-17 12:02:01	295	5.66e-06	0.0001	0.0001	-0.03692
2025-06-17 12:02:02	296	5.68e-06	0.0001	0.0001	-0.032543
2025-06-17 12:02:03	297	5.68e-06	0.0001	0.0001	-0.03692
2025-06-17 12:02:04	298	5.66e-06	0.0001	0.0001	-0.045674
2025-06-17 12:02:05	299	5.66e-06	0.0001	0.0001	-0.028166
2025-06-17 12:02:06	300	5.66e-06	0.0001	0.0001	-0.028166
2025-06-17 12:02:07	301	5.66e-06	0.0001	0.0001	-0.023789
2025-06-17 12:02:08	302	5.66e-06	0.0001	0.0001	-0.045674
2025-06-17 12:02:09	303	5.66e-06	0.0001	0.0001	-0.03692
2025-06-17 12:02:10	304	5.66e-06	0.0001	0.0001	-0.041297
2025-06-17 12:02:11	305	5.68e-06	0.0001	0.0001	-0.028166
2025-06-17 12:02:12	306	5.66e-06	0.0001	0.0001	-0.019412
2025-06-17 12:02:13	307	5.68e-06	0.0001	0.0001	-0.032543
2025-06-17 12:02:14	308	5.66e-06	0.0001	0.0001	-0.032543
2025-06-17 12:02:15	309	5.66e-06	0.0001	0.0001	-0.019412
2025-06-17 12:02:16	310	5.66e-06	0.0001	0.0001	-0.03692
2025-06-17 12:02:17	311	5.66e-06	0.0001	0.0001	-0.028166
2025-06-17 12:02:18	312	5.66e-06	0.0001	0.0001	-0.028166
2025-06-17 12:02:19	313	5.68e-06	0.0001	0.0001	-0.028166
2025-06-17 12:02:20	314	5.66e-06	0.0001	0.0001	-0.028166
2025-06-17 12:02:21	315	5.68e-06	0.0001	0.0001	-0.041297
2025-06-17 12:02:22	316	5.68e-06	0.0001	0.0001	-0.041297
2025-06-17 12:02:23	317	5.66e-06	0.0001	0.0001	-0.03692
2025-06-17 12:02:24	318	5.66e-06	0.0001	0.0001	-0.028166
2025-06-17 12:02:25	319	5.68e-06	0.0001	0.0001	-0.028166
2025-06-17 12:02:26	320	5.66e-06	0.0001	0.0001	-0.03692
2025-06-17 12:02:27	321	5.66e-06	0.0001	0.0001	-0.023789
2025-06-17 12:02:28	322	5.68e-06	0.0001	0.0001	-0.05005
2025-06-17 12:02:29	323	5.66e-06	0.0001	0.0001	-0.03692
2025-06-17 12:02:30	324	5.68e-06	0.0001	0.0001	-0.03692
2025-06-17 12:02:31	325	5.66e-06	0.0001	0.0001	-0.03692
2025-06-17 12:02:32	326	5.68e-06	0.0001	0.0001	-0.045674
2025-06-17 12:02:33	327	5.68e-06	0.0001	0.0001	-0.028166
2025-06-17 12:02:34	328	5.68e-06	0.0001	0.0001	-0.019412
2025-06-17 12:02:35	329	5.68e-06	0.0001	0.0001	-0.019412
2025-06-17 12:02:36	330	5.68e-06	0.0001	0.0001	-0.03692
2025-06-17 12:02:37	331	5.68e-06	0.0001	0.0001	-0.041297
2025-06-17 12:02:38	332	5.68e-06	0.0001	0.0001	-0.028166
2025-06-17 12:02:39	333	5.66e-06	0.0001	0.0001	-0.041297
2025-06-17 12:02:40	334	5.66e-06	0.0001	0.0001	-0.03692
2025-06-17 12:02:41	335	5.68e-06	0.0001	0.0001	-0.032543
2025-06-17 12:02:41	335	5.68e-06	0.0001	0.0001	-0.028166
2025-06-17 12:02:42	336	5.66e-06	0.0001	0.0001	-0.032543
2025-06-17 12:02:43	337	5.66e-06	0.0001	0.0001	-0.032543
2025-06-17 12:02:44	338	5.68e-06	0.0001	0.0001	-0.028166
2025-06-17 12:02:45	339	5.66e-06	0.0001	0.0001	-0.03692
2025-06-17 12:02:46	340	5.66e-06	0.0001	0.0001	-0.03692
2025-06-17 12:02:47	341	5.66e-06	0.0001	0.0001	-0.041297
2025-06-17 12:02:48	342	5.66e-06	0.0001	0.0001	-0.03692
2025-06-17 12:02:49	343	5.68e-06	0.0001	0.0001	-0.032543
2025-06-17 12:02:50	344	5.68e-06	0.0001	0.0001	-0.028166
2025-06-17 12:02:51	345	5.66e-06	0.0001	0.0001	-0.028166
2025-06-17 12:02:52	346	5.66e-06	0.0001	0.0001	-0.045674
2025-06-17 12:02:53	347	5.66e-06	0.0001	0.0001	-0.045674
2025-06-17 12:02:54	348	5.66e-06	0.0001	0.0001	-0.045674
2025-06-17 12:02:55	349	5.66e-06	0.0001	0.0001	-0.032543
2025-06-17 12:02:56	350	5.66e-06	0.0001	0.0001	-0.023789
2025-06-17 12:02:57	351	5.66e-06	0.0001	0.0001	-0.032543
2025-06-17 12:02:58	352	5.66e-06	0.0001	0.0001	-0.028166
2025-06-17 12:02:59	353	5.66e-06	0.0001	0.0001	-0.03692
2025-06-17 12:03:00	354	5.66e-06	0.0001	0.0001	-0.028166
2025-06-17 12:03:01	355	5.66e-06	0.0001	0.0001	-0.03692
2025-06-17 12:03:02	356	5.66e-06	0.0001	0.0001	-0.041297
2025-06-17 12:03:03	357	5.66e-06	0.0001	0.0001	-0.03692
2025-06-17 12:03:04	358	5.68e-06	0.0001	0.0001	-0.032543
2025-06-17 12:03:05	359	5.66e-06	0.0001	0.0001	-0.028166
2025-06-17 12:03:06	360	5.68e-06	0.0001	0.0001	-0.03692
2025-06-17 12:03:06	360	5.68e-06	0.0001	0.0001	-0.032543
2025-06-17 12:03:07	361	5.68e-06	0.0001	0.0001	-0.028166
2025-06-17 12:03:08	362	5.68e-06	0.0001	0.0001	-0.032543
2025-06-17 12:03:09	363	5.66e-06	0.0001	0.0001	-0.045674
2025-06-17 12:03:10	364	5.66e-06	0.0001	0.0001	-0.041297
2025-06-17 12:03:11	365	5.68e-06	0.0001	0.0001	-0.03692
2025-06-17 12:03:12	366	5.68e-06	0.0001	0.0001	-0.03692
2025-06-17 12:03:13	367	5.66e-06	0.0001	0.0001	-0.023789
2025-06-17 12:03:14	368	5.68e-06	0.0001	0.0001	-0.041297
2025-06-17 12:03:15	369	5.68e-06	0.0001	0.0001	-0.03692
2025-06-17 12:03:16	370	5.66e-06	0.0001	0.0001	-0.03692
2025-06-17 12:03:17	371	5.66e-06	0.0001	0.0001	-0.028166
2025-06-17 12:03:18	372	5.66e-06	0.0001	0.0001	-0.03692
2025-06-17 12:03:19	373	5.66e-06	0.0001	0.0001	-0.032543
2025-06-17 12:03:20	374	5.68e-06	0.0001	0.0001	-0.032543
2025-06-17 12:03:21	375	5.68e-06	0.0001	0.0001	-0.045674
2025-06-17 12:03:22	376	5.68e-06	0.0001	0.0001	-0.028166
2025-06-17 12:03:23	377	5.66e-06	0.0001	0.0001	-0.019412
2025-06-17 12:03:24	378	5.68e-06	0.0001	0.0001	-0.028166
2025-06-17 12:03:25	379	5.66e-06	0.0001	0.0001	-0.03692
2025-06-17 12:03:26	380	5.68e-06	0.0001	0.0001	-0.03692
2025-06-17 12:03:27	381	5.66e-06	0.0001	0.0001	-0.023789
2025-06-17 12:03:28	382	5.66e-06	0.0001	0.0001	-0.032543
2025-06-17 12:03:29	383	5.66e-06	0.0001	0.0001	-0.019412
2025-06-17 12:03:30	384	5.66e-06	0.0001	0.0001	-0.041297
2025-06-17 12:03:31	385	5.68e-06	0.0001	0.0001	-0.028166
2025-06-17 12:03:32	386	5.66e-06	0.0001	0.0001	-0.019412
2025-06-17 12:03:32	386	5.66e-06	0.0001	0.0001	-0.032543
2025-06-17 12:03:33	387	5.68e-06	0.0001	0.0001	-0.041297
2025-06-17 12:03:34	388	5.68e-06	0.0001	0.0001	-0.028166
2025-06-17 12:03:35	389	5.66e-06	0.0001	0.0001	-0.05005
2025-06-17 12:03:36	390	5.66e-06	0.0001	0.0001	-0.023789
2025-06-17 12:03:37	391	5.66e-06	0.0001	0.0001	-0.028166
2025-06-17 12:03:38	392	5.68e-06	0.0001	0.0001	-0.05005
2025-06-17 12:03:39	393	5.66e-06	0.0001	0.0001	-0.019412
2025-06-17 12:03:40	394	5.66e-06	0.0001	0.0001	-0.001904
2025-06-17 12:03:41	395	5.66e-06	0.0001	0.0001	-0.028166
2025-06-17 12:03:42	396	5.68e-06	0.0001	0.0001	-0.032543
2025-06-17 12:03:43	397	5.68e-06	0.0001	0.0001	-0.03692
2025-06-17 12:03:44	398	5.66e-06	0.0001	0.0001	-0.03692
2025-06-17 12:03:45	399	5.66e-06	0.0001	0.0001	-0.03692
2025-06-17 12:03:46	400	5.66e-06	0.0001	0.0001	-0.019412
2025-06-17 12:03:47	401	5.66e-06	0.0001	0.0001	-0.041297
2025-06-17 12:03:48	402	5.66e-06	0.0001	0.0001	-0.028166
2025-06-17 12:03:49	403	5.66e-06	0.0001	0.0001	-0.045674
2025-06-17 12:03:50	404	5.66e-06	0.0001	0.0001	-0.023789
2025-06-17 12:03:51	405	5.66e-06	0.0001	0.0001	-0.03692
2025-06-17 12:03:52	406	5.68e-06	0.0001	0.0001	-0.019412
2025-06-17 12:03:53	407	5.68e-06	0.0001	0.0001	-0.032543
2025-06-17 12:03:54	408	5.66e-06	0.0001	0.0001	-0.019412
2025-06-17 12:03:55	409	5.66e-06	0.0001	0.0001	-0.032543
2025-06-17 12:03:56	410	5.66e-06	0.0001	0.0001	-0.03692
2025-06-17 12:03:57	411	5.66e-06	0.0001	0.0001	-0.032543
2025-06-17 12:03:57	411	5.66e-06	0.0001	0.0001	-0.032543
2025-06-17 12:03:58	412	5.66e-06	0.0001	0.0001	-0.045674
2025-06-17 12:03:59	413	5.66e-06	0.0001	0.0001	-0.032543
2025-06-17 12:04:00	414	5.68e-06	0.0001	0.0001	-0.019412
2025-06-17 12:04:01	415	5.66e-06	0.0001	0.0001	-0.03692
2025-06-17 12:04:02	416	5.68e-06	0.0001	0.0001	-0.045674
2025-06-17 12:04:03	417	5.66e-06	0.0001	0.0001	-0.028166
2025-06-17 12:04:04	418	5.66e-06	0.0001	0.0001	-0.041297
2025-06-17 12:04:05	419	5.68e-06	0.0001	0.0001	-0.019412
2025-06-17 12:04:06	420	5.62e-06	0.0001	0.0001	-0.041297
2025-06-17 12:04:07	421	5.58e-06	0.0001	0.0001	-0.041297
2025-06-17 12:04:08	422	5.58e-06	0.0001	0.0001	-0.032543
2025-06-17 12:04:09	423	5.58e-06	0.0001	0.0001	-0.03692
2025-06-17 12:04:10	424	5.58e-06	0.0001	0.0001	-0.045674
2025-06-17 12:04:11	425	5.58e-06	0.0001	0.0001	-0.03692
2025-06-17 12:04:12	426	5.58e-06	0.0001	0.0001	-0.032543
2025-06-17 12:04:13	427	5.58e-06	0.0001	0.0001	-0.023789
2025-06-17 12:04:14	428	5.58e-06	0.0001	0.0001	-0.028166
2025-06-17 12:04:15	429	5.58e-06	0.0001	0.0001	-0.023789
2025-06-17 12:04:16	430	5.58e-06	0.0001	0.0001	-0.028166
2025-06-17 12:04:17	431	5.6e-06	0.0001	0.0001	-0.032543
2025-06-17 12:04:18	432	5.6e-06	0.0001	0.0001	-0.023789
2025-06-17 12:04:19	433	5.58e-06	0.0001	0.0001	-0.03692
2025-06-17 12:04:20	434	5.58e-06	0.0001	0.0001	-0.03692
2025-06-17 12:04:21	435	5.58e-06	0.0001	0.0001	-0.041297
2025-06-17 12:04:22	436	5.58e-06	0.0001	0.0001	-0.023789
2025-06-17 12:04:23	437	5.58e-06	0.0001	0.0001	-0.03692
2025-06-17 12:04:24	438	5.58e-06	0.0001	0.0001	-0.032543
2025-06-17 12:04:25	439	5.58e-06	0.0001	0.0001	-0.03692
2025-06-17 12:04:26	440	5.58e-06	0.0001	0.0001	-0.028166
2025-06-17 12:04:27	441	5.58e-06	0.0001	0.0001	-0.03692
2025-06-17 12:04:28	442	5.58e-06	0.0001	0.0001	-0.03692
2025-06-17 12:04:29	443	5.58e-06	0.0001	0.0001	-0.032543
2025-06-17 12:04:30	444	5.58e-06	0.0001	0.0001	-0.041297
2025-06-17 12:04:31	445	5.58e-06	0.0001	0.0001	-0.023789
2025-06-17 12:04:32	446	5.58e-06	0.0001	0.0001	-0.045674
2025-06-17 12:04:33	447	5.58e-06	0.0001	0.0001	-0.032543
2025-06-17 12:04:34	448	5.58e-06	0.0001	0.0001	-0.019412
2025-06-17 12:04:35	449	5.58e-06	0.0001	0.0001	-0.041297
2025-06-17 12:04:36	450	5.58e-06	0.0001	0.0001	-0.028166
2025-06-17 12:04:38	452	5.58e-06	0.0001	0.0001	-0.028166
2025-06-17 12:04:39	453	5.57e-06	0.0001	0.0001	-0.041297
2025-06-17 12:04:40	454	5.58e-06	0.0001	0.0001	-0.023789
2025-06-17 12:04:41	455	5.58e-06	0.0001	0.0001	-0.028166
2025-06-17 12:04:42	456	5.58e-06	0.0001	0.0001	-0.041297
2025-06-17 12:04:43	457	5.58e-06	0.0001	0.0001	-0.041297
2025-06-17 12:04:44	458	5.58e-06	0.0001	0.0001	-0.028166
2025-06-17 12:04:45	459	5.58e-06	0.0001	0.0001	-0.041297
2025-06-17 12:04:46	460	5.58e-06	0.0001	0.0001	-0.028166
2025-06-17 12:04:47	461	5.58e-06	0.0001	0.0001	-0.041297
2025-06-17 12:04:48	462	5.58e-06	0.0001	0.0001	-0.032543
2025-06-17 12:04:49	463	5.58e-06	0.0001	0.0001	-0.032543
2025-06-17 12:04:50	464	5.58e-06	0.0001	0.0001	-0.03692
2025-06-17 12:04:51	465	5.58e-06	0.0001	0.0001	-0.023789
2025-06-17 12:04:52	466	5.58e-06	0.0001	0.0001	-0.023789
2025-06-17 12:04:53	467	5.58e-06	0.0001	0.0001	-0.032543
2025-06-17 12:04:54	468	5.58e-06	0.0001	0.0001	-0.028166
2025-06-17 12:04:55	469	5.58e-06	0.0001	0.0001	-0.032543
2025-06-17 12:04:56	470	5.58e-06	0.0001	0.0001	-0.032543
2025-06-17 12:04:57	471	5.6e-06	0.0001	0.0001	-0.028166
2025-06-17 12:04:58	472	5.58e-06	0.0001	0.0001	-0.03692
2025-06-17 12:04:59	473	5.58e-06	0.0001	0.0001	-0.028166
2025-06-17 12:05:00	474	5.58e-06	0.0001	0.0001	-0.03692
2025-06-17 12:05:02	476	5.6e-06	0.0001	0.0001	-0.03692
2025-06-17 12:05:03	477	5.58e-06	0.0001	0.0001	-0.032543
2025-06-17 12:05:04	478	5.58e-06	0.0001	0.0001	-0.041297
2025-06-17 12:05:05	479	5.6e-06	0.0001	0.0001	-0.03692
2025-06-17 12:05:06	480	5.58e-06	0.0001	0.0001	-0.028166
2025-06-17 12:05:07	481	5.58e-06	0.0001	0.0001	-0.041297
2025-06-17 12:05:08	482	5.58e-06	0.0001	0.0001	-0.045674
2025-06-17 12:05:09	483	5.58e-06	0.0001	0.0001	-0.028166
2025-06-17 12:05:10	484	5.58e-06	0.0001	0.0001	-0.045674
2025-06-17 12:05:11	485	5.58e-06	0.0001	0.0001	-0.03692
2025-06-17 12:05:12	486	5.58e-06	0.0001	0.0001	-0.05005
2025-06-17 12:05:13	487	5.58e-06	0.0001	0.0001	-0.03692
2025-06-17 12:05:14	488	5.58e-06	0.0001	0.0001	-0.041297
2025-06-17 12:05:15	489	5.58e-06	0.0001	0.0001	-0.041297
2025-06-17 12:05:16	490	5.58e-06	0.0001	0.0001	-0.041297
2025-06-17 12:05:17	491	5.58e-06	0.0001	0.0001	-0.010658
2025-06-17 12:05:18	492	5.6e-06	0.0001	0.0001	-0.045674
2025-06-17 12:05:19	493	5.58e-06	0.0001	0.0001	-0.028166
2025-06-17 12:05:20	494	5.58e-06	0.0001	0.0001	-0.028166
2025-06-17 12:05:21	495	5.6e-06	0.0001	0.0001	-0.028166
2025-06-17 12:05:22	496	5.6e-06	0.0001	0.0001	-0.045674
2025-06-17 12:05:23	497	5.58e-06	0.0001	0.0001	-0.041297
2025-06-17 12:05:24	498	5.58e-06	0.0001	0.0001	-0.041297
2025-06-17 12:05:25	499	5.58e-06	0.0001	0.0001	-0.041297
2025-06-17 12:05:26	500	5.58e-06	0.0001	0.0001	-0.03692
2025-06-17 12:05:27	501	5.58e-06	0.0001	0.0001	-0.041297
2025-06-17 12:05:28	502	5.58e-06	0.0001	0.0001	-0.03692
2025-06-17 12:05:29	503	5.58e-06	0.0001	0.0001	-0.03692
2025-06-17 12:05:30	504	5.6e-06	0.0001	0.0001	-0.028166
2025-06-17 12:05:31	505	5.58e-06	0.0001	0.0001	-0.032543
2025-06-17 12:05:32	506	5.58e-06	0.0001	0.0001	-0.03692
2025-06-17 12:05:33	507	5.58e-06	0.0001	0.0001	-0.019412
2025-06-17 12:05:34	508	5.58e-06	0.0001	0.0001	-0.023789
2025-06-17 12:05:35	509	5.58e-06	0.0001	0.0001	-0.028166
2025-06-17 12:05:36	510	5.58e-06	0.0001	0.0001	-0.028166
2025-06-17 12:05:37	511	5.58e-06	0.0001	0.0001	-0.028166
2025-06-17 12:05:38	512	5.58e-06	0.0001	0.0001	-0.032543
2025-06-17 12:05:39	513	5.58e-06	0.0001	0.0001	-0.041297
2025-06-17 12:05:40	514	5.58e-06	0.0001	0.0001	-0.032543
2025-06-17 12:05:41	515	5.58e-06	0.0001	0.0001	-0.032543
2025-06-17 12:05:42	516	5.58e-06	0.0001	0.0001	-0.023789
2025-06-17 12:05:43	517	5.58e-06	0.0001	0.0001	-0.032543
2025-06-17 12:05:44	518	5.58e-06	0.0001	0.0001	-0.03692
2025-06-17 12:05:45	519	5.6e-06	0.0001	0.0001	-0.03692
2025-06-17 12:05:46	520	5.58e-06	0.0001	0.0001	-0.032543
2025-06-17 12:05:47	521	5.58e-06	0.0001	0.0001	-0.03692
2025-06-17 12:05:48	522	5.58e-06	0.0001	0.0001	-0.032543
2025-06-17 12:05:48	522	5.58e-06	0.0001	0.0001	-0.03692
2025-06-17 12:05:49	523	5.58e-06	0.0001	0.0001	-0.032543
2025-06-17 12:05:50	524	5.58e-06	0.0001	0.0001	-0.041297
2025-06-17 12:05:51	525	5.58e-06	0.0001	0.0001	-0.03692
2025-06-17 12:05:52	526	5.58e-06	0.0001	0.0001	0.002472
2025-06-17 12:05:53	527	5.58e-06	0.0001	0.0001	-0.023789
2025-06-17 12:05:54	528	5.58e-06	0.0001	0.0001	-0.03692
2025-06-17 12:05:55	529	5.58e-06	0.0001	0.0001	-0.041297
2025-06-17 12:05:56	530	5.58e-06	0.0001	0.0001	-0.032543
2025-06-17 12:05:57	531	5.58e-06	0.0001	0.0001	-0.03692
2025-06-17 12:05:58	532	5.58e-06	0.0001	0.0001	-0.028166
2025-06-17 12:05:59	533	5.58e-06	0.0001	0.0001	-0.032543
2025-06-17 12:06:00	534	5.57e-06	0.0001	0.0001	-0.05005
2025-06-17 12:06:01	535	5.58e-06	0.0001	0.0001	-0.03692
2025-06-17 12:06:02	536	5.58e-06	0.0001	0.0001	-0.03692
2025-06-17 12:06:03	537	5.58e-06	0.0001	0.0001	-0.028166
2025-06-17 12:06:04	538	5.58e-06	0.0001	0.0001	-0.032543
2025-06-17 12:06:05	539	5.58e-06	0.0001	0.0001	-0.041297
2025-06-17 12:06:06	540	5.58e-06	0.0001	0.0001	-0.028166
2025-06-17 12:06:07	541	5.58e-06	0.0001	0.0001	-0.041297
2025-06-17 12:06:08	542	5.58e-06	0.0001	0.0001	-0.028166
2025-06-17 12:06:09	543	5.58e-06	0.0001	0.0001	-0.03692
2025-06-17 12:06:10	544	5.57e-06	0.0001	0.0001	-0.019412
2025-06-17 12:06:11	545	5.58e-06	0.0001	0.0001	-0.028166
2025-06-17 12:06:12	546	5.58e-06	0.0001	0.0001	-0.032543
2025-06-17 12:06:13	547	5.58e-06	0.0001	0.0001	-0.041297
2025-06-17 12:06:13	547	5.58e-06	0.0001	0.0001	-0.041297
2025-06-17 12:06:14	548	5.58e-06	0.0001	0.0001	-0.032543
2025-06-17 12:06:15	549	5.58e-06	0.0001	0.0001	-0.03692
2025-06-17 12:06:16	550	5.58e-06	0.0001	0.0001	-0.023789
2025-06-17 12:06:17	551	5.58e-06	0.0001	0.0001	-0.028166
2025-06-17 12:06:18	552	5.58e-06	0.0001	0.0001	-0.041297
2025-06-17 12:06:19	553	5.58e-06	0.0001	0.0001	-0.023789
2025-06-17 12:06:20	554	5.58e-06	0.0001	0.0001	-0.045674
2025-06-17 12:06:21	555	5.58e-06	0.0001	0.0001	-0.03692
2025-06-17 12:06:22	556	5.58e-06	0.0001	0.0001	-0.032543
2025-06-17 12:06:23	557	5.58e-06	0.0001	0.0001	-0.03692
2025-06-17 12:06:24	558	5.58e-06	0.0001	0.0001	-0.03692
2025-06-17 12:06:25	559	5.6e-06	0.0001	0.0001	-0.023789
2025-06-17 12:06:26	560	5.58e-06	0.0001	0.0001	-0.032543
2025-06-17 12:06:27	561	5.6e-06	0.0001	0.0001	-0.03692
2025-06-17 12:06:28	562	5.6e-06	0.0001	0.0001	-0.032543
2025-06-17 12:06:29	563	5.58e-06	0.0001	0.0001	-0.032543
2025-06-17 12:06:30	564	5.58e-06	0.0001	0.0001	-0.03692
2025-06-17 12:06:31	565	5.58e-06	0.0001	0.0001	-0.03692
2025-06-17 12:06:32	566	5.6e-06	0.0001	0.0001	-0.032543
2025-06-17 12:06:33	567	5.58e-06	0.0001	0.0001	-0.03692
2025-06-17 12:06:34	568	5.58e-06	0.0001	0.0001	-0.03692
2025-06-17 12:06:35	569	5.58e-06	0.0001	0.0001	-0.03692
2025-06-17 12:06:36	570	5.58e-06	0.0001	0.0001	-0.032543
2025-06-17 12:06:37	571	5.58e-06	0.0001	0.0001	-0.05005
2025-06-17 12:06:38	572	5.58e-06	0.0001	0.0001	-0.028166
2025-06-17 12:06:39	573	5.58e-06	0.0001	0.0001	-0.041297
2025-06-17 12:06:40	574	5.58e-06	0.0001	0.0001	-0.032543
2025-06-17 12:06:41	575	5.58e-06	0.0001	0.0001	-0.032543
2025-06-17 12:06:42	576	5.58e-06	0.0001	0.0001	-0.03692
2025-06-17 12:06:43	577	5.58e-06	0.0001	0.0001	-0.045674
2025-06-17 12:06:44	578	5.58e-06	0.0001	0.0001	-0.041297
2025-06-17 12:06:45	579	5.58e-06	0.0001	0.0001	-0.032543
2025-06-17 12:06:46	580	5.58e-06	0.0001	0.0001	-0.023789
2025-06-17 12:06:47	581	5.58e-06	0.0001	0.0001	-0.019412
2025-06-17 12:06:48	582	5.58e-06	0.0001	0.0001	-0.032543
2025-06-17 12:06:49	583	5.58e-06	0.0001	0.0001	-0.019412
2025-06-17 12:06:50	584	5.58e-06	0.0001	0.0001	-0.041297
2025-06-17 12:06:51	585	5.6e-06	0.0001	0.0001	-0.023789
2025-06-17 12:06:52	586	5.58e-06	0.0001	0.0001	-0.019412
2025-06-17 12:06:53	587	5.58e-06	0.0001	0.0001	-0.023789
2025-06-17 12:06:54	588	5.58e-06	0.0001	0.0001	-0.045674
2025-06-17 12:06:55	589	5.6e-06	0.0001	0.0001	-0.03692
2025-06-17 12:06:56	590	5.58e-06	0.0001	0.0001	-0.041297
2025-06-17 12:06:57	591	5.58e-06	0.0001	0.0001	-0.03692
2025-06-17 12:06:58	592	5.6e-06	0.0001	0.0001	-0.03692
2025-06-17 12:06:59	593	5.58e-06	0.0001	0.0001	-0.032543
2025-06-17 12:07:00	594	5.58e-06	0.0001	0.0001	-0.041297
2025-06-17 12:07:01	595	5.58e-06	0.0001	0.0001	-0.023789
2025-06-17 12:07:02	596	5.58e-06	0.0001	0.0001	-0.010658
2025-06-17 12:07:03	597	5.58e-06	0.0001	0.0001	-0.028166
2025-06-17 12:07:04	598	5.6e-06	0.0001	0.0001	-0.03692
2025-06-17 12:07:05	599	5.58e-06	0.0001	0.0001	-0.03692
2025-06-17 12:07:06	600	5.58e-06	0.0001	0.0001	-0.03692
2025-06-17 12:07:07	601	5.58e-06	0.0001	0.0001	-0.041297
2025-06-17 12:07:08	602	5.58e-06	0.0001	0.0001	-0.045674
2025-06-17 12:07:09	603	5.6e-06	0.0001	0.0001	-0.041297
2025-06-17 12:07:10	604	5.58e-06	0.0001	0.0001	-0.045674
2025-06-17 12:07:11	605	5.58e-06	0.0001	0.0001	-0.015035
2025-06-17 12:07:12	606	5.58e-06	0.0001	0.0001	-0.032543
2025-06-17 12:07:12	606	5.58e-06	0.0001	0.0001	-0.03692
2025-06-17 12:07:13	607	5.58e-06	0.0001	0.0001	-0.032543
2025-06-17 12:07:14	608	5.58e-06	0.0001	0.0001	-0.028166
2025-06-17 12:07:15	609	5.58e-06	0.0001	0.0001	-0.03692
2025-06-17 12:07:16	610	5.58e-06	0.0001	0.0001	-0.019412
2025-06-17 12:07:17	611	5.58e-06	0.0001	0.0001	-0.03692
2025-06-17 12:07:18	612	5.58e-06	0.0001	0.0001	-0.028166
2025-06-17 12:07:19	613	5.58e-06	0.0001	0.0001	-0.032543
2025-06-17 12:07:20	614	5.58e-06	0.0001	0.0001	-0.023789
2025-06-17 12:07:21	615	5.58e-06	0.0001	0.0001	-0.054427
2025-06-17 12:07:22	616	5.58e-06	0.0001	0.0001	-0.045674
2025-06-17 12:07:23	617	5.58e-06	0.0001	0.0001	-0.03692
2025-06-17 12:07:24	618	5.58e-06	0.0001	0.0001	-0.041297
2025-06-17 12:07:25	619	5.58e-06	0.0001	0.0001	-0.03692
2025-06-17 12:07:26	620	5.58e-06	0.0001	0.0001	-0.03692
2025-06-17 12:07:27	621	5.58e-06	0.0001	0.0001	-0.028166
2025-06-17 12:07:28	622	5.58e-06	0.0001	0.0001	-0.045674
2025-06-17 12:07:29	623	5.58e-06	0.0001	0.0001	-0.041297
2025-06-17 12:07:30	624	5.58e-06	0.0001	0.0001	-0.032543
2025-06-17 12:07:31	625	5.58e-06	0.0001	0.0001	-0.028166
2025-06-17 12:07:32	626	5.58e-06	0.0001	0.0001	-0.03692
2025-06-17 12:07:33	627	5.58e-06	0.0001	0.0001	-0.028166
2025-06-17 12:07:34	628	5.58e-06	0.0001	0.0001	-0.03692
2025-06-17 12:07:35	629	5.58e-06	0.0001	0.0001	-0.028166
2025-06-17 12:07:36	630	5.58e-06	0.0001	0.0001	-0.019412
2025-06-17 12:07:37	631	5.58e-06	0.0001	0.0001	-0.023789
2025-06-17 12:07:38	632	5.58e-06	0.0001	0.0001	-0.032543
2025-06-17 12:07:38	632	5.58e-06	0.0001	0.0001	-0.028166
2025-06-17 12:07:39	633	5.58e-06	0.0001	0.0001	-0.032543
2025-06-17 12:07:40	634	5.58e-06	0.0001	0.0001	-0.032543
2025-06-17 12:07:41	635	5.58e-06	0.0001	0.0001	-0.03692
2025-06-17 12:07:42	636	5.58e-06	0.0001	0.0001	-0.028166
2025-06-17 12:07:43	637	5.6e-06	0.0001	0.0001	-0.041297
2025-06-17 12:07:44	638	5.58e-06	0.0001	0.0001	-0.023789
2025-06-17 12:07:45	639	5.58e-06	0.0001	0.0001	-0.032543
2025-06-17 12:07:46	640	5.58e-06	0.0001	0.0001	-0.03692
2025-06-17 12:07:47	641	5.58e-06	0.0001	0.0001	-0.032543
2025-06-17 12:07:48	642	5.58e-06	0.0001	0.0001	-0.041297
2025-06-17 12:07:49	643	5.58e-06	0.0001	0.0001	-0.028166
2025-06-17 12:07:50	644	5.58e-06	0.0001	0.0001	-0.028166
2025-06-17 12:07:51	645	5.58e-06	0.0001	0.0001	-0.019412
2025-06-17 12:07:52	646	5.58e-06	0.0001	0.0001	-0.03692
2025-06-17 12:07:53	647	5.58e-06	0.0001	0.0001	-0.032543
2025-06-17 12:07:54	648	5.58e-06	0.0001	0.0001	-0.028166
2025-06-17 12:07:55	649	5.58e-06	0.0001	0.0001	-0.045674
2025-06-17 12:07:56	650	5.58e-06	0.0001	0.0001	-0.03692
2025-06-17 12:07:57	651	5.58e-06	0.0001	0.0001	-0.045674
2025-06-17 12:07:58	652	5.6e-06	0.0001	0.0001	-0.028166
2025-06-17 12:07:59	653	5.58e-06	0.0001	0.0001	-0.041297
2025-06-17 12:08:00	654	5.58e-06	0.0001	0.0001	-0.023789
2025-06-17 12:08:01	655	5.58e-06	0.0001	0.0001	-0.045674
2025-06-17 12:08:02	656	5.58e-06	0.0001	0.0001	-0.023789
2025-06-17 12:08:03	657	5.58e-06	0.0001	0.0001	-0.03692
2025-06-17 12:08:04	658	5.58e-06	0.0001	0.0001	-0.028166
2025-06-17 12:08:04	658	5.58e-06	0.0001	0.0001	-0.041297
2025-06-17 12:08:05	659	5.58e-06	0.0001	0.0001	-0.041297
2025-06-17 12:08:06	660	5.58e-06	0.0001	0.0001	-0.03692
2025-06-17 12:08:07	661	5.58e-06	0.0001	0.0001	-0.045674
2025-06-17 12:08:08	662	5.58e-06	0.0001	0.0001	-0.028166
2025-06-17 12:08:09	663	5.58e-06	0.0001	0.0001	-0.023789
2025-06-17 12:08:10	664	5.58e-06	0.0001	0.0001	-0.041297
2025-06-17 12:08:11	665	5.58e-06	0.0001	0.0001	-0.032543
2025-06-17 12:08:12	666	5.58e-06	0.0001	0.0001	-0.03692
2025-06-17 12:08:13	667	5.58e-06	0.0001	0.0001	-0.032543
2025-06-17 12:08:14	668	5.58e-06	0.0001	0.0001	-0.028166
2025-06-17 12:08:15	669	5.58e-06	0.0001	0.0001	-0.023789
2025-06-17 12:08:16	670	5.58e-06	0.0001	0.0001	-0.028166
2025-06-17 12:08:17	671	5.58e-06	0.0001	0.0001	-0.023789
2025-06-17 12:08:18	672	5.58e-06	0.0001	0.0001	-0.032543
2025-06-17 12:08:19	673	5.58e-06	0.0001	0.0001	-0.023789
2025-06-17 12:08:20	674	5.58e-06	0.0001	0.0001	-0.03692
2025-06-17 12:08:21	675	5.58e-06	0.0001	0.0001	-0.045674
2025-06-17 12:08:22	676	5.6e-06	0.0001	0.0001	-0.041297
2025-06-17 12:08:23	677	5.58e-06	0.0001	0.0001	-0.041297
2025-06-17 12:08:24	678	5.58e-06	0.0001	0.0001	-0.045674
2025-06-17 12:08:25	679	5.58e-06	0.0001	0.0001	-0.028166
2025-06-17 12:08:26	680	5.58e-06	0.0001	0.0001	-0.045674
2025-06-17 12:08:27	681	5.58e-06	0.0001	0.0001	-0.032543
2025-06-17 12:08:28	682	5.58e-06	0.0001	0.0001	-0.03692
2025-06-17 12:08:29	683	5.58e-06	0.0001	0.0001	-0.028166
2025-06-17 12:08:29	683	5.58e-06	0.0001	0.0001	-0.028166
2025-06-17 12:08:30	684	5.58e-06	0.0001	0.0001	-0.028166
2025-06-17 12:08:31	685	5.58e-06	0.0001	0.0001	-0.019412
2025-06-17 12:08:32	686	5.58e-06	0.0001	0.0001	-0.023789
2025-06-17 12:08:33	687	5.58e-06	0.0001	0.0001	-0.041297
2025-06-17 12:08:34	688	5.58e-06	0.0001	0.0001	-0.023789
2025-06-17 12:08:35	689	5.58e-06	0.0001	0.0001	-0.041297
2025-06-17 12:08:36	690	5.58e-06	0.0001	0.0001	-0.032543
2025-06-17 12:08:37	691	5.58e-06	0.0001	0.0001	-0.03692
2025-06-17 12:08:38	692	5.58e-06	0.0001	0.0001	-0.041297
2025-06-17 12:08:39	693	5.57e-06	0.0001	0.0001	-0.05005
2025-06-17 12:08:40	694	5.58e-06	0.0001	0.0001	-0.045674
2025-06-17 12:08:41	695	5.58e-06	0.0001	0.0001	-0.041297
2025-06-17 12:08:42	696	5.58e-06	0.0001	0.0001	-0.03692
2025-06-17 12:08:43	697	5.58e-06	0.0001	0.0001	-0.03692
2025-06-17 12:08:44	698	5.58e-06	0.0001	0.0001	-0.032543
2025-06-17 12:08:45	699	5.58e-06	0.0001	0.0001	-0.03692
2025-06-17 12:08:46	700	5.6e-06	0.0001	0.0001	-0.03692
2025-06-17 12:08:47	701	5.6e-06	0.0001	0.0001	-0.03692
2025-06-17 12:08:48	702	5.58e-06	0.0001	0.0001	-0.023789
2025-06-17 12:08:49	703	5.58e-06	0.0001	0.0001	-0.032543
2025-06-17 12:08:50	704	5.58e-06	0.0001	0.0001	-0.03692
2025-06-17 12:08:52	706	5.58e-06	0.0001	0.0001	-0.028166
2025-06-17 12:08:53	707	5.58e-06	0.0001	0.0001	-0.023789
2025-06-17 12:08:54	708	5.58e-06	0.0001	0.0001	-0.023789
2025-06-17 12:08:55	709	5.58e-06	0.0001	0.0001	-0.028166
2025-06-17 12:08:56	710	5.58e-06	0.0001	0.0001	-0.03692
2025-06-17 12:08:57	711	5.58e-06	0.0001	0.0001	-0.03692
2025-06-17 12:08:58	712	5.58e-06	0.0001	0.0001	-0.03692
2025-06-17 12:08:59	713	5.58e-06	0.0001	0.0001	-0.041297
2025-06-17 12:09:00	714	5.6e-06	0.0001	0.0001	-0.032543
2025-06-17 12:09:01	715	5.58e-06	0.0001	0.0001	-0.03692
2025-06-17 12:09:02	716	5.58e-06	0.0001	0.0001	-0.03692
2025-06-17 12:09:03	717	5.58e-06	0.0001	0.0001	-0.041297
2025-06-17 12:09:04	718	5.58e-06	0.0001	0.0001	-0.023789
2025-06-17 12:09:05	719	5.58e-06	0.0001	0.0001	-0.032543
2025-06-17 12:09:06	720	5.58e-06	0.0001	0.0001	-0.028166
2025-06-17 12:09:07	721	5.58e-06	0.0001	0.0001	-0.041297
2025-06-17 12:09:08	722	5.58e-06	0.0001	0.0001	-0.023789
2025-06-17 12:09:09	723	5.58e-06	0.0001	0.0001	-0.032543
2025-06-17 12:09:10	724	5.58e-06	0.0001	0.0001	-0.028166
2025-06-17 12:09:11	725	5.58e-06	0.0001	0.0001	-0.019412
2025-06-17 12:09:12	726	5.58e-06	0.0001	0.0001	-0.03692
2025-06-17 12:09:12	726	5.6e-06	0.0001	0.0001	-0.03692
2025-06-17 12:09:13	727	5.58e-06	0.0001	0.0001	-0.023789
2025-06-17 12:09:14	728	5.58e-06	0.0001	0.0001	-0.028166
2025-06-17 12:09:15	729	5.58e-06	0.0001	0.0001	-0.032543
2025-06-17 12:09:16	730	5.6e-06	0.0001	0.0001	-0.032543
2025-06-17 12:09:18	732	5.58e-06	0.0001	0.0001	-0.028166
2025-06-17 12:09:19	733	5.58e-06	0.0001	0.0001	-0.041297
2025-06-17 12:09:20	734	5.58e-06	0.0001	0.0001	-0.032543
2025-06-17 12:09:20	734	5.57e-06	0.0001	0.0001	-0.032543
2025-06-17 12:09:21	735	5.58e-06	0.0001	0.0001	-0.041297
2025-06-17 12:09:22	736	5.58e-06	0.0001	0.0001	-0.028166
2025-06-17 12:09:23	737	5.58e-06	0.0001	0.0001	-0.028166
2025-06-17 12:09:24	738	5.58e-06	0.0001	0.0001	-0.032543
2025-06-17 12:09:26	740	5.58e-06	0.0001	0.0001	-0.032543
2025-06-17 12:09:27	741	5.58e-06	0.0001	0.0001	-0.023789
2025-06-17 12:09:28	742	5.58e-06	0.0001	0.0001	-0.015035
2025-06-17 12:09:29	743	5.58e-06	0.0001	0.0001	-0.023789
2025-06-17 12:09:30	744	5.58e-06	0.0001	0.0001	-0.028166
2025-06-17 12:09:31	745	5.58e-06	0.0001	0.0001	-0.028166
2025-06-17 12:09:32	746	5.58e-06	0.0001	0.0001	-0.041297
2025-06-17 12:09:33	747	5.58e-06	0.0001	0.0001	-0.041297
2025-06-17 12:09:34	748	5.57e-06	0.0001	0.0001	-0.041297
2025-06-17 12:09:35	749	5.58e-06	0.0001	0.0001	-0.045674
2025-06-17 12:09:36	750	5.58e-06	0.0001	0.0001	-0.041297
2025-06-17 12:09:37	751	5.58e-06	0.0001	0.0001	-0.028166
2025-06-17 12:09:38	752	5.58e-06	0.0001	0.0001	-0.019412
2025-06-17 12:09:39	753	5.6e-06	0.0001	0.0001	-0.006281
2025-06-17 12:09:40	754	5.58e-06	0.0001	0.0001	-0.03692
2025-06-17 12:09:41	755	5.58e-06	0.0001	0.0001	-0.028166
2025-06-17 12:09:42	756	5.6e-06	0.0001	0.0001	-0.045674
2025-06-17 12:09:43	757	5.58e-06	0.0001	0.0001	-0.028166
2025-06-17 12:09:44	758	5.58e-06	0.0001	0.0001	-0.03692
2025-06-17 12:09:45	759	5.58e-06	0.0001	0.0001	-0.041297
2025-06-17 12:09:46	760	5.58e-06	0.0001	0.0001	-0.032543
2025-06-17 12:09:47	761	5.58e-06	0.0001	0.0001	-0.041297
2025-06-17 12:09:48	762	5.58e-06	0.0001	0.0001	-0.041297
2025-06-17 12:09:49	763	5.58e-06	0.0001	0.0001	-0.032543
2025-06-17 12:09:50	764	5.58e-06	0.0001	0.0001	-0.023789
2025-06-17 12:09:51	765	5.58e-06	0.0001	0.0001	-0.045674
2025-06-17 12:09:52	766	5.58e-06	0.0001	0.0001	-0.045674
2025-06-17 12:09:53	767	5.58e-06	0.0001	0.0001	-0.03692
2025-06-17 12:09:54	768	5.58e-06	0.0001	0.0001	-0.03692
2025-06-17 12:09:55	769	5.58e-06	0.0001	0.0001	-0.03692
2025-06-17 12:09:56	770	5.58e-06	0.0001	0.0001	-0.019412
2025-06-17 12:09:57	771	5.58e-06	0.0001	0.0001	-0.015035
2025-06-17 12:09:58	772	5.6e-06	0.0001	0.0001	-0.028166
2025-06-17 12:09:59	773	5.58e-06	0.0001	0.0001	-0.041297
2025-06-17 12:10:00	774	5.58e-06	0.0001	0.0001	-0.032543
2025-06-17 12:10:01	775	5.58e-06	0.0001	0.0001	-0.045674
2025-06-17 12:10:02	776	5.58e-06	0.0001	0.0001	-0.028166
2025-06-17 12:10:03	777	5.58e-06	0.0001	0.0001	-0.03692
2025-06-17 12:10:04	778	5.58e-06	0.0001	0.0001	-0.041297
2025-06-17 12:10:05	779	5.58e-06	0.0001	0.0001	-0.015035
2025-06-17 12:10:06	780	5.58e-06	0.0001	0.0001	-0.028166
2025-06-17 12:10:07	781	5.58e-06	0.0001	0.0001	-0.028166
2025-06-17 12:10:08	782	5.6e-06	0.0001	0.0001	-0.03692
2025-06-17 12:10:09	783	5.58e-06	0.0001	0.0001	-0.028166
2025-06-17 12:10:10	784	5.58e-06	0.0001	0.0001	-0.032543
2025-06-17 12:10:11	785	5.6e-06	0.0001	0.0001	-0.023789
2025-06-17 12:10:12	786	5.58e-06	0.0001	0.0001	-0.03692
2025-06-17 12:10:13	787	5.58e-06	0.0001	0.0001	-0.041297
2025-06-17 12:10:14	788	5.58e-06	0.0001	0.0001	-0.032543
2025-06-17 12:10:15	789	5.58e-06	0.0001	0.0001	-0.028166
2025-06-17 12:10:16	790	5.58e-06	0.0001	0.0001	0.002472
2025-06-17 12:10:17	791	5.58e-06	0.0001	0.0001	-0.03692
2025-06-17 12:10:18	792	5.6e-06	0.0001	0.0001	-0.032543
2025-06-17 12:10:19	793	5.58e-06	0.0001	0.0001	-0.019412
2025-06-17 12:10:20	794	5.57e-06	0.0001	0.0001	-0.03692
2025-06-17 12:10:21	795	5.58e-06	0.0001	0.0001	-0.03692
2025-06-17 12:10:22	796	5.6e-06	0.0001	0.0001	-0.041297
2025-06-17 12:10:23	797	5.58e-06	0.0001	0.0001	-0.023789
2025-06-17 12:10:24	798	5.58e-06	0.0001	0.0001	-0.028166
2025-06-17 12:10:25	799	5.58e-06	0.0001	0.0001	-0.032543
2025-06-17 12:10:26	800	5.58e-06	0.0001	0.0001	-0.041297
2025-06-17 12:10:27	801	5.58e-06	0.0001	0.0001	-0.03692
2025-06-17 12:10:28	802	5.58e-06	0.0001	0.0001	-0.041297
2025-06-17 12:10:28	802	5.58e-06	0.0001	0.0001	-0.03692
2025-06-17 12:10:29	803	5.58e-06	0.0001	0.0001	-0.032543
2025-06-17 12:10:30	804	5.58e-06	0.0001	0.0001	-0.032543
2025-06-17 12:10:32	806	5.58e-06	0.0001	0.0001	-0.023789
2025-06-17 12:10:33	807	5.58e-06	0.0001	0.0001	-0.03692
2025-06-17 12:10:34	808	5.58e-06	0.0001	0.0001	-0.032543
2025-06-17 12:10:35	809	5.58e-06	0.0001	0.0001	-0.041297
2025-06-17 12:10:36	810	5.58e-06	0.0001	0.0001	-0.032543
2025-06-17 12:10:37	811	5.58e-06	0.0001	0.0001	-0.028166
2025-06-17 12:10:38	812	5.58e-06	0.0001	0.0001	-0.03692
2025-06-17 12:10:39	813	5.58e-06	0.0001	0.0001	-0.032543
2025-06-17 12:10:40	814	5.58e-06	0.0001	0.0001	-0.028166
2025-06-17 12:10:41	815	5.58e-06	0.0001	0.0001	-0.041297
2025-06-17 12:10:42	816	5.51e-06	0.0001	0.0001	-0.032543
2025-06-17 12:10:43	817	5.49e-06	0.0001	0.0001	-0.03692
2025-06-17 12:10:44	818	5.39e-06	0.0001	0.0001	-0.03692
2025-06-17 12:10:45	819	5.35e-06	0.0001	0.0001	-0.045674
2025-06-17 12:10:45	819	5.22e-06	0.0001	0.0001	-0.041297
2025-06-17 12:10:46	820	5.18e-06	0.0001	0.0001	-0.03692
2025-06-17 12:10:47	821	4.93e-06	0.0001	0.0001	-0.028166
2025-06-17 12:10:48	822	4.81e-06	0.0001	0.0001	-0.028166
2025-06-17 12:10:49	823	4.75e-06	1000	0.0001	-0.023789
2025-06-17 12:10:50	824	4.7e-06	1000	0.0001	-0.032543
2025-06-17 12:10:51	825	4.62e-06	1000	0.0001	-0.019412
2025-06-17 12:10:52	826	4.6e-06	1000	0.0001	-0.03692
2025-06-17 12:10:53	827	4.6e-06	1000	0.0001	-0.041297
2025-06-17 12:10:54	828	4.5e-06	1000	0.0001	-0.028166
2025-06-17 12:10:55	829	4.5e-06	49.5	0.0001	-0.05005
2025-06-17 12:10:56	830	4.5e-06	1.47	0.0001	-0.03692
2025-06-17 12:10:57	831	4.5e-06	0.49	0.0001	-0.03692
2025-06-17 12:10:58	832	4.42e-06	0.192	0.0001	-0.028166
2025-06-17 12:10:59	833	4.41e-06	0.107	0.0001	-0.028166
2025-06-17 12:11:00	834	4.41e-06	0.064	0.0001	-0.032543
2025-06-17 12:11:01	835	4.42e-06	0.0407	0.0001	-0.032543
2025-06-17 12:11:02	836	4.36e-06	0.0266	0.0001	-0.032543
2025-06-17 12:11:03	837	4.33e-06	0.018	0.0001	-0.032543
2025-06-17 12:11:04	838	4.33e-06	0.0115	0.0001	-0.03692
2025-06-17 12:11:05	839	4.32e-06	0.00834	0.0001	-0.045674
2025-06-17 12:11:06	840	4.33e-06	0.00619	0.0001	-0.028166
2025-06-17 12:11:07	841	4.32e-06	0.00477	0.0001	-0.023789
2025-06-17 12:11:08	842	4.31e-06	0.0038	0.0001	-0.03692
2025-06-17 12:11:09	843	4.26e-06	0.00315	0.0001	-0.032543
2025-06-17 12:11:10	844	4.26e-06	0.00262	0.0001	-0.045674
2025-06-17 12:11:11	845	4.26e-06	0.0023	0.0001	-0.045674
2025-06-17 12:11:12	846	4.26e-06	0.00201	0.0001	-0.032543
2025-06-17 12:11:13	847	4.26e-06	0.00183	0.0001	-0.041297
2025-06-17 12:11:14	848	4.26e-06	0.00168	0.0001	-0.045674
2025-06-17 12:11:15	849	4.26e-06	0.00157	0.0001	-0.041297
2025-06-17 12:11:16	850	4.26e-06	0.00147	0.0001	-0.032543
2025-06-17 12:11:17	851	4.23e-06	0.00141	0.0001	-0.001904
2025-06-17 12:11:18	852	4.2e-06	0.00137	0.0001	-0.03692
2025-06-17 12:11:19	853	4.19e-06	0.00134	0.0001	-0.03692
2025-06-17 12:11:20	854	4.2e-06	0.00131	0.0001	-0.028166
2025-06-17 12:11:21	855	4.19e-06	0.0013	0.0001	-0.023789
2025-06-17 12:11:22	856	4.19e-06	0.00128	0.0001	-0.03692
2025-06-17 12:11:23	857	4.19e-06	0.00126	0.0001	-0.03692
2025-06-17 12:11:24	858	4.19e-06	0.00124	0.0001	-0.028166
2025-06-17 12:11:25	859	4.19e-06	0.00123	0.0001	-0.028166
2025-06-17 12:11:26	860	4.19e-06	0.00122	0.0001	-0.032543
2025-06-17 12:11:27	861	4.19e-06	0.00121	0.0001	-0.041297
2025-06-17 12:11:28	862	4.19e-06	0.00121	0.0001	-0.023789
2025-06-17 12:11:28	862	4.19e-06	0.00121	0.0001	-0.023789
2025-06-17 12:11:29	863	4.16e-06	0.00121	0.0001	-0.03692
2025-06-17 12:11:30	864	4.15e-06	0.00121	0.0001	-0.010658
2025-06-17 12:11:31	865	4.14e-06	0.0012	0.0001	-0.03692
2025-06-17 12:11:32	866	4.14e-06	0.00119	0.0001	-0.019412
2025-06-17 12:11:33	867	4.15e-06	0.00119	0.0001	-0.041297
2025-06-17 12:11:34	868	4.14e-06	0.0012	0.0001	-0.041297
2025-06-17 12:11:35	869	4.14e-06	0.00123	0.0001	-0.041297
2025-06-17 12:11:36	870	4.14e-06	0.00131	0.0001	-0.03692
2025-06-17 12:11:37	871	1.07e-05	0.00135	0.0001	-0.041297
2025-06-17 12:11:38	872	1.65e-05	0.00109	0.0001	-0.032543
2025-06-17 12:11:39	873	1.26e-05	0.000819	0.0001	-0.032543
2025-06-17 12:11:40	874	1.1e-05	0.000614	0.0001	-0.032543
2025-06-17 12:11:41	875	1.03e-05	0.000482	0.0001	-0.032543
2025-06-17 12:11:42	876	1e-05	0.000386	0.0001	-0.03692
2025-06-17 12:11:43	877	9.83e-06	0.000312	0.0001	-0.023789
2025-06-17 12:11:44	878	9.64e-06	0.000258	0.0001	-0.028166
2025-06-17 12:11:45	879	9.46e-06	0.00021	0.0001	-0.028166
2025-06-17 12:11:46	880	9.31e-06	0.000175	0.0001	-0.028166
2025-06-17 12:11:47	881	9.25e-06	0.000153	0.0001	-0.03692
2025-06-17 12:11:48	882	9.13e-06	0.000138	0.0001	-0.032543
2025-06-17 12:11:49	883	9.1e-06	0.000125	0.0001	-0.041297
2025-06-17 12:11:50	884	8.98e-06	0.000116	0.0001	-0.032543
2025-06-17 12:11:51	885	8.98e-06	0.000104	0.0001	-0.023789
2025-06-17 12:11:52	886	8.83e-06	0.0001	0.0001	-0.028166
2025-06-17 12:11:53	887	8.8e-06	0.0001	0.0001	-0.03692
2025-06-17 12:11:53	887	8.77e-06	0.0001	0.0001	-0.03692
2025-06-17 12:11:54	888	8.7e-06	0.0001	0.0001	-0.028166
2025-06-17 12:11:55	889	8.64e-06	0.0001	0.0001	-0.028166
2025-06-17 12:11:56	890	8.64e-06	0.0001	0.0001	-0.03692
2025-06-17 12:11:57	891	8.58e-06	0.0001	0.0001	-0.028166
2025-06-17 12:11:58	892	8.49e-06	0.0001	0.000102	-0.041297
2025-06-17 12:11:59	893	8.55e-06	0.0001	0.000103	-0.028166
2025-06-17 12:12:00	894	8.95e-06	0.0001	0.000103	-0.032543
2025-06-17 12:12:01	895	8.98e-06	0.0001	0.000108	-0.032543
2025-06-17 12:12:02	896	9.1e-06	0.0001	0.000111	-0.03692
2025-06-17 12:12:03	897	9.13e-06	0.0001	0.000115	-0.041297
2025-06-17 12:12:04	898	9.1e-06	0.0001	0.000118	-0.006281
2025-06-17 12:12:05	899	9.13e-06	0.0001	0.00012	-0.041297
2025-06-17 12:12:06	900	9.13e-06	0.0001	0.000121	-0.03692
2025-06-17 12:12:07	901	9.13e-06	0.0001	0.000123	-0.041297
2025-06-17 12:12:08	902	9.13e-06	0.0001	0.000126	-0.028166
2025-06-17 12:12:09	903	9.13e-06	0.0001	0.000128	-0.023789
2025-06-17 12:12:10	904	9.13e-06	0.0001	0.000134	-0.041297
2025-06-17 12:12:11	905	9.13e-06	0.0001	0.000134	-0.028166
2025-06-17 12:12:12	906	9.13e-06	0.0001	0.000136	-0.032543
2025-06-17 12:12:13	907	9.13e-06	0.0001	0.000144	-0.028166
2025-06-17 12:12:14	908	9.01e-06	0.0001	0.000149	-0.03692
2025-06-17 12:12:15	909	8.95e-06	0.0001	0.000153	-0.03692
2025-06-17 12:12:16	910	8.95e-06	0.0001	0.000156	-0.019412
2025-06-17 12:12:17	911	8.95e-06	0.0001	0.000161	-0.03692
2025-06-17 12:12:18	912	8.95e-06	0.0001	0.000163	-0.041297
2025-06-17 12:12:19	913	8.98e-06	0.0001	0.000166	-0.03692
2025-06-17 12:12:19	913	8.98e-06	0.0001	0.00017	-0.041297
2025-06-17 12:12:20	914	8.95e-06	0.0001	0.000172	-0.023789
2025-06-17 12:12:21	915	8.95e-06	0.0001	0.000172	-0.019412
2025-06-17 12:12:22	916	8.95e-06	0.0001	0.000175	-0.045674
2025-06-17 12:12:23	917	8.98e-06	0.0001	0.000176	-0.023789
2025-06-17 12:12:24	918	8.95e-06	0.0001	0.000178	-0.032543
2025-06-17 12:12:25	919	8.95e-06	0.0001	0.000177	-0.028166
2025-06-17 12:12:26	920	8.95e-06	0.0001	0.000179	-0.023789
2025-06-17 12:12:27	921	8.92e-06	0.0001	0.000177	-0.03692
2025-06-17 12:12:28	922	8.8e-06	0.0001	0.000177	-0.023789
2025-06-17 12:12:29	923	8.8e-06	0.0001	0.000176	-0.028166
2025-06-17 12:12:30	924	8.83e-06	0.0001	0.000179	-0.03692
2025-06-17 12:12:31	925	8.8e-06	0.0001	0.000179	-0.028166
2025-06-17 12:12:32	926	8.8e-06	0.0001	0.00018	-0.032543
2025-06-17 12:12:33	927	8.49e-06	0.0001	0.000183	-0.03692
2025-06-17 12:12:34	928	7.89e-06	0.0001	0.000185	-0.041297
2025-06-17 12:12:35	929	7.83e-06	0.0001	0.000194	-0.03692
2025-06-17 12:12:36	930	6.8e-06	0.0001	0.000202	-0.028166
2025-06-17 12:12:37	931	5.51e-06	0.0001	0.00022	-0.028166
2025-06-17 12:12:38	932	5.31e-06	0.0001	0.000253	-0.032543
2025-06-17 12:12:39	933	5.28e-06	0.0001	0.000289	-0.028166
2025-06-17 12:12:40	934	5.28e-06	0.0001	0.000317	-0.03692
2025-06-17 12:12:41	935	5.28e-06	0.0001	0.000344	-0.05005
2025-06-17 12:12:42	936	5.18e-06	0.0001	0.000375	-0.041297
2025-06-17 12:12:43	937	5.18e-06	0.0001	0.000407	-0.03692
2025-06-17 12:12:44	938	5.18e-06	0.0001	0.000436	-0.032543
2025-06-17 12:12:44	938	5.18e-06	0.0001	0.000466	-0.03692
2025-06-17 12:12:45	939	5.16e-06	0.0001	0.000497	-0.03692
2025-06-17 12:12:46	940	5.08e-06	0.0001	0.000526	-0.032543
2025-06-17 12:12:47	941	5.08e-06	0.0001	0.000556	-0.05005
2025-06-17 12:12:48	942	5.08e-06	0.0001	0.000579	-0.045674
2025-06-17 12:12:49	943	5.08e-06	0.0001	0.000601	-0.010658
2025-06-17 12:12:50	944	5.06e-06	0.0001	0.000628	-0.023789
2025-06-17 12:12:51	945	5.06e-06	0.0001	0.000656	-0.041297
2025-06-17 12:12:52	946	5.06e-06	0.0001	0.000683	-0.041297
2025-06-17 12:12:53	947	5.06e-06	0.0001	0.000718	-0.03692
2025-06-17 12:12:54	948	4.99e-06	0.0001	0.000738	-0.032543
2025-06-17 12:12:55	949	4.97e-06	0.0001	0.00076	-0.03692
2025-06-17 12:12:56	950	4.99e-06	0.0001	0.00078	-0.019412
2025-06-17 12:12:57	951	4.97e-06	0.0001	0.000795	-0.03692
2025-06-17 12:12:58	952	4.97e-06	0.0001	0.000819	-0.028166
2025-06-17 12:12:59	953	4.97e-06	0.0001	0.000838	-0.041297
2025-06-17 12:13:00	954	4.97e-06	0.0001	0.000855	-0.028166
2025-06-17 12:13:01	955	4.97e-06	0.0001	0.00088	-0.032543
2025-06-17 12:13:02	956	4.97e-06	0.0001	0.000902	-0.023789
2025-06-17 12:13:03	957	4.99e-06	0.0001	0.000923	-0.041297
2025-06-17 12:13:04	958	4.89e-06	0.0001	0.000938	-0.03692
2025-06-17 12:13:05	959	4.87e-06	0.0001	0.000961	-0.032543
2025-06-17 12:13:06	960	4.87e-06	0.0001	0.000985	-0.023789
2025-06-17 12:13:07	961	4.87e-06	0.0001	0.001	-0.028166
2025-06-17 12:13:08	962	4.87e-06	0.0001	0.00102	-0.032543
2025-06-17 12:13:09	963	4.85e-06	0.0001	0.00104	-0.03692
2025-06-17 12:13:10	964	4.85e-06	0.0001	0.00106	-0.019412
2025-06-17 12:13:11	965	4.87e-06	0.0001	0.0011	-0.045674
2025-06-17 12:13:12	966	4.87e-06	0.0001	0.00113	-0.041297
2025-06-17 12:13:13	967	4.87e-06	0.0001	0.00117	-0.03692
2025-06-17 12:13:14	968	4.87e-06	0.0001	0.00121	-0.028166
2025-06-17 12:13:15	969	4.85e-06	0.0001	0.00125	-0.023789
2025-06-17 12:13:16	970	4.85e-06	0.0001	0.0013	-0.045674
2025-06-17 12:13:17	971	4.81e-06	0.0001	0.00137	-0.032543
2025-06-17 12:13:18	972	4.77e-06	0.0001	0.00149	-0.03692
2025-06-17 12:13:19	973	4.77e-06	0.0001	0.00164	-0.03692
2025-06-17 12:13:20	974	4.77e-06	0.0001	0.00179	-0.041297
2025-06-17 12:13:21	975	4.77e-06	0.0001	0.00198	-0.028166
2025-06-17 12:13:22	976	4.77e-06	0.0001	0.00225	-0.028166
2025-06-17 12:13:23	977	4.77e-06	0.0001	0.00255	-0.041297
2025-06-17 12:13:25	979	4.77e-06	0.0001	0.00305	-0.032543
2025-06-17 12:13:26	980	4.75e-06	0.0001	0.00394	-0.023789
2025-06-17 12:13:27	981	4.75e-06	0.0001	0.00491	-0.019412
2025-06-17 12:13:27	981	4.77e-06	0.0001	0.00642	-0.041297
2025-06-17 12:13:28	982	4.77e-06	0.0001	0.00836	-0.032543
2025-06-17 12:13:29	983	4.75e-06	0.0001	0.0112	-0.023789
2025-06-17 12:13:30	984	4.77e-06	0.0001	0.0151	-0.03692
2025-06-17 12:13:32	986	4.77e-06	0.0001	0.0201	-0.023789
2025-06-17 12:13:33	987	4.77e-06	0.0001	0.0278	-0.015035
2025-06-17 12:13:34	988	4.77e-06	0.0001	0.0334	-0.010658
2025-06-17 12:13:35	989	4.75e-06	0.0001	0.037	0.006849
2025-06-17 12:13:35	989	4.7e-06	0.0001	0.0396	0.015603
2025-06-17 12:13:36	990	4.68e-06	0.0001	0.0408	-0.010658
2025-06-17 12:13:37	991	4.66e-06	0.0001	0.041	-0.006281
2025-06-17 12:13:38	992	4.66e-06	0.0001	0.0413	0.002472
2025-06-17 12:13:40	994	4.66e-06	0.0001	0.0413	-0.015035
2025-06-17 12:13:41	995	4.66e-06	0.0001	0.0415	0.002472
2025-06-17 12:13:42	996	4.66e-06	0.0001	0.0418	-0.001904
2025-06-17 12:13:43	997	4.66e-06	0.0001	0.042	-0.010658
2025-06-17 12:13:44	998	4.66e-06	0.0001	0.0422	-0.015035
2025-06-17 12:13:45	999	4.68e-06	0.0001	0.0423	0.006849
2025-06-17 12:13:46	1000	4.66e-06	0.0001	0.0426	-0.010658
2025-06-17 12:13:47	1001	4.66e-06	0.0001	0.0428	0.006849
2025-06-17 12:13:48	1002	4.66e-06	0.0001	0.043	-0.015035
2025-06-17 12:13:49	1003	4.66e-06	0.0001	0.0431	-0.006281
2025-06-17 12:13:50	1004	4.68e-06	0.0001	0.0433	0.006849
2025-06-17 12:13:51	1005	4.66e-06	0.0001	0.0436	0.011226
2025-06-17 12:13:52	1006	4.68e-06	0.0001	0.0438	-0.006281
2025-06-17 12:13:53	1007	4.66e-06	0.0001	0.0441	0.002472
2025-06-17 12:13:54	1008	4.66e-06	0.0001	0.0445	0.011226
2025-06-17 12:13:55	1009	4.66e-06	0.0001	0.0449	0.002472
2025-06-17 12:13:56	1010	4.66e-06	0.0001	0.0455	0.002472
2025-06-17 12:13:57	1011	4.66e-06	0.0001	0.0465	-0.006281
2025-06-17 12:13:58	1012	4.68e-06	0.0001	0.0481	0.006849
2025-06-17 12:13:59	1013	4.66e-06	0.0001	0.0527	-0.015035
2025-06-17 12:14:00	1014	4.68e-06	0.0001	0.0585	0.033111
2025-06-17 12:14:01	1015	4.66e-06	0.0001	0.0684	0.037488
2025-06-17 12:14:02	1016	4.66e-06	0.0001	0.084	0.046242
2025-06-17 12:14:03	1017	4.66e-06	0.0001	0.104	0.054995
2025-06-17 12:14:04	1018	4.68e-06	0.0001	0.129	0.085634
2025-06-17 12:14:05	1019	4.64e-06	0.0001	0.156	0.103141
2025-06-17 12:14:06	1020	4.62e-06	0.0001	0.191	0.13378
2025-06-17 12:14:07	1021	4.58e-06	0.0001	0.237	0.199433
2025-06-17 12:14:08	1022	4.56e-06	0.0001	0.27	0.216941
2025-06-17 12:14:09	1023	4.56e-06	0.0001	0.308	0.26071
2025-06-17 12:14:10	1024	4.56e-06	0.0001	0.349	0.31761
2025-06-17 12:14:11	1025	4.56e-06	0.0001	0.388	0.357002
2025-06-17 12:14:12	1026	4.56e-06	0.0001	0.435	0.383264
2025-06-17 12:14:13	1027	4.56e-06	0.0001	0.48	0.435786
2025-06-17 12:14:14	1028	4.56e-06	0.0001	0.527	0.488309
2025-06-17 12:14:15	1029	4.56e-06	0.0001	0.584	0.549586
2025-06-17 12:14:16	1030	4.56e-06	0.0001	0.631	0.597732
2025-06-17 12:14:17	1031	4.58e-06	0.0001	0.683	0.659009
2025-06-17 12:14:18	1032	4.56e-06	0.0001	0.742	0.720286
2025-06-17 12:14:18	1032	4.56e-06	0.0001	0.803	0.777185
2025-06-17 12:14:19	1033	4.56e-06	0.0001	0.86	0.834085
2025-06-17 12:14:20	1034	4.58e-06	0.0001	0.916	0.882231
2025-06-17 12:14:22	1036	4.56e-06	0.0001	0.984	0.956639
2025-06-17 12:14:23	1037	4.56e-06	0.0001	1.07	1.03542
2025-06-17 12:14:24	1038	4.56e-06	0.0001	1.13	1.09232
2025-06-17 12:14:25	1039	4.56e-06	0.0001	1.19	1.14922
2025-06-17 12:14:26	1040	4.56e-06	0.0001	1.25	1.21925
2025-06-17 12:14:26	1040	4.56e-06	0.0001	1.31	1.28053
2025-06-17 12:14:27	1041	4.56e-06	0.0001	1.37	1.32868
2025-06-17 12:14:28	1042	4.56e-06	0.0001	1.43	1.38558
2025-06-17 12:14:30	1044	4.56e-06	0.0001	1.49	1.4381
2025-06-17 12:14:31	1045	4.56e-06	0.0001	1.55	1.52126
2025-06-17 12:14:32	1046	4.56e-06	0.0001	1.6	1.56941
2025-06-17 12:14:33	1047	4.58e-06	0.0001	1.67	1.63944
2025-06-17 12:14:34	1048	4.56e-06	0.0001	1.71	1.70947
2025-06-17 12:14:35	1049	4.56e-06	0.0001	1.75	1.7226
2025-06-17 12:14:36	1050	4.56e-06	0.0001	1.8	1.76199
2025-06-17 12:14:37	1051	4.56e-06	0.0001	1.85	1.82327
2025-06-17 12:14:38	1052	4.56e-06	0.0001	1.88	1.84953
2025-06-17 12:14:39	1053	4.56e-06	0.0001	1.92	1.87141
2025-06-17 12:14:40	1054	4.56e-06	0.0001	1.95	1.89768
2025-06-17 12:14:41	1055	4.56e-06	0.0001	1.99	1.93269
2025-06-17 12:14:42	1056	4.56e-06	0.0001	2.01	1.97208
2025-06-17 12:14:43	1057	4.56e-06	0.0001	2.05	2.00272
2025-06-17 12:14:43	1057	4.56e-06	0.0001	2.06	2.02023
2025-06-17 12:14:44	1058	4.56e-06	0.0001	2.09	2.02898
2025-06-17 12:14:46	1060	4.56e-06	0.0001	2.11	2.06837
2025-06-17 12:14:47	1061	4.56e-06	0.0001	2.13	2.10777
2025-06-17 12:14:48	1062	4.56e-06	0.0001	2.15	2.09901
2025-06-17 12:14:49	1063	4.56e-06	0.0001	2.17	2.11214
2025-06-17 12:14:50	1064	4.56e-06	0.0001	2.19	2.1209
2025-06-17 12:14:51	1065	4.56e-06	0.0001	2.2	2.16029
2025-06-17 12:14:52	1066	4.56e-06	0.0001	2.21	2.16904
2025-06-17 12:14:53	1067	4.54e-06	0.0001	2.22	2.16467
2025-06-17 12:14:54	1068	4.5e-06	0.0001	2.24	2.16467
2025-06-17 12:14:55	1069	4.48e-06	0.0001	2.24	2.19968
2025-06-17 12:14:56	1070	4.47e-06	0.0001	2.25	2.19968
2025-06-17 12:14:57	1071	4.48e-06	0.0001	2.26	2.20406
2025-06-17 12:14:58	1072	4.47e-06	0.0001	2.28	2.21281
2025-06-17 12:14:59	1073	4.47e-06	0.0001	2.28	2.22157
2025-06-17 12:15:00	1074	4.47e-06	0.0001	2.28	2.23032
2025-06-17 12:15:01	1075	4.47e-06	0.0001	2.29	2.2347
2025-06-17 12:15:02	1076	4.47e-06	0.0001	2.29	2.22594
2025-06-17 12:15:03	1077	4.45e-06	0.0001	2.31	2.23907
2025-06-17 12:15:04	1078	4.47e-06	0.0001	2.31	2.25658
2025-06-17 12:15:05	1079	4.47e-06	0.0001	2.31	2.24783
2025-06-17 12:15:06	1080	4.47e-06	0.0001	2.32	2.24783
2025-06-17 12:15:07	1081	4.47e-06	0.0001	2.32	2.24783
2025-06-17 12:15:08	1082	4.47e-06	0.0001	2.32	2.26971
2025-06-17 12:15:09	1083	4.47e-06	0.0001	2.34	2.26533
2025-06-17 12:15:10	1084	4.47e-06	0.0001	2.34	2.26533
2025-06-17 12:15:11	1085	4.45e-06	0.0001	2.34	2.26533
2025-06-17 12:15:12	1086	4.47e-06	0.0001	2.34	2.26971
2025-06-17 12:15:13	1087	4.47e-06	0.0001	2.34	2.27847
2025-06-17 12:15:14	1088	4.45e-06	0.0001	2.35	2.27847
2025-06-17 12:15:15	1089	4.47e-06	0.0001	2.35	2.2916
2025-06-17 12:15:16	1090	4.47e-06	0.0001	2.35	2.29597
2025-06-17 12:15:17	1091	4.47e-06	0.0001	2.35	2.27847
2025-06-17 12:15:18	1092	4.47e-06	0.0001	2.35	2.28722
2025-06-17 12:15:19	1093	4.47e-06	0.0001	2.35	2.28284
2025-06-17 12:15:20	1094	4.45e-06	0.0001	2.35	2.29597
2025-06-17 12:15:21	1095	4.47e-06	0.0001	2.35	2.28722
2025-06-17 12:15:22	1096	4.47e-06	0.0001	2.35	2.29597
2025-06-17 12:15:23	1097	4.47e-06	0.0001	2.35	2.28722
2025-06-17 12:15:24	1098	4.47e-06	0.0001	2.35	2.29597
2025-06-17 12:15:25	1099	4.47e-06	0.0001	2.35	2.30035
2025-06-17 12:15:26	1100	4.47e-06	0.0001	2.35	2.30035
2025-06-17 12:15:27	1101	4.45e-06	0.0001	2.35	2.30473
2025-06-17 12:15:28	1102	4.47e-06	0.0001	2.35	2.29597
2025-06-17 12:15:29	1103	4.47e-06	0.0001	2.35	2.29597
2025-06-17 12:15:30	1104	4.47e-06	0.0001	2.35	2.30035
2025-06-17 12:15:31	1105	4.47e-06	0.0001	2.35	2.30035
2025-06-17 12:15:32	1106	4.45e-06	0.0001	2.35	2.30473
2025-06-17 12:15:33	1107	4.47e-06	0.0001	2.35	2.2916
2025-06-17 12:15:34	1108	4.47e-06	0.0001	2.35	2.30035
2025-06-17 12:15:35	1109	4.47e-06	0.0001	2.35	2.28722
2025-06-17 12:15:36	1110	4.47e-06	0.0001	2.35	2.29597
2025-06-17 12:15:37	1111	4.45e-06	0.0001	2.35	2.2916
2025-06-17 12:15:38	1112	4.45e-06	0.0001	2.35	2.30035
2025-06-17 12:15:39	1113	4.47e-06	0.0001	2.35	2.2916
2025-06-17 12:15:40	1114	4.47e-06	0.0001	2.35	2.30035
2025-06-17 12:15:41	1115	4.47e-06	0.0001	2.35	2.2916
2025-06-17 12:15:42	1116	4.47e-06	0.0001	2.35	2.2916
2025-06-17 12:15:43	1117	4.47e-06	0.0001	2.35	2.30473
2025-06-17 12:15:44	1118	4.47e-06	0.0001	2.35	2.30035
2025-06-17 12:15:45	1119	4.47e-06	0.0001	2.35	2.30035
2025-06-17 12:15:46	1120	4.47e-06	0.0001	2.35	2.2916
2025-06-17 12:15:47	1121	4.47e-06	0.0001	2.35	2.30035
2025-06-17 12:15:48	1122	4.47e-06	0.0001	2.35	2.29597
2025-06-17 12:15:49	1123	4.47e-06	0.0001	2.35	2.29597
2025-06-17 12:15:50	1124	4.45e-06	0.0001	2.35	2.29597
2025-06-17 12:15:51	1125	4.47e-06	0.0001	2.35	2.28722
2025-06-17 12:15:52	1126	4.45e-06	0.0001	2.35	2.2916
2025-06-17 12:15:53	1127	4.45e-06	0.0001	2.35	2.30035
2025-06-17 12:15:54	1128	4.47e-06	0.0001	2.35	2.31348
2025-06-17 12:15:55	1129	4.47e-06	0.0001	2.35	2.30035
2025-06-17 12:15:56	1130	4.45e-06	0.0001	2.35	2.30473
2025-06-17 12:15:57	1131	4.47e-06	0.0001	2.35	2.29597
2025-06-17 12:15:58	1132	4.47e-06	0.0001	2.35	2.28284
2025-06-17 12:15:59	1133	4.47e-06	0.0001	2.35	2.30473
2025-06-17 12:16:00	1134	4.47e-06	0.0001	2.35	2.30035
2025-06-17 12:16:00	1134	4.47e-06	0.0001	2.35	2.30035
2025-06-17 12:16:01	1135	4.45e-06	0.0001	2.35	2.29597
2025-06-17 12:16:02	1136	4.47e-06	0.0001	2.35	2.29597
2025-06-17 12:16:03	1137	4.47e-06	0.0001	2.35	2.2916
2025-06-17 12:16:04	1138	4.47e-06	0.0001	2.35	2.28284
2025-06-17 12:16:05	1139	4.47e-06	0.0001	2.35	2.29597
2025-06-17 12:16:06	1140	4.47e-06	0.0001	2.35	2.3091
2025-06-17 12:16:07	1141	4.47e-06	0.0001	2.34	2.2916
2025-06-17 12:16:08	1142	4.47e-06	0.0001	2.34	2.28284
2025-06-17 12:16:09	1143	4.47e-06	0.0001	2.34	2.29597
2025-06-17 12:16:10	1144	4.47e-06	0.0001	2.34	2.30035
2025-06-17 12:16:11	1145	4.47e-06	0.0001	2.34	2.29597
2025-06-17 12:16:12	1146	4.45e-06	0.0001	2.34	2.29597
2025-06-17 12:16:13	1147	4.47e-06	0.0001	2.34	2.2916
2025-06-17 12:16:14	1148	4.47e-06	0.0001	2.34	2.30473
2025-06-17 12:16:15	1149	4.47e-06	0.0001	2.34	2.30035
2025-06-17 12:16:16	1150	4.45e-06	0.0001	2.34	2.29597
2025-06-17 12:16:17	1151	4.47e-06	0.0001	2.34	2.30473
2025-06-17 12:16:18	1152	4.47e-06	0.0001	2.33	2.2916
2025-06-17 12:16:19	1153	4.45e-06	0.0001	2.32	2.27409
2025-06-17 12:16:20	1154	4.47e-06	0.0001	2.32	2.30473
2025-06-17 12:16:21	1155	4.42e-06	0.0001	2.32	2.26971
2025-06-17 12:16:22	1156	4.4e-06	0.0001	2.32	2.2916
2025-06-17 12:16:23	1157	4.38e-06	0.0001	2.32	2.2916
2025-06-17 12:16:24	1158	4.38e-06	0.0001	2.32	2.28722
2025-06-17 12:16:25	1159	4.4e-06	0.0001	2.32	2.26971
2025-06-17 12:16:25	1159	4.4e-06	0.0001	2.31	2.28722
2025-06-17 12:16:26	1160	4.4e-06	0.0001	2.31	2.26971
2025-06-17 12:16:27	1161	4.38e-06	0.0001	2.31	2.28722
2025-06-17 12:16:28	1162	4.38e-06	0.0001	2.31	2.26971
2025-06-17 12:16:29	1163	4.4e-06	0.0001	2.31	2.26533
2025-06-17 12:16:30	1164	4.38e-06	0.0001	2.31	2.28284
2025-06-17 12:16:31	1165	4.38e-06	0.0001	2.31	2.28284
2025-06-17 12:16:32	1166	4.38e-06	0.0001	2.31	2.26971
2025-06-17 12:16:33	1167	4.4e-06	0.0001	2.31	2.26971
2025-06-17 12:16:34	1168	4.38e-06	0.0001	2.31	2.27847
2025-06-17 12:16:35	1169	4.38e-06	0.0001	2.31	2.26971
2025-06-17 12:16:36	1170	4.38e-06	0.0001	2.31	2.26971
2025-06-17 12:16:37	1171	4.38e-06	0.0001	2.3	2.26971
2025-06-17 12:16:38	1172	4.4e-06	0.0001	2.29	2.26533
2025-06-17 12:16:39	1173	4.4e-06	0.0001	2.29	2.26096
2025-06-17 12:16:40	1174	4.38e-06	0.0001	2.29	2.26971
2025-06-17 12:16:41	1175	4.4e-06	0.0001	2.29	2.26533
2025-06-17 12:16:42	1176	4.4e-06	0.0001	2.29	2.24783
2025-06-17 12:16:43	1177	4.38e-06	0.0001	2.29	2.24783
2025-06-17 12:16:44	1178	4.4e-06	0.0001	2.28	2.25658
2025-06-17 12:16:45	1179	4.38e-06	0.0001	2.28	2.24783
2025-06-17 12:16:46	1180	4.4e-06	0.0001	2.28	2.2522
2025-06-17 12:16:47	1181	4.38e-06	0.0001	2.27	2.24783
2025-06-17 12:16:48	1182	4.38e-06	0.0001	2.26	2.24783
2025-06-17 12:16:49	1183	4.38e-06	0.0001	2.26	2.22594
2025-06-17 12:16:50	1184	4.38e-06	0.0001	2.25	2.23032
2025-06-17 12:16:51	1185	4.38e-06	0.0001	2.24	2.22594
2025-06-17 12:16:51	1185	4.4e-06	0.0001	2.24	2.20844
2025-06-17 12:16:52	1186	4.38e-06	0.0001	2.23	2.20406
2025-06-17 12:16:53	1187	4.4e-06	0.0001	2.22	2.19968
2025-06-17 12:16:54	1188	4.4e-06	0.0001	2.21	2.18655
2025-06-17 12:16:55	1189	4.38e-06	0.0001	2.21	2.18655
2025-06-17 12:16:56	1190	4.4e-06	0.0001	2.2	2.1778
2025-06-17 12:16:57	1191	4.4e-06	0.0001	2.19	2.15591
2025-06-17 12:16:58	1192	4.38e-06	0.0001	2.19	2.15153
2025-06-17 12:16:59	1193	4.4e-06	0.0001	2.18	2.14278
2025-06-17 12:17:00	1194	4.38e-06	0.0001	2.17	2.14716
2025-06-17 12:17:01	1195	4.38e-06	0.0001	2.16	2.1209
2025-06-17 12:17:02	1196	4.38e-06	0.0001	2.15	2.10339
2025-06-17 12:17:03	1197	4.38e-06	0.0001	2.13	2.08588
2025-06-17 12:17:04	1198	4.38e-06	0.0001	2.12	2.0815
2025-06-17 12:17:05	1199	4.4e-06	0.0001	2.1	2.05962
2025-06-17 12:17:06	1200	4.4e-06	0.0001	2.08	2.03774
2025-06-17 12:17:07	1201	4.4e-06	0.0001	2.06	2.01585
2025-06-17 12:17:08	1202	4.38e-06	0.0001	2.05	2.0071
2025-06-17 12:17:09	1203	4.38e-06	0.0001	2.02	1.96333
2025-06-17 12:17:10	1204	4.4e-06	0.0001	2	1.95895
2025-06-17 12:17:11	1205	4.38e-06	0.0001	1.97	1.92394
2025-06-17 12:17:12	1206	4.38e-06	0.0001	1.95	1.91081
2025-06-17 12:17:13	1207	4.4e-06	0.0001	1.93	1.88892
2025-06-17 12:17:14	1208	4.38e-06	0.0001	1.92	1.86266
2025-06-17 12:17:15	1209	4.4e-06	0.0001	1.89	1.86704
2025-06-17 12:17:16	1210	4.38e-06	0.0001	1.88	1.84515
2025-06-17 12:17:17	1211	4.38e-06	0.0001	1.87	1.83202
2025-06-17 12:17:18	1212	4.4e-06	0.0001	1.85	1.81889
2025-06-17 12:17:19	1213	4.4e-06	0.0001	1.84	1.81014
2025-06-17 12:17:20	1214	4.4e-06	0.0001	1.83	1.81014
2025-06-17 12:17:21	1215	4.38e-06	0.0001	1.82	1.79701
2025-06-17 12:17:22	1216	4.38e-06	0.0001	1.81	1.77512
2025-06-17 12:17:23	1217	4.38e-06	0.0001	1.81	1.80138
2025-06-17 12:17:24	1218	4.38e-06	0.0001	1.81	1.78825
2025-06-17 12:17:25	1219	4.4e-06	0.0001	1.8	1.77074
2025-06-17 12:17:25	1219	4.38e-06	0.0001	1.8	1.77074
2025-06-17 12:17:26	1220	4.38e-06	0.0001	1.8	1.77512
2025-06-17 12:17:27	1221	4.38e-06	0.0001	1.78	1.75761
2025-06-17 12:17:28	1222	4.38e-06	0.0001	1.78	1.76637
2025-06-17 12:17:29	1223	4.38e-06	0.0001	1.78	1.75324
2025-06-17 12:17:31	1225	4.38e-06	0.0001	1.78	1.75324
2025-06-17 12:17:32	1226	4.38e-06	0.0001	1.77	1.75761
2025-06-17 12:17:33	1227	4.38e-06	0.0001	1.77	1.75761
2025-06-17 12:17:33	1227	4.4e-06	0.0001	1.77	1.72697
2025-06-17 12:17:34	1228	4.38e-06	0.0001	1.77	1.74448
2025-06-17 12:17:35	1229	4.38e-06	0.0001	1.77	1.75324
2025-06-17 12:17:36	1230	4.4e-06	0.0001	1.77	1.74886
2025-06-17 12:17:37	1231	4.38e-06	0.0001	1.77	1.74011
2025-06-17 12:17:39	1233	4.4e-06	0.0001	1.77	1.74886
2025-06-17 12:17:40	1234	4.38e-06	0.0001	1.76	1.74011
2025-06-17 12:17:41	1235	4.4e-06	0.0001	1.77	1.74448
2025-06-17 12:17:42	1236	4.4e-06	0.0001	1.76	1.74011
2025-06-17 12:17:42	1236	4.4e-06	0.0001	1.76	1.74448
2025-06-17 12:17:43	1237	4.4e-06	0.0001	1.76	1.74448
2025-06-17 12:17:44	1238	4.38e-06	0.0001	1.76	1.74448
2025-06-17 12:17:46	1240	4.38e-06	0.0001	1.76	1.72697
2025-06-17 12:17:47	1241	4.38e-06	0.0001	1.76	1.72697
2025-06-17 12:17:48	1242	4.38e-06	0.0001	1.76	1.73135
2025-06-17 12:17:49	1243	4.38e-06	0.0001	1.75	1.74011
2025-06-17 12:17:50	1244	4.38e-06	0.0001	1.75	1.74011
2025-06-17 12:17:51	1245	4.4e-06	0.0001	1.75	1.71822
2025-06-17 12:17:51	1245	4.38e-06	0.0001	1.75	1.75324
2025-06-17 12:17:52	1246	4.38e-06	0.0001	1.74	1.73573
2025-06-17 12:17:54	1248	4.38e-06	0.0001	1.74	1.7226
2025-06-17 12:17:55	1249	4.4e-06	0.0001	1.74	1.7226
2025-06-17 12:17:56	1250	4.4e-06	0.0001	1.73	1.71384
2025-06-17 12:17:57	1251	4.4e-06	0.0001	1.73	1.71822
2025-06-17 12:17:58	1252	4.38e-06	0.0001	1.72	1.70947
2025-06-17 12:17:59	1253	4.4e-06	0.0001	1.72	1.7226
2025-06-17 12:18:00	1254	4.38e-06	0.0001	1.72	1.70947
2025-06-17 12:18:01	1255	4.4e-06	0.0001	1.72	1.71384
2025-06-17 12:18:02	1256	4.38e-06	0.0001	1.72	1.7226
2025-06-17 12:18:03	1257	4.38e-06	0.0001	1.72	1.71384
2025-06-17 12:18:04	1258	4.4e-06	0.0001	1.71	1.69634
2025-06-17 12:18:05	1259	4.38e-06	0.0001	1.71	1.71822
2025-06-17 12:18:06	1260	4.4e-06	0.0001	1.7	1.70947
2025-06-17 12:18:07	1261	4.38e-06	0.0001	1.7	1.69196
2025-06-17 12:18:08	1262	4.4e-06	0.0001	1.69	1.69634
2025-06-17 12:18:09	1263	4.4e-06	0.0001	1.69	1.69196
2025-06-17 12:18:10	1264	4.38e-06	0.0001	1.7	1.71384
2025-06-17 12:18:11	1265	4.4e-06	0.0001	1.68	1.69196
2025-06-17 12:18:12	1266	4.38e-06	0.0001	1.68	1.69196
2025-06-17 12:18:13	1267	4.38e-06	0.0001	1.68	1.68758
2025-06-17 12:18:14	1268	4.38e-06	0.0001	1.68	1.68758
2025-06-17 12:18:15	1269	4.38e-06	0.0001	1.67	1.68758
2025-06-17 12:18:16	1270	4.38e-06	0.0001	1.67	1.69196
2025-06-17 12:18:17	1271	4.4e-06	0.0001	1.67	1.69634
2025-06-17 12:18:18	1272	4.38e-06	0.0001	1.66	1.68758
2025-06-17 12:18:19	1273	4.4e-06	0.0001	1.66	1.70509
2025-06-17 12:18:20	1274	4.38e-06	0.0001	1.66	1.68321
2025-06-17 12:18:21	1275	4.4e-06	0.0001	1.66	1.67883
2025-06-17 12:18:22	1276	4.4e-06	0.0001	1.66	1.68321
2025-06-17 12:18:23	1277	4.38e-06	0.0001	1.65	1.68758
2025-06-17 12:18:24	1278	4.38e-06	0.0001	1.66	1.67445
2025-06-17 12:18:25	1279	4.4e-06	0.0001	1.65	1.6657
2025-06-17 12:18:26	1280	4.4e-06	0.0001	1.65	1.66132
2025-06-17 12:18:27	1281	4.4e-06	0.0001	1.65	1.67445
2025-06-17 12:18:28	1282	4.38e-06	0.0001	1.65	1.67007
2025-06-17 12:18:29	1283	4.38e-06	0.0001	1.65	1.67007
2025-06-17 12:18:30	1284	4.38e-06	0.0001	1.65	1.66132
2025-06-17 12:18:31	1285	4.38e-06	0.0001	1.64	1.67007
2025-06-17 12:18:32	1286	4.4e-06	0.0001	1.64	1.65257
2025-06-17 12:18:33	1287	4.4e-06	0.0001	1.64	1.64819
2025-06-17 12:18:34	1288	4.38e-06	0.0001	1.64	1.6657
2025-06-17 12:18:35	1289	4.38e-06	0.0001	1.64	1.65694
2025-06-17 12:18:36	1290	4.4e-06	0.0001	1.63	1.6657
2025-06-17 12:18:37	1291	4.4e-06	0.0001	1.63	1.65694
2025-06-17 12:18:38	1292	4.38e-06	0.0001	1.63	1.65694
2025-06-17 12:18:39	1293	4.38e-06	0.0001	1.63	1.65257
2025-06-17 12:18:40	1294	4.38e-06	0.0001	1.62	1.65257
2025-06-17 12:18:41	1295	4.38e-06	0.0001	1.62	1.65694
2025-06-17 12:18:42	1296	4.38e-06	0.0001	1.62	1.64381
2025-06-17 12:18:43	1297	4.38e-06	0.0001	1.62	1.63944
2025-06-17 12:18:44	1298	4.4e-06	0.0001	1.62	1.63944
2025-06-17 12:18:45	1299	4.4e-06	0.0001	1.61	1.64381
2025-06-17 12:18:46	1300	4.4e-06	0.0001	1.61	1.63506
2025-06-17 12:18:47	1301	4.38e-06	0.0001	1.61	1.63944
2025-06-17 12:18:48	1302	4.38e-06	0.0001	1.61	1.63944
2025-06-17 12:18:49	1303	4.38e-06	0.0001	1.61	1.63506
2025-06-17 12:18:50	1304	4.38e-06	0.0001	1.6	1.63944
2025-06-17 12:18:51	1305	4.38e-06	0.0001	1.61	1.63068
2025-06-17 12:18:52	1306	4.4e-06	0.0001	1.61	1.63068
2025-06-17 12:18:53	1307	4.38e-06	0.0001	1.6	1.62631
2025-06-17 12:18:54	1308	4.4e-06	0.0001	1.6	1.62631
2025-06-17 12:18:55	1309	4.38e-06	0.0001	1.6	1.62631
2025-06-17 12:18:56	1310	4.4e-06	0.0001	1.6	1.62193
2025-06-17 12:18:57	1311	4.4e-06	0.0001	1.6	1.62631
2025-06-17 12:18:58	1312	4.4e-06	0.0001	1.6	1.62193
2025-06-17 12:18:59	1313	4.4e-06	0.0001	1.6	1.62193
2025-06-17 12:19:00	1314	4.38e-06	0.0001	1.6	1.62631
2025-06-17 12:19:01	1315	4.38e-06	0.0001	1.6	1.64381
2025-06-17 12:19:02	1316	4.4e-06	0.0001	1.59	1.62631
2025-06-17 12:19:03	1317	4.4e-06	0.0001	1.59	1.62631
2025-06-17 12:19:04	1318	4.38e-06	0.0001	1.59	1.63068
2025-06-17 12:19:05	1319	4.38e-06	0.0001	1.59	1.62193
2025-06-17 12:19:06	1320	4.4e-06	0.0001	1.59	1.61755
2025-06-17 12:19:07	1321	4.38e-06	0.0001	1.59	1.62193
2025-06-17 12:19:08	1322	4.38e-06	0.0001	1.58	1.61318
2025-06-17 12:19:09	1323	4.38e-06	0.0001	1.58	1.60442
2025-06-17 12:19:10	1324	4.4e-06	0.0001	1.58	1.60442
2025-06-17 12:19:11	1325	4.38e-06	0.0001	1.58	1.6088
2025-06-17 12:19:12	1326	4.4e-06	0.0001	1.58	1.60442
2025-06-17 12:19:13	1327	4.38e-06	0.0001	1.57	1.6088
2025-06-17 12:19:14	1328	4.4e-06	0.0001	1.57	1.60442
2025-06-17 12:19:15	1329	4.38e-06	0.0001	1.57	1.60442
2025-06-17 12:19:16	1330	4.38e-06	0.0001	1.57	1.61755
2025-06-17 12:19:17	1331	4.38e-06	0.0001	1.57	1.6088
2025-06-17 12:19:18	1332	4.4e-06	0.0001	1.56	1.59567
2025-06-17 12:19:19	1333	4.4e-06	0.0001	1.56	1.6088
2025-06-17 12:19:20	1334	4.38e-06	0.0001	1.56	1.60442
2025-06-17 12:19:21	1335	4.38e-06	0.0001	1.56	1.59129
2025-06-17 12:19:22	1336	4.38e-06	0.0001	1.56	1.59567
2025-06-17 12:19:23	1337	4.38e-06	0.0001	1.56	1.60442
2025-06-17 12:19:24	1338	4.4e-06	0.0001	1.56	1.58691
2025-06-17 12:19:25	1339	4.4e-06	0.0001	1.56	1.61318
2025-06-17 12:19:26	1340	4.4e-06	0.0001	1.56	1.60442
2025-06-17 12:19:27	1341	4.38e-06	0.0001	1.56	1.59567
2025-06-17 12:19:28	1342	4.38e-06	0.0001	1.55	1.60004
2025-06-17 12:19:29	1343	4.38e-06	0.0001	1.55	1.59129
2025-06-17 12:19:30	1344	4.4e-06	0.0001	1.56	1.60004
2025-06-17 12:19:31	1345	4.4e-06	0.0001	1.56	1.58691
2025-06-17 12:19:32	1346	4.4e-06	0.0001	1.55	1.57816
2025-06-17 12:19:33	1347	4.38e-06	0.0001	1.55	1.59129
2025-06-17 12:19:33	1347	4.38e-06	0.0001	1.55	1.59129
2025-06-17 12:19:34	1348	4.38e-06	0.0001	1.55	1.58254
2025-06-17 12:19:35	1349	4.4e-06	0.0001	1.55	1.60004
2025-06-17 12:19:36	1350	4.38e-06	0.0001	1.55	1.58691
2025-06-17 12:19:37	1351	4.38e-06	0.0001	1.55	1.58254
2025-06-17 12:19:38	1352	4.4e-06	0.0001	1.55	1.58691
2025-06-17 12:19:39	1353	4.4e-06	0.0001	1.54	1.57378
2025-06-17 12:19:40	1354	4.4e-06	0.0001	1.54	1.58254
2025-06-17 12:19:41	1355	4.4e-06	0.0001	1.54	1.58691
2025-06-17 12:19:42	1356	4.4e-06	0.0001	1.54	1.56941
2025-06-17 12:19:43	1357	4.38e-06	0.0001	1.54	1.58254
2025-06-17 12:19:44	1358	4.38e-06	0.0001	1.54	1.57378
2025-06-17 12:19:45	1359	4.4e-06	0.0001	1.54	1.58254
2025-06-17 12:19:46	1360	4.4e-06	0.0001	1.54	1.59129
2025-06-17 12:19:47	1361	4.4e-06	0.0001	1.53	1.57816
2025-06-17 12:19:48	1362	4.4e-06	0.0001	1.53	1.56941
2025-06-17 12:19:49	1363	4.38e-06	0.0001	1.53	1.57816
2025-06-17 12:19:50	1364	4.4e-06	0.0001	1.53	1.56503
2025-06-17 12:19:51	1365	4.4e-06	0.0001	1.53	1.57816
2025-06-17 12:19:52	1366	4.38e-06	0.0001	1.53	1.55628
2025-06-17 12:19:53	1367	4.38e-06	0.0001	1.53	1.58691
2025-06-17 12:19:54	1368	4.38e-06	0.0001	1.53	1.56503
2025-06-17 12:19:55	1369	4.4e-06	0.0001	1.53	1.56941
2025-06-17 12:19:56	1370	4.4e-06	0.0001	1.53	1.56503
2025-06-17 12:19:57	1371	4.4e-06	0.0001	1.53	1.56503
2025-06-17 12:19:58	1372	4.38e-06	0.0001	1.52	1.57816
2025-06-17 12:19:59	1373	4.4e-06	0.0001	1.52	1.55628
2025-06-17 12:20:00	1374	4.4e-06	0.0001	1.52	1.56941
2025-06-17 12:20:01	1375	4.4e-06	0.0001	1.52	1.56503
2025-06-17 12:20:02	1376	4.38e-06	0.0001	1.52	1.56065
2025-06-17 12:20:03	1377	4.4e-06	0.0001	1.52	1.5519
2025-06-17 12:20:04	1378	4.38e-06	0.0001	1.52	1.56065
2025-06-17 12:20:05	1379	4.4e-06	0.0001	1.52	1.56065
2025-06-17 12:20:06	1380	4.38e-06	0.0001	1.52	1.54752
2025-06-17 12:20:07	1381	4.4e-06	0.0001	1.52	1.56941
2025-06-17 12:20:08	1382	4.4e-06	0.0001	1.52	1.56503
2025-06-17 12:20:09	1383	4.38e-06	0.0001	1.52	1.53877
2025-06-17 12:20:10	1384	4.4e-06	0.0001	1.52	1.54752
2025-06-17 12:20:11	1385	4.38e-06	0.0001	1.52	1.54314
2025-06-17 12:20:12	1386	4.38e-06	0.0001	1.52	1.5519
2025-06-17 12:20:13	1387	4.38e-06	0.0001	1.51	1.54314
2025-06-17 12:20:14	1388	4.38e-06	0.0001	1.51	1.54752
2025-06-17 12:20:15	1389	4.4e-06	0.0001	1.51	1.55628
2025-06-17 12:20:16	1390	4.4e-06	0.0001	1.51	1.55628
2025-06-17 12:20:17	1391	4.4e-06	0.0001	1.51	1.54752
2025-06-17 12:20:18	1392	4.4e-06	0.0001	1.51	1.53877
2025-06-17 12:20:19	1393	4.38e-06	0.0001	1.51	1.53877
2025-06-17 12:20:20	1394	4.38e-06	0.0001	1.51	1.55628
2025-06-17 12:20:21	1395	4.4e-06	0.0001	1.51	1.53877
2025-06-17 12:20:22	1396	4.38e-06	0.0001	1.5	1.53439
2025-06-17 12:20:23	1397	4.38e-06	0.0001	1.5	1.53877
2025-06-17 12:20:24	1398	4.4e-06	0.0001	1.5	1.53439
2025-06-17 12:20:24	1398	4.38e-06	0.0001	1.5	1.53877
2025-06-17 12:20:25	1399	4.38e-06	0.0001	1.5	1.53439
2025-06-17 12:20:26	1400	4.38e-06	0.0001	1.5	1.54752
2025-06-17 12:20:27	1401	4.38e-06	0.0001	1.5	1.53001
2025-06-17 12:20:28	1402	4.38e-06	0.0001	1.5	1.53439
2025-06-17 12:20:29	1403	4.38e-06	0.0001	1.5	1.53001
2025-06-17 12:20:30	1404	4.4e-06	0.0001	1.5	1.52564
2025-06-17 12:20:31	1405	4.4e-06	0.0001	1.5	1.53439
2025-06-17 12:20:32	1406	4.38e-06	0.0001	1.49	1.52564
2025-06-17 12:20:33	1407	4.38e-06	0.0001	1.49	1.52126
2025-06-17 12:20:34	1408	4.38e-06	0.0001	1.49	1.52564
2025-06-17 12:20:35	1409	4.38e-06	0.0001	1.49	1.52564
2025-06-17 12:20:36	1410	4.4e-06	0.0001	1.49	1.52564
2025-06-17 12:20:37	1411	4.35e-06	0.0001	1.49	1.52564
2025-06-17 12:20:38	1412	4.26e-06	0.0001	1.49	1.51688
2025-06-17 12:20:39	1413	4.2e-06	0.0001	1.49	1.52126
2025-06-17 12:20:40	1414	4.19e-06	0.0001	1.49	1.52126
2025-06-17 12:20:41	1415	4.19e-06	0.0001	1.49	1.51688
2025-06-17 12:20:42	1416	4.16e-06	0.000106	1.48	1.51688
2025-06-17 12:20:43	1417	4.14e-06	0.000194	1.48	1.52126
2025-06-17 12:20:44	1418	4.14e-06	0.000321	1.49	1.50813
2025-06-17 12:20:45	1419	4.14e-06	0.000438	1.48	1.52126
2025-06-17 12:20:46	1420	4.15e-06	0.000548	1.48	1.51251
2025-06-17 12:20:47	1421	4.15e-06	0.000647	1.48	1.51251
2025-06-17 12:20:48	1422	4.15e-06	0.000746	1.48	1.51688
2025-06-17 12:20:49	1423	4.14e-06	0.000816	1.48	1.52564
2025-06-17 12:20:49	1423	4.14e-06	0.000895	1.48	1.53001
2025-06-17 12:20:50	1424	4.14e-06	0.000961	1.48	1.51688
2025-06-17 12:20:51	1425	4.09e-06	0.00102	1.48	1.50375
2025-06-17 12:20:52	1426	4.07e-06	0.00106	1.48	1.51251
2025-06-17 12:20:53	1427	4.07e-06	0.00111	1.48	1.51688
2025-06-17 12:20:54	1428	4.07e-06	0.00115	1.48	1.51688
2025-06-17 12:20:55	1429	4.07e-06	0.00119	1.48	1.50813
2025-06-17 12:20:56	1430	4.07e-06	0.00122	1.48	1.50375
2025-06-17 12:20:57	1431	4.07e-06	0.00124	1.48	1.50375
2025-06-17 12:20:58	1432	4.06e-06	0.00127	1.48	1.49938
2025-06-17 12:20:59	1433	4.07e-06	0.0013	1.47	1.49938
2025-06-17 12:21:00	1434	4.07e-06	0.00132	1.47	1.49062
2025-06-17 12:21:01	1435	4.07e-06	0.00134	1.47	1.48625
2025-06-17 12:21:02	1436	4.06e-06	0.00135	1.47	1.49938
2025-06-17 12:21:03	1437	4.07e-06	0.00136	1.47	1.495
2025-06-17 12:21:04	1438	4.07e-06	0.00137	1.47	1.50375
2025-06-17 12:21:05	1439	4.07e-06	0.00138	1.47	1.49062
2025-06-17 12:21:06	1440	4.07e-06	0.00139	1.47	1.49938
2025-06-17 12:21:07	1441	4.06e-06	0.0014	1.46	1.51251
2025-06-17 12:21:08	1442	4.06e-06	0.00141	1.46	1.50375
2025-06-17 12:21:09	1443	4.02e-06	0.00142	1.46	1.49062
2025-06-17 12:21:10	1444	4.02e-06	0.00142	1.46	1.49062
2025-06-17 12:21:11	1445	4.01e-06	0.00144	1.46	1.495
2025-06-17 12:21:12	1446	4.01e-06	0.00145	1.46	1.49062
2025-06-17 12:21:13	1447	4.01e-06	0.00144	1.46	1.49938
2025-06-17 12:21:14	1448	4.01e-06	0.00145	1.46	1.47749
2025-06-17 12:21:14	1448	4.01e-06	0.00145	1.46	1.495
2025-06-17 12:21:15	1449	4.01e-06	0.00145	1.46	1.48625
2025-06-17 12:21:16	1450	4.01e-06	0.00145	1.46	1.48625
2025-06-17 12:21:17	1451	4e-06	0.00146	1.45	1.48625
2025-06-17 12:21:18	1452	4e-06	0.00147	1.45	1.48187
2025-06-17 12:21:19	1453	4.01e-06	0.00147	1.45	1.47749
2025-06-17 12:21:20	1454	4.01e-06	0.00148	1.45	1.49062
2025-06-17 12:21:21	1455	4.01e-06	0.00148	1.45	1.48625
2025-06-17 12:21:22	1456	4.01e-06	0.00149	1.45	1.48187
2025-06-17 12:21:23	1457	4e-06	0.00149	1.45	1.48625
2025-06-17 12:21:24	1458	4e-06	0.0015	1.45	1.48625
2025-06-17 12:21:25	1459	4.01e-06	0.0015	1.45	1.48187
2025-06-17 12:21:26	1460	4.01e-06	0.00151	1.44	1.48625
2025-06-17 12:21:27	1461	4e-06	0.00151	1.44	1.48625
2025-06-17 12:21:28	1462	4.01e-06	0.0015	1.44	1.47749
2025-06-17 12:21:29	1463	4.01e-06	0.00151	1.44	1.48187
2025-06-17 12:21:30	1464	4.01e-06	0.00151	1.44	1.495
2025-06-17 12:21:31	1465	4.01e-06	0.00152	1.44	1.48187
2025-06-17 12:21:32	1466	4.01e-06	0.00152	1.44	1.46436
2025-06-17 12:21:33	1467	4e-06	0.00152	1.44	1.47749
2025-06-17 12:21:34	1468	4.01e-06	0.00152	1.44	1.46874
2025-06-17 12:21:35	1469	4.01e-06	0.00153	1.44	1.48187
2025-06-17 12:21:36	1470	4.01e-06	0.00154	1.43	1.47311
2025-06-17 12:21:37	1471	4e-06	0.00154	1.43	1.47311
2025-06-17 12:21:38	1472	4e-06	0.00153	1.43	1.47749
2025-06-17 12:21:39	1473	4.01e-06	0.00153	1.43	1.46874
2025-06-17 12:21:40	1474	4.01e-06	0.00154	1.43	1.46436
2025-06-17 12:21:40	1474	4.01e-06	0.00155	1.44	1.47749
2025-06-17 12:21:41	1475	4e-06	0.00155	1.44	1.46874
2025-06-17 12:21:42	1476	4e-06	0.00155	1.43	1.47311
2025-06-17 12:21:43	1477	4e-06	0.00155	1.43	1.45998
2025-06-17 12:21:44	1478	4.01e-06	0.00155	1.43	1.46874
2025-06-17 12:21:45	1479	4.01e-06	0.00155	1.44	1.45998
2025-06-17 12:21:47	1481	4e-06	0.00156	1.43	1.45561
2025-06-17 12:21:48	1482	4e-06	0.00156	1.44	1.46874
2025-06-17 12:21:48	1482	4.01e-06	0.00157	1.43	1.45123
2025-06-17 12:21:49	1483	4e-06	0.00157	1.43	1.45998
2025-06-17 12:21:50	1484	4e-06	0.00157	1.43	1.45561
2025-06-17 12:21:51	1485	4e-06	0.00157	1.43	1.45561
2025-06-17 12:21:52	1486	4e-06	0.00157	1.43	1.45561
2025-06-17 12:21:53	1487	3.97e-06	0.00157	1.43	1.45561
2025-06-17 12:21:54	1488	3.96e-06	0.00157	1.43	1.45123
2025-06-17 12:21:55	1489	3.95e-06	0.00157	1.43	1.44248
2025-06-17 12:21:57	1491	3.96e-06	0.00157	1.42	1.45123
2025-06-17 12:21:57	1491	3.95e-06	0.00156	1.42	1.45998
2025-06-17 12:21:58	1492	3.5e-05	0.00144	1.42	1.44685
2025-06-17 12:21:59	1493	2.76e-05	0.00118	1.42	1.45123
2025-06-17 12:22:01	1495	2.09e-05	0.000842	1.42	1.44248
2025-06-17 12:22:02	1496	1.61e-05	0.000659	1.42	1.44685
2025-06-17 12:22:03	1497	1.44e-05	0.000534	1.42	1.44248
2025-06-17 12:22:04	1498	1.32e-05	0.000436	1.42	1.43372
2025-06-17 12:22:05	1499	1.22e-05	0.000364	1.41	1.43372
2025-06-17 12:22:05	1499	1.15e-05	0.000304	1.41	1.42935
2025-06-17 12:22:06	1500	1.07e-05	0.000253	1.41	1.43372
2025-06-17 12:22:08	1502	1.03e-05	0.000199	1.41	1.45123
2025-06-17 12:22:09	1503	9.98e-06	0.000175	1.41	1.44685
2025-06-17 12:22:10	1504	9.67e-06	0.000153	1.41	1.4381
2025-06-17 12:22:11	1505	9.31e-06	0.000135	1.41	1.43372
2025-06-17 12:22:12	1506	9.13e-06	0.000123	1.41	1.45123
2025-06-17 12:22:13	1507	8.89e-06	0.000111	1.41	1.43372
2025-06-17 12:22:14	1508	8.7e-06	0.000104	1.41	1.44685
2025-06-17 12:22:15	1509	8.52e-06	0.0001	1.41	1.4381
2025-06-17 12:22:16	1510	8.34e-06	0.0001	1.4	1.42935
2025-06-17 12:22:17	1511	8.22e-06	0.0001	1.4	1.44248
2025-06-17 12:22:18	1512	8.07e-06	0.0001	1.4	1.44248
2025-06-17 12:22:19	1513	7.89e-06	0.0001	1.4	1.42497
2025-06-17 12:22:21	1515	7.76e-06	0.0001	1.4	1.43372
2025-06-17 12:22:22	1516	7.58e-06	0.0001	1.4	1.44248
2025-06-17 12:22:22	1516	7.52e-06	0.0001	1.4	1.42935
2025-06-17 12:22:24	1518	7.4e-06	0.0001	1.39	1.42935
2025-06-17 12:22:25	1519	7.25e-06	0.0001	1.39	1.43372
2025-06-17 12:22:26	1520	7.22e-06	0.0001	1.39	1.44248
2025-06-17 12:22:27	1521	7.07e-06	0.0001	1.39	1.41184
2025-06-17 12:22:28	1522	6.95e-06	0.0001	1.39	1.41621
2025-06-17 12:22:29	1523	6.92e-06	0.0001	1.39	1.40746
2025-06-17 12:22:30	1524	6.88e-06	0.0001	1.39	1.42497
2025-06-17 12:22:31	1525	6.8e-06	0.0001	1.39	1.42497
2025-06-17 12:22:32	1526	6.82e-06	0.0001	1.38	1.41184
2025-06-17 12:22:33	1527	6.7e-06	0.0001	1.39	1.42059
2025-06-17 12:22:34	1528	6.68e-06	0.0001	1.38	1.39433
2025-06-17 12:22:35	1529	6.61e-06	0.0001	1.38	1.41184
2025-06-17 12:22:36	1530	6.61e-06	0.0001	1.38	1.42497
2025-06-17 12:22:37	1531	6.61e-06	0.0001	1.38	1.40308
2025-06-17 12:22:38	1532	6.57e-06	0.0001	1.38	1.41621
2025-06-17 12:22:39	1533	6.49e-06	0.0001	1.38	1.40746
2025-06-17 12:22:40	1534	6.49e-06	0.0001	1.38	1.41621
2025-06-17 12:22:41	1535	6.47e-06	0.0001	1.38	1.41621
2025-06-17 12:22:42	1536	6.39e-06	0.0001	1.38	1.40308
2025-06-17 12:22:43	1537	6.39e-06	0.0001	1.38	1.40308
2025-06-17 12:22:44	1538	6.38e-06	0.0001	1.38	1.41621
2025-06-17 12:22:45	1539	6.3e-06	0.0001	1.38	1.41184
2025-06-17 12:22:46	1540	6.3e-06	0.0001	1.38	1.40746
2025-06-17 12:22:47	1541	6.3e-06	0.0001	1.38	1.42059
2025-06-17 12:22:48	1542	6.22e-06	0.0001	1.37	1.41621
2025-06-17 12:22:49	1543	6.2e-06	0.0001	1.37	1.39871
2025-06-17 12:22:50	1544	6.18e-06	0.0001	1.37	1.40746
2025-06-17 12:22:51	1545	6.18e-06	0.0001	1.37	1.40746
2025-06-17 12:22:52	1546	6.2e-06	0.0001	1.37	1.39433
2025-06-17 12:22:53	1547	6.11e-06	0.0001	1.37	1.40746
2025-06-17 12:22:54	1548	6.09e-06	0.0001	1.37	1.40308
2025-06-17 12:22:55	1549	6.07e-06	0.0001	1.37	1.38558
2025-06-17 12:22:56	1550	6.09e-06	0.0001	1.37	1.39871
2025-06-17 12:22:57	1551	6.09e-06	0.0001	1.37	1.41184
2025-06-17 12:22:58	1552	5.99e-06	0.0001	1.37	1.39433
2025-06-17 12:22:59	1553	5.99e-06	0.0001	1.37	1.39433
2025-06-17 12:23:00	1554	5.97e-06	0.0001	1.37	1.38995
2025-06-17 12:23:01	1555	5.97e-06	0.0001	1.37	1.39433
2025-06-17 12:23:02	1556	5.97e-06	0.0001	1.37	1.40746
2025-06-17 12:23:03	1557	5.95e-06	0.0001	1.36	1.38558
2025-06-17 12:23:04	1558	5.87e-06	0.0001	1.36	1.39433
2025-06-17 12:23:05	1559	5.89e-06	0.0001	1.36	1.3812
2025-06-17 12:23:06	1560	5.89e-06	0.0001	1.36	1.39433
2025-06-17 12:23:07	1561	5.87e-06	0.0001	1.36	1.3812
2025-06-17 12:23:08	1562	5.87e-06	0.0001	1.36	1.39433
2025-06-17 12:23:09	1563	5.87e-06	0.0001	1.36	1.38558
2025-06-17 12:23:10	1564	5.8e-06	0.0001	1.36	1.38995
2025-06-17 12:23:11	1565	5.78e-06	0.0001	1.36	1.37682
2025-06-17 12:23:12	1566	5.76e-06	0.0001	1.36	1.38995
2025-06-17 12:23:13	1567	5.76e-06	0.0001	1.36	1.37244
2025-06-17 12:23:14	1568	5.78e-06	0.0001	1.36	1.38558
2025-06-17 12:23:15	1569	5.78e-06	0.0001	1.35	1.37682
2025-06-17 12:23:16	1570	5.78e-06	0.0001	1.35	1.38995
2025-06-17 12:23:17	1571	5.78e-06	0.0001	1.35	1.38995
2025-06-17 12:23:18	1572	5.68e-06	0.0001	1.35	1.37244
2025-06-17 12:23:19	1573	5.66e-06	0.0001	1.35	1.3812
2025-06-17 12:23:20	1574	5.66e-06	0.0001	1.35	1.37244
2025-06-17 12:23:21	1575	5.66e-06	0.0001	1.35	1.37682
2025-06-17 12:23:22	1576	5.66e-06	0.0001	1.34	1.3812
2025-06-17 12:23:22	1576	5.68e-06	0.0001	1.34	1.36369
2025-06-17 12:23:23	1577	5.68e-06	0.0001	1.34	1.3812
2025-06-17 12:23:24	1578	5.68e-06	0.0001	1.34	1.36807
2025-06-17 12:23:25	1579	5.66e-06	0.0001	1.34	1.36369
2025-06-17 12:23:26	1580	5.62e-06	0.0001	1.34	1.36369
2025-06-17 12:23:27	1581	5.58e-06	0.0001	1.34	1.3812
2025-06-17 12:23:28	1582	5.58e-06	0.0001	1.34	1.36807
2025-06-17 12:23:29	1583	5.6e-06	0.0001	1.33	1.35932
2025-06-17 12:23:30	1584	5.58e-06	0.0001	1.33	1.36807
2025-06-17 12:23:31	1585	5.58e-06	0.0001	1.33	1.36369
2025-06-17 12:23:32	1586	5.58e-06	0.0001	1.33	1.37682
2025-06-17 12:23:33	1587	5.58e-06	0.0001	1.33	1.37682
2025-06-17 12:23:34	1588	5.6e-06	0.0001	1.33	1.35056
2025-06-17 12:23:35	1589	5.58e-06	0.0001	1.32	1.36807
2025-06-17 12:23:36	1590	5.58e-06	0.0001	1.33	1.37682
2025-06-17 12:23:37	1591	5.49e-06	0.0001	1.33	1.35494
2025-06-17 12:23:38	1592	5.47e-06	0.0001	1.33	1.35932
2025-06-17 12:23:39	1593	5.49e-06	0.0001	1.33	1.35932
2025-06-17 12:23:40	1594	5.49e-06	0.0001	1.33	1.35932
2025-06-17 12:23:41	1595	5.49e-06	0.0001	1.32	1.36807
2025-06-17 12:23:42	1596	5.49e-06	0.0001	1.32	1.36369
2025-06-17 12:23:43	1597	5.49e-06	0.0001	1.32	1.35056
2025-06-17 12:23:44	1598	5.49e-06	0.0001	1.32	1.35494
2025-06-17 12:23:45	1599	5.49e-06	0.0001	1.32	1.35932
2025-06-17 12:23:46	1600	5.49e-06	0.0001	1.32	1.36807
2025-06-17 12:23:47	1601	5.47e-06	0.0001	1.32	1.35056
2025-06-17 12:23:48	1602	5.49e-06	0.0001	1.32	1.35494
2025-06-17 12:23:49	1603	5.49e-06	0.0001	1.32	1.35056
2025-06-17 12:23:50	1604	5.47e-06	0.0001	1.31	1.35494
2025-06-17 12:23:51	1605	5.47e-06	0.0001	1.31	1.35056
2025-06-17 12:23:52	1606	5.41e-06	0.0001	1.32	1.35494
2025-06-17 12:23:53	1607	5.39e-06	0.0001	1.31	1.35494
2025-06-17 12:23:54	1608	5.37e-06	0.0001	1.32	1.33743
2025-06-17 12:23:55	1609	5.39e-06	0.0001	1.31	1.34618
2025-06-17 12:23:56	1610	5.39e-06	0.0001	1.31	1.34618
2025-06-17 12:23:57	1611	5.3e-06	0.0001	1.32	1.33743
2025-06-17 12:23:58	1612	5.28e-06	0.0001	1.31	1.32868
2025-06-17 12:23:59	1613	5.28e-06	0.0001	1.31	1.34618
2025-06-17 12:24:00	1614	5.28e-06	0.0001	1.31	1.34618
2025-06-17 12:24:01	1615	5.3e-06	0.0001	1.32	1.33743
2025-06-17 12:24:02	1616	5.3e-06	0.0001	1.31	1.33743
2025-06-17 12:24:03	1617	5.28e-06	0.0001	1.31	1.33743
2025-06-17 12:24:04	1618	5.28e-06	0.0001	1.31	1.33743
2025-06-17 12:24:04	1618	5.3e-06	0.0001	1.31	1.34618
2025-06-17 12:24:05	1619	5.28e-06	0.0001	1.31	1.33743
2025-06-17 12:24:06	1620	5.28e-06	0.0001	1.31	1.34618
2025-06-17 12:24:07	1621	5.28e-06	0.0001	1.31	1.34618
2025-06-17 12:24:08	1622	5.28e-06	0.0001	1.31	1.32868
2025-06-17 12:24:09	1623	5.28e-06	0.0001	1.31	1.33305
2025-06-17 12:24:10	1624	5.28e-06	0.0001	1.31	1.3243
2025-06-17 12:24:11	1625	5.28e-06	0.0001	1.31	1.32868
2025-06-17 12:24:12	1626	5.2e-06	0.0001	1.3	1.33305
2025-06-17 12:24:13	1627	5.18e-06	0.0001	1.3	1.34181
2025-06-17 12:24:14	1628	5.18e-06	0.0001	1.3	1.32868
2025-06-17 12:24:15	1629	5.18e-06	0.0001	1.3	1.33305
2025-06-17 12:24:16	1630	5.18e-06	0.0001	1.3	1.3243
2025-06-17 12:24:17	1631	5.16e-06	0.0001	1.3	1.34618
2025-06-17 12:24:18	1632	5.18e-06	0.0001	1.3	1.3243
2025-06-17 12:24:19	1633	5.18e-06	0.0001	1.3	1.31992
2025-06-17 12:24:20	1634	5.18e-06	0.0001	1.3	1.31992
2025-06-17 12:24:21	1635	5.18e-06	0.0001	1.3	1.31992
2025-06-17 12:24:22	1636	5.18e-06	0.0001	1.3	1.3243
2025-06-17 12:24:23	1637	5.18e-06	0.0001	1.29	1.32868
2025-06-17 12:24:24	1638	5.2e-06	0.0001	1.29	1.31554
2025-06-17 12:24:25	1639	5.18e-06	0.0001	1.3	1.3243
2025-06-17 12:24:26	1640	5.18e-06	0.0001	1.29	1.31117
2025-06-17 12:24:27	1641	5.18e-06	0.0001	1.3	1.31992
2025-06-17 12:24:28	1642	5.18e-06	0.0001	1.3	1.32868
2025-06-17 12:24:29	1643	5.18e-06	0.0001	1.29	1.31992
2025-06-17 12:24:30	1644	5.18e-06	0.0001	1.29	1.32868
2025-06-17 12:24:31	1645	5.16e-06	0.0001	1.29	1.31992
2025-06-17 12:24:32	1646	5.18e-06	0.0001	1.29	1.3243
2025-06-17 12:24:33	1647	5.18e-06	0.0001	1.29	1.31992
2025-06-17 12:24:34	1648	5.18e-06	0.0001	1.29	1.31117
2025-06-17 12:24:35	1649	5.18e-06	0.0001	1.29	1.30679
2025-06-17 12:24:36	1650	5.18e-06	0.0001	1.29	1.30242
2025-06-17 12:24:37	1651	5.18e-06	0.0001	1.29	1.30679
2025-06-17 12:24:38	1652	5.18e-06	0.0001	1.29	1.31117
2025-06-17 12:24:38	1652	5.18e-06	0.0001	1.29	1.31117
2025-06-17 12:24:39	1653	5.18e-06	0.0001	1.28	1.31554
2025-06-17 12:24:40	1654	5.18e-06	0.0001	1.28	1.3243
2025-06-17 12:24:41	1655	5.18e-06	0.0001	1.28	1.31554
2025-06-17 12:24:42	1656	5.18e-06	0.0001	1.28	1.31992
2025-06-17 12:24:43	1657	5.16e-06	0.0001	1.28	1.30242
2025-06-17 12:24:44	1658	5.12e-06	0.0001	1.28	1.30242
2025-06-17 12:24:45	1659	5.08e-06	0.0001	1.28	1.30242
2025-06-17 12:24:46	1660	5.08e-06	0.0001	1.28	1.29804
2025-06-17 12:24:47	1661	5.06e-06	0.0001	1.28	1.29804
2025-06-17 12:24:48	1662	5.06e-06	0.0001	1.28	1.29366
2025-06-17 12:24:49	1663	5.06e-06	0.0001	1.28	1.30679
2025-06-17 12:24:50	1664	5.06e-06	0.0001	1.28	1.29804
2025-06-17 12:24:51	1665	5.06e-06	0.0001	1.27	1.30242
2025-06-17 12:24:52	1666	5.06e-06	0.0001	1.27	1.30242
2025-06-17 12:24:53	1667	5.06e-06	0.0001	1.27	1.30242
2025-06-17 12:24:54	1668	5.08e-06	0.0001	1.27	1.29366
2025-06-17 12:24:55	1669	5.08e-06	0.0001	1.27	1.29804
2025-06-17 12:24:56	1670	5.06e-06	0.0001	1.27	1.28928
2025-06-17 12:24:57	1671	5.08e-06	0.0001	1.27	1.28491
2025-06-17 12:24:58	1672	5.06e-06	0.0001	1.27	1.29366
2025-06-17 12:24:59	1673	5.06e-06	0.0001	1.27	1.27178
2025-06-17 12:25:00	1674	5.08e-06	0.0001	1.27	1.28928
2025-06-17 12:25:01	1675	5.06e-06	0.0001	1.26	1.28053
2025-06-17 12:25:02	1676	5.08e-06	0.0001	1.26	1.29366
2025-06-17 12:25:03	1677	5.08e-06	0.0001	1.26	1.28928
2025-06-17 12:25:04	1678	5.06e-06	0.0001	1.26	1.28053
2025-06-17 12:25:04	1678	5.08e-06	0.0001	1.26	1.27615
2025-06-17 12:25:05	1679	5.06e-06	0.0001	1.26	1.29804
2025-06-17 12:25:06	1680	5.08e-06	0.0001	1.26	1.29366
2025-06-17 12:25:07	1681	5.08e-06	0.0001	1.26	1.28053
2025-06-17 12:25:08	1682	5.06e-06	0.0001	1.26	1.27178
2025-06-17 12:25:09	1683	5.06e-06	0.0001	1.25	1.2674
2025-06-17 12:25:10	1684	5.06e-06	0.0001	1.25	1.28928
2025-06-17 12:25:11	1685	5.06e-06	0.0001	1.25	1.26302
2025-06-17 12:25:12	1686	5.06e-06	0.0001	1.25	1.28053
2025-06-17 12:25:13	1687	5.06e-06	0.0001	1.25	1.28053
2025-06-17 12:25:14	1688	5.08e-06	0.0001	1.25	1.27178
2025-06-17 12:25:15	1689	5.06e-06	0.0001	1.25	1.27178
2025-06-17 12:25:16	1690	5.06e-06	0.0001	1.25	1.28053
2025-06-17 12:25:17	1691	5.04e-06	0.0001	1.25	1.27178
2025-06-17 12:25:18	1692	5.02e-06	0.0001	1.25	1.27615
2025-06-17 12:25:19	1693	5.04e-06	0.0001	1.25	1.2674
2025-06-17 12:25:20	1694	5.01e-06	0.0001	1.25	1.27615
2025-06-17 12:25:21	1695	4.99e-06	0.0001	1.25	1.27178
2025-06-17 12:25:22	1696	4.97e-06	0.0001	1.25	1.28053
2025-06-17 12:25:23	1697	4.97e-06	0.0001	1.24	1.28053
2025-06-17 12:25:24	1698	4.99e-06	0.0001	1.24	1.27178
2025-06-17 12:25:25	1699	4.97e-06	0.0001	1.24	1.29366
2025-06-17 12:25:26	1700	4.99e-06	0.0001	1.24	1.26302
2025-06-17 12:25:27	1701	4.97e-06	0.0001	1.25	1.25865
2025-06-17 12:25:28	1702	4.97e-06	0.0001	1.25	1.28053
2025-06-17 12:25:29	1703	4.97e-06	0.0001	1.24	1.2674
2025-06-17 12:25:29	1703	4.97e-06	0.0001	1.24	1.27615
2025-06-17 12:25:30	1704	4.95e-06	0.0001	1.24	1.27178
2025-06-17 12:25:31	1705	4.99e-06	0.0001	1.24	1.25427
2025-06-17 12:25:32	1706	4.97e-06	0.0001	1.24	1.26302
2025-06-17 12:25:33	1707	4.97e-06	0.0001	1.24	1.2674
2025-06-17 12:25:34	1708	4.97e-06	0.0001	1.24	1.2674
2025-06-17 12:25:35	1709	4.97e-06	0.0001	1.24	1.25427
2025-06-17 12:25:36	1710	4.97e-06	0.0001	1.23	1.25427
2025-06-17 12:25:37	1711	4.97e-06	0.0001	1.23	1.2674
2025-06-17 12:25:38	1712	4.99e-06	0.0001	1.23	1.24551
2025-06-17 12:25:39	1713	4.97e-06	0.0001	1.23	1.24114
2025-06-17 12:25:40	1714	4.97e-06	0.0001	1.23	1.24551
2025-06-17 12:25:41	1715	4.97e-06	0.0001	1.23	1.25865
2025-06-17 12:25:42	1716	4.97e-06	0.0001	1.23	1.24551
2025-06-17 12:25:43	1717	4.97e-06	0.0001	1.23	1.24989
2025-06-17 12:25:44	1718	4.97e-06	0.0001	1.23	1.24551
2025-06-17 12:25:45	1719	4.95e-06	0.0001	1.23	1.24989
2025-06-17 12:25:46	1720	4.97e-06	0.0001	1.23	1.24551
2025-06-17 12:25:47	1721	4.97e-06	0.0001	1.23	1.23676
2025-06-17 12:25:48	1722	4.97e-06	0.0001	1.23	1.24551
2025-06-17 12:25:49	1723	4.97e-06	0.0001	1.23	1.24551
2025-06-17 12:25:50	1724	4.99e-06	0.0001	1.23	1.24114
2025-06-17 12:25:51	1725	4.97e-06	0.0001	1.23	1.24551
2025-06-17 12:25:52	1726	4.99e-06	0.0001	1.23	1.24551
2025-06-17 12:25:53	1727	4.97e-06	0.0001	1.23	1.24989
2025-06-17 12:25:54	1728	4.97e-06	0.0001	1.22	1.24114
2025-06-17 12:25:54	1728	4.97e-06	0.0001	1.22	1.24989
2025-06-17 12:25:55	1729	4.97e-06	0.0001	1.22	1.25427
2025-06-17 12:25:56	1730	4.97e-06	0.0001	1.22	1.24114
2025-06-17 12:25:57	1731	4.97e-06	0.0001	1.22	1.24114
2025-06-17 12:25:58	1732	4.97e-06	0.0001	1.22	1.22801
2025-06-17 12:25:59	1733	4.97e-06	0.0001	1.22	1.23676
2025-06-17 12:26:00	1734	4.97e-06	0.0001	1.22	1.22801
2025-06-17 12:26:01	1735	4.97e-06	0.0001	1.22	1.24114
2025-06-17 12:26:02	1736	4.97e-06	0.0001	1.22	1.24989
2025-06-17 12:26:03	1737	4.97e-06	0.0001	1.21	1.23238
2025-06-17 12:26:04	1738	4.99e-06	0.0001	1.21	1.24551
2025-06-17 12:26:05	1739	4.97e-06	0.0001	1.21	1.24114
2025-06-17 12:26:06	1740	4.99e-06	0.0001	1.21	1.21925
2025-06-17 12:26:07	1741	4.93e-06	0.0001	1.21	1.23676
2025-06-17 12:26:08	1742	4.97e-06	0.0001	1.21	1.22363
2025-06-17 12:26:09	1743	4.95e-06	0.0001	1.21	1.22801
2025-06-17 12:26:10	1744	4.87e-06	0.0001	1.21	1.21488
2025-06-17 12:26:11	1745	4.87e-06	0.0001	1.21	1.23238
2025-06-17 12:26:12	1746	4.87e-06	0.0001	1.21	1.21925
2025-06-17 12:26:13	1747	4.87e-06	0.0001	1.21	1.23238
2025-06-17 12:26:14	1748	4.87e-06	0.0001	1.21	1.22801
2025-06-17 12:26:15	1749	4.87e-06	0.0001	1.21	1.22363
2025-06-17 12:26:16	1750	4.87e-06	0.0001	1.21	1.22363
2025-06-17 12:26:17	1751	4.87e-06	0.0001	1.21	1.21488
2025-06-17 12:26:18	1752	4.87e-06	0.0001	1.21	1.22801
2025-06-17 12:26:19	1753	4.87e-06	0.0001	1.21	1.23238
2025-06-17 12:26:20	1754	4.87e-06	0.0001	1.21	1.23238
2025-06-17 12:26:21	1755	4.87e-06	0.0001	1.21	1.21925
2025-06-17 12:26:22	1756	4.87e-06	0.0001	1.2	1.21488
2025-06-17 12:26:23	1757	4.87e-06	0.0001	1.2	1.2105
2025-06-17 12:26:24	1758	4.87e-06	0.0001	1.2	1.21488
2025-06-17 12:26:25	1759	4.87e-06	0.0001	1.2	1.20612
2025-06-17 12:26:26	1760	4.87e-06	0.0001	1.2	1.19737
2025-06-17 12:26:27	1761	4.87e-06	0.0001	1.2	1.22363
2025-06-17 12:26:28	1762	4.89e-06	0.0001	1.2	1.20175
2025-06-17 12:26:29	1763	4.87e-06	0.0001	1.2	1.21925
2025-06-17 12:26:30	1764	4.87e-06	0.0001	1.19	1.21488
2025-06-17 12:26:31	1765	4.87e-06	0.0001	1.2	1.20175
2025-06-17 12:26:32	1766	4.87e-06	0.0001	1.2	1.20175
2025-06-17 12:26:33	1767	4.87e-06	0.0001	1.19	1.20175
2025-06-17 12:26:34	1768	4.87e-06	0.0001	1.2	1.20175
2025-06-17 12:26:35	1769	4.87e-06	0.0001	1.19	1.21488
2025-06-17 12:26:36	1770	4.87e-06	0.0001	1.19	1.19737
2025-06-17 12:26:37	1771	4.87e-06	0.0001	1.19	1.20175
2025-06-17 12:26:38	1772	4.87e-06	0.0001	1.19	1.20612
2025-06-17 12:26:39	1773	4.87e-06	0.0001	1.19	1.19299
2025-06-17 12:26:40	1774	4.87e-06	0.0001	1.19	1.19299
2025-06-17 12:26:41	1775	4.87e-06	0.0001	1.19	1.21488
2025-06-17 12:26:42	1776	4.87e-06	0.0001	1.19	1.18861
2025-06-17 12:26:43	1777	4.87e-06	0.0001	1.19	1.19299
2025-06-17 12:26:44	1778	4.87e-06	0.0001	1.19	1.18424
2025-06-17 12:26:45	1779	4.87e-06	0.0001	1.19	1.19299
2025-06-17 12:26:46	1780	4.87e-06	0.0001	1.19	1.20175
2025-06-17 12:26:47	1781	4.87e-06	0.0001	1.19	1.2105
2025-06-17 12:26:48	1782	4.87e-06	0.0001	1.18	1.19737
2025-06-17 12:26:49	1783	4.87e-06	0.0001	1.18	1.20612
2025-06-17 12:26:51	1785	4.87e-06	0.0001	1.18	1.19299
2025-06-17 12:26:52	1786	4.85e-06	0.0001	1.18	1.19737
2025-06-17 12:26:53	1787	4.85e-06	0.0001	1.18	1.19299
2025-06-17 12:26:54	1788	4.85e-06	0.0001	1.18	1.18861
2025-06-17 12:26:55	1789	4.87e-06	0.0001	1.18	1.17548
2025-06-17 12:26:56	1790	4.87e-06	0.0001	1.18	1.18424
2025-06-17 12:26:57	1791	4.87e-06	0.0001	1.18	1.19299
2025-06-17 12:26:59	1793	4.87e-06	0.0001	1.18	1.17111
2025-06-17 12:27:00	1794	4.87e-06	0.0001	1.18	1.18861
2025-06-17 12:27:01	1795	4.87e-06	0.0001	1.18	1.18861
2025-06-17 12:27:02	1796	4.87e-06	0.0001	1.17	1.17548
2025-06-17 12:27:03	1797	4.87e-06	0.0001	1.17	1.18424
2025-06-17 12:27:04	1798	4.87e-06	0.0001	1.17	1.18861
2025-06-17 12:27:05	1799	4.87e-06	0.0001	1.17	1.19299
2025-06-17 12:27:06	1800	4.87e-06	0.0001	1.17	1.17548
2025-06-17 12:27:07	1801	4.87e-06	0.0001	1.17	1.17548
2025-06-17 12:27:08	1802	4.87e-06	0.0001	1.17	1.16673
2025-06-17 12:27:09	1803	4.87e-06	0.0001	1.17	1.18861
2025-06-17 12:27:10	1804	4.87e-06	0.0001	1.16	1.1536
2025-06-17 12:27:11	1805	4.87e-06	0.0001	1.16	1.17111
2025-06-17 12:27:12	1806	4.87e-06	0.0001	1.15	1.16235
2025-06-17 12:27:13	1807	4.87e-06	0.0001	1.15	1.13609
2025-06-17 12:27:14	1808	4.87e-06	0.0001	1.14	1.14922
2025-06-17 12:27:15	1809	4.81e-06	0.0001	1.14	1.13609
2025-06-17 12:27:16	1810	4.81e-06	0.0001	1.13	1.13609
2025-06-17 12:27:17	1811	4.79e-06	0.0001	1.13	1.14047
2025-06-17 12:27:18	1812	4.77e-06	0.0001	1.13	1.15798
2025-06-17 12:27:19	1813	4.77e-06	0.0001	1.13	1.12734
2025-06-17 12:27:20	1814	4.77e-06	0.0001	1.12	1.12296
2025-06-17 12:27:21	1815	4.77e-06	0.0001	1.12	1.12296
2025-06-17 12:27:22	1816	4.77e-06	0.0001	1.12	1.12734
2025-06-17 12:27:23	1817	4.77e-06	0.0001	1.12	1.12734
2025-06-17 12:27:24	1818	4.75e-06	0.0001	1.12	1.14047
2025-06-17 12:27:25	1819	4.77e-06	0.0001	1.11	1.12734
2025-06-17 12:27:26	1820	4.77e-06	0.0001	1.11	1.10983
2025-06-17 12:27:27	1821	4.75e-06	0.0001	1.11	1.10983
2025-06-17 12:27:28	1822	4.77e-06	0.0001	1.11	1.10983
2025-06-17 12:27:29	1823	4.77e-06	0.0001	1.11	1.11858
2025-06-17 12:27:30	1824	4.77e-06	0.0001	1.11	1.11858
2025-06-17 12:27:31	1825	4.77e-06	0.0001	1.11	1.10983
2025-06-17 12:27:32	1826	4.75e-06	0.0001	1.11	1.12734
2025-06-17 12:27:33	1827	4.75e-06	0.0001	1.11	1.10983
2025-06-17 12:27:34	1828	4.77e-06	0.0001	1.11	1.11421
2025-06-17 12:27:35	1829	4.75e-06	0.0001	1.11	1.11858
2025-06-17 12:27:36	1830	4.77e-06	0.0001	1.11	1.11858
2025-06-17 12:27:37	1831	4.77e-06	0.0001	1.11	1.11421
2025-06-17 12:27:38	1832	4.77e-06	0.0001	1.11	1.11421
2025-06-17 12:27:39	1833	4.77e-06	0.0001	1.11	1.13172
2025-06-17 12:27:40	1834	4.77e-06	0.0001	1.11	1.11858
2025-06-17 12:27:41	1835	4.75e-06	0.0001	1.11	1.10983
2025-06-17 12:27:42	1836	4.77e-06	0.0001	1.11	1.10983
2025-06-17 12:27:43	1837	4.77e-06	0.0001	1.11	1.10545
2025-06-17 12:27:44	1838	4.75e-06	0.0001	1.11	1.10545
2025-06-17 12:27:45	1839	4.77e-06	0.0001	1.11	1.10983
2025-06-17 12:27:46	1840	4.75e-06	0.0001	1.11	1.10983
2025-06-17 12:27:47	1841	4.77e-06	0.0001	1.11	1.11421
2025-06-17 12:27:48	1842	4.77e-06	0.0001	1.11	1.10108
2025-06-17 12:27:49	1843	4.77e-06	0.0001	1.1	1.11421
2025-06-17 12:27:50	1844	4.77e-06	0.0001	1.1	1.10983
2025-06-17 12:27:51	1845	4.77e-06	0.0001	1.1	1.10983
2025-06-17 12:27:52	1846	4.77e-06	0.0001	1.1	1.0967
2025-06-17 12:27:53	1847	4.77e-06	0.0001	1.1	1.10108
2025-06-17 12:27:54	1848	4.77e-06	0.0001	1.1	1.10983
2025-06-17 12:27:55	1849	4.77e-06	0.0001	1.1	1.10983
2025-06-17 12:27:56	1850	4.77e-06	0.0001	1.1	1.09232
2025-06-17 12:27:57	1851	4.77e-06	0.0001	1.1	1.10108
2025-06-17 12:27:58	1852	4.75e-06	0.0001	1.1	1.09232
2025-06-17 12:27:59	1853	4.79e-06	0.0001	1.1	1.08357
2025-06-17 12:28:00	1854	4.77e-06	0.0001	1.1	1.10108
2025-06-17 12:28:01	1855	4.75e-06	0.0001	1.1	1.10545
2025-06-17 12:28:02	1856	4.77e-06	0.0001	1.1	1.10108
2025-06-17 12:28:02	1856	4.77e-06	0.0001	1.09	1.08357
2025-06-17 12:28:03	1857	4.77e-06	0.0001	1.09	1.09232
2025-06-17 12:28:04	1858	4.77e-06	0.0001	1.09	1.10108
2025-06-17 12:28:05	1859	4.77e-06	0.0001	1.09	1.0967
2025-06-17 12:28:06	1860	4.77e-06	0.0001	1.09	1.08795
2025-06-17 12:28:07	1861	4.77e-06	0.0001	1.09	1.10108
2025-06-17 12:28:08	1862	4.72e-06	0.0001	1.09	1.08795
2025-06-17 12:28:09	1863	4.66e-06	0.0001	1.09	1.10108
2025-06-17 12:28:10	1864	4.68e-06	0.0001	1.09	1.08795
2025-06-17 12:28:11	1865	4.68e-06	0.0001	1.09	1.10108
2025-06-17 12:28:12	1866	4.68e-06	0.0001	1.1	1.0967
2025-06-17 12:28:13	1867	4.66e-06	0.0001	1.09	1.08357
2025-06-17 12:28:14	1868	4.68e-06	0.0001	1.09	1.07919
2025-06-17 12:28:15	1869	4.68e-06	0.0001	1.09	1.08357
2025-06-17 12:28:16	1870	4.68e-06	0.0001	1.09	1.0967
2025-06-17 12:28:17	1871	4.68e-06	0.0001	1.09	1.08357
2025-06-17 12:28:18	1872	4.66e-06	0.0001	1.09	1.08795
2025-06-17 12:28:19	1873	4.66e-06	0.0001	1.09	1.09232
2025-06-17 12:28:20	1874	4.66e-06	0.0001	1.09	1.09232
2025-06-17 12:28:21	1875	4.68e-06	0.0001	1.09	1.09232
2025-06-17 12:28:22	1876	4.68e-06	0.0001	1.09	1.08795
2025-06-17 12:28:23	1877	4.66e-06	0.0001	1.09	1.08357
2025-06-17 12:28:24	1878	4.66e-06	0.0001	1.09	1.07919
2025-06-17 12:28:25	1879	4.66e-06	0.0001	1.09	1.09232
2025-06-17 12:28:26	1880	4.66e-06	0.0001	1.09	1.10108
2025-06-17 12:28:27	1881	4.68e-06	0.0001	1.09	1.08795
2025-06-17 12:28:28	1882	4.68e-06	0.0001	1.08	1.09232
2025-06-17 12:28:28	1882	4.66e-06	0.0001	1.08	1.08795
2025-06-17 12:28:29	1883	4.66e-06	0.0001	1.08	1.07919
2025-06-17 12:28:30	1884	4.66e-06	0.0001	1.08	1.08357
2025-06-17 12:28:31	1885	4.68e-06	0.0001	1.08	1.10983
2025-06-17 12:28:32	1886	4.66e-06	0.0001	1.08	1.07919
2025-06-17 12:28:33	1887	4.66e-06	0.0001	1.08	1.07919
2025-06-17 12:28:34	1888	4.66e-06	0.0001	1.08	1.07919
2025-06-17 12:28:35	1889	4.68e-06	0.0001	1.08	1.07919
2025-06-17 12:28:36	1890	4.68e-06	0.0001	1.08	1.07919
2025-06-17 12:28:37	1891	4.68e-06	0.0001	1.08	1.07919
2025-06-17 12:28:38	1892	4.68e-06	0.0001	1.08	1.07482
2025-06-17 12:28:39	1893	4.66e-06	0.0001	1.08	1.08357
2025-06-17 12:28:40	1894	4.68e-06	0.0001	1.08	1.08357
2025-06-17 12:28:41	1895	4.68e-06	0.0001	1.08	1.09232
2025-06-17 12:28:42	1896	4.66e-06	0.0001	1.08	1.07919
2025-06-17 12:28:43	1897	4.68e-06	0.0001	1.08	1.07919
2025-06-17 12:28:44	1898	4.68e-06	0.0001	1.08	1.07482
2025-06-17 12:28:45	1899	4.68e-06	0.0001	1.08	1.07919
2025-06-17 12:28:46	1900	4.66e-06	0.0001	1.08	1.07482
2025-06-17 12:28:47	1901	4.66e-06	0.0001	1.07	1.08795
2025-06-17 12:28:48	1902	4.66e-06	0.0001	1.08	1.06606
2025-06-17 12:28:49	1903	4.66e-06	0.0001	1.08	1.08357
2025-06-17 12:28:50	1904	4.66e-06	0.0001	1.07	1.07044
2025-06-17 12:28:51	1905	4.66e-06	0.0001	1.07	1.06168
2025-06-17 12:28:52	1906	4.66e-06	0.0001	1.07	1.06606
2025-06-17 12:28:53	1907	4.68e-06	0.0001	1.07	1.07044
2025-06-17 12:28:54	1908	4.68e-06	0.0001	1.07	1.07482
2025-06-17 12:28:55	1909	4.68e-06	0.0001	1.07	1.07044
2025-06-17 12:28:56	1910	4.66e-06	0.0001	1.07	1.07482
2025-06-17 12:28:57	1911	4.68e-06	0.0001	1.07	1.05731
2025-06-17 12:28:58	1912	4.66e-06	0.0001	1.07	1.06168
2025-06-17 12:28:59	1913	4.66e-06	0.0001	1.07	1.07044
2025-06-17 12:29:00	1914	4.66e-06	0.0001	1.07	1.06606
2025-06-17 12:29:01	1915	4.68e-06	0.0001	1.06	1.07919
2025-06-17 12:29:01	1915	4.68e-06	0.0001	1.06	1.08795
2025-06-17 12:29:02	1916	4.68e-06	0.0001	1.06	1.06606
2025-06-17 12:29:03	1917	4.68e-06	0.0001	1.06	1.05731
2025-06-17 12:29:04	1918	4.68e-06	0.0001	1.06	1.06606
2025-06-17 12:29:05	1919	4.68e-06	0.0001	1.06	1.06168
2025-06-17 12:29:06	1920	4.68e-06	0.0001	1.06	1.05731
2025-06-17 12:29:07	1921	4.68e-06	0.0001	1.06	1.05731
2025-06-17 12:29:08	1922	4.66e-06	0.0001	1.06	1.05731
2025-06-17 12:29:09	1923	4.66e-06	0.0001	1.06	1.06168
2025-06-17 12:29:10	1924	4.68e-06	0.0001	1.06	1.04855
2025-06-17 12:29:11	1925	4.68e-06	0.0001	1.06	1.05293
2025-06-17 12:29:12	1926	4.66e-06	0.0001	1.06	1.06168
2025-06-17 12:29:13	1927	4.66e-06	0.0001	1.06	1.05293
2025-06-17 12:29:14	1928	4.66e-06	0.0001	1.06	1.04855
2025-06-17 12:29:15	1929	4.68e-06	0.0001	1.06	1.06168
2025-06-17 12:29:16	1930	4.68e-06	0.0001	1.06	1.05293
2025-06-17 12:29:17	1931	4.68e-06	0.0001	1.06	1.05293
2025-06-17 12:29:18	1932	4.68e-06	0.0001	1.05	1.04855
2025-06-17 12:29:19	1933	4.66e-06	0.0001	1.05	1.05293
2025-06-17 12:29:20	1934	4.66e-06	0.0001	1.05	1.05293
2025-06-17 12:29:21	1935	4.66e-06	0.0001	1.05	1.06606
2025-06-17 12:29:22	1936	4.66e-06	0.0001	1.05	1.04418
2025-06-17 12:29:23	1937	4.68e-06	0.0001	1.05	1.04855
2025-06-17 12:29:24	1938	4.68e-06	0.0001	1.05	1.05293
2025-06-17 12:29:25	1939	4.68e-06	0.0001	1.05	1.04855
2025-06-17 12:29:26	1940	4.68e-06	0.0001	1.05	1.04418
2025-06-17 12:29:27	1941	4.68e-06	0.0001	1.05	1.06168
2025-06-17 12:29:27	1941	4.66e-06	0.0001	1.05	1.04855
2025-06-17 12:29:28	1942	4.66e-06	0.0001	1.04	1.04418
2025-06-17 12:29:29	1943	4.68e-06	0.0001	1.04	1.0398
2025-06-17 12:29:30	1944	4.66e-06	0.0001	1.04	1.04418
2025-06-17 12:29:31	1945	4.66e-06	0.0001	1.04	1.04418
2025-06-17 12:29:32	1946	4.66e-06	0.0001	1.04	1.07044
2025-06-17 12:29:33	1947	4.68e-06	0.0001	1.04	1.03542
2025-06-17 12:29:34	1948	4.68e-06	0.0001	1.04	1.04418
2025-06-17 12:29:35	1949	4.68e-06	0.0001	1.04	1.04855
2025-06-17 12:29:36	1950	4.66e-06	0.0001	1.03	1.0398
2025-06-17 12:29:37	1951	4.68e-06	0.0001	1.02	1.02229
2025-06-17 12:29:38	1952	4.68e-06	0.0001	1.02	1.02229
2025-06-17 12:29:39	1953	4.66e-06	0.0001	1.01	1.01354
2025-06-17 12:29:40	1954	4.68e-06	0.0001	1.01	1.01354
2025-06-17 12:29:41	1955	4.66e-06	0.0001	1.01	1.01792
2025-06-17 12:29:42	1956	4.68e-06	0.0001	1	1.00479
2025-06-17 12:29:43	1957	4.68e-06	0.0001	1.01	1.01354
2025-06-17 12:29:44	1958	4.68e-06	0.0001	1	0.996031
2025-06-17 12:29:45	1959	4.66e-06	0.0001	1	1.00479
2025-06-17 12:29:46	1960	4.68e-06	0.0001	0.999	1.00479
2025-06-17 12:29:47	1961	4.66e-06	0.0001	0.996	0.996031
2025-06-17 12:29:48	1962	4.66e-06	0.0001	0.996	0.996031
2025-06-17 12:29:49	1963	4.68e-06	0.0001	0.996	1.00479
2025-06-17 12:29:50	1964	4.66e-06	0.0001	0.996	0.987277
2025-06-17 12:29:51	1965	4.68e-06	0.0001	0.996	1.00041
2025-06-17 12:29:52	1966	4.66e-06	0.0001	0.996	1.00041
2025-06-17 12:29:52	1966	4.66e-06	0.0001	0.996	0.996031
2025-06-17 12:29:54	1968	4.68e-06	0.0001	0.996	0.991654
2025-06-17 12:29:54	1968	4.68e-06	0.0001	0.996	0.987277
[truncated: 3,545 more rows]
