# Supplementary material for: A Unified Method for Triple Oxygen Isotope Analysis of Sulfate, Water, and Organics
Source: Anal Chem. 2026 Mar 6;98(11):8111–20. doi: 10.1021/acs.analchem.5c06406 (PMC13019427; doi:10.1021/acs.analchem.5c06406)
Supplement: Supplementary file 3 [file ac5c06406_si_003.zip › Zahnow_TORCH_Supplementary_Sample_Log_Files/2025-06-17_SLAP2_G9_evaluation_results.xlsx]

## Sheet: Summary
DateTime	Sample name	Sample Type	Sample mass	Instrument	d18O raw	d18O GD scaled	d18O VSMOW	d18O SD	Dp17O raw	Dp17O GD scaled	Dp17O VSMOW	Dp17O SD	d13C raw	d13C VPDB	d13C SD	TCD Peak area pos	TCD Peak area std	TCD Peak area neg	TCD Peak area neg std	TCD Peak ratio	TC/EA yield (%)	CO input pressure (mbar)	CO input pressure LN2 T (mbar)	CO residual pressure (mbar)	CO converted (mbar)	Discharge yield (%)	CO2 final pressure (mbar)	CO2/CO ratio	Residual gas pressure (mbar)	Comments
2025-06-17 13:28:16	SLAP2_G9	H2O	1.329	TILDAS	-56.1747	-53.3029	-53.3029	0.014	7.60369	16.0962	16.0962	5.6	N/A	N/A	N/A	10.8352	0.110687	0.328298	0.00581826	33.0042	44.5427	2.26971	1.74448	0.0349	1.70958	97.9994	0.921623	0.539092	0.00525

## Sheet: Isotope Data
ID	dateTimeMeasured	SampleName	d17O	d17OError	d18O	d18OError	Dp17O	Dp17OError	nSamCycles	nSamPoints	nRefPoints	pCO2Ref	pCO2Ref_error	pCO2Sam	pCO2Sam_error	pCO2Mismatch	pCO2Mismatch_error	PCellRef	PCellRef_error	PCellSam	PCellSam_error	PCellMismatch	PCellMismatch_error	TCellSam	TCellSam_error	TCellRef	TCellRef_error	TCellMismatch	TCellMismatch_error	measurementPeriod	d18O_scaled	d17O_scaled	Dp17O_scaled
19456	2025-06-17 22:35:55	GD_SLAP2_G9	-29.471	0.012	-54.155	0.014	-516.3	5.6	10	2041	2267	419.775	0.73508	418.884	0.97215	-0.91118	0.29489	41.3344	0.00123	41.3344	0.00131	1e-05	0.00107	24.5149	0.00535	24.5149	0.00535	-7e-05	0.00039	2025-06-13 to 2027-06-12	-56.1747	-30.0573	7.60369

## Sheet: Log Data
Sample name	Sample mass	TC/EA (°C)	Datetime	Trap 5 (°C)	Trap 6 (°C)	Trap 7 (°C)	Reactor (°C)	TCD (°C)	p G2 (mbar)	p G4 (mbar)	p G5 (mbar)	Datetime	Trap 5 (°C)	Trap 6 (°C)	Trap 7 (°C)	Reactor (°C)	TCD (°C)	p G2 (mbar)	p G4 (mbar)	p G5 (mbar)	Datetime	Trap 5 (°C)	Trap 6 (°C)	Trap 7 (°C)	Reactor (°C)	TCD (°C)	p G2 (mbar)	p G4 (mbar)	p G5 (mbar)	Datetime	Trap 5 (°C)	Trap 6 (°C)	Trap 7 (°C)	Reactor (°C)	TCD (°C)	p G2 (mbar)	p G4 (mbar)	p G5 (mbar)	Datetime	Trap 5 (°C)	Trap 6 (°C)	Trap 7 (°C)	Reactor (°C)	TCD (°C)	p G2 (mbar)	p G4 (mbar)	p G5 (mbar)	Datetime	Trap 5 (°C)
SLAP2_G9	1.329	1450.000000	2025-06-17 13:28:16	26.632521	34.967751	30.866495	25.363277	33.343702	0.000100	0.000100	-0.036920	2025-06-17 13:47:22	31.366071	63.607937	25.610729	1.911342	33.189311	0.000100	2.310000	2.269712	2025-06-17 13:48:50	27.472346	65.936495	-175.871818	-175.694334	33.554458	0.000100	1.760000	1.744483	2025-06-17 14:20:03	26.219619	67.369564	-176.224880	-176.157676	33.391414	0.000100	0.034900	0.002472	2025-06-17 14:30:28	26.602539	34.115288	23.426498	23.729190	33.586670	0.000100	0.660000	0.921623	2025-06-17 14:41:09	26.434168
[truncated: 7 more columns]

## Sheet: TCD Data
dateTime	Relative time	Signal
2025-06-17 13:30:22	0	0.041132
2025-06-17 13:30:23	1	0.042445
2025-06-17 13:30:24	2	0.042774
2025-06-17 13:30:25	3	0.039819
2025-06-17 13:30:26	4	0.039819
2025-06-17 13:30:27	5	0.037193
2025-06-17 13:30:28	6	0.045728
2025-06-17 13:30:29	7	0.044087
2025-06-17 13:30:30	8	0.037521
2025-06-17 13:30:31	9	0.048026
2025-06-17 13:30:32	10	0.044087
2025-06-17 13:30:33	11	0.046057
2025-06-17 13:30:34	12	0.042774
2025-06-17 13:30:35	13	0.040147
2025-06-17 13:30:36	14	0.042774
2025-06-17 13:30:37	15	0.046713
2025-06-17 13:30:37	15	0.038834
2025-06-17 13:30:38	16	0.040147
2025-06-17 13:30:39	17	0.040147
2025-06-17 13:30:40	18	0.037521
2025-06-17 13:30:42	20	0.038177
2025-06-17 13:30:42	20	0.040804
2025-06-17 13:30:43	21	0.039819
2025-06-17 13:30:44	22	0.039491
2025-06-17 13:30:45	23	0.0454
2025-06-17 13:30:46	24	0.041132
2025-06-17 13:30:47	25	0.042445
2025-06-17 13:30:48	26	0.039162
2025-06-17 13:30:49	27	0.044087
2025-06-17 13:30:50	28	0.035879
2025-06-17 13:30:51	29	0.039819
2025-06-17 13:30:52	30	0.045072
2025-06-17 13:30:53	31	0.046385
2025-06-17 13:30:54	32	0.03194
2025-06-17 13:30:55	33	0.040147
2025-06-17 13:30:56	34	0.034894
2025-06-17 13:30:57	35	0.037193
2025-06-17 13:30:58	36	0.037521
2025-06-17 13:30:59	37	0.036864
2025-06-17 13:31:00	38	0.042117
2025-06-17 13:31:01	39	0.04343
2025-06-17 13:31:02	40	0.04146
2025-06-17 13:31:03	41	0.035223
2025-06-17 13:31:04	42	0.034566
2025-06-17 13:31:05	43	0.042117
2025-06-17 13:31:05	43	0.043759
2025-06-17 13:31:06	44	0.043102
2025-06-17 13:31:07	45	0.038177
2025-06-17 13:31:08	46	0.041132
2025-06-17 13:31:09	47	0.035223
2025-06-17 13:31:10	48	0.042445
2025-06-17 13:31:11	49	0.046385
2025-06-17 13:31:12	50	0.044087
2025-06-17 13:31:13	51	0.039491
2025-06-17 13:31:14	52	0.037193
2025-06-17 13:31:15	53	0.044415
2025-06-17 13:31:16	54	0.039491
2025-06-17 13:31:17	55	0.044743
2025-06-17 13:31:18	56	0.036536
2025-06-17 13:31:19	57	0.032596
2025-06-17 13:31:20	58	0.04737
2025-06-17 13:31:21	59	0.038834
2025-06-17 13:31:22	60	0.041789
2025-06-17 13:31:23	61	0.035879
2025-06-17 13:31:24	62	0.039491
2025-06-17 13:31:25	63	0.042117
2025-06-17 13:31:26	64	0.04146
2025-06-17 13:31:27	65	0.038834
2025-06-17 13:31:27	65	0.042117
2025-06-17 13:31:29	67	0.044743
2025-06-17 13:31:30	68	0.039491
2025-06-17 13:31:31	69	0.047042
2025-06-17 13:31:32	70	0.034566
2025-06-17 13:31:32	70	0.035223
2025-06-17 13:31:34	72	0.042117
2025-06-17 13:31:34	72	0.033581
2025-06-17 13:31:35	73	0.035551
2025-06-17 13:31:36	74	0.04146
2025-06-17 13:31:37	75	0.040804
2025-06-17 13:31:38	76	0.038506
2025-06-17 13:31:39	77	0.040476
2025-06-17 13:31:40	78	0.038834
2025-06-17 13:31:41	79	0.040147
2025-06-17 13:31:42	80	0.044415
2025-06-17 13:31:43	81	0.035223
2025-06-17 13:31:44	82	0.04146
2025-06-17 13:31:45	83	0.043102
2025-06-17 13:31:46	84	0.037521
2025-06-17 13:31:47	85	0.038177
2025-06-17 13:31:48	86	0.04146
2025-06-17 13:31:49	87	0.039491
2025-06-17 13:31:50	88	0.039819
2025-06-17 13:31:51	89	0.042445
2025-06-17 13:31:52	90	0.043759
2025-06-17 13:31:53	91	0.040804
2025-06-17 13:31:54	92	0.043759
2025-06-17 13:31:55	93	0.042117
2025-06-17 13:31:56	94	0.037193
2025-06-17 13:31:57	95	0.0454
2025-06-17 13:31:58	96	0.044415
2025-06-17 13:31:58	96	0.038177
2025-06-17 13:31:59	97	0.042774
2025-06-17 13:32:00	98	0.042445
2025-06-17 13:32:01	99	0.039819
2025-06-17 13:32:03	101	0.042774
2025-06-17 13:32:04	102	0.04146
2025-06-17 13:32:04	102	0.04146
2025-06-17 13:32:06	104	0.039162
2025-06-17 13:32:06	104	0.038506
2025-06-17 13:32:07	105	0.04343
2025-06-17 13:32:08	106	0.048026
2025-06-17 13:32:09	107	0.049011
2025-06-17 13:32:11	109	0.055906
2025-06-17 13:32:12	110	0.045072
2025-06-17 13:32:13	111	0.054921
2025-06-17 13:32:14	112	0.055906
2025-06-17 13:32:15	113	0.056891
2025-06-17 13:32:16	114	0.055906
2025-06-17 13:32:18	116	0.055249
2025-06-17 13:32:19	117	0.049011
2025-06-17 13:32:20	118	0.046713
2025-06-17 13:32:21	119	0.042774
2025-06-17 13:32:22	120	0.038834
2025-06-17 13:32:23	121	0.044087
2025-06-17 13:32:24	122	0.047042
2025-06-17 13:32:25	123	0.042445
2025-06-17 13:32:26	124	0.029313
2025-06-17 13:32:27	125	0.025045
2025-06-17 13:32:28	126	0.019136
2025-06-17 13:32:29	127	0.027344
2025-06-17 13:32:30	128	0.030627
2025-06-17 13:32:31	129	0.025374
2025-06-17 13:32:32	130	0.019464
2025-06-17 13:32:33	131	0.017823
2025-06-17 13:32:34	132	0.024061
2025-06-17 13:32:35	133	0.032268
2025-06-17 13:32:36	134	0.03391
2025-06-17 13:32:37	135	0.036536
2025-06-17 13:32:38	136	0.035879
2025-06-17 13:32:39	137	0.039162
2025-06-17 13:32:40	138	0.039491
2025-06-17 13:32:41	139	0.038177
2025-06-17 13:32:42	140	0.038506
2025-06-17 13:32:43	141	0.045072
2025-06-17 13:32:44	142	0.040804
2025-06-17 13:32:45	143	0.039491
2025-06-17 13:32:46	144	0.042445
2025-06-17 13:32:47	145	0.043102
2025-06-17 13:32:48	146	0.040804
2025-06-17 13:32:49	147	0.043102
2025-06-17 13:32:50	148	0.040147
2025-06-17 13:32:51	149	0.039491
2025-06-17 13:32:52	150	0.042117
2025-06-17 13:32:53	151	0.039162
2025-06-17 13:32:54	152	0.038506
2025-06-17 13:32:55	153	0.040476
2025-06-17 13:32:56	154	0.041132
2025-06-17 13:32:57	155	0.045072
2025-06-17 13:32:58	156	0.041132
2025-06-17 13:33:00	158	0.038834
2025-06-17 13:33:00	158	0.043759
2025-06-17 13:33:01	159	0.037193
2025-06-17 13:33:02	160	0.037193
2025-06-17 13:33:03	161	0.0454
2025-06-17 13:33:04	162	0.044415
2025-06-17 13:33:05	163	0.04146
2025-06-17 13:33:06	164	0.041789
2025-06-17 13:33:07	165	0.039491
2025-06-17 13:33:08	166	0.041789
2025-06-17 13:33:09	167	0.038834
2025-06-17 13:33:10	168	0.041132
2025-06-17 13:33:11	169	0.045728
2025-06-17 13:33:12	170	0.040804
2025-06-17 13:33:13	171	0.037193
2025-06-17 13:33:14	172	0.039819
2025-06-17 13:33:15	173	0.044743
2025-06-17 13:33:16	174	0.037849
2025-06-17 13:33:17	175	0.048355
2025-06-17 13:33:18	176	0.034894
2025-06-17 13:33:19	177	0.039819
2025-06-17 13:33:20	178	0.041789
2025-06-17 13:33:21	179	0.034894
2025-06-17 13:33:22	180	0.039162
2025-06-17 13:33:23	181	0.044087
2025-06-17 13:33:24	182	0.039162
2025-06-17 13:33:25	183	0.040147
2025-06-17 13:33:26	184	0.045072
2025-06-17 13:33:27	185	0.040476
2025-06-17 13:33:28	186	0.043102
2025-06-17 13:33:29	187	0.045072
2025-06-17 13:33:30	188	0.042117
2025-06-17 13:33:31	189	0.038834
2025-06-17 13:33:32	190	0.040476
2025-06-17 13:33:33	191	0.040476
2025-06-17 13:33:34	192	0.042117
2025-06-17 13:33:35	193	0.044087
2025-06-17 13:33:36	194	0.043759
2025-06-17 13:33:37	195	0.04146
2025-06-17 13:33:38	196	0.040804
2025-06-17 13:33:39	197	0.044415
2025-06-17 13:33:40	198	0.046385
2025-06-17 13:33:41	199	0.042445
2025-06-17 13:33:42	200	0.042117
2025-06-17 13:33:43	201	0.038834
2025-06-17 13:33:44	202	0.042445
2025-06-17 13:33:45	203	0.045728
2025-06-17 13:33:46	204	0.041789
2025-06-17 13:33:47	205	0.038834
2025-06-17 13:33:48	206	0.040147
2025-06-17 13:33:48	206	0.042445
2025-06-17 13:33:49	207	0.036864
2025-06-17 13:33:50	208	0.04146
2025-06-17 13:33:51	209	0.042445
2025-06-17 13:33:52	210	0.039491
2025-06-17 13:33:53	211	0.042117
2025-06-17 13:33:54	212	0.04146
2025-06-17 13:33:55	213	0.038834
2025-06-17 13:33:56	214	0.038834
2025-06-17 13:33:57	215	0.043759
2025-06-17 13:33:58	216	0.038177
2025-06-17 13:33:59	217	0.036208
2025-06-17 13:34:00	218	0.034566
2025-06-17 13:34:01	219	0.04343
2025-06-17 13:34:02	220	0.038506
2025-06-17 13:34:03	221	0.044743
2025-06-17 13:34:04	222	0.041132
2025-06-17 13:34:05	223	0.037849
2025-06-17 13:34:06	224	0.038834
2025-06-17 13:34:07	225	0.04343
2025-06-17 13:34:08	226	0.04737
2025-06-17 13:34:09	227	0.040804
2025-06-17 13:34:09	227	0.042117
2025-06-17 13:34:11	229	0.041132
2025-06-17 13:34:12	230	0.050325
2025-06-17 13:34:13	231	0.042774
2025-06-17 13:34:13	231	0.047698
2025-06-17 13:34:14	232	0.044743
2025-06-17 13:34:15	233	0.037521
2025-06-17 13:34:16	234	0.045072
2025-06-17 13:34:17	235	0.043102
2025-06-17 13:34:18	236	0.044087
2025-06-17 13:34:19	237	0.046057
2025-06-17 13:34:20	238	0.040476
2025-06-17 13:34:21	239	0.041132
2025-06-17 13:34:22	240	0.042445
2025-06-17 13:34:23	241	0.040476
2025-06-17 13:34:24	242	0.044415
2025-06-17 13:34:25	243	0.043102
2025-06-17 13:34:26	244	0.039819
2025-06-17 13:34:27	245	0.044415
2025-06-17 13:34:28	246	0.037849
2025-06-17 13:34:29	247	0.038834
2025-06-17 13:34:30	248	0.040804
2025-06-17 13:34:31	249	0.045072
2025-06-17 13:34:32	250	0.045072
2025-06-17 13:34:33	251	0.042117
2025-06-17 13:34:34	252	0.040804
2025-06-17 13:34:35	253	0.04146
2025-06-17 13:34:36	254	0.038506
2025-06-17 13:34:37	255	0.037193
2025-06-17 13:34:38	256	0.035223
2025-06-17 13:34:39	257	0.038834
2025-06-17 13:34:40	258	0.040147
2025-06-17 13:34:41	259	0.046057
2025-06-17 13:34:42	260	0.039819
2025-06-17 13:34:43	261	0.038834
2025-06-17 13:34:44	262	0.037521
2025-06-17 13:34:45	263	0.039819
2025-06-17 13:34:46	264	0.044087
2025-06-17 13:34:47	265	0.039491
2025-06-17 13:34:48	266	0.041789
2025-06-17 13:34:48	266	0.036208
2025-06-17 13:34:50	268	0.035551
2025-06-17 13:34:50	268	0.040804
2025-06-17 13:34:51	269	0.038506
2025-06-17 13:34:52	270	0.040804
2025-06-17 13:34:53	271	0.037521
2025-06-17 13:34:54	272	0.046385
2025-06-17 13:34:55	273	0.035879
2025-06-17 13:34:56	274	0.04146
2025-06-17 13:34:57	275	0.036208
2025-06-17 13:34:58	276	0.037849
2025-06-17 13:34:59	277	0.049011
2025-06-17 13:35:00	278	0.040476
2025-06-17 13:35:01	279	0.040804
2025-06-17 13:35:02	280	0.037521
2025-06-17 13:35:03	281	0.041132
2025-06-17 13:35:04	282	0.039819
2025-06-17 13:35:05	283	0.042774
2025-06-17 13:35:06	284	0.036864
2025-06-17 13:35:07	285	0.04343
2025-06-17 13:35:08	286	0.039819
2025-06-17 13:35:09	287	0.040147
2025-06-17 13:35:10	288	0.042445
2025-06-17 13:35:11	289	0.040476
2025-06-17 13:35:12	290	0.039491
2025-06-17 13:35:13	291	0.046713
2025-06-17 13:35:13	291	0.041132
2025-06-17 13:35:14	292	0.038177
2025-06-17 13:35:15	293	0.037521
2025-06-17 13:35:16	294	0.038506
2025-06-17 13:35:17	295	0.040476
2025-06-17 13:35:18	296	0.039819
2025-06-17 13:35:19	297	0.046713
2025-06-17 13:35:20	298	0.043759
2025-06-17 13:35:21	299	0.042445
2025-06-17 13:35:22	300	0.041132
2025-06-17 13:35:23	301	0.039162
2025-06-17 13:35:24	302	0.041132
2025-06-17 13:35:25	303	0.037193
2025-06-17 13:35:26	304	0.038834
2025-06-17 13:35:27	305	0.040804
2025-06-17 13:35:28	306	0.037521
2025-06-17 13:35:29	307	0.040147
2025-06-17 13:35:30	308	0.042774
2025-06-17 13:35:31	309	0.042117
2025-06-17 13:35:32	310	0.042117
2025-06-17 13:35:33	311	0.048355
2025-06-17 13:35:34	312	0.039491
2025-06-17 13:35:34	312	0.041132
2025-06-17 13:35:35	313	0.038506
2025-06-17 13:35:37	315	0.042117
2025-06-17 13:35:38	316	0.044087
2025-06-17 13:35:39	317	0.040804
2025-06-17 13:35:40	318	0.042117
2025-06-17 13:35:40	318	0.041789
2025-06-17 13:35:41	319	0.039819
2025-06-17 13:35:42	320	0.039162
2025-06-17 13:35:43	321	0.040476
2025-06-17 13:35:44	322	0.04343
2025-06-17 13:35:45	323	0.039491
2025-06-17 13:35:46	324	0.04343
2025-06-17 13:35:47	325	0.042774
2025-06-17 13:35:48	326	0.041789
2025-06-17 13:35:49	327	0.043102
2025-06-17 13:35:50	328	0.042774
2025-06-17 13:35:51	329	0.042117
2025-06-17 13:35:52	330	0.047042
2025-06-17 13:35:53	331	0.042774
2025-06-17 13:35:54	332	0.041789
2025-06-17 13:35:55	333	0.044087
2025-06-17 13:35:56	334	0.040804
2025-06-17 13:35:57	335	0.041132
2025-06-17 13:35:58	336	0.040147
2025-06-17 13:35:59	337	0.041789
2025-06-17 13:36:00	338	0.040476
2025-06-17 13:36:01	339	0.01454
2025-06-17 13:36:02	340	0.039162
2025-06-17 13:36:03	341	0.043759
2025-06-17 13:36:04	342	0.035551
2025-06-17 13:36:05	343	0.037521
2025-06-17 13:36:06	344	0.041789
2025-06-17 13:36:07	345	0.044743
2025-06-17 13:36:09	347	0.037849
2025-06-17 13:36:10	348	0.039819
2025-06-17 13:36:11	349	0.044743
2025-06-17 13:36:12	350	0.044087
2025-06-17 13:36:13	351	0.039162
2025-06-17 13:36:14	352	0.040804
2025-06-17 13:36:15	353	0.041789
2025-06-17 13:36:16	354	0.036864
2025-06-17 13:36:17	355	0.04146
2025-06-17 13:36:18	356	0.033581
2025-06-17 13:36:19	357	0.043102
2025-06-17 13:36:20	358	0.039819
2025-06-17 13:36:21	359	0.040147
2025-06-17 13:36:22	360	0.040147
2025-06-17 13:36:24	362	0.043759
2025-06-17 13:36:25	363	0.041789
2025-06-17 13:36:26	364	0.041789
2025-06-17 13:36:27	365	0.04343
2025-06-17 13:36:28	366	0.04934
2025-06-17 13:36:29	367	0.044415
2025-06-17 13:36:30	368	0.049996
2025-06-17 13:36:31	369	0.053608
2025-06-17 13:36:32	370	0.067396
2025-06-17 13:36:33	371	0.081513
2025-06-17 13:36:34	372	0.093988
2025-06-17 13:36:35	373	0.115985
2025-06-17 13:36:36	374	0.143562
2025-06-17 13:36:37	375	0.16523
2025-06-17 13:36:38	376	0.195761
2025-06-17 13:36:39	377	0.222026
2025-06-17 13:36:40	378	0.24632
2025-06-17 13:36:41	379	0.28112
2025-06-17 13:36:42	380	0.302131
2025-06-17 13:36:43	381	0.324783
2025-06-17 13:36:44	382	0.335617
2025-06-17 13:36:45	383	0.349734
2025-06-17 13:36:46	384	0.351704
2025-06-17 13:36:47	385	0.357613
2025-06-17 13:36:48	386	0.366149
2025-06-17 13:36:49	387	0.364836
2025-06-17 13:36:50	388	0.358927
2025-06-17 13:36:51	389	0.356629
2025-06-17 13:36:52	390	0.355644
2025-06-17 13:36:53	391	0.347764
2025-06-17 13:36:55	393	0.340542
2025-06-17 13:36:55	393	0.330693
2025-06-17 13:36:56	394	0.326097
2025-06-17 13:36:57	395	0.317561
2025-06-17 13:36:58	396	0.310338
2025-06-17 13:36:59	397	0.299176
2025-06-17 13:37:00	398	0.293923
2025-06-17 13:37:01	399	0.277837
2025-06-17 13:37:02	400	0.269957
2025-06-17 13:37:03	401	0.270614
2025-06-17 13:37:04	402	0.253542
2025-06-17 13:37:05	403	0.245335
2025-06-17 13:37:06	404	0.233516
2025-06-17 13:37:07	405	0.226293
2025-06-17 13:37:08	406	0.216773
2025-06-17 13:37:09	407	0.213818
2025-06-17 13:37:10	408	0.201014
2025-06-17 13:37:11	409	0.188211
2025-06-17 13:37:12	410	0.186241
2025-06-17 13:37:13	411	0.180988
2025-06-17 13:37:14	412	0.173765
2025-06-17 13:37:15	413	0.16523
2025-06-17 13:37:16	414	0.158992
2025-06-17 13:37:17	415	0.14783
2025-06-17 13:37:18	416	0.136667
2025-06-17 13:37:19	417	0.138966
2025-06-17 13:37:20	418	0.135683
2025-06-17 13:37:21	419	0.122222
2025-06-17 13:37:22	420	0.112045
2025-06-17 13:37:23	421	0.10909
2025-06-17 13:37:24	422	0.103181
2025-06-17 13:37:25	423	0.101868
2025-06-17 13:37:26	424	0.094317
2025-06-17 13:37:27	425	0.088407
2025-06-17 13:37:28	426	0.077573
2025-06-17 13:37:29	427	0.080528
2025-06-17 13:37:30	428	0.076917
2025-06-17 13:37:31	429	0.073962
2025-06-17 13:37:32	430	0.067396
2025-06-17 13:37:34	432	0.068053
2025-06-17 13:37:35	433	0.06083
2025-06-17 13:37:36	434	0.060502
2025-06-17 13:37:36	434	0.053936
2025-06-17 13:37:37	435	0.05886
2025-06-17 13:37:38	436	0.057875
2025-06-17 13:37:40	438	0.051309
2025-06-17 13:37:41	439	0.053936
2025-06-17 13:37:42	440	0.055577
2025-06-17 13:37:43	441	0.049996
2025-06-17 13:37:44	442	0.051309
2025-06-17 13:37:45	443	0.042117
2025-06-17 13:37:46	444	0.048683
2025-06-17 13:37:47	445	0.04146
2025-06-17 13:37:48	446	0.044743
2025-06-17 13:37:49	447	0.042117
2025-06-17 13:37:50	448	0.040147
2025-06-17 13:37:51	449	0.0454
2025-06-17 13:37:52	450	0.038834
2025-06-17 13:37:53	451	0.043759
2025-06-17 13:37:54	452	0.040476
2025-06-17 13:37:55	453	0.036536
2025-06-17 13:37:55	453	0.040804
2025-06-17 13:37:56	454	0.045728
2025-06-17 13:37:57	455	0.043759
2025-06-17 13:37:58	456	0.037849
2025-06-17 13:37:59	457	0.040147
2025-06-17 13:38:00	458	0.039162
2025-06-17 13:38:01	459	0.041132
2025-06-17 13:38:02	460	0.040476
2025-06-17 13:38:03	461	0.042117
2025-06-17 13:38:04	462	0.040147
2025-06-17 13:38:05	463	0.045072
2025-06-17 13:38:06	464	0.04343
2025-06-17 13:38:07	465	0.039491
2025-06-17 13:38:08	466	0.04343
2025-06-17 13:38:09	467	0.039491
2025-06-17 13:38:10	468	0.04343
2025-06-17 13:38:11	469	0.041132
2025-06-17 13:38:12	470	0.039162
2025-06-17 13:38:13	471	0.046057
2025-06-17 13:38:14	472	0.042774
2025-06-17 13:38:15	473	0.041789
2025-06-17 13:38:16	474	0.043759
2025-06-17 13:38:17	475	0.04343
2025-06-17 13:38:18	476	0.039819
2025-06-17 13:38:19	477	0.042774
2025-06-17 13:38:19	477	0.046057
2025-06-17 13:38:20	478	0.037521
2025-06-17 13:38:22	480	0.04343
2025-06-17 13:38:23	481	0.038834
2025-06-17 13:38:24	482	0.041789
2025-06-17 13:38:25	483	0.040147
2025-06-17 13:38:25	483	0.045072
2025-06-17 13:38:27	485	0.039819
2025-06-17 13:38:27	485	0.040147
2025-06-17 13:38:28	486	0.041789
2025-06-17 13:38:30	488	0.044743
2025-06-17 13:38:31	489	0.044087
2025-06-17 13:38:32	490	0.04343
2025-06-17 13:38:33	491	0.040476
2025-06-17 13:38:34	492	0.035551
2025-06-17 13:38:35	493	0.039819
2025-06-17 13:38:35	493	0.045728
2025-06-17 13:38:37	495	0.042774
2025-06-17 13:38:38	496	0.048683
2025-06-17 13:38:38	496	0.042774
2025-06-17 13:38:39	497	0.041132
2025-06-17 13:38:40	498	0.039162
2025-06-17 13:38:41	499	0.035223
2025-06-17 13:38:42	500	0.042117
2025-06-17 13:38:43	501	0.044415
2025-06-17 13:38:44	502	0.038506
2025-06-17 13:38:45	503	0.041132
2025-06-17 13:38:46	504	0.044415
2025-06-17 13:38:48	506	0.041789
2025-06-17 13:38:48	506	0.043759
2025-06-17 13:38:49	507	0.04146
2025-06-17 13:38:50	508	0.040476
2025-06-17 13:38:51	509	0.045728
2025-06-17 13:38:52	510	0.042445
2025-06-17 13:38:53	511	0.037849
2025-06-17 13:38:54	512	0.038177
2025-06-17 13:38:55	513	0.044743
2025-06-17 13:38:56	514	0.043759
2025-06-17 13:38:57	515	0.043759
2025-06-17 13:38:58	516	0.048355
2025-06-17 13:38:59	517	0.042117
2025-06-17 13:39:00	518	0.040476
2025-06-17 13:39:01	519	0.041789
2025-06-17 13:39:02	520	0.041789
2025-06-17 13:39:03	521	0.044087
2025-06-17 13:39:04	522	0.041789
2025-06-17 13:39:05	523	0.038506
2025-06-17 13:39:05	523	0.04343
2025-06-17 13:39:06	524	0.039491
2025-06-17 13:39:07	525	0.042117
2025-06-17 13:39:08	526	0.044087
2025-06-17 13:39:09	527	0.038506
2025-06-17 13:39:10	528	0.036536
2025-06-17 13:39:11	529	0.04146
2025-06-17 13:39:12	530	0.04343
2025-06-17 13:39:13	531	0.038834
2025-06-17 13:39:14	532	0.040147
2025-06-17 13:39:15	533	0.039162
2025-06-17 13:39:16	534	0.038506
2025-06-17 13:39:17	535	0.044087
2025-06-17 13:39:18	536	0.039819
2025-06-17 13:39:19	537	0.045072
2025-06-17 13:39:20	538	0.045728
2025-06-17 13:39:21	539	0.044415
2025-06-17 13:39:22	540	0.042774
2025-06-17 13:39:23	541	0.041132
2025-06-17 13:39:24	542	0.043759
2025-06-17 13:39:25	543	0.040804
2025-06-17 13:39:26	544	0.042445
2025-06-17 13:39:27	545	0.037193
2025-06-17 13:39:27	545	0.041789
2025-06-17 13:39:29	547	0.042774
2025-06-17 13:39:30	548	0.039491
2025-06-17 13:39:30	548	0.045728
2025-06-17 13:39:31	549	0.037193
2025-06-17 13:39:33	551	0.031611
2025-06-17 13:39:33	551	0.04146
2025-06-17 13:39:35	553	0.037193
2025-06-17 13:39:35	553	0.039819
2025-06-17 13:39:36	554	0.04934
2025-06-17 13:39:37	555	0.046057
2025-06-17 13:39:38	556	0.042774
2025-06-17 13:39:39	557	0.046713
2025-06-17 13:39:40	558	0.042117
2025-06-17 13:39:41	559	0.039819
2025-06-17 13:39:42	560	0.04343
2025-06-17 13:39:43	561	0.045072
2025-06-17 13:39:44	562	0.040476
2025-06-17 13:39:45	563	0.043102
2025-06-17 13:39:46	564	0.040804
2025-06-17 13:39:47	565	0.042117
2025-06-17 13:39:48	566	0.0454
2025-06-17 13:39:49	567	0.040476
2025-06-17 13:39:50	568	0.036208
2025-06-17 13:39:51	569	0.044415
2025-06-17 13:39:52	570	0.037193
2025-06-17 13:39:53	571	0.041132
2025-06-17 13:39:54	572	0.044415
2025-06-17 13:39:54	572	0.037849
2025-06-17 13:39:56	574	0.042117
2025-06-17 13:39:56	574	0.0454
2025-06-17 13:39:57	575	0.039819
2025-06-17 13:39:58	576	0.04146
2025-06-17 13:39:59	577	0.043102
2025-06-17 13:40:00	578	0.038834
2025-06-17 13:40:01	579	0.039819
2025-06-17 13:40:03	581	0.040476
2025-06-17 13:40:03	581	0.042774
2025-06-17 13:40:04	582	0.041132
2025-06-17 13:40:05	583	0.039491
2025-06-17 13:40:06	584	0.041132
2025-06-17 13:40:07	585	0.036864
2025-06-17 13:40:08	586	0.037521
2025-06-17 13:40:09	587	0.040476
2025-06-17 13:40:10	588	0.042445
2025-06-17 13:40:11	589	0.033581
2025-06-17 13:40:12	590	0.039491
2025-06-17 13:40:13	591	0.037849
2025-06-17 13:40:14	592	0.044087
2025-06-17 13:40:15	593	0.044087
2025-06-17 13:40:16	594	0.046713
2025-06-17 13:40:17	595	0.04146
2025-06-17 13:40:18	596	0.038834
2025-06-17 13:40:19	597	0.038177
2025-06-17 13:40:20	598	0.040804
2025-06-17 13:40:21	599	0.042774
2025-06-17 13:40:22	600	0.044087
2025-06-17 13:40:23	601	0.042774
2025-06-17 13:40:24	602	0.044087
2025-06-17 13:40:25	603	0.04146
2025-06-17 13:40:26	604	0.04737
2025-06-17 13:40:27	605	0.038506
2025-06-17 13:40:28	606	0.048026
2025-06-17 13:40:29	607	0.044415
2025-06-17 13:40:30	608	0.044743
2025-06-17 13:40:31	609	0.038177
2025-06-17 13:40:32	610	0.040147
2025-06-17 13:40:33	611	0.038177
2025-06-17 13:40:34	612	0.037193
2025-06-17 13:40:35	613	0.041132
2025-06-17 13:40:36	614	0.04343
2025-06-17 13:40:37	615	0.040147
2025-06-17 13:40:38	616	0.045072
2025-06-17 13:40:39	617	0.040476
2025-06-17 13:40:41	619	0.040147
2025-06-17 13:40:42	620	0.041789
2025-06-17 13:40:43	621	0.040804
2025-06-17 13:40:44	622	0.040804
2025-06-17 13:40:45	623	0.040804
2025-06-17 13:40:46	624	0.043759
2025-06-17 13:40:47	625	0.041789
2025-06-17 13:40:47	625	0.043759
2025-06-17 13:40:49	627	0.037521
2025-06-17 13:40:50	628	0.047042
2025-06-17 13:40:51	629	0.042774
2025-06-17 13:40:52	630	0.04146
2025-06-17 13:40:53	631	0.043759
2025-06-17 13:40:54	632	0.041789
2025-06-17 13:40:55	633	0.041789
2025-06-17 13:40:56	634	0.045072
2025-06-17 13:40:57	635	0.042117
2025-06-17 13:40:58	636	0.04146
2025-06-17 13:40:59	637	0.040476
2025-06-17 13:41:00	638	0.045072
2025-06-17 13:41:01	639	0.041789
2025-06-17 13:41:02	640	0.044415
2025-06-17 13:41:03	641	0.040804
2025-06-17 13:41:04	642	0.040804
2025-06-17 13:41:05	643	0.040147
2025-06-17 13:41:06	644	0.04343
2025-06-17 13:41:07	645	0.046057
2025-06-17 13:41:08	646	0.0454
2025-06-17 13:41:09	647	0.043102
2025-06-17 13:41:10	648	0.04146
2025-06-17 13:41:11	649	0.040476
2025-06-17 13:41:12	650	0.042445
2025-06-17 13:41:13	651	0.036864
2025-06-17 13:41:14	652	0.039819
2025-06-17 13:41:15	653	0.038506
2025-06-17 13:41:16	654	0.042117
2025-06-17 13:41:17	655	0.038834
2025-06-17 13:41:18	656	0.043102
2025-06-17 13:41:19	657	0.0454
2025-06-17 13:41:20	658	0.044743
2025-06-17 13:41:22	660	0.042117
2025-06-17 13:41:22	660	0.040147
2025-06-17 13:41:23	661	0.042774
2025-06-17 13:41:24	662	0.047698
2025-06-17 13:41:25	663	0.046713
2025-06-17 13:41:26	664	0.042117
2025-06-17 13:41:27	665	0.040476
2025-06-17 13:41:28	666	0.04343
2025-06-17 13:41:30	668	0.042445
2025-06-17 13:41:30	668	0.043759
2025-06-17 13:41:31	669	0.046713
2025-06-17 13:41:32	670	0.04146
2025-06-17 13:41:33	671	0.040147
2025-06-17 13:41:34	672	0.044087
2025-06-17 13:41:35	673	0.046385
2025-06-17 13:41:36	674	0.041789
2025-06-17 13:41:37	675	0.039819
2025-06-17 13:41:38	676	0.045728
2025-06-17 13:41:39	677	0.042774
2025-06-17 13:41:40	678	0.040476
2025-06-17 13:41:41	679	0.039819
2025-06-17 13:41:42	680	0.040804
2025-06-17 13:41:43	681	0.046713
2025-06-17 13:41:44	682	0.043102
2025-06-17 13:41:45	683	0.045072
2025-06-17 13:41:46	684	0.048355
2025-06-17 13:41:47	685	0.046057
2025-06-17 13:41:48	686	0.031611
2025-06-17 13:41:49	687	0.044415
2025-06-17 13:41:50	688	0.040804
2025-06-17 13:41:51	689	0.038506
2025-06-17 13:41:52	690	0.042117
2025-06-17 13:41:53	691	0.042117
2025-06-17 13:41:54	692	0.042445
2025-06-17 13:41:55	693	0.041132
2025-06-17 13:41:56	694	0.037193
2025-06-17 13:41:57	695	0.040804
2025-06-17 13:41:58	696	0.034894
2025-06-17 13:41:59	697	0.045072
2025-06-17 13:42:00	698	0.035879
2025-06-17 13:42:01	699	0.041132
2025-06-17 13:42:02	700	0.038506
2025-06-17 13:42:03	701	0.037849
2025-06-17 13:42:04	702	0.043759
2025-06-17 13:42:05	703	0.04146
2025-06-17 13:42:06	704	0.040476
2025-06-17 13:42:07	705	0.038506
2025-06-17 13:42:08	706	0.041132
2025-06-17 13:42:08	706	0.042774
2025-06-17 13:42:10	708	0.042445
2025-06-17 13:42:10	708	0.042445
2025-06-17 13:42:12	710	0.042445
2025-06-17 13:42:12	710	0.044087
2025-06-17 13:42:14	712	0.045728
2025-06-17 13:42:15	713	0.042774
2025-06-17 13:42:16	714	0.038506
2025-06-17 13:42:17	715	0.049011
2025-06-17 13:42:18	716	0.03391
2025-06-17 13:42:19	717	0.044087
2025-06-17 13:42:20	718	0.040804
2025-06-17 13:42:20	718	0.046057
2025-06-17 13:42:22	720	0.038506
2025-06-17 13:42:23	721	0.043759
2025-06-17 13:42:24	722	0.040476
2025-06-17 13:42:25	723	0.043759
2025-06-17 13:42:26	724	0.041132
2025-06-17 13:42:26	724	0.036536
2025-06-17 13:42:27	725	0.0454
2025-06-17 13:42:28	726	0.040147
2025-06-17 13:42:29	727	0.045728
2025-06-17 13:42:31	729	0.038834
2025-06-17 13:42:31	729	0.045072
2025-06-17 13:42:32	730	0.04343
2025-06-17 13:42:33	731	0.038177
2025-06-17 13:42:34	732	0.045072
2025-06-17 13:42:35	733	0.043759
2025-06-17 13:42:36	734	0.044743
2025-06-17 13:42:37	735	0.038834
2025-06-17 13:42:38	736	0.0454
2025-06-17 13:42:39	737	0.04146
2025-06-17 13:42:40	738	0.038834
2025-06-17 13:42:41	739	0.046057
2025-06-17 13:42:42	740	0.040147
2025-06-17 13:42:43	741	0.039819
2025-06-17 13:42:44	742	0.044087
2025-06-17 13:42:45	743	0.04343
2025-06-17 13:42:46	744	0.041132
2025-06-17 13:42:47	745	0.045072
2025-06-17 13:42:48	746	0.040147
2025-06-17 13:42:49	747	0.046713
2025-06-17 13:42:50	748	0.04737
2025-06-17 13:42:51	749	0.039491
2025-06-17 13:42:51	749	0.037849
2025-06-17 13:42:52	750	0.042774
2025-06-17 13:42:54	752	0.038506
2025-06-17 13:42:55	753	0.03391
2025-06-17 13:42:55	753	0.040804
2025-06-17 13:42:57	755	0.038506
2025-06-17 13:42:57	755	0.036536
2025-06-17 13:42:59	757	0.043102
2025-06-17 13:42:59	757	0.042774
2025-06-17 13:43:00	758	0.04934
2025-06-17 13:43:01	759	0.044743
2025-06-17 13:43:02	760	0.040476
2025-06-17 13:43:03	761	0.047698
2025-06-17 13:43:04	762	0.034894
2025-06-17 13:43:05	763	0.043759
2025-06-17 13:43:06	764	0.044087
2025-06-17 13:43:07	765	0.04146
2025-06-17 13:43:08	766	0.042774
2025-06-17 13:43:09	767	0.041789
2025-06-17 13:43:10	768	0.045728
2025-06-17 13:43:11	769	0.040476
2025-06-17 13:43:12	770	0.035223
2025-06-17 13:43:13	771	0.036864
2025-06-17 13:43:14	772	0.044415
2025-06-17 13:43:14	772	0.038506
2025-06-17 13:43:16	774	0.040804
2025-06-17 13:43:17	775	0.045072
2025-06-17 13:43:17	775	0.036536
2025-06-17 13:43:18	776	0.042117
2025-06-17 13:43:20	778	0.04146
2025-06-17 13:43:20	778	0.039819
2025-06-17 13:43:22	780	0.036536
2025-06-17 13:43:23	781	0.038834
2025-06-17 13:43:24	782	0.040147
2025-06-17 13:43:24	782	0.039491
2025-06-17 13:43:25	783	0.045072
2025-06-17 13:43:26	784	0.043102
2025-06-17 13:43:27	785	0.045072
2025-06-17 13:43:28	786	0.039162
2025-06-17 13:43:29	787	0.042445
2025-06-17 13:43:30	788	0.042117
2025-06-17 13:43:31	789	0.041789
2025-06-17 13:43:32	790	0.042445
2025-06-17 13:43:33	791	0.039819
2025-06-17 13:43:34	792	0.035223
2025-06-17 13:43:35	793	0.042445
2025-06-17 13:43:36	794	0.040804
2025-06-17 13:43:37	795	0.04343
2025-06-17 13:43:38	796	0.041132
2025-06-17 13:43:39	797	0.046385
2025-06-17 13:43:40	798	0.042774
2025-06-17 13:43:41	799	0.044087
2025-06-17 13:43:41	799	0.034238
2025-06-17 13:43:42	800	0.040804
2025-06-17 13:43:43	801	0.04146
2025-06-17 13:43:44	802	0.046057
2025-06-17 13:43:45	803	0.043102
2025-06-17 13:43:46	804	0.038506
2025-06-17 13:43:47	805	0.040147
2025-06-17 13:43:48	806	0.040804
2025-06-17 13:43:49	807	0.04343
2025-06-17 13:43:50	808	0.051638
2025-06-17 13:43:51	809	0.044415
2025-06-17 13:43:52	810	0.041789
2025-06-17 13:43:53	811	0.0454
2025-06-17 13:43:54	812	0.042117
2025-06-17 13:43:55	813	0.045072
2025-06-17 13:43:56	814	0.048683
2025-06-17 13:43:57	815	0.043759
2025-06-17 13:43:58	816	0.04146
2025-06-17 13:43:59	817	0.045072
2025-06-17 13:44:00	818	0.040476
2025-06-17 13:44:01	819	0.038506
2025-06-17 13:44:02	820	0.039162
2025-06-17 13:44:03	821	0.040804
2025-06-17 13:44:04	822	0.044743
2025-06-17 13:44:05	823	0.04146
2025-06-17 13:44:06	824	0.039162
2025-06-17 13:44:06	824	0.04343
2025-06-17 13:44:08	826	0.039491
2025-06-17 13:44:09	827	0.042445
2025-06-17 13:44:10	828	0.03194
2025-06-17 13:44:10	828	0.0454
2025-06-17 13:44:11	829	0.0454
2025-06-17 13:44:13	831	0.041132
2025-06-17 13:44:13	831	0.043759
2025-06-17 13:44:14	832	0.043102
2025-06-17 13:44:15	833	0.044743
2025-06-17 13:44:16	834	0.041132
2025-06-17 13:44:17	835	0.047042
2025-06-17 13:44:18	836	0.04737
2025-06-17 13:44:19	837	0.042774
2025-06-17 13:44:20	838	0.041789
2025-06-17 13:44:21	839	0.045072
2025-06-17 13:44:22	840	0.040147
2025-06-17 13:44:23	841	0.040476
2025-06-17 13:44:24	842	0.042117
2025-06-17 13:44:25	843	0.041789
2025-06-17 13:44:26	844	0.04146
2025-06-17 13:44:27	845	0.036864
2025-06-17 13:44:28	846	0.046057
2025-06-17 13:44:29	847	0.040804
2025-06-17 13:44:30	848	0.039491
2025-06-17 13:44:31	849	0.0454
2025-06-17 13:44:32	850	0.043102
2025-06-17 13:44:33	851	0.047698
2025-06-17 13:44:34	852	0.044743
2025-06-17 13:44:35	853	0.048026
2025-06-17 13:44:36	854	0.042117
2025-06-17 13:44:37	855	0.04343
2025-06-17 13:44:38	856	0.04146
2025-06-17 13:44:39	857	0.041789
2025-06-17 13:44:40	858	0.038177
2025-06-17 13:44:41	859	0.042117
2025-06-17 13:44:42	860	0.039491
2025-06-17 13:44:43	861	0.039819
2025-06-17 13:44:44	862	0.049011
2025-06-17 13:44:45	863	0.033581
2025-06-17 13:44:47	865	0.037521
2025-06-17 13:44:48	866	0.044743
2025-06-17 13:44:49	867	0.045728
2025-06-17 13:44:50	868	0.046385
2025-06-17 13:44:50	868	0.044415
2025-06-17 13:44:51	869	0.04146
2025-06-17 13:44:53	871	0.042117
2025-06-17 13:44:54	872	0.044087
2025-06-17 13:44:55	873	0.041789
2025-06-17 13:44:56	874	0.043759
2025-06-17 13:44:56	874	0.040476
2025-06-17 13:44:58	876	0.046385
2025-06-17 13:44:58	876	0.042774
2025-06-17 13:44:59	877	0.044087
2025-06-17 13:45:01	879	0.04146
2025-06-17 13:45:01	879	0.04146
2025-06-17 13:45:03	881	0.046057
2025-06-17 13:45:04	882	0.044415
2025-06-17 13:45:05	883	0.044087
2025-06-17 13:45:06	884	0.043759
2025-06-17 13:45:07	885	0.042445
2025-06-17 13:45:08	886	0.035223
2025-06-17 13:45:09	887	0.044743
2025-06-17 13:45:10	888	0.04343
2025-06-17 13:45:12	890	0.043759
2025-06-17 13:45:12	890	0.039162
2025-06-17 13:45:14	892	0.04146
2025-06-17 13:45:14	892	0.040476
2025-06-17 13:45:15	893	0.044415
2025-06-17 13:45:16	894	0.039162
2025-06-17 13:45:17	895	0.041132
2025-06-17 13:45:18	896	0.040147
2025-06-17 13:45:19	897	0.040804
2025-06-17 13:45:21	899	0.045072
2025-06-17 13:45:21	899	0.041132
2025-06-17 13:45:22	900	0.039162
2025-06-17 13:45:23	901	0.043102
2025-06-17 13:45:24	902	0.044087
2025-06-17 13:45:25	903	0.044743
2025-06-17 13:45:26	904	0.042117
2025-06-17 13:45:28	906	0.044415
2025-06-17 13:45:28	906	0.035879
2025-06-17 13:45:29	907	0.04343
2025-06-17 13:45:31	909	0.034566
2025-06-17 13:45:32	910	0.041789
2025-06-17 13:45:32	910	0.04343
2025-06-17 13:45:33	911	0.04343
2025-06-17 13:45:34	912	0.039491
2025-06-17 13:45:35	913	0.042774
2025-06-17 13:45:36	914	0.041132
2025-06-17 13:45:37	915	0.042445
2025-06-17 13:45:38	916	0.044415
2025-06-17 13:45:39	917	0.043102
2025-06-17 13:45:40	918	0.045072
2025-06-17 13:45:41	919	0.044087
2025-06-17 13:45:42	920	0.042445
2025-06-17 13:45:43	921	0.041132
2025-06-17 13:45:44	922	0.04343
2025-06-17 13:45:45	923	0.042774
2025-06-17 13:45:46	924	0.038834
2025-06-17 13:45:47	925	0.044743
2025-06-17 13:45:48	926	0.047698
2025-06-17 13:45:49	927	0.0454
2025-06-17 13:45:50	928	0.0454
2025-06-17 13:45:51	929	0.041132
2025-06-17 13:45:52	930	0.043102
2025-06-17 13:45:53	931	0.042774
2025-06-17 13:45:55	933	0.044415
2025-06-17 13:45:55	933	0.039819
2025-06-17 13:45:56	934	0.041789
2025-06-17 13:45:57	935	0.042117
2025-06-17 13:45:58	936	0.040147
2025-06-17 13:45:59	937	0.04343
2025-06-17 13:46:00	938	0.044087
2025-06-17 13:46:01	939	0.04343
2025-06-17 13:46:02	940	0.045072
2025-06-17 13:46:03	941	0.04343
2025-06-17 13:46:04	942	0.042117
2025-06-17 13:46:05	943	0.04146
2025-06-17 13:46:06	944	0.041789
2025-06-17 13:46:08	946	0.046713
2025-06-17 13:46:08	946	0.040476
2025-06-17 13:46:10	948	0.040476
2025-06-17 13:46:11	949	0.035879
2025-06-17 13:46:11	949	0.044087
2025-06-17 13:46:12	950	0.043102
2025-06-17 13:46:13	951	0.04737
2025-06-17 13:46:14	952	0.042774
2025-06-17 13:46:15	953	0.038834
2025-06-17 13:46:16	954	0.039819
2025-06-17 13:46:18	956	0.044743
2025-06-17 13:46:19	957	0.044415
2025-06-17 13:46:20	958	0.038834
2025-06-17 13:46:21	959	0.036864
2025-06-17 13:46:22	960	0.042774
2025-06-17 13:46:23	961	0.042445
2025-06-17 13:46:24	962	0.044743
2025-06-17 13:46:25	963	0.046385
2025-06-17 13:46:26	964	0.040476
2025-06-17 13:46:27	965	0.038834
2025-06-17 13:46:28	966	0.040804
2025-06-17 13:46:29	967	0.04146
2025-06-17 13:46:30	968	0.04146
2025-06-17 13:46:30	968	0.043102
2025-06-17 13:46:31	969	0.04146
2025-06-17 13:46:32	970	0.036864
2025-06-17 13:46:34	972	0.0454
2025-06-17 13:46:35	973	0.044415
2025-06-17 13:46:36	974	0.042445
2025-06-17 13:46:37	975	0.037521
2025-06-17 13:46:38	976	0.042445
2025-06-17 13:46:39	977	0.041132
2025-06-17 13:46:40	978	0.047698
2025-06-17 13:46:41	979	0.039491
2025-06-17 13:46:42	980	0.045072
2025-06-17 13:46:43	981	0.044415
2025-06-17 13:46:44	982	0.044415
2025-06-17 13:46:45	983	0.044415
2025-06-17 13:46:46	984	0.039162
2025-06-17 13:46:47	985	0.042445
2025-06-17 13:46:47	985	0.039162
2025-06-17 13:46:49	987	0.042117
2025-06-17 13:46:50	988	0.030627
2025-06-17 13:46:50	988	0.04737
2025-06-17 13:46:51	989	0.048026
2025-06-17 13:46:52	990	0.040476
2025-06-17 13:46:53	991	0.039491
2025-06-17 13:46:54	992	0.042445
2025-06-17 13:46:55	993	0.043102
2025-06-17 13:46:56	994	0.039819
2025-06-17 13:46:57	995	0.037193
2025-06-17 13:46:58	996	0.047042
2025-06-17 13:46:59	997	0.041789
2025-06-17 13:47:00	998	0.039819
2025-06-17 13:47:01	999	0.039819
2025-06-17 13:47:02	1000	0.038506
2025-06-17 13:47:03	1001	0.039819
2025-06-17 13:47:04	1002	0.043102
2025-06-17 13:47:05	1003	0.036536
2025-06-17 13:47:06	1004	0.040147
2025-06-17 13:47:07	1005	0.047042
2025-06-17 13:47:08	1006	0.038506
2025-06-17 13:47:09	1007	0.044087
2025-06-17 13:47:10	1008	0.044087
2025-06-17 13:47:11	1009	0.039491
2025-06-17 13:47:12	1010	0.034894
2025-06-17 13:47:13	1011	0.042445
2025-06-17 13:47:14	1012	0.043102
2025-06-17 13:47:15	1013	0.044087
2025-06-17 13:47:16	1014	0.041789
2025-06-17 13:47:17	1015	0.04343
2025-06-17 13:47:18	1016	0.038177
2025-06-17 13:47:19	1017	0.039819
2025-06-17 13:47:20	1018	0.044743
2025-06-17 13:47:20	1018	0.039491
2025-06-17 13:47:21	1019	0.042117
2025-06-17 13:47:22	1020	0.036864
2025-06-17 13:47:23	1021	0.044743
2025-06-17 13:47:24	1022	0.041789
2025-06-17 13:47:25	1023	0.038177
2025-06-17 13:47:26	1024	0.039491
2025-06-17 13:47:27	1025	0.042774
2025-06-17 13:47:28	1026	0.040476
2025-06-17 13:47:29	1027	0.042445
2025-06-17 13:47:30	1028	0.042117
2025-06-17 13:47:31	1029	0.039819
2025-06-17 13:47:32	1030	0.034894
2025-06-17 13:47:33	1031	0.041789
2025-06-17 13:47:34	1032	0.039819
2025-06-17 13:47:35	1033	0.042774
2025-06-17 13:47:36	1034	0.036864
2025-06-17 13:47:37	1035	0.044087
2025-06-17 13:47:38	1036	0.046385
2025-06-17 13:47:39	1037	0.048026
2025-06-17 13:47:40	1038	0.037849
2025-06-17 13:47:41	1039	0.036864
2025-06-17 13:47:42	1040	0.041132
2025-06-17 13:47:43	1041	0.042117
2025-06-17 13:47:44	1042	0.042117
2025-06-17 13:47:45	1043	0.039162
2025-06-17 13:47:46	1044	0.042774
2025-06-17 13:47:46	1044	0.042445
2025-06-17 13:47:47	1045	0.037193
2025-06-17 13:47:48	1046	0.039162
2025-06-17 13:47:49	1047	0.039491
2025-06-17 13:47:50	1048	0.043102
2025-06-17 13:47:51	1049	0.040804
2025-06-17 13:47:52	1050	0.039491
2025-06-17 13:47:53	1051	0.039162
2025-06-17 13:47:54	1052	0.040476
2025-06-17 13:47:55	1053	0.043759
2025-06-17 13:47:56	1054	0.04343
2025-06-17 13:47:57	1055	0.042117
2025-06-17 13:47:58	1056	0.039819
2025-06-17 13:47:59	1057	0.042445
2025-06-17 13:48:00	1058	0.046385
2025-06-17 13:48:01	1059	0.042445
2025-06-17 13:48:02	1060	0.04343
2025-06-17 13:48:03	1061	0.037193
2025-06-17 13:48:04	1062	0.044087
2025-06-17 13:48:04	1062	0.040804
2025-06-17 13:48:06	1064	0.038177
2025-06-17 13:48:06	1064	0.039491
2025-06-17 13:48:08	1066	0.041132
2025-06-17 13:48:08	1066	0.04146
2025-06-17 13:48:10	1068	0.041132
2025-06-17 13:48:10	1068	0.036864
2025-06-17 13:48:11	1069	0.041132
2025-06-17 13:48:12	1070	0.041789
2025-06-17 13:48:13	1071	0.040804
2025-06-17 13:48:14	1072	0.041132
2025-06-17 13:48:15	1073	0.044415
2025-06-17 13:48:16	1074	0.038834
2025-06-17 13:48:17	1075	0.043759
2025-06-17 13:48:18	1076	0.040804
2025-06-17 13:48:19	1077	0.052623
2025-06-17 13:48:20	1078	0.042445
2025-06-17 13:48:21	1079	0.042117
2025-06-17 13:48:22	1080	0.036864
2025-06-17 13:48:23	1081	0.041789
2025-06-17 13:48:24	1082	0.046385
2025-06-17 13:48:25	1083	0.042774
2025-06-17 13:48:26	1084	0.045728
2025-06-17 13:48:27	1085	0.038834
2025-06-17 13:48:28	1086	0.036208
2025-06-17 13:48:29	1087	0.043759
2025-06-17 13:48:30	1088	0.042117
2025-06-17 13:48:31	1089	0.035879
2025-06-17 13:48:31	1089	0.040804
2025-06-17 13:48:32	1090	0.042117
2025-06-17 13:48:33	1091	0.04737
2025-06-17 13:48:34	1092	0.035879
2025-06-17 13:48:35	1093	0.038177
2025-06-17 13:48:36	1094	0.037193
2025-06-17 13:48:37	1095	0.037849
2025-06-17 13:48:38	1096	0.043759
2025-06-17 13:48:39	1097	0.040476
2025-06-17 13:48:40	1098	0.039819
2025-06-17 13:48:41	1099	0.045728
2025-06-17 13:48:42	1100	0.04343
2025-06-17 13:48:44	1102	0.040476
2025-06-17 13:48:45	1103	0.038506
2025-06-17 13:48:46	1104	0.042774
2025-06-17 13:48:46	1104	0.041789
2025-06-17 13:48:47	1105	0.037521
2025-06-17 13:48:48	1106	0.043102
2025-06-17 13:48:49	1107	0.037193
2025-06-17 13:48:50	1108	0.038506
2025-06-17 13:48:51	1109	0.043102
2025-06-17 13:48:52	1110	0.043759
2025-06-17 13:48:53	1111	0.045072
2025-06-17 13:48:54	1112	0.042774
2025-06-17 13:48:55	1113	0.042774
2025-06-17 13:48:56	1114	0.044087
2025-06-17 13:48:57	1115	0.04146
2025-06-17 13:48:58	1116	0.040476
2025-06-17 13:48:59	1117	0.042117
2025-06-17 13:49:00	1118	0.043759
2025-06-17 13:49:01	1119	0.040804
2025-06-17 13:49:02	1120	0.046385
2025-06-17 13:49:03	1121	0.0454
2025-06-17 13:49:04	1122	0.041132
2025-06-17 13:49:05	1123	0.033253
2025-06-17 13:49:06	1124	0.042774
2025-06-17 13:49:06	1124	0.044087
2025-06-17 13:49:07	1125	0.039491
2025-06-17 13:49:09	1127	0.045728
2025-06-17 13:49:10	1128	0.042445
2025-06-17 13:49:11	1129	0.037193
2025-06-17 13:49:12	1130	0.04343
2025-06-17 13:49:13	1131	0.040476
2025-06-17 13:49:14	1132	0.047042
2025-06-17 13:49:15	1133	0.044743
2025-06-17 13:49:16	1134	0.041789
2025-06-17 13:49:17	1135	0.044415
2025-06-17 13:49:19	1137	0.039491
2025-06-17 13:49:20	1138	0.039491
2025-06-17 13:49:21	1139	0.04146
2025-06-17 13:49:21	1139	0.036536
2025-06-17 13:49:22	1140	0.040476
2025-06-17 13:49:23	1141	0.041789
2025-06-17 13:49:24	1142	0.040147
2025-06-17 13:49:26	1144	0.046057
2025-06-17 13:49:27	1145	0.046057
2025-06-17 13:49:28	1146	0.042774
2025-06-17 13:49:28	1146	0.038834
2025-06-17 13:49:29	1147	0.042445
2025-06-17 13:49:30	1148	0.04343
2025-06-17 13:49:31	1149	0.04737
2025-06-17 13:49:32	1150	0.045728
2025-06-17 13:49:33	1151	0.037193
2025-06-17 13:49:35	1153	0.042445
2025-06-17 13:49:35	1153	0.041132
2025-06-17 13:49:36	1154	0.043102
2025-06-17 13:49:37	1155	0.043102
2025-06-17 13:49:38	1156	0.040804
2025-06-17 13:49:39	1157	0.040804
2025-06-17 13:49:40	1158	0.040476
2025-06-17 13:49:41	1159	0.041789
2025-06-17 13:49:42	1160	0.046385
2025-06-17 13:49:43	1161	0.045728
2025-06-17 13:49:44	1162	0.039491
2025-06-17 13:49:45	1163	0.042774
2025-06-17 13:49:46	1164	0.047698
2025-06-17 13:49:47	1165	0.042117
2025-06-17 13:49:48	1166	0.042445
2025-06-17 13:49:49	1167	0.042445
2025-06-17 13:49:50	1168	0.040804
2025-06-17 13:49:52	1170	0.042117
2025-06-17 13:49:53	1171	0.042774
2025-06-17 13:49:54	1172	0.045728
2025-06-17 13:49:54	1172	0.045072
2025-06-17 13:49:55	1173	0.045072
2025-06-17 13:49:56	1174	0.042445
2025-06-17 13:49:57	1175	0.042445
2025-06-17 13:49:58	1176	0.041789
2025-06-17 13:50:00	1178	0.042445
2025-06-17 13:50:01	1179	0.037521
2025-06-17 13:50:02	1180	0.042774
2025-06-17 13:50:02	1180	0.041789
2025-06-17 13:50:04	1182	0.045072
2025-06-17 13:50:04	1182	0.044087
2025-06-17 13:50:05	1183	0.04343
2025-06-17 13:50:06	1184	0.04343
2025-06-17 13:50:07	1185	0.041789
2025-06-17 13:50:08	1186	0.041132
2025-06-17 13:50:09	1187	0.043759
2025-06-17 13:50:10	1188	0.037521
2025-06-17 13:50:12	1190	0.040804
2025-06-17 13:50:12	1190	0.04146
2025-06-17 13:50:13	1191	0.036864
2025-06-17 13:50:14	1192	0.045072
2025-06-17 13:50:16	1194	0.043102
2025-06-17 13:50:17	1195	0.0454
2025-06-17 13:50:18	1196	0.04343
2025-06-17 13:50:18	1196	0.041132
2025-06-17 13:50:19	1197	0.044087
2025-06-17 13:50:20	1198	0.042774
2025-06-17 13:50:21	1199	0.042445
2025-06-17 13:50:22	1200	0.042774
2025-06-17 13:50:23	1201	0.04343
2025-06-17 13:50:24	1202	0.04343
2025-06-17 13:50:25	1203	0.042117
2025-06-17 13:50:26	1204	0.043759
2025-06-17 13:50:27	1205	0.042117
2025-06-17 13:50:28	1206	0.04146
2025-06-17 13:50:29	1207	0.04343
2025-06-17 13:50:30	1208	0.0454
2025-06-17 13:50:31	1209	0.039162
2025-06-17 13:50:32	1210	0.039819
2025-06-17 13:50:33	1211	0.04146
2025-06-17 13:50:34	1212	0.043759
2025-06-17 13:50:35	1213	0.041789
2025-06-17 13:50:36	1214	0.041132
2025-06-17 13:50:38	1216	0.037193
2025-06-17 13:50:38	1216	0.046385
2025-06-17 13:50:40	1218	0.040147
2025-06-17 13:50:40	1218	0.041789
2025-06-17 13:50:41	1219	0.039491
2025-06-17 13:50:42	1220	0.040476
2025-06-17 13:50:43	1221	0.043102
2025-06-17 13:50:44	1222	0.044087
2025-06-17 13:50:45	1223	0.041132
2025-06-17 13:50:46	1224	0.044743
2025-06-17 13:50:47	1225	0.038177
2025-06-17 13:50:48	1226	0.042774
2025-06-17 13:50:49	1227	0.043759
2025-06-17 13:50:50	1228	0.040476
2025-06-17 13:50:51	1229	0.044087
2025-06-17 13:50:52	1230	0.045728
2025-06-17 13:50:53	1231	0.044743
2025-06-17 13:50:54	1232	0.036536
2025-06-17 13:50:55	1233	0.039162
2025-06-17 13:50:56	1234	0.039819
2025-06-17 13:50:57	1235	0.042117
2025-06-17 13:50:58	1236	0.039162
2025-06-17 13:50:59	1237	0.045072
2025-06-17 13:51:00	1238	0.037193
2025-06-17 13:51:01	1239	0.047698
2025-06-17 13:51:02	1240	0.042117
2025-06-17 13:51:02	1240	0.043759
2025-06-17 13:51:03	1241	0.038834
2025-06-17 13:51:04	1242	0.043102
2025-06-17 13:51:05	1243	0.042445
2025-06-17 13:51:06	1244	0.039819
2025-06-17 13:51:07	1245	0.037193
2025-06-17 13:51:08	1246	0.04343
2025-06-17 13:51:09	1247	0.037521
2025-06-17 13:51:10	1248	0.041789
2025-06-17 13:51:11	1249	0.038177
2025-06-17 13:51:12	1250	0.037193
2025-06-17 13:51:13	1251	0.046385
2025-06-17 13:51:14	1252	0.037849
2025-06-17 13:51:15	1253	0.040147
2025-06-17 13:51:16	1254	0.039162
2025-06-17 13:51:17	1255	0.046057
2025-06-17 13:51:18	1256	0.044087
2025-06-17 13:51:19	1257	0.039819
2025-06-17 13:51:20	1258	0.039162
2025-06-17 13:51:21	1259	0.044087
2025-06-17 13:51:22	1260	0.042117
2025-06-17 13:51:23	1261	0.038834
2025-06-17 13:51:24	1262	0.043759
2025-06-17 13:51:25	1263	0.041789
2025-06-17 13:51:26	1264	0.038834
2025-06-17 13:51:27	1265	0.043759
2025-06-17 13:51:27	1265	0.034566
2025-06-17 13:51:28	1266	0.04146
2025-06-17 13:51:30	1268	0.038506
2025-06-17 13:51:30	1268	0.038834
2025-06-17 13:51:31	1269	0.043102
2025-06-17 13:51:32	1270	0.04343
2025-06-17 13:51:33	1271	0.040147
2025-06-17 13:51:34	1272	0.046385
2025-06-17 13:51:35	1273	0.042445
2025-06-17 13:51:36	1274	0.038177
2025-06-17 13:51:37	1275	0.041789
2025-06-17 13:51:38	1276	0.042117

## Sheet: Pressure Data
dateTime	Relative time	G1	G2	G4	G5
2025-06-17 13:28:16	0	5.95e-06	0.0001	0.0001	-0.03692
2025-06-17 13:28:17	1	5.97e-06	0.0001	0.0001	-0.001904
2025-06-17 13:28:18	2	5.97e-06	0.0001	0.0001	-0.03692
2025-06-17 13:28:19	3	5.95e-06	0.0001	0.0001	-0.03692
2025-06-17 13:28:20	4	5.97e-06	0.0001	0.0001	-0.05005
2025-06-17 13:28:21	5	5.95e-06	0.0001	0.0001	-0.05005
2025-06-17 13:28:22	6	5.95e-06	0.0001	0.0001	-0.028166
2025-06-17 13:28:23	7	5.95e-06	0.0001	0.0001	-0.028166
2025-06-17 13:28:24	8	5.97e-06	0.0001	0.0001	-0.03692
2025-06-17 13:28:25	9	5.97e-06	0.0001	0.0001	-0.054427
2025-06-17 13:28:26	10	5.97e-06	0.0001	0.0001	-0.041297
2025-06-17 13:28:27	11	5.97e-06	0.0001	0.0001	-0.023789
2025-06-17 13:28:29	13	5.97e-06	0.0001	0.0001	-0.032543
2025-06-17 13:28:30	14	5.97e-06	0.0001	0.0001	-0.045674
2025-06-17 13:28:31	15	5.97e-06	0.0001	0.0001	-0.041297
2025-06-17 13:28:32	16	5.97e-06	0.0001	0.0001	-0.03692
2025-06-17 13:28:33	17	5.97e-06	0.0001	0.0001	-0.03692
2025-06-17 13:28:34	18	5.97e-06	0.0001	0.0001	-0.03692
2025-06-17 13:28:34	18	5.99e-06	0.0001	0.0001	-0.045674
2025-06-17 13:28:35	19	5.97e-06	0.0001	0.0001	-0.032543
2025-06-17 13:28:37	21	5.97e-06	0.0001	0.0001	-0.03692
2025-06-17 13:28:38	22	5.97e-06	0.0001	0.0001	-0.03692
2025-06-17 13:28:39	23	5.97e-06	0.0001	0.0001	-0.03692
2025-06-17 13:28:40	24	5.97e-06	0.0001	0.0001	-0.032543
2025-06-17 13:28:41	25	5.97e-06	0.0001	0.0001	-0.023789
2025-06-17 13:28:42	26	5.97e-06	0.0001	0.0001	-0.03692
2025-06-17 13:28:42	26	5.97e-06	0.0001	0.0001	-0.05005
2025-06-17 13:28:43	27	5.95e-06	0.0001	0.0001	-0.028166
2025-06-17 13:28:45	29	5.97e-06	0.0001	0.0001	-0.041297
2025-06-17 13:28:46	30	5.97e-06	0.0001	0.0001	-0.028166
2025-06-17 13:28:47	31	5.97e-06	0.0001	0.0001	-0.041297
2025-06-17 13:28:48	32	5.97e-06	0.0001	0.0001	-0.028166
2025-06-17 13:28:49	33	5.97e-06	0.0001	0.0001	-0.032543
2025-06-17 13:28:50	34	5.97e-06	0.0001	0.0001	-0.032543
2025-06-17 13:28:50	34	5.97e-06	0.0001	0.0001	-0.045674
2025-06-17 13:28:51	35	5.99e-06	0.0001	0.0001	-0.03692
2025-06-17 13:28:52	36	5.97e-06	0.0001	0.0001	-0.03692
2025-06-17 13:28:53	37	5.97e-06	0.0001	0.0001	-0.03692
2025-06-17 13:28:55	39	5.97e-06	0.0001	0.0001	-0.041297
2025-06-17 13:28:56	40	5.97e-06	0.0001	0.0001	-0.03692
2025-06-17 13:28:57	41	5.97e-06	0.0001	0.0001	-0.041297
2025-06-17 13:28:58	42	5.97e-06	0.0001	0.0001	-0.032543
2025-06-17 13:28:59	43	5.97e-06	0.0001	0.0001	-0.05005
2025-06-17 13:28:59	43	5.97e-06	0.0001	0.0001	-0.045674
2025-06-17 13:29:00	44	5.97e-06	0.0001	0.0001	-0.028166
2025-06-17 13:29:01	45	5.95e-06	0.0001	0.0001	-0.032543
2025-06-17 13:29:03	47	5.97e-06	0.0001	0.0001	-0.032543
2025-06-17 13:29:04	48	5.97e-06	0.0001	0.0001	-0.032543
2025-06-17 13:29:05	49	5.97e-06	0.0001	0.0001	-0.032543
2025-06-17 13:29:06	50	5.97e-06	0.0001	0.0001	-0.028166
2025-06-17 13:29:07	51	5.97e-06	0.0001	0.0001	-0.03692
2025-06-17 13:29:07	51	5.97e-06	0.0001	0.0001	-0.032543
2025-06-17 13:29:08	52	5.97e-06	0.0001	0.0001	-0.03692
2025-06-17 13:29:10	54	5.97e-06	0.0001	0.0001	-0.03692
2025-06-17 13:29:11	55	5.95e-06	0.0001	0.0001	-0.041297
2025-06-17 13:29:12	56	5.97e-06	0.0001	0.0001	-0.032543
2025-06-17 13:29:13	57	5.97e-06	0.0001	0.0001	-0.03692
2025-06-17 13:29:14	58	5.97e-06	0.0001	0.0001	-0.03692
2025-06-17 13:29:15	59	5.95e-06	0.0001	0.0001	-0.045674
2025-06-17 13:29:16	60	5.97e-06	0.0001	0.0001	-0.03692
2025-06-17 13:29:17	61	5.97e-06	0.0001	0.0001	-0.032543
2025-06-17 13:29:18	62	5.97e-06	0.0001	0.0001	-0.028166
2025-06-17 13:29:19	63	5.97e-06	0.0001	0.0001	-0.03692
2025-06-17 13:29:20	64	5.97e-06	0.0001	0.0001	-0.041297
2025-06-17 13:29:21	65	5.97e-06	0.0001	0.0001	-0.05005
2025-06-17 13:29:22	66	5.97e-06	0.0001	0.0001	-0.041297
2025-06-17 13:29:23	67	5.97e-06	0.0001	0.0001	-0.03692
2025-06-17 13:29:24	68	5.97e-06	0.0001	0.0001	-0.041297
2025-06-17 13:29:25	69	5.97e-06	0.0001	0.0001	-0.03692
2025-06-17 13:29:25	69	5.97e-06	0.0001	0.0001	-0.032543
2025-06-17 13:29:26	70	5.97e-06	0.0001	0.0001	-0.041297
2025-06-17 13:29:27	71	5.97e-06	0.0001	0.0001	-0.03692
2025-06-17 13:29:28	72	5.97e-06	0.0001	0.0001	-0.032543
2025-06-17 13:29:29	73	5.99e-06	0.0001	0.0001	-0.041297
2025-06-17 13:29:30	74	5.97e-06	0.0001	0.0001	-0.045674
2025-06-17 13:29:31	75	5.97e-06	0.0001	0.0001	-0.041297
2025-06-17 13:29:33	77	5.97e-06	0.0001	0.0001	-0.032543
2025-06-17 13:29:33	77	5.97e-06	0.0001	0.0001	-0.03692
2025-06-17 13:29:34	78	5.97e-06	0.0001	0.0001	-0.045674
2025-06-17 13:29:35	79	5.97e-06	0.0001	0.0001	-0.041297
2025-06-17 13:29:36	80	5.97e-06	0.0001	0.0001	-0.032543
2025-06-17 13:29:37	81	5.97e-06	0.0001	0.0001	-0.03692
2025-06-17 13:29:38	82	5.97e-06	0.0001	0.0001	-0.045674
2025-06-17 13:29:39	83	5.97e-06	0.0001	0.0001	-0.032543
2025-06-17 13:29:40	84	5.97e-06	0.0001	0.0001	-0.028166
2025-06-17 13:29:41	85	5.97e-06	0.0001	0.0001	-0.028166
2025-06-17 13:29:42	86	5.95e-06	0.0001	0.0001	-0.03692
2025-06-17 13:29:43	87	5.97e-06	0.0001	0.0001	-0.045674
2025-06-17 13:29:44	88	5.95e-06	0.0001	0.0001	-0.028166
2025-06-17 13:29:45	89	5.97e-06	0.0001	0.0001	-0.041297
2025-06-17 13:29:46	90	5.95e-06	0.0001	0.0001	-0.023789
2025-06-17 13:29:47	91	5.95e-06	0.0001	0.0001	-0.05005
2025-06-17 13:29:48	92	5.95e-06	0.0001	0.0001	-0.045674
2025-06-17 13:29:49	93	5.95e-06	0.0001	0.0001	-0.028166
2025-06-17 13:29:50	94	5.97e-06	0.0001	0.0001	-0.045674
2025-06-17 13:29:51	95	5.97e-06	0.0001	0.0001	-0.03692
2025-06-17 13:29:52	96	5.93e-06	0.0001	0.0001	-0.03692
2025-06-17 13:29:53	97	5.93e-06	0.0001	0.0001	-0.028166
2025-06-17 13:29:54	98	5.95e-06	0.0001	0.0001	-0.041297
2025-06-17 13:29:55	99	5.89e-06	0.0001	0.0001	-0.028166
2025-06-17 13:29:56	100	5.91e-06	0.0001	0.0001	-0.023789
2025-06-17 13:29:57	101	5.91e-06	0.0001	0.0001	-0.05005
2025-06-17 13:29:58	102	5.91e-06	0.0001	0.0001	-0.023789
2025-06-17 13:29:59	103	5.89e-06	0.0001	0.0001	-0.03692
2025-06-17 13:29:59	103	5.89e-06	0.0001	0.0001	-0.03692
2025-06-17 13:30:01	105	5.91e-06	0.0001	0.0001	-0.041297
2025-06-17 13:30:01	105	5.87e-06	0.0001	0.0001	-0.041297
2025-06-17 13:30:02	106	5.89e-06	0.0001	0.0001	-0.045674
2025-06-17 13:30:03	107	5.87e-06	0.0001	0.0001	-0.045674
2025-06-17 13:30:04	108	5.87e-06	0.0001	0.0001	-0.03692
2025-06-17 13:30:05	109	5.87e-06	0.0001	0.0001	-0.03692
2025-06-17 13:30:06	110	5.87e-06	0.0001	0.0001	-0.023789
2025-06-17 13:30:07	111	5.87e-06	0.0001	0.0001	-0.028166
2025-06-17 13:30:08	112	5.89e-06	0.0001	0.0001	-0.03692
2025-06-17 13:30:09	113	5.85e-06	0.0001	0.0001	-0.032543
2025-06-17 13:30:10	114	5.87e-06	0.0001	0.0001	-0.03692
2025-06-17 13:30:11	115	5.85e-06	0.0001	0.0001	-0.015035
2025-06-17 13:30:12	116	5.87e-06	0.0001	0.0001	-0.028166
2025-06-17 13:30:13	117	5.87e-06	0.0001	0.0001	-0.032543
2025-06-17 13:30:14	118	5.87e-06	0.0001	0.0001	-0.041297
2025-06-17 13:30:15	119	5.85e-06	0.0001	0.0001	-0.03692
2025-06-17 13:30:16	120	5.85e-06	0.0001	0.0001	-0.03692
2025-06-17 13:30:17	121	5.87e-06	0.0001	0.0001	-0.041297
2025-06-17 13:30:18	122	5.87e-06	0.0001	0.0001	-0.063181
2025-06-17 13:30:19	123	5.87e-06	0.0001	0.0001	-0.041297
2025-06-17 13:30:20	124	5.85e-06	0.0001	0.0001	-0.045674
2025-06-17 13:30:21	125	5.87e-06	0.0001	0.0001	-0.03692
2025-06-17 13:30:22	126	5.87e-06	0.0001	0.0001	-0.032543
2025-06-17 13:30:23	127	5.87e-06	0.0001	0.0001	-0.028166
2025-06-17 13:30:24	128	5.87e-06	0.0001	0.0001	-0.032543
2025-06-17 13:30:25	129	5.87e-06	0.0001	0.0001	-0.032543
2025-06-17 13:30:25	129	5.87e-06	0.0001	0.0001	-0.03692
2025-06-17 13:30:27	131	5.87e-06	0.0001	0.0001	-0.028166
2025-06-17 13:30:27	131	5.87e-06	0.0001	0.0001	-0.03692
2025-06-17 13:30:28	132	5.87e-06	0.0001	0.0001	-0.032543
2025-06-17 13:30:29	133	5.87e-06	0.0001	0.0001	-0.041297
2025-06-17 13:30:30	134	5.87e-06	0.0001	0.0001	-0.032543
2025-06-17 13:30:31	135	5.85e-06	0.0001	0.0001	-0.032543
2025-06-17 13:30:32	136	5.87e-06	0.0001	0.0001	-0.023789
2025-06-17 13:30:33	137	5.85e-06	0.0001	0.0001	-0.032543
2025-06-17 13:30:34	138	5.87e-06	0.0001	0.0001	-0.041297
2025-06-17 13:30:35	139	5.87e-06	0.0001	0.0001	-0.028166
2025-06-17 13:30:36	140	5.87e-06	0.0001	0.0001	-0.019412
2025-06-17 13:30:37	141	5.85e-06	0.0001	0.0001	-0.041297
2025-06-17 13:30:38	142	5.87e-06	0.0001	0.0001	-0.028166
2025-06-17 13:30:39	143	5.85e-06	0.0001	0.0001	-0.041297
2025-06-17 13:30:40	144	5.87e-06	0.0001	0.0001	-0.032543
2025-06-17 13:30:41	145	5.85e-06	0.0001	0.0001	-0.03692
2025-06-17 13:30:42	146	5.85e-06	0.0001	0.0001	-0.028166
2025-06-17 13:30:43	147	5.85e-06	0.0001	0.0001	-0.045674
2025-06-17 13:30:44	148	5.87e-06	0.0001	0.0001	-0.054427
2025-06-17 13:30:45	149	5.87e-06	0.0001	0.0001	-0.045674
2025-06-17 13:30:46	150	5.85e-06	0.0001	0.0001	-0.028166
2025-06-17 13:30:47	151	5.85e-06	0.0001	0.0001	-0.05005
2025-06-17 13:30:48	152	5.87e-06	0.0001	0.0001	-0.023789
2025-06-17 13:30:49	153	5.87e-06	0.0001	0.0001	-0.03692
2025-06-17 13:30:50	154	5.87e-06	0.0001	0.0001	-0.045674
2025-06-17 13:30:51	155	5.87e-06	0.0001	0.0001	-0.045674
2025-06-17 13:30:51	155	5.87e-06	0.0001	0.0001	-0.041297
2025-06-17 13:30:52	156	5.87e-06	0.0001	0.0001	-0.05005
2025-06-17 13:30:53	157	5.87e-06	0.0001	0.0001	-0.023789
2025-06-17 13:30:54	158	5.85e-06	0.0001	0.0001	-0.045674
2025-06-17 13:30:55	159	5.85e-06	0.0001	0.0001	-0.03692
2025-06-17 13:30:56	160	5.87e-06	0.0001	0.0001	-0.028166
2025-06-17 13:30:57	161	5.87e-06	0.0001	0.0001	-0.05005
2025-06-17 13:30:58	162	5.87e-06	0.0001	0.0001	-0.023789
2025-06-17 13:30:59	163	5.87e-06	0.0001	0.0001	-0.028166
2025-06-17 13:31:00	164	5.87e-06	0.0001	0.0001	-0.03692
2025-06-17 13:31:01	165	5.87e-06	0.0001	0.0001	-0.041297
2025-06-17 13:31:02	166	5.85e-06	0.0001	0.0001	-0.03692
2025-06-17 13:31:03	167	5.85e-06	0.0001	0.0001	-0.03692
2025-06-17 13:31:04	168	5.87e-06	0.0001	0.0001	-0.045674
2025-06-17 13:31:05	169	5.85e-06	0.0001	0.0001	-0.041297
2025-06-17 13:31:06	170	5.87e-06	0.0001	0.0001	-0.03692
2025-06-17 13:31:07	171	5.87e-06	0.0001	0.0001	-0.032543
2025-06-17 13:31:08	172	5.87e-06	0.0001	0.0001	-0.03692
2025-06-17 13:31:09	173	5.87e-06	0.0001	0.0001	-0.03692
2025-06-17 13:31:10	174	5.87e-06	0.0001	0.0001	-0.03692
2025-06-17 13:31:11	175	5.85e-06	0.0001	0.0001	-0.041297
2025-06-17 13:31:12	176	5.87e-06	0.0001	0.0001	-0.041297
2025-06-17 13:31:13	177	5.87e-06	0.0001	0.0001	-0.045674
2025-06-17 13:31:14	178	5.85e-06	0.0001	0.0001	-0.041297
2025-06-17 13:31:15	179	5.87e-06	0.0001	0.0001	-0.045674
2025-06-17 13:31:16	180	5.87e-06	0.0001	0.0001	-0.03692
2025-06-17 13:31:17	181	5.85e-06	0.0001	0.0001	-0.032543
2025-06-17 13:31:17	181	5.85e-06	0.0001	0.0001	-0.041297
2025-06-17 13:31:18	182	5.87e-06	0.0001	0.0001	-0.03692
2025-06-17 13:31:19	183	5.87e-06	0.0001	0.0001	-0.041297
2025-06-17 13:31:20	184	5.85e-06	0.0001	0.0001	-0.028166
2025-06-17 13:31:21	185	5.87e-06	0.0001	0.0001	-0.028166
2025-06-17 13:31:22	186	5.85e-06	0.0001	0.0001	-0.028166
2025-06-17 13:31:23	187	5.87e-06	0.0001	0.0001	-0.028166
2025-06-17 13:31:24	188	5.87e-06	0.0001	0.0001	-0.023789
2025-06-17 13:31:25	189	5.87e-06	0.0001	0.0001	-0.041297
2025-06-17 13:31:26	190	5.85e-06	0.0001	0.0001	-0.045674
2025-06-17 13:31:27	191	5.87e-06	0.0001	0.0001	-0.03692
2025-06-17 13:31:28	192	5.87e-06	0.0001	0.0001	-0.045674
2025-06-17 13:31:29	193	5.87e-06	0.0001	0.0001	-0.041297
2025-06-17 13:31:30	194	5.87e-06	0.0001	0.0001	-0.045674
2025-06-17 13:31:31	195	5.87e-06	0.0001	0.0001	-0.03692
2025-06-17 13:31:32	196	5.87e-06	0.0001	0.0001	-0.032543
2025-06-17 13:31:33	197	5.87e-06	0.0001	0.0001	-0.032543
2025-06-17 13:31:34	198	5.87e-06	0.0001	0.0001	-0.041297
2025-06-17 13:31:35	199	5.85e-06	0.0001	0.0001	-0.03692
2025-06-17 13:31:36	200	5.85e-06	0.0001	0.0001	-0.03692
2025-06-17 13:31:37	201	5.87e-06	0.0001	0.0001	-0.028166
2025-06-17 13:31:38	202	5.85e-06	0.0001	0.0001	-0.03692
2025-06-17 13:31:39	203	5.85e-06	0.0001	0.0001	-0.03692
2025-06-17 13:31:40	204	5.87e-06	0.0001	0.0001	-0.028166
2025-06-17 13:31:41	205	5.85e-06	0.0001	0.0001	-0.028166
2025-06-17 13:31:41	205	5.87e-06	0.0001	0.0001	-0.032543
2025-06-17 13:31:43	207	5.85e-06	0.0001	0.0001	-0.041297
2025-06-17 13:31:43	207	5.87e-06	0.0001	0.0001	-0.041297
2025-06-17 13:31:44	208	5.85e-06	0.0001	0.0001	-0.045674
2025-06-17 13:31:45	209	5.87e-06	0.0001	0.0001	-0.063181
2025-06-17 13:31:46	210	5.85e-06	0.0001	0.0001	-0.045674
2025-06-17 13:31:47	211	5.87e-06	0.0001	0.0001	-0.045674
2025-06-17 13:31:48	212	5.85e-06	0.0001	0.0001	-0.032543
2025-06-17 13:31:49	213	5.87e-06	0.0001	0.0001	-0.03692
2025-06-17 13:31:50	214	5.87e-06	0.0001	0.0001	-0.028166
2025-06-17 13:31:51	215	5.87e-06	0.0001	0.0001	-0.045674
2025-06-17 13:31:52	216	5.87e-06	0.0001	0.0001	-0.041297
2025-06-17 13:31:53	217	5.87e-06	0.0001	0.0001	-0.032543
2025-06-17 13:31:54	218	5.87e-06	0.0001	0.0001	-0.03692
2025-06-17 13:31:55	219	5.87e-06	0.0001	0.0001	-0.028166
2025-06-17 13:31:56	220	5.87e-06	0.0001	0.0001	-0.028166
2025-06-17 13:31:57	221	5.87e-06	0.0001	0.0001	-0.028166
2025-06-17 13:31:58	222	5.87e-06	0.0001	0.0001	-0.032543
2025-06-17 13:31:59	223	5.85e-06	0.0001	0.0001	-0.041297
2025-06-17 13:32:00	224	5.87e-06	0.0001	0.0001	-0.032543
2025-06-17 13:32:01	225	5.87e-06	0.0001	0.0001	-0.028166
2025-06-17 13:32:02	226	5.85e-06	0.0001	0.0001	-0.032543
2025-06-17 13:32:03	227	5.87e-06	0.0001	0.0001	-0.03692
2025-06-17 13:32:04	228	5.85e-06	0.0001	0.0001	-0.032543
2025-06-17 13:32:05	229	5.85e-06	0.0001	0.0001	-0.019412
2025-06-17 13:32:06	230	5.85e-06	0.0001	0.0001	-0.045674
2025-06-17 13:32:07	231	5.85e-06	0.0001	0.0001	-0.041297
2025-06-17 13:32:08	232	5.85e-06	0.0001	0.0001	-0.023789
2025-06-17 13:32:09	233	5.87e-06	0.0001	0.0001	-0.03692
2025-06-17 13:32:10	234	5.87e-06	0.0001	0.0001	-0.023789
2025-06-17 13:32:11	235	5.87e-06	0.0001	0.0001	-0.006281
2025-06-17 13:32:12	236	5.87e-06	0.0001	0.0001	-0.041297
2025-06-17 13:32:13	237	5.87e-06	0.0001	0.0001	-0.03692
2025-06-17 13:32:15	239	5.87e-06	0.0001	0.0001	-0.032543
2025-06-17 13:32:15	239	5.85e-06	0.0001	0.0001	-0.05005
2025-06-17 13:32:17	241	5.87e-06	0.0001	0.0001	-0.041297
2025-06-17 13:32:18	242	5.85e-06	0.0001	0.0001	-0.023789
2025-06-17 13:32:19	243	5.87e-06	0.0001	0.0001	-0.041297
2025-06-17 13:32:20	244	5.87e-06	0.0001	0.0001	-0.05005
2025-06-17 13:32:21	245	5.87e-06	0.0001	0.0001	-0.028166
2025-06-17 13:32:22	246	5.85e-06	0.0001	0.0001	-0.023789
2025-06-17 13:32:23	247	5.87e-06	0.0001	0.0001	-0.028166
2025-06-17 13:32:24	248	5.87e-06	0.0001	0.0001	-0.03692
2025-06-17 13:32:25	249	5.85e-06	0.0001	0.0001	-0.03692
2025-06-17 13:32:27	251	5.87e-06	0.0001	0.0001	-0.045674
2025-06-17 13:32:28	252	5.87e-06	0.0001	0.0001	-0.045674
2025-06-17 13:32:29	253	5.85e-06	0.0001	0.0001	-0.041297
2025-06-17 13:32:30	254	5.85e-06	0.0001	0.0001	-0.03692
2025-06-17 13:32:31	255	5.85e-06	0.0001	0.0001	-0.032543
2025-06-17 13:32:32	256	5.85e-06	0.0001	0.0001	-0.041297
2025-06-17 13:32:33	257	5.87e-06	0.0001	0.0001	-0.045674
2025-06-17 13:32:33	257	5.87e-06	0.0001	0.0001	-0.03692
2025-06-17 13:32:35	259	5.85e-06	0.0001	0.0001	-0.028166
2025-06-17 13:32:36	260	5.85e-06	0.0001	0.0001	-0.032543
2025-06-17 13:32:37	261	5.87e-06	0.0001	0.0001	-0.023789
2025-06-17 13:32:38	262	5.87e-06	0.0001	0.0001	-0.03692
2025-06-17 13:32:39	263	5.87e-06	0.0001	0.0001	-0.032543
2025-06-17 13:32:40	264	5.85e-06	0.0001	0.0001	-0.028166
2025-06-17 13:32:41	265	5.87e-06	0.0001	0.0001	-0.032543
2025-06-17 13:32:41	265	5.87e-06	0.0001	0.0001	-0.05005
2025-06-17 13:32:43	267	5.87e-06	0.0001	0.0001	-0.023789
2025-06-17 13:32:44	268	5.87e-06	0.0001	0.0001	-0.041297
2025-06-17 13:32:45	269	5.87e-06	0.0001	0.0001	-0.03692
2025-06-17 13:32:46	270	5.87e-06	0.0001	0.0001	-0.045674
2025-06-17 13:32:47	271	5.85e-06	0.0001	0.0001	-0.041297
2025-06-17 13:32:48	272	5.87e-06	0.0001	0.0001	-0.03692
2025-06-17 13:32:49	273	5.85e-06	0.0001	0.0001	-0.041297
2025-06-17 13:32:50	274	5.85e-06	0.0001	0.0001	-0.041297
2025-06-17 13:32:50	274	5.87e-06	0.0001	0.0001	-0.028166
2025-06-17 13:32:51	275	5.87e-06	0.0001	0.0001	-0.045674
2025-06-17 13:32:52	276	5.85e-06	0.0001	0.0001	-0.045674
2025-06-17 13:32:53	277	5.85e-06	0.0001	0.0001	-0.032543
2025-06-17 13:32:54	278	5.85e-06	0.0001	0.0001	-0.032543
2025-06-17 13:32:55	279	5.87e-06	0.0001	0.0001	-0.05005
2025-06-17 13:32:57	281	5.87e-06	0.0001	0.0001	-0.045674
2025-06-17 13:32:58	282	5.87e-06	0.0001	0.0001	-0.054427
2025-06-17 13:32:59	283	5.87e-06	0.0001	0.0001	-0.041297
2025-06-17 13:33:00	284	5.85e-06	0.0001	0.0001	-0.041297
2025-06-17 13:33:01	285	5.87e-06	0.0001	0.0001	-0.03692
2025-06-17 13:33:02	286	5.85e-06	0.0001	0.0001	-0.028166
2025-06-17 13:33:03	287	5.85e-06	0.0001	0.0001	-0.03692
2025-06-17 13:33:04	288	5.87e-06	0.0001	0.0001	-0.03692
2025-06-17 13:33:05	289	5.85e-06	0.0001	0.0001	-0.041297
2025-06-17 13:33:06	290	5.84e-06	0.0001	0.0001	-0.03692
2025-06-17 13:33:06	290	5.76e-06	0.0001	0.0001	-0.041297
2025-06-17 13:33:07	291	5.76e-06	0.0001	0.0001	-0.028166
2025-06-17 13:33:08	292	5.78e-06	0.0001	0.0001	-0.045674
2025-06-17 13:33:09	293	5.78e-06	0.0001	0.0001	-0.03692
2025-06-17 13:33:10	294	5.76e-06	0.0001	0.0001	-0.032543
2025-06-17 13:33:11	295	5.78e-06	0.0001	0.0001	-0.045674
2025-06-17 13:33:12	296	5.78e-06	0.0001	0.0001	-0.032543
2025-06-17 13:33:13	297	5.78e-06	0.0001	0.0001	-0.03692
2025-06-17 13:33:15	299	5.76e-06	0.0001	0.0001	-0.032543
2025-06-17 13:33:15	299	5.76e-06	0.0001	0.0001	-0.05005
2025-06-17 13:33:16	300	5.78e-06	0.0001	0.0001	-0.045674
2025-06-17 13:33:17	301	5.78e-06	0.0001	0.0001	-0.041297
2025-06-17 13:33:18	302	5.78e-06	0.0001	0.0001	-0.03692
2025-06-17 13:33:19	303	5.76e-06	0.0001	0.0001	-0.03692
2025-06-17 13:33:20	304	5.76e-06	0.0001	0.0001	-0.023789
2025-06-17 13:33:21	305	5.78e-06	0.0001	0.0001	-0.032543
2025-06-17 13:33:23	307	5.76e-06	0.0001	0.0001	-0.032543
2025-06-17 13:33:24	308	5.76e-06	0.0001	0.0001	-0.045674
2025-06-17 13:33:24	308	5.78e-06	0.0001	0.0001	-0.041297
2025-06-17 13:33:25	309	5.76e-06	0.0001	0.0001	-0.023789
2025-06-17 13:33:26	310	5.76e-06	0.0001	0.0001	-0.05005
2025-06-17 13:33:27	311	5.76e-06	0.0001	0.0001	-0.05005
2025-06-17 13:33:28	312	5.76e-06	0.0001	0.0001	-0.03692
2025-06-17 13:33:29	313	5.76e-06	0.0001	0.0001	-0.023789
2025-06-17 13:33:31	315	5.76e-06	0.0001	0.0001	-0.05005
2025-06-17 13:33:32	316	5.76e-06	0.0001	0.0001	-0.045674
2025-06-17 13:33:32	316	5.76e-06	0.0001	0.0001	-0.045674
2025-06-17 13:33:33	317	5.78e-06	0.0001	0.0001	-0.041297
2025-06-17 13:33:34	318	5.76e-06	0.0001	0.0001	-0.023789
2025-06-17 13:33:35	319	5.76e-06	0.0001	0.0001	-0.032543
2025-06-17 13:33:36	320	5.76e-06	0.0001	0.0001	-0.03692
2025-06-17 13:33:37	321	5.76e-06	0.0001	0.0001	-0.045674
2025-06-17 13:33:38	322	5.78e-06	0.0001	0.0001	-0.063181
2025-06-17 13:33:39	323	5.76e-06	0.0001	0.0001	-0.045674
2025-06-17 13:33:40	324	5.76e-06	0.0001	0.0001	-0.03692
2025-06-17 13:33:41	325	5.78e-06	0.0001	0.0001	-0.05005
2025-06-17 13:33:42	326	5.76e-06	0.0001	0.0001	-0.03692
2025-06-17 13:33:43	327	5.76e-06	0.0001	0.0001	-0.03692
2025-06-17 13:33:44	328	5.76e-06	0.0001	0.0001	-0.03692
2025-06-17 13:33:45	329	5.76e-06	0.0001	0.0001	-0.028166
2025-06-17 13:33:46	330	5.76e-06	0.0001	0.0001	-0.03692
2025-06-17 13:33:47	331	5.76e-06	0.0001	0.0001	-0.032543
2025-06-17 13:33:48	332	5.78e-06	0.0001	0.0001	-0.03692
2025-06-17 13:33:49	333	5.76e-06	0.0001	0.0001	-0.041297
2025-06-17 13:33:50	334	5.76e-06	0.0001	0.0001	-0.041297
2025-06-17 13:33:51	335	5.76e-06	0.0001	0.0001	-0.058804
2025-06-17 13:33:52	336	5.76e-06	0.0001	0.0001	-0.028166
2025-06-17 13:33:53	337	5.76e-06	0.0001	0.0001	-0.03692
2025-06-17 13:33:54	338	5.76e-06	0.0001	0.0001	-0.028166
2025-06-17 13:33:55	339	5.76e-06	0.0001	0.0001	-0.03692
2025-06-17 13:33:56	340	5.76e-06	0.0001	0.0001	-0.041297
2025-06-17 13:33:57	341	5.76e-06	0.0001	0.0001	-0.03692
2025-06-17 13:33:58	342	5.76e-06	0.0001	0.0001	-0.028166
2025-06-17 13:33:58	342	5.76e-06	0.0001	0.0001	-0.03692
2025-06-17 13:33:59	343	5.76e-06	0.0001	0.0001	-0.028166
2025-06-17 13:34:00	344	5.78e-06	0.0001	0.0001	-0.028166
2025-06-17 13:34:01	345	5.76e-06	0.0001	0.0001	-0.041297
2025-06-17 13:34:02	346	5.76e-06	0.0001	0.0001	-0.041297
2025-06-17 13:34:03	347	5.78e-06	0.0001	0.0001	-0.045674
2025-06-17 13:34:04	348	5.76e-06	0.0001	0.0001	-0.05005
2025-06-17 13:34:05	349	5.76e-06	0.0001	0.0001	-0.045674
2025-06-17 13:34:06	350	5.76e-06	0.0001	0.0001	-0.023789
2025-06-17 13:34:07	351	5.76e-06	0.0001	0.0001	-0.028166
2025-06-17 13:34:08	352	5.76e-06	0.0001	0.0001	-0.03692
2025-06-17 13:34:09	353	5.78e-06	0.0001	0.0001	-0.028166
2025-06-17 13:34:10	354	5.76e-06	0.0001	0.0001	-0.028166
2025-06-17 13:34:11	355	5.76e-06	0.0001	0.0001	-0.028166
2025-06-17 13:34:12	356	5.78e-06	0.0001	0.0001	-0.028166
2025-06-17 13:34:13	357	5.76e-06	0.0001	0.0001	-0.03692
2025-06-17 13:34:14	358	5.76e-06	0.0001	0.0001	-0.032543
2025-06-17 13:34:15	359	5.76e-06	0.0001	0.0001	-0.03692
2025-06-17 13:34:16	360	5.76e-06	0.0001	0.0001	-0.028166
2025-06-17 13:34:17	361	5.76e-06	0.0001	0.0001	-0.03692
2025-06-17 13:34:18	362	5.76e-06	0.0001	0.0001	-0.03692
2025-06-17 13:34:19	363	5.78e-06	0.0001	0.0001	-0.03692
2025-06-17 13:34:20	364	5.78e-06	0.0001	0.0001	-0.041297
2025-06-17 13:34:21	365	5.76e-06	0.0001	0.0001	-0.023789
2025-06-17 13:34:22	366	5.76e-06	0.0001	0.0001	-0.045674
2025-06-17 13:34:23	367	5.76e-06	0.0001	0.0001	-0.05005
2025-06-17 13:34:23	367	5.76e-06	0.0001	0.0001	-0.03692
2025-06-17 13:34:24	368	5.78e-06	0.0001	0.0001	-0.03692
2025-06-17 13:34:25	369	5.78e-06	0.0001	0.0001	-0.045674
2025-06-17 13:34:26	370	5.76e-06	0.0001	0.0001	-0.023789
2025-06-17 13:34:27	371	5.76e-06	0.0001	0.0001	-0.045674
2025-06-17 13:34:28	372	5.76e-06	0.0001	0.0001	-0.032543
2025-06-17 13:34:29	373	5.78e-06	0.0001	0.0001	-0.041297
2025-06-17 13:34:31	375	5.76e-06	0.0001	0.0001	-0.028166
2025-06-17 13:34:32	376	5.76e-06	0.0001	0.0001	-0.028166
2025-06-17 13:34:33	377	5.76e-06	0.0001	0.0001	-0.028166
2025-06-17 13:34:33	377	5.78e-06	0.0001	0.0001	-0.03692
2025-06-17 13:34:34	378	5.78e-06	0.0001	0.0001	-0.041297
2025-06-17 13:34:35	379	5.76e-06	0.0001	0.0001	-0.032543
2025-06-17 13:34:36	380	5.76e-06	0.0001	0.0001	-0.03692
2025-06-17 13:34:37	381	5.76e-06	0.0001	0.0001	-0.03692
2025-06-17 13:34:38	382	5.76e-06	0.0001	0.0001	-0.041297
2025-06-17 13:34:39	383	5.78e-06	0.0001	0.0001	-0.05005
2025-06-17 13:34:40	384	5.78e-06	0.0001	0.0001	-0.032543
2025-06-17 13:34:41	385	5.76e-06	0.0001	0.0001	-0.041297
2025-06-17 13:34:42	386	5.76e-06	0.0001	0.0001	-0.041297
2025-06-17 13:34:43	387	5.76e-06	0.0001	0.0001	-0.032543
2025-06-17 13:34:44	388	5.78e-06	0.0001	0.0001	-0.045674
2025-06-17 13:34:45	389	5.78e-06	0.0001	0.0001	-0.03692
2025-06-17 13:34:46	390	5.76e-06	0.0001	0.0001	-0.041297
2025-06-17 13:34:47	391	5.76e-06	0.0001	0.0001	-0.041297
2025-06-17 13:34:48	392	5.76e-06	0.0001	0.0001	-0.019412
2025-06-17 13:34:49	393	5.76e-06	0.0001	0.0001	-0.032543
2025-06-17 13:34:50	394	5.76e-06	0.0001	0.0001	-0.05005
2025-06-17 13:34:51	395	5.76e-06	0.0001	0.0001	-0.045674
2025-06-17 13:34:52	396	5.76e-06	0.0001	0.0001	-0.03692
2025-06-17 13:34:53	397	5.78e-06	0.0001	0.0001	-0.032543
2025-06-17 13:34:54	398	5.78e-06	0.0001	0.0001	-0.03692
2025-06-17 13:34:55	399	5.76e-06	0.0001	0.0001	-0.019412
2025-06-17 13:34:56	400	5.78e-06	0.0001	0.0001	-0.023789
2025-06-17 13:34:57	401	5.76e-06	0.0001	0.0001	-0.028166
2025-06-17 13:34:58	402	5.76e-06	0.0001	0.0001	-0.041297
2025-06-17 13:34:59	403	5.78e-06	0.0001	0.0001	-0.041297
2025-06-17 13:34:59	403	5.76e-06	0.0001	0.0001	-0.03692
2025-06-17 13:35:00	404	5.76e-06	0.0001	0.0001	-0.032543
2025-06-17 13:35:01	405	5.78e-06	0.0001	0.0001	-0.028166
2025-06-17 13:35:02	406	5.76e-06	0.0001	0.0001	-0.041297
2025-06-17 13:35:03	407	5.76e-06	0.0001	0.0001	-0.03692
2025-06-17 13:35:04	408	5.76e-06	0.0001	0.0001	-0.041297
2025-06-17 13:35:05	409	5.76e-06	0.0001	0.0001	-0.03692
2025-06-17 13:35:06	410	5.76e-06	0.0001	0.0001	-0.045674
2025-06-17 13:35:07	411	5.78e-06	0.0001	0.0001	-0.028166
2025-06-17 13:35:08	412	5.76e-06	0.0001	0.0001	-0.045674
2025-06-17 13:35:09	413	5.78e-06	0.0001	0.0001	-0.028166
2025-06-17 13:35:10	414	5.76e-06	0.0001	0.0001	-0.05005
2025-06-17 13:35:11	415	5.76e-06	0.0001	0.0001	-0.041297
2025-06-17 13:35:12	416	5.76e-06	0.0001	0.0001	-0.03692
2025-06-17 13:35:13	417	5.78e-06	0.0001	0.0001	-0.028166
2025-06-17 13:35:14	418	5.78e-06	0.0001	0.0001	-0.028166
2025-06-17 13:35:15	419	5.76e-06	0.0001	0.0001	-0.041297
2025-06-17 13:35:16	420	5.76e-06	0.0001	0.0001	-0.032543
2025-06-17 13:35:17	421	5.76e-06	0.0001	0.0001	-0.032543
2025-06-17 13:35:18	422	5.78e-06	0.0001	0.0001	-0.045674
2025-06-17 13:35:19	423	5.76e-06	0.0001	0.0001	-0.03692
2025-06-17 13:35:20	424	5.78e-06	0.0001	0.0001	-0.041297
2025-06-17 13:35:21	425	5.76e-06	0.0001	0.0001	-0.032543
2025-06-17 13:35:22	426	5.76e-06	0.0001	0.0001	-0.041297
2025-06-17 13:35:23	427	5.76e-06	0.0001	0.0001	-0.028166
2025-06-17 13:35:23	427	5.76e-06	0.0001	0.0001	-0.028166
2025-06-17 13:35:25	429	5.76e-06	0.0001	0.0001	-0.028166
2025-06-17 13:35:25	429	5.76e-06	0.0001	0.0001	-0.045674
2025-06-17 13:35:26	430	5.78e-06	0.0001	0.0001	-0.028166
2025-06-17 13:35:27	431	5.76e-06	0.0001	0.0001	-0.028166
2025-06-17 13:35:28	432	5.76e-06	0.0001	0.0001	-0.041297
2025-06-17 13:35:29	433	5.76e-06	0.0001	0.0001	-0.041297
2025-06-17 13:35:30	434	5.76e-06	0.0001	0.0001	-0.05005
2025-06-17 13:35:31	435	5.76e-06	0.0001	0.0001	-0.03692
2025-06-17 13:35:32	436	5.76e-06	0.0001	0.0001	-0.03692
2025-06-17 13:35:33	437	5.76e-06	0.0001	0.0001	-0.03692
2025-06-17 13:35:34	438	5.78e-06	0.0001	0.0001	-0.03692
2025-06-17 13:35:35	439	5.76e-06	0.0001	0.0001	-0.032543
2025-06-17 13:35:36	440	5.78e-06	0.0001	0.0001	-0.028166
2025-06-17 13:35:37	441	5.76e-06	0.0001	0.0001	-0.041297
2025-06-17 13:35:38	442	5.76e-06	0.0001	0.0001	-0.023789
2025-06-17 13:35:39	443	5.78e-06	0.0001	0.0001	-0.028166
2025-06-17 13:35:40	444	5.76e-06	0.0001	0.0001	-0.045674
2025-06-17 13:35:41	445	5.76e-06	0.0001	0.0001	-0.03692
2025-06-17 13:35:42	446	5.76e-06	0.0001	0.0001	-0.028166
2025-06-17 13:35:43	447	5.76e-06	0.0001	0.0001	-0.05005
2025-06-17 13:35:44	448	5.76e-06	0.0001	0.0001	-0.03692
2025-06-17 13:35:45	449	5.76e-06	0.0001	0.0001	-0.028166
2025-06-17 13:35:46	450	5.76e-06	0.0001	0.0001	-0.041297
2025-06-17 13:35:47	451	5.76e-06	0.0001	0.0001	-0.028166
2025-06-17 13:35:48	452	5.76e-06	0.0001	0.0001	-0.041297
2025-06-17 13:35:49	453	5.78e-06	0.0001	0.0001	-0.032543
2025-06-17 13:35:49	453	5.76e-06	0.0001	0.0001	-0.028166
2025-06-17 13:35:50	454	5.76e-06	0.0001	0.0001	-0.041297
2025-06-17 13:35:51	455	5.76e-06	0.0001	0.0001	-0.028166
2025-06-17 13:35:52	456	5.78e-06	0.0001	0.0001	-0.032543
2025-06-17 13:35:53	457	5.76e-06	0.0001	0.0001	-0.032543
2025-06-17 13:35:54	458	5.76e-06	0.0001	0.0001	-0.045674
2025-06-17 13:35:55	459	5.78e-06	0.0001	0.0001	-0.05005
2025-06-17 13:35:57	461	5.78e-06	0.0001	0.0001	-0.041297
2025-06-17 13:35:57	461	5.76e-06	0.0001	0.0001	-0.03692
2025-06-17 13:35:59	463	5.76e-06	0.0001	0.0001	-0.045674
2025-06-17 13:36:00	464	5.76e-06	0.0001	0.0001	-0.045674
2025-06-17 13:36:01	465	5.78e-06	0.0001	0.0001	-0.03692
2025-06-17 13:36:02	466	5.78e-06	0.0001	0.0001	-0.045674
2025-06-17 13:36:03	467	5.76e-06	0.0001	0.0001	-0.05005
2025-06-17 13:36:04	468	5.76e-06	0.0001	0.0001	-0.032543
2025-06-17 13:36:05	469	5.78e-06	0.0001	0.0001	-0.041297
2025-06-17 13:36:06	470	5.76e-06	0.0001	0.0001	-0.03692
2025-06-17 13:36:07	471	5.78e-06	0.0001	0.0001	-0.032543
2025-06-17 13:36:08	472	5.76e-06	0.0001	0.0001	-0.032543
2025-06-17 13:36:09	473	5.76e-06	0.0001	0.0001	-0.041297
2025-06-17 13:36:10	474	5.76e-06	0.0001	0.0001	-0.03692
2025-06-17 13:36:11	475	5.76e-06	0.0001	0.0001	-0.032543
2025-06-17 13:36:13	477	5.76e-06	0.0001	0.0001	-0.03692
2025-06-17 13:36:14	478	5.76e-06	0.0001	0.0001	-0.028166
2025-06-17 13:36:15	479	5.76e-06	0.0001	0.0001	-0.028166
2025-06-17 13:36:15	479	5.76e-06	0.0001	0.0001	-0.032543
2025-06-17 13:36:16	480	5.78e-06	0.0001	0.0001	-0.03692
2025-06-17 13:36:17	481	5.76e-06	0.0001	0.0001	-0.045674
2025-06-17 13:36:18	482	5.78e-06	0.0001	0.0001	-0.05005
2025-06-17 13:36:19	483	5.76e-06	0.0001	0.0001	-0.03692
2025-06-17 13:36:21	485	5.76e-06	0.0001	0.0001	-0.028166
2025-06-17 13:36:22	486	5.76e-06	0.0001	0.0001	-0.03692
2025-06-17 13:36:23	487	5.78e-06	0.0001	0.0001	-0.03692
2025-06-17 13:36:24	488	5.76e-06	0.0001	0.0001	-0.045674
2025-06-17 13:36:25	489	5.76e-06	0.0001	0.0001	-0.05005
2025-06-17 13:36:26	490	5.76e-06	0.0001	0.0001	-0.041297
2025-06-17 13:36:27	491	5.76e-06	0.0001	0.0001	-0.03692
2025-06-17 13:36:28	492	5.76e-06	0.0001	0.0001	-0.028166
2025-06-17 13:36:29	493	5.78e-06	0.0001	0.0001	-0.032543
2025-06-17 13:36:30	494	5.78e-06	0.0001	0.0001	-0.054427
2025-06-17 13:36:32	496	5.78e-06	0.0001	0.0001	-0.028166
2025-06-17 13:36:33	497	5.76e-06	0.0001	0.0001	-0.041297
2025-06-17 13:36:34	498	5.76e-06	0.0001	0.0001	-0.03692
2025-06-17 13:36:35	499	5.76e-06	0.0001	0.0001	-0.032543
2025-06-17 13:36:36	500	5.76e-06	0.0001	0.0001	-0.03692
2025-06-17 13:36:37	501	5.76e-06	0.0001	0.0001	-0.03692
2025-06-17 13:36:38	502	5.76e-06	0.0001	0.0001	-0.028166
2025-06-17 13:36:39	503	5.76e-06	0.0001	0.0001	-0.041297
2025-06-17 13:36:40	504	5.76e-06	0.0001	0.0001	-0.045674
2025-06-17 13:36:41	505	5.76e-06	0.0001	0.0001	-0.05005
2025-06-17 13:36:42	506	5.78e-06	0.0001	0.0001	-0.041297
2025-06-17 13:36:43	507	5.76e-06	0.0001	0.0001	-0.028166
2025-06-17 13:36:44	508	5.76e-06	0.0001	0.0001	-0.03692
2025-06-17 13:36:45	509	5.76e-06	0.0001	0.0001	-0.03692
2025-06-17 13:36:46	510	5.76e-06	0.0001	0.0001	-0.032543
2025-06-17 13:36:47	511	5.76e-06	0.0001	0.0001	-0.045674
2025-06-17 13:36:48	512	5.76e-06	0.0001	0.0001	-0.041297
2025-06-17 13:36:49	513	5.76e-06	0.0001	0.0001	-0.032543
2025-06-17 13:36:50	514	5.76e-06	0.0001	0.0001	-0.041297
2025-06-17 13:36:51	515	5.76e-06	0.0001	0.0001	-0.03692
2025-06-17 13:36:52	516	5.78e-06	0.0001	0.0001	-0.03692
2025-06-17 13:36:53	517	5.78e-06	0.0001	0.0001	-0.03692
2025-06-17 13:36:54	518	5.76e-06	0.0001	0.0001	-0.03692
2025-06-17 13:36:55	519	5.76e-06	0.0001	0.0001	-0.032543
2025-06-17 13:36:56	520	5.78e-06	0.0001	0.0001	-0.03692
2025-06-17 13:36:57	521	5.78e-06	0.0001	0.0001	-0.032543
2025-06-17 13:36:58	522	5.76e-06	0.0001	0.0001	-0.045674
2025-06-17 13:36:59	523	5.76e-06	0.0001	0.0001	-0.032543
2025-06-17 13:37:00	524	5.76e-06	0.0001	0.0001	-0.03692
2025-06-17 13:37:01	525	5.76e-06	0.0001	0.0001	-0.041297
2025-06-17 13:37:02	526	5.76e-06	0.0001	0.0001	-0.032543
2025-06-17 13:37:03	527	5.76e-06	0.0001	0.0001	-0.028166
2025-06-17 13:37:04	528	5.76e-06	0.0001	0.0001	-0.032543
2025-06-17 13:37:05	529	5.76e-06	0.0001	0.0001	-0.045674
2025-06-17 13:37:06	530	5.78e-06	0.0001	0.0001	-0.028166
2025-06-17 13:37:07	531	5.78e-06	0.0001	0.0001	-0.041297
2025-06-17 13:37:08	532	5.76e-06	0.0001	0.0001	-0.03692
2025-06-17 13:37:09	533	5.76e-06	0.0001	0.0001	-0.03692
2025-06-17 13:37:10	534	5.76e-06	0.0001	0.0001	-0.032543
2025-06-17 13:37:11	535	5.78e-06	0.0001	0.0001	-0.041297
2025-06-17 13:37:12	536	5.76e-06	0.0001	0.0001	-0.032543
2025-06-17 13:37:13	537	5.76e-06	0.0001	0.0001	-0.03692
2025-06-17 13:37:14	538	5.76e-06	0.0001	0.0001	-0.045674
2025-06-17 13:37:14	538	5.76e-06	0.0001	0.0001	-0.03692
2025-06-17 13:37:15	539	5.78e-06	0.0001	0.0001	-0.03692
2025-06-17 13:37:16	540	5.76e-06	0.0001	0.0001	-0.041297
2025-06-17 13:37:17	541	5.76e-06	0.0001	0.0001	-0.03692
2025-06-17 13:37:18	542	5.76e-06	0.0001	0.0001	-0.045674
2025-06-17 13:37:19	543	5.78e-06	0.0001	0.0001	-0.041297
2025-06-17 13:37:21	545	5.78e-06	0.0001	0.0001	-0.028166
2025-06-17 13:37:22	546	5.78e-06	0.0001	0.0001	-0.03692
2025-06-17 13:37:23	547	5.78e-06	0.0001	0.0001	-0.041297
2025-06-17 13:37:24	548	5.76e-06	0.0001	0.0001	-0.045674
2025-06-17 13:37:25	549	5.76e-06	0.0001	0.0001	-0.006281
2025-06-17 13:37:26	550	5.76e-06	0.0001	0.0001	-0.028166
2025-06-17 13:37:27	551	5.78e-06	0.0001	0.0001	-0.041297
2025-06-17 13:37:28	552	5.76e-06	0.0001	0.0001	-0.045674
2025-06-17 13:37:29	553	5.76e-06	0.0001	0.0001	-0.045674
2025-06-17 13:37:30	554	5.76e-06	0.0001	0.0001	-0.032543
2025-06-17 13:37:31	555	5.76e-06	0.0001	0.0001	-0.028166
2025-06-17 13:37:32	556	5.76e-06	0.0001	0.0001	-0.045674
2025-06-17 13:37:33	557	5.78e-06	0.0001	0.0001	-0.028166
2025-06-17 13:37:34	558	5.76e-06	0.0001	0.0001	-0.03692
2025-06-17 13:37:35	559	5.76e-06	0.0001	0.0001	-0.03692
2025-06-17 13:37:36	560	5.78e-06	0.0001	0.0001	-0.032543
2025-06-17 13:37:37	561	5.76e-06	0.0001	0.0001	-0.05005
2025-06-17 13:37:38	562	5.78e-06	0.0001	0.0001	-0.028166
2025-06-17 13:37:39	563	5.76e-06	0.0001	0.0001	-0.05005
2025-06-17 13:37:40	564	5.78e-06	0.0001	0.0001	-0.03692
2025-06-17 13:37:41	565	5.76e-06	0.0001	0.0001	-0.03692
2025-06-17 13:37:42	566	5.76e-06	0.0001	0.0001	-0.03692
2025-06-17 13:37:43	567	5.78e-06	0.0001	0.0001	-0.028166
2025-06-17 13:37:44	568	5.76e-06	0.0001	0.0001	-0.03692
2025-06-17 13:37:45	569	5.76e-06	0.0001	0.0001	-0.028166
2025-06-17 13:37:46	570	5.76e-06	0.0001	0.0001	-0.028166
2025-06-17 13:37:47	571	5.76e-06	0.0001	0.0001	-0.028166
2025-06-17 13:37:48	572	5.78e-06	0.0001	0.0001	-0.041297
2025-06-17 13:37:49	573	5.76e-06	0.0001	0.0001	-0.03692
2025-06-17 13:37:50	574	5.76e-06	0.0001	0.0001	-0.041297
2025-06-17 13:37:51	575	5.76e-06	0.0001	0.0001	-0.041297
2025-06-17 13:37:52	576	5.76e-06	0.0001	0.0001	-0.041297
2025-06-17 13:37:53	577	5.76e-06	0.0001	0.0001	-0.032543
2025-06-17 13:37:54	578	5.76e-06	0.0001	0.0001	-0.041297
2025-06-17 13:37:55	579	5.76e-06	0.0001	0.0001	-0.03692
2025-06-17 13:37:56	580	5.76e-06	0.0001	0.0001	-0.03692
2025-06-17 13:37:57	581	5.76e-06	0.0001	0.0001	-0.03692
2025-06-17 13:37:58	582	5.76e-06	0.0001	0.0001	-0.032543
2025-06-17 13:37:59	583	5.76e-06	0.0001	0.0001	-0.032543
2025-06-17 13:38:00	584	5.76e-06	0.0001	0.0001	-0.032543
2025-06-17 13:38:01	585	5.76e-06	0.0001	0.0001	-0.045674
2025-06-17 13:38:02	586	5.76e-06	0.0001	0.0001	-0.03692
2025-06-17 13:38:03	587	5.76e-06	0.0001	0.0001	-0.03692
2025-06-17 13:38:04	588	5.76e-06	0.0001	0.0001	-0.041297
2025-06-17 13:38:05	589	5.76e-06	0.0001	0.0001	-0.032543
2025-06-17 13:38:05	589	5.76e-06	0.0001	0.0001	-0.041297
2025-06-17 13:38:06	590	5.76e-06	0.0001	0.0001	-0.03692
2025-06-17 13:38:07	591	5.78e-06	0.0001	0.0001	-0.023789
2025-06-17 13:38:08	592	5.76e-06	0.0001	0.0001	-0.023789
2025-06-17 13:38:09	593	5.76e-06	0.0001	0.0001	-0.041297
2025-06-17 13:38:10	594	5.76e-06	0.0001	0.0001	-0.032543
2025-06-17 13:38:11	595	5.76e-06	0.0001	0.0001	-0.03692
2025-06-17 13:38:12	596	5.78e-06	0.0001	0.0001	-0.032543
2025-06-17 13:38:13	597	5.78e-06	0.0001	0.0001	-0.041297
2025-06-17 13:38:14	598	5.78e-06	0.0001	0.0001	-0.05005
2025-06-17 13:38:15	599	5.78e-06	0.0001	0.0001	-0.045674
2025-06-17 13:38:16	600	5.76e-06	0.0001	0.0001	-0.028166
2025-06-17 13:38:17	601	5.76e-06	0.0001	0.0001	-0.041297
2025-06-17 13:38:18	602	5.76e-06	0.0001	0.0001	-0.041297
2025-06-17 13:38:19	603	5.76e-06	0.0001	0.0001	-0.028166
2025-06-17 13:38:20	604	5.76e-06	0.0001	0.0001	-0.032543
2025-06-17 13:38:21	605	5.76e-06	0.0001	0.0001	-0.028166
2025-06-17 13:38:22	606	5.76e-06	0.0001	0.0001	-0.041297
2025-06-17 13:38:23	607	5.76e-06	0.0001	0.0001	-0.041297
2025-06-17 13:38:24	608	5.76e-06	0.0001	0.0001	-0.028166
2025-06-17 13:38:25	609	5.76e-06	0.0001	0.0001	-0.05005
2025-06-17 13:38:26	610	5.76e-06	0.0001	0.0001	-0.045674
2025-06-17 13:38:27	611	5.76e-06	0.0001	0.0001	-0.028166
2025-06-17 13:38:28	612	5.78e-06	0.0001	0.0001	-0.041297
2025-06-17 13:38:29	613	5.76e-06	0.0001	0.0001	-0.05005
2025-06-17 13:38:30	614	5.76e-06	0.0001	0.0001	-0.045674
2025-06-17 13:38:31	615	5.78e-06	0.0001	0.0001	-0.028166
2025-06-17 13:38:32	616	5.76e-06	0.0001	0.0001	-0.045674
2025-06-17 13:38:33	617	5.76e-06	0.0001	0.0001	-0.032543
2025-06-17 13:38:34	618	5.76e-06	0.0001	0.0001	-0.032543
2025-06-17 13:38:35	619	5.78e-06	0.0001	0.0001	-0.032543
2025-06-17 13:38:36	620	5.76e-06	0.0001	0.0001	-0.032543
2025-06-17 13:38:37	621	5.76e-06	0.0001	0.0001	-0.041297
2025-06-17 13:38:38	622	5.76e-06	0.0001	0.0001	-0.03692
2025-06-17 13:38:39	623	5.76e-06	0.0001	0.0001	-0.041297
2025-06-17 13:38:40	624	5.76e-06	0.0001	0.0001	-0.05005
2025-06-17 13:38:41	625	5.78e-06	0.0001	0.0001	-0.019412
2025-06-17 13:38:42	626	5.76e-06	0.0001	0.0001	-0.041297
2025-06-17 13:38:43	627	5.76e-06	0.0001	0.0001	-0.032543
2025-06-17 13:38:44	628	5.76e-06	0.0001	0.0001	-0.03692
2025-06-17 13:38:45	629	5.76e-06	0.0001	0.0001	-0.032543
2025-06-17 13:38:46	630	5.76e-06	0.0001	0.0001	-0.041297
2025-06-17 13:38:47	631	5.78e-06	0.0001	0.0001	-0.041297
2025-06-17 13:38:48	632	5.76e-06	0.0001	0.0001	-0.041297
2025-06-17 13:38:48	632	5.76e-06	0.0001	0.0001	-0.03692
2025-06-17 13:38:49	633	5.78e-06	0.0001	0.0001	-0.032543
2025-06-17 13:38:50	634	5.76e-06	0.0001	0.0001	-0.041297
2025-06-17 13:38:51	635	5.76e-06	0.0001	0.0001	-0.015035
2025-06-17 13:38:52	636	5.78e-06	0.0001	0.0001	-0.032543
2025-06-17 13:38:53	637	5.78e-06	0.0001	0.0001	-0.03692
2025-06-17 13:38:54	638	5.76e-06	0.0001	0.0001	-0.028166
2025-06-17 13:38:55	639	5.78e-06	0.0001	0.0001	-0.032543
2025-06-17 13:38:56	640	5.76e-06	0.0001	0.0001	-0.03692
2025-06-17 13:38:57	641	5.76e-06	0.0001	0.0001	-0.03692
2025-06-17 13:38:58	642	5.76e-06	0.0001	0.0001	-0.032543
2025-06-17 13:38:59	643	5.76e-06	0.0001	0.0001	-0.032543
2025-06-17 13:39:00	644	5.76e-06	0.0001	0.0001	-0.045674
2025-06-17 13:39:01	645	5.76e-06	0.0001	0.0001	-0.032543
2025-06-17 13:39:02	646	5.76e-06	0.0001	0.0001	-0.028166
2025-06-17 13:39:03	647	5.76e-06	0.0001	0.0001	-0.032543
2025-06-17 13:39:04	648	5.76e-06	0.0001	0.0001	-0.045674
2025-06-17 13:39:05	649	5.76e-06	0.0001	0.0001	-0.03692
2025-06-17 13:39:06	650	5.76e-06	0.0001	0.0001	-0.05005
2025-06-17 13:39:07	651	5.76e-06	0.0001	0.0001	-0.041297
2025-06-17 13:39:08	652	5.76e-06	0.0001	0.0001	-0.041297
2025-06-17 13:39:09	653	5.78e-06	0.0001	0.0001	-0.03692
2025-06-17 13:39:10	654	5.78e-06	0.0001	0.0001	-0.03692
2025-06-17 13:39:11	655	5.76e-06	0.0001	0.0001	-0.032543
2025-06-17 13:39:12	656	5.76e-06	0.0001	0.0001	-0.032543
2025-06-17 13:39:13	657	5.76e-06	0.0001	0.0001	-0.05005
2025-06-17 13:39:14	658	5.76e-06	0.0001	0.0001	-0.05005
2025-06-17 13:39:14	658	5.76e-06	0.0001	0.0001	-0.03692
2025-06-17 13:39:15	659	5.78e-06	0.0001	0.0001	-0.032543
2025-06-17 13:39:16	660	5.76e-06	0.0001	0.0001	-0.032543
2025-06-17 13:39:17	661	5.76e-06	0.0001	0.0001	-0.058804
2025-06-17 13:39:18	662	5.76e-06	0.0001	0.0001	-0.045674
2025-06-17 13:39:19	663	5.76e-06	0.0001	0.0001	-0.045674
2025-06-17 13:39:20	664	5.76e-06	0.0001	0.0001	-0.041297
2025-06-17 13:39:21	665	5.78e-06	0.0001	0.0001	-0.028166
2025-06-17 13:39:22	666	5.76e-06	0.0001	0.0001	-0.045674
2025-06-17 13:39:23	667	5.76e-06	0.0001	0.0001	-0.03692
2025-06-17 13:39:24	668	5.76e-06	0.0001	0.0001	-0.03692
2025-06-17 13:39:25	669	5.76e-06	0.0001	0.0001	-0.03692
2025-06-17 13:39:26	670	5.78e-06	0.0001	0.0001	-0.03692
2025-06-17 13:39:27	671	5.78e-06	0.0001	0.0001	-0.03692
2025-06-17 13:39:28	672	5.76e-06	0.0001	0.0001	-0.03692
2025-06-17 13:39:29	673	5.78e-06	0.0001	0.0001	-0.03692
2025-06-17 13:39:30	674	5.78e-06	0.0001	0.0001	-0.03692
2025-06-17 13:39:31	675	5.76e-06	0.0001	0.0001	-0.041297
2025-06-17 13:39:32	676	5.76e-06	0.0001	0.0001	-0.045674
2025-06-17 13:39:33	677	5.78e-06	0.0001	0.0001	-0.041297
2025-06-17 13:39:34	678	5.76e-06	0.0001	0.0001	-0.041297
2025-06-17 13:39:35	679	5.76e-06	0.0001	0.0001	-0.028166
2025-06-17 13:39:36	680	5.76e-06	0.0001	0.0001	-0.03692
2025-06-17 13:39:37	681	5.76e-06	0.0001	0.0001	-0.028166
2025-06-17 13:39:38	682	5.78e-06	0.0001	0.0001	-0.045674
2025-06-17 13:39:39	683	5.78e-06	0.0001	0.0001	-0.041297
2025-06-17 13:39:39	683	5.76e-06	0.0001	0.0001	-0.032543
2025-06-17 13:39:40	684	5.78e-06	0.0001	0.0001	-0.03692
2025-06-17 13:39:41	685	5.76e-06	0.0001	0.0001	-0.032543
2025-06-17 13:39:42	686	5.76e-06	0.0001	0.0001	-0.028166
2025-06-17 13:39:43	687	5.78e-06	0.0001	0.0001	-0.03692
2025-06-17 13:39:44	688	5.76e-06	0.0001	0.0001	-0.03692
2025-06-17 13:39:45	689	5.78e-06	0.0001	0.0001	-0.03692
2025-06-17 13:39:46	690	5.76e-06	0.0001	0.0001	-0.041297
2025-06-17 13:39:47	691	5.76e-06	0.0001	0.0001	-0.041297
2025-06-17 13:39:48	692	5.76e-06	0.0001	0.0001	-0.03692
2025-06-17 13:39:49	693	5.76e-06	0.0001	0.0001	-0.03692
2025-06-17 13:39:50	694	5.76e-06	0.0001	0.0001	-0.041297
2025-06-17 13:39:51	695	5.76e-06	0.0001	0.0001	-0.032543
2025-06-17 13:39:52	696	5.76e-06	0.0001	0.0001	-0.032543
2025-06-17 13:39:53	697	5.76e-06	0.0001	0.0001	-0.028166
2025-06-17 13:39:54	698	5.76e-06	0.0001	0.0001	-0.045674
2025-06-17 13:39:55	699	5.76e-06	0.0001	0.0001	-0.045674
2025-06-17 13:39:56	700	5.76e-06	0.0001	0.0001	-0.032543
2025-06-17 13:39:57	701	5.76e-06	0.0001	0.0001	-0.028166
2025-06-17 13:39:58	702	5.76e-06	0.0001	0.0001	-0.041297
2025-06-17 13:39:59	703	5.76e-06	0.0001	0.0001	-0.05005
2025-06-17 13:40:00	704	5.76e-06	0.0001	0.0001	-0.010658
2025-06-17 13:40:01	705	5.78e-06	0.0001	0.0001	-0.028166
2025-06-17 13:40:02	706	5.78e-06	0.0001	0.0001	-0.041297
2025-06-17 13:40:03	707	5.76e-06	0.0001	0.0001	-0.03692
2025-06-17 13:40:04	708	5.76e-06	0.0001	0.0001	-0.028166
2025-06-17 13:40:05	709	5.76e-06	0.0001	0.0001	-0.032543
2025-06-17 13:40:05	709	5.76e-06	0.0001	0.0001	-0.03692
2025-06-17 13:40:06	710	5.78e-06	0.0001	0.0001	-0.045674
2025-06-17 13:40:07	711	5.78e-06	0.0001	0.0001	-0.032543
2025-06-17 13:40:08	712	5.78e-06	0.0001	0.0001	-0.041297
2025-06-17 13:40:09	713	5.76e-06	0.0001	0.0001	-0.03692
2025-06-17 13:40:10	714	5.78e-06	0.0001	0.0001	-0.032543
2025-06-17 13:40:11	715	5.76e-06	0.0001	0.0001	-0.041297
2025-06-17 13:40:12	716	5.76e-06	0.0001	0.0001	-0.041297
2025-06-17 13:40:13	717	5.76e-06	0.0001	0.0001	-0.045674
2025-06-17 13:40:14	718	5.76e-06	0.0001	0.0001	-0.028166
2025-06-17 13:40:15	719	5.78e-06	0.0001	0.0001	-0.045674
2025-06-17 13:40:16	720	5.78e-06	0.0001	0.0001	-0.028166
2025-06-17 13:40:17	721	5.76e-06	0.0001	0.0001	-0.028166
2025-06-17 13:40:18	722	5.76e-06	0.0001	0.0001	-0.015035
2025-06-17 13:40:19	723	5.76e-06	0.0001	0.0001	-0.03692
2025-06-17 13:40:20	724	5.78e-06	0.0001	0.0001	-0.05005
2025-06-17 13:40:21	725	5.76e-06	0.0001	0.0001	-0.045674
2025-06-17 13:40:22	726	5.76e-06	0.0001	0.0001	-0.05005
2025-06-17 13:40:23	727	5.76e-06	0.0001	0.0001	-0.03692
2025-06-17 13:40:24	728	5.78e-06	0.0001	0.0001	-0.041297
2025-06-17 13:40:25	729	5.76e-06	0.0001	0.0001	-0.03692
2025-06-17 13:40:26	730	5.78e-06	0.0001	0.0001	-0.028166
2025-06-17 13:40:27	731	5.76e-06	0.0001	0.0001	-0.03692
2025-06-17 13:40:28	732	5.78e-06	0.0001	0.0001	-0.03692
2025-06-17 13:40:30	734	5.76e-06	0.0001	0.0001	-0.041297
2025-06-17 13:40:31	735	5.76e-06	0.0001	0.0001	-0.041297
2025-06-17 13:40:32	736	5.76e-06	0.0001	0.0001	-0.041297
2025-06-17 13:40:33	737	5.76e-06	0.0001	0.0001	-0.05005
2025-06-17 13:40:34	738	5.76e-06	0.0001	0.0001	-0.028166
2025-06-17 13:40:35	739	5.68e-06	0.0001	0.0001	-0.03692
2025-06-17 13:40:36	740	5.66e-06	0.0001	0.0001	-0.041297
2025-06-17 13:40:37	741	5.66e-06	0.0001	0.0001	-0.032543
2025-06-17 13:40:38	742	5.62e-06	0.0001	0.0001	-0.023789
2025-06-17 13:40:39	743	5.58e-06	0.0001	0.0001	-0.015035
2025-06-17 13:40:40	744	5.58e-06	0.0001	0.0001	-0.03692
2025-06-17 13:40:41	745	5.58e-06	0.0001	0.0001	-0.041297
2025-06-17 13:40:42	746	5.57e-06	0.0001	0.0001	-0.028166
2025-06-17 13:40:43	747	5.58e-06	0.0001	0.0001	-0.03692
2025-06-17 13:40:44	748	5.58e-06	0.0001	0.0001	-0.03692
2025-06-17 13:40:45	749	5.58e-06	0.0001	0.0001	-0.041297
2025-06-17 13:40:46	750	5.58e-06	0.0001	0.0001	-0.045674
2025-06-17 13:40:47	751	5.6e-06	0.0001	0.0001	-0.032543
2025-06-17 13:40:48	752	5.6e-06	0.0001	0.0001	-0.045674
2025-06-17 13:40:49	753	5.64e-06	0.0001	0.0001	-0.03692
2025-06-17 13:40:50	754	5.66e-06	0.0001	0.0001	-0.023789
2025-06-17 13:40:51	755	5.66e-06	0.0001	0.0001	-0.045674
2025-06-17 13:40:53	757	5.66e-06	0.0001	0.0001	-0.041297
2025-06-17 13:40:54	758	5.66e-06	0.0001	0.0001	-0.045674
2025-06-17 13:40:55	759	5.66e-06	0.0001	0.0001	-0.041297
2025-06-17 13:40:56	760	5.66e-06	0.0001	0.0001	-0.041297
2025-06-17 13:40:56	760	5.66e-06	0.0001	0.0001	-0.03692
2025-06-17 13:40:57	761	5.66e-06	0.0001	0.0001	-0.028166
2025-06-17 13:40:58	762	5.66e-06	0.0001	0.0001	-0.041297
2025-06-17 13:40:59	763	5.66e-06	0.0001	0.0001	-0.041297
2025-06-17 13:41:00	764	5.66e-06	0.0001	0.0001	-0.03692
2025-06-17 13:41:01	765	5.66e-06	0.0001	0.0001	-0.023789
2025-06-17 13:41:02	766	5.66e-06	0.0001	0.0001	-0.03692
2025-06-17 13:41:04	768	5.66e-06	0.0001	0.0001	-0.045674
2025-06-17 13:41:05	769	5.66e-06	0.0001	0.0001	-0.019412
2025-06-17 13:41:06	770	5.66e-06	0.0001	0.0001	-0.028166
2025-06-17 13:41:07	771	5.66e-06	0.0001	0.0001	-0.032543
2025-06-17 13:41:08	772	5.66e-06	0.0001	0.0001	-0.041297
2025-06-17 13:41:09	773	5.66e-06	0.0001	0.0001	-0.03692
2025-06-17 13:41:10	774	5.66e-06	0.0001	0.0001	-0.023789
2025-06-17 13:41:11	775	5.66e-06	0.0001	0.0001	-0.03692
2025-06-17 13:41:12	776	5.66e-06	0.0001	0.0001	-0.041297
2025-06-17 13:41:13	777	5.66e-06	0.0001	0.0001	-0.03692
2025-06-17 13:41:14	778	5.66e-06	0.0001	0.0001	-0.041297
2025-06-17 13:41:15	779	5.66e-06	0.0001	0.0001	-0.028166
2025-06-17 13:41:16	780	5.66e-06	0.0001	0.0001	-0.03692
2025-06-17 13:41:17	781	5.66e-06	0.0001	0.0001	-0.041297
2025-06-17 13:41:18	782	5.66e-06	0.0001	0.0001	-0.032543
2025-06-17 13:41:19	783	5.66e-06	0.0001	0.0001	-0.032543
2025-06-17 13:41:20	784	5.66e-06	0.0001	0.0001	-0.03692
2025-06-17 13:41:21	785	5.68e-06	0.0001	0.0001	-0.028166
2025-06-17 13:41:22	786	5.66e-06	0.0001	0.0001	-0.045674
2025-06-17 13:41:23	787	5.66e-06	0.0001	0.0001	-0.028166
2025-06-17 13:41:24	788	5.66e-06	0.0001	0.0001	-0.028166
2025-06-17 13:41:25	789	5.66e-06	0.0001	0.0001	-0.03692
2025-06-17 13:41:26	790	5.66e-06	0.0001	0.0001	-0.032543
2025-06-17 13:41:27	791	5.66e-06	0.0001	0.0001	-0.03692
2025-06-17 13:41:28	792	5.66e-06	0.0001	0.0001	-0.032543
2025-06-17 13:41:29	793	5.66e-06	0.0001	0.0001	-0.041297
2025-06-17 13:41:30	794	5.66e-06	0.0001	0.0001	-0.028166
2025-06-17 13:41:31	795	5.66e-06	0.0001	0.0001	-0.028166
2025-06-17 13:41:32	796	5.66e-06	0.0001	0.0001	-0.041297
2025-06-17 13:41:33	797	5.66e-06	0.0001	0.0001	-0.032543
2025-06-17 13:41:34	798	5.66e-06	0.0001	0.0001	-0.028166
2025-06-17 13:41:35	799	5.66e-06	0.0001	0.0001	-0.045674
2025-06-17 13:41:36	800	5.66e-06	0.0001	0.0001	-0.041297
2025-06-17 13:41:37	801	5.68e-06	0.0001	0.0001	-0.045674
2025-06-17 13:41:38	802	5.66e-06	0.0001	0.0001	-0.028166
2025-06-17 13:41:39	803	5.64e-06	0.0001	0.0001	-0.041297
2025-06-17 13:41:39	803	5.66e-06	0.0001	0.0001	-0.028166
2025-06-17 13:41:40	804	5.66e-06	0.0001	0.0001	-0.041297
2025-06-17 13:41:41	805	5.64e-06	0.0001	0.0001	-0.045674
2025-06-17 13:41:43	807	5.66e-06	0.0001	0.0001	-0.032543
2025-06-17 13:41:44	808	5.66e-06	0.0001	0.0001	-0.041297
2025-06-17 13:41:45	809	5.66e-06	0.0001	0.0001	-0.041297
2025-06-17 13:41:46	810	5.66e-06	0.0001	0.0001	-0.032543
2025-06-17 13:41:47	811	5.66e-06	0.0001	0.0001	-0.041297
2025-06-17 13:41:47	811	5.66e-06	0.0001	0.0001	-0.041297
2025-06-17 13:41:48	812	5.66e-06	0.0001	0.0001	-0.03692
2025-06-17 13:41:49	813	5.66e-06	0.0001	0.0001	-0.041297
2025-06-17 13:41:50	814	5.66e-06	0.0001	0.0001	-0.041297
2025-06-17 13:41:51	815	5.58e-06	0.0001	0.0001	-0.03692
2025-06-17 13:41:53	817	5.58e-06	0.0001	0.0001	-0.03692
2025-06-17 13:41:54	818	5.49e-06	0.0001	0.0001	-0.03692
2025-06-17 13:41:55	819	5.31e-06	0.0001	0.0001	-0.032543
2025-06-17 13:41:56	820	5.28e-06	0.0001	0.0001	-0.028166
2025-06-17 13:41:56	820	5.06e-06	0.0001	0.0001	-0.03692
2025-06-17 13:41:57	821	4.89e-06	0.0001	0.0001	-0.032543
2025-06-17 13:41:58	822	4.83e-06	207	0.0001	-0.032543
2025-06-17 13:41:59	823	4.81e-06	1000	0.0001	-0.028166
2025-06-17 13:42:00	824	4.72e-06	1000	0.0001	-0.032543
2025-06-17 13:42:01	825	4.7e-06	1000	0.0001	-0.03692
2025-06-17 13:42:02	826	4.68e-06	1000	0.0001	-0.041297
2025-06-17 13:42:03	827	4.6e-06	1000	0.0001	-0.045674
2025-06-17 13:42:04	828	4.6e-06	1000	0.0001	-0.03692
2025-06-17 13:42:05	829	4.58e-06	2.41	0.0001	-0.023789
2025-06-17 13:42:06	830	4.5e-06	0.647	0.0001	-0.028166
2025-06-17 13:42:07	831	4.5e-06	0.288	0.0001	-0.041297
2025-06-17 13:42:08	832	4.5e-06	0.153	0.0001	-0.041297
2025-06-17 13:42:09	833	4.5e-06	0.09	0.0001	-0.03692
2025-06-17 13:42:10	834	4.42e-06	0.055	0.0001	-0.041297
2025-06-17 13:42:11	835	4.41e-06	0.035	0.0001	-0.03692
2025-06-17 13:42:12	836	4.4e-06	0.0227	0.0001	-0.054427
2025-06-17 13:42:13	837	4.38e-06	0.0141	0.0001	-0.045674
2025-06-17 13:42:14	838	4.38e-06	0.0103	0.0001	-0.032543
2025-06-17 13:42:15	839	4.38e-06	0.00753	0.0001	-0.032543
2025-06-17 13:42:16	840	4.38e-06	0.00564	0.0001	-0.041297
2025-06-17 13:42:17	841	4.33e-06	0.0044	0.0001	-0.045674
2025-06-17 13:42:18	842	4.32e-06	0.00352	0.0001	-0.03692
2025-06-17 13:42:19	843	4.32e-06	0.00294	0.0001	-0.028166
2025-06-17 13:42:20	844	4.32e-06	0.00249	0.0001	-0.041297
2025-06-17 13:42:21	845	4.32e-06	0.00208	0.0001	-0.032543
2025-06-17 13:42:22	846	4.32e-06	0.00185	0.0001	-0.019412
2025-06-17 13:42:23	847	4.31e-06	0.00171	0.0001	-0.032543
2025-06-17 13:42:24	848	4.3e-06	0.00157	0.0001	-0.028166
2025-06-17 13:42:25	849	4.28e-06	0.00148	0.0001	-0.03692
2025-06-17 13:42:26	850	4.25e-06	0.00141	0.0001	-0.015035
2025-06-17 13:42:27	851	4.25e-06	0.00137	0.0001	-0.03692
2025-06-17 13:42:28	852	4.25e-06	0.00133	0.0001	-0.03692
2025-06-17 13:42:29	853	4.25e-06	0.00131	0.0001	-0.041297
2025-06-17 13:42:30	854	4.26e-06	0.00128	0.0001	-0.03692
2025-06-17 13:42:31	855	4.25e-06	0.00125	0.0001	-0.03692
2025-06-17 13:42:32	856	4.25e-06	0.00124	0.0001	-0.032543
2025-06-17 13:42:33	857	4.26e-06	0.00122	0.0001	-0.03692
2025-06-17 13:42:34	858	4.26e-06	0.00121	0.0001	-0.041297
2025-06-17 13:42:35	859	4.26e-06	0.0012	0.0001	-0.028166
2025-06-17 13:42:36	860	4.25e-06	0.00119	0.0001	-0.041297
2025-06-17 13:42:37	861	4.26e-06	0.00119	0.0001	-0.041297
2025-06-17 13:42:38	862	4.25e-06	0.00118	0.0001	-0.010658
2025-06-17 13:42:38	862	4.19e-06	0.00118	0.0001	-0.032543
2025-06-17 13:42:39	863	4.19e-06	0.00117	0.0001	-0.063181
2025-06-17 13:42:40	864	4.19e-06	0.00117	0.0001	-0.045674
2025-06-17 13:42:41	865	4.19e-06	0.00118	0.0001	-0.05005
2025-06-17 13:42:42	866	4.19e-06	0.00118	0.0001	-0.05005
2025-06-17 13:42:43	867	4.19e-06	0.00118	0.0001	-0.041297
2025-06-17 13:42:44	868	4.19e-06	0.00119	0.0001	-0.032543
2025-06-17 13:42:45	869	4.19e-06	0.00124	0.0001	-0.019412
2025-06-17 13:42:46	870	4.28e-06	0.00133	0.0001	-0.028166
2025-06-17 13:42:47	871	1.95e-05	0.00114	0.0001	-0.032543
2025-06-17 13:42:48	872	1.38e-05	0.000855	0.0001	-0.03692
2025-06-17 13:42:49	873	1.16e-05	0.000644	0.0001	-0.032543
2025-06-17 13:42:50	874	1.06e-05	0.000492	0.0001	-0.045674
2025-06-17 13:42:51	875	1.02e-05	0.000396	0.0001	-0.041297
2025-06-17 13:42:52	876	1e-05	0.000318	0.0001	-0.045674
2025-06-17 13:42:53	877	9.8e-06	0.000256	0.000101	-0.045674
2025-06-17 13:42:54	878	9.64e-06	0.000212	0.000101	-0.03692
2025-06-17 13:42:55	879	9.52e-06	0.000172	0.000102	-0.03692
2025-06-17 13:42:56	880	9.43e-06	0.000154	0.000102	-0.05005
2025-06-17 13:42:57	881	9.28e-06	0.000136	0.000103	-0.041297
2025-06-17 13:42:58	882	9.28e-06	0.000122	0.000104	-0.045674
2025-06-17 13:42:59	883	9.13e-06	0.000108	0.000106	-0.041297
2025-06-17 13:43:00	884	9.1e-06	0.000101	0.000106	-0.028166
2025-06-17 13:43:01	885	8.98e-06	0.0001	0.000109	-0.023789
2025-06-17 13:43:02	886	8.95e-06	0.0001	0.000107	-0.032543
2025-06-17 13:43:03	887	8.95e-06	0.0001	0.00011	-0.041297
2025-06-17 13:43:04	888	8.83e-06	0.0001	0.000111	-0.041297
2025-06-17 13:43:04	888	8.8e-06	0.0001	0.000111	-0.03692
2025-06-17 13:43:05	889	8.8e-06	0.0001	0.00011	-0.028166
2025-06-17 13:43:06	890	8.8e-06	0.0001	0.000111	-0.032543
2025-06-17 13:43:07	891	8.64e-06	0.0001	0.000112	-0.041297
2025-06-17 13:43:08	892	8.67e-06	0.0001	0.000114	-0.032543
2025-06-17 13:43:09	893	9.22e-06	0.0001	0.000117	-0.019412
2025-06-17 13:43:10	894	9.28e-06	0.0001	0.00012	-0.028166
2025-06-17 13:43:11	895	9.25e-06	0.0001	0.000119	-0.028166
2025-06-17 13:43:12	896	9.34e-06	0.0001	0.000123	-0.03692
2025-06-17 13:43:13	897	9.43e-06	0.0001	0.000125	-0.032543
2025-06-17 13:43:14	898	9.43e-06	0.0001	0.000127	-0.028166
2025-06-17 13:43:15	899	9.43e-06	0.0001	0.000129	-0.03692
2025-06-17 13:43:16	900	9.43e-06	0.0001	0.000133	-0.041297
2025-06-17 13:43:17	901	9.43e-06	0.0001	0.000135	-0.041297
2025-06-17 13:43:18	902	9.43e-06	0.0001	0.000134	-0.041297
2025-06-17 13:43:19	903	9.43e-06	0.0001	0.000138	-0.041297
2025-06-17 13:43:20	904	9.4e-06	0.0001	0.000142	-0.041297
2025-06-17 13:43:21	905	9.43e-06	0.0001	0.000145	-0.041297
2025-06-17 13:43:22	906	9.43e-06	0.0001	0.000153	-0.045674
2025-06-17 13:43:23	907	9.43e-06	0.0001	0.000154	-0.041297
2025-06-17 13:43:24	908	9.43e-06	0.0001	0.000158	-0.041297
2025-06-17 13:43:25	909	9.43e-06	0.0001	0.000166	-0.028166
2025-06-17 13:43:26	910	9.43e-06	0.0001	0.000168	-0.03692
2025-06-17 13:43:27	911	9.43e-06	0.0001	0.00017	-0.032543
2025-06-17 13:43:28	912	9.43e-06	0.0001	0.000174	-0.03692
2025-06-17 13:43:29	913	9.43e-06	0.0001	0.000174	-0.03692
2025-06-17 13:43:29	913	9.43e-06	0.0001	0.000178	-0.023789
2025-06-17 13:43:30	914	9.43e-06	0.0001	0.000183	-0.045674
2025-06-17 13:43:31	915	9.43e-06	0.0001	0.000186	-0.019412
2025-06-17 13:43:32	916	9.4e-06	0.0001	0.00019	-0.032543
2025-06-17 13:43:33	917	9.28e-06	0.0001	0.00019	-0.032543
2025-06-17 13:43:34	918	9.28e-06	0.0001	0.000188	-0.045674
2025-06-17 13:43:35	919	9.28e-06	0.0001	0.00019	-0.032543
2025-06-17 13:43:36	920	9.28e-06	0.0001	0.000192	-0.05005
2025-06-17 13:43:37	921	9.28e-06	0.0001	0.00019	-0.019412
2025-06-17 13:43:38	922	9.25e-06	0.0001	0.000188	-0.041297
2025-06-17 13:43:39	923	9.28e-06	0.0001	0.000192	-0.045674
2025-06-17 13:43:40	924	9.28e-06	0.0001	0.000192	-0.041297
2025-06-17 13:43:41	925	9.25e-06	0.0001	0.000191	-0.045674
2025-06-17 13:43:42	926	9.13e-06	0.0001	0.000192	-0.045674
2025-06-17 13:43:43	927	8.37e-06	0.0001	0.000196	-0.03692
2025-06-17 13:43:44	928	8.31e-06	0.0001	0.000203	-0.03692
2025-06-17 13:43:45	929	7.58e-06	0.0001	0.000214	-0.045674
2025-06-17 13:43:46	930	5.82e-06	0.0001	0.000236	-0.041297
2025-06-17 13:43:47	931	5.58e-06	0.0001	0.000269	-0.032543
2025-06-17 13:43:48	932	5.57e-06	0.0001	0.000297	-0.032543
2025-06-17 13:43:49	933	5.49e-06	0.0001	0.000321	-0.028166
2025-06-17 13:43:50	934	5.49e-06	0.0001	0.000352	-0.028166
2025-06-17 13:43:51	935	5.49e-06	0.0001	0.000384	-0.019412
2025-06-17 13:43:52	936	5.47e-06	0.0001	0.00042	-0.045674
2025-06-17 13:43:53	937	5.39e-06	0.0001	0.000452	-0.045674
2025-06-17 13:43:54	938	5.37e-06	0.0001	0.000482	-0.041297
2025-06-17 13:43:55	939	5.37e-06	0.0001	0.000516	-0.03692
2025-06-17 13:43:55	939	5.37e-06	0.0001	0.000546	-0.041297
2025-06-17 13:43:56	940	5.35e-06	0.0001	0.000574	-0.023789
2025-06-17 13:43:57	941	5.28e-06	0.0001	0.000601	-0.045674
2025-06-17 13:43:58	942	5.28e-06	0.0001	0.000631	-0.03692
2025-06-17 13:43:59	943	5.28e-06	0.0001	0.000659	-0.045674
2025-06-17 13:44:00	944	5.28e-06	0.0001	0.000686	-0.03692
2025-06-17 13:44:01	945	5.28e-06	0.0001	0.000713	-0.028166
2025-06-17 13:44:02	946	5.28e-06	0.0001	0.000735	-0.028166
2025-06-17 13:44:03	947	5.24e-06	0.0001	0.000761	-0.041297
2025-06-17 13:44:04	948	5.16e-06	0.0001	0.000779	-0.045674
2025-06-17 13:44:05	949	5.18e-06	0.0001	0.000802	-0.023789
2025-06-17 13:44:06	950	5.16e-06	0.0001	0.000823	-0.05005
2025-06-17 13:44:07	951	5.18e-06	0.0001	0.000844	-0.028166
2025-06-17 13:44:08	952	5.16e-06	0.0001	0.00087	-0.032543
2025-06-17 13:44:09	953	5.18e-06	0.0001	0.000891	-0.03692
2025-06-17 13:44:10	954	5.16e-06	0.0001	0.000915	-0.03692
2025-06-17 13:44:11	955	5.16e-06	0.0001	0.000938	-0.028166
2025-06-17 13:44:12	956	5.16e-06	0.0001	0.000961	-0.028166
2025-06-17 13:44:13	957	5.06e-06	0.0001	0.000987	-0.03692
2025-06-17 13:44:14	958	5.06e-06	0.0001	0.00101	-0.045674
2025-06-17 13:44:15	959	5.06e-06	0.0001	0.00103	-0.032543
2025-06-17 13:44:16	960	5.06e-06	0.0001	0.00105	-0.041297
2025-06-17 13:44:17	961	5.06e-06	0.0001	0.00108	-0.028166
2025-06-17 13:44:18	962	5.04e-06	0.0001	0.00111	-0.045674
2025-06-17 13:44:19	963	5.04e-06	0.0001	0.00114	-0.045674
2025-06-17 13:44:20	964	5.06e-06	0.0001	0.00118	-0.03692
2025-06-17 13:44:21	965	5.06e-06	0.0001	0.00121	-0.03692
2025-06-17 13:44:22	966	5.06e-06	0.0001	0.00125	-0.041297
2025-06-17 13:44:23	967	5.06e-06	0.0001	0.00129	-0.028166
2025-06-17 13:44:24	968	4.99e-06	0.0001	0.00135	-0.028166
2025-06-17 13:44:25	969	4.97e-06	0.0001	0.0014	-0.045674
2025-06-17 13:44:26	970	4.97e-06	0.0001	0.00148	-0.028166
2025-06-17 13:44:27	971	4.95e-06	0.0001	0.00158	-0.03692
2025-06-17 13:44:28	972	4.95e-06	0.0001	0.00171	-0.03692
2025-06-17 13:44:29	973	4.97e-06	0.0001	0.00184	-0.023789
2025-06-17 13:44:30	974	4.97e-06	0.0001	0.00211	-0.032543
2025-06-17 13:44:31	975	4.97e-06	0.0001	0.00238	-0.05005
2025-06-17 13:44:32	976	4.97e-06	0.0001	0.00273	-0.03692
2025-06-17 13:44:33	977	4.97e-06	0.0001	0.00324	-0.028166
2025-06-17 13:44:34	978	4.97e-06	0.0001	0.00395	-0.041297
2025-06-17 13:44:35	979	4.97e-06	0.0001	0.0049	-0.019412
2025-06-17 13:44:36	980	4.97e-06	0.0001	0.00627	-0.023789
2025-06-17 13:44:37	981	4.95e-06	0.0001	0.00822	-0.019412
2025-06-17 13:44:38	982	4.97e-06	0.0001	0.0122	-0.015035
2025-06-17 13:44:39	983	4.93e-06	0.0001	0.0163	-0.019412
2025-06-17 13:44:40	984	4.89e-06	0.0001	0.0214	-0.019412
2025-06-17 13:44:41	985	4.85e-06	0.0001	0.027	-0.010658
2025-06-17 13:44:42	986	4.85e-06	0.0001	0.0331	-0.015035
2025-06-17 13:44:43	987	4.87e-06	0.0001	0.0371	0.002472
2025-06-17 13:44:44	988	4.85e-06	0.0001	0.0402	-0.015035
2025-06-17 13:44:45	989	4.85e-06	0.0001	0.0415	-0.006281
2025-06-17 13:44:46	990	4.85e-06	0.0001	0.042	-0.010658
2025-06-17 13:44:47	991	4.87e-06	0.0001	0.0423	-0.010658
2025-06-17 13:44:48	992	4.87e-06	0.0001	0.0426	-0.010658
2025-06-17 13:44:49	993	4.87e-06	0.0001	0.0427	-0.015035
2025-06-17 13:44:50	994	4.85e-06	0.0001	0.0428	-0.006281
2025-06-17 13:44:51	995	4.85e-06	0.0001	0.0431	-0.006281
2025-06-17 13:44:52	996	4.85e-06	0.0001	0.0432	-0.006281
2025-06-17 13:44:53	997	4.85e-06	0.0001	0.0433	-0.015035
2025-06-17 13:44:54	998	4.87e-06	0.0001	0.0435	-0.006281
2025-06-17 13:44:55	999	4.85e-06	0.0001	0.0438	-0.001904
2025-06-17 13:44:56	1000	4.85e-06	0.0001	0.044	-0.010658
2025-06-17 13:44:57	1001	4.87e-06	0.0001	0.0441	-0.001904
2025-06-17 13:44:58	1002	4.85e-06	0.0001	0.0443	-0.001904
2025-06-17 13:44:59	1003	4.85e-06	0.0001	0.0445	-0.001904
2025-06-17 13:45:00	1004	4.85e-06	0.0001	0.0447	0.002472
2025-06-17 13:45:01	1005	4.87e-06	0.0001	0.0449	-0.006281
2025-06-17 13:45:02	1006	4.87e-06	0.0001	0.0451	-0.001904
2025-06-17 13:45:03	1007	4.87e-06	0.0001	0.0457	0.002472
2025-06-17 13:45:04	1008	4.85e-06	0.0001	0.0464	-0.010658
2025-06-17 13:45:05	1009	4.85e-06	0.0001	0.0473	0.002472
2025-06-17 13:45:07	1011	4.85e-06	0.0001	0.0489	0.006849
2025-06-17 13:45:08	1012	4.85e-06	0.0001	0.0532	0.006849
2025-06-17 13:45:09	1013	4.87e-06	0.0001	0.0587	0.01998
2025-06-17 13:45:10	1014	4.83e-06	0.0001	0.0679	0.01998
2025-06-17 13:45:11	1015	4.85e-06	0.0001	0.081	0.046242
2025-06-17 13:45:12	1016	4.79e-06	0.0001	0.108	0.068126
2025-06-17 13:45:13	1017	4.77e-06	0.0001	0.134	0.090011
2025-06-17 13:45:14	1018	4.77e-06	0.0001	0.161	0.125026
2025-06-17 13:45:15	1019	4.75e-06	0.0001	0.193	0.142534
2025-06-17 13:45:16	1020	4.75e-06	0.0001	0.227	0.181926
2025-06-17 13:45:17	1021	4.77e-06	0.0001	0.261	0.212564
2025-06-17 13:45:18	1022	4.77e-06	0.0001	0.296	0.247579
2025-06-17 13:45:19	1023	4.75e-06	0.0001	0.336	0.300102
2025-06-17 13:45:20	1024	4.75e-06	0.0001	0.386	0.348248
2025-06-17 13:45:21	1025	4.75e-06	0.0001	0.436	0.392017
2025-06-17 13:45:22	1026	4.75e-06	0.0001	0.48	0.44454
2025-06-17 13:45:23	1027	4.75e-06	0.0001	0.524	0.488309
2025-06-17 13:45:24	1028	4.75e-06	0.0001	0.578	0.536455
2025-06-17 13:45:25	1029	4.75e-06	0.0001	0.634	0.606486
2025-06-17 13:45:26	1030	4.75e-06	0.0001	0.682	0.659009
2025-06-17 13:45:27	1031	4.75e-06	0.0001	0.747	0.711532
2025-06-17 13:45:28	1032	4.77e-06	0.0001	0.825	0.794693
2025-06-17 13:45:29	1033	4.75e-06	0.0001	0.882	0.860347
2025-06-17 13:45:30	1034	4.75e-06	0.0001	0.941	0.926
2025-06-17 13:45:31	1035	4.77e-06	0.0001	1.01	0.974146
2025-06-17 13:45:32	1036	4.77e-06	0.0001	1.07	1.05293
2025-06-17 13:45:33	1037	4.77e-06	0.0001	1.14	1.10545
2025-06-17 13:45:34	1038	4.75e-06	0.0001	1.2	1.16235
2025-06-17 13:45:35	1039	4.75e-06	0.0001	1.25	1.21488
2025-06-17 13:45:36	1040	4.77e-06	0.0001	1.31	1.27178
2025-06-17 13:45:37	1041	4.77e-06	0.0001	1.38	1.35056
2025-06-17 13:45:37	1041	4.75e-06	0.0001	1.44	1.39871
2025-06-17 13:45:38	1042	4.75e-06	0.0001	1.49	1.46436
2025-06-17 13:45:39	1043	4.75e-06	0.0001	1.54	1.50813
2025-06-17 13:45:40	1044	4.75e-06	0.0001	1.59	1.55628
2025-06-17 13:45:41	1045	4.75e-06	0.0001	1.63	1.60004
2025-06-17 13:45:42	1046	4.77e-06	0.0001	1.68	1.64819
2025-06-17 13:45:43	1047	4.77e-06	0.0001	1.72	1.70947
2025-06-17 13:45:44	1048	4.75e-06	0.0001	1.77	1.74886
2025-06-17 13:45:46	1050	4.75e-06	0.0001	1.81	1.78388
2025-06-17 13:45:46	1050	4.75e-06	0.0001	1.87	1.84078
2025-06-17 13:45:47	1051	4.75e-06	0.0001	1.91	1.86704
2025-06-17 13:45:48	1052	4.75e-06	0.0001	1.94	1.91518
2025-06-17 13:45:49	1053	4.75e-06	0.0001	1.97	1.94582
2025-06-17 13:45:51	1055	4.75e-06	0.0001	2	1.95895
2025-06-17 13:45:52	1056	4.75e-06	0.0001	2.04	2.00272
2025-06-17 13:45:53	1057	4.77e-06	0.0001	2.06	2.01585
2025-06-17 13:45:54	1058	4.75e-06	0.0001	2.09	2.03774
2025-06-17 13:45:55	1059	4.74e-06	0.0001	2.11	2.05524
2025-06-17 13:45:56	1060	4.72e-06	0.0001	2.13	2.06837
2025-06-17 13:45:57	1061	4.72e-06	0.0001	2.15	2.11214
2025-06-17 13:45:58	1062	4.68e-06	0.0001	2.16	2.1209
2025-06-17 13:45:59	1063	4.66e-06	0.0001	2.17	2.11652
2025-06-17 13:46:00	1064	4.66e-06	0.0001	2.18	2.13841
2025-06-17 13:46:01	1065	4.66e-06	0.0001	2.19	2.13841
2025-06-17 13:46:02	1066	4.66e-06	0.0001	2.2	2.15591
2025-06-17 13:46:03	1067	4.66e-06	0.0001	2.21	2.16467
2025-06-17 13:46:03	1067	4.66e-06	0.0001	2.22	2.18655
2025-06-17 13:46:04	1068	4.64e-06	0.0001	2.23	2.18217
2025-06-17 13:46:05	1069	4.66e-06	0.0001	2.24	2.18655
2025-06-17 13:46:07	1071	4.66e-06	0.0001	2.25	2.19093
2025-06-17 13:46:08	1072	4.66e-06	0.0001	2.26	2.20844
2025-06-17 13:46:09	1073	4.66e-06	0.0001	2.26	2.20406
2025-06-17 13:46:10	1074	4.66e-06	0.0001	2.28	2.21281
2025-06-17 13:46:11	1075	4.66e-06	0.0001	2.28	2.22157
2025-06-17 13:46:12	1076	4.66e-06	0.0001	2.28	2.2347
2025-06-17 13:46:13	1077	4.66e-06	0.0001	2.29	2.2347
2025-06-17 13:46:14	1078	4.66e-06	0.0001	2.29	2.2347
2025-06-17 13:46:15	1079	4.66e-06	0.0001	2.29	2.24345
2025-06-17 13:46:16	1080	4.66e-06	0.0001	2.29	2.23907
2025-06-17 13:46:17	1081	4.66e-06	0.0001	2.31	2.23907
2025-06-17 13:46:18	1082	4.66e-06	0.0001	2.31	2.24345
2025-06-17 13:46:19	1083	4.66e-06	0.0001	2.31	2.2522
2025-06-17 13:46:20	1084	4.66e-06	0.0001	2.31	2.25658
2025-06-17 13:46:21	1085	4.66e-06	0.0001	2.32	2.2522
2025-06-17 13:46:22	1086	4.66e-06	0.0001	2.32	2.25658
2025-06-17 13:46:23	1087	4.66e-06	0.0001	2.32	2.26971
2025-06-17 13:46:24	1088	4.66e-06	0.0001	2.32	2.24783
2025-06-17 13:46:25	1089	4.66e-06	0.0001	2.32	2.26533
2025-06-17 13:46:26	1090	4.66e-06	0.0001	2.32	2.27409
2025-06-17 13:46:27	1091	4.66e-06	0.0001	2.32	2.26971
2025-06-17 13:46:28	1092	4.66e-06	0.0001	2.32	2.26971
2025-06-17 13:46:29	1093	4.66e-06	0.0001	2.32	2.26971
2025-06-17 13:46:30	1094	4.66e-06	0.0001	2.34	2.27847
2025-06-17 13:46:31	1095	4.66e-06	0.0001	2.34	2.26533
2025-06-17 13:46:32	1096	4.66e-06	0.0001	2.34	2.27409
2025-06-17 13:46:33	1097	4.66e-06	0.0001	2.34	2.26971
2025-06-17 13:46:34	1098	4.66e-06	0.0001	2.34	2.27409
2025-06-17 13:46:35	1099	4.66e-06	0.0001	2.34	2.27847
2025-06-17 13:46:36	1100	4.66e-06	0.0001	2.34	2.27847
2025-06-17 13:46:37	1101	4.66e-06	0.0001	2.34	2.28284
2025-06-17 13:46:38	1102	4.66e-06	0.0001	2.34	2.27409
2025-06-17 13:46:39	1103	4.66e-06	0.0001	2.34	2.28284
2025-06-17 13:46:40	1104	4.66e-06	0.0001	2.34	2.27847
2025-06-17 13:46:41	1105	4.66e-06	0.0001	2.34	2.27409
2025-06-17 13:46:42	1106	4.68e-06	0.0001	2.34	2.28722
2025-06-17 13:46:43	1107	4.66e-06	0.0001	2.34	2.26971
2025-06-17 13:46:44	1108	4.64e-06	0.0001	2.34	2.28722
2025-06-17 13:46:45	1109	4.66e-06	0.0001	2.34	2.28284
2025-06-17 13:46:46	1110	4.66e-06	0.0001	2.34	2.27847
2025-06-17 13:46:47	1111	4.66e-06	0.0001	2.34	2.26971
2025-06-17 13:46:48	1112	4.64e-06	0.0001	2.34	2.27409
2025-06-17 13:46:49	1113	4.66e-06	0.0001	2.34	2.28284
2025-06-17 13:46:50	1114	4.66e-06	0.0001	2.34	2.26971
2025-06-17 13:46:51	1115	4.66e-06	0.0001	2.34	2.26971
2025-06-17 13:46:52	1116	4.64e-06	0.0001	2.34	2.27409
2025-06-17 13:46:53	1117	4.66e-06	0.0001	2.34	2.26533
2025-06-17 13:46:54	1118	4.66e-06	0.0001	2.33	2.26971
2025-06-17 13:46:55	1119	4.66e-06	0.0001	2.32	2.26971
2025-06-17 13:46:56	1120	4.66e-06	0.0001	2.32	2.26971
2025-06-17 13:46:57	1121	4.66e-06	0.0001	2.32	2.26971
2025-06-17 13:46:58	1122	4.66e-06	0.0001	2.32	2.26971
2025-06-17 13:46:59	1123	4.66e-06	0.0001	2.32	2.27847
2025-06-17 13:47:00	1124	4.66e-06	0.0001	2.32	2.27409
2025-06-17 13:47:01	1125	4.66e-06	0.0001	2.32	2.27409
2025-06-17 13:47:02	1126	4.66e-06	0.0001	2.32	2.27409
2025-06-17 13:47:03	1127	4.66e-06	0.0001	2.32	2.27847
2025-06-17 13:47:03	1127	4.66e-06	0.0001	2.32	2.27847
2025-06-17 13:47:04	1128	4.66e-06	0.0001	2.32	2.26533
2025-06-17 13:47:05	1129	4.66e-06	0.0001	2.32	2.26533
2025-06-17 13:47:06	1130	4.66e-06	0.0001	2.32	2.27409
2025-06-17 13:47:07	1131	4.66e-06	0.0001	2.32	2.28284
2025-06-17 13:47:08	1132	4.66e-06	0.0001	2.32	2.26533
2025-06-17 13:47:09	1133	4.64e-06	0.0001	2.32	2.27847
2025-06-17 13:47:10	1134	4.66e-06	0.0001	2.32	2.28284
2025-06-17 13:47:11	1135	4.66e-06	0.0001	2.32	2.27409
2025-06-17 13:47:12	1136	4.66e-06	0.0001	2.32	2.26971
2025-06-17 13:47:13	1137	4.66e-06	0.0001	2.32	2.28284
2025-06-17 13:47:14	1138	4.66e-06	0.0001	2.32	2.26971
2025-06-17 13:47:15	1139	4.66e-06	0.0001	2.32	2.27847
2025-06-17 13:47:16	1140	4.66e-06	0.0001	2.32	2.27409
2025-06-17 13:47:17	1141	4.66e-06	0.0001	2.31	2.27409
2025-06-17 13:47:18	1142	4.66e-06	0.0001	2.31	2.28284
2025-06-17 13:47:19	1143	4.66e-06	0.0001	2.31	2.26533
2025-06-17 13:47:20	1144	4.66e-06	0.0001	2.31	2.28284
2025-06-17 13:47:21	1145	4.66e-06	0.0001	2.31	2.27847
2025-06-17 13:47:22	1146	4.66e-06	0.0001	2.31	2.26971
2025-06-17 13:47:23	1147	4.66e-06	0.0001	2.31	2.26096
2025-06-17 13:47:24	1148	4.64e-06	0.0001	2.31	2.25658
2025-06-17 13:47:25	1149	4.58e-06	0.0001	2.31	2.26533
2025-06-17 13:47:26	1150	4.56e-06	0.0001	2.31	2.26971
2025-06-17 13:47:27	1151	4.56e-06	0.0001	2.31	2.26971
2025-06-17 13:47:28	1152	4.54e-06	0.0001	2.3	2.26533
2025-06-17 13:47:28	1152	4.56e-06	0.0001	2.29	2.24783
2025-06-17 13:47:29	1153	4.54e-06	0.0001	2.29	2.26096
2025-06-17 13:47:30	1154	4.54e-06	0.0001	2.29	2.24783
2025-06-17 13:47:31	1155	4.56e-06	0.0001	2.29	2.24783
2025-06-17 13:47:32	1156	4.56e-06	0.0001	2.29	2.26533
2025-06-17 13:47:33	1157	4.56e-06	0.0001	2.29	2.24345
2025-06-17 13:47:34	1158	4.56e-06	0.0001	2.29	2.24783
2025-06-17 13:47:35	1159	4.56e-06	0.0001	2.29	2.26096
2025-06-17 13:47:36	1160	4.56e-06	0.0001	2.29	2.24783
2025-06-17 13:47:37	1161	4.56e-06	0.0001	2.29	2.25658
2025-06-17 13:47:38	1162	4.54e-06	0.0001	2.29	2.25658
2025-06-17 13:47:39	1163	4.56e-06	0.0001	2.28	2.24345
2025-06-17 13:47:40	1164	4.56e-06	0.0001	2.28	2.26096
2025-06-17 13:47:41	1165	4.56e-06	0.0001	2.28	2.23907
2025-06-17 13:47:42	1166	4.56e-06	0.0001	2.28	2.2522
2025-06-17 13:47:43	1167	4.56e-06	0.0001	2.28	2.26096
2025-06-17 13:47:44	1168	4.56e-06	0.0001	2.28	2.23907
2025-06-17 13:47:45	1169	4.56e-06	0.0001	2.26	2.25658
2025-06-17 13:47:46	1170	4.54e-06	0.0001	2.26	2.22594
2025-06-17 13:47:47	1171	4.54e-06	0.0001	2.26	2.2347
2025-06-17 13:47:48	1172	4.56e-06	0.0001	2.26	2.24345
2025-06-17 13:47:49	1173	4.56e-06	0.0001	2.26	2.22594
2025-06-17 13:47:50	1174	4.54e-06	0.0001	2.26	2.22594
2025-06-17 13:47:51	1175	4.54e-06	0.0001	2.25	2.23032
2025-06-17 13:47:52	1176	4.56e-06	0.0001	2.25	2.23032
2025-06-17 13:47:53	1177	4.56e-06	0.0001	2.25	2.22594
2025-06-17 13:47:54	1178	4.56e-06	0.0001	2.25	2.22157
2025-06-17 13:47:54	1178	4.56e-06	0.0001	2.24	2.22157
2025-06-17 13:47:55	1179	4.56e-06	0.0001	2.24	2.20844
2025-06-17 13:47:56	1180	4.56e-06	0.0001	2.23	2.20844
2025-06-17 13:47:57	1181	4.56e-06	0.0001	2.22	2.1953
2025-06-17 13:47:58	1182	4.56e-06	0.0001	2.21	2.19093
2025-06-17 13:47:59	1183	4.56e-06	0.0001	2.21	2.16904
2025-06-17 13:48:00	1184	4.56e-06	0.0001	2.21	2.1953
2025-06-17 13:48:01	1185	4.56e-06	0.0001	2.2	2.1778
2025-06-17 13:48:02	1186	4.56e-06	0.0001	2.19	2.16904
2025-06-17 13:48:03	1187	4.54e-06	0.0001	2.19	2.15591
2025-06-17 13:48:04	1188	4.56e-06	0.0001	2.18	2.15153
2025-06-17 13:48:05	1189	4.56e-06	0.0001	2.17	2.15153
2025-06-17 13:48:06	1190	4.56e-06	0.0001	2.17	2.14278
2025-06-17 13:48:07	1191	4.56e-06	0.0001	2.16	2.13403
2025-06-17 13:48:08	1192	4.56e-06	0.0001	2.15	2.11214
2025-06-17 13:48:09	1193	4.54e-06	0.0001	2.14	2.09901
2025-06-17 13:48:10	1194	4.56e-06	0.0001	2.12	2.09464
2025-06-17 13:48:11	1195	4.54e-06	0.0001	2.11	2.064
2025-06-17 13:48:12	1196	4.56e-06	0.0001	2.09	2.04649
2025-06-17 13:48:13	1197	4.56e-06	0.0001	2.07	2.04211
2025-06-17 13:48:14	1198	4.54e-06	0.0001	2.06	2.02461
2025-06-17 13:48:15	1199	4.56e-06	0.0001	2.04	1.99397
2025-06-17 13:48:16	1200	4.56e-06	0.0001	2.02	1.97208
2025-06-17 13:48:17	1201	4.54e-06	0.0001	2	1.95457
2025-06-17 13:48:18	1202	4.56e-06	0.0001	1.97	1.94144
2025-06-17 13:48:19	1203	4.56e-06	0.0001	1.96	1.90205
2025-06-17 13:48:19	1203	4.56e-06	0.0001	1.93	1.88892
2025-06-17 13:48:20	1204	4.54e-06	0.0001	1.92	1.88017
2025-06-17 13:48:21	1205	4.54e-06	0.0001	1.9	1.85828
2025-06-17 13:48:22	1206	4.56e-06	0.0001	1.88	1.86266
2025-06-17 13:48:23	1207	4.54e-06	0.0001	1.87	1.83202
2025-06-17 13:48:24	1208	4.54e-06	0.0001	1.86	1.82764
2025-06-17 13:48:25	1209	4.56e-06	0.0001	1.84	1.82327
2025-06-17 13:48:26	1210	4.56e-06	0.0001	1.83	1.81889
2025-06-17 13:48:27	1211	4.54e-06	0.0001	1.82	1.79701
2025-06-17 13:48:28	1212	4.56e-06	0.0001	1.82	1.78825
2025-06-17 13:48:29	1213	4.56e-06	0.0001	1.81	1.78825
2025-06-17 13:48:30	1214	4.56e-06	0.0001	1.81	1.7795
2025-06-17 13:48:31	1215	4.56e-06	0.0001	1.8	1.7795
2025-06-17 13:48:32	1216	4.56e-06	0.0001	1.8	1.7795
2025-06-17 13:48:33	1217	4.56e-06	0.0001	1.8	1.77074
2025-06-17 13:48:34	1218	4.54e-06	0.0001	1.78	1.76637
2025-06-17 13:48:35	1219	4.56e-06	0.0001	1.78	1.77074
2025-06-17 13:48:36	1220	4.54e-06	0.0001	1.78	1.76637
2025-06-17 13:48:37	1221	4.56e-06	0.0001	1.78	1.76199
2025-06-17 13:48:38	1222	4.56e-06	0.0001	1.77	1.75761
2025-06-17 13:48:39	1223	4.56e-06	0.0001	1.77	1.76199
2025-06-17 13:48:40	1224	4.54e-06	0.0001	1.77	1.76199
2025-06-17 13:48:41	1225	4.56e-06	0.0001	1.77	1.74011
2025-06-17 13:48:42	1226	4.56e-06	0.0001	1.77	1.73573
2025-06-17 13:48:43	1227	4.56e-06	0.0001	1.77	1.74448
2025-06-17 13:48:44	1228	4.56e-06	0.0001	1.76	1.74886
2025-06-17 13:48:45	1229	4.54e-06	0.0001	1.76	1.75324
2025-06-17 13:48:46	1230	4.56e-06	0.0001	1.76	1.74011
2025-06-17 13:48:47	1231	4.56e-06	0.0001	1.76	1.7226
2025-06-17 13:48:48	1232	4.56e-06	0.0001	1.76	1.75324
2025-06-17 13:48:49	1233	4.56e-06	0.0001	1.76	1.73573
2025-06-17 13:48:50	1234	4.56e-06	0.0001	1.76	1.73135
2025-06-17 13:48:51	1235	4.56e-06	0.0001	1.76	1.74448
2025-06-17 13:48:52	1236	4.56e-06	0.0001	1.76	1.73573
2025-06-17 13:48:53	1237	4.56e-06	0.0001	1.76	1.74011
2025-06-17 13:48:53	1237	4.56e-06	0.0001	1.75	1.74448
2025-06-17 13:48:54	1238	4.54e-06	0.0001	1.75	1.73135
2025-06-17 13:48:55	1239	4.54e-06	0.0001	1.75	1.74448
2025-06-17 13:48:56	1240	4.56e-06	0.0001	1.75	1.72697
2025-06-17 13:48:57	1241	4.56e-06	0.0001	1.75	1.74011
2025-06-17 13:48:58	1242	4.56e-06	0.0001	1.75	1.73573
2025-06-17 13:48:59	1243	4.56e-06	0.0001	1.74	1.73135
2025-06-17 13:49:00	1244	4.56e-06	0.0001	1.74	1.72697
2025-06-17 13:49:01	1245	4.56e-06	0.0001	1.74	1.7226
2025-06-17 13:49:02	1246	4.56e-06	0.0001	1.74	1.70947
2025-06-17 13:49:03	1247	4.54e-06	0.0001	1.73	1.72697
2025-06-17 13:49:04	1248	4.56e-06	0.0001	1.73	1.70071
2025-06-17 13:49:05	1249	4.54e-06	0.0001	1.72	1.71822
2025-06-17 13:49:06	1250	4.56e-06	0.0001	1.72	1.7226
2025-06-17 13:49:07	1251	4.56e-06	0.0001	1.72	1.73573
2025-06-17 13:49:08	1252	4.56e-06	0.0001	1.72	1.71822
2025-06-17 13:49:10	1254	4.56e-06	0.0001	1.7	1.70947
2025-06-17 13:49:10	1254	4.56e-06	0.0001	1.71	1.71822
2025-06-17 13:49:11	1255	4.56e-06	0.0001	1.7	1.7226
2025-06-17 13:49:12	1256	4.56e-06	0.0001	1.69	1.68758
2025-06-17 13:49:13	1257	4.56e-06	0.0001	1.69	1.69634
2025-06-17 13:49:15	1259	4.54e-06	0.0001	1.69	1.68321
2025-06-17 13:49:16	1260	4.56e-06	0.0001	1.69	1.68758
2025-06-17 13:49:17	1261	4.54e-06	0.0001	1.68	1.69634
2025-06-17 13:49:18	1262	4.56e-06	0.0001	1.68	1.70509
2025-06-17 13:49:19	1263	4.56e-06	0.0001	1.68	1.68321
2025-06-17 13:49:20	1264	4.56e-06	0.0001	1.68	1.70071
2025-06-17 13:49:21	1265	4.56e-06	0.0001	1.67	1.69196
2025-06-17 13:49:22	1266	4.56e-06	0.0001	1.67	1.68321
2025-06-17 13:49:23	1267	4.54e-06	0.0001	1.67	1.68321
2025-06-17 13:49:24	1268	4.56e-06	0.0001	1.66	1.68758
2025-06-17 13:49:25	1269	4.56e-06	0.0001	1.66	1.68758
2025-06-17 13:49:26	1270	4.56e-06	0.0001	1.66	1.67007
2025-06-17 13:49:27	1271	4.56e-06	0.0001	1.65	1.68758
2025-06-17 13:49:28	1272	4.56e-06	0.0001	1.65	1.67007
2025-06-17 13:49:29	1273	4.56e-06	0.0001	1.65	1.67445
2025-06-17 13:49:30	1274	4.56e-06	0.0001	1.66	1.67883
2025-06-17 13:49:31	1275	4.56e-06	0.0001	1.65	1.66132
2025-06-17 13:49:32	1276	4.56e-06	0.0001	1.65	1.67445
2025-06-17 13:49:33	1277	4.56e-06	0.0001	1.65	1.6657
2025-06-17 13:49:34	1278	4.54e-06	0.0001	1.64	1.6657
2025-06-17 13:49:35	1279	4.54e-06	0.0001	1.64	1.67007
2025-06-17 13:49:36	1280	4.54e-06	0.0001	1.64	1.65694
2025-06-17 13:49:37	1281	4.56e-06	0.0001	1.64	1.65694
2025-06-17 13:49:38	1282	4.56e-06	0.0001	1.63	1.65257
2025-06-17 13:49:39	1283	4.56e-06	0.0001	1.63	1.6657
2025-06-17 13:49:40	1284	4.56e-06	0.0001	1.63	1.65694
2025-06-17 13:49:41	1285	4.54e-06	0.0001	1.63	1.65694
2025-06-17 13:49:42	1286	4.54e-06	0.0001	1.63	1.63944
2025-06-17 13:49:43	1287	4.54e-06	0.0001	1.62	1.64819
2025-06-17 13:49:44	1288	4.54e-06	0.0001	1.62	1.66132
2025-06-17 13:49:45	1289	4.54e-06	0.0001	1.62	1.65257
2025-06-17 13:49:46	1290	4.56e-06	0.0001	1.62	1.65694
2025-06-17 13:49:47	1291	4.56e-06	0.0001	1.62	1.64819
2025-06-17 13:49:48	1292	4.54e-06	0.0001	1.61	1.64381
2025-06-17 13:49:49	1293	4.54e-06	0.0001	1.61	1.64819
2025-06-17 13:49:50	1294	4.56e-06	0.0001	1.61	1.63506
2025-06-17 13:49:51	1295	4.54e-06	0.0001	1.61	1.66132
2025-06-17 13:49:52	1296	4.56e-06	0.0001	1.61	1.64819
2025-06-17 13:49:53	1297	4.56e-06	0.0001	1.6	1.63506
2025-06-17 13:49:54	1298	4.56e-06	0.0001	1.6	1.63944
2025-06-17 13:49:55	1299	4.56e-06	0.0001	1.6	1.63068
2025-06-17 13:49:56	1300	4.56e-06	0.0001	1.6	1.63068
2025-06-17 13:49:57	1301	4.56e-06	0.0001	1.6	1.63944
2025-06-17 13:49:58	1302	4.54e-06	0.0001	1.6	1.63506
2025-06-17 13:49:59	1303	4.56e-06	0.0001	1.6	1.63944
2025-06-17 13:50:00	1304	4.56e-06	0.0001	1.6	1.62631
2025-06-17 13:50:01	1305	4.56e-06	0.0001	1.59	1.62193
2025-06-17 13:50:02	1306	4.56e-06	0.0001	1.59	1.62193
2025-06-17 13:50:03	1307	4.56e-06	0.0001	1.59	1.61755
2025-06-17 13:50:04	1308	4.56e-06	0.0001	1.59	1.61755
2025-06-17 13:50:05	1309	4.56e-06	0.0001	1.59	1.61318
2025-06-17 13:50:06	1310	4.56e-06	0.0001	1.59	1.62193
2025-06-17 13:50:07	1311	4.56e-06	0.0001	1.59	1.59567
2025-06-17 13:50:08	1312	4.56e-06	0.0001	1.58	1.63068
2025-06-17 13:50:09	1313	4.56e-06	0.0001	1.58	1.60442
2025-06-17 13:50:10	1314	4.56e-06	0.0001	1.58	1.62193
2025-06-17 13:50:11	1315	4.56e-06	0.0001	1.58	1.61755
2025-06-17 13:50:12	1316	4.56e-06	0.0001	1.58	1.62193
2025-06-17 13:50:13	1317	4.56e-06	0.0001	1.58	1.61755
2025-06-17 13:50:14	1318	4.56e-06	0.0001	1.58	1.61755
2025-06-17 13:50:15	1319	4.54e-06	0.0001	1.57	1.61755
2025-06-17 13:50:16	1320	4.56e-06	0.0001	1.57	1.61318
2025-06-17 13:50:17	1321	4.54e-06	0.0001	1.57	1.61318
2025-06-17 13:50:18	1322	4.54e-06	0.0001	1.57	1.60004
2025-06-17 13:50:19	1323	4.56e-06	0.0001	1.57	1.60442
2025-06-17 13:50:20	1324	4.54e-06	0.0001	1.56	1.60004
2025-06-17 13:50:21	1325	4.56e-06	0.0001	1.56	1.6088
2025-06-17 13:50:22	1326	4.56e-06	0.0001	1.56	1.59129
2025-06-17 13:50:23	1327	4.56e-06	0.0001	1.56	1.60004
2025-06-17 13:50:24	1328	4.54e-06	0.0001	1.56	1.6088
2025-06-17 13:50:25	1329	4.54e-06	0.0001	1.56	1.60004
2025-06-17 13:50:26	1330	4.56e-06	0.0001	1.55	1.60004
2025-06-17 13:50:27	1331	4.56e-06	0.0001	1.55	1.59567
2025-06-17 13:50:27	1331	4.56e-06	0.0001	1.55	1.58691
2025-06-17 13:50:29	1333	4.56e-06	0.0001	1.55	1.59567
2025-06-17 13:50:30	1334	4.54e-06	0.0001	1.55	1.58254
2025-06-17 13:50:31	1335	4.56e-06	0.0001	1.55	1.58691
2025-06-17 13:50:32	1336	4.54e-06	0.0001	1.55	1.60004
2025-06-17 13:50:33	1337	4.56e-06	0.0001	1.55	1.62193
2025-06-17 13:50:34	1338	4.56e-06	0.0001	1.55	1.58254
2025-06-17 13:50:35	1339	4.56e-06	0.0001	1.55	1.59129
2025-06-17 13:50:35	1339	4.56e-06	0.0001	1.55	1.58691
2025-06-17 13:50:37	1341	4.56e-06	0.0001	1.55	1.58254
2025-06-17 13:50:38	1342	4.56e-06	0.0001	1.54	1.58254
2025-06-17 13:50:39	1343	4.54e-06	0.0001	1.54	1.59129
2025-06-17 13:50:40	1344	4.56e-06	0.0001	1.54	1.59129
2025-06-17 13:50:41	1345	4.56e-06	0.0001	1.54	1.58691
2025-06-17 13:50:42	1346	4.56e-06	0.0001	1.54	1.58254
2025-06-17 13:50:43	1347	4.56e-06	0.0001	1.54	1.57816
2025-06-17 13:50:44	1348	4.56e-06	0.0001	1.54	1.56065
2025-06-17 13:50:44	1348	4.56e-06	0.0001	1.54	1.56503
2025-06-17 13:50:45	1349	4.56e-06	0.0001	1.54	1.57816
2025-06-17 13:50:46	1350	4.56e-06	0.0001	1.54	1.57816
2025-06-17 13:50:47	1351	4.54e-06	0.0001	1.53	1.57378
2025-06-17 13:50:48	1352	4.56e-06	0.0001	1.53	1.59129
2025-06-17 13:50:49	1353	4.56e-06	0.0001	1.53	1.56941
2025-06-17 13:50:50	1354	4.56e-06	0.0001	1.53	1.58254
2025-06-17 13:50:51	1355	4.56e-06	0.0001	1.53	1.56941
2025-06-17 13:50:52	1356	4.56e-06	0.0001	1.53	1.57378
2025-06-17 13:50:53	1357	4.54e-06	0.0001	1.52	1.56941
2025-06-17 13:50:54	1358	4.56e-06	0.0001	1.52	1.57816
2025-06-17 13:50:55	1359	4.56e-06	0.0001	1.52	1.56941
2025-06-17 13:50:56	1360	4.56e-06	0.0001	1.52	1.5519
2025-06-17 13:50:57	1361	4.54e-06	0.0001	1.52	1.54752
2025-06-17 13:50:58	1362	4.56e-06	0.0001	1.52	1.56503
2025-06-17 13:50:59	1363	4.56e-06	0.0001	1.52	1.55628
2025-06-17 13:51:00	1364	4.56e-06	0.0001	1.52	1.57378
2025-06-17 13:51:01	1365	4.56e-06	0.0001	1.52	1.55628
2025-06-17 13:51:02	1366	4.54e-06	0.0001	1.52	1.56503
2025-06-17 13:51:03	1367	4.54e-06	0.0001	1.52	1.56503
2025-06-17 13:51:04	1368	4.56e-06	0.0001	1.52	1.5519
2025-06-17 13:51:05	1369	4.52e-06	0.0001	1.52	1.55628
2025-06-17 13:51:06	1370	4.54e-06	0.0001	1.52	1.54752
2025-06-17 13:51:07	1371	4.54e-06	0.0001	1.52	1.54752
2025-06-17 13:51:08	1372	4.52e-06	0.0001	1.52	1.55628
2025-06-17 13:51:09	1373	4.54e-06	0.0001	1.52	1.55628
2025-06-17 13:51:10	1374	4.54e-06	0.0001	1.52	1.5519
2025-06-17 13:51:10	1374	4.54e-06	0.0001	1.52	1.5519
2025-06-17 13:51:11	1375	4.54e-06	0.0001	1.51	1.54752
2025-06-17 13:51:12	1376	4.56e-06	0.0001	1.51	1.53877
2025-06-17 13:51:13	1377	4.56e-06	0.0001	1.51	1.53439
2025-06-17 13:51:14	1378	4.54e-06	0.0001	1.51	1.54314
2025-06-17 13:51:15	1379	4.52e-06	0.0001	1.51	1.54314
2025-06-17 13:51:16	1380	4.54e-06	0.0001	1.51	1.53877
2025-06-17 13:51:17	1381	4.47e-06	0.0001	1.51	1.54314
2025-06-17 13:51:18	1382	4.5e-06	0.0001	1.5	1.53001
2025-06-17 13:51:19	1383	4.5e-06	0.0001	1.5	1.54314
2025-06-17 13:51:20	1384	4.48e-06	0.0001	1.5	1.5519
2025-06-17 13:51:21	1385	4.48e-06	0.0001	1.5	1.53877
2025-06-17 13:51:22	1386	4.5e-06	0.0001	1.5	1.52564
2025-06-17 13:51:23	1387	4.48e-06	0.0001	1.5	1.53439
2025-06-17 13:51:24	1388	4.47e-06	0.0001	1.5	1.53439
2025-06-17 13:51:25	1389	4.5e-06	0.0001	1.5	1.54752
2025-06-17 13:51:26	1390	4.48e-06	0.0001	1.49	1.53439
2025-06-17 13:51:27	1391	4.5e-06	0.0001	1.49	1.54752
2025-06-17 13:51:28	1392	4.5e-06	0.0001	1.49	1.52564
2025-06-17 13:51:29	1393	4.5e-06	0.0001	1.49	1.53877
2025-06-17 13:51:30	1394	4.52e-06	0.0001	1.49	1.53001
2025-06-17 13:51:31	1395	4.52e-06	0.0001	1.49	1.51688
2025-06-17 13:51:32	1396	4.52e-06	0.0001	1.49	1.53439
2025-06-17 13:51:33	1397	4.5e-06	0.0001	1.49	1.53439
2025-06-17 13:51:34	1398	4.54e-06	0.0001	1.49	1.51251
2025-06-17 13:51:35	1399	4.48e-06	0.0001	1.49	1.53439
2025-06-17 13:51:35	1399	4.5e-06	0.0001	1.49	1.51688
2025-06-17 13:51:36	1400	4.52e-06	0.0001	1.49	1.53001
2025-06-17 13:51:37	1401	4.54e-06	0.0001	1.48	1.53439
2025-06-17 13:51:38	1402	4.52e-06	0.0001	1.48	1.52564
2025-06-17 13:51:39	1403	4.52e-06	0.0001	1.48	1.51688
2025-06-17 13:51:40	1404	4.52e-06	0.0001	1.48	1.53001
2025-06-17 13:51:41	1405	4.48e-06	0.0001	1.48	1.52126
2025-06-17 13:51:42	1406	4.47e-06	0.0001	1.48	1.53439
2025-06-17 13:51:43	1407	4.52e-06	0.0001	1.48	1.51688
2025-06-17 13:51:44	1408	4.5e-06	0.0001	1.48	1.53001
2025-06-17 13:51:45	1409	4.48e-06	0.0001	1.47	1.52564
2025-06-17 13:51:46	1410	4.38e-06	0.0001	1.48	1.51251
2025-06-17 13:51:47	1411	4.33e-06	0.0001	1.48	1.52126
2025-06-17 13:51:48	1412	4.32e-06	0.0001	1.47	1.50813
2025-06-17 13:51:49	1413	4.31e-06	0.0001	1.47	1.50375
2025-06-17 13:51:50	1414	4.31e-06	0.0001	1.47	1.50375
2025-06-17 13:51:51	1415	4.25e-06	0.000162	1.48	1.49938
2025-06-17 13:51:52	1416	4.25e-06	0.000288	1.47	1.51251
2025-06-17 13:51:53	1417	4.25e-06	0.000405	1.47	1.50375
2025-06-17 13:51:54	1418	4.25e-06	0.000519	1.47	1.50375
2025-06-17 13:51:55	1419	4.25e-06	0.000623	1.47	1.50813
2025-06-17 13:51:56	1420	4.23e-06	0.000727	1.47	1.49938
2025-06-17 13:51:57	1421	4.25e-06	0.000802	1.47	1.50813
2025-06-17 13:51:58	1422	4.22e-06	0.000885	1.47	1.50813
2025-06-17 13:51:59	1423	4.19e-06	0.000953	1.47	1.50375
2025-06-17 13:52:00	1424	4.19e-06	0.00101	1.47	1.51251
2025-06-17 13:52:01	1425	4.19e-06	0.00106	1.47	1.495
2025-06-17 13:52:01	1425	4.19e-06	0.00111	1.47	1.49938
2025-06-17 13:52:02	1426	4.19e-06	0.00115	1.46	1.495
2025-06-17 13:52:03	1427	4.2e-06	0.00119	1.46	1.49938
2025-06-17 13:52:04	1428	4.19e-06	0.00122	1.46	1.47749
2025-06-17 13:52:05	1429	4.19e-06	0.00125	1.46	1.50375
2025-06-17 13:52:06	1430	4.19e-06	0.00127	1.46	1.50375
2025-06-17 13:52:07	1431	4.19e-06	0.00129	1.46	1.49938
2025-06-17 13:52:08	1432	4.17e-06	0.00131	1.46	1.49938
2025-06-17 13:52:09	1433	4.19e-06	0.00133	1.46	1.47749
2025-06-17 13:52:10	1434	4.19e-06	0.00134	1.45	1.50375
2025-06-17 13:52:11	1435	4.2e-06	0.00136	1.45	1.49062
2025-06-17 13:52:12	1436	4.19e-06	0.00137	1.45	1.49062
2025-06-17 13:52:13	1437	4.19e-06	0.00138	1.45	1.47749
2025-06-17 13:52:14	1438	4.15e-06	0.00139	1.45	1.49062
2025-06-17 13:52:15	1439	4.14e-06	0.00139	1.45	1.49938
2025-06-17 13:52:16	1440	4.14e-06	0.0014	1.45	1.48625
2025-06-17 13:52:17	1441	4.14e-06	0.00141	1.45	1.47749
2025-06-17 13:52:18	1442	4.14e-06	0.00141	1.45	1.47749
2025-06-17 13:52:19	1443	4.14e-06	0.00143	1.45	1.50375
2025-06-17 13:52:20	1444	4.12e-06	0.00144	1.44	1.48187
2025-06-17 13:52:21	1445	4.14e-06	0.00144	1.44	1.48625
2025-06-17 13:52:22	1446	4.14e-06	0.00145	1.44	1.48187
2025-06-17 13:52:23	1447	4.14e-06	0.00146	1.44	1.47311
2025-06-17 13:52:24	1448	4.14e-06	0.00147	1.44	1.48625
2025-06-17 13:52:25	1449	4.12e-06	0.00148	1.44	1.46874
2025-06-17 13:52:26	1450	4.14e-06	0.00148	1.44	1.47749
2025-06-17 13:52:26	1450	4.14e-06	0.00148	1.44	1.47749
2025-06-17 13:52:27	1451	4.12e-06	0.00148	1.44	1.46436
2025-06-17 13:52:28	1452	4.14e-06	0.00149	1.44	1.47749
2025-06-17 13:52:29	1453	4.14e-06	0.00148	1.44	1.46874
2025-06-17 13:52:30	1454	4.14e-06	0.00149	1.43	1.48187
2025-06-17 13:52:31	1455	4.14e-06	0.0015	1.43	1.47749
2025-06-17 13:52:32	1456	4.14e-06	0.0015	1.43	1.47749
2025-06-17 13:52:33	1457	4.14e-06	0.0015	1.43	1.46436
2025-06-17 13:52:34	1458	4.14e-06	0.00151	1.43	1.46874
2025-06-17 13:52:35	1459	4.14e-06	0.0015	1.43	1.46874
2025-06-17 13:52:36	1460	4.14e-06	0.00151	1.43	1.48625
2025-06-17 13:52:37	1461	4.14e-06	0.00152	1.44	1.45998
2025-06-17 13:52:38	1462	4.14e-06	0.00152	1.43	1.46436
2025-06-17 13:52:39	1463	4.14e-06	0.00152	1.43	1.45998
2025-06-17 13:52:40	1464	4.14e-06	0.00153	1.43	1.46436
2025-06-17 13:52:41	1465	4.14e-06	0.00152	1.43	1.46874
2025-06-17 13:52:42	1466	4.14e-06	0.00153	1.43	1.46436
2025-06-17 13:52:43	1467	4.14e-06	0.00153	1.43	1.46874
2025-06-17 13:52:44	1468	4.14e-06	0.00153	1.43	1.45561
2025-06-17 13:52:45	1469	4.14e-06	0.00153	1.42	1.45561
2025-06-17 13:52:46	1470	4.14e-06	0.00153	1.43	1.46436
2025-06-17 13:52:47	1471	4.14e-06	0.00154	1.43	1.46874
2025-06-17 13:52:48	1472	4.12e-06	0.00154	1.42	1.46436
2025-06-17 13:52:49	1473	4.14e-06	0.00154	1.43	1.46874
2025-06-17 13:52:50	1474	4.14e-06	0.00154	1.42	1.45561
2025-06-17 13:52:51	1475	4.14e-06	0.00155	1.42	1.44248
2025-06-17 13:52:52	1476	4.12e-06	0.00155	1.42	1.45123
2025-06-17 13:52:52	1476	4.14e-06	0.00155	1.42	1.44685
2025-06-17 13:52:53	1477	4.14e-06	0.00155	1.42	1.45123
2025-06-17 13:52:54	1478	4.14e-06	0.00155	1.42	1.44685
2025-06-17 13:52:55	1479	4.12e-06	0.00157	1.42	1.46874
2025-06-17 13:52:56	1480	4.14e-06	0.00157	1.42	1.44685
2025-06-17 13:52:57	1481	4.14e-06	0.00157	1.42	1.45123
2025-06-17 13:52:58	1482	4.12e-06	0.00157	1.41	1.4381
2025-06-17 13:52:59	1483	4.12e-06	0.00158	1.41	1.44248
2025-06-17 13:53:00	1484	4.12e-06	0.00158	1.41	1.45561
2025-06-17 13:53:01	1485	4.1e-06	0.00158	1.41	1.44685
2025-06-17 13:53:02	1486	4.09e-06	0.00158	1.41	1.44685
2025-06-17 13:53:03	1487	4.1e-06	0.00158	1.41	1.4381
2025-06-17 13:53:04	1488	4.1e-06	0.00158	1.41	1.4381
2025-06-17 13:53:05	1489	4.07e-06	0.00158	1.41	1.45561
2025-06-17 13:53:06	1490	4.07e-06	0.00155	1.41	1.4381
2025-06-17 13:53:07	1491	3.39e-05	0.00132	1.4	1.44685
2025-06-17 13:53:08	1492	2.44e-05	0.00102	1.4	1.4381
2025-06-17 13:53:09	1493	1.95e-05	0.000791	1.4	1.43372
2025-06-17 13:53:10	1494	1.63e-05	0.000628	1.4	1.4381
2025-06-17 13:53:11	1495	1.46e-05	0.000504	1.4	1.43372
2025-06-17 13:53:12	1496	1.34e-05	0.000423	1.4	1.43372
2025-06-17 13:53:13	1497	1.26e-05	0.000349	1.4	1.44685
2025-06-17 13:53:14	1498	1.18e-05	0.000292	1.4	1.42935
2025-06-17 13:53:15	1499	1.11e-05	0.000245	1.4	1.44248
2025-06-17 13:53:16	1500	1.06e-05	0.000206	1.4	1.43372
2025-06-17 13:53:17	1501	1.03e-05	0.000175	1.4	1.42935
2025-06-17 13:53:18	1502	1e-05	0.000154	1.39	1.42935
2025-06-17 13:53:19	1503	9.8e-06	0.000138	1.39	1.43372
2025-06-17 13:53:20	1504	9.52e-06	0.000127	1.39	1.42059
2025-06-17 13:53:21	1505	9.31e-06	0.000117	1.39	1.42497
2025-06-17 13:53:22	1506	9.13e-06	0.000105	1.39	1.44248
2025-06-17 13:53:23	1507	8.98e-06	0.0001	1.39	1.42497
2025-06-17 13:53:24	1508	8.7e-06	0.0001	1.39	1.42935
2025-06-17 13:53:25	1509	8.49e-06	0.0001	1.39	1.42497
2025-06-17 13:53:26	1510	8.37e-06	0.0001	1.38	1.42059
2025-06-17 13:53:27	1511	8.25e-06	0.0001	1.38	1.41621
2025-06-17 13:53:28	1512	8.19e-06	0.0001	1.38	1.42935
2025-06-17 13:53:29	1513	8.01e-06	0.0001	1.38	1.42935
2025-06-17 13:53:30	1514	7.86e-06	0.0001	1.38	1.41184
2025-06-17 13:53:31	1515	7.83e-06	0.0001	1.38	1.40746
2025-06-17 13:53:32	1516	7.67e-06	0.0001	1.38	1.41184
2025-06-17 13:53:33	1517	7.55e-06	0.0001	1.38	1.41621
2025-06-17 13:53:34	1518	7.49e-06	0.0001	1.38	1.41184
2025-06-17 13:53:35	1519	7.4e-06	0.0001	1.38	1.42059
2025-06-17 13:53:36	1520	7.37e-06	0.0001	1.38	1.42497
2025-06-17 13:53:37	1521	7.25e-06	0.0001	1.37	1.42059
2025-06-17 13:53:38	1522	7.19e-06	0.0001	1.38	1.40746
2025-06-17 13:53:39	1523	7.1e-06	0.0001	1.38	1.40746
2025-06-17 13:53:40	1524	7.07e-06	0.0001	1.38	1.41621
2025-06-17 13:53:41	1525	6.92e-06	0.0001	1.38	1.41621
2025-06-17 13:53:42	1526	6.9e-06	0.0001	1.37	1.40308
2025-06-17 13:53:43	1527	6.9e-06	0.0001	1.38	1.39433
2025-06-17 13:53:44	1528	6.8e-06	0.0001	1.38	1.41184
2025-06-17 13:53:45	1529	6.78e-06	0.0001	1.37	1.41621
2025-06-17 13:53:46	1530	6.74e-06	0.0001	1.37	1.40746
2025-06-17 13:53:47	1531	6.7e-06	0.0001	1.37	1.38995
2025-06-17 13:53:48	1532	6.7e-06	0.0001	1.37	1.40746
2025-06-17 13:53:49	1533	6.61e-06	0.0001	1.37	1.40308
2025-06-17 13:53:50	1534	6.59e-06	0.0001	1.37	1.40746
2025-06-17 13:53:51	1535	6.59e-06	0.0001	1.37	1.40746
2025-06-17 13:53:52	1536	6.59e-06	0.0001	1.37	1.39433
2025-06-17 13:53:53	1537	6.49e-06	0.0001	1.37	1.39433
2025-06-17 13:53:54	1538	6.47e-06	0.0001	1.37	1.40308
2025-06-17 13:53:55	1539	6.49e-06	0.0001	1.36	1.37244
2025-06-17 13:53:56	1540	6.49e-06	0.0001	1.36	1.39871
2025-06-17 13:53:57	1541	6.39e-06	0.0001	1.36	1.39433
2025-06-17 13:53:58	1542	6.38e-06	0.0001	1.36	1.38558
2025-06-17 13:53:59	1543	6.38e-06	0.0001	1.36	1.39871
2025-06-17 13:54:00	1544	6.38e-06	0.0001	1.36	1.38995
2025-06-17 13:54:01	1545	6.3e-06	0.0001	1.36	1.38995
2025-06-17 13:54:02	1546	6.28e-06	0.0001	1.36	1.38558
2025-06-17 13:54:03	1547	6.28e-06	0.0001	1.36	1.39433
2025-06-17 13:54:04	1548	6.28e-06	0.0001	1.36	1.39871
2025-06-17 13:54:05	1549	6.28e-06	0.0001	1.36	1.38558
2025-06-17 13:54:06	1550	6.18e-06	0.0001	1.35	1.3812
2025-06-17 13:54:07	1551	6.2e-06	0.0001	1.35	1.39433
2025-06-17 13:54:08	1552	6.16e-06	0.0001	1.35	1.37682
2025-06-17 13:54:09	1553	6.18e-06	0.0001	1.35	1.37682
2025-06-17 13:54:10	1554	6.18e-06	0.0001	1.35	1.3812
2025-06-17 13:54:11	1555	6.18e-06	0.0001	1.35	1.37244
2025-06-17 13:54:12	1556	6.09e-06	0.0001	1.35	1.38558
2025-06-17 13:54:13	1557	6.07e-06	0.0001	1.35	1.37244
2025-06-17 13:54:14	1558	6.07e-06	0.0001	1.35	1.37682
2025-06-17 13:54:15	1559	6.07e-06	0.0001	1.34	1.38558
2025-06-17 13:54:16	1560	6.07e-06	0.0001	1.34	1.38558
2025-06-17 13:54:17	1561	6.07e-06	0.0001	1.34	1.3812
2025-06-17 13:54:18	1562	5.97e-06	0.0001	1.34	1.37244
2025-06-17 13:54:19	1563	5.97e-06	0.0001	1.34	1.36369
2025-06-17 13:54:20	1564	5.99e-06	0.0001	1.34	1.36807
2025-06-17 13:54:21	1565	5.97e-06	0.0001	1.34	1.3812
2025-06-17 13:54:22	1566	5.97e-06	0.0001	1.33	1.36807
2025-06-17 13:54:23	1567	5.97e-06	0.0001	1.33	1.36369
2025-06-17 13:54:24	1568	5.97e-06	0.0001	1.33	1.37682
2025-06-17 13:54:25	1569	5.97e-06	0.0001	1.33	1.35494
2025-06-17 13:54:26	1570	5.87e-06	0.0001	1.33	1.35932
2025-06-17 13:54:26	1570	5.85e-06	0.0001	1.33	1.36369
2025-06-17 13:54:27	1571	5.87e-06	0.0001	1.33	1.35056
2025-06-17 13:54:28	1572	5.87e-06	0.0001	1.33	1.35932
2025-06-17 13:54:29	1573	5.87e-06	0.0001	1.33	1.35494
2025-06-17 13:54:30	1574	5.85e-06	0.0001	1.33	1.35494
2025-06-17 13:54:31	1575	5.87e-06	0.0001	1.33	1.37244
2025-06-17 13:54:32	1576	5.85e-06	0.0001	1.33	1.36369
2025-06-17 13:54:33	1577	5.84e-06	0.0001	1.33	1.35494
2025-06-17 13:54:34	1578	5.76e-06	0.0001	1.32	1.37244
2025-06-17 13:54:35	1579	5.76e-06	0.0001	1.32	1.36807
2025-06-17 13:54:36	1580	5.78e-06	0.0001	1.32	1.35056
2025-06-17 13:54:37	1581	5.78e-06	0.0001	1.32	1.34618
2025-06-17 13:54:38	1582	5.76e-06	0.0001	1.32	1.36369
2025-06-17 13:54:39	1583	5.78e-06	0.0001	1.32	1.35494
2025-06-17 13:54:40	1584	5.66e-06	0.0001	1.32	1.35932
2025-06-17 13:54:42	1586	5.66e-06	0.0001	1.32	1.36807
2025-06-17 13:54:43	1587	5.66e-06	0.0001	1.32	1.34618
2025-06-17 13:54:44	1588	5.64e-06	0.0001	1.32	1.34181
2025-06-17 13:54:45	1589	5.58e-06	0.0001	1.32	1.35932
2025-06-17 13:54:46	1590	5.58e-06	0.0001	1.32	1.34181
2025-06-17 13:54:47	1591	5.58e-06	0.0001	1.32	1.34181
2025-06-17 13:54:48	1592	5.58e-06	0.0001	1.32	1.34618
2025-06-17 13:54:49	1593	5.58e-06	0.0001	1.31	1.34181
2025-06-17 13:54:50	1594	5.58e-06	0.0001	1.32	1.34181
2025-06-17 13:54:51	1595	5.58e-06	0.0001	1.31	1.34181
2025-06-17 13:54:52	1596	5.58e-06	0.0001	1.31	1.33305
2025-06-17 13:54:52	1596	5.58e-06	0.0001	1.31	1.34181
2025-06-17 13:54:53	1597	5.58e-06	0.0001	1.31	1.34181
2025-06-17 13:54:54	1598	5.58e-06	0.0001	1.31	1.33743
2025-06-17 13:54:55	1599	5.58e-06	0.0001	1.31	1.32868
2025-06-17 13:54:56	1600	5.51e-06	0.0001	1.3	1.3243
2025-06-17 13:54:57	1601	5.49e-06	0.0001	1.3	1.31554
2025-06-17 13:54:58	1602	5.47e-06	0.0001	1.29	1.30679
2025-06-17 13:54:59	1603	5.47e-06	0.0001	1.28	1.30242
2025-06-17 13:55:00	1604	5.49e-06	0.0001	1.28	1.30679
2025-06-17 13:55:01	1605	5.47e-06	0.0001	1.27	1.30242
2025-06-17 13:55:02	1606	5.47e-06	0.0001	1.27	1.30679
2025-06-17 13:55:03	1607	5.49e-06	0.0001	1.27	1.30242
2025-06-17 13:55:04	1608	5.49e-06	0.0001	1.27	1.30242
2025-06-17 13:55:05	1609	5.47e-06	0.0001	1.27	1.28491
2025-06-17 13:55:06	1610	5.47e-06	0.0001	1.27	1.29804
2025-06-17 13:55:07	1611	5.49e-06	0.0001	1.26	1.29366
2025-06-17 13:55:08	1612	5.49e-06	0.0001	1.26	1.29804
2025-06-17 13:55:09	1613	5.49e-06	0.0001	1.26	1.28928
2025-06-17 13:55:10	1614	5.47e-06	0.0001	1.26	1.30679
2025-06-17 13:55:11	1615	5.47e-06	0.0001	1.26	1.30242
2025-06-17 13:55:12	1616	5.49e-06	0.0001	1.26	1.29804
2025-06-17 13:55:13	1617	5.47e-06	0.0001	1.26	1.29804
2025-06-17 13:55:14	1618	5.49e-06	0.0001	1.26	1.28053
2025-06-17 13:55:15	1619	5.47e-06	0.0001	1.26	1.28491
2025-06-17 13:55:16	1620	5.47e-06	0.0001	1.26	1.29366
2025-06-17 13:55:17	1621	5.49e-06	0.0001	1.26	1.29804
2025-06-17 13:55:18	1622	5.49e-06	0.0001	1.26	1.28491
2025-06-17 13:55:19	1623	5.49e-06	0.0001	1.26	1.28928
2025-06-17 13:55:20	1624	5.47e-06	0.0001	1.26	1.28928
2025-06-17 13:55:21	1625	5.41e-06	0.0001	1.26	1.28491
2025-06-17 13:55:22	1626	5.37e-06	0.0001	1.26	1.28491
2025-06-17 13:55:23	1627	5.37e-06	0.0001	1.26	1.29366
2025-06-17 13:55:24	1628	5.37e-06	0.0001	1.25	1.28928
2025-06-17 13:55:25	1629	5.37e-06	0.0001	1.25	1.27615
2025-06-17 13:55:26	1630	5.37e-06	0.0001	1.25	1.28491
2025-06-17 13:55:27	1631	5.37e-06	0.0001	1.25	1.28491
2025-06-17 13:55:28	1632	5.37e-06	0.0001	1.25	1.27615
2025-06-17 13:55:29	1633	5.37e-06	0.0001	1.25	1.28928
2025-06-17 13:55:30	1634	5.37e-06	0.0001	1.25	1.29366
2025-06-17 13:55:31	1635	5.37e-06	0.0001	1.25	1.28928
2025-06-17 13:55:32	1636	5.37e-06	0.0001	1.25	1.29804
2025-06-17 13:55:33	1637	5.37e-06	0.0001	1.25	1.29366
2025-06-17 13:55:34	1638	5.37e-06	0.0001	1.25	1.28053
2025-06-17 13:55:35	1639	5.37e-06	0.0001	1.25	1.29804
2025-06-17 13:55:36	1640	5.39e-06	0.0001	1.25	1.28491
2025-06-17 13:55:37	1641	5.37e-06	0.0001	1.25	1.27178
2025-06-17 13:55:38	1642	5.37e-06	0.0001	1.24	1.28928
2025-06-17 13:55:39	1643	5.37e-06	0.0001	1.24	1.27615
2025-06-17 13:55:40	1644	5.37e-06	0.0001	1.25	1.27178
2025-06-17 13:55:41	1645	5.37e-06	0.0001	1.25	1.28053
2025-06-17 13:55:42	1646	5.37e-06	0.0001	1.24	1.28928
2025-06-17 13:55:42	1646	5.37e-06	0.0001	1.25	1.28491
2025-06-17 13:55:43	1647	5.37e-06	0.0001	1.25	1.27615
2025-06-17 13:55:44	1648	5.37e-06	0.0001	1.24	1.28053
2025-06-17 13:55:45	1649	5.37e-06	0.0001	1.24	1.27178
2025-06-17 13:55:46	1650	5.37e-06	0.0001	1.25	1.28053
2025-06-17 13:55:47	1651	5.31e-06	0.0001	1.24	1.26302
2025-06-17 13:55:48	1652	5.3e-06	0.0001	1.24	1.27615
2025-06-17 13:55:49	1653	5.26e-06	0.0001	1.24	1.27178
2025-06-17 13:55:50	1654	5.26e-06	0.0001	1.24	1.27178
2025-06-17 13:55:51	1655	5.28e-06	0.0001	1.25	1.27178
2025-06-17 13:55:52	1656	5.28e-06	0.0001	1.24	1.27178
2025-06-17 13:55:53	1657	5.28e-06	0.0001	1.24	1.2674
2025-06-17 13:55:54	1658	5.28e-06	0.0001	1.24	1.27615
2025-06-17 13:55:55	1659	5.28e-06	0.0001	1.24	1.25865
2025-06-17 13:55:56	1660	5.28e-06	0.0001	1.24	1.26302
2025-06-17 13:55:57	1661	5.28e-06	0.0001	1.24	1.2674
2025-06-17 13:55:58	1662	5.28e-06	0.0001	1.24	1.2674
2025-06-17 13:55:59	1663	5.28e-06	0.0001	1.24	1.2674
2025-06-17 13:56:00	1664	5.28e-06	0.0001	1.24	1.26302
2025-06-17 13:56:01	1665	5.28e-06	0.0001	1.24	1.25427
2025-06-17 13:56:02	1666	5.28e-06	0.0001	1.24	1.2674
2025-06-17 13:56:03	1667	5.28e-06	0.0001	1.24	1.2674
2025-06-17 13:56:04	1668	5.26e-06	0.0001	1.23	1.26302
2025-06-17 13:56:05	1669	5.28e-06	0.0001	1.23	1.25865
2025-06-17 13:56:06	1670	5.28e-06	0.0001	1.23	1.25427
2025-06-17 13:56:07	1671	5.26e-06	0.0001	1.23	1.27178
2025-06-17 13:56:08	1672	5.28e-06	0.0001	1.23	1.24551
2025-06-17 13:56:08	1672	5.28e-06	0.0001	1.23	1.24114
2025-06-17 13:56:09	1673	5.28e-06	0.0001	1.23	1.25427
2025-06-17 13:56:10	1674	5.26e-06	0.0001	1.23	1.25427
2025-06-17 13:56:11	1675	5.26e-06	0.0001	1.23	1.25427
2025-06-17 13:56:12	1676	5.28e-06	0.0001	1.23	1.25427
2025-06-17 13:56:13	1677	5.28e-06	0.0001	1.23	1.25865
2025-06-17 13:56:14	1678	5.28e-06	0.0001	1.23	1.25865
2025-06-17 13:56:15	1679	5.28e-06	0.0001	1.23	1.26302
2025-06-17 13:56:16	1680	5.28e-06	0.0001	1.23	1.24989
2025-06-17 13:56:17	1681	5.28e-06	0.0001	1.23	1.24114
2025-06-17 13:56:18	1682	5.28e-06	0.0001	1.23	1.24989
2025-06-17 13:56:19	1683	5.28e-06	0.0001	1.23	1.24989
2025-06-17 13:56:20	1684	5.28e-06	0.0001	1.23	1.26302
2025-06-17 13:56:21	1685	5.28e-06	0.0001	1.23	1.24989
2025-06-17 13:56:22	1686	5.26e-06	0.0001	1.23	1.24989
2025-06-17 13:56:23	1687	5.28e-06	0.0001	1.23	1.24551
2025-06-17 13:56:24	1688	5.28e-06	0.0001	1.23	1.24114
2025-06-17 13:56:25	1689	5.28e-06	0.0001	1.23	1.24551
2025-06-17 13:56:26	1690	5.28e-06	0.0001	1.23	1.24989
2025-06-17 13:56:27	1691	5.28e-06	0.0001	1.22	1.25427
2025-06-17 13:56:28	1692	5.28e-06	0.0001	1.23	1.24114
2025-06-17 13:56:29	1693	5.28e-06	0.0001	1.23	1.25427
2025-06-17 13:56:30	1694	5.28e-06	0.0001	1.22	1.24114
2025-06-17 13:56:31	1695	5.2e-06	0.0001	1.22	1.25427
2025-06-17 13:56:32	1696	5.16e-06	0.0001	1.22	1.24114
2025-06-17 13:56:33	1697	5.18e-06	0.0001	1.22	1.24551
2025-06-17 13:56:33	1697	5.16e-06	0.0001	1.22	1.24551
2025-06-17 13:56:34	1698	5.16e-06	0.0001	1.22	1.24989
2025-06-17 13:56:35	1699	5.16e-06	0.0001	1.22	1.24551
2025-06-17 13:56:36	1700	5.16e-06	0.0001	1.22	1.24114
2025-06-17 13:56:37	1701	5.16e-06	0.0001	1.22	1.24989
2025-06-17 13:56:38	1702	5.18e-06	0.0001	1.22	1.24551
2025-06-17 13:56:39	1703	5.16e-06	0.0001	1.22	1.25427
2025-06-17 13:56:40	1704	5.16e-06	0.0001	1.22	1.23238
2025-06-17 13:56:41	1705	5.16e-06	0.0001	1.22	1.24114
2025-06-17 13:56:42	1706	5.18e-06	0.0001	1.22	1.24114
2025-06-17 13:56:43	1707	5.18e-06	0.0001	1.22	1.24989
2025-06-17 13:56:44	1708	5.16e-06	0.0001	1.22	1.23238
2025-06-17 13:56:45	1709	5.16e-06	0.0001	1.22	1.24114
2025-06-17 13:56:46	1710	5.16e-06	0.0001	1.22	1.22801
2025-06-17 13:56:47	1711	5.18e-06	0.0001	1.21	1.23238
2025-06-17 13:56:48	1712	5.16e-06	0.0001	1.21	1.22801
2025-06-17 13:56:49	1713	5.18e-06	0.0001	1.21	1.24114
2025-06-17 13:56:50	1714	5.18e-06	0.0001	1.21	1.24551
2025-06-17 13:56:51	1715	5.16e-06	0.0001	1.21	1.23676
2025-06-17 13:56:52	1716	5.16e-06	0.0001	1.21	1.22801
2025-06-17 13:56:53	1717	5.18e-06	0.0001	1.21	1.21925
2025-06-17 13:56:54	1718	5.16e-06	0.0001	1.2	1.21488
2025-06-17 13:56:55	1719	5.16e-06	0.0001	1.2	1.21488
2025-06-17 13:56:56	1720	5.18e-06	0.0001	1.19	1.20612
2025-06-17 13:56:57	1721	5.16e-06	0.0001	1.19	1.19299
2025-06-17 13:56:58	1722	5.16e-06	0.0001	1.18	1.20612
2025-06-17 13:56:59	1723	5.18e-06	0.0001	1.18	1.18424
2025-06-17 13:56:59	1723	5.16e-06	0.0001	1.18	1.17548
2025-06-17 13:57:00	1724	5.18e-06	0.0001	1.18	1.17986
2025-06-17 13:57:01	1725	5.18e-06	0.0001	1.17	1.18424
2025-06-17 13:57:02	1726	5.16e-06	0.0001	1.17	1.17986
2025-06-17 13:57:03	1727	5.16e-06	0.0001	1.17	1.17986
2025-06-17 13:57:04	1728	5.16e-06	0.0001	1.16	1.18861
2025-06-17 13:57:05	1729	5.16e-06	0.0001	1.16	1.18424
2025-06-17 13:57:06	1730	5.18e-06	0.0001	1.16	1.17986
2025-06-17 13:57:07	1731	5.16e-06	0.0001	1.16	1.17548
2025-06-17 13:57:08	1732	5.16e-06	0.0001	1.16	1.17986
2025-06-17 13:57:09	1733	5.16e-06	0.0001	1.16	1.17111
2025-06-17 13:57:10	1734	5.16e-06	0.0001	1.16	1.16235
2025-06-17 13:57:11	1735	5.16e-06	0.0001	1.16	1.17111
2025-06-17 13:57:12	1736	5.16e-06	0.0001	1.16	1.17548
2025-06-17 13:57:13	1737	5.16e-06	0.0001	1.16	1.16673
2025-06-17 13:57:14	1738	5.18e-06	0.0001	1.16	1.17111
2025-06-17 13:57:15	1739	5.16e-06	0.0001	1.16	1.17111
2025-06-17 13:57:16	1740	5.16e-06	0.0001	1.16	1.17548
2025-06-17 13:57:17	1741	5.16e-06	0.0001	1.16	1.18424
2025-06-17 13:57:18	1742	5.16e-06	0.0001	1.16	1.16235
2025-06-17 13:57:19	1743	5.1e-06	0.0001	1.16	1.17548
2025-06-17 13:57:20	1744	5.1e-06	0.0001	1.16	1.17548
2025-06-17 13:57:21	1745	5.08e-06	0.0001	1.16	1.16673
2025-06-17 13:57:22	1746	5.06e-06	0.0001	1.16	1.17111
2025-06-17 13:57:23	1747	5.06e-06	0.0001	1.16	1.16235
2025-06-17 13:57:24	1748	5.06e-06	0.0001	1.16	1.16673
2025-06-17 13:57:25	1749	5.06e-06	0.0001	1.15	1.17111
2025-06-17 13:57:26	1750	5.06e-06	0.0001	1.15	1.16235
2025-06-17 13:57:27	1751	5.06e-06	0.0001	1.15	1.16673
2025-06-17 13:57:28	1752	5.06e-06	0.0001	1.15	1.1536
2025-06-17 13:57:29	1753	5.06e-06	0.0001	1.15	1.15798
2025-06-17 13:57:30	1754	5.06e-06	0.0001	1.15	1.15798
2025-06-17 13:57:31	1755	5.06e-06	0.0001	1.15	1.15798
2025-06-17 13:57:32	1756	5.06e-06	0.0001	1.15	1.15798
2025-06-17 13:57:33	1757	5.06e-06	0.0001	1.15	1.16235
2025-06-17 13:57:34	1758	5.06e-06	0.0001	1.15	1.15798
2025-06-17 13:57:35	1759	5.06e-06	0.0001	1.15	1.14485
2025-06-17 13:57:36	1760	5.06e-06	0.0001	1.15	1.1536
2025-06-17 13:57:37	1761	5.08e-06	0.0001	1.14	1.14922
2025-06-17 13:57:38	1762	5.06e-06	0.0001	1.14	1.15798
2025-06-17 13:57:39	1763	5.06e-06	0.0001	1.15	1.16235
2025-06-17 13:57:40	1764	5.06e-06	0.0001	1.15	1.16235
2025-06-17 13:57:41	1765	5.06e-06	0.0001	1.14	1.14485
2025-06-17 13:57:42	1766	5.06e-06	0.0001	1.14	1.1536
2025-06-17 13:57:43	1767	5.04e-06	0.0001	1.14	1.1536
2025-06-17 13:57:44	1768	5.06e-06	0.0001	1.14	1.14922
2025-06-17 13:57:45	1769	5.06e-06	0.0001	1.14	1.15798
2025-06-17 13:57:46	1770	5.06e-06	0.0001	1.14	1.16235
2025-06-17 13:57:47	1771	5.06e-06	0.0001	1.14	1.14485
2025-06-17 13:57:48	1772	5.06e-06	0.0001	1.14	1.13609
2025-06-17 13:57:49	1773	5.06e-06	0.0001	1.14	1.14922
2025-06-17 13:57:50	1774	5.06e-06	0.0001	1.14	1.14485
2025-06-17 13:57:51	1775	5.06e-06	0.0001	1.14	1.14485
2025-06-17 13:57:52	1776	5.06e-06	0.0001	1.14	1.15798
2025-06-17 13:57:53	1777	5.06e-06	0.0001	1.14	1.13609
2025-06-17 13:57:54	1778	5.06e-06	0.0001	1.14	1.14485
2025-06-17 13:57:55	1779	5.08e-06	0.0001	1.14	1.1536
2025-06-17 13:57:56	1780	5.06e-06	0.0001	1.13	1.14047
2025-06-17 13:57:57	1781	5.06e-06	0.0001	1.13	1.14922
2025-06-17 13:57:58	1782	5.06e-06	0.0001	1.13	1.14922
2025-06-17 13:57:59	1783	5.04e-06	0.0001	1.13	1.12734
2025-06-17 13:58:00	1784	5.04e-06	0.0001	1.13	1.14047
2025-06-17 13:58:01	1785	5.06e-06	0.0001	1.13	1.13172
2025-06-17 13:58:02	1786	5.06e-06	0.0001	1.13	1.13609
2025-06-17 13:58:03	1787	5.06e-06	0.0001	1.13	1.14922
2025-06-17 13:58:04	1788	5.06e-06	0.0001	1.13	1.14922
2025-06-17 13:58:05	1789	5.06e-06	0.0001	1.13	1.12734
2025-06-17 13:58:06	1790	5.06e-06	0.0001	1.13	1.1536
2025-06-17 13:58:07	1791	5.06e-06	0.0001	1.13	1.13609
2025-06-17 13:58:08	1792	5.06e-06	0.0001	1.13	1.13609
2025-06-17 13:58:09	1793	5.06e-06	0.0001	1.13	1.13609
2025-06-17 13:58:10	1794	5.06e-06	0.0001	1.12	1.13172
2025-06-17 13:58:11	1795	5.06e-06	0.0001	1.12	1.12296
2025-06-17 13:58:12	1796	5.06e-06	0.0001	1.13	1.13172
2025-06-17 13:58:13	1797	5.04e-06	0.0001	1.12	1.12296
2025-06-17 13:58:14	1798	4.97e-06	0.0001	1.13	1.13609
2025-06-17 13:58:15	1799	4.97e-06	0.0001	1.13	1.12734
2025-06-17 13:58:16	1800	4.97e-06	0.0001	1.13	1.12734
2025-06-17 13:58:17	1801	4.95e-06	0.0001	1.12	1.12296
2025-06-17 13:58:18	1802	4.97e-06	0.0001	1.13	1.13172
2025-06-17 13:58:19	1803	4.97e-06	0.0001	1.13	1.12296
2025-06-17 13:58:20	1804	4.97e-06	0.0001	1.12	1.12296
2025-06-17 13:58:21	1805	4.97e-06	0.0001	1.12	1.12734
2025-06-17 13:58:22	1806	4.97e-06	0.0001	1.12	1.11421
2025-06-17 13:58:23	1807	4.95e-06	0.0001	1.12	1.12296
2025-06-17 13:58:24	1808	4.97e-06	0.0001	1.12	1.12296
2025-06-17 13:58:25	1809	4.97e-06	0.0001	1.12	1.11858
2025-06-17 13:58:26	1810	4.97e-06	0.0001	1.12	1.12734
2025-06-17 13:58:27	1811	4.97e-06	0.0001	1.12	1.12296
2025-06-17 13:58:28	1812	4.97e-06	0.0001	1.12	1.12296
2025-06-17 13:58:29	1813	4.97e-06	0.0001	1.12	1.12734
2025-06-17 13:58:30	1814	4.97e-06	0.0001	1.12	1.11858
2025-06-17 13:58:31	1815	4.97e-06	0.0001	1.12	1.11421
2025-06-17 13:58:32	1816	4.97e-06	0.0001	1.12	1.11858
2025-06-17 13:58:32	1816	4.97e-06	0.0001	1.12	1.12734
2025-06-17 13:58:33	1817	4.95e-06	0.0001	1.12	1.11858
2025-06-17 13:58:34	1818	4.97e-06	0.0001	1.11	1.11421
2025-06-17 13:58:35	1819	4.97e-06	0.0001	1.11	1.12734
2025-06-17 13:58:36	1820	4.95e-06	0.0001	1.11	1.11421
2025-06-17 13:58:37	1821	4.97e-06	0.0001	1.11	1.10983
2025-06-17 13:58:38	1822	4.95e-06	0.0001	1.11	1.12734
2025-06-17 13:58:39	1823	4.97e-06	0.0001	1.11	1.11858
2025-06-17 13:58:40	1824	4.97e-06	0.0001	1.11	1.12296
2025-06-17 13:58:41	1825	4.97e-06	0.0001	1.11	1.11858
2025-06-17 13:58:42	1826	4.97e-06	0.0001	1.11	1.11858
2025-06-17 13:58:43	1827	4.97e-06	0.0001	1.11	1.10545
2025-06-17 13:58:44	1828	4.97e-06	0.0001	1.11	1.11421
2025-06-17 13:58:45	1829	4.97e-06	0.0001	1.11	1.11421
2025-06-17 13:58:46	1830	4.97e-06	0.0001	1.11	1.10108
2025-06-17 13:58:47	1831	4.97e-06	0.0001	1.11	1.11421
2025-06-17 13:58:48	1832	4.97e-06	0.0001	1.11	1.11858
2025-06-17 13:58:49	1833	4.95e-06	0.0001	1.11	1.10108
2025-06-17 13:58:50	1834	4.97e-06	0.0001	1.11	1.11421
2025-06-17 13:58:51	1835	4.97e-06	0.0001	1.11	1.11421
2025-06-17 13:58:52	1836	4.97e-06	0.0001	1.11	1.10983
2025-06-17 13:58:53	1837	4.97e-06	0.0001	1.11	1.10545
2025-06-17 13:58:54	1838	4.97e-06	0.0001	1.1	1.10545
2025-06-17 13:58:55	1839	4.97e-06	0.0001	1.1	1.10545
2025-06-17 13:58:56	1840	4.97e-06	0.0001	1.1	1.10108
2025-06-17 13:58:57	1841	4.97e-06	0.0001	1.1	1.10108
2025-06-17 13:58:58	1842	4.95e-06	0.0001	1.1	1.0967
2025-06-17 13:58:59	1843	4.97e-06	0.0001	1.1	1.10108
2025-06-17 13:59:00	1844	4.97e-06	0.0001	1.1	1.0967
2025-06-17 13:59:01	1845	4.97e-06	0.0001	1.1	1.0967
2025-06-17 13:59:02	1846	4.97e-06	0.0001	1.1	1.10545
2025-06-17 13:59:03	1847	4.97e-06	0.0001	1.09	1.09232
2025-06-17 13:59:04	1848	4.97e-06	0.0001	1.09	1.10545
2025-06-17 13:59:05	1849	4.97e-06	0.0001	1.09	1.09232
2025-06-17 13:59:06	1850	4.97e-06	0.0001	1.09	1.09232
2025-06-17 13:59:07	1851	4.97e-06	0.0001	1.09	1.08795
2025-06-17 13:59:07	1851	4.97e-06	0.0001	1.09	1.10983
2025-06-17 13:59:08	1852	4.97e-06	0.0001	1.09	1.09232
2025-06-17 13:59:09	1853	4.97e-06	0.0001	1.09	1.10108
2025-06-17 13:59:10	1854	4.97e-06	0.0001	1.09	1.09232
2025-06-17 13:59:11	1855	4.97e-06	0.0001	1.09	1.08357
2025-06-17 13:59:12	1856	4.97e-06	0.0001	1.09	1.08795
2025-06-17 13:59:13	1857	4.97e-06	0.0001	1.09	1.07919
2025-06-17 13:59:15	1859	4.97e-06	0.0001	1.09	1.08357
2025-06-17 13:59:15	1859	4.95e-06	0.0001	1.09	1.08357
2025-06-17 13:59:16	1860	4.97e-06	0.0001	1.09	1.08357
2025-06-17 13:59:17	1861	4.97e-06	0.0001	1.09	1.07482
2025-06-17 13:59:18	1862	4.97e-06	0.0001	1.09	1.09232
2025-06-17 13:59:19	1863	4.97e-06	0.0001	1.09	1.09232
2025-06-17 13:59:20	1864	4.95e-06	0.0001	1.09	1.0967
2025-06-17 13:59:21	1865	4.97e-06	0.0001	1.08	1.08795
2025-06-17 13:59:22	1866	4.97e-06	0.0001	1.08	1.08357
2025-06-17 13:59:23	1867	4.97e-06	0.0001	1.08	1.07482
2025-06-17 13:59:24	1868	4.97e-06	0.0001	1.08	1.08795
2025-06-17 13:59:25	1869	4.97e-06	0.0001	1.08	1.08795
2025-06-17 13:59:26	1870	4.97e-06	0.0001	1.08	1.07482
2025-06-17 13:59:27	1871	4.97e-06	0.0001	1.08	1.07919
2025-06-17 13:59:28	1872	4.97e-06	0.0001	1.08	1.07482
2025-06-17 13:59:29	1873	4.97e-06	0.0001	1.08	1.07044
2025-06-17 13:59:30	1874	4.97e-06	0.0001	1.08	1.09232
2025-06-17 13:59:31	1875	4.97e-06	0.0001	1.07	1.08357
2025-06-17 13:59:32	1876	4.97e-06	0.0001	1.07	1.07482
2025-06-17 13:59:33	1877	4.97e-06	0.0001	1.07	1.07482
2025-06-17 13:59:34	1878	4.97e-06	0.0001	1.08	1.06606
2025-06-17 13:59:35	1879	4.97e-06	0.0001	1.07	1.07044
2025-06-17 13:59:36	1880	4.97e-06	0.0001	1.08	1.08795
2025-06-17 13:59:37	1881	4.97e-06	0.0001	1.08	1.08357
2025-06-17 13:59:38	1882	4.97e-06	0.0001	1.08	1.06606
2025-06-17 13:59:39	1883	4.97e-06	0.0001	1.07	1.07482
2025-06-17 13:59:40	1884	4.97e-06	0.0001	1.07	1.07044
2025-06-17 13:59:41	1885	4.97e-06	0.0001	1.07	1.06168
2025-06-17 13:59:42	1886	4.95e-06	0.0001	1.07	1.07919
2025-06-17 13:59:43	1887	4.97e-06	0.0001	1.07	1.07482
2025-06-17 13:59:44	1888	4.95e-06	0.0001	1.07	1.06606
2025-06-17 13:59:45	1889	4.97e-06	0.0001	1.07	1.07044
2025-06-17 13:59:46	1890	4.97e-06	0.0001	1.07	1.06606
2025-06-17 13:59:47	1891	4.97e-06	0.0001	1.07	1.06606
2025-06-17 13:59:48	1892	4.97e-06	0.0001	1.07	1.06606
2025-06-17 13:59:49	1893	4.97e-06	0.0001	1.07	1.05731
2025-06-17 13:59:49	1893	4.97e-06	0.0001	1.06	1.06168
2025-06-17 13:59:50	1894	4.97e-06	0.0001	1.06	1.05731
2025-06-17 13:59:51	1895	4.97e-06	0.0001	1.06	1.05731
2025-06-17 13:59:52	1896	4.97e-06	0.0001	1.06	1.05731
2025-06-17 13:59:53	1897	4.97e-06	0.0001	1.06	1.05731
2025-06-17 13:59:54	1898	4.97e-06	0.0001	1.06	1.06606
2025-06-17 13:59:55	1899	4.97e-06	0.0001	1.06	1.06168
2025-06-17 13:59:56	1900	4.97e-06	0.0001	1.06	1.06606
2025-06-17 13:59:57	1901	4.97e-06	0.0001	1.06	1.05293
2025-06-17 13:59:58	1902	4.97e-06	0.0001	1.06	1.05731
2025-06-17 13:59:59	1903	4.97e-06	0.0001	1.06	1.04855
2025-06-17 14:00:00	1904	4.97e-06	0.0001	1.06	1.06606
2025-06-17 14:00:01	1905	4.95e-06	0.0001	1.06	1.04855
2025-06-17 14:00:02	1906	4.97e-06	0.0001	1.06	1.04855
2025-06-17 14:00:03	1907	4.97e-06	0.0001	1.06	1.04855
2025-06-17 14:00:04	1908	4.97e-06	0.0001	1.06	1.06606
2025-06-17 14:00:05	1909	4.95e-06	0.0001	1.05	1.05731
2025-06-17 14:00:06	1910	4.95e-06	0.0001	1.05	1.04418
2025-06-17 14:00:07	1911	4.93e-06	0.0001	1.05	1.04855
2025-06-17 14:00:08	1912	4.97e-06	0.0001	1.05	1.05731
2025-06-17 14:00:09	1913	4.93e-06	0.0001	1.05	1.06606
2025-06-17 14:00:10	1914	4.87e-06	0.0001	1.05	1.06168
2025-06-17 14:00:11	1915	4.85e-06	0.0001	1.05	1.04855
2025-06-17 14:00:12	1916	4.91e-06	0.0001	1.05	1.05293
2025-06-17 14:00:13	1917	4.89e-06	0.0001	1.05	1.0398
2025-06-17 14:00:14	1918	4.87e-06	0.0001	1.05	1.04855
2025-06-17 14:00:15	1919	4.85e-06	0.0001	1.05	1.0398
2025-06-17 14:00:15	1919	4.85e-06	0.0001	1.04	1.05293
2025-06-17 14:00:16	1920	4.87e-06	0.0001	1.04	1.02667
2025-06-17 14:00:17	1921	4.85e-06	0.0001	1.03	1.04418
2025-06-17 14:00:18	1922	4.85e-06	0.0001	1.02	1.02667
2025-06-17 14:00:19	1923	4.87e-06	0.0001	1.02	1.00479
2025-06-17 14:00:20	1924	4.87e-06	0.0001	1.01	1.02667
2025-06-17 14:00:21	1925	4.85e-06	0.0001	1.01	1.00916
2025-06-17 14:00:22	1926	4.87e-06	0.0001	1.01	1.01792
2025-06-17 14:00:23	1927	4.87e-06	0.0001	1.01	1.00041
2025-06-17 14:00:24	1928	4.87e-06	0.0001	1	1.00479
2025-06-17 14:00:25	1929	4.85e-06	0.0001	1	0.991654
2025-06-17 14:00:26	1930	4.87e-06	0.0001	1	1.00916
2025-06-17 14:00:27	1931	4.85e-06	0.0001	1	1.00916
2025-06-17 14:00:28	1932	4.87e-06	0.0001	1	1.01354
2025-06-17 14:00:29	1933	4.87e-06	0.0001	1	1.00479
2025-06-17 14:00:30	1934	4.85e-06	0.0001	1	1.00479
2025-06-17 14:00:31	1935	4.85e-06	0.0001	1	0.991654
2025-06-17 14:00:32	1936	4.85e-06	0.0001	0.999	0.978523
2025-06-17 14:00:33	1937	4.87e-06	0.0001	0.996	0.996031
2025-06-17 14:00:34	1938	4.87e-06	0.0001	0.996	1.00916
2025-06-17 14:00:35	1939	4.87e-06	0.0001	0.996	0.996031
2025-06-17 14:00:36	1940	4.87e-06	0.0001	0.996	0.987277
2025-06-17 14:00:37	1941	4.85e-06	0.0001	0.996	0.9829
2025-06-17 14:00:38	1942	4.85e-06	0.0001	0.996	0.996031
2025-06-17 14:00:39	1943	4.87e-06	0.0001	0.996	0.991654
2025-06-17 14:00:40	1944	4.85e-06	0.0001	0.996	1.00479
2025-06-17 14:00:40	1944	4.85e-06	0.0001	0.996	1.00916
2025-06-17 14:00:41	1945	4.85e-06	0.0001	0.996	0.9829
2025-06-17 14:00:42	1946	4.87e-06	0.0001	0.994	0.991654
2025-06-17 14:00:43	1947	4.85e-06	0.0001	0.996	1.00041
2025-06-17 14:00:44	1948	4.85e-06	0.0001	0.996	0.987277
2025-06-17 14:00:45	1949	4.85e-06	0.0001	0.991	0.9829
2025-06-17 14:00:46	1950	4.85e-06	0.0001	0.989	0.974146
2025-06-17 14:00:47	1951	4.85e-06	0.0001	0.991	0.987277
2025-06-17 14:00:48	1952	4.85e-06	0.0001	0.991	0.991654
2025-06-17 14:00:49	1953	4.87e-06	0.0001	0.991	0.9829
2025-06-17 14:00:50	1954	4.87e-06	0.0001	0.991	0.9829
2025-06-17 14:00:51	1955	4.87e-06	0.0001	0.989	0.9829
2025-06-17 14:00:52	1956	4.87e-06	0.0001	0.989	0.9829
2025-06-17 14:00:53	1957	4.85e-06	0.0001	0.984	1.00041
2025-06-17 14:00:54	1958	4.87e-06	0.0001	0.984	0.978523
2025-06-17 14:00:55	1959	4.87e-06	0.0001	0.984	0.991654
2025-06-17 14:00:56	1960	4.85e-06	0.0001	0.984	0.978523
2025-06-17 14:00:57	1961	4.85e-06	0.0001	0.984	0.974146
2025-06-17 14:00:58	1962	4.87e-06	0.0001	0.984	0.987277
2025-06-17 14:00:59	1963	4.87e-06	0.0001	0.984	0.9829
2025-06-17 14:01:00	1964	4.87e-06	0.0001	0.984	0.978523
2025-06-17 14:01:01	1965	4.87e-06	0.0001	0.984	0.978523
[truncated: 3,456 more rows]
