# Supplementary material for: A Unified Method for Triple Oxygen Isotope Analysis of Sulfate, Water, and Organics
Source: Anal Chem. 2026 Mar 6;98(11):8111–20. doi: 10.1021/acs.analchem.5c06406 (PMC13019427; doi:10.1021/acs.analchem.5c06406)
Supplement: Supplementary file 3 [file ac5c06406_si_003.zip › Zahnow_TORCH_Supplementary_Sample_Log_Files/2025-06-18_IAEA-601_B2_evaluation_results.xlsx]

## Sheet: Summary
DateTime	Sample name	Sample Type	Sample mass	Instrument	d18O raw	d18O GD scaled	d18O VSMOW	d18O SD	Dp17O raw	Dp17O GD scaled	Dp17O VSMOW	Dp17O SD	d13C raw	d13C VPDB	d13C SD	TCD Peak area pos	TCD Peak area std	TCD Peak area neg	TCD Peak area neg std	TCD Peak ratio	TC/EA yield (%)	CO input pressure (mbar)	CO input pressure LN2 T (mbar)	CO residual pressure (mbar)	CO converted (mbar)	Discharge yield (%)	CO2 final pressure (mbar)	CO2/CO ratio	Residual gas pressure (mbar)	Comments
2025-06-18 14:00:53	IAEA-601_B2	C7H6O2	2.477	TILDAS	19.116	21.3933	21.3933	0.014	-399.533	-392.826	-392.826	11.4	N/A	N/A	N/A	13.9379	0.134289	0.277749	0.00823032	50.1818	101.778	2.85184	2.16904	0.0343	2.13474	98.4187	1.18861	0.556795	0.01

## Sheet: Isotope Data
ID	dateTimeMeasured	SampleName	d17O	d17OError	d18O	d18OError	Dp17O	Dp17OError	nSamCycles	nSamPoints	nRefPoints	pCO2Ref	pCO2Ref_error	pCO2Sam	pCO2Sam_error	pCO2Mismatch	pCO2Mismatch_error	PCellRef	PCellRef_error	PCellSam	PCellSam_error	PCellMismatch	PCellMismatch_error	TCellSam	TCellSam_error	TCellRef	TCellRef_error	TCellMismatch	TCellMismatch_error	measurementPeriod	d18O_scaled	d17O_scaled	Dp17O_scaled
19470	2025-06-18 21:33:11	GD_IAEA-601_B2	9.886	0.019	19.703	0.014	-464.8	11.4	10	2008	2258	419.888	0.67746	419.045	0.99979	-0.82249	0.41315	41.334	0.00119	41.3336	0.00127	-0.00044	0.00126	24.5191	0.00441	24.5191	0.00441	0.00038	0.00044	2025-06-17 to 2027-06-12	19.116	9.64465	-399.533

## Sheet: Log Data
Sample name	Sample mass	TC/EA (°C)	Datetime	Trap 5 (°C)	Trap 6 (°C)	Trap 7 (°C)	Reactor (°C)	TCD (°C)	p G2 (mbar)	p G4 (mbar)	p G5 (mbar)	Datetime	Trap 5 (°C)	Trap 6 (°C)	Trap 7 (°C)	Reactor (°C)	TCD (°C)	p G2 (mbar)	p G4 (mbar)	p G5 (mbar)	Datetime	Trap 5 (°C)	Trap 6 (°C)	Trap 7 (°C)	Reactor (°C)	TCD (°C)	p G2 (mbar)	p G4 (mbar)	p G5 (mbar)	Datetime	Trap 5 (°C)	Trap 6 (°C)	Trap 7 (°C)	Reactor (°C)	TCD (°C)	p G2 (mbar)	p G4 (mbar)	p G5 (mbar)	Datetime	Trap 5 (°C)	Trap 6 (°C)	Trap 7 (°C)	Reactor (°C)	TCD (°C)	p G2 (mbar)	p G4 (mbar)	p G5 (mbar)	Datetime	Trap 5 (°C)
IAEA-601_B2	2.477	1450.000000	2025-06-18 14:00:53	27.126941	35.869570	32.285507	23.797162	34.093448	0.000100	0.000100	-0.045674	2025-06-18 14:19:34	32.983215	63.631841	25.910516	4.224539	33.981553	0.000100	2.880000	2.851841	2025-06-18 14:21:02	29.170458	65.847129	-176.111823	-175.749644	33.925071	0.000100	2.180000	2.169043	2025-06-18 14:59:16	26.836114	64.016929	-176.284614	-176.193911	34.080593	0.000100	0.034300	-0.001904	2025-06-18 15:09:47	27.257757	34.593314	23.271220	23.296325	34.163953	0.000100	0.792000	1.188615	2025-06-18 15:20:28	26.967734
[truncated: 7 more columns]

## Sheet: TCD Data
dateTime	Relative time	Signal
2025-06-18 14:03:00	0	0.044743
2025-06-18 14:03:01	1	0.040804
2025-06-18 14:03:02	2	0.037849
2025-06-18 14:03:03	3	0.043102
2025-06-18 14:03:04	4	0.04146
2025-06-18 14:03:05	5	0.04146
2025-06-18 14:03:06	6	0.039819
2025-06-18 14:03:06	6	0.039819
2025-06-18 14:03:07	7	0.041132
2025-06-18 14:03:08	8	0.037849
2025-06-18 14:03:10	10	0.042445
2025-06-18 14:03:11	11	0.039162
2025-06-18 14:03:12	12	0.044415
2025-06-18 14:03:13	13	0.039162
2025-06-18 14:03:14	14	0.042445
2025-06-18 14:03:14	14	0.04343
2025-06-18 14:03:15	15	0.043759
2025-06-18 14:03:16	16	0.041789
2025-06-18 14:03:18	18	0.040804
2025-06-18 14:03:19	19	0.041789
2025-06-18 14:03:20	20	0.044743
2025-06-18 14:03:20	20	0.04343
2025-06-18 14:03:21	21	0.040804
2025-06-18 14:03:22	22	0.038834
2025-06-18 14:03:23	23	0.048026
2025-06-18 14:03:24	24	0.037849
2025-06-18 14:03:25	25	0.0454
2025-06-18 14:03:26	26	0.044415
2025-06-18 14:03:27	27	0.041132
2025-06-18 14:03:28	28	0.04343
2025-06-18 14:03:29	29	0.039819
2025-06-18 14:03:30	30	0.04146
2025-06-18 14:03:31	31	0.048026
2025-06-18 14:03:32	32	0.039819
2025-06-18 14:03:33	33	0.043102
2025-06-18 14:03:34	34	0.042445
2025-06-18 14:03:35	35	0.04146
2025-06-18 14:03:36	36	0.04343
2025-06-18 14:03:37	37	0.040804
2025-06-18 14:03:38	38	0.041789
2025-06-18 14:03:39	39	0.04343
2025-06-18 14:03:40	40	0.041789
2025-06-18 14:03:41	41	0.041132
2025-06-18 14:03:42	42	0.046057
2025-06-18 14:03:43	43	0.038834
2025-06-18 14:03:44	44	0.037521
2025-06-18 14:03:45	45	0.046385
2025-06-18 14:03:46	46	0.042445
2025-06-18 14:03:46	46	0.041132
2025-06-18 14:03:47	47	0.035551
2025-06-18 14:03:48	48	0.048683
2025-06-18 14:03:49	49	0.042117
2025-06-18 14:03:50	50	0.035879
2025-06-18 14:03:51	51	0.038177
2025-06-18 14:03:52	52	0.036864
2025-06-18 14:03:53	53	0.042117
2025-06-18 14:03:54	54	0.040476
2025-06-18 14:03:55	55	0.044087
2025-06-18 14:03:56	56	0.038506
2025-06-18 14:03:57	57	0.040476
2025-06-18 14:03:58	58	0.047698
2025-06-18 14:04:00	60	0.044415
2025-06-18 14:04:00	60	0.037521
2025-06-18 14:04:01	61	0.041132
2025-06-18 14:04:02	62	0.040476
2025-06-18 14:04:03	63	0.04343
2025-06-18 14:04:04	64	0.044743
2025-06-18 14:04:05	65	0.039491
2025-06-18 14:04:06	66	0.04146
2025-06-18 14:04:07	67	0.039819
2025-06-18 14:04:08	68	0.039162
2025-06-18 14:04:09	69	0.0454
2025-06-18 14:04:10	70	0.044415
2025-06-18 14:04:11	71	0.039491
2025-06-18 14:04:12	72	0.048026
2025-06-18 14:04:13	73	0.047698
2025-06-18 14:04:14	74	0.04343
2025-06-18 14:04:15	75	0.043102
2025-06-18 14:04:16	76	0.04343
2025-06-18 14:04:17	77	0.035879
2025-06-18 14:04:17	77	0.040476
2025-06-18 14:04:19	79	0.040476
2025-06-18 14:04:19	79	0.041132
2025-06-18 14:04:20	80	0.0454
2025-06-18 14:04:21	81	0.038177
2025-06-18 14:04:22	82	0.041789
2025-06-18 14:04:23	83	0.037521
2025-06-18 14:04:24	84	0.034566
2025-06-18 14:04:25	85	0.04343
2025-06-18 14:04:26	86	0.045072
2025-06-18 14:04:27	87	0.035223
2025-06-18 14:04:28	88	0.037193
2025-06-18 14:04:29	89	0.047042
2025-06-18 14:04:30	90	0.039491
2025-06-18 14:04:31	91	0.046385
2025-06-18 14:04:32	92	0.044415
2025-06-18 14:04:33	93	0.039819
2025-06-18 14:04:34	94	0.039491
2025-06-18 14:04:35	95	0.0454
2025-06-18 14:04:36	96	0.044415
2025-06-18 14:04:37	97	0.041132
2025-06-18 14:04:38	98	0.040804
2025-06-18 14:04:39	99	0.04737
2025-06-18 14:04:40	100	0.044087
2025-06-18 14:04:41	101	0.041132
2025-06-18 14:04:42	102	0.039491
2025-06-18 14:04:43	103	0.044415
2025-06-18 14:04:43	103	0.044415
2025-06-18 14:04:44	104	0.054592
2025-06-18 14:04:45	105	0.050653
2025-06-18 14:04:46	106	0.011913
2025-06-18 14:04:47	107	0.007646
2025-06-18 14:04:48	108	0.021762
2025-06-18 14:04:49	109	0.037849
2025-06-18 14:04:50	110	0.049668
2025-06-18 14:04:51	111	0.060174
2025-06-18 14:04:52	112	0.065426
2025-06-18 14:04:53	113	0.054921
2025-06-18 14:04:54	114	0.057547
2025-06-18 14:04:55	115	0.051638
2025-06-18 14:04:56	116	0.047042
2025-06-18 14:04:57	117	0.046385
2025-06-18 14:04:58	118	0.04934
2025-06-18 14:04:59	119	0.04737
2025-06-18 14:05:00	120	0.045072
2025-06-18 14:05:01	121	0.033253
2025-06-18 14:05:02	122	0.023404
2025-06-18 14:05:03	123	0.032268
2025-06-18 14:05:04	124	0.067068
2025-06-18 14:05:05	125	0.075275
2025-06-18 14:05:05	125	0.0628
2025-06-18 14:05:06	126	0.049996
2025-06-18 14:05:07	127	0.033253
2025-06-18 14:05:09	129	0.023732
2025-06-18 14:05:10	130	0.023404
2025-06-18 14:05:11	131	0.021762
2025-06-18 14:05:12	132	0.022747
2025-06-18 14:05:13	133	0.035879
2025-06-18 14:05:14	134	0.035879
2025-06-18 14:05:15	135	0.039162
2025-06-18 14:05:16	136	0.043102
2025-06-18 14:05:17	137	0.044415
2025-06-18 14:05:18	138	0.042445
2025-06-18 14:05:18	138	0.045072
2025-06-18 14:05:20	140	0.045072
2025-06-18 14:05:21	141	0.04343
2025-06-18 14:05:22	142	0.041132
2025-06-18 14:05:23	143	0.045728
2025-06-18 14:05:24	144	0.040476
2025-06-18 14:05:25	145	0.037521
2025-06-18 14:05:26	146	0.04737
2025-06-18 14:05:27	147	0.041132
2025-06-18 14:05:28	148	0.044415
2025-06-18 14:05:29	149	0.039819
2025-06-18 14:05:30	150	0.044415
2025-06-18 14:05:31	151	0.042774
2025-06-18 14:05:32	152	0.04343
2025-06-18 14:05:33	153	0.039819
2025-06-18 14:05:34	154	0.042774
2025-06-18 14:05:35	155	0.041789
2025-06-18 14:05:36	156	0.046057
2025-06-18 14:05:36	156	0.044743
2025-06-18 14:05:37	157	0.043759
2025-06-18 14:05:38	158	0.040147
2025-06-18 14:05:40	160	0.046385
2025-06-18 14:05:41	161	0.039491
2025-06-18 14:05:42	162	0.043102
2025-06-18 14:05:43	163	0.045072
2025-06-18 14:05:44	164	0.043102
2025-06-18 14:05:44	164	0.042445
2025-06-18 14:05:46	166	0.043102
2025-06-18 14:05:47	167	0.042117
2025-06-18 14:05:48	168	0.043759
2025-06-18 14:05:49	169	0.042445
2025-06-18 14:05:50	170	0.046385
2025-06-18 14:05:51	171	0.040804
2025-06-18 14:05:52	172	0.046713
2025-06-18 14:05:53	173	0.042774
2025-06-18 14:05:54	174	0.039819
2025-06-18 14:05:55	175	0.040804
2025-06-18 14:05:56	176	0.044743
2025-06-18 14:05:57	177	0.039819
2025-06-18 14:05:59	179	0.039491
2025-06-18 14:06:00	180	0.045072
2025-06-18 14:06:01	181	0.046057
2025-06-18 14:06:02	182	0.039491
2025-06-18 14:06:03	183	0.039491
2025-06-18 14:06:04	184	0.042774
2025-06-18 14:06:05	185	0.042445
2025-06-18 14:06:06	186	0.043759
2025-06-18 14:06:07	187	0.039162
2025-06-18 14:06:08	188	0.039491
2025-06-18 14:06:09	189	0.039819
2025-06-18 14:06:10	190	0.046713
2025-06-18 14:06:11	191	0.041789
2025-06-18 14:06:12	192	0.038506
2025-06-18 14:06:13	193	0.044087
2025-06-18 14:06:14	194	0.043102
2025-06-18 14:06:15	195	0.039162
2025-06-18 14:06:16	196	0.04146
2025-06-18 14:06:17	197	0.041789
2025-06-18 14:06:18	198	0.044415
2025-06-18 14:06:19	199	0.042117
2025-06-18 14:06:20	200	0.044415
2025-06-18 14:06:21	201	0.040804
2025-06-18 14:06:22	202	0.038177
2025-06-18 14:06:23	203	0.044743
2025-06-18 14:06:24	204	0.046057
2025-06-18 14:06:25	205	0.046057
2025-06-18 14:06:26	206	0.042774
2025-06-18 14:06:27	207	0.04146
2025-06-18 14:06:28	208	0.04343
2025-06-18 14:06:29	209	0.0454
2025-06-18 14:06:30	210	0.042117
2025-06-18 14:06:31	211	0.042774
2025-06-18 14:06:32	212	0.044743
2025-06-18 14:06:33	213	0.044087
2025-06-18 14:06:34	214	0.038506
2025-06-18 14:06:35	215	0.047698
2025-06-18 14:06:36	216	0.041132
2025-06-18 14:06:37	217	0.046057
2025-06-18 14:06:38	218	0.042774
2025-06-18 14:06:39	219	0.046385
2025-06-18 14:06:40	220	0.037521
2025-06-18 14:06:41	221	0.04737
2025-06-18 14:06:42	222	0.042774
2025-06-18 14:06:43	223	0.037193
2025-06-18 14:06:44	224	0.047042
2025-06-18 14:06:45	225	0.044415
2025-06-18 14:06:46	226	0.044087
2025-06-18 14:06:47	227	0.047698
2025-06-18 14:06:48	228	0.041789
2025-06-18 14:06:49	229	0.049668
2025-06-18 14:06:50	230	0.042445
2025-06-18 14:06:51	231	0.043102
2025-06-18 14:06:52	232	0.039162
2025-06-18 14:06:53	233	0.046385
2025-06-18 14:06:54	234	0.043759
2025-06-18 14:06:55	235	0.046057
2025-06-18 14:06:56	236	0.050325
2025-06-18 14:06:57	237	0.047698
2025-06-18 14:06:58	238	0.046057
2025-06-18 14:06:59	239	0.045728
2025-06-18 14:07:00	240	0.046385
2025-06-18 14:07:01	241	0.048683
2025-06-18 14:07:02	242	0.046713
2025-06-18 14:07:03	243	0.046713
2025-06-18 14:07:04	244	0.048355
2025-06-18 14:07:05	245	0.046385
2025-06-18 14:07:06	246	0.048355
2025-06-18 14:07:07	247	0.047042
2025-06-18 14:07:08	248	0.041132
2025-06-18 14:07:09	249	0.045072
2025-06-18 14:07:10	250	0.044415
2025-06-18 14:07:11	251	0.04343
2025-06-18 14:07:12	252	0.039491
2025-06-18 14:07:13	253	0.04146
2025-06-18 14:07:14	254	0.04146
2025-06-18 14:07:15	255	0.042117
2025-06-18 14:07:16	256	0.040147
2025-06-18 14:07:17	257	0.036536
2025-06-18 14:07:17	257	0.041132
2025-06-18 14:07:18	258	0.037849
2025-06-18 14:07:19	259	0.043102
2025-06-18 14:07:21	261	0.039491
2025-06-18 14:07:22	262	0.03391
2025-06-18 14:07:22	262	0.041132
2025-06-18 14:07:23	263	0.037521
2025-06-18 14:07:24	264	0.043759
2025-06-18 14:07:25	265	0.03391
2025-06-18 14:07:26	266	0.041789
2025-06-18 14:07:27	267	0.04343
2025-06-18 14:07:29	269	0.036208
2025-06-18 14:07:29	269	0.04146
2025-06-18 14:07:30	270	0.039491
2025-06-18 14:07:31	271	0.044415
2025-06-18 14:07:32	272	0.044087
2025-06-18 14:07:33	273	0.040147
2025-06-18 14:07:34	274	0.041789
2025-06-18 14:07:35	275	0.042117
2025-06-18 14:07:36	276	0.040804
2025-06-18 14:07:37	277	0.042117
2025-06-18 14:07:38	278	0.045728
2025-06-18 14:07:39	279	0.038177
2025-06-18 14:07:40	280	0.037849
2025-06-18 14:07:41	281	0.043102
2025-06-18 14:07:42	282	0.04934
2025-06-18 14:07:43	283	0.039162
2025-06-18 14:07:44	284	0.044743
2025-06-18 14:07:45	285	0.049011
2025-06-18 14:07:46	286	0.038177
2025-06-18 14:07:47	287	0.046057
2025-06-18 14:07:48	288	0.043102
2025-06-18 14:07:49	289	0.040147
2025-06-18 14:07:50	290	0.037849
2025-06-18 14:07:51	291	0.037849
2025-06-18 14:07:52	292	0.044415
2025-06-18 14:07:53	293	0.044415
2025-06-18 14:07:54	294	0.042117
2025-06-18 14:07:55	295	0.046713
2025-06-18 14:07:56	296	0.039162
2025-06-18 14:07:57	297	0.040147
2025-06-18 14:07:58	298	0.037849
2025-06-18 14:07:59	299	0.039819
2025-06-18 14:07:59	299	0.041789
2025-06-18 14:08:00	300	0.045728
2025-06-18 14:08:01	301	0.042445
2025-06-18 14:08:03	303	0.050653
2025-06-18 14:08:03	303	0.046713
2025-06-18 14:08:04	304	0.039491
2025-06-18 14:08:05	305	0.045072
2025-06-18 14:08:06	306	0.044743
2025-06-18 14:08:07	307	0.039162
2025-06-18 14:08:08	308	0.037521
2025-06-18 14:08:09	309	0.046385
2025-06-18 14:08:10	310	0.039819
2025-06-18 14:08:11	311	0.039491
2025-06-18 14:08:12	312	0.043102
2025-06-18 14:08:13	313	0.041789
2025-06-18 14:08:14	314	0.047042
2025-06-18 14:08:15	315	0.043102
2025-06-18 14:08:16	316	0.039162
2025-06-18 14:08:17	317	0.038834
2025-06-18 14:08:18	318	0.042445
2025-06-18 14:08:19	319	0.042774
2025-06-18 14:08:20	320	0.041789
2025-06-18 14:08:21	321	0.045728
2025-06-18 14:08:22	322	0.042774
2025-06-18 14:08:23	323	0.040804
2025-06-18 14:08:24	324	0.038177
2025-06-18 14:08:25	325	0.04146
2025-06-18 14:08:26	326	0.039819
2025-06-18 14:08:27	327	0.042445
2025-06-18 14:08:28	328	0.042445
2025-06-18 14:08:29	329	0.041132
2025-06-18 14:08:29	329	0.048355
2025-06-18 14:08:30	330	0.042445
2025-06-18 14:08:31	331	0.040804
2025-06-18 14:08:32	332	0.041132
2025-06-18 14:08:33	333	0.038506
2025-06-18 14:08:34	334	0.038177
2025-06-18 14:08:35	335	0.040147
2025-06-18 14:08:36	336	0.04343
2025-06-18 14:08:37	337	0.043102
2025-06-18 14:08:38	338	0.055577
2025-06-18 14:08:39	339	0.031611
2025-06-18 14:08:40	340	0.036864
2025-06-18 14:08:41	341	0.037849
2025-06-18 14:08:42	342	0.037521
2025-06-18 14:08:43	343	0.043759
2025-06-18 14:08:44	344	0.036208
2025-06-18 14:08:45	345	0.035879
2025-06-18 14:08:46	346	0.042117
2025-06-18 14:08:47	347	0.04737
2025-06-18 14:08:48	348	0.039491
2025-06-18 14:08:49	349	0.035551
2025-06-18 14:08:50	350	0.046713
2025-06-18 14:08:51	351	0.04146
2025-06-18 14:08:52	352	0.040147
2025-06-18 14:08:52	352	0.043759
2025-06-18 14:08:53	353	0.039162
2025-06-18 14:08:54	354	0.037849
2025-06-18 14:08:55	355	0.038506
2025-06-18 14:08:56	356	0.035223
2025-06-18 14:08:57	357	0.041789
2025-06-18 14:08:58	358	0.043759
2025-06-18 14:08:59	359	0.045072
2025-06-18 14:09:00	360	0.041789
2025-06-18 14:09:01	361	0.046057
2025-06-18 14:09:02	362	0.04737
2025-06-18 14:09:03	363	0.045728
2025-06-18 14:09:04	364	0.049668
2025-06-18 14:09:05	365	0.055577
2025-06-18 14:09:06	366	0.069694
2025-06-18 14:09:07	367	0.068053
2025-06-18 14:09:08	368	0.086766
2025-06-18 14:09:09	369	0.105807
2025-06-18 14:09:10	370	0.132728
2025-06-18 14:09:11	371	0.153082
2025-06-18 14:09:12	372	0.187226
2025-06-18 14:09:13	373	0.225637
2025-06-18 14:09:14	374	0.269957
2025-06-18 14:09:15	375	0.301146
2025-06-18 14:09:16	376	0.326425
2025-06-18 14:09:16	376	0.359255
2025-06-18 14:09:18	378	0.37961
2025-06-18 14:09:19	379	0.403575
2025-06-18 14:09:20	380	0.410798
2025-06-18 14:09:20	380	0.4259
2025-06-18 14:09:21	381	0.430824
2025-06-18 14:09:22	382	0.428198
2025-06-18 14:09:23	383	0.429183
2025-06-18 14:09:24	384	0.432138
2025-06-18 14:09:25	385	0.423273
2025-06-18 14:09:26	386	0.420319
2025-06-18 14:09:27	387	0.413424
2025-06-18 14:09:28	388	0.412111
2025-06-18 14:09:29	389	0.399964
2025-06-18 14:09:30	390	0.388474
2025-06-18 14:09:31	391	0.381251
2025-06-18 14:09:32	392	0.374357
2025-06-18 14:09:33	393	0.36221
2025-06-18 14:09:34	394	0.356957
2025-06-18 14:09:35	395	0.344153
2025-06-18 14:09:36	396	0.334632
2025-06-18 14:09:37	397	0.32347
2025-06-18 14:09:38	398	0.310667
2025-06-18 14:09:39	399	0.299833
2025-06-18 14:09:40	400	0.295236
2025-06-18 14:09:41	401	0.278493
2025-06-18 14:09:42	402	0.27324
2025-06-18 14:09:43	403	0.263063
2025-06-18 14:09:44	404	0.256169
2025-06-18 14:09:45	405	0.245007
2025-06-18 14:09:46	406	0.234829
2025-06-18 14:09:47	407	0.22498
2025-06-18 14:09:48	408	0.213818
2025-06-18 14:09:49	409	0.210535
2025-06-18 14:09:50	410	0.197403
2025-06-18 14:09:51	411	0.19215
2025-06-18 14:09:52	412	0.182301
2025-06-18 14:09:53	413	0.179675
2025-06-18 14:09:54	414	0.168184
2025-06-18 14:09:55	415	0.161947
2025-06-18 14:09:56	416	0.153411
2025-06-18 14:09:57	417	0.146188
2025-06-18 14:09:58	418	0.139294
2025-06-18 14:09:59	419	0.131743
2025-06-18 14:10:00	420	0.126162
2025-06-18 14:10:01	421	0.117298
2025-06-18 14:10:02	422	0.111388
2025-06-18 14:10:03	423	0.102196
2025-06-18 14:10:04	424	0.09563
2025-06-18 14:10:05	425	0.093004
2025-06-18 14:10:06	426	0.093004
2025-06-18 14:10:07	427	0.082498
2025-06-18 14:10:08	428	0.083483
2025-06-18 14:10:09	429	0.071336
2025-06-18 14:10:10	430	0.07429
2025-06-18 14:10:11	431	0.074619
2025-06-18 14:10:13	433	0.067068
2025-06-18 14:10:14	434	0.063457
2025-06-18 14:10:15	435	0.067068
2025-06-18 14:10:16	436	0.063128
2025-06-18 14:10:16	436	0.052951
2025-06-18 14:10:18	438	0.054592
2025-06-18 14:10:19	439	0.051638
2025-06-18 14:10:20	440	0.055249
2025-06-18 14:10:21	441	0.047698
2025-06-18 14:10:22	442	0.053608
2025-06-18 14:10:23	443	0.044743
2025-06-18 14:10:24	444	0.044087
2025-06-18 14:10:25	445	0.047042
2025-06-18 14:10:26	446	0.049668
2025-06-18 14:10:27	447	0.047042
2025-06-18 14:10:28	448	0.046385
2025-06-18 14:10:29	449	0.0454
2025-06-18 14:10:30	450	0.046385
2025-06-18 14:10:31	451	0.04343
2025-06-18 14:10:32	452	0.044743
2025-06-18 14:10:33	453	0.036536
2025-06-18 14:10:34	454	0.040804
2025-06-18 14:10:35	455	0.042117
2025-06-18 14:10:36	456	0.038834
2025-06-18 14:10:37	457	0.044087
2025-06-18 14:10:38	458	0.04146
2025-06-18 14:10:39	459	0.044743
2025-06-18 14:10:40	460	0.046713
2025-06-18 14:10:41	461	0.0454
2025-06-18 14:10:42	462	0.039162
2025-06-18 14:10:43	463	0.044743
2025-06-18 14:10:44	464	0.044743
2025-06-18 14:10:45	465	0.042117
2025-06-18 14:10:46	466	0.042445
2025-06-18 14:10:47	467	0.040804
2025-06-18 14:10:48	468	0.043759
2025-06-18 14:10:49	469	0.039819
2025-06-18 14:10:50	470	0.045728
2025-06-18 14:10:51	471	0.041132
2025-06-18 14:10:52	472	0.043102
2025-06-18 14:10:53	473	0.045072
2025-06-18 14:10:54	474	0.041132
2025-06-18 14:10:55	475	0.043759
2025-06-18 14:10:56	476	0.042445
2025-06-18 14:10:57	477	0.046713
2025-06-18 14:10:58	478	0.041789
2025-06-18 14:10:59	479	0.041132
2025-06-18 14:11:00	480	0.04737
2025-06-18 14:11:01	481	0.04146
2025-06-18 14:11:01	481	0.045728
2025-06-18 14:11:02	482	0.037849
2025-06-18 14:11:04	484	0.043102
2025-06-18 14:11:04	484	0.04343
2025-06-18 14:11:06	486	0.037193
2025-06-18 14:11:06	486	0.041132
2025-06-18 14:11:07	487	0.039819
2025-06-18 14:11:08	488	0.045072
2025-06-18 14:11:09	489	0.039491
2025-06-18 14:11:10	490	0.045072
2025-06-18 14:11:11	491	0.046057
2025-06-18 14:11:12	492	0.046057
2025-06-18 14:11:13	493	0.044415
2025-06-18 14:11:14	494	0.037521
2025-06-18 14:11:15	495	0.036864
2025-06-18 14:11:16	496	0.037849
2025-06-18 14:11:17	497	0.0454
2025-06-18 14:11:18	498	0.039819
2025-06-18 14:11:19	499	0.0454
2025-06-18 14:11:20	500	0.044415
2025-06-18 14:11:21	501	0.038834
2025-06-18 14:11:22	502	0.041132
2025-06-18 14:11:23	503	0.038506
2025-06-18 14:11:24	504	0.046385
2025-06-18 14:11:25	505	0.041132
2025-06-18 14:11:26	506	0.043102
2025-06-18 14:11:27	507	0.044415
2025-06-18 14:11:27	507	0.047042
2025-06-18 14:11:28	508	0.044415
2025-06-18 14:11:29	509	0.038834
2025-06-18 14:11:30	510	0.042445
2025-06-18 14:11:31	511	0.041132
2025-06-18 14:11:32	512	0.046385
2025-06-18 14:11:33	513	0.045728
2025-06-18 14:11:34	514	0.044415
2025-06-18 14:11:35	515	0.04146
2025-06-18 14:11:36	516	0.04343
2025-06-18 14:11:37	517	0.047698
2025-06-18 14:11:38	518	0.047042
2025-06-18 14:11:39	519	0.036536
2025-06-18 14:11:40	520	0.038177
2025-06-18 14:11:41	521	0.046713
2025-06-18 14:11:42	522	0.04343
2025-06-18 14:11:43	523	0.042774
2025-06-18 14:11:44	524	0.038506
2025-06-18 14:11:45	525	0.038834
2025-06-18 14:11:46	526	0.044415
2025-06-18 14:11:47	527	0.039491
2025-06-18 14:11:48	528	0.044743
2025-06-18 14:11:49	529	0.044743
2025-06-18 14:11:50	530	0.044415
2025-06-18 14:11:51	531	0.037849
2025-06-18 14:11:52	532	0.041132
2025-06-18 14:11:53	533	0.044087
2025-06-18 14:11:54	534	0.048683
2025-06-18 14:11:55	535	0.04343
2025-06-18 14:11:56	536	0.038177
2025-06-18 14:11:57	537	0.045728
2025-06-18 14:11:58	538	0.040804
2025-06-18 14:11:59	539	0.038506
2025-06-18 14:12:00	540	0.044415
2025-06-18 14:12:01	541	0.042117
2025-06-18 14:12:02	542	0.045072
2025-06-18 14:12:03	543	0.038506
2025-06-18 14:12:04	544	0.040147
2025-06-18 14:12:05	545	0.042774
2025-06-18 14:12:06	546	0.04343
2025-06-18 14:12:07	547	0.0454
2025-06-18 14:12:08	548	0.042774
2025-06-18 14:12:09	549	0.04146
2025-06-18 14:12:10	550	0.044087
2025-06-18 14:12:10	550	0.040476
2025-06-18 14:12:12	552	0.04737
2025-06-18 14:12:12	552	0.0454
2025-06-18 14:12:14	554	0.043102
2025-06-18 14:12:14	554	0.046385
2025-06-18 14:12:15	555	0.044087
2025-06-18 14:12:16	556	0.040804
2025-06-18 14:12:17	557	0.042774
2025-06-18 14:12:18	558	0.040476
2025-06-18 14:12:19	559	0.041132
2025-06-18 14:12:20	560	0.04146
2025-06-18 14:12:21	561	0.038834
2025-06-18 14:12:22	562	0.042445
2025-06-18 14:12:23	563	0.041789
2025-06-18 14:12:24	564	0.040804
2025-06-18 14:12:25	565	0.042774
2025-06-18 14:12:26	566	0.040804
2025-06-18 14:12:27	567	0.039491
2025-06-18 14:12:28	568	0.038834
2025-06-18 14:12:29	569	0.040804
2025-06-18 14:12:30	570	0.044087
2025-06-18 14:12:31	571	0.044087
2025-06-18 14:12:32	572	0.046057
2025-06-18 14:12:33	573	0.037193
2025-06-18 14:12:34	574	0.034238
2025-06-18 14:12:34	574	0.046713
2025-06-18 14:12:35	575	0.039819
2025-06-18 14:12:37	577	0.043102
2025-06-18 14:12:37	577	0.045072
2025-06-18 14:12:39	579	0.044087
2025-06-18 14:12:39	579	0.042445
2025-06-18 14:12:40	580	0.040804
2025-06-18 14:12:41	581	0.046385
2025-06-18 14:12:42	582	0.041789
2025-06-18 14:12:43	583	0.040804
2025-06-18 14:12:44	584	0.044743
2025-06-18 14:12:45	585	0.040476
2025-06-18 14:12:46	586	0.039819
2025-06-18 14:12:47	587	0.042445
2025-06-18 14:12:48	588	0.043102
2025-06-18 14:12:49	589	0.042117
2025-06-18 14:12:50	590	0.04343
2025-06-18 14:12:51	591	0.044743
2025-06-18 14:12:52	592	0.0454
2025-06-18 14:12:53	593	0.044087
2025-06-18 14:12:54	594	0.038506
2025-06-18 14:12:55	595	0.042774
2025-06-18 14:12:56	596	0.045072
2025-06-18 14:12:57	597	0.043102
2025-06-18 14:12:58	598	0.044743
2025-06-18 14:12:59	599	0.043102
2025-06-18 14:13:00	600	0.037521
2025-06-18 14:13:01	601	0.043759
2025-06-18 14:13:02	602	0.042117
2025-06-18 14:13:02	602	0.042774
2025-06-18 14:13:03	603	0.04146
2025-06-18 14:13:04	604	0.04146
2025-06-18 14:13:05	605	0.0454
2025-06-18 14:13:07	607	0.049996
2025-06-18 14:13:07	607	0.043102
2025-06-18 14:13:08	608	0.04343
2025-06-18 14:13:09	609	0.043759
2025-06-18 14:13:10	610	0.042117
2025-06-18 14:13:11	611	0.044087
2025-06-18 14:13:12	612	0.040804
2025-06-18 14:13:13	613	0.044743
2025-06-18 14:13:14	614	0.040476
2025-06-18 14:13:15	615	0.046713
2025-06-18 14:13:16	616	0.045072
2025-06-18 14:13:17	617	0.046385
2025-06-18 14:13:18	618	0.044415
2025-06-18 14:13:19	619	0.043102
2025-06-18 14:13:20	620	0.038506
2025-06-18 14:13:21	621	0.040804
2025-06-18 14:13:22	622	0.045728
2025-06-18 14:13:23	623	0.044087
2025-06-18 14:13:24	624	0.040147
2025-06-18 14:13:25	625	0.039162
2025-06-18 14:13:26	626	0.040147
2025-06-18 14:13:27	627	0.04934
2025-06-18 14:13:28	628	0.045728
2025-06-18 14:13:29	629	0.040476
2025-06-18 14:13:30	630	0.044087
2025-06-18 14:13:31	631	0.040147
2025-06-18 14:13:32	632	0.039819
2025-06-18 14:13:33	633	0.040476
2025-06-18 14:13:34	634	0.04146
2025-06-18 14:13:35	635	0.046385
2025-06-18 14:13:36	636	0.042117
2025-06-18 14:13:37	637	0.04343
2025-06-18 14:13:39	639	0.040804
2025-06-18 14:13:40	640	0.04343
2025-06-18 14:13:41	641	0.041132
2025-06-18 14:13:42	642	0.045072
2025-06-18 14:13:42	642	0.045072
2025-06-18 14:13:43	643	0.040804
2025-06-18 14:13:45	645	0.044743
2025-06-18 14:13:46	646	0.042774
2025-06-18 14:13:47	647	0.043102
2025-06-18 14:13:47	647	0.042445
2025-06-18 14:13:48	648	0.0454
2025-06-18 14:13:49	649	0.047042
2025-06-18 14:13:51	651	0.04343
2025-06-18 14:13:52	652	0.044743
2025-06-18 14:13:53	653	0.045072
2025-06-18 14:13:54	654	0.042117
2025-06-18 14:13:55	655	0.042445
2025-06-18 14:13:56	656	0.039491
2025-06-18 14:13:57	657	0.040147
2025-06-18 14:13:58	658	0.043759
2025-06-18 14:13:59	659	0.035551
2025-06-18 14:14:00	660	0.044087
2025-06-18 14:14:01	661	0.041132
2025-06-18 14:14:02	662	0.039491
2025-06-18 14:14:03	663	0.039819
2025-06-18 14:14:04	664	0.0454
2025-06-18 14:14:05	665	0.048026
2025-06-18 14:14:06	666	0.043102
2025-06-18 14:14:07	667	0.046385
2025-06-18 14:14:08	668	0.040476
2025-06-18 14:14:09	669	0.035879
2025-06-18 14:14:10	670	0.04343
2025-06-18 14:14:11	671	0.046385
2025-06-18 14:14:12	672	0.043102
2025-06-18 14:14:13	673	0.041789
2025-06-18 14:14:14	674	0.040147
2025-06-18 14:14:15	675	0.038834
2025-06-18 14:14:16	676	0.037849
2025-06-18 14:14:17	677	0.043102
2025-06-18 14:14:18	678	0.040476
2025-06-18 14:14:19	679	0.04343
2025-06-18 14:14:20	680	0.039491
2025-06-18 14:14:21	681	0.042445
2025-06-18 14:14:22	682	0.044415
2025-06-18 14:14:23	683	0.0454
2025-06-18 14:14:24	684	0.041789
2025-06-18 14:14:25	685	0.042774
2025-06-18 14:14:26	686	0.041789
2025-06-18 14:14:27	687	0.046057
2025-06-18 14:14:28	688	0.044743
2025-06-18 14:14:29	689	0.048683
2025-06-18 14:14:30	690	0.044743
2025-06-18 14:14:31	691	0.038834
2025-06-18 14:14:32	692	0.047042
2025-06-18 14:14:33	693	0.038177
2025-06-18 14:14:34	694	0.046057
2025-06-18 14:14:35	695	0.045728
2025-06-18 14:14:36	696	0.046057
2025-06-18 14:14:37	697	0.043759
2025-06-18 14:14:38	698	0.044743
2025-06-18 14:14:39	699	0.038506
2025-06-18 14:14:40	700	0.043102
2025-06-18 14:14:41	701	0.037521
2025-06-18 14:14:42	702	0.04343
2025-06-18 14:14:43	703	0.040804
2025-06-18 14:14:44	704	0.044743
2025-06-18 14:14:45	705	0.043759
2025-06-18 14:14:46	706	0.042445
2025-06-18 14:14:47	707	0.049668
2025-06-18 14:14:48	708	0.041789
2025-06-18 14:14:49	709	0.037849
2025-06-18 14:14:50	710	0.044087
2025-06-18 14:14:51	711	0.045728
2025-06-18 14:14:52	712	0.045728
2025-06-18 14:14:53	713	0.037193
2025-06-18 14:14:54	714	0.037193
2025-06-18 14:14:55	715	0.045728
2025-06-18 14:14:56	716	0.04146
2025-06-18 14:14:57	717	0.039491
2025-06-18 14:14:58	718	0.042117
2025-06-18 14:14:59	719	0.042117
2025-06-18 14:15:00	720	0.04146
2025-06-18 14:15:01	721	0.037849
2025-06-18 14:15:01	721	0.038834
2025-06-18 14:15:02	722	0.038834
2025-06-18 14:15:04	724	0.044743
2025-06-18 14:15:04	724	0.04343
2025-06-18 14:15:05	725	0.042445
2025-06-18 14:15:06	726	0.043102
2025-06-18 14:15:07	727	0.039162
2025-06-18 14:15:08	728	0.04343
2025-06-18 14:15:09	729	0.044415
2025-06-18 14:15:10	730	0.041132
2025-06-18 14:15:11	731	0.04343
2025-06-18 14:15:12	732	0.041789
2025-06-18 14:15:13	733	0.04146
2025-06-18 14:15:14	734	0.044087
2025-06-18 14:15:15	735	0.044743
2025-06-18 14:15:16	736	0.042445
2025-06-18 14:15:17	737	0.046057
2025-06-18 14:15:18	738	0.04737
2025-06-18 14:15:19	739	0.042774
2025-06-18 14:15:20	740	0.040476
2025-06-18 14:15:21	741	0.039491
2025-06-18 14:15:22	742	0.048355
2025-06-18 14:15:23	743	0.0454
2025-06-18 14:15:24	744	0.041132
2025-06-18 14:15:25	745	0.046385
2025-06-18 14:15:26	746	0.042445
2025-06-18 14:15:27	747	0.040804
2025-06-18 14:15:27	747	0.04146
2025-06-18 14:15:29	749	0.039819
2025-06-18 14:15:29	749	0.043759
2025-06-18 14:15:30	750	0.040147
2025-06-18 14:15:31	751	0.040476
2025-06-18 14:15:32	752	0.047042
2025-06-18 14:15:33	753	0.042117
2025-06-18 14:15:34	754	0.046385
2025-06-18 14:15:35	755	0.04343
2025-06-18 14:15:36	756	0.0454
2025-06-18 14:15:37	757	0.046057
2025-06-18 14:15:38	758	0.039162
2025-06-18 14:15:39	759	0.04146
2025-06-18 14:15:40	760	0.038506
2025-06-18 14:15:41	761	0.042117
2025-06-18 14:15:42	762	0.042117
2025-06-18 14:15:43	763	0.045728
2025-06-18 14:15:44	764	0.046385
2025-06-18 14:15:45	765	0.04146
2025-06-18 14:15:46	766	0.039162
2025-06-18 14:15:47	767	0.0454
2025-06-18 14:15:48	768	0.047698
2025-06-18 14:15:49	769	0.04343
2025-06-18 14:15:49	769	0.045072
2025-06-18 14:15:51	771	0.041132
2025-06-18 14:15:51	771	0.044087
2025-06-18 14:15:53	773	0.038834
2025-06-18 14:15:53	773	0.041789
2025-06-18 14:15:54	774	0.040804
2025-06-18 14:15:55	775	0.038177
2025-06-18 14:15:56	776	0.037849
2025-06-18 14:15:57	777	0.034566
2025-06-18 14:15:58	778	0.044415
2025-06-18 14:15:59	779	0.0454
2025-06-18 14:16:00	780	0.044415
2025-06-18 14:16:01	781	0.04343
2025-06-18 14:16:02	782	0.040804
2025-06-18 14:16:03	783	0.040804
2025-06-18 14:16:04	784	0.042774
2025-06-18 14:16:05	785	0.040804
2025-06-18 14:16:06	786	0.044415
2025-06-18 14:16:07	787	0.036208
2025-06-18 14:16:08	788	0.042117
2025-06-18 14:16:09	789	0.041789
2025-06-18 14:16:10	790	0.04146
2025-06-18 14:16:11	791	0.038834
2025-06-18 14:16:12	792	0.046385
2025-06-18 14:16:13	793	0.043102
2025-06-18 14:16:14	794	0.041132
2025-06-18 14:16:15	795	0.042774
2025-06-18 14:16:16	796	0.038506
2025-06-18 14:16:17	797	0.04146
2025-06-18 14:16:18	798	0.046385
2025-06-18 14:16:18	798	0.040476
2025-06-18 14:16:19	799	0.040476
2025-06-18 14:16:20	800	0.041132
2025-06-18 14:16:21	801	0.04343
2025-06-18 14:16:22	802	0.039819
2025-06-18 14:16:23	803	0.044087
2025-06-18 14:16:24	804	0.043759
2025-06-18 14:16:25	805	0.0454
2025-06-18 14:16:26	806	0.0454
2025-06-18 14:16:27	807	0.047042
2025-06-18 14:16:28	808	0.044743
2025-06-18 14:16:29	809	0.040147
2025-06-18 14:16:30	810	0.045728
2025-06-18 14:16:31	811	0.04343
2025-06-18 14:16:32	812	0.048683
2025-06-18 14:16:33	813	0.044743
2025-06-18 14:16:34	814	0.035879
2025-06-18 14:16:35	815	0.042445
2025-06-18 14:16:36	816	0.040804
2025-06-18 14:16:37	817	0.044087
2025-06-18 14:16:38	818	0.04146
2025-06-18 14:16:39	819	0.044743
2025-06-18 14:16:40	820	0.042445
2025-06-18 14:16:41	821	0.037193
2025-06-18 14:16:42	822	0.042117
2025-06-18 14:16:43	823	0.044087
2025-06-18 14:16:44	824	0.045072
2025-06-18 14:16:45	825	0.046385
2025-06-18 14:16:45	825	0.04146
2025-06-18 14:16:46	826	0.042774
2025-06-18 14:16:47	827	0.045728
2025-06-18 14:16:48	828	0.04343
2025-06-18 14:16:49	829	0.049011
2025-06-18 14:16:50	830	0.042117
2025-06-18 14:16:51	831	0.044743
2025-06-18 14:16:52	832	0.045728
2025-06-18 14:16:53	833	0.04343
2025-06-18 14:16:54	834	0.042117
2025-06-18 14:16:55	835	0.038506
2025-06-18 14:16:56	836	0.04146
2025-06-18 14:16:57	837	0.041132
2025-06-18 14:16:58	838	0.045728
2025-06-18 14:16:59	839	0.037849
2025-06-18 14:17:00	840	0.04343
2025-06-18 14:17:01	841	0.04146
2025-06-18 14:17:02	842	0.042445
2025-06-18 14:17:03	843	0.044415
2025-06-18 14:17:04	844	0.046385
2025-06-18 14:17:05	845	0.043759
2025-06-18 14:17:06	846	0.042445
2025-06-18 14:17:07	847	0.034894
2025-06-18 14:17:08	848	0.049011
2025-06-18 14:17:09	849	0.037193
2025-06-18 14:17:10	850	0.039162
2025-06-18 14:17:11	851	0.042445
2025-06-18 14:17:13	853	0.04343
2025-06-18 14:17:14	854	0.050325
2025-06-18 14:17:15	855	0.038834
2025-06-18 14:17:16	856	0.046385
2025-06-18 14:17:17	857	0.045728
2025-06-18 14:17:18	858	0.039162
2025-06-18 14:17:19	859	0.044743
2025-06-18 14:17:20	860	0.042774
2025-06-18 14:17:21	861	0.041789
2025-06-18 14:17:22	862	0.041132
2025-06-18 14:17:23	863	0.045728
2025-06-18 14:17:24	864	0.037849
2025-06-18 14:17:25	865	0.044743
2025-06-18 14:17:26	866	0.039819
2025-06-18 14:17:27	867	0.04343
2025-06-18 14:17:28	868	0.042445
2025-06-18 14:17:29	869	0.045072
2025-06-18 14:17:30	870	0.045728
2025-06-18 14:17:31	871	0.046057
2025-06-18 14:17:32	872	0.0454
2025-06-18 14:17:33	873	0.046713
2025-06-18 14:17:34	874	0.041132
2025-06-18 14:17:35	875	0.041132
2025-06-18 14:17:36	876	0.044087
2025-06-18 14:17:37	877	0.041132
2025-06-18 14:17:38	878	0.042445
2025-06-18 14:17:39	879	0.045072
2025-06-18 14:17:40	880	0.039162
2025-06-18 14:17:41	881	0.042774
2025-06-18 14:17:42	882	0.036208
2025-06-18 14:17:43	883	0.041789
2025-06-18 14:17:44	884	0.045072
2025-06-18 14:17:45	885	0.042445
2025-06-18 14:17:46	886	0.042117
2025-06-18 14:17:47	887	0.043759
2025-06-18 14:17:48	888	0.038506
2025-06-18 14:17:49	889	0.04146
2025-06-18 14:17:50	890	0.042774
2025-06-18 14:17:51	891	0.043102
2025-06-18 14:17:52	892	0.048683
2025-06-18 14:17:53	893	0.039162
2025-06-18 14:17:54	894	0.046713
2025-06-18 14:17:55	895	0.043102
2025-06-18 14:17:55	895	0.042117
2025-06-18 14:17:57	897	0.041132
2025-06-18 14:17:58	898	0.044743
2025-06-18 14:17:59	899	0.045072
2025-06-18 14:18:00	900	0.04146
2025-06-18 14:18:01	901	0.04343
2025-06-18 14:18:02	902	0.041132
2025-06-18 14:18:03	903	0.040147
2025-06-18 14:18:04	904	0.050325
2025-06-18 14:18:05	905	0.045072
2025-06-18 14:18:06	906	0.047042
2025-06-18 14:18:07	907	0.045728
2025-06-18 14:18:08	908	0.042774
2025-06-18 14:18:09	909	0.046385
2025-06-18 14:18:10	910	0.045728
2025-06-18 14:18:11	911	0.040147
2025-06-18 14:18:12	912	0.043759
2025-06-18 14:18:13	913	0.044743
2025-06-18 14:18:14	914	0.038834
2025-06-18 14:18:15	915	0.039491
2025-06-18 14:18:16	916	0.042117
2025-06-18 14:18:17	917	0.040147
2025-06-18 14:18:18	918	0.044743
2025-06-18 14:18:19	919	0.042117
2025-06-18 14:18:20	920	0.0454
2025-06-18 14:18:21	921	0.044087
2025-06-18 14:18:22	922	0.041132
2025-06-18 14:18:23	923	0.039491
2025-06-18 14:18:24	924	0.043759
2025-06-18 14:18:25	925	0.040476
2025-06-18 14:18:26	926	0.045072
2025-06-18 14:18:27	927	0.044415
2025-06-18 14:18:28	928	0.043102
2025-06-18 14:18:29	929	0.04343
2025-06-18 14:18:30	930	0.034238
2025-06-18 14:18:31	931	0.038506
2025-06-18 14:18:32	932	0.038834
2025-06-18 14:18:33	933	0.041132
2025-06-18 14:18:34	934	0.052294
2025-06-18 14:18:35	935	0.04737
2025-06-18 14:18:36	936	0.040147
2025-06-18 14:18:37	937	0.045728
2025-06-18 14:18:38	938	0.042117
2025-06-18 14:18:39	939	0.046057
2025-06-18 14:18:40	940	0.038834
2025-06-18 14:18:41	941	0.040476
2025-06-18 14:18:41	941	0.041789
2025-06-18 14:18:42	942	0.041789
2025-06-18 14:18:43	943	0.044087
2025-06-18 14:18:45	945	0.043759
2025-06-18 14:18:45	945	0.040476
2025-06-18 14:18:46	946	0.046713
2025-06-18 14:18:47	947	0.044087
2025-06-18 14:18:48	948	0.043759
2025-06-18 14:18:49	949	0.044743
2025-06-18 14:18:50	950	0.043102
2025-06-18 14:18:51	951	0.04737
2025-06-18 14:18:52	952	0.040476
2025-06-18 14:18:53	953	0.040476
2025-06-18 14:18:54	954	0.041132
2025-06-18 14:18:55	955	0.040476
2025-06-18 14:18:56	956	0.047042
2025-06-18 14:18:57	957	0.048683
2025-06-18 14:18:58	958	0.040147
2025-06-18 14:18:59	959	0.042774
2025-06-18 14:19:00	960	0.044743
2025-06-18 14:19:01	961	0.040476
2025-06-18 14:19:02	962	0.039491
2025-06-18 14:19:03	963	0.044415
2025-06-18 14:19:04	964	0.045728
2025-06-18 14:19:04	964	0.042117
2025-06-18 14:19:05	965	0.047698
2025-06-18 14:19:07	967	0.041789
2025-06-18 14:19:08	968	0.037849
2025-06-18 14:19:08	968	0.041132
2025-06-18 14:19:09	969	0.040804
2025-06-18 14:19:10	970	0.043759
2025-06-18 14:19:11	971	0.045072
2025-06-18 14:19:12	972	0.039819
2025-06-18 14:19:13	973	0.035551
2025-06-18 14:19:14	974	0.041789
2025-06-18 14:19:15	975	0.038506
2025-06-18 14:19:16	976	0.047042
2025-06-18 14:19:17	977	0.041132
2025-06-18 14:19:18	978	0.04146
2025-06-18 14:19:19	979	0.044087
2025-06-18 14:19:20	980	0.043102
2025-06-18 14:19:21	981	0.043102
2025-06-18 14:19:22	982	0.039162
2025-06-18 14:19:23	983	0.042117
2025-06-18 14:19:24	984	0.0454
2025-06-18 14:19:25	985	0.038506
2025-06-18 14:19:26	986	0.042445
2025-06-18 14:19:27	987	0.042117
2025-06-18 14:19:28	988	0.04737
2025-06-18 14:19:29	989	0.039819
2025-06-18 14:19:30	990	0.04343
2025-06-18 14:19:31	991	0.038506
2025-06-18 14:19:31	991	0.047042
2025-06-18 14:19:32	992	0.051309
2025-06-18 14:19:33	993	0.042445
2025-06-18 14:19:35	995	0.041789
2025-06-18 14:19:35	995	0.039819
2025-06-18 14:19:36	996	0.037193
2025-06-18 14:19:37	997	0.036536
2025-06-18 14:19:38	998	0.048355
2025-06-18 14:19:39	999	0.042445
2025-06-18 14:19:40	1000	0.040147
2025-06-18 14:19:41	1001	0.042774
2025-06-18 14:19:42	1002	0.041132
2025-06-18 14:19:43	1003	0.040147
2025-06-18 14:19:44	1004	0.043102
2025-06-18 14:19:45	1005	0.043759
2025-06-18 14:19:46	1006	0.036536
2025-06-18 14:19:47	1007	0.042117
2025-06-18 14:19:48	1008	0.042117
2025-06-18 14:19:49	1009	0.036208
2025-06-18 14:19:50	1010	0.045072
2025-06-18 14:19:51	1011	0.040804
2025-06-18 14:19:52	1012	0.040476
2025-06-18 14:19:53	1013	0.042117
2025-06-18 14:19:54	1014	0.046713
2025-06-18 14:19:55	1015	0.041132
2025-06-18 14:19:56	1016	0.046385
2025-06-18 14:19:57	1017	0.042445
2025-06-18 14:19:58	1018	0.0454
2025-06-18 14:19:58	1018	0.045072
2025-06-18 14:19:59	1019	0.035551
2025-06-18 14:20:00	1020	0.039819
2025-06-18 14:20:01	1021	0.039491
2025-06-18 14:20:02	1022	0.043759
2025-06-18 14:20:03	1023	0.04146
2025-06-18 14:20:04	1024	0.038177
2025-06-18 14:20:05	1025	0.040476
2025-06-18 14:20:06	1026	0.037521
2025-06-18 14:20:07	1027	0.04343
2025-06-18 14:20:08	1028	0.041132
2025-06-18 14:20:09	1029	0.040476
2025-06-18 14:20:10	1030	0.040476
2025-06-18 14:20:11	1031	0.042774
2025-06-18 14:20:12	1032	0.040476
2025-06-18 14:20:13	1033	0.040804
2025-06-18 14:20:14	1034	0.034894
2025-06-18 14:20:15	1035	0.043102
2025-06-18 14:20:16	1036	0.042117
2025-06-18 14:20:17	1037	0.040804
2025-06-18 14:20:18	1038	0.040804
2025-06-18 14:20:19	1039	0.041789
2025-06-18 14:20:20	1040	0.045072
2025-06-18 14:20:21	1041	0.04343
2025-06-18 14:20:22	1042	0.039819
2025-06-18 14:20:23	1043	0.048026
2025-06-18 14:20:24	1044	0.050325
2025-06-18 14:20:25	1045	0.040476
2025-06-18 14:20:26	1046	0.04343
2025-06-18 14:20:26	1046	0.042117
2025-06-18 14:20:27	1047	0.04343
2025-06-18 14:20:28	1048	0.039819
2025-06-18 14:20:29	1049	0.042774
2025-06-18 14:20:30	1050	0.038834
2025-06-18 14:20:31	1051	0.040804
2025-06-18 14:20:32	1052	0.043102
2025-06-18 14:20:33	1053	0.039819
2025-06-18 14:20:34	1054	0.040804
2025-06-18 14:20:35	1055	0.043759
2025-06-18 14:20:36	1056	0.043759
2025-06-18 14:20:37	1057	0.037849
2025-06-18 14:20:38	1058	0.046385
2025-06-18 14:20:39	1059	0.038834
2025-06-18 14:20:40	1060	0.042117
2025-06-18 14:20:41	1061	0.037521
2025-06-18 14:20:42	1062	0.040476
2025-06-18 14:20:43	1063	0.048026
2025-06-18 14:20:44	1064	0.042774
2025-06-18 14:20:45	1065	0.042445
2025-06-18 14:20:46	1066	0.041132
2025-06-18 14:20:47	1067	0.044087
2025-06-18 14:20:48	1068	0.044415
2025-06-18 14:20:49	1069	0.041789
2025-06-18 14:20:50	1070	0.036208
2025-06-18 14:20:51	1071	0.040804
2025-06-18 14:20:52	1072	0.044087
2025-06-18 14:20:53	1073	0.044743
2025-06-18 14:20:54	1074	0.037193
2025-06-18 14:20:55	1075	0.036864
2025-06-18 14:20:56	1076	0.041789
2025-06-18 14:20:57	1077	0.042117
2025-06-18 14:20:58	1078	0.04343
2025-06-18 14:20:59	1079	0.04343
2025-06-18 14:21:00	1080	0.044743
2025-06-18 14:21:01	1081	0.040147
2025-06-18 14:21:02	1082	0.042445
2025-06-18 14:21:03	1083	0.0454
2025-06-18 14:21:03	1083	0.044743
2025-06-18 14:21:05	1085	0.045072
2025-06-18 14:21:06	1086	0.039819
2025-06-18 14:21:06	1086	0.040476
2025-06-18 14:21:08	1088	0.042117
2025-06-18 14:21:08	1088	0.044743
2025-06-18 14:21:09	1089	0.038506
2025-06-18 14:21:11	1091	0.047042
2025-06-18 14:21:12	1092	0.04146
2025-06-18 14:21:13	1093	0.040804
2025-06-18 14:21:14	1094	0.043102
2025-06-18 14:21:15	1095	0.040147
2025-06-18 14:21:16	1096	0.039819
2025-06-18 14:21:17	1097	0.045072
2025-06-18 14:21:18	1098	0.039819
2025-06-18 14:21:19	1099	0.040147
2025-06-18 14:21:20	1100	0.044087
2025-06-18 14:21:21	1101	0.045728
2025-06-18 14:21:22	1102	0.047698
2025-06-18 14:21:23	1103	0.045072
2025-06-18 14:21:24	1104	0.043759
2025-06-18 14:21:25	1105	0.045728
2025-06-18 14:21:26	1106	0.044087
2025-06-18 14:21:27	1107	0.046713
2025-06-18 14:21:29	1109	0.041789
2025-06-18 14:21:30	1110	0.04146
2025-06-18 14:21:30	1110	0.044415
2025-06-18 14:21:32	1112	0.041132
2025-06-18 14:21:33	1113	0.042117
2025-06-18 14:21:34	1114	0.044415
2025-06-18 14:21:35	1115	0.039819
2025-06-18 14:21:36	1116	0.04146
2025-06-18 14:21:37	1117	0.043759
2025-06-18 14:21:38	1118	0.036536
2025-06-18 14:21:39	1119	0.038834
2025-06-18 14:21:40	1120	0.043759
2025-06-18 14:21:41	1121	0.045072
2025-06-18 14:21:42	1122	0.042117
2025-06-18 14:21:43	1123	0.042774
2025-06-18 14:21:44	1124	0.04737
2025-06-18 14:21:45	1125	0.041132
2025-06-18 14:21:46	1126	0.042774
2025-06-18 14:21:47	1127	0.04146
2025-06-18 14:21:48	1128	0.04343
2025-06-18 14:21:49	1129	0.04146
2025-06-18 14:21:50	1130	0.048355
2025-06-18 14:21:51	1131	0.045072
2025-06-18 14:21:52	1132	0.042774
2025-06-18 14:21:53	1133	0.040147
2025-06-18 14:21:54	1134	0.043759
2025-06-18 14:21:55	1135	0.04343
2025-06-18 14:21:56	1136	0.037521
2025-06-18 14:21:57	1137	0.037193
2025-06-18 14:21:58	1138	0.042445
2025-06-18 14:21:59	1139	0.041789
2025-06-18 14:22:00	1140	0.050325
2025-06-18 14:22:01	1141	0.043102
2025-06-18 14:22:02	1142	0.046385
2025-06-18 14:22:03	1143	0.035879
2025-06-18 14:22:04	1144	0.04146
2025-06-18 14:22:05	1145	0.037849
2025-06-18 14:22:06	1146	0.04146
2025-06-18 14:22:07	1147	0.046057
2025-06-18 14:22:08	1148	0.040476
2025-06-18 14:22:09	1149	0.042774
2025-06-18 14:22:10	1150	0.038834
2025-06-18 14:22:11	1151	0.036864
2025-06-18 14:22:12	1152	0.040476
2025-06-18 14:22:13	1153	0.044415
2025-06-18 14:22:14	1154	0.048355
2025-06-18 14:22:15	1155	0.040147
2025-06-18 14:22:16	1156	0.044087
2025-06-18 14:22:17	1157	0.046385
2025-06-18 14:22:18	1158	0.035879
2025-06-18 14:22:19	1159	0.035223
2025-06-18 14:22:19	1159	0.039819
2025-06-18 14:22:21	1161	0.040476
2025-06-18 14:22:22	1162	0.039819
2025-06-18 14:22:22	1162	0.04934
2025-06-18 14:22:23	1163	0.04146
2025-06-18 14:22:24	1164	0.040804
2025-06-18 14:22:26	1166	0.040476
2025-06-18 14:22:27	1167	0.041132
2025-06-18 14:22:27	1167	0.04146
2025-06-18 14:22:28	1168	0.04146
2025-06-18 14:22:29	1169	0.040804
2025-06-18 14:22:30	1170	0.04343
2025-06-18 14:22:31	1171	0.042117
2025-06-18 14:22:32	1172	0.046713
2025-06-18 14:22:33	1173	0.042445
2025-06-18 14:22:34	1174	0.045072
2025-06-18 14:22:35	1175	0.035879
2025-06-18 14:22:36	1176	0.038834
2025-06-18 14:22:37	1177	0.048026
2025-06-18 14:22:38	1178	0.040476
2025-06-18 14:22:39	1179	0.04737
2025-06-18 14:22:40	1180	0.046713
2025-06-18 14:22:41	1181	0.047042
2025-06-18 14:22:42	1182	0.048026
2025-06-18 14:22:43	1183	0.042117
2025-06-18 14:22:44	1184	0.046713
2025-06-18 14:22:45	1185	0.043759
2025-06-18 14:22:46	1186	0.039819
2025-06-18 14:22:47	1187	0.038177
2025-06-18 14:22:47	1187	0.043759
2025-06-18 14:22:49	1189	0.042445
2025-06-18 14:22:50	1190	0.046057
2025-06-18 14:22:50	1190	0.040804
2025-06-18 14:22:51	1191	0.04146
2025-06-18 14:22:52	1192	0.042117
2025-06-18 14:22:53	1193	0.039162
2025-06-18 14:22:54	1194	0.036208
2025-06-18 14:22:55	1195	0.045728
2025-06-18 14:22:56	1196	0.039162
2025-06-18 14:22:57	1197	0.038506
2025-06-18 14:22:58	1198	0.044087
2025-06-18 14:22:59	1199	0.04343
2025-06-18 14:23:00	1200	0.042774
2025-06-18 14:23:01	1201	0.044415
2025-06-18 14:23:02	1202	0.042445
2025-06-18 14:23:03	1203	0.038506
2025-06-18 14:23:04	1204	0.042445
2025-06-18 14:23:05	1205	0.042117
2025-06-18 14:23:06	1206	0.041132
2025-06-18 14:23:07	1207	0.043102
2025-06-18 14:23:09	1209	0.038506
2025-06-18 14:23:10	1210	0.04737
2025-06-18 14:23:10	1210	0.04343
2025-06-18 14:23:11	1211	0.039819
2025-06-18 14:23:12	1212	0.037521
2025-06-18 14:23:13	1213	0.041132
2025-06-18 14:23:14	1214	0.042117
2025-06-18 14:23:15	1215	0.042117
2025-06-18 14:23:16	1216	0.036864
2025-06-18 14:23:17	1217	0.048355
2025-06-18 14:23:18	1218	0.045072
2025-06-18 14:23:19	1219	0.042445
2025-06-18 14:23:20	1220	0.041132
2025-06-18 14:23:21	1221	0.04146
2025-06-18 14:23:22	1222	0.042445
2025-06-18 14:23:23	1223	0.04737
2025-06-18 14:23:24	1224	0.047698
2025-06-18 14:23:25	1225	0.046385
2025-06-18 14:23:26	1226	0.044415
2025-06-18 14:23:27	1227	0.037849
2025-06-18 14:23:27	1227	0.045072
2025-06-18 14:23:29	1229	0.038506
2025-06-18 14:23:29	1229	0.04146
2025-06-18 14:23:31	1231	0.045072
2025-06-18 14:23:32	1232	0.042445
2025-06-18 14:23:32	1232	0.050981
2025-06-18 14:23:33	1233	0.035551
2025-06-18 14:23:34	1234	0.039491
2025-06-18 14:23:35	1235	0.037521
2025-06-18 14:23:36	1236	0.0454
2025-06-18 14:23:37	1237	0.04737
2025-06-18 14:23:38	1238	0.045728
2025-06-18 14:23:39	1239	0.047042
2025-06-18 14:23:40	1240	0.047042
2025-06-18 14:23:41	1241	0.0454
2025-06-18 14:23:42	1242	0.039819
2025-06-18 14:23:43	1243	0.040804
2025-06-18 14:23:44	1244	0.047042
2025-06-18 14:23:45	1245	0.04146
2025-06-18 14:23:46	1246	0.039162
2025-06-18 14:23:47	1247	0.043102
2025-06-18 14:23:48	1248	0.038177
2025-06-18 14:23:49	1249	0.043102
2025-06-18 14:23:50	1250	0.039819

## Sheet: Pressure Data
dateTime	Relative time	G1	G2	G4	G5
2025-06-18 14:00:53	0	6.16e-06	0.0001	0.0001	-0.045674
2025-06-18 14:00:54	1	6.16e-06	0.0001	0.0001	-0.045674
2025-06-18 14:00:55	2	6.16e-06	0.0001	0.0001	-0.028166
2025-06-18 14:00:56	3	6.16e-06	0.0001	0.0001	-0.045674
2025-06-18 14:00:57	4	6.16e-06	0.0001	0.0001	-0.045674
2025-06-18 14:00:58	5	6.16e-06	0.0001	0.0001	-0.03692
2025-06-18 14:00:59	6	6.16e-06	0.0001	0.0001	-0.041297
2025-06-18 14:01:00	7	6.16e-06	0.0001	0.0001	-0.03692
2025-06-18 14:01:01	8	6.16e-06	0.0001	0.0001	-0.05005
2025-06-18 14:01:02	9	6.16e-06	0.0001	0.0001	-0.032543
2025-06-18 14:01:02	9	6.14e-06	0.0001	0.0001	-0.041297
2025-06-18 14:01:03	10	6.16e-06	0.0001	0.0001	-0.032543
2025-06-18 14:01:04	11	6.16e-06	0.0001	0.0001	-0.05005
2025-06-18 14:01:05	12	6.16e-06	0.0001	0.0001	-0.045674
2025-06-18 14:01:06	13	6.18e-06	0.0001	0.0001	-0.032543
2025-06-18 14:01:07	14	6.16e-06	0.0001	0.0001	-0.03692
2025-06-18 14:01:08	15	6.16e-06	0.0001	0.0001	-0.03692
2025-06-18 14:01:09	16	6.16e-06	0.0001	0.0001	-0.032543
2025-06-18 14:01:10	17	6.16e-06	0.0001	0.0001	-0.041297
2025-06-18 14:01:11	18	6.16e-06	0.0001	0.0001	-0.028166
2025-06-18 14:01:12	19	6.16e-06	0.0001	0.0001	-0.045674
2025-06-18 14:01:13	20	6.16e-06	0.0001	0.0001	-0.041297
2025-06-18 14:01:14	21	6.16e-06	0.0001	0.0001	-0.041297
2025-06-18 14:01:15	22	6.16e-06	0.0001	0.0001	-0.006281
2025-06-18 14:01:16	23	6.16e-06	0.0001	0.0001	-0.041297
2025-06-18 14:01:17	24	6.16e-06	0.0001	0.0001	-0.05005
2025-06-18 14:01:18	25	6.16e-06	0.0001	0.0001	-0.045674
2025-06-18 14:01:19	26	6.16e-06	0.0001	0.0001	-0.041297
2025-06-18 14:01:20	27	6.16e-06	0.0001	0.0001	-0.05005
2025-06-18 14:01:21	28	6.16e-06	0.0001	0.0001	-0.028166
2025-06-18 14:01:22	29	6.16e-06	0.0001	0.0001	-0.041297
2025-06-18 14:01:23	30	6.16e-06	0.0001	0.0001	-0.028166
2025-06-18 14:01:24	31	6.16e-06	0.0001	0.0001	-0.032543
2025-06-18 14:01:25	32	6.16e-06	0.0001	0.0001	-0.045674
2025-06-18 14:01:26	33	6.16e-06	0.0001	0.0001	-0.045674
2025-06-18 14:01:27	34	6.16e-06	0.0001	0.0001	-0.03692
2025-06-18 14:01:28	35	6.16e-06	0.0001	0.0001	-0.032543
2025-06-18 14:01:29	36	6.16e-06	0.0001	0.0001	-0.028166
2025-06-18 14:01:30	37	6.16e-06	0.0001	0.0001	-0.03692
2025-06-18 14:01:31	38	6.16e-06	0.0001	0.0001	-0.03692
2025-06-18 14:01:32	39	6.16e-06	0.0001	0.0001	-0.054427
2025-06-18 14:01:33	40	6.16e-06	0.0001	0.0001	-0.041297
2025-06-18 14:01:34	41	6.18e-06	0.0001	0.0001	-0.041297
2025-06-18 14:01:35	42	6.18e-06	0.0001	0.0001	-0.041297
2025-06-18 14:01:36	43	6.16e-06	0.0001	0.0001	-0.041297
2025-06-18 14:01:37	44	6.16e-06	0.0001	0.0001	-0.03692
2025-06-18 14:01:38	45	6.16e-06	0.0001	0.0001	-0.05005
2025-06-18 14:01:39	46	6.16e-06	0.0001	0.0001	-0.03692
2025-06-18 14:01:40	47	6.16e-06	0.0001	0.0001	-0.03692
2025-06-18 14:01:41	48	6.16e-06	0.0001	0.0001	-0.045674
2025-06-18 14:01:42	49	6.16e-06	0.0001	0.0001	-0.041297
2025-06-18 14:01:43	50	6.16e-06	0.0001	0.0001	-0.045674
2025-06-18 14:01:44	51	6.16e-06	0.0001	0.0001	-0.045674
2025-06-18 14:01:45	52	6.16e-06	0.0001	0.0001	-0.05005
2025-06-18 14:01:46	53	6.16e-06	0.0001	0.0001	-0.015035
2025-06-18 14:01:47	54	6.16e-06	0.0001	0.0001	-0.03692
2025-06-18 14:01:48	55	6.16e-06	0.0001	0.0001	-0.03692
2025-06-18 14:01:49	56	6.16e-06	0.0001	0.0001	-0.045674
2025-06-18 14:01:50	57	6.16e-06	0.0001	0.0001	-0.041297
2025-06-18 14:01:51	58	6.16e-06	0.0001	0.0001	-0.03692
2025-06-18 14:01:52	59	6.16e-06	0.0001	0.0001	-0.045674
2025-06-18 14:01:53	60	6.16e-06	0.0001	0.0001	-0.045674
2025-06-18 14:01:54	61	6.16e-06	0.0001	0.0001	-0.032543
2025-06-18 14:01:55	62	6.16e-06	0.0001	0.0001	-0.032543
2025-06-18 14:01:56	63	6.16e-06	0.0001	0.0001	-0.041297
2025-06-18 14:01:57	64	6.18e-06	0.0001	0.0001	-0.041297
2025-06-18 14:01:58	65	6.16e-06	0.0001	0.0001	-0.045674
2025-06-18 14:01:59	66	6.16e-06	0.0001	0.0001	-0.032543
2025-06-18 14:02:00	67	6.16e-06	0.0001	0.0001	-0.045674
2025-06-18 14:02:01	68	6.16e-06	0.0001	0.0001	-0.041297
2025-06-18 14:02:02	69	6.16e-06	0.0001	0.0001	-0.041297
2025-06-18 14:02:03	70	6.16e-06	0.0001	0.0001	-0.041297
2025-06-18 14:02:04	71	6.16e-06	0.0001	0.0001	-0.03692
2025-06-18 14:02:05	72	6.16e-06	0.0001	0.0001	-0.054427
2025-06-18 14:02:06	73	6.16e-06	0.0001	0.0001	-0.03692
2025-06-18 14:02:07	74	6.16e-06	0.0001	0.0001	-0.041297
2025-06-18 14:02:08	75	6.16e-06	0.0001	0.0001	-0.045674
2025-06-18 14:02:09	76	6.16e-06	0.0001	0.0001	-0.028166
2025-06-18 14:02:10	77	6.16e-06	0.0001	0.0001	-0.041297
2025-06-18 14:02:11	78	6.16e-06	0.0001	0.0001	-0.03692
2025-06-18 14:02:12	79	6.16e-06	0.0001	0.0001	-0.045674
2025-06-18 14:02:13	80	6.16e-06	0.0001	0.0001	-0.041297
2025-06-18 14:02:15	82	6.16e-06	0.0001	0.0001	-0.023789
2025-06-18 14:02:16	83	6.16e-06	0.0001	0.0001	-0.032543
2025-06-18 14:02:17	84	6.16e-06	0.0001	0.0001	-0.045674
2025-06-18 14:02:18	85	6.16e-06	0.0001	0.0001	-0.045674
2025-06-18 14:02:19	86	6.16e-06	0.0001	0.0001	-0.03692
2025-06-18 14:02:20	87	6.16e-06	0.0001	0.0001	-0.028166
2025-06-18 14:02:21	88	6.12e-06	0.0001	0.0001	-0.028166
2025-06-18 14:02:22	89	6.18e-06	0.0001	0.0001	-0.058804
2025-06-18 14:02:23	90	6.16e-06	0.0001	0.0001	-0.032543
2025-06-18 14:02:24	91	6.16e-06	0.0001	0.0001	-0.010658
2025-06-18 14:02:25	92	6.16e-06	0.0001	0.0001	-0.03692
2025-06-18 14:02:26	93	6.16e-06	0.0001	0.0001	-0.041297
2025-06-18 14:02:27	94	6.16e-06	0.0001	0.0001	-0.045674
2025-06-18 14:02:28	95	6.16e-06	0.0001	0.0001	-0.028166
2025-06-18 14:02:29	96	6.16e-06	0.0001	0.0001	-0.03692
2025-06-18 14:02:30	97	6.16e-06	0.0001	0.0001	-0.041297
2025-06-18 14:02:31	98	6.16e-06	0.0001	0.0001	-0.045674
2025-06-18 14:02:32	99	6.16e-06	0.0001	0.0001	-0.041297
2025-06-18 14:02:33	100	6.16e-06	0.0001	0.0001	-0.041297
2025-06-18 14:02:34	101	6.16e-06	0.0001	0.0001	-0.045674
2025-06-18 14:02:35	102	6.16e-06	0.0001	0.0001	-0.05005
2025-06-18 14:02:36	103	6.16e-06	0.0001	0.0001	-0.045674
2025-06-18 14:02:37	104	6.16e-06	0.0001	0.0001	-0.03692
2025-06-18 14:02:38	105	6.16e-06	0.0001	0.0001	-0.05005
2025-06-18 14:02:39	106	6.16e-06	0.0001	0.0001	-0.023789
2025-06-18 14:02:40	107	6.16e-06	0.0001	0.0001	-0.041297
2025-06-18 14:02:41	108	6.11e-06	0.0001	0.0001	-0.05005
2025-06-18 14:02:42	109	6.14e-06	0.0001	0.0001	-0.03692
2025-06-18 14:02:44	111	6.12e-06	0.0001	0.0001	-0.041297
2025-06-18 14:02:44	111	6.16e-06	0.0001	0.0001	-0.045674
2025-06-18 14:02:45	112	6.16e-06	0.0001	0.0001	-0.041297
2025-06-18 14:02:46	113	6.11e-06	0.0001	0.0001	-0.032543
2025-06-18 14:02:47	114	6.14e-06	0.0001	0.0001	-0.05005
2025-06-18 14:02:48	115	6.09e-06	0.0001	0.0001	-0.041297
2025-06-18 14:02:49	116	6.12e-06	0.0001	0.0001	-0.041297
2025-06-18 14:02:50	117	6.11e-06	0.0001	0.0001	-0.063181
2025-06-18 14:02:51	118	6.07e-06	0.0001	0.0001	-0.032543
2025-06-18 14:02:52	119	6.07e-06	0.0001	0.0001	-0.032543
2025-06-18 14:02:53	120	6.07e-06	0.0001	0.0001	-0.03692
2025-06-18 14:02:54	121	6.07e-06	0.0001	0.0001	-0.054427
2025-06-18 14:02:55	122	6.07e-06	0.0001	0.0001	-0.045674
2025-06-18 14:02:56	123	6.05e-06	0.0001	0.0001	-0.041297
2025-06-18 14:02:57	124	6.07e-06	0.0001	0.0001	-0.05005
2025-06-18 14:02:58	125	6.05e-06	0.0001	0.0001	-0.03692
2025-06-18 14:02:59	126	6.07e-06	0.0001	0.0001	-0.028166
2025-06-18 14:03:00	127	6.05e-06	0.0001	0.0001	-0.03692
2025-06-18 14:03:01	128	6.07e-06	0.0001	0.0001	-0.041297
2025-06-18 14:03:02	129	6.07e-06	0.0001	0.0001	-0.032543
2025-06-18 14:03:03	130	6.07e-06	0.0001	0.0001	-0.05005
2025-06-18 14:03:04	131	6.05e-06	0.0001	0.0001	-0.05005
2025-06-18 14:03:05	132	6.07e-06	0.0001	0.0001	-0.041297
2025-06-18 14:03:06	133	6.07e-06	0.0001	0.0001	-0.03692
2025-06-18 14:03:07	134	6.07e-06	0.0001	0.0001	-0.03692
2025-06-18 14:03:08	135	6.07e-06	0.0001	0.0001	-0.054427
2025-06-18 14:03:09	136	6.07e-06	0.0001	0.0001	-0.045674
2025-06-18 14:03:10	137	6.05e-06	0.0001	0.0001	-0.041297
2025-06-18 14:03:11	138	6.07e-06	0.0001	0.0001	-0.03692
2025-06-18 14:03:12	139	6.05e-06	0.0001	0.0001	-0.041297
2025-06-18 14:03:13	140	6.07e-06	0.0001	0.0001	-0.028166
2025-06-18 14:03:14	141	6.05e-06	0.0001	0.0001	-0.045674
2025-06-18 14:03:15	142	6.07e-06	0.0001	0.0001	-0.041297
2025-06-18 14:03:16	143	6.05e-06	0.0001	0.0001	-0.045674
2025-06-18 14:03:17	144	6.07e-06	0.0001	0.0001	-0.041297
2025-06-18 14:03:18	145	6.05e-06	0.0001	0.0001	-0.054427
2025-06-18 14:03:19	146	6.07e-06	0.0001	0.0001	-0.045674
2025-06-18 14:03:20	147	6.07e-06	0.0001	0.0001	-0.041297
2025-06-18 14:03:21	148	6.07e-06	0.0001	0.0001	-0.041297
2025-06-18 14:03:22	149	6.07e-06	0.0001	0.0001	-0.045674
2025-06-18 14:03:23	150	6.07e-06	0.0001	0.0001	-0.032543
2025-06-18 14:03:24	151	6.07e-06	0.0001	0.0001	-0.028166
2025-06-18 14:03:25	152	6.07e-06	0.0001	0.0001	-0.03692
2025-06-18 14:03:26	153	6.07e-06	0.0001	0.0001	-0.041297
2025-06-18 14:03:27	154	6.07e-06	0.0001	0.0001	-0.03692
2025-06-18 14:03:28	155	6.07e-06	0.0001	0.0001	-0.045674
2025-06-18 14:03:28	155	6.07e-06	0.0001	0.0001	-0.041297
2025-06-18 14:03:29	156	6.05e-06	0.0001	0.0001	-0.05005
2025-06-18 14:03:30	157	6.07e-06	0.0001	0.0001	-0.041297
2025-06-18 14:03:31	158	6.07e-06	0.0001	0.0001	-0.045674
2025-06-18 14:03:32	159	6.05e-06	0.0001	0.0001	-0.041297
2025-06-18 14:03:33	160	6.05e-06	0.0001	0.0001	-0.032543
2025-06-18 14:03:34	161	6.07e-06	0.0001	0.0001	-0.03692
2025-06-18 14:03:35	162	6.07e-06	0.0001	0.0001	-0.041297
2025-06-18 14:03:36	163	6.07e-06	0.0001	0.0001	-0.041297
2025-06-18 14:03:37	164	6.09e-06	0.0001	0.0001	-0.05005
2025-06-18 14:03:38	165	6.07e-06	0.0001	0.0001	-0.058804
2025-06-18 14:03:39	166	6.07e-06	0.0001	0.0001	-0.05005
2025-06-18 14:03:40	167	6.07e-06	0.0001	0.0001	-0.032543
2025-06-18 14:03:41	168	6.07e-06	0.0001	0.0001	-0.041297
2025-06-18 14:03:42	169	6.07e-06	0.0001	0.0001	-0.023789
2025-06-18 14:03:43	170	6.07e-06	0.0001	0.0001	-0.045674
2025-06-18 14:03:44	171	6.07e-06	0.0001	0.0001	-0.03692
2025-06-18 14:03:45	172	6.05e-06	0.0001	0.0001	-0.041297
2025-06-18 14:03:46	173	6.07e-06	0.0001	0.0001	-0.045674
2025-06-18 14:03:47	174	6.07e-06	0.0001	0.0001	-0.041297
2025-06-18 14:03:48	175	6.07e-06	0.0001	0.0001	-0.03692
2025-06-18 14:03:49	176	6.07e-06	0.0001	0.0001	-0.032543
2025-06-18 14:03:50	177	6.07e-06	0.0001	0.0001	-0.03692
2025-06-18 14:03:51	178	6.07e-06	0.0001	0.0001	-0.041297
2025-06-18 14:03:52	179	6.07e-06	0.0001	0.0001	-0.041297
2025-06-18 14:03:53	180	6.07e-06	0.0001	0.0001	-0.041297
2025-06-18 14:03:54	181	6.07e-06	0.0001	0.0001	-0.041297
2025-06-18 14:03:55	182	6.07e-06	0.0001	0.0001	-0.05005
2025-06-18 14:03:56	183	6.07e-06	0.0001	0.0001	-0.032543
2025-06-18 14:03:57	184	6.05e-06	0.0001	0.0001	-0.03692
2025-06-18 14:03:58	185	6.07e-06	0.0001	0.0001	-0.041297
2025-06-18 14:03:59	186	6.07e-06	0.0001	0.0001	-0.028166
2025-06-18 14:04:00	187	6.07e-06	0.0001	0.0001	-0.05005
2025-06-18 14:04:01	188	6.07e-06	0.0001	0.0001	-0.041297
2025-06-18 14:04:01	188	6.05e-06	0.0001	0.0001	-0.045674
2025-06-18 14:04:02	189	6.07e-06	0.0001	0.0001	-0.045674
2025-06-18 14:04:03	190	6.07e-06	0.0001	0.0001	-0.041297
2025-06-18 14:04:04	191	6.07e-06	0.0001	0.0001	-0.041297
2025-06-18 14:04:05	192	6.07e-06	0.0001	0.0001	-0.041297
2025-06-18 14:04:06	193	6.07e-06	0.0001	0.0001	-0.03692
2025-06-18 14:04:07	194	6.07e-06	0.0001	0.0001	-0.03692
2025-06-18 14:04:08	195	6.05e-06	0.0001	0.0001	-0.05005
2025-06-18 14:04:09	196	6.07e-06	0.0001	0.0001	-0.03692
2025-06-18 14:04:10	197	6.07e-06	0.0001	0.0001	-0.041297
2025-06-18 14:04:11	198	6.07e-06	0.0001	0.0001	-0.045674
2025-06-18 14:04:12	199	6.07e-06	0.0001	0.0001	-0.032543
2025-06-18 14:04:13	200	6.07e-06	0.0001	0.0001	-0.023789
2025-06-18 14:04:14	201	6.07e-06	0.0001	0.0001	-0.045674
2025-06-18 14:04:15	202	6.07e-06	0.0001	0.0001	-0.041297
2025-06-18 14:04:16	203	6.07e-06	0.0001	0.0001	-0.03692
2025-06-18 14:04:17	204	6.07e-06	0.0001	0.0001	-0.041297
2025-06-18 14:04:18	205	6.07e-06	0.0001	0.0001	-0.041297
2025-06-18 14:04:19	206	6.07e-06	0.0001	0.0001	-0.03692
2025-06-18 14:04:20	207	6.07e-06	0.0001	0.0001	-0.041297
2025-06-18 14:04:21	208	6.05e-06	0.0001	0.0001	-0.03692
2025-06-18 14:04:22	209	6.07e-06	0.0001	0.0001	-0.045674
2025-06-18 14:04:23	210	6.07e-06	0.0001	0.0001	-0.032543
2025-06-18 14:04:24	211	6.07e-06	0.0001	0.0001	-0.032543
2025-06-18 14:04:25	212	6.07e-06	0.0001	0.0001	-0.05005
2025-06-18 14:04:26	213	6.07e-06	0.0001	0.0001	-0.041297
2025-06-18 14:04:27	214	6.07e-06	0.0001	0.0001	-0.032543
2025-06-18 14:04:27	214	6.07e-06	0.0001	0.0001	-0.045674
2025-06-18 14:04:28	215	6.07e-06	0.0001	0.0001	-0.03692
2025-06-18 14:04:29	216	6.07e-06	0.0001	0.0001	-0.03692
2025-06-18 14:04:30	217	6.07e-06	0.0001	0.0001	-0.058804
2025-06-18 14:04:31	218	6.07e-06	0.0001	0.0001	-0.032543
2025-06-18 14:04:32	219	6.05e-06	0.0001	0.0001	-0.028166
2025-06-18 14:04:33	220	6.07e-06	0.0001	0.0001	-0.03692
2025-06-18 14:04:34	221	6.07e-06	0.0001	0.0001	-0.05005
2025-06-18 14:04:35	222	6.07e-06	0.0001	0.0001	-0.045674
2025-06-18 14:04:36	223	6.05e-06	0.0001	0.0001	-0.028166
2025-06-18 14:04:37	224	6.05e-06	0.0001	0.0001	-0.041297
2025-06-18 14:04:38	225	6.07e-06	0.0001	0.0001	-0.045674
2025-06-18 14:04:39	226	6.07e-06	0.0001	0.0001	-0.041297
2025-06-18 14:04:40	227	6.07e-06	0.0001	0.0001	-0.045674
2025-06-18 14:04:41	228	6.07e-06	0.0001	0.0001	-0.045674
2025-06-18 14:04:42	229	6.07e-06	0.0001	0.0001	-0.045674
2025-06-18 14:04:43	230	6.07e-06	0.0001	0.0001	-0.032543
2025-06-18 14:04:44	231	6.07e-06	0.0001	0.0001	-0.041297
2025-06-18 14:04:45	232	6.07e-06	0.0001	0.0001	-0.041297
2025-06-18 14:04:46	233	6.05e-06	0.0001	0.0001	-0.032543
2025-06-18 14:04:47	234	6.07e-06	0.0001	0.0001	-0.045674
2025-06-18 14:04:48	235	6.07e-06	0.0001	0.0001	-0.041297
2025-06-18 14:04:49	236	6.07e-06	0.0001	0.0001	-0.032543
2025-06-18 14:04:50	237	6.07e-06	0.0001	0.0001	-0.03692
2025-06-18 14:04:51	238	6.07e-06	0.0001	0.0001	-0.05005
2025-06-18 14:04:52	239	6.05e-06	0.0001	0.0001	-0.03692
2025-06-18 14:04:52	239	6.07e-06	0.0001	0.0001	-0.032543
2025-06-18 14:04:54	241	6.07e-06	0.0001	0.0001	-0.041297
2025-06-18 14:04:54	241	6.07e-06	0.0001	0.0001	-0.041297
2025-06-18 14:04:55	242	6.07e-06	0.0001	0.0001	-0.032543
2025-06-18 14:04:56	243	6.07e-06	0.0001	0.0001	-0.045674
2025-06-18 14:04:57	244	6.07e-06	0.0001	0.0001	-0.032543
2025-06-18 14:04:58	245	6.07e-06	0.0001	0.0001	-0.03692
2025-06-18 14:04:59	246	6.07e-06	0.0001	0.0001	-0.045674
2025-06-18 14:05:00	247	6.05e-06	0.0001	0.0001	-0.045674
2025-06-18 14:05:01	248	6.05e-06	0.0001	0.0001	-0.041297
2025-06-18 14:05:02	249	6.07e-06	0.0001	0.0001	-0.045674
2025-06-18 14:05:03	250	6.07e-06	0.0001	0.0001	-0.03692
2025-06-18 14:05:04	251	6.05e-06	0.0001	0.0001	-0.041297
2025-06-18 14:05:05	252	6.07e-06	0.0001	0.0001	-0.041297
2025-06-18 14:05:06	253	6.07e-06	0.0001	0.0001	-0.045674
2025-06-18 14:05:07	254	6.05e-06	0.0001	0.0001	-0.041297
2025-06-18 14:05:08	255	6.07e-06	0.0001	0.0001	-0.03692
2025-06-18 14:05:09	256	6.03e-06	0.0001	0.0001	-0.028166
2025-06-18 14:05:10	257	6.05e-06	0.0001	0.0001	-0.03692
2025-06-18 14:05:11	258	6.03e-06	0.0001	0.0001	-0.023789
2025-06-18 14:05:12	259	6.07e-06	0.0001	0.0001	-0.032543
2025-06-18 14:05:13	260	6.07e-06	0.0001	0.0001	-0.03692
2025-06-18 14:05:14	261	6.07e-06	0.0001	0.0001	-0.03692
2025-06-18 14:05:15	262	6.07e-06	0.0001	0.0001	-0.032543
2025-06-18 14:05:16	263	6.05e-06	0.0001	0.0001	-0.041297
2025-06-18 14:05:17	264	6.05e-06	0.0001	0.0001	-0.032543
2025-06-18 14:05:18	265	6.07e-06	0.0001	0.0001	-0.032543
2025-06-18 14:05:19	266	6.05e-06	0.0001	0.0001	-0.03692
2025-06-18 14:05:20	267	6.07e-06	0.0001	0.0001	-0.05005
2025-06-18 14:05:21	268	6.07e-06	0.0001	0.0001	-0.03692
2025-06-18 14:05:22	269	6.07e-06	0.0001	0.0001	-0.045674
2025-06-18 14:05:23	270	6.07e-06	0.0001	0.0001	-0.023789
2025-06-18 14:05:24	271	6.07e-06	0.0001	0.0001	-0.041297
2025-06-18 14:05:25	272	6.07e-06	0.0001	0.0001	-0.03692
2025-06-18 14:05:26	273	6.05e-06	0.0001	0.0001	-0.03692
2025-06-18 14:05:27	274	6.07e-06	0.0001	0.0001	-0.03692
2025-06-18 14:05:28	275	6.07e-06	0.0001	0.0001	-0.015035
2025-06-18 14:05:29	276	6.07e-06	0.0001	0.0001	-0.041297
2025-06-18 14:05:30	277	6.07e-06	0.0001	0.0001	-0.03692
2025-06-18 14:05:31	278	6.07e-06	0.0001	0.0001	-0.032543
2025-06-18 14:05:32	279	6.05e-06	0.0001	0.0001	-0.03692
2025-06-18 14:05:33	280	6.07e-06	0.0001	0.0001	-0.045674
2025-06-18 14:05:34	281	6.07e-06	0.0001	0.0001	-0.03692
2025-06-18 14:05:35	282	6.05e-06	0.0001	0.0001	-0.05005
2025-06-18 14:05:36	283	6.07e-06	0.0001	0.0001	-0.032543
2025-06-18 14:05:37	284	6.07e-06	0.0001	0.0001	-0.045674
2025-06-18 14:05:38	285	6.07e-06	0.0001	0.0001	-0.045674
2025-06-18 14:05:39	286	6.07e-06	0.0001	0.0001	-0.05005
2025-06-18 14:05:40	287	6.05e-06	0.0001	0.0001	-0.041297
2025-06-18 14:05:41	288	6.05e-06	0.0001	0.0001	-0.045674
2025-06-18 14:05:42	289	6.07e-06	0.0001	0.0001	-0.041297
2025-06-18 14:05:43	290	6.07e-06	0.0001	0.0001	-0.028166
2025-06-18 14:05:44	291	6.05e-06	0.0001	0.0001	-0.041297
2025-06-18 14:05:45	292	6.07e-06	0.0001	0.0001	-0.05005
2025-06-18 14:05:46	293	6.05e-06	0.0001	0.0001	-0.03692
2025-06-18 14:05:47	294	6.07e-06	0.0001	0.0001	-0.05005
2025-06-18 14:05:48	295	6.07e-06	0.0001	0.0001	-0.05005
2025-06-18 14:05:49	296	6.07e-06	0.0001	0.0001	-0.041297
2025-06-18 14:05:50	297	6.05e-06	0.0001	0.0001	-0.041297
2025-06-18 14:05:51	298	6.07e-06	0.0001	0.0001	-0.045674
2025-06-18 14:05:52	299	6.05e-06	0.0001	0.0001	-0.032543
2025-06-18 14:05:53	300	6.07e-06	0.0001	0.0001	-0.05005
2025-06-18 14:05:54	301	6.07e-06	0.0001	0.0001	-0.05005
2025-06-18 14:05:55	302	6.05e-06	0.0001	0.0001	-0.03692
2025-06-18 14:05:57	304	6.07e-06	0.0001	0.0001	-0.045674
2025-06-18 14:05:58	305	6.07e-06	0.0001	0.0001	-0.041297
2025-06-18 14:05:59	306	6.07e-06	0.0001	0.0001	-0.032543
2025-06-18 14:06:00	307	6.05e-06	0.0001	0.0001	-0.028166
2025-06-18 14:06:01	308	6.07e-06	0.0001	0.0001	-0.03692
2025-06-18 14:06:02	309	6.05e-06	0.0001	0.0001	-0.05005
2025-06-18 14:06:03	310	6.07e-06	0.0001	0.0001	-0.03692
2025-06-18 14:06:04	311	6.07e-06	0.0001	0.0001	-0.041297
2025-06-18 14:06:05	312	6.05e-06	0.0001	0.0001	-0.028166
2025-06-18 14:06:06	313	6.05e-06	0.0001	0.0001	-0.028166
2025-06-18 14:06:07	314	6.07e-06	0.0001	0.0001	-0.03692
2025-06-18 14:06:08	315	6.07e-06	0.0001	0.0001	-0.03692
2025-06-18 14:06:09	316	6.05e-06	0.0001	0.0001	-0.045674
2025-06-18 14:06:10	317	6.05e-06	0.0001	0.0001	-0.045674
2025-06-18 14:06:12	319	6.05e-06	0.0001	0.0001	-0.05005
2025-06-18 14:06:12	319	6.07e-06	0.0001	0.0001	-0.041297
2025-06-18 14:06:13	320	6.07e-06	0.0001	0.0001	-0.041297
2025-06-18 14:06:14	321	6.07e-06	0.0001	0.0001	-0.041297
2025-06-18 14:06:15	322	6.07e-06	0.0001	0.0001	-0.041297
2025-06-18 14:06:16	323	6.05e-06	0.0001	0.0001	-0.05005
2025-06-18 14:06:17	324	6.05e-06	0.0001	0.0001	-0.041297
2025-06-18 14:06:18	325	6.05e-06	0.0001	0.0001	-0.045674
2025-06-18 14:06:19	326	6.03e-06	0.0001	0.0001	-0.032543
2025-06-18 14:06:20	327	6.05e-06	0.0001	0.0001	-0.032543
2025-06-18 14:06:21	328	6.05e-06	0.0001	0.0001	-0.041297
2025-06-18 14:06:22	329	6.05e-06	0.0001	0.0001	-0.032543
2025-06-18 14:06:23	330	6.01e-06	0.0001	0.0001	-0.03692
2025-06-18 14:06:24	331	6.03e-06	0.0001	0.0001	-0.05005
2025-06-18 14:06:25	332	6.07e-06	0.0001	0.0001	-0.03692
2025-06-18 14:06:26	333	6.05e-06	0.0001	0.0001	-0.045674
2025-06-18 14:06:27	334	6.05e-06	0.0001	0.0001	-0.041297
2025-06-18 14:06:28	335	6.05e-06	0.0001	0.0001	-0.041297
2025-06-18 14:06:29	336	6.05e-06	0.0001	0.0001	-0.041297
2025-06-18 14:06:30	337	6.05e-06	0.0001	0.0001	-0.041297
2025-06-18 14:06:31	338	6.05e-06	0.0001	0.0001	-0.054427
2025-06-18 14:06:32	339	6.07e-06	0.0001	0.0001	-0.045674
2025-06-18 14:06:33	340	6.03e-06	0.0001	0.0001	-0.041297
2025-06-18 14:06:34	341	6.03e-06	0.0001	0.0001	-0.03692
2025-06-18 14:06:35	342	6.05e-06	0.0001	0.0001	-0.041297
2025-06-18 14:06:37	344	6.03e-06	0.0001	0.0001	-0.045674
2025-06-18 14:06:37	344	6.05e-06	0.0001	0.0001	-0.03692
2025-06-18 14:06:38	345	6.05e-06	0.0001	0.0001	-0.032543
2025-06-18 14:06:39	346	6.03e-06	0.0001	0.0001	-0.041297
2025-06-18 14:06:40	347	6.05e-06	0.0001	0.0001	-0.03692
2025-06-18 14:06:41	348	5.99e-06	0.0001	0.0001	-0.028166
2025-06-18 14:06:42	349	6.01e-06	0.0001	0.0001	-0.045674
2025-06-18 14:06:43	350	5.99e-06	0.0001	0.0001	-0.041297
2025-06-18 14:06:45	352	6.01e-06	0.0001	0.0001	-0.05005
2025-06-18 14:06:45	352	5.97e-06	0.0001	0.0001	-0.03692
2025-06-18 14:06:46	353	6.03e-06	0.0001	0.0001	-0.05005
2025-06-18 14:06:47	354	6.03e-06	0.0001	0.0001	-0.032543
2025-06-18 14:06:48	355	6.05e-06	0.0001	0.0001	-0.045674
2025-06-18 14:06:49	356	5.99e-06	0.0001	0.0001	-0.058804
2025-06-18 14:06:50	357	6.01e-06	0.0001	0.0001	-0.045674
2025-06-18 14:06:51	358	6.05e-06	0.0001	0.0001	-0.041297
2025-06-18 14:06:53	360	6.05e-06	0.0001	0.0001	-0.03692
2025-06-18 14:06:53	360	5.99e-06	0.0001	0.0001	-0.045674
2025-06-18 14:06:54	361	5.99e-06	0.0001	0.0001	-0.03692
2025-06-18 14:06:55	362	5.97e-06	0.0001	0.0001	-0.05005
2025-06-18 14:06:56	363	5.97e-06	0.0001	0.0001	-0.032543
2025-06-18 14:06:57	364	5.97e-06	0.0001	0.0001	-0.045674
2025-06-18 14:06:58	365	5.97e-06	0.0001	0.0001	-0.032543
2025-06-18 14:06:59	366	5.97e-06	0.0001	0.0001	-0.03692
2025-06-18 14:07:00	367	5.97e-06	0.0001	0.0001	-0.041297
2025-06-18 14:07:01	368	5.99e-06	0.0001	0.0001	-0.028166
2025-06-18 14:07:02	369	5.97e-06	0.0001	0.0001	-0.023789
2025-06-18 14:07:03	370	5.95e-06	0.0001	0.0001	-0.03692
2025-06-18 14:07:04	371	5.97e-06	0.0001	0.0001	-0.045674
2025-06-18 14:07:05	372	5.97e-06	0.0001	0.0001	-0.03692
2025-06-18 14:07:06	373	5.97e-06	0.0001	0.0001	-0.032543
2025-06-18 14:07:07	374	5.97e-06	0.0001	0.0001	-0.045674
2025-06-18 14:07:08	375	5.97e-06	0.0001	0.0001	-0.03692
2025-06-18 14:07:09	376	5.95e-06	0.0001	0.0001	-0.05005
2025-06-18 14:07:10	377	5.95e-06	0.0001	0.0001	-0.045674
2025-06-18 14:07:11	378	5.97e-06	0.0001	0.0001	-0.05005
2025-06-18 14:07:12	379	5.95e-06	0.0001	0.0001	-0.045674
2025-06-18 14:07:13	380	5.95e-06	0.0001	0.0001	-0.041297
2025-06-18 14:07:14	381	5.95e-06	0.0001	0.0001	-0.028166
2025-06-18 14:07:15	382	5.95e-06	0.0001	0.0001	-0.032543
2025-06-18 14:07:16	383	5.95e-06	0.0001	0.0001	-0.032543
2025-06-18 14:07:17	384	5.95e-06	0.0001	0.0001	-0.045674
2025-06-18 14:07:18	385	5.97e-06	0.0001	0.0001	-0.05005
2025-06-18 14:07:19	386	5.95e-06	0.0001	0.0001	-0.05005
2025-06-18 14:07:20	387	5.95e-06	0.0001	0.0001	-0.041297
2025-06-18 14:07:21	388	5.97e-06	0.0001	0.0001	-0.032543
2025-06-18 14:07:22	389	5.95e-06	0.0001	0.0001	-0.03692
2025-06-18 14:07:23	390	5.95e-06	0.0001	0.0001	-0.045674
2025-06-18 14:07:24	391	5.95e-06	0.0001	0.0001	-0.032543
2025-06-18 14:07:25	392	5.95e-06	0.0001	0.0001	-0.045674
2025-06-18 14:07:26	393	5.95e-06	0.0001	0.0001	-0.032543
2025-06-18 14:07:27	394	5.95e-06	0.0001	0.0001	-0.03692
2025-06-18 14:07:28	395	5.97e-06	0.0001	0.0001	-0.041297
2025-06-18 14:07:29	396	5.95e-06	0.0001	0.0001	-0.032543
2025-06-18 14:07:30	397	5.97e-06	0.0001	0.0001	-0.03692
2025-06-18 14:07:31	398	5.95e-06	0.0001	0.0001	-0.03692
2025-06-18 14:07:32	399	5.95e-06	0.0001	0.0001	-0.03692
2025-06-18 14:07:33	400	5.95e-06	0.0001	0.0001	-0.045674
2025-06-18 14:07:34	401	5.97e-06	0.0001	0.0001	-0.032543
2025-06-18 14:07:35	402	5.97e-06	0.0001	0.0001	-0.045674
2025-06-18 14:07:36	403	5.95e-06	0.0001	0.0001	-0.045674
2025-06-18 14:07:37	404	5.97e-06	0.0001	0.0001	-0.041297
2025-06-18 14:07:38	405	5.97e-06	0.0001	0.0001	-0.041297
2025-06-18 14:07:39	406	5.95e-06	0.0001	0.0001	-0.03692
2025-06-18 14:07:40	407	5.95e-06	0.0001	0.0001	-0.03692
2025-06-18 14:07:41	408	5.95e-06	0.0001	0.0001	-0.03692
2025-06-18 14:07:42	409	5.95e-06	0.0001	0.0001	-0.045674
2025-06-18 14:07:43	410	5.97e-06	0.0001	0.0001	-0.041297
2025-06-18 14:07:44	411	5.97e-06	0.0001	0.0001	-0.032543
2025-06-18 14:07:44	411	5.97e-06	0.0001	0.0001	-0.05005
2025-06-18 14:07:45	412	5.97e-06	0.0001	0.0001	-0.023789
2025-06-18 14:07:46	413	5.95e-06	0.0001	0.0001	-0.045674
2025-06-18 14:07:47	414	5.97e-06	0.0001	0.0001	-0.028166
2025-06-18 14:07:48	415	5.95e-06	0.0001	0.0001	-0.045674
2025-06-18 14:07:49	416	5.95e-06	0.0001	0.0001	-0.045674
2025-06-18 14:07:50	417	5.97e-06	0.0001	0.0001	-0.03692
2025-06-18 14:07:51	418	5.97e-06	0.0001	0.0001	-0.05005
2025-06-18 14:07:52	419	5.95e-06	0.0001	0.0001	-0.045674
2025-06-18 14:07:53	420	5.97e-06	0.0001	0.0001	-0.03692
2025-06-18 14:07:54	421	5.95e-06	0.0001	0.0001	-0.041297
2025-06-18 14:07:55	422	5.95e-06	0.0001	0.0001	-0.03692
2025-06-18 14:07:56	423	5.95e-06	0.0001	0.0001	-0.045674
2025-06-18 14:07:57	424	5.95e-06	0.0001	0.0001	-0.03692
2025-06-18 14:07:58	425	5.95e-06	0.0001	0.0001	-0.041297
2025-06-18 14:07:59	426	5.95e-06	0.0001	0.0001	-0.05005
2025-06-18 14:08:00	427	5.97e-06	0.0001	0.0001	-0.041297
2025-06-18 14:08:01	428	5.95e-06	0.0001	0.0001	-0.041297
2025-06-18 14:08:02	429	5.95e-06	0.0001	0.0001	-0.041297
2025-06-18 14:08:03	430	5.95e-06	0.0001	0.0001	-0.041297
2025-06-18 14:08:04	431	5.95e-06	0.0001	0.0001	-0.05005
2025-06-18 14:08:05	432	5.97e-06	0.0001	0.0001	-0.032543
2025-06-18 14:08:06	433	5.95e-06	0.0001	0.0001	-0.041297
2025-06-18 14:08:07	434	5.95e-06	0.0001	0.0001	-0.03692
2025-06-18 14:08:08	435	5.95e-06	0.0001	0.0001	-0.032543
2025-06-18 14:08:09	436	5.95e-06	0.0001	0.0001	-0.041297
2025-06-18 14:08:09	436	5.95e-06	0.0001	0.0001	-0.032543
2025-06-18 14:08:10	437	5.97e-06	0.0001	0.0001	-0.045674
2025-06-18 14:08:11	438	5.97e-06	0.0001	0.0001	-0.032543
2025-06-18 14:08:12	439	5.97e-06	0.0001	0.0001	-0.05005
2025-06-18 14:08:13	440	5.97e-06	0.0001	0.0001	-0.028166
2025-06-18 14:08:14	441	5.95e-06	0.0001	0.0001	-0.045674
2025-06-18 14:08:15	442	5.95e-06	0.0001	0.0001	-0.041297
2025-06-18 14:08:16	443	5.95e-06	0.0001	0.0001	-0.045674
2025-06-18 14:08:17	444	5.95e-06	0.0001	0.0001	-0.041297
2025-06-18 14:08:18	445	5.95e-06	0.0001	0.0001	-0.03692
2025-06-18 14:08:19	446	5.95e-06	0.0001	0.0001	-0.045674
2025-06-18 14:08:20	447	5.95e-06	0.0001	0.0001	-0.023789
2025-06-18 14:08:21	448	5.95e-06	0.0001	0.0001	-0.05005
2025-06-18 14:08:22	449	5.95e-06	0.0001	0.0001	-0.041297
2025-06-18 14:08:23	450	5.95e-06	0.0001	0.0001	-0.045674
2025-06-18 14:08:24	451	5.95e-06	0.0001	0.0001	-0.032543
2025-06-18 14:08:25	452	5.97e-06	0.0001	0.0001	-0.03692
2025-06-18 14:08:26	453	5.97e-06	0.0001	0.0001	-0.041297
2025-06-18 14:08:27	454	5.95e-06	0.0001	0.0001	-0.028166
2025-06-18 14:08:28	455	5.95e-06	0.0001	0.0001	-0.045674
2025-06-18 14:08:29	456	5.95e-06	0.0001	0.0001	-0.032543
2025-06-18 14:08:30	457	5.95e-06	0.0001	0.0001	-0.03692
2025-06-18 14:08:31	458	5.95e-06	0.0001	0.0001	-0.03692
2025-06-18 14:08:32	459	5.95e-06	0.0001	0.0001	-0.05005
2025-06-18 14:08:33	460	5.97e-06	0.0001	0.0001	-0.045674
2025-06-18 14:08:34	461	5.95e-06	0.0001	0.0001	-0.032543
2025-06-18 14:08:35	462	5.95e-06	0.0001	0.0001	-0.045674
2025-06-18 14:08:36	463	5.95e-06	0.0001	0.0001	-0.032543
2025-06-18 14:08:36	463	5.95e-06	0.0001	0.0001	-0.03692
2025-06-18 14:08:37	464	5.95e-06	0.0001	0.0001	-0.041297
2025-06-18 14:08:38	465	5.97e-06	0.0001	0.0001	-0.045674
2025-06-18 14:08:39	466	5.97e-06	0.0001	0.0001	-0.03692
2025-06-18 14:08:40	467	5.95e-06	0.0001	0.0001	-0.032543
2025-06-18 14:08:41	468	5.95e-06	0.0001	0.0001	-0.05005
2025-06-18 14:08:42	469	5.95e-06	0.0001	0.0001	-0.03692
2025-06-18 14:08:43	470	5.95e-06	0.0001	0.0001	-0.05005
2025-06-18 14:08:44	471	5.95e-06	0.0001	0.0001	-0.045674
2025-06-18 14:08:45	472	5.95e-06	0.0001	0.0001	-0.028166
2025-06-18 14:08:46	473	5.95e-06	0.0001	0.0001	-0.023789
2025-06-18 14:08:47	474	5.95e-06	0.0001	0.0001	-0.045674
2025-06-18 14:08:48	475	5.95e-06	0.0001	0.0001	-0.045674
2025-06-18 14:08:49	476	5.95e-06	0.0001	0.0001	-0.028166
2025-06-18 14:08:50	477	5.95e-06	0.0001	0.0001	-0.058804
2025-06-18 14:08:51	478	5.95e-06	0.0001	0.0001	-0.041297
2025-06-18 14:08:52	479	5.97e-06	0.0001	0.0001	-0.041297
2025-06-18 14:08:53	480	5.97e-06	0.0001	0.0001	-0.041297
2025-06-18 14:08:54	481	5.97e-06	0.0001	0.0001	-0.041297
2025-06-18 14:08:55	482	5.97e-06	0.0001	0.0001	-0.041297
2025-06-18 14:08:56	483	5.95e-06	0.0001	0.0001	-0.045674
2025-06-18 14:08:57	484	5.95e-06	0.0001	0.0001	-0.041297
2025-06-18 14:08:58	485	5.97e-06	0.0001	0.0001	-0.032543
2025-06-18 14:08:59	486	5.97e-06	0.0001	0.0001	-0.041297
2025-06-18 14:09:00	487	5.95e-06	0.0001	0.0001	-0.03692
2025-06-18 14:09:01	488	5.95e-06	0.0001	0.0001	-0.041297
2025-06-18 14:09:02	489	5.95e-06	0.0001	0.0001	-0.041297
2025-06-18 14:09:02	489	5.95e-06	0.0001	0.0001	-0.032543
2025-06-18 14:09:03	490	5.97e-06	0.0001	0.0001	-0.028166
2025-06-18 14:09:04	491	5.95e-06	0.0001	0.0001	-0.041297
2025-06-18 14:09:05	492	5.97e-06	0.0001	0.0001	-0.05005
2025-06-18 14:09:06	493	5.95e-06	0.0001	0.0001	-0.041297
2025-06-18 14:09:07	494	5.97e-06	0.0001	0.0001	-0.041297
2025-06-18 14:09:08	495	5.97e-06	0.0001	0.0001	-0.045674
2025-06-18 14:09:09	496	5.97e-06	0.0001	0.0001	-0.041297
2025-06-18 14:09:10	497	5.95e-06	0.0001	0.0001	-0.03692
2025-06-18 14:09:11	498	5.95e-06	0.0001	0.0001	-0.05005
2025-06-18 14:09:12	499	5.95e-06	0.0001	0.0001	-0.045674
2025-06-18 14:09:13	500	5.95e-06	0.0001	0.0001	-0.03692
2025-06-18 14:09:14	501	5.95e-06	0.0001	0.0001	-0.045674
2025-06-18 14:09:15	502	5.95e-06	0.0001	0.0001	-0.045674
2025-06-18 14:09:16	503	5.95e-06	0.0001	0.0001	-0.041297
2025-06-18 14:09:17	504	5.95e-06	0.0001	0.0001	-0.041297
2025-06-18 14:09:18	505	5.95e-06	0.0001	0.0001	-0.045674
2025-06-18 14:09:19	506	5.95e-06	0.0001	0.0001	-0.045674
2025-06-18 14:09:20	507	5.95e-06	0.0001	0.0001	-0.028166
2025-06-18 14:09:21	508	5.97e-06	0.0001	0.0001	-0.045674
2025-06-18 14:09:22	509	5.95e-06	0.0001	0.0001	-0.054427
2025-06-18 14:09:23	510	5.95e-06	0.0001	0.0001	-0.03692
2025-06-18 14:09:24	511	5.97e-06	0.0001	0.0001	-0.03692
2025-06-18 14:09:25	512	5.97e-06	0.0001	0.0001	-0.041297
2025-06-18 14:09:26	513	5.95e-06	0.0001	0.0001	-0.041297
2025-06-18 14:09:27	514	5.97e-06	0.0001	0.0001	-0.045674
2025-06-18 14:09:28	515	5.95e-06	0.0001	0.0001	-0.032543
2025-06-18 14:09:28	515	5.95e-06	0.0001	0.0001	-0.041297
2025-06-18 14:09:29	516	5.95e-06	0.0001	0.0001	-0.032543
2025-06-18 14:09:30	517	5.97e-06	0.0001	0.0001	-0.041297
2025-06-18 14:09:31	518	5.95e-06	0.0001	0.0001	-0.045674
2025-06-18 14:09:32	519	5.95e-06	0.0001	0.0001	-0.045674
2025-06-18 14:09:33	520	5.95e-06	0.0001	0.0001	-0.032543
2025-06-18 14:09:34	521	5.95e-06	0.0001	0.0001	-0.023789
2025-06-18 14:09:35	522	5.97e-06	0.0001	0.0001	-0.028166
2025-06-18 14:09:36	523	5.97e-06	0.0001	0.0001	-0.032543
2025-06-18 14:09:37	524	5.97e-06	0.0001	0.0001	-0.028166
2025-06-18 14:09:38	525	5.95e-06	0.0001	0.0001	-0.045674
2025-06-18 14:09:39	526	5.97e-06	0.0001	0.0001	-0.032543
2025-06-18 14:09:40	527	5.95e-06	0.0001	0.0001	-0.032543
2025-06-18 14:09:41	528	5.95e-06	0.0001	0.0001	-0.045674
2025-06-18 14:09:42	529	5.95e-06	0.0001	0.0001	-0.041297
2025-06-18 14:09:43	530	5.95e-06	0.0001	0.0001	-0.05005
2025-06-18 14:09:44	531	5.95e-06	0.0001	0.0001	-0.041297
2025-06-18 14:09:45	532	5.95e-06	0.0001	0.0001	-0.045674
2025-06-18 14:09:46	533	5.95e-06	0.0001	0.0001	-0.041297
2025-06-18 14:09:47	534	5.95e-06	0.0001	0.0001	-0.03692
2025-06-18 14:09:48	535	5.95e-06	0.0001	0.0001	-0.041297
2025-06-18 14:09:49	536	5.97e-06	0.0001	0.0001	-0.041297
2025-06-18 14:09:50	537	5.95e-06	0.0001	0.0001	-0.054427
2025-06-18 14:09:51	538	5.97e-06	0.0001	0.0001	-0.03692
2025-06-18 14:09:52	539	5.97e-06	0.0001	0.0001	-0.028166
2025-06-18 14:09:53	540	5.95e-06	0.0001	0.0001	-0.045674
2025-06-18 14:09:54	541	5.97e-06	0.0001	0.0001	-0.041297
2025-06-18 14:09:55	542	5.95e-06	0.0001	0.0001	-0.058804
2025-06-18 14:09:56	543	5.97e-06	0.0001	0.0001	-0.05005
2025-06-18 14:09:57	544	5.95e-06	0.0001	0.0001	-0.05005
2025-06-18 14:09:58	545	5.95e-06	0.0001	0.0001	-0.05005
2025-06-18 14:09:59	546	5.95e-06	0.0001	0.0001	-0.045674
2025-06-18 14:10:00	547	5.95e-06	0.0001	0.0001	-0.041297
2025-06-18 14:10:01	548	5.95e-06	0.0001	0.0001	-0.05005
2025-06-18 14:10:02	549	5.97e-06	0.0001	0.0001	-0.041297
2025-06-18 14:10:03	550	5.97e-06	0.0001	0.0001	-0.041297
2025-06-18 14:10:04	551	5.95e-06	0.0001	0.0001	-0.041297
2025-06-18 14:10:05	552	5.97e-06	0.0001	0.0001	-0.032543
2025-06-18 14:10:06	553	5.95e-06	0.0001	0.0001	-0.032543
2025-06-18 14:10:07	554	5.95e-06	0.0001	0.0001	-0.045674
2025-06-18 14:10:08	555	5.97e-06	0.0001	0.0001	-0.03692
2025-06-18 14:10:10	557	5.95e-06	0.0001	0.0001	-0.045674
2025-06-18 14:10:11	558	5.95e-06	0.0001	0.0001	-0.03692
2025-06-18 14:10:12	559	5.97e-06	0.0001	0.0001	-0.03692
2025-06-18 14:10:13	560	5.97e-06	0.0001	0.0001	-0.045674
2025-06-18 14:10:14	561	5.95e-06	0.0001	0.0001	-0.041297
2025-06-18 14:10:15	562	5.95e-06	0.0001	0.0001	-0.032543
2025-06-18 14:10:16	563	5.95e-06	0.0001	0.0001	-0.028166
2025-06-18 14:10:17	564	5.95e-06	0.0001	0.0001	-0.028166
2025-06-18 14:10:18	565	5.97e-06	0.0001	0.0001	-0.028166
2025-06-18 14:10:20	567	5.97e-06	0.0001	0.0001	-0.03692
2025-06-18 14:10:20	567	5.95e-06	0.0001	0.0001	-0.045674
2025-06-18 14:10:21	568	5.95e-06	0.0001	0.0001	-0.028166
2025-06-18 14:10:22	569	5.95e-06	0.0001	0.0001	-0.045674
2025-06-18 14:10:23	570	5.95e-06	0.0001	0.0001	-0.05005
2025-06-18 14:10:24	571	5.97e-06	0.0001	0.0001	-0.041297
2025-06-18 14:10:25	572	5.95e-06	0.0001	0.0001	-0.05005
2025-06-18 14:10:26	573	5.95e-06	0.0001	0.0001	-0.03692
2025-06-18 14:10:28	575	5.97e-06	0.0001	0.0001	-0.03692
2025-06-18 14:10:29	576	5.97e-06	0.0001	0.0001	-0.045674
2025-06-18 14:10:30	577	5.95e-06	0.0001	0.0001	-0.045674
2025-06-18 14:10:31	578	5.95e-06	0.0001	0.0001	-0.045674
2025-06-18 14:10:32	579	5.95e-06	0.0001	0.0001	-0.041297
2025-06-18 14:10:33	580	5.95e-06	0.0001	0.0001	-0.028166
2025-06-18 14:10:34	581	5.95e-06	0.0001	0.0001	-0.03692
2025-06-18 14:10:35	582	5.95e-06	0.0001	0.0001	-0.03692
2025-06-18 14:10:35	582	5.95e-06	0.0001	0.0001	-0.023789
2025-06-18 14:10:36	583	5.95e-06	0.0001	0.0001	-0.045674
2025-06-18 14:10:37	584	5.97e-06	0.0001	0.0001	-0.045674
2025-06-18 14:10:38	585	5.95e-06	0.0001	0.0001	-0.032543
2025-06-18 14:10:39	586	5.95e-06	0.0001	0.0001	-0.045674
2025-06-18 14:10:40	587	5.95e-06	0.0001	0.0001	-0.028166
2025-06-18 14:10:41	588	5.95e-06	0.0001	0.0001	-0.045674
2025-06-18 14:10:42	589	5.95e-06	0.0001	0.0001	-0.041297
2025-06-18 14:10:43	590	5.97e-06	0.0001	0.0001	-0.028166
2025-06-18 14:10:44	591	5.95e-06	0.0001	0.0001	-0.054427
2025-06-18 14:10:45	592	5.97e-06	0.0001	0.0001	-0.045674
2025-06-18 14:10:46	593	5.95e-06	0.0001	0.0001	-0.045674
2025-06-18 14:10:47	594	5.95e-06	0.0001	0.0001	-0.03692
2025-06-18 14:10:48	595	5.97e-06	0.0001	0.0001	-0.05005
2025-06-18 14:10:49	596	5.95e-06	0.0001	0.0001	-0.03692
2025-06-18 14:10:50	597	5.97e-06	0.0001	0.0001	-0.045674
2025-06-18 14:10:51	598	5.95e-06	0.0001	0.0001	-0.05005
2025-06-18 14:10:52	599	5.97e-06	0.0001	0.0001	-0.032543
2025-06-18 14:10:53	600	5.95e-06	0.0001	0.0001	-0.045674
2025-06-18 14:10:54	601	5.95e-06	0.0001	0.0001	-0.03692
2025-06-18 14:10:55	602	5.95e-06	0.0001	0.0001	-0.05005
2025-06-18 14:10:56	603	5.97e-06	0.0001	0.0001	-0.03692
2025-06-18 14:10:57	604	5.97e-06	0.0001	0.0001	-0.03692
2025-06-18 14:10:58	605	5.97e-06	0.0001	0.0001	-0.03692
2025-06-18 14:10:59	606	5.95e-06	0.0001	0.0001	-0.03692
2025-06-18 14:11:00	607	5.95e-06	0.0001	0.0001	-0.041297
2025-06-18 14:11:01	608	5.97e-06	0.0001	0.0001	-0.045674
2025-06-18 14:11:02	609	5.95e-06	0.0001	0.0001	-0.028166
2025-06-18 14:11:03	610	5.95e-06	0.0001	0.0001	-0.05005
2025-06-18 14:11:04	611	5.95e-06	0.0001	0.0001	-0.041297
2025-06-18 14:11:05	612	5.97e-06	0.0001	0.0001	-0.041297
2025-06-18 14:11:06	613	5.95e-06	0.0001	0.0001	-0.03692
2025-06-18 14:11:07	614	5.95e-06	0.0001	0.0001	-0.045674
2025-06-18 14:11:08	615	5.95e-06	0.0001	0.0001	-0.05005
2025-06-18 14:11:09	616	5.87e-06	0.0001	0.0001	-0.041297
2025-06-18 14:11:10	617	5.85e-06	0.0001	0.0001	-0.045674
2025-06-18 14:11:11	618	5.85e-06	0.0001	0.0001	-0.045674
2025-06-18 14:11:11	618	5.85e-06	0.0001	0.0001	-0.03692
2025-06-18 14:11:12	619	5.84e-06	0.0001	0.0001	-0.041297
2025-06-18 14:11:13	620	5.84e-06	0.0001	0.0001	-0.03692
2025-06-18 14:11:14	621	5.85e-06	0.0001	0.0001	-0.045674
2025-06-18 14:11:15	622	5.85e-06	0.0001	0.0001	-0.03692
2025-06-18 14:11:16	623	5.85e-06	0.0001	0.0001	-0.041297
2025-06-18 14:11:17	624	5.85e-06	0.0001	0.0001	-0.03692
2025-06-18 14:11:18	625	5.85e-06	0.0001	0.0001	-0.041297
2025-06-18 14:11:19	626	5.85e-06	0.0001	0.0001	-0.045674
2025-06-18 14:11:20	627	5.85e-06	0.0001	0.0001	-0.03692
2025-06-18 14:11:21	628	5.85e-06	0.0001	0.0001	-0.032543
2025-06-18 14:11:22	629	5.85e-06	0.0001	0.0001	-0.05005
2025-06-18 14:11:23	630	5.85e-06	0.0001	0.0001	-0.032543
2025-06-18 14:11:24	631	5.85e-06	0.0001	0.0001	-0.041297
2025-06-18 14:11:25	632	5.85e-06	0.0001	0.0001	-0.045674
2025-06-18 14:11:26	633	5.87e-06	0.0001	0.0001	-0.032543
2025-06-18 14:11:27	634	5.85e-06	0.0001	0.0001	-0.045674
2025-06-18 14:11:28	635	5.85e-06	0.0001	0.0001	-0.023789
2025-06-18 14:11:29	636	5.85e-06	0.0001	0.0001	-0.03692
2025-06-18 14:11:30	637	5.84e-06	0.0001	0.0001	-0.032543
2025-06-18 14:11:31	638	5.85e-06	0.0001	0.0001	-0.041297
2025-06-18 14:11:32	639	5.85e-06	0.0001	0.0001	-0.028166
2025-06-18 14:11:33	640	5.85e-06	0.0001	0.0001	-0.045674
2025-06-18 14:11:34	641	5.85e-06	0.0001	0.0001	-0.05005
2025-06-18 14:11:35	642	5.87e-06	0.0001	0.0001	-0.03692
2025-06-18 14:11:35	642	5.89e-06	0.0001	0.0001	-0.03692
2025-06-18 14:11:37	644	5.91e-06	0.0001	0.0001	-0.05005
2025-06-18 14:11:37	644	5.89e-06	0.0001	0.0001	-0.03692
2025-06-18 14:11:38	645	5.91e-06	0.0001	0.0001	-0.041297
2025-06-18 14:11:39	646	5.91e-06	0.0001	0.0001	-0.023789
2025-06-18 14:11:40	647	5.95e-06	0.0001	0.0001	-0.041297
2025-06-18 14:11:41	648	5.95e-06	0.0001	0.0001	-0.032543
2025-06-18 14:11:42	649	5.95e-06	0.0001	0.0001	-0.045674
2025-06-18 14:11:43	650	5.95e-06	0.0001	0.0001	-0.045674
2025-06-18 14:11:44	651	5.97e-06	0.0001	0.0001	-0.041297
2025-06-18 14:11:45	652	5.97e-06	0.0001	0.0001	-0.032543
2025-06-18 14:11:46	653	5.97e-06	0.0001	0.0001	-0.03692
2025-06-18 14:11:47	654	5.95e-06	0.0001	0.0001	-0.032543
2025-06-18 14:11:48	655	5.95e-06	0.0001	0.0001	-0.05005
2025-06-18 14:11:49	656	5.97e-06	0.0001	0.0001	-0.05005
2025-06-18 14:11:50	657	5.95e-06	0.0001	0.0001	-0.045674
2025-06-18 14:11:51	658	5.95e-06	0.0001	0.0001	-0.045674
2025-06-18 14:11:52	659	5.97e-06	0.0001	0.0001	-0.045674
2025-06-18 14:11:53	660	5.95e-06	0.0001	0.0001	-0.045674
2025-06-18 14:11:54	661	5.95e-06	0.0001	0.0001	-0.032543
2025-06-18 14:11:55	662	5.97e-06	0.0001	0.0001	-0.041297
2025-06-18 14:11:56	663	5.95e-06	0.0001	0.0001	-0.03692
2025-06-18 14:11:57	664	5.95e-06	0.0001	0.0001	-0.032543
2025-06-18 14:11:58	665	5.95e-06	0.0001	0.0001	-0.03692
2025-06-18 14:11:59	666	5.95e-06	0.0001	0.0001	-0.05005
2025-06-18 14:12:00	667	5.97e-06	0.0001	0.0001	-0.023789
2025-06-18 14:12:01	668	5.95e-06	0.0001	0.0001	-0.054427
2025-06-18 14:12:02	669	5.95e-06	0.0001	0.0001	-0.045674
2025-06-18 14:12:03	670	5.95e-06	0.0001	0.0001	-0.05005
2025-06-18 14:12:04	671	5.97e-06	0.0001	0.0001	-0.041297
2025-06-18 14:12:05	672	5.95e-06	0.0001	0.0001	-0.028166
2025-06-18 14:12:06	673	5.97e-06	0.0001	0.0001	-0.045674
2025-06-18 14:12:07	674	5.97e-06	0.0001	0.0001	-0.054427
2025-06-18 14:12:08	675	5.95e-06	0.0001	0.0001	-0.05005
2025-06-18 14:12:09	676	5.95e-06	0.0001	0.0001	-0.041297
2025-06-18 14:12:10	677	5.95e-06	0.0001	0.0001	-0.045674
2025-06-18 14:12:11	678	5.95e-06	0.0001	0.0001	-0.041297
2025-06-18 14:12:12	679	5.95e-06	0.0001	0.0001	-0.032543
2025-06-18 14:12:13	680	5.95e-06	0.0001	0.0001	-0.028166
2025-06-18 14:12:14	681	5.95e-06	0.0001	0.0001	-0.028166
2025-06-18 14:12:15	682	5.97e-06	0.0001	0.0001	-0.032543
2025-06-18 14:12:16	683	5.97e-06	0.0001	0.0001	-0.028166
2025-06-18 14:12:17	684	5.97e-06	0.0001	0.0001	-0.054427
2025-06-18 14:12:18	685	5.95e-06	0.0001	0.0001	-0.03692
2025-06-18 14:12:19	686	5.97e-06	0.0001	0.0001	-0.032543
2025-06-18 14:12:19	686	5.95e-06	0.0001	0.0001	-0.03692
2025-06-18 14:12:20	687	5.97e-06	0.0001	0.0001	-0.03692
2025-06-18 14:12:21	688	5.95e-06	0.0001	0.0001	-0.03692
2025-06-18 14:12:22	689	5.97e-06	0.0001	0.0001	-0.045674
2025-06-18 14:12:23	690	5.95e-06	0.0001	0.0001	-0.05005
2025-06-18 14:12:24	691	5.95e-06	0.0001	0.0001	-0.041297
2025-06-18 14:12:25	692	5.95e-06	0.0001	0.0001	-0.03692
2025-06-18 14:12:26	693	5.97e-06	0.0001	0.0001	-0.05005
2025-06-18 14:12:27	694	5.95e-06	0.0001	0.0001	-0.019412
2025-06-18 14:12:28	695	5.95e-06	0.0001	0.0001	-0.028166
2025-06-18 14:12:29	696	5.97e-06	0.0001	0.0001	-0.05005
2025-06-18 14:12:30	697	5.97e-06	0.0001	0.0001	-0.03692
2025-06-18 14:12:31	698	5.97e-06	0.0001	0.0001	-0.03692
2025-06-18 14:12:32	699	5.95e-06	0.0001	0.0001	-0.028166
2025-06-18 14:12:33	700	5.97e-06	0.0001	0.0001	-0.03692
2025-06-18 14:12:34	701	5.95e-06	0.0001	0.0001	-0.032543
2025-06-18 14:12:35	702	5.95e-06	0.0001	0.0001	-0.045674
2025-06-18 14:12:36	703	5.95e-06	0.0001	0.0001	-0.028166
2025-06-18 14:12:37	704	5.95e-06	0.0001	0.0001	-0.023789
2025-06-18 14:12:38	705	5.97e-06	0.0001	0.0001	-0.054427
2025-06-18 14:12:39	706	5.95e-06	0.0001	0.0001	-0.041297
2025-06-18 14:12:40	707	5.95e-06	0.0001	0.0001	-0.05005
2025-06-18 14:12:41	708	5.95e-06	0.0001	0.0001	-0.032543
2025-06-18 14:12:42	709	5.95e-06	0.0001	0.0001	-0.032543
2025-06-18 14:12:43	710	5.95e-06	0.0001	0.0001	-0.03692
2025-06-18 14:12:44	711	5.95e-06	0.0001	0.0001	-0.05005
2025-06-18 14:12:45	712	5.95e-06	0.0001	0.0001	-0.03692
2025-06-18 14:12:45	712	5.97e-06	0.0001	0.0001	-0.03692
2025-06-18 14:12:46	713	5.97e-06	0.0001	0.0001	-0.028166
2025-06-18 14:12:47	714	5.97e-06	0.0001	0.0001	-0.03692
2025-06-18 14:12:48	715	5.97e-06	0.0001	0.0001	-0.045674
2025-06-18 14:12:49	716	5.97e-06	0.0001	0.0001	-0.041297
2025-06-18 14:12:50	717	5.95e-06	0.0001	0.0001	-0.03692
2025-06-18 14:12:51	718	5.95e-06	0.0001	0.0001	-0.041297
2025-06-18 14:12:52	719	5.95e-06	0.0001	0.0001	-0.032543
2025-06-18 14:12:53	720	5.97e-06	0.0001	0.0001	-0.041297
2025-06-18 14:12:54	721	5.95e-06	0.0001	0.0001	-0.041297
2025-06-18 14:12:55	722	5.95e-06	0.0001	0.0001	-0.041297
2025-06-18 14:12:56	723	5.97e-06	0.0001	0.0001	-0.028166
2025-06-18 14:12:57	724	5.95e-06	0.0001	0.0001	-0.032543
2025-06-18 14:12:58	725	5.95e-06	0.0001	0.0001	-0.03692
2025-06-18 14:12:59	726	5.97e-06	0.0001	0.0001	-0.03692
2025-06-18 14:13:00	727	5.95e-06	0.0001	0.0001	-0.045674
2025-06-18 14:13:01	728	5.95e-06	0.0001	0.0001	-0.041297
2025-06-18 14:13:02	729	5.95e-06	0.0001	0.0001	-0.045674
2025-06-18 14:13:03	730	5.95e-06	0.0001	0.0001	-0.045674
2025-06-18 14:13:04	731	5.95e-06	0.0001	0.0001	-0.028166
2025-06-18 14:13:05	732	5.95e-06	0.0001	0.0001	-0.045674
2025-06-18 14:13:06	733	5.97e-06	0.0001	0.0001	-0.03692
2025-06-18 14:13:07	734	5.97e-06	0.0001	0.0001	-0.045674
2025-06-18 14:13:08	735	5.97e-06	0.0001	0.0001	-0.041297
2025-06-18 14:13:09	736	5.95e-06	0.0001	0.0001	-0.05005
2025-06-18 14:13:09	736	5.95e-06	0.0001	0.0001	-0.032543
2025-06-18 14:13:11	738	5.95e-06	0.0001	0.0001	-0.045674
2025-06-18 14:13:11	738	5.95e-06	0.0001	0.0001	-0.05005
2025-06-18 14:13:12	739	5.97e-06	0.0001	0.0001	-0.045674
2025-06-18 14:13:13	740	5.97e-06	0.0001	0.0001	-0.05005
2025-06-18 14:13:14	741	5.95e-06	0.0001	0.0001	-0.041297
2025-06-18 14:13:15	742	5.91e-06	0.0001	0.0001	-0.045674
2025-06-18 14:13:16	743	5.95e-06	0.0001	0.0001	-0.041297
2025-06-18 14:13:17	744	5.95e-06	0.0001	0.0001	-0.045674
2025-06-18 14:13:18	745	5.97e-06	0.0001	0.0001	-0.041297
2025-06-18 14:13:19	746	5.95e-06	0.0001	0.0001	-0.041297
2025-06-18 14:13:20	747	5.97e-06	0.0001	0.0001	-0.03692
2025-06-18 14:13:21	748	5.97e-06	0.0001	0.0001	-0.045674
2025-06-18 14:13:22	749	5.95e-06	0.0001	0.0001	-0.032543
2025-06-18 14:13:23	750	5.95e-06	0.0001	0.0001	-0.041297
2025-06-18 14:13:24	751	5.95e-06	0.0001	0.0001	-0.03692
2025-06-18 14:13:25	752	5.95e-06	0.0001	0.0001	-0.041297
2025-06-18 14:13:26	753	5.97e-06	0.0001	0.0001	-0.03692
2025-06-18 14:13:27	754	5.97e-06	0.0001	0.0001	-0.028166
2025-06-18 14:13:28	755	5.95e-06	0.0001	0.0001	-0.05005
2025-06-18 14:13:29	756	5.95e-06	0.0001	0.0001	-0.045674
2025-06-18 14:13:30	757	5.97e-06	0.0001	0.0001	-0.041297
2025-06-18 14:13:31	758	5.95e-06	0.0001	0.0001	-0.045674
2025-06-18 14:13:32	759	5.95e-06	0.0001	0.0001	-0.03692
2025-06-18 14:13:33	760	5.95e-06	0.0001	0.0001	-0.03692
2025-06-18 14:13:34	761	5.95e-06	0.0001	0.0001	-0.041297
2025-06-18 14:13:36	763	5.97e-06	0.0001	0.0001	-0.045674
2025-06-18 14:13:37	764	5.95e-06	0.0001	0.0001	-0.032543
2025-06-18 14:13:38	765	5.95e-06	0.0001	0.0001	-0.028166
2025-06-18 14:13:39	766	5.95e-06	0.0001	0.0001	-0.045674
2025-06-18 14:13:40	767	5.95e-06	0.0001	0.0001	-0.03692
2025-06-18 14:13:41	768	5.95e-06	0.0001	0.0001	-0.041297
2025-06-18 14:13:42	769	5.95e-06	0.0001	0.0001	-0.045674
2025-06-18 14:13:43	770	5.95e-06	0.0001	0.0001	-0.041297
2025-06-18 14:13:44	771	5.95e-06	0.0001	0.0001	-0.028166
2025-06-18 14:13:45	772	5.97e-06	0.0001	0.0001	-0.032543
2025-06-18 14:13:46	773	5.97e-06	0.0001	0.0001	-0.032543
2025-06-18 14:13:47	774	5.95e-06	0.0001	0.0001	-0.03692
2025-06-18 14:13:48	775	5.97e-06	0.0001	0.0001	-0.041297
2025-06-18 14:13:49	776	5.95e-06	0.0001	0.0001	-0.03692
2025-06-18 14:13:50	777	5.97e-06	0.0001	0.0001	-0.028166
2025-06-18 14:13:51	778	5.97e-06	0.0001	0.0001	-0.03692
2025-06-18 14:13:52	779	5.97e-06	0.0001	0.0001	-0.041297
2025-06-18 14:13:53	780	5.97e-06	0.0001	0.0001	-0.028166
2025-06-18 14:13:54	781	5.95e-06	0.0001	0.0001	-0.03692
2025-06-18 14:13:55	782	5.97e-06	0.0001	0.0001	-0.028166
2025-06-18 14:13:56	783	5.95e-06	0.0001	0.0001	-0.041297
2025-06-18 14:13:57	784	5.95e-06	0.0001	0.0001	-0.05005
2025-06-18 14:13:58	785	5.87e-06	0.0001	0.0001	-0.041297
2025-06-18 14:13:59	786	5.76e-06	0.0001	0.0001	-0.045674
2025-06-18 14:14:00	787	5.76e-06	0.0001	0.0001	-0.05005
2025-06-18 14:14:01	788	5.62e-06	0.0001	0.0001	-0.03692
2025-06-18 14:14:02	789	5.47e-06	0.0001	0.0001	-0.03692
2025-06-18 14:14:03	790	5.39e-06	0.0001	0.0001	-0.028166
2025-06-18 14:14:04	791	5.18e-06	0.0001	0.0001	-0.054427
2025-06-18 14:14:05	792	5.06e-06	1.15	0.0001	-0.028166
2025-06-18 14:14:06	793	5.01e-06	1000	0.0001	-0.03692
2025-06-18 14:14:07	794	4.99e-06	1000	0.0001	-0.032543
2025-06-18 14:14:08	795	4.91e-06	1000	0.0001	-0.041297
2025-06-18 14:14:10	797	4.89e-06	1000	0.0001	-0.045674
2025-06-18 14:14:10	797	4.87e-06	1000	0.0001	-0.041297
2025-06-18 14:14:11	798	4.79e-06	1000	0.0001	-0.05005
2025-06-18 14:14:12	799	4.79e-06	2.4	0.0001	-0.041297
2025-06-18 14:14:13	800	4.79e-06	0.647	0.0001	-0.041297
2025-06-18 14:14:14	801	4.79e-06	0.286	0.0001	-0.032543
2025-06-18 14:14:15	802	4.72e-06	0.152	0.0001	-0.041297
2025-06-18 14:14:16	803	4.7e-06	0.0893	0.0001	-0.054427
2025-06-18 14:14:18	805	4.7e-06	0.0468	0.0001	-0.045674
2025-06-18 14:14:18	805	4.7e-06	0.0296	0.0001	-0.041297
2025-06-18 14:14:19	806	4.66e-06	0.0201	0.0001	-0.028166
2025-06-18 14:14:20	807	4.64e-06	0.0142	0.0001	-0.041297
2025-06-18 14:14:21	808	4.54e-06	0.0103	0.0001	-0.05005
2025-06-18 14:14:22	809	4.56e-06	0.0075	0.0001	-0.045674
2025-06-18 14:14:23	810	4.54e-06	0.00563	0.0001	-0.028166
2025-06-18 14:14:24	811	4.54e-06	0.0044	0.0001	-0.023789
2025-06-18 14:14:25	812	4.56e-06	0.00351	0.0001	-0.045674
2025-06-18 14:14:27	814	4.54e-06	0.00278	0.0001	-0.05005
2025-06-18 14:14:27	814	4.54e-06	0.00241	0.0001	-0.045674
2025-06-18 14:14:28	815	4.52e-06	0.00211	0.0001	-0.041297
2025-06-18 14:14:29	816	4.45e-06	0.00188	0.0001	-0.045674
2025-06-18 14:14:30	817	4.45e-06	0.00174	0.0001	-0.045674
2025-06-18 14:14:31	818	4.45e-06	0.00162	0.0001	-0.032543
2025-06-18 14:14:32	819	4.45e-06	0.00152	0.0001	-0.03692
2025-06-18 14:14:33	820	4.45e-06	0.00145	0.0001	-0.03692
2025-06-18 14:14:34	821	4.45e-06	0.0014	0.0001	-0.041297
2025-06-18 14:14:35	822	4.45e-06	0.00137	0.0001	-0.05005
2025-06-18 14:14:36	823	4.43e-06	0.00134	0.0001	-0.041297
2025-06-18 14:14:37	824	4.45e-06	0.00132	0.0001	-0.03692
2025-06-18 14:14:38	825	4.45e-06	0.00131	0.0001	-0.041297
2025-06-18 14:14:39	826	4.45e-06	0.00129	0.0001	-0.03692
2025-06-18 14:14:40	827	4.45e-06	0.00128	0.0001	-0.05005
2025-06-18 14:14:41	828	4.45e-06	0.00145	0.0001	-0.03692
2025-06-18 14:14:42	829	4.4e-06	0.00182	0.0001	-0.03692
2025-06-18 14:14:43	830	4.37e-06	0.00226	0.0001	-0.032543
2025-06-18 14:14:44	831	4.37e-06	0.00252	0.0001	-0.028166
2025-06-18 14:14:45	832	4.37e-06	0.00265	0.0001	-0.041297
2025-06-18 14:14:46	833	4.38e-06	0.00262	0.0001	-0.03692
2025-06-18 14:14:47	834	4.38e-06	0.0025	0.0001	-0.045674
2025-06-18 14:14:48	835	4.38e-06	0.00235	0.0001	-0.041297
2025-06-18 14:14:49	836	4.37e-06	0.00211	0.0001	-0.045674
2025-06-18 14:14:50	837	4.37e-06	0.00196	0.0001	-0.045674
2025-06-18 14:14:51	838	4.38e-06	0.00185	0.0001	-0.045674
2025-06-18 14:14:52	839	4.38e-06	0.00182	0.0001	-0.045674
2025-06-18 14:14:53	840	4.37e-06	0.00186	0.0001	-0.041297
2025-06-18 14:14:54	841	2.35e-05	0.00171	0.0001	-0.045674
2025-06-18 14:14:55	842	1.76e-05	0.0013	0.0001	-0.032543
2025-06-18 14:14:56	843	1.43e-05	0.000942	0.0001	-0.03692
2025-06-18 14:14:57	844	1.3e-05	0.000705	0.0001	-0.032543
2025-06-18 14:14:58	845	1.23e-05	0.00054	0.0001	-0.041297
2025-06-18 14:14:59	846	1.19e-05	0.00043	0.0001	-0.041297
2025-06-18 14:15:00	847	1.14e-05	0.000355	0.0001	-0.041297
2025-06-18 14:15:01	848	1.11e-05	0.000295	0.0001	-0.032543
2025-06-18 14:15:02	849	1.09e-05	0.000242	0.0001	-0.041297
2025-06-18 14:15:03	850	1.07e-05	0.000208	0.0001	-0.03692
2025-06-18 14:15:04	851	1.06e-05	0.000175	0.0001	-0.045674
2025-06-18 14:15:05	852	1.05e-05	0.000153	0.0001	-0.03692
2025-06-18 14:15:06	853	1.04e-05	0.000138	0.0001	-0.028166
2025-06-18 14:15:07	854	1.03e-05	0.000125	0.0001	-0.041297
2025-06-18 14:15:08	855	1.02e-05	0.000118	0.0001	-0.03692
2025-06-18 14:15:09	856	1.02e-05	0.000111	0.0001	-0.05005
2025-06-18 14:15:10	857	1.01e-05	0.000104	0.0001	-0.045674
2025-06-18 14:15:10	857	1e-05	0.0001	0.0001	-0.028166
2025-06-18 14:15:11	858	1e-05	0.0001	0.0001	-0.032543
2025-06-18 14:15:12	859	9.92e-06	0.0001	0.0001	-0.028166
2025-06-18 14:15:13	860	9.89e-06	0.0001	0.0001	-0.03692
2025-06-18 14:15:14	861	9.89e-06	0.0001	0.0001	-0.045674
2025-06-18 14:15:15	862	9.77e-06	0.0001	0.0001	-0.041297
2025-06-18 14:15:16	863	1.02e-05	0.0001	0.0001	-0.03692
2025-06-18 14:15:17	864	1.05e-05	0.0001	0.0001	-0.05005
2025-06-18 14:15:18	865	1.03e-05	0.0001	0.000104	-0.041297
2025-06-18 14:15:19	866	1.05e-05	0.0001	0.000108	-0.032543
2025-06-18 14:15:20	867	1.05e-05	0.0001	0.000112	-0.023789
2025-06-18 14:15:21	868	1.05e-05	0.0001	0.000114	-0.03692
2025-06-18 14:15:22	869	1.05e-05	0.0001	0.000117	-0.045674
2025-06-18 14:15:23	870	1.05e-05	0.0001	0.000121	-0.03692
2025-06-18 14:15:24	871	1.05e-05	0.0001	0.000125	-0.041297
2025-06-18 14:15:25	872	1.05e-05	0.0001	0.000127	-0.045674
2025-06-18 14:15:26	873	1.05e-05	0.0001	0.00013	-0.045674
2025-06-18 14:15:27	874	1.05e-05	0.0001	0.000134	-0.041297
2025-06-18 14:15:28	875	1.05e-05	0.0001	0.000138	-0.041297
2025-06-18 14:15:29	876	1.03e-05	0.0001	0.000142	-0.03692
2025-06-18 14:15:30	877	1.03e-05	0.0001	0.000151	-0.03692
2025-06-18 14:15:31	878	1.03e-05	0.0001	0.000156	-0.032543
2025-06-18 14:15:32	879	1.03e-05	0.0001	0.000164	-0.028166
2025-06-18 14:15:33	880	1.03e-05	0.0001	0.000164	-0.041297
2025-06-18 14:15:34	881	1.03e-05	0.0001	0.000171	-0.041297
2025-06-18 14:15:35	882	1.03e-05	0.0001	0.000173	-0.054427
2025-06-18 14:15:35	882	1.03e-05	0.0001	0.000177	-0.028166
2025-06-18 14:15:36	883	1.03e-05	0.0001	0.000179	-0.054427
2025-06-18 14:15:37	884	1.03e-05	0.0001	0.00018	-0.010658
2025-06-18 14:15:38	885	1.03e-05	0.0001	0.000184	-0.03692
2025-06-18 14:15:39	886	1.03e-05	0.0001	0.000187	-0.041297
2025-06-18 14:15:40	887	1.03e-05	0.0001	0.000191	-0.03692
2025-06-18 14:15:41	888	1.03e-05	0.0001	0.000193	-0.032543
2025-06-18 14:15:42	889	1.02e-05	0.0001	0.000194	-0.041297
2025-06-18 14:15:43	890	1.02e-05	0.0001	0.000193	-0.019412
2025-06-18 14:15:44	891	1.02e-05	0.0001	0.000194	-0.032543
2025-06-18 14:15:45	892	1.02e-05	0.0001	0.000193	-0.05005
2025-06-18 14:15:46	893	1.02e-05	0.0001	0.000195	-0.028166
2025-06-18 14:15:47	894	1.02e-05	0.0001	0.000196	-0.045674
2025-06-18 14:15:48	895	1.02e-05	0.0001	0.000194	-0.054427
2025-06-18 14:15:49	896	1.02e-05	0.0001	0.000196	-0.041297
2025-06-18 14:15:50	897	9.28e-06	0.0001	0.000198	-0.045674
2025-06-18 14:15:51	898	9.1e-06	0.0001	0.000208	-0.028166
2025-06-18 14:15:52	899	9.04e-06	0.0001	0.00022	-0.041297
2025-06-18 14:15:53	900	6.36e-06	0.0001	0.00024	-0.03692
2025-06-18 14:15:54	901	5.95e-06	0.0001	0.000266	-0.054427
2025-06-18 14:15:55	902	5.84e-06	0.0001	0.0003	-0.041297
2025-06-18 14:15:56	903	5.85e-06	0.0001	0.000336	-0.041297
2025-06-18 14:15:57	904	5.8e-06	0.0001	0.000374	-0.03692
2025-06-18 14:15:58	905	5.74e-06	0.0001	0.000415	-0.045674
2025-06-18 14:15:59	906	5.76e-06	0.0001	0.000446	-0.045674
2025-06-18 14:16:00	907	5.76e-06	0.0001	0.000491	-0.03692
2025-06-18 14:16:01	908	5.76e-06	0.0001	0.000527	-0.028166
2025-06-18 14:16:01	908	5.66e-06	0.0001	0.000563	-0.045674
2025-06-18 14:16:02	909	5.64e-06	0.0001	0.000597	-0.019412
2025-06-18 14:16:03	910	5.64e-06	0.0001	0.000631	-0.03692
2025-06-18 14:16:04	911	5.64e-06	0.0001	0.000667	-0.045674
2025-06-18 14:16:05	912	5.64e-06	0.0001	0.000697	-0.054427
2025-06-18 14:16:06	913	5.58e-06	0.0001	0.00073	-0.05005
2025-06-18 14:16:07	914	5.58e-06	0.0001	0.000758	-0.028166
2025-06-18 14:16:08	915	5.57e-06	0.0001	0.000783	-0.045674
2025-06-18 14:16:09	916	5.57e-06	0.0001	0.000814	-0.032543
2025-06-18 14:16:10	917	5.57e-06	0.0001	0.000842	-0.041297
2025-06-18 14:16:11	918	5.57e-06	0.0001	0.000872	-0.045674
2025-06-18 14:16:12	919	5.57e-06	0.0001	0.000898	-0.03692
2025-06-18 14:16:13	920	5.47e-06	0.0001	0.000925	-0.041297
2025-06-18 14:16:14	921	5.47e-06	0.0001	0.000953	-0.03692
2025-06-18 14:16:15	922	5.47e-06	0.0001	0.000976	-0.032543
2025-06-18 14:16:16	923	5.47e-06	0.0001	0.001	-0.032543
2025-06-18 14:16:17	924	5.47e-06	0.0001	0.00102	-0.03692
2025-06-18 14:16:18	925	5.45e-06	0.0001	0.00104	-0.041297
2025-06-18 14:16:19	926	5.47e-06	0.0001	0.00106	-0.045674
2025-06-18 14:16:20	927	5.47e-06	0.0001	0.00109	-0.03692
2025-06-18 14:16:21	928	5.45e-06	0.0001	0.00112	-0.006281
2025-06-18 14:16:22	929	5.47e-06	0.0001	0.00115	-0.05005
2025-06-18 14:16:23	930	5.37e-06	0.0001	0.00118	-0.03692
2025-06-18 14:16:24	931	5.35e-06	0.0001	0.0012	-0.045674
2025-06-18 14:16:25	932	5.37e-06	0.0001	0.00123	-0.045674
2025-06-18 14:16:26	933	5.37e-06	0.0001	0.00126	-0.041297
2025-06-18 14:16:27	934	5.37e-06	0.0001	0.0013	-0.028166
2025-06-18 14:16:27	934	5.37e-06	0.0001	0.00134	-0.03692
2025-06-18 14:16:28	935	5.37e-06	0.0001	0.00138	-0.032543
2025-06-18 14:16:29	936	5.37e-06	0.0001	0.00142	-0.03692
2025-06-18 14:16:30	937	5.35e-06	0.0001	0.00148	-0.032543
2025-06-18 14:16:31	938	5.35e-06	0.0001	0.00156	-0.041297
2025-06-18 14:16:32	939	5.35e-06	0.0001	0.00165	-0.045674
2025-06-18 14:16:33	940	5.37e-06	0.0001	0.00175	-0.03692
2025-06-18 14:16:34	941	5.3e-06	0.0001	0.00185	-0.05005
2025-06-18 14:16:35	942	5.26e-06	0.0001	0.00198	-0.041297
2025-06-18 14:16:36	943	5.26e-06	0.0001	0.00218	-0.032543
2025-06-18 14:16:37	944	5.26e-06	0.0001	0.00239	-0.032543
2025-06-18 14:16:38	945	5.26e-06	0.0001	0.00267	-0.05005
2025-06-18 14:16:39	946	5.26e-06	0.0001	0.0031	-0.041297
2025-06-18 14:16:40	947	5.26e-06	0.0001	0.00362	-0.023789
2025-06-18 14:16:41	948	5.26e-06	0.0001	0.0044	-0.028166
2025-06-18 14:16:42	949	5.26e-06	0.0001	0.00553	-0.032543
2025-06-18 14:16:43	950	5.26e-06	0.0001	0.00717	-0.023789
2025-06-18 14:16:44	951	5.26e-06	0.0001	0.00955	-0.032543
2025-06-18 14:16:45	952	5.26e-06	0.0001	0.013	-0.019412
2025-06-18 14:16:46	953	5.26e-06	0.0001	0.0185	-0.019412
2025-06-18 14:16:47	954	5.26e-06	0.0001	0.0252	-0.023789
2025-06-18 14:16:48	955	5.28e-06	0.0001	0.0328	0.002472
2025-06-18 14:16:49	956	5.26e-06	0.0001	0.0393	0.006849
2025-06-18 14:16:50	957	5.26e-06	0.0001	0.045	-0.006281
2025-06-18 14:16:51	958	5.28e-06	0.0001	0.0482	-0.006281
2025-06-18 14:16:52	959	5.26e-06	0.0001	0.0499	0.006849
2025-06-18 14:16:53	960	5.26e-06	0.0001	0.0503	-0.010658
2025-06-18 14:16:53	960	5.26e-06	0.0001	0.0507	-0.001904
2025-06-18 14:16:54	961	5.26e-06	0.0001	0.0507	0.01998
2025-06-18 14:16:55	962	5.22e-06	0.0001	0.0507	0.002472
2025-06-18 14:16:56	963	5.18e-06	0.0001	0.0511	0.006849
2025-06-18 14:16:57	964	5.16e-06	0.0001	0.0512	-0.010658
2025-06-18 14:16:58	965	5.16e-06	0.0001	0.0515	0.006849
2025-06-18 14:16:59	966	5.16e-06	0.0001	0.0516	-0.010658
2025-06-18 14:17:00	967	5.16e-06	0.0001	0.0519	-0.010658
2025-06-18 14:17:01	968	5.16e-06	0.0001	0.052	-0.010658
2025-06-18 14:17:02	969	5.16e-06	0.0001	0.0524	0.011226
2025-06-18 14:17:03	970	5.16e-06	0.0001	0.0527	0.002472
2025-06-18 14:17:04	971	5.16e-06	0.0001	0.0528	-0.015035
2025-06-18 14:17:05	972	5.16e-06	0.0001	0.0531	-0.010658
2025-06-18 14:17:06	973	5.16e-06	0.0001	0.0533	0.002472
2025-06-18 14:17:07	974	5.14e-06	0.0001	0.0536	-0.010658
2025-06-18 14:17:08	975	5.16e-06	0.0001	0.0541	-0.001904
2025-06-18 14:17:09	976	5.16e-06	0.0001	0.0546	-0.006281
2025-06-18 14:17:11	978	5.16e-06	0.0001	0.0557	-0.001904
2025-06-18 14:17:12	979	5.16e-06	0.0001	0.0578	0.002472
2025-06-18 14:17:13	980	5.16e-06	0.0001	0.0613	0.01998
2025-06-18 14:17:14	981	5.16e-06	0.0001	0.0658	0.01998
2025-06-18 14:17:15	982	5.16e-06	0.0001	0.0767	0.028734
2025-06-18 14:17:16	983	5.16e-06	0.0001	0.0977	0.041865
2025-06-18 14:17:17	984	5.16e-06	0.0001	0.118	0.068126
2025-06-18 14:17:18	985	5.14e-06	0.0001	0.148	0.094388
2025-06-18 14:17:19	986	5.16e-06	0.0001	0.183	0.13378
2025-06-18 14:17:20	987	5.16e-06	0.0001	0.217	0.164418
2025-06-18 14:17:21	988	5.16e-06	0.0001	0.258	0.212564
2025-06-18 14:17:22	989	5.16e-06	0.0001	0.296	0.238826
2025-06-18 14:17:23	990	5.12e-06	0.0001	0.341	0.295725
2025-06-18 14:17:24	991	5.08e-06	0.0001	0.382	0.339494
2025-06-18 14:17:25	992	5.06e-06	0.0001	0.435	0.38764
2025-06-18 14:17:26	993	5.06e-06	0.0001	0.484	0.453294
2025-06-18 14:17:27	994	5.06e-06	0.0001	0.559	0.523325
2025-06-18 14:17:28	995	5.04e-06	0.0001	0.618	0.588978
2025-06-18 14:17:29	996	5.04e-06	0.0001	0.676	0.650255
2025-06-18 14:17:30	997	5.04e-06	0.0001	0.749	0.698401
2025-06-18 14:17:31	998	5.04e-06	0.0001	0.816	0.781562
2025-06-18 14:17:32	999	5.06e-06	0.0001	0.897	0.890985
2025-06-18 14:17:33	1000	5.06e-06	0.0001	0.969	0.926
2025-06-18 14:17:34	1001	5.04e-06	0.0001	1.04	1.02229
2025-06-18 14:17:35	1002	5.04e-06	0.0001	1.12	1.09232
2025-06-18 14:17:36	1003	5.06e-06	0.0001	1.21	1.20175
2025-06-18 14:17:37	1004	5.06e-06	0.0001	1.29	1.27178
2025-06-18 14:17:38	1005	5.04e-06	0.0001	1.36	1.35932
2025-06-18 14:17:39	1006	5.04e-06	0.0001	1.44	1.42497
2025-06-18 14:17:40	1007	5.04e-06	0.0001	1.52	1.50375
2025-06-18 14:17:41	1008	5.04e-06	0.0001	1.58	1.55628
2025-06-18 14:17:42	1009	5.04e-06	0.0001	1.64	1.63068
2025-06-18 14:17:44	1011	5.06e-06	0.0001	1.71	1.70947
2025-06-18 14:17:44	1011	5.06e-06	0.0001	1.81	1.80138
2025-06-18 14:17:45	1012	5.04e-06	0.0001	1.88	1.8933
2025-06-18 14:17:46	1013	5.04e-06	0.0001	1.95	1.93707
2025-06-18 14:17:47	1014	5.04e-06	0.0001	2.01	1.98959
2025-06-18 14:17:48	1015	5.04e-06	0.0001	2.07	2.05087
2025-06-18 14:17:49	1016	5.06e-06	0.0001	2.12	2.11214
2025-06-18 14:17:50	1017	5.04e-06	0.0001	2.17	2.16029
2025-06-18 14:17:51	1018	5.06e-06	0.0001	2.21	2.2347
2025-06-18 14:17:52	1019	5.06e-06	0.0001	2.26	2.28284
2025-06-18 14:17:53	1020	5.06e-06	0.0001	2.31	2.3091
2025-06-18 14:17:54	1021	5.04e-06	0.0001	2.37	2.36163
2025-06-18 14:17:55	1022	5.06e-06	0.0001	2.39	2.40102
2025-06-18 14:17:56	1023	5.04e-06	0.0001	2.43	2.43166
2025-06-18 14:17:57	1024	5.04e-06	0.0001	2.47	2.46667
2025-06-18 14:17:58	1025	5.04e-06	0.0001	2.51	2.51482
2025-06-18 14:18:00	1027	5.04e-06	0.0001	2.55	2.53233
2025-06-18 14:18:01	1028	5.04e-06	0.0001	2.59	2.5761
2025-06-18 14:18:01	1028	5.06e-06	0.0001	2.61	2.5936
2025-06-18 14:18:02	1029	5.04e-06	0.0001	2.64	2.61549
2025-06-18 14:18:03	1030	5.04e-06	0.0001	2.67	2.6505
2025-06-18 14:18:04	1031	5.04e-06	0.0001	2.68	2.6505
2025-06-18 14:18:05	1032	5.04e-06	0.0001	2.7	2.65926
2025-06-18 14:18:06	1033	5.04e-06	0.0001	2.71	2.68552
2025-06-18 14:18:08	1035	5.04e-06	0.0001	2.73	2.69865
2025-06-18 14:18:09	1036	5.04e-06	0.0001	2.75	2.69865
2025-06-18 14:18:10	1037	4.99e-06	0.0001	2.77	2.72929
2025-06-18 14:18:10	1037	4.95e-06	0.0001	2.78	2.72491
2025-06-18 14:18:11	1038	4.95e-06	0.0001	2.79	2.73366
2025-06-18 14:18:12	1039	4.95e-06	0.0001	2.8	2.75555
2025-06-18 14:18:13	1040	4.95e-06	0.0001	2.81	2.75993
2025-06-18 14:18:14	1041	4.95e-06	0.0001	2.82	2.76868
2025-06-18 14:18:15	1042	4.95e-06	0.0001	2.83	2.76868
2025-06-18 14:18:16	1043	4.95e-06	0.0001	2.83	2.79056
2025-06-18 14:18:17	1044	4.95e-06	0.0001	2.84	2.80369
2025-06-18 14:18:18	1045	4.95e-06	0.0001	2.85	2.79056
2025-06-18 14:18:19	1046	4.95e-06	0.0001	2.85	2.80807
2025-06-18 14:18:20	1047	4.95e-06	0.0001	2.86	2.81683
2025-06-18 14:18:21	1048	4.95e-06	0.0001	2.86	2.80807
2025-06-18 14:18:22	1049	4.95e-06	0.0001	2.86	2.81245
2025-06-18 14:18:23	1050	4.95e-06	0.0001	2.88	2.83433
2025-06-18 14:18:24	1051	4.95e-06	0.0001	2.88	2.82996
2025-06-18 14:18:25	1052	4.95e-06	0.0001	2.88	2.82996
2025-06-18 14:18:26	1053	4.95e-06	0.0001	2.88	2.82558
2025-06-18 14:18:27	1054	4.95e-06	0.0001	2.89	2.83871
2025-06-18 14:18:28	1055	4.95e-06	0.0001	2.89	2.84309
2025-06-18 14:18:29	1056	4.95e-06	0.0001	2.89	2.84309
2025-06-18 14:18:30	1057	4.95e-06	0.0001	2.89	2.84746
2025-06-18 14:18:31	1058	4.95e-06	0.0001	2.89	2.83871
2025-06-18 14:18:32	1059	4.95e-06	0.0001	2.91	2.85622
2025-06-18 14:18:33	1060	4.95e-06	0.0001	2.91	2.85184
2025-06-18 14:18:34	1061	4.95e-06	0.0001	2.91	2.85622
2025-06-18 14:18:35	1062	4.95e-06	0.0001	2.91	2.86497
2025-06-18 14:18:36	1063	4.97e-06	0.0001	2.91	2.86059
2025-06-18 14:18:37	1064	4.95e-06	0.0001	2.91	2.86497
2025-06-18 14:18:38	1065	4.95e-06	0.0001	2.91	2.87373
2025-06-18 14:18:39	1066	4.95e-06	0.0001	2.91	2.86497
2025-06-18 14:18:40	1067	4.95e-06	0.0001	2.91	2.86497
2025-06-18 14:18:41	1068	4.95e-06	0.0001	2.91	2.85184
2025-06-18 14:18:42	1069	4.95e-06	0.0001	2.91	2.86497
2025-06-18 14:18:43	1070	4.95e-06	0.0001	2.9	2.86935
2025-06-18 14:18:44	1071	4.95e-06	0.0001	2.91	2.88686
2025-06-18 14:18:45	1072	4.95e-06	0.0001	2.91	2.86935
2025-06-18 14:18:46	1073	4.95e-06	0.0001	2.91	2.86497
2025-06-18 14:18:47	1074	4.95e-06	0.0001	2.91	2.86059
2025-06-18 14:18:48	1075	4.97e-06	0.0001	2.91	2.86497
2025-06-18 14:18:49	1076	4.97e-06	0.0001	2.91	2.86497
2025-06-18 14:18:50	1077	4.97e-06	0.0001	2.91	2.86059
2025-06-18 14:18:51	1078	4.95e-06	0.0001	2.91	2.85622
2025-06-18 14:18:52	1079	4.95e-06	0.0001	2.91	2.86059
2025-06-18 14:18:53	1080	4.95e-06	0.0001	2.91	2.84309
2025-06-18 14:18:53	1080	4.97e-06	0.0001	2.91	2.86935
2025-06-18 14:18:54	1081	4.95e-06	0.0001	2.91	2.86935
2025-06-18 14:18:55	1082	4.95e-06	0.0001	2.91	2.86497
2025-06-18 14:18:56	1083	4.95e-06	0.0001	2.9	2.86059
2025-06-18 14:18:57	1084	4.95e-06	0.0001	2.9	2.84746
2025-06-18 14:18:58	1085	4.95e-06	0.0001	2.91	2.86497
2025-06-18 14:18:59	1086	4.95e-06	0.0001	2.91	2.86059
2025-06-18 14:19:00	1087	4.95e-06	0.0001	2.91	2.86935
2025-06-18 14:19:01	1088	4.95e-06	0.0001	2.91	2.86059
2025-06-18 14:19:02	1089	4.95e-06	0.0001	2.91	2.86059
2025-06-18 14:19:03	1090	4.95e-06	0.0001	2.91	2.86059
2025-06-18 14:19:04	1091	4.95e-06	0.0001	2.91	2.86059
2025-06-18 14:19:05	1092	4.95e-06	0.0001	2.91	2.85622
2025-06-18 14:19:06	1093	4.95e-06	0.0001	2.9	2.85622
2025-06-18 14:19:07	1094	4.95e-06	0.0001	2.89	2.85184
2025-06-18 14:19:08	1095	4.95e-06	0.0001	2.9	2.85184
2025-06-18 14:19:09	1096	4.95e-06	0.0001	2.9	2.85622
2025-06-18 14:19:10	1097	4.97e-06	0.0001	2.89	2.87373
2025-06-18 14:19:11	1098	4.97e-06	0.0001	2.89	2.86059
2025-06-18 14:19:12	1099	4.95e-06	0.0001	2.89	2.8781
2025-06-18 14:19:13	1100	4.95e-06	0.0001	2.9	2.86059
2025-06-18 14:19:14	1101	4.97e-06	0.0001	2.9	2.86059
2025-06-18 14:19:15	1102	4.95e-06	0.0001	2.89	2.86497
2025-06-18 14:19:16	1103	4.95e-06	0.0001	2.89	2.85184
2025-06-18 14:19:17	1104	4.95e-06	0.0001	2.89	2.86059
2025-06-18 14:19:18	1105	4.95e-06	0.0001	2.9	2.86059
2025-06-18 14:19:18	1105	4.97e-06	0.0001	2.89	2.84746
2025-06-18 14:19:19	1106	4.97e-06	0.0001	2.9	2.85622
2025-06-18 14:19:20	1107	4.95e-06	0.0001	2.89	2.86935
2025-06-18 14:19:21	1108	4.95e-06	0.0001	2.89	2.86497
2025-06-18 14:19:22	1109	4.95e-06	0.0001	2.89	2.86059
2025-06-18 14:19:23	1110	4.95e-06	0.0001	2.89	2.85622
2025-06-18 14:19:24	1111	4.95e-06	0.0001	2.89	2.86497
2025-06-18 14:19:25	1112	4.95e-06	0.0001	2.89	2.85622
2025-06-18 14:19:26	1113	4.93e-06	0.0001	2.89	2.84309
2025-06-18 14:19:27	1114	4.95e-06	0.0001	2.88	2.85184
2025-06-18 14:19:28	1115	4.95e-06	0.0001	2.88	2.85184
2025-06-18 14:19:29	1116	4.95e-06	0.0001	2.88	2.84309
2025-06-18 14:19:30	1117	4.95e-06	0.0001	2.88	2.85622
2025-06-18 14:19:31	1118	4.97e-06	0.0001	2.88	2.85184
2025-06-18 14:19:32	1119	4.97e-06	0.0001	2.88	2.86059
2025-06-18 14:19:33	1120	4.95e-06	0.0001	2.88	2.86059
2025-06-18 14:19:34	1121	4.95e-06	0.0001	2.88	2.85184
2025-06-18 14:19:35	1122	4.95e-06	0.0001	2.87	2.84746
2025-06-18 14:19:36	1123	4.95e-06	0.0001	2.87	2.85184
2025-06-18 14:19:37	1124	4.87e-06	0.0001	2.88	2.85622
2025-06-18 14:19:38	1125	4.85e-06	0.0001	2.87	2.84746
2025-06-18 14:19:39	1126	4.85e-06	0.0001	2.88	2.85622
2025-06-18 14:19:40	1127	4.85e-06	0.0001	2.87	2.84309
2025-06-18 14:19:41	1128	4.85e-06	0.0001	2.86	2.85622
2025-06-18 14:19:42	1129	4.85e-06	0.0001	2.86	2.84309
2025-06-18 14:19:43	1130	4.85e-06	0.0001	2.86	2.83433
2025-06-18 14:19:44	1131	4.85e-06	0.0001	2.87	2.84309
2025-06-18 14:19:44	1131	4.85e-06	0.0001	2.87	2.82996
2025-06-18 14:19:45	1132	4.85e-06	0.0001	2.86	2.84309
2025-06-18 14:19:46	1133	4.85e-06	0.0001	2.86	2.82996
2025-06-18 14:19:47	1134	4.85e-06	0.0001	2.87	2.82996
2025-06-18 14:19:48	1135	4.85e-06	0.0001	2.86	2.84309
2025-06-18 14:19:49	1136	4.83e-06	0.0001	2.85	2.84746
2025-06-18 14:19:50	1137	4.83e-06	0.0001	2.85	2.82996
2025-06-18 14:19:51	1138	4.85e-06	0.0001	2.85	2.84309
2025-06-18 14:19:52	1139	4.85e-06	0.0001	2.85	2.83433
2025-06-18 14:19:53	1140	4.83e-06	0.0001	2.85	2.82996
2025-06-18 14:19:54	1141	4.85e-06	0.0001	2.85	2.82996
2025-06-18 14:19:55	1142	4.85e-06	0.0001	2.85	2.84309
2025-06-18 14:19:56	1143	4.85e-06	0.0001	2.85	2.82996
2025-06-18 14:19:57	1144	4.85e-06	0.0001	2.85	2.82558
2025-06-18 14:19:58	1145	4.85e-06	0.0001	2.84	2.82996
2025-06-18 14:19:59	1146	4.85e-06	0.0001	2.84	2.82558
2025-06-18 14:20:00	1147	4.85e-06	0.0001	2.83	2.81683
2025-06-18 14:20:01	1148	4.85e-06	0.0001	2.84	2.8212
2025-06-18 14:20:02	1149	4.85e-06	0.0001	2.82	2.80807
2025-06-18 14:20:03	1150	4.85e-06	0.0001	2.81	2.79932
2025-06-18 14:20:04	1151	4.85e-06	0.0001	2.82	2.80369
2025-06-18 14:20:05	1152	4.85e-06	0.0001	2.82	2.79056
2025-06-18 14:20:06	1153	4.85e-06	0.0001	2.82	2.79494
2025-06-18 14:20:07	1154	4.85e-06	0.0001	2.8	2.77743
2025-06-18 14:20:08	1155	4.85e-06	0.0001	2.8	2.77743
2025-06-18 14:20:09	1156	4.83e-06	0.0001	2.79	2.77743
2025-06-18 14:20:09	1156	4.83e-06	0.0001	2.79	2.78181
2025-06-18 14:20:10	1157	4.85e-06	0.0001	2.78	2.75993
2025-06-18 14:20:11	1158	4.85e-06	0.0001	2.76	2.75117
2025-06-18 14:20:12	1159	4.85e-06	0.0001	2.75	2.7468
2025-06-18 14:20:13	1160	4.85e-06	0.0001	2.74	2.72929
2025-06-18 14:20:14	1161	4.85e-06	0.0001	2.73	2.71178
2025-06-18 14:20:15	1162	4.85e-06	0.0001	2.71	2.68114
2025-06-18 14:20:16	1163	4.85e-06	0.0001	2.7	2.67677
2025-06-18 14:20:17	1164	4.85e-06	0.0001	2.69	2.66801
2025-06-18 14:20:18	1165	4.85e-06	0.0001	2.67	2.64613
2025-06-18 14:20:19	1166	4.85e-06	0.0001	2.65	2.64175
2025-06-18 14:20:20	1167	4.85e-06	0.0001	2.63	2.62424
2025-06-18 14:20:21	1168	4.85e-06	0.0001	2.61	2.5936
2025-06-18 14:20:22	1169	4.85e-06	0.0001	2.58	2.57172
2025-06-18 14:20:23	1170	4.85e-06	0.0001	2.56	2.55421
2025-06-18 14:20:24	1171	4.83e-06	0.0001	2.53	2.53233
2025-06-18 14:20:25	1172	4.83e-06	0.0001	2.5	2.49731
2025-06-18 14:20:26	1173	4.85e-06	0.0001	2.48	2.4798
2025-06-18 14:20:27	1174	4.85e-06	0.0001	2.45	2.45792
2025-06-18 14:20:28	1175	4.83e-06	0.0001	2.43	2.41415
2025-06-18 14:20:29	1176	4.85e-06	0.0001	2.4	2.40977
2025-06-18 14:20:30	1177	4.85e-06	0.0001	2.37	2.38789
2025-06-18 14:20:31	1178	4.85e-06	0.0001	2.35	2.36163
2025-06-18 14:20:32	1179	4.85e-06	0.0001	2.34	2.33099
2025-06-18 14:20:33	1180	4.85e-06	0.0001	2.31	2.33099
2025-06-18 14:20:34	1181	4.83e-06	0.0001	2.3	2.3091
2025-06-18 14:20:35	1182	4.85e-06	0.0001	2.29	2.2916
2025-06-18 14:20:35	1182	4.85e-06	0.0001	2.28	2.2916
2025-06-18 14:20:36	1183	4.83e-06	0.0001	2.26	2.28284
2025-06-18 14:20:37	1184	4.85e-06	0.0001	2.25	2.26096
2025-06-18 14:20:38	1185	4.85e-06	0.0001	2.24	2.26096
2025-06-18 14:20:39	1186	4.85e-06	0.0001	2.24	2.24783
2025-06-18 14:20:40	1187	4.85e-06	0.0001	2.23	2.24783
2025-06-18 14:20:41	1188	4.85e-06	0.0001	2.23	2.23907
2025-06-18 14:20:42	1189	4.85e-06	0.0001	2.22	2.24345
2025-06-18 14:20:44	1191	4.85e-06	0.0001	2.21	2.2347
2025-06-18 14:20:44	1191	4.85e-06	0.0001	2.21	2.21281
2025-06-18 14:20:45	1192	4.85e-06	0.0001	2.21	2.21281
2025-06-18 14:20:46	1193	4.85e-06	0.0001	2.2	2.21719
2025-06-18 14:20:47	1194	4.83e-06	0.0001	2.2	2.21281
2025-06-18 14:20:48	1195	4.85e-06	0.0001	2.2	2.21719
2025-06-18 14:20:49	1196	4.85e-06	0.0001	2.2	2.20406
2025-06-18 14:20:50	1197	4.85e-06	0.0001	2.19	2.20844
2025-06-18 14:20:52	1199	4.83e-06	0.0001	2.19	2.20406
2025-06-18 14:20:52	1199	4.85e-06	0.0001	2.19	2.19093
2025-06-18 14:20:53	1200	4.85e-06	0.0001	2.19	2.19968
2025-06-18 14:20:54	1201	4.85e-06	0.0001	2.19	2.19968
2025-06-18 14:20:55	1202	4.85e-06	0.0001	2.19	2.19968
2025-06-18 14:20:56	1203	4.85e-06	0.0001	2.18	2.18217
2025-06-18 14:20:57	1204	4.85e-06	0.0001	2.18	2.19093
2025-06-18 14:20:58	1205	4.83e-06	0.0001	2.18	2.19093
2025-06-18 14:20:59	1206	4.85e-06	0.0001	2.18	2.18217
2025-06-18 14:21:00	1207	4.87e-06	0.0001	2.18	2.1778
2025-06-18 14:21:01	1208	4.85e-06	0.0001	2.18	2.19093
2025-06-18 14:21:02	1209	4.85e-06	0.0001	2.18	2.16904
2025-06-18 14:21:03	1210	4.87e-06	0.0001	2.18	2.17342
2025-06-18 14:21:04	1211	4.85e-06	0.0001	2.18	2.18217
2025-06-18 14:21:05	1212	4.85e-06	0.0001	2.18	2.1953
2025-06-18 14:21:06	1213	4.85e-06	0.0001	2.17	2.18655
2025-06-18 14:21:07	1214	4.85e-06	0.0001	2.17	2.18655
2025-06-18 14:21:08	1215	4.85e-06	0.0001	2.17	2.17342
2025-06-18 14:21:09	1216	4.85e-06	0.0001	2.16	2.1778
2025-06-18 14:21:10	1217	4.85e-06	0.0001	2.17	2.1778
2025-06-18 14:21:11	1218	4.85e-06	0.0001	2.16	2.16467
2025-06-18 14:21:12	1219	4.85e-06	0.0001	2.16	2.16029
2025-06-18 14:21:13	1220	4.85e-06	0.0001	2.16	2.16029
2025-06-18 14:21:14	1221	4.85e-06	0.0001	2.16	2.16029
2025-06-18 14:21:15	1222	4.85e-06	0.0001	2.15	2.16029
2025-06-18 14:21:16	1223	4.85e-06	0.0001	2.15	2.14716
2025-06-18 14:21:18	1225	4.85e-06	0.0001	2.15	2.14278
2025-06-18 14:21:18	1225	4.85e-06	0.0001	2.13	2.14716
2025-06-18 14:21:19	1226	4.85e-06	0.0001	2.13	2.14278
2025-06-18 14:21:20	1227	4.85e-06	0.0001	2.14	2.14278
2025-06-18 14:21:21	1228	4.85e-06	0.0001	2.12	2.15153
2025-06-18 14:21:22	1229	4.85e-06	0.0001	2.12	2.13841
2025-06-18 14:21:23	1230	4.85e-06	0.0001	2.12	2.13403
2025-06-18 14:21:24	1231	4.85e-06	0.0001	2.12	2.14716
2025-06-18 14:21:26	1233	4.83e-06	0.0001	2.12	2.1209
2025-06-18 14:21:27	1234	4.83e-06	0.0001	2.11	2.13841
2025-06-18 14:21:28	1235	4.85e-06	0.0001	2.11	2.12527
2025-06-18 14:21:29	1236	4.85e-06	0.0001	2.11	2.1209
2025-06-18 14:21:30	1237	4.85e-06	0.0001	2.1	2.12527
2025-06-18 14:21:31	1238	4.85e-06	0.0001	2.1	2.12527
2025-06-18 14:21:32	1239	4.81e-06	0.0001	2.1	2.11652
2025-06-18 14:21:34	1241	4.77e-06	0.0001	2.1	2.1209
2025-06-18 14:21:35	1242	4.75e-06	0.0001	2.09	2.11214
2025-06-18 14:21:35	1242	4.74e-06	0.0001	2.09	2.11652
2025-06-18 14:21:36	1243	4.75e-06	0.0001	2.08	2.11652
2025-06-18 14:21:37	1244	4.75e-06	0.0001	2.08	2.10777
2025-06-18 14:21:38	1245	4.75e-06	0.0001	2.08	2.11214
2025-06-18 14:21:39	1246	4.75e-06	0.0001	2.08	2.10777
2025-06-18 14:21:40	1247	4.75e-06	0.0001	2.07	2.09026
2025-06-18 14:21:41	1248	4.75e-06	0.0001	2.06	2.10777
2025-06-18 14:21:42	1249	4.75e-06	0.0001	2.06	2.11652
2025-06-18 14:21:43	1250	4.75e-06	0.0001	2.06	2.09464
2025-06-18 14:21:44	1251	4.75e-06	0.0001	2.06	2.08588
2025-06-18 14:21:45	1252	4.75e-06	0.0001	2.06	2.10339
2025-06-18 14:21:46	1253	4.75e-06	0.0001	2.06	2.10339
2025-06-18 14:21:47	1254	4.74e-06	0.0001	2.06	2.09026
2025-06-18 14:21:48	1255	4.75e-06	0.0001	2.05	2.09464
2025-06-18 14:21:49	1256	4.75e-06	0.0001	2.05	2.09026
2025-06-18 14:21:50	1257	4.75e-06	0.0001	2.04	2.0815
2025-06-18 14:21:51	1258	4.75e-06	0.0001	2.04	2.09464
2025-06-18 14:21:52	1259	4.75e-06	0.0001	2.05	2.0815
2025-06-18 14:21:54	1261	4.75e-06	0.0001	2.04	2.08588
2025-06-18 14:21:54	1261	4.75e-06	0.0001	2.03	2.09026
2025-06-18 14:21:55	1262	4.75e-06	0.0001	2.03	2.09464
2025-06-18 14:21:56	1263	4.75e-06	0.0001	2.03	2.07275
2025-06-18 14:21:57	1264	4.75e-06	0.0001	2.03	2.10339
2025-06-18 14:21:59	1266	4.75e-06	0.0001	2.02	2.06837
2025-06-18 14:22:00	1267	4.74e-06	0.0001	2.02	2.06837
2025-06-18 14:22:01	1268	4.75e-06	0.0001	2.02	2.08588
2025-06-18 14:22:02	1269	4.75e-06	0.0001	2.01	2.06837
2025-06-18 14:22:02	1269	4.75e-06	0.0001	2.01	2.0815
2025-06-18 14:22:03	1270	4.75e-06	0.0001	2.01	2.06837
2025-06-18 14:22:04	1271	4.75e-06	0.0001	2.01	2.064
2025-06-18 14:22:05	1272	4.75e-06	0.0001	2.01	2.07275
2025-06-18 14:22:06	1273	4.75e-06	0.0001	2	2.05524
2025-06-18 14:22:07	1274	4.75e-06	0.0001	2	2.06837
2025-06-18 14:22:08	1275	4.75e-06	0.0001	2	2.05962
2025-06-18 14:22:09	1276	4.77e-06	0.0001	2	2.04649
2025-06-18 14:22:10	1277	4.75e-06	0.0001	2	2.064
2025-06-18 14:22:11	1278	4.77e-06	0.0001	1.99	2.05087
2025-06-18 14:22:12	1279	4.75e-06	0.0001	1.99	2.05524
2025-06-18 14:22:13	1280	4.75e-06	0.0001	1.99	2.03774
2025-06-18 14:22:14	1281	4.75e-06	0.0001	1.99	2.064
2025-06-18 14:22:15	1282	4.77e-06	0.0001	1.99	2.064
2025-06-18 14:22:16	1283	4.79e-06	0.0001	1.99	2.05524
2025-06-18 14:22:17	1284	4.77e-06	0.0001	1.98	2.05524
2025-06-18 14:22:18	1285	4.77e-06	0.0001	1.98	2.05087
2025-06-18 14:22:19	1286	4.75e-06	0.0001	1.97	2.04649
2025-06-18 14:22:20	1287	4.79e-06	0.0001	1.98	2.04649
2025-06-18 14:22:21	1288	4.77e-06	0.0001	1.97	2.04649
2025-06-18 14:22:22	1289	4.75e-06	0.0001	1.97	2.05524
2025-06-18 14:22:23	1290	4.79e-06	0.0001	1.98	2.05524
2025-06-18 14:22:24	1291	4.77e-06	0.0001	1.97	2.04649
2025-06-18 14:22:25	1292	4.81e-06	0.0001	1.97	2.03774
2025-06-18 14:22:26	1293	4.81e-06	0.0001	1.97	2.04649
2025-06-18 14:22:27	1294	4.79e-06	0.0001	1.97	2.07275
2025-06-18 14:22:28	1295	4.79e-06	0.0001	1.97	2.03336
2025-06-18 14:22:29	1296	4.75e-06	0.0001	1.97	2.03774
2025-06-18 14:22:30	1297	4.79e-06	0.0001	1.96	2.02898
2025-06-18 14:22:31	1298	4.75e-06	0.0001	1.96	2.02898
2025-06-18 14:22:32	1299	4.75e-06	0.0001	1.95	2.03774
2025-06-18 14:22:33	1300	4.79e-06	0.0001	1.96	2.02898
2025-06-18 14:22:34	1301	4.75e-06	0.0001	1.96	2.02461
2025-06-18 14:22:35	1302	4.75e-06	0.0001	1.95	2.03336
2025-06-18 14:22:36	1303	4.75e-06	0.0001	1.94	2.02461
2025-06-18 14:22:36	1303	4.75e-06	0.0001	1.94	2.02023
2025-06-18 14:22:37	1304	4.81e-06	0.0001	1.94	2.02023
2025-06-18 14:22:38	1305	4.75e-06	0.0001	1.94	2.01585
2025-06-18 14:22:39	1306	4.74e-06	0.0001	1.94	2.01147
2025-06-18 14:22:40	1307	4.79e-06	0.0001	1.94	2.02461
2025-06-18 14:22:41	1308	4.77e-06	0.0001	1.93	2.0071
2025-06-18 14:22:42	1309	4.77e-06	0.0001	1.93	2.02898
2025-06-18 14:22:43	1310	4.75e-06	0.0001	1.93	2.02023
2025-06-18 14:22:44	1311	4.75e-06	0.0001	1.93	2.02461
2025-06-18 14:22:45	1312	4.75e-06	0.0001	1.93	2.02461
2025-06-18 14:22:46	1313	4.77e-06	0.0001	1.93	2.02023
2025-06-18 14:22:47	1314	4.79e-06	0.0001	1.93	2.00272
2025-06-18 14:22:48	1315	4.77e-06	0.0001	1.93	2.02023
2025-06-18 14:22:49	1316	4.77e-06	0.0001	1.93	2.01147
2025-06-18 14:22:50	1317	4.75e-06	0.0001	1.92	2.01147
2025-06-18 14:22:51	1318	4.77e-06	0.0001	1.92	2.0071
2025-06-18 14:22:52	1319	4.77e-06	0.0001	1.92	1.99834
2025-06-18 14:22:53	1320	4.75e-06	0.0001	1.92	2.02023
2025-06-18 14:22:54	1321	4.77e-06	0.0001	1.92	2.00272
2025-06-18 14:22:55	1322	4.77e-06	0.0001	1.92	2.0071
2025-06-18 14:22:56	1323	4.75e-06	0.0001	1.92	2.0071
2025-06-18 14:22:57	1324	4.81e-06	0.0001	1.92	1.99834
2025-06-18 14:22:58	1325	4.77e-06	0.0001	1.91	1.99834
2025-06-18 14:22:59	1326	4.77e-06	0.0001	1.91	2.00272
2025-06-18 14:23:00	1327	4.75e-06	0.0001	1.91	1.99397
2025-06-18 14:23:01	1328	4.75e-06	0.0001	1.91	2.00272
2025-06-18 14:23:02	1329	4.77e-06	0.0001	1.91	1.99834
2025-06-18 14:23:03	1330	4.79e-06	0.0001	1.91	1.98521
2025-06-18 14:23:04	1331	4.75e-06	0.0001	1.9	1.98959
2025-06-18 14:23:05	1332	4.75e-06	0.0001	1.9	1.98959
2025-06-18 14:23:06	1333	4.75e-06	0.0001	1.9	1.99834
2025-06-18 14:23:07	1334	4.77e-06	0.0001	1.9	2.00272
2025-06-18 14:23:08	1335	4.75e-06	0.0001	1.9	1.99397
2025-06-18 14:23:09	1336	4.75e-06	0.0001	1.9	1.97646
2025-06-18 14:23:10	1337	4.75e-06	0.0001	1.9	1.98959
2025-06-18 14:23:11	1338	4.79e-06	0.0001	1.9	1.98959
2025-06-18 14:23:12	1339	4.77e-06	0.0001	1.89	1.98521
2025-06-18 14:23:13	1340	4.75e-06	0.0001	1.89	1.98521
2025-06-18 14:23:14	1341	4.75e-06	0.0001	1.88	1.98521
2025-06-18 14:23:15	1342	4.75e-06	0.0001	1.89	1.97208
2025-06-18 14:23:16	1343	4.79e-06	0.0001	1.89	1.97646
2025-06-18 14:23:17	1344	4.79e-06	0.0001	1.88	1.97646
2025-06-18 14:23:18	1345	4.79e-06	0.0001	1.89	1.98521
2025-06-18 14:23:18	1345	4.77e-06	0.0001	1.88	1.98521
2025-06-18 14:23:19	1346	4.79e-06	0.0001	1.88	1.97208
2025-06-18 14:23:20	1347	4.77e-06	0.0001	1.89	1.96771
2025-06-18 14:23:21	1348	4.79e-06	0.0001	1.88	1.98521
2025-06-18 14:23:22	1349	4.79e-06	0.0001	1.87	1.99397
2025-06-18 14:23:23	1350	4.75e-06	0.0001	1.87	1.97646
2025-06-18 14:23:24	1351	4.77e-06	0.0001	1.88	1.95895
2025-06-18 14:23:25	1352	4.75e-06	0.0001	1.87	1.97208
2025-06-18 14:23:26	1353	4.75e-06	0.0001	1.87	1.96771
2025-06-18 14:23:27	1354	4.75e-06	0.0001	1.87	1.95895
2025-06-18 14:23:28	1355	4.75e-06	0.0001	1.87	1.96771
2025-06-18 14:23:29	1356	4.75e-06	0.0001	1.87	1.96333
2025-06-18 14:23:30	1357	4.77e-06	0.0001	1.86	1.96771
2025-06-18 14:23:31	1358	4.77e-06	0.0001	1.86	1.95895
2025-06-18 14:23:32	1359	4.75e-06	0.0001	1.86	1.95895
2025-06-18 14:23:33	1360	4.77e-06	0.0001	1.87	1.98521
2025-06-18 14:23:34	1361	4.79e-06	0.0001	1.86	1.95895
2025-06-18 14:23:35	1362	4.75e-06	0.0001	1.86	1.96333
2025-06-18 14:23:36	1363	4.77e-06	0.0001	1.87	1.95895
2025-06-18 14:23:37	1364	4.75e-06	0.0001	1.87	1.94582
2025-06-18 14:23:38	1365	4.81e-06	0.0001	1.85	1.95895
2025-06-18 14:23:39	1366	4.77e-06	0.0001	1.85	1.9502
2025-06-18 14:23:40	1367	4.77e-06	0.0001	1.85	1.9502
2025-06-18 14:23:41	1368	4.75e-06	0.0001	1.85	1.96771
2025-06-18 14:23:42	1369	4.75e-06	0.0001	1.85	1.96771
2025-06-18 14:23:43	1370	4.79e-06	0.0001	1.85	1.94582
2025-06-18 14:23:44	1371	4.81e-06	0.0001	1.85	1.9502
2025-06-18 14:23:44	1371	4.77e-06	0.0001	1.85	1.93269
2025-06-18 14:23:45	1372	4.79e-06	0.0001	1.85	1.95895
2025-06-18 14:23:46	1373	4.79e-06	0.0001	1.84	1.94144
2025-06-18 14:23:47	1374	4.75e-06	0.0001	1.84	1.93707
2025-06-18 14:23:48	1375	4.75e-06	0.0001	1.84	1.93707
2025-06-18 14:23:49	1376	4.75e-06	0.0001	1.84	1.94582
2025-06-18 14:23:50	1377	4.77e-06	0.0001	1.84	1.93707
2025-06-18 14:23:51	1378	4.77e-06	0.0001	1.84	1.93269
2025-06-18 14:23:52	1379	4.77e-06	0.0001	1.84	1.94582
2025-06-18 14:23:53	1380	4.77e-06	0.0001	1.83	1.93707
2025-06-18 14:23:54	1381	4.75e-06	0.0001	1.83	1.94144
2025-06-18 14:23:55	1382	4.77e-06	0.0001	1.83	1.94144
2025-06-18 14:23:56	1383	4.79e-06	0.0001	1.83	1.91956
2025-06-18 14:23:57	1384	4.72e-06	0.0001	1.83	1.93269
2025-06-18 14:23:58	1385	4.66e-06	0.0001	1.83	1.93269
2025-06-18 14:23:59	1386	4.56e-06	0.0001	1.83	1.93269
2025-06-18 14:24:00	1387	4.56e-06	0.0001	1.83	1.92831
2025-06-18 14:24:01	1388	4.56e-06	0.0001	1.83	1.92394
2025-06-18 14:24:02	1389	4.47e-06	0.0001	1.83	1.93707
2025-06-18 14:24:03	1390	4.45e-06	0.00014	1.83	1.94144
2025-06-18 14:24:04	1391	4.45e-06	0.000257	1.82	1.90643
2025-06-18 14:24:05	1392	4.45e-06	0.000384	1.82	1.93707
2025-06-18 14:24:06	1393	4.45e-06	0.000503	1.82	1.92394
2025-06-18 14:24:07	1394	4.43e-06	0.000609	1.82	1.92831
2025-06-18 14:24:08	1395	4.45e-06	0.000719	1.82	1.94144
2025-06-18 14:24:09	1396	4.45e-06	0.000799	1.82	1.91518
2025-06-18 14:24:09	1396	4.45e-06	0.00088	1.82	1.92394
2025-06-18 14:24:10	1397	4.37e-06	0.000955	1.82	1.90643
2025-06-18 14:24:11	1398	4.37e-06	0.00102	1.82	1.91956
2025-06-18 14:24:12	1399	4.38e-06	0.00107	1.81	1.90205
2025-06-18 14:24:13	1400	4.38e-06	0.00113	1.81	1.89768
2025-06-18 14:24:14	1401	4.38e-06	0.00117	1.81	1.92394
2025-06-18 14:24:15	1402	4.37e-06	0.00121	1.81	1.91956
2025-06-18 14:24:16	1403	4.37e-06	0.00124	1.81	1.90205
2025-06-18 14:24:17	1404	4.37e-06	0.00128	1.81	1.90643
2025-06-18 14:24:18	1405	4.38e-06	0.0013	1.81	1.91081
2025-06-18 14:24:19	1406	4.38e-06	0.00132	1.81	1.91518
2025-06-18 14:24:20	1407	4.37e-06	0.00134	1.81	1.91518
2025-06-18 14:24:21	1408	4.38e-06	0.00136	1.81	1.90205
2025-06-18 14:24:22	1409	4.37e-06	0.00136	1.81	1.91518
2025-06-18 14:24:23	1410	4.37e-06	0.00137	1.81	1.90205
2025-06-18 14:24:24	1411	4.31e-06	0.00138	1.81	1.91081
2025-06-18 14:24:25	1412	4.31e-06	0.00139	1.81	1.90643
2025-06-18 14:24:26	1413	4.31e-06	0.0014	1.81	1.89768
2025-06-18 14:24:27	1414	4.31e-06	0.00141	1.81	1.88892
2025-06-18 14:24:28	1415	4.31e-06	0.00141	1.81	1.88892
2025-06-18 14:24:29	1416	4.31e-06	0.00143	1.8	1.88892
2025-06-18 14:24:30	1417	4.31e-06	0.00144	1.8	1.89768
2025-06-18 14:24:31	1418	4.32e-06	0.00145	1.8	1.90205
2025-06-18 14:24:32	1419	4.31e-06	0.00145	1.79	1.90643
2025-06-18 14:24:33	1420	4.31e-06	0.00145	1.79	1.8933
2025-06-18 14:24:34	1421	4.31e-06	0.00147	1.79	1.90205
2025-06-18 14:24:35	1422	4.31e-06	0.00148	1.8	1.88017
2025-06-18 14:24:35	1422	4.31e-06	0.00149	1.79	1.88892
2025-06-18 14:24:36	1423	4.31e-06	0.0015	1.79	1.89768
2025-06-18 14:24:37	1424	4.31e-06	0.0015	1.79	1.88454
2025-06-18 14:24:38	1425	4.31e-06	0.0015	1.78	1.88017
2025-06-18 14:24:39	1426	4.31e-06	0.00151	1.79	1.88892
2025-06-18 14:24:40	1427	4.31e-06	0.00152	1.78	1.88892
2025-06-18 14:24:42	1429	4.31e-06	0.00151	1.78	1.88892
2025-06-18 14:24:43	1430	4.3e-06	0.00152	1.78	1.8933
2025-06-18 14:24:44	1431	4.26e-06	0.00152	1.78	1.8933
2025-06-18 14:24:44	1431	4.25e-06	0.00152	1.78	1.87579
2025-06-18 14:24:45	1432	4.25e-06	0.00153	1.78	1.88017
2025-06-18 14:24:46	1433	4.25e-06	0.00154	1.78	1.88017
2025-06-18 14:24:47	1434	4.25e-06	0.00155	1.78	1.88892
2025-06-18 14:24:48	1435	4.25e-06	0.00155	1.78	1.88454
2025-06-18 14:24:50	1437	4.25e-06	0.00156	1.78	1.88017
2025-06-18 14:24:51	1438	4.25e-06	0.00156	1.78	1.88454
2025-06-18 14:24:52	1439	4.25e-06	0.00156	1.77	1.88454
2025-06-18 14:24:53	1440	4.25e-06	0.00157	1.77	1.90205
2025-06-18 14:24:54	1441	4.25e-06	0.00157	1.77	1.88017
2025-06-18 14:24:55	1442	4.25e-06	0.00158	1.77	1.85828
2025-06-18 14:24:56	1443	4.25e-06	0.00158	1.77	1.86704
2025-06-18 14:24:57	1444	4.25e-06	0.00158	1.77	1.87579
2025-06-18 14:24:58	1445	4.25e-06	0.00158	1.77	1.85828
2025-06-18 14:25:00	1447	4.23e-06	0.00158	1.77	1.86266
2025-06-18 14:25:01	1448	4.25e-06	0.00159	1.76	1.87141
2025-06-18 14:25:01	1448	4.25e-06	0.0016	1.76	1.87579
2025-06-18 14:25:02	1449	4.25e-06	0.0016	1.76	1.85828
2025-06-18 14:25:03	1450	4.25e-06	0.00161	1.76	1.86704
2025-06-18 14:25:04	1451	4.25e-06	0.0016	1.76	1.85828
2025-06-18 14:25:06	1453	4.25e-06	0.00161	1.77	1.87141
2025-06-18 14:25:07	1454	4.25e-06	0.00161	1.76	1.8539
2025-06-18 14:25:08	1455	4.25e-06	0.00161	1.77	1.8539
2025-06-18 14:25:09	1456	4.25e-06	0.00162	1.76	1.84953
2025-06-18 14:25:10	1457	4.25e-06	0.00161	1.76	1.8539
2025-06-18 14:25:11	1458	4.25e-06	0.00162	1.75	1.85828
2025-06-18 14:25:12	1459	4.25e-06	0.00162	1.75	1.84515
2025-06-18 14:25:13	1460	4.25e-06	0.00162	1.75	1.84953
2025-06-18 14:25:14	1461	4.25e-06	0.00161	1.75	1.84515
2025-06-18 14:25:16	1463	4.25e-06	0.00161	1.75	1.84515
2025-06-18 14:25:17	1464	4.25e-06	0.00161	1.75	1.84515
2025-06-18 14:25:18	1465	4.25e-06	0.00161	1.75	1.8364
2025-06-18 14:25:18	1465	3.8e-05	0.00148	1.75	1.83202
2025-06-18 14:25:19	1466	2.99e-05	0.00121	1.75	1.86704
2025-06-18 14:25:20	1467	2.27e-05	0.000934	1.75	1.8364
2025-06-18 14:25:21	1468	1.88e-05	0.000725	1.75	1.84953
2025-06-18 14:25:22	1469	1.62e-05	0.000572	1.74	1.8364
2025-06-18 14:25:24	1471	1.49e-05	0.000436	1.74	1.83202
2025-06-18 14:25:25	1472	1.36e-05	0.00037	1.74	1.83202
2025-06-18 14:25:26	1473	1.3e-05	0.000308	1.74	1.84953
2025-06-18 14:25:27	1474	1.23e-05	0.000261	1.74	1.84515
2025-06-18 14:25:27	1474	1.18e-05	0.000222	1.74	1.82327
2025-06-18 14:25:28	1475	1.13e-05	0.000189	1.74	1.82764
2025-06-18 14:25:29	1476	1.09e-05	0.000165	1.74	1.82327
2025-06-18 14:25:30	1477	1.05e-05	0.000149	1.73	1.84078
2025-06-18 14:25:31	1478	1.03e-05	0.000134	1.73	1.81889
2025-06-18 14:25:32	1479	1.01e-05	0.000121	1.73	1.83202
2025-06-18 14:25:33	1480	9.95e-06	0.000109	1.73	1.82764
2025-06-18 14:25:34	1481	9.74e-06	0.000104	1.73	1.82764
2025-06-18 14:25:35	1482	9.58e-06	0.0001	1.73	1.81014
2025-06-18 14:25:36	1483	9.46e-06	0.0001	1.73	1.80576
2025-06-18 14:25:37	1484	9.28e-06	0.0001	1.73	1.81889
2025-06-18 14:25:38	1485	9.13e-06	0.0001	1.73	1.81889
2025-06-18 14:25:39	1486	9.04e-06	0.0001	1.73	1.81014
2025-06-18 14:25:40	1487	8.95e-06	0.0001	1.73	1.84515
2025-06-18 14:25:41	1488	8.77e-06	0.0001	1.72	1.81451
2025-06-18 14:25:42	1489	8.61e-06	0.0001	1.73	1.82764
2025-06-18 14:25:43	1490	8.49e-06	0.0001	1.73	1.81451
2025-06-18 14:25:44	1491	8.43e-06	0.0001	1.72	1.81451
2025-06-18 14:25:45	1492	8.31e-06	0.0001	1.72	1.80576
2025-06-18 14:25:46	1493	8.22e-06	0.0001	1.72	1.81889
2025-06-18 14:25:47	1494	8.13e-06	0.0001	1.72	1.81451
2025-06-18 14:25:48	1495	8.01e-06	0.0001	1.72	1.79701
2025-06-18 14:25:49	1496	7.95e-06	0.0001	1.72	1.80138
2025-06-18 14:25:50	1497	7.83e-06	0.0001	1.72	1.81451
2025-06-18 14:25:51	1498	7.8e-06	0.0001	1.72	1.80138
2025-06-18 14:25:52	1499	7.7e-06	0.0001	1.72	1.80576
2025-06-18 14:25:54	1501	7.64e-06	0.0001	1.71	1.80138
2025-06-18 14:25:54	1501	7.46e-06	0.0001	1.71	1.79701
2025-06-18 14:25:55	1502	7.49e-06	0.0001	1.71	1.81451
2025-06-18 14:25:56	1503	7.46e-06	0.0001	1.71	1.79701
2025-06-18 14:25:57	1504	7.37e-06	0.0001	1.71	1.79263
2025-06-18 14:25:58	1505	7.37e-06	0.0001	1.7	1.80138
2025-06-18 14:25:59	1506	7.22e-06	0.0001	1.71	1.79701
2025-06-18 14:26:00	1507	7.19e-06	0.0001	1.71	1.80138
2025-06-18 14:26:02	1509	7.19e-06	0.0001	1.71	1.79701
2025-06-18 14:26:02	1509	7.04e-06	0.0001	1.7	1.79263
2025-06-18 14:26:03	1510	7.04e-06	0.0001	1.7	1.80138
2025-06-18 14:26:04	1511	7.04e-06	0.0001	1.71	1.78388
2025-06-18 14:26:05	1512	6.9e-06	0.0001	1.7	1.78825
2025-06-18 14:26:06	1513	6.9e-06	0.0001	1.69	1.78825
2025-06-18 14:26:07	1514	6.9e-06	0.0001	1.69	1.79263
2025-06-18 14:26:08	1515	6.8e-06	0.0001	1.69	1.78825
2025-06-18 14:26:09	1516	6.78e-06	0.0001	1.69	1.79263
2025-06-18 14:26:10	1517	6.78e-06	0.0001	1.69	1.80138
2025-06-18 14:26:11	1518	6.78e-06	0.0001	1.69	1.79263
2025-06-18 14:26:12	1519	6.78e-06	0.0001	1.7	1.78825
2025-06-18 14:26:13	1520	6.68e-06	0.0001	1.69	1.78388
2025-06-18 14:26:14	1521	6.68e-06	0.0001	1.69	1.77512
2025-06-18 14:26:15	1522	6.7e-06	0.0001	1.7	1.79263
2025-06-18 14:26:16	1523	6.68e-06	0.0001	1.68	1.78825
2025-06-18 14:26:17	1524	6.59e-06	0.0001	1.68	1.77074
2025-06-18 14:26:18	1525	6.59e-06	0.0001	1.68	1.78388
2025-06-18 14:26:19	1526	6.59e-06	0.0001	1.68	1.7795
2025-06-18 14:26:20	1527	6.59e-06	0.0001	1.68	1.78825
2025-06-18 14:26:21	1528	6.49e-06	0.0001	1.68	1.77512
2025-06-18 14:26:22	1529	6.47e-06	0.0001	1.68	1.7795
2025-06-18 14:26:23	1530	6.47e-06	0.0001	1.68	1.76637
2025-06-18 14:26:24	1531	6.47e-06	0.0001	1.68	1.7795
2025-06-18 14:26:25	1532	6.47e-06	0.0001	1.68	1.80138
2025-06-18 14:26:26	1533	6.47e-06	0.0001	1.67	1.77512
2025-06-18 14:26:27	1534	6.39e-06	0.0001	1.67	1.77512
2025-06-18 14:26:28	1535	6.38e-06	0.0001	1.68	1.7795
2025-06-18 14:26:29	1536	6.38e-06	0.0001	1.67	1.77512
2025-06-18 14:26:30	1537	6.38e-06	0.0001	1.67	1.76637
2025-06-18 14:26:31	1538	6.38e-06	0.0001	1.67	1.75324
2025-06-18 14:26:32	1539	6.38e-06	0.0001	1.67	1.77074
2025-06-18 14:26:33	1540	6.38e-06	0.0001	1.67	1.77074
2025-06-18 14:26:34	1541	6.28e-06	0.0001	1.67	1.76199
2025-06-18 14:26:35	1542	6.26e-06	0.0001	1.67	1.77074
2025-06-18 14:26:36	1543	6.26e-06	0.0001	1.67	1.76637
2025-06-18 14:26:37	1544	6.28e-06	0.0001	1.68	1.76637
2025-06-18 14:26:38	1545	6.28e-06	0.0001	1.67	1.75761
2025-06-18 14:26:39	1546	6.24e-06	0.0001	1.66	1.75761
2025-06-18 14:26:40	1547	6.16e-06	0.0001	1.66	1.75324
2025-06-18 14:26:41	1548	6.16e-06	0.0001	1.66	1.75324
2025-06-18 14:26:42	1549	6.16e-06	0.0001	1.66	1.74448
2025-06-18 14:26:43	1550	6.16e-06	0.0001	1.66	1.76199
2025-06-18 14:26:44	1551	6.16e-06	0.0001	1.66	1.75324
2025-06-18 14:26:45	1552	6.16e-06	0.0001	1.66	1.75324
2025-06-18 14:26:46	1553	6.16e-06	0.0001	1.66	1.76199
2025-06-18 14:26:47	1554	6.16e-06	0.0001	1.66	1.74886
2025-06-18 14:26:48	1555	6.12e-06	0.0001	1.65	1.75324
2025-06-18 14:26:49	1556	6.07e-06	0.0001	1.66	1.75324
2025-06-18 14:26:50	1557	6.07e-06	0.0001	1.65	1.74011
2025-06-18 14:26:51	1558	6.07e-06	0.0001	1.65	1.73135
2025-06-18 14:26:52	1559	6.07e-06	0.0001	1.65	1.73135
2025-06-18 14:26:53	1560	6.07e-06	0.0001	1.65	1.75324
2025-06-18 14:26:54	1561	6.07e-06	0.0001	1.65	1.74886
2025-06-18 14:26:55	1562	6.07e-06	0.0001	1.65	1.74448
2025-06-18 14:26:56	1563	5.97e-06	0.0001	1.65	1.74886
2025-06-18 14:26:57	1564	5.97e-06	0.0001	1.65	1.72697
2025-06-18 14:26:58	1565	5.95e-06	0.0001	1.65	1.74011
2025-06-18 14:26:59	1566	5.97e-06	0.0001	1.65	1.73573
2025-06-18 14:27:00	1567	5.97e-06	0.0001	1.65	1.73573
2025-06-18 14:27:01	1568	5.97e-06	0.0001	1.65	1.72697
2025-06-18 14:27:01	1568	5.95e-06	0.0001	1.64	1.72697
2025-06-18 14:27:02	1569	5.95e-06	0.0001	1.65	1.73135
2025-06-18 14:27:03	1570	5.95e-06	0.0001	1.65	1.73135
2025-06-18 14:27:04	1571	5.97e-06	0.0001	1.65	1.71822
2025-06-18 14:27:05	1572	5.97e-06	0.0001	1.65	1.71822
2025-06-18 14:27:06	1573	5.97e-06	0.0001	1.65	1.72697
2025-06-18 14:27:07	1574	5.97e-06	0.0001	1.65	1.72697
2025-06-18 14:27:08	1575	5.91e-06	0.0001	1.65	1.7226
2025-06-18 14:27:09	1576	5.85e-06	0.0001	1.65	1.73135
2025-06-18 14:27:10	1577	5.85e-06	0.0001	1.64	1.72697
2025-06-18 14:27:11	1578	5.85e-06	0.0001	1.64	1.74448
2025-06-18 14:27:12	1579	5.85e-06	0.0001	1.64	1.72697
2025-06-18 14:27:13	1580	5.85e-06	0.0001	1.64	1.73573
2025-06-18 14:27:14	1581	5.85e-06	0.0001	1.64	1.72697
2025-06-18 14:27:15	1582	5.85e-06	0.0001	1.64	1.7226
2025-06-18 14:27:16	1583	5.85e-06	0.0001	1.64	1.71822
2025-06-18 14:27:17	1584	5.85e-06	0.0001	1.64	1.70947
2025-06-18 14:27:18	1585	5.85e-06	0.0001	1.63	1.71384
2025-06-18 14:27:19	1586	5.87e-06	0.0001	1.63	1.71822
2025-06-18 14:27:20	1587	5.85e-06	0.0001	1.63	1.71384
2025-06-18 14:27:21	1588	5.85e-06	0.0001	1.63	1.7226
2025-06-18 14:27:22	1589	5.85e-06	0.0001	1.63	1.7226
2025-06-18 14:27:23	1590	5.78e-06	0.0001	1.63	1.70071
2025-06-18 14:27:24	1591	5.76e-06	0.0001	1.63	1.69634
2025-06-18 14:27:25	1592	5.76e-06	0.0001	1.63	1.70509
2025-06-18 14:27:26	1593	5.76e-06	0.0001	1.63	1.70071
2025-06-18 14:27:27	1594	5.74e-06	0.0001	1.63	1.70509
2025-06-18 14:27:27	1594	5.76e-06	0.0001	1.63	1.70509
2025-06-18 14:27:28	1595	5.76e-06	0.0001	1.63	1.70071
2025-06-18 14:27:29	1596	5.76e-06	0.0001	1.62	1.70947
2025-06-18 14:27:30	1597	5.76e-06	0.0001	1.62	1.71822
2025-06-18 14:27:31	1598	5.76e-06	0.0001	1.62	1.70071
2025-06-18 14:27:32	1599	5.76e-06	0.0001	1.62	1.72697
2025-06-18 14:27:33	1600	5.76e-06	0.0001	1.62	1.69634
2025-06-18 14:27:34	1601	5.76e-06	0.0001	1.62	1.70071
2025-06-18 14:27:35	1602	5.76e-06	0.0001	1.62	1.69634
2025-06-18 14:27:36	1603	5.76e-06	0.0001	1.62	1.70509
2025-06-18 14:27:37	1604	5.74e-06	0.0001	1.62	1.70509
2025-06-18 14:27:38	1605	5.74e-06	0.0001	1.62	1.68758
2025-06-18 14:27:39	1606	5.74e-06	0.0001	1.62	1.68758
2025-06-18 14:27:40	1607	5.68e-06	0.0001	1.61	1.69196
2025-06-18 14:27:41	1608	5.64e-06	0.0001	1.61	1.70947
2025-06-18 14:27:42	1609	5.64e-06	0.0001	1.61	1.68758
2025-06-18 14:27:43	1610	5.64e-06	0.0001	1.61	1.69634
2025-06-18 14:27:44	1611	5.66e-06	0.0001	1.61	1.68758
2025-06-18 14:27:45	1612	5.64e-06	0.0001	1.61	1.68758
2025-06-18 14:27:46	1613	5.66e-06	0.0001	1.61	1.69634
2025-06-18 14:27:47	1614	5.64e-06	0.0001	1.61	1.68758
2025-06-18 14:27:48	1615	5.64e-06	0.0001	1.61	1.67445
2025-06-18 14:27:49	1616	5.66e-06	0.0001	1.61	1.68758
2025-06-18 14:27:50	1617	5.66e-06	0.0001	1.61	1.68321
2025-06-18 14:27:51	1618	5.64e-06	0.0001	1.6	1.68321
2025-06-18 14:27:52	1619	5.66e-06	0.0001	1.6	1.68321
2025-06-18 14:27:52	1619	5.66e-06	0.0001	1.6	1.68758
2025-06-18 14:27:53	1620	5.66e-06	0.0001	1.61	1.69196
2025-06-18 14:27:54	1621	5.64e-06	0.0001	1.6	1.68758
2025-06-18 14:27:55	1622	5.66e-06	0.0001	1.6	1.67883
2025-06-18 14:27:56	1623	5.64e-06	0.0001	1.6	1.69196
2025-06-18 14:27:57	1624	5.64e-06	0.0001	1.6	1.67883
2025-06-18 14:27:58	1625	5.66e-06	0.0001	1.6	1.67883
2025-06-18 14:27:59	1626	5.64e-06	0.0001	1.6	1.67883
2025-06-18 14:28:00	1627	5.64e-06	0.0001	1.6	1.67445
2025-06-18 14:28:01	1628	5.64e-06	0.0001	1.61	1.6657
2025-06-18 14:28:02	1629	5.64e-06	0.0001	1.6	1.68321
2025-06-18 14:28:03	1630	5.64e-06	0.0001	1.6	1.67445
2025-06-18 14:28:04	1631	5.66e-06	0.0001	1.61	1.67007
2025-06-18 14:28:05	1632	5.66e-06	0.0001	1.6	1.67883
2025-06-18 14:28:06	1633	5.66e-06	0.0001	1.6	1.6657
2025-06-18 14:28:07	1634	5.58e-06	0.0001	1.6	1.6657
2025-06-18 14:28:08	1635	5.57e-06	0.0001	1.6	1.6657
2025-06-18 14:28:09	1636	5.57e-06	0.0001	1.6	1.6657
2025-06-18 14:28:10	1637	5.57e-06	0.0001	1.6	1.65694
2025-06-18 14:28:11	1638	5.57e-06	0.0001	1.6	1.67445
2025-06-18 14:28:12	1639	5.57e-06	0.0001	1.6	1.6657
2025-06-18 14:28:13	1640	5.57e-06	0.0001	1.6	1.66132
2025-06-18 14:28:14	1641	5.57e-06	0.0001	1.6	1.67007
2025-06-18 14:28:15	1642	5.57e-06	0.0001	1.6	1.67007
2025-06-18 14:28:16	1643	5.58e-06	0.0001	1.59	1.65257
2025-06-18 14:28:17	1644	5.58e-06	0.0001	1.59	1.65257
2025-06-18 14:28:18	1645	5.57e-06	0.0001	1.59	1.65694
2025-06-18 14:28:18	1645	5.57e-06	0.0001	1.59	1.66132
2025-06-18 14:28:19	1646	5.57e-06	0.0001	1.59	1.65694
2025-06-18 14:28:20	1647	5.57e-06	0.0001	1.59	1.65257
2025-06-18 14:28:21	1648	5.57e-06	0.0001	1.59	1.65694
2025-06-18 14:28:22	1649	5.57e-06	0.0001	1.59	1.65694
2025-06-18 14:28:24	1651	5.57e-06	0.0001	1.59	1.66132
2025-06-18 14:28:25	1652	5.57e-06	0.0001	1.59	1.64381
2025-06-18 14:28:26	1653	5.57e-06	0.0001	1.59	1.6657
2025-06-18 14:28:27	1654	5.57e-06	0.0001	1.59	1.65257
2025-06-18 14:28:27	1654	5.57e-06	0.0001	1.58	1.65257
2025-06-18 14:28:28	1655	5.57e-06	0.0001	1.58	1.63068
2025-06-18 14:28:29	1656	5.58e-06	0.0001	1.57	1.62193
2025-06-18 14:28:30	1657	5.57e-06	0.0001	1.56	1.63944
2025-06-18 14:28:32	1659	5.53e-06	0.0001	1.56	1.61755
2025-06-18 14:28:33	1660	5.49e-06	0.0001	1.55	1.60004
2025-06-18 14:28:34	1661	5.49e-06	0.0001	1.54	1.6088
2025-06-18 14:28:35	1662	5.47e-06	0.0001	1.54	1.60442
2025-06-18 14:28:36	1663	5.47e-06	0.0001	1.53	1.60004
2025-06-18 14:28:38	1665	5.47e-06	0.0001	1.53	1.58691
2025-06-18 14:28:38	1665	5.47e-06	0.0001	1.53	1.57378
2025-06-18 14:28:39	1666	5.47e-06	0.0001	1.53	1.56941
2025-06-18 14:28:40	1667	5.47e-06	0.0001	1.53	1.59129
2025-06-18 14:28:41	1668	5.47e-06	0.0001	1.53	1.57816
2025-06-18 14:28:42	1669	5.45e-06	0.0001	1.53	1.58691
2025-06-18 14:28:44	1671	5.47e-06	0.0001	1.53	1.58691
2025-06-18 14:28:44	1671	5.47e-06	0.0001	1.53	1.59129
2025-06-18 14:28:45	1672	5.47e-06	0.0001	1.52	1.57816
2025-06-18 14:28:46	1673	5.47e-06	0.0001	1.52	1.58254
2025-06-18 14:28:48	1675	5.47e-06	0.0001	1.52	1.57378
2025-06-18 14:28:49	1676	5.47e-06	0.0001	1.52	1.59129
2025-06-18 14:28:50	1677	5.47e-06	0.0001	1.52	1.58254
2025-06-18 14:28:51	1678	5.47e-06	0.0001	1.52	1.58254
2025-06-18 14:28:52	1679	5.47e-06	0.0001	1.52	1.56941
2025-06-18 14:28:52	1679	5.47e-06	0.0001	1.52	1.58691
2025-06-18 14:28:53	1680	5.47e-06	0.0001	1.52	1.58254
2025-06-18 14:28:54	1681	5.47e-06	0.0001	1.52	1.57378
2025-06-18 14:28:55	1682	5.47e-06	0.0001	1.52	1.56941
2025-06-18 14:28:56	1683	5.47e-06	0.0001	1.52	1.58691
2025-06-18 14:28:58	1685	5.47e-06	0.0001	1.52	1.57378
2025-06-18 14:28:59	1686	5.47e-06	0.0001	1.52	1.57816
2025-06-18 14:29:00	1687	5.47e-06	0.0001	1.52	1.56941
2025-06-18 14:29:01	1688	5.47e-06	0.0001	1.52	1.57378
2025-06-18 14:29:01	1688	5.45e-06	0.0001	1.52	1.57816
2025-06-18 14:29:02	1689	5.47e-06	0.0001	1.52	1.58691
2025-06-18 14:29:03	1690	5.47e-06	0.0001	1.52	1.56503
2025-06-18 14:29:04	1691	5.47e-06	0.0001	1.52	1.56503
2025-06-18 14:29:06	1693	5.47e-06	0.0001	1.52	1.57378
2025-06-18 14:29:07	1694	5.47e-06	0.0001	1.52	1.58254
2025-06-18 14:29:08	1695	5.45e-06	0.0001	1.52	1.56503
2025-06-18 14:29:09	1696	5.47e-06	0.0001	1.52	1.56065
2025-06-18 14:29:09	1696	5.47e-06	0.0001	1.52	1.56941
2025-06-18 14:29:10	1697	5.47e-06	0.0001	1.52	1.57378
2025-06-18 14:29:11	1698	5.39e-06	0.0001	1.52	1.57816
2025-06-18 14:29:12	1699	5.43e-06	0.0001	1.52	1.57378
2025-06-18 14:29:14	1701	5.37e-06	0.0001	1.52	1.57378
2025-06-18 14:29:15	1702	5.37e-06	0.0001	1.52	1.58254
2025-06-18 14:29:16	1703	5.37e-06	0.0001	1.52	1.56503
2025-06-18 14:29:17	1704	5.35e-06	0.0001	1.52	1.56503
2025-06-18 14:29:18	1705	5.37e-06	0.0001	1.52	1.57378
2025-06-18 14:29:18	1705	5.37e-06	0.0001	1.52	1.56065
2025-06-18 14:29:19	1706	5.37e-06	0.0001	1.52	1.56941
2025-06-18 14:29:20	1707	5.37e-06	0.0001	1.52	1.57816
2025-06-18 14:29:22	1709	5.37e-06	0.0001	1.52	1.57378
2025-06-18 14:29:23	1710	5.35e-06	0.0001	1.52	1.5519
2025-06-18 14:29:24	1711	5.35e-06	0.0001	1.52	1.5519
2025-06-18 14:29:25	1712	5.35e-06	0.0001	1.52	1.55628
2025-06-18 14:29:26	1713	5.37e-06	0.0001	1.52	1.56503
2025-06-18 14:29:27	1714	5.37e-06	0.0001	1.52	1.55628
2025-06-18 14:29:28	1715	5.35e-06	0.0001	1.51	1.55628
2025-06-18 14:29:28	1715	5.37e-06	0.0001	1.51	1.5519
2025-06-18 14:29:29	1716	5.37e-06	0.0001	1.51	1.5519
2025-06-18 14:29:30	1717	5.37e-06	0.0001	1.51	1.56941
2025-06-18 14:29:31	1718	5.35e-06	0.0001	1.51	1.56065
2025-06-18 14:29:32	1719	5.37e-06	0.0001	1.51	1.56065
2025-06-18 14:29:33	1720	5.35e-06	0.0001	1.51	1.55628
2025-06-18 14:29:34	1721	5.37e-06	0.0001	1.51	1.56065
2025-06-18 14:29:35	1722	5.35e-06	0.0001	1.51	1.56065
2025-06-18 14:29:36	1723	5.35e-06	0.0001	1.51	1.56065
2025-06-18 14:29:37	1724	5.35e-06	0.0001	1.51	1.5519
2025-06-18 14:29:38	1725	5.37e-06	0.0001	1.51	1.56503
2025-06-18 14:29:39	1726	5.37e-06	0.0001	1.51	1.56065
2025-06-18 14:29:40	1727	5.35e-06	0.0001	1.51	1.56503
2025-06-18 14:29:41	1728	5.37e-06	0.0001	1.51	1.55628
2025-06-18 14:29:42	1729	5.37e-06	0.0001	1.51	1.54752
2025-06-18 14:29:43	1730	5.37e-06	0.0001	1.51	1.56503
2025-06-18 14:29:44	1731	5.35e-06	0.0001	1.51	1.54314
2025-06-18 14:29:45	1732	5.35e-06	0.0001	1.51	1.56503
2025-06-18 14:29:46	1733	5.37e-06	0.0001	1.51	1.54752
2025-06-18 14:29:47	1734	5.35e-06	0.0001	1.51	1.55628
2025-06-18 14:29:48	1735	5.37e-06	0.0001	1.5	1.54314
2025-06-18 14:29:49	1736	5.37e-06	0.0001	1.5	1.5519
2025-06-18 14:29:50	1737	5.37e-06	0.0001	1.5	1.54752
2025-06-18 14:29:51	1738	5.35e-06	0.0001	1.5	1.54752
2025-06-18 14:29:52	1739	5.37e-06	0.0001	1.5	1.53877
2025-06-18 14:29:53	1740	5.35e-06	0.0001	1.5	1.54752
2025-06-18 14:29:54	1741	5.37e-06	0.0001	1.5	1.54752
2025-06-18 14:29:55	1742	5.37e-06	0.0001	1.5	1.54314
2025-06-18 14:29:56	1743	5.37e-06	0.0001	1.5	1.53877
2025-06-18 14:29:57	1744	5.37e-06	0.0001	1.5	1.54752
2025-06-18 14:29:58	1745	5.37e-06	0.0001	1.5	1.54752
2025-06-18 14:29:59	1746	5.37e-06	0.0001	1.5	1.54752
2025-06-18 14:30:00	1747	5.37e-06	0.0001	1.5	1.54752
2025-06-18 14:30:01	1748	5.37e-06	0.0001	1.49	1.54314
2025-06-18 14:30:02	1749	5.37e-06	0.0001	1.49	1.52564
2025-06-18 14:30:03	1750	5.37e-06	0.0001	1.49	1.55628
2025-06-18 14:30:04	1751	5.33e-06	0.0001	1.49	1.53877
2025-06-18 14:30:05	1752	5.26e-06	0.0001	1.49	1.54314
2025-06-18 14:30:06	1753	5.26e-06	0.0001	1.49	1.56065
2025-06-18 14:30:07	1754	5.26e-06	0.0001	1.49	1.53439
2025-06-18 14:30:08	1755	5.26e-06	0.0001	1.49	1.53877
2025-06-18 14:30:09	1756	5.26e-06	0.0001	1.49	1.54314
2025-06-18 14:30:10	1757	5.26e-06	0.0001	1.49	1.53439
2025-06-18 14:30:11	1758	5.26e-06	0.0001	1.49	1.53439
2025-06-18 14:30:12	1759	5.26e-06	0.0001	1.49	1.53877
2025-06-18 14:30:13	1760	5.26e-06	0.0001	1.49	1.54314
2025-06-18 14:30:14	1761	5.16e-06	0.0001	1.49	1.51688
2025-06-18 14:30:15	1762	5.16e-06	0.0001	1.49	1.53439
2025-06-18 14:30:16	1763	5.16e-06	0.0001	1.49	1.53439
2025-06-18 14:30:17	1764	5.14e-06	0.0001	1.49	1.52564
2025-06-18 14:30:18	1765	5.14e-06	0.0001	1.49	1.53439
2025-06-18 14:30:19	1766	5.16e-06	0.0001	1.49	1.53001
2025-06-18 14:30:20	1767	5.16e-06	0.0001	1.49	1.54752
2025-06-18 14:30:21	1768	5.16e-06	0.0001	1.48	1.51251
2025-06-18 14:30:22	1769	5.16e-06	0.0001	1.48	1.50813
2025-06-18 14:30:23	1770	5.16e-06	0.0001	1.47	1.50813
2025-06-18 14:30:24	1771	5.16e-06	0.0001	1.46	1.49938
2025-06-18 14:30:25	1772	5.16e-06	0.0001	1.46	1.48625
2025-06-18 14:30:26	1773	5.16e-06	0.0001	1.45	1.48187
2025-06-18 14:30:27	1774	5.16e-06	0.0001	1.45	1.495
2025-06-18 14:30:28	1775	5.16e-06	0.0001	1.45	1.49062
2025-06-18 14:30:29	1776	5.16e-06	0.0001	1.44	1.48625
2025-06-18 14:30:30	1777	5.16e-06	0.0001	1.44	1.47749
2025-06-18 14:30:31	1778	5.16e-06	0.0001	1.44	1.47749
2025-06-18 14:30:32	1779	5.16e-06	0.0001	1.44	1.48187
2025-06-18 14:30:33	1780	5.16e-06	0.0001	1.44	1.48625
2025-06-18 14:30:34	1781	5.16e-06	0.0001	1.44	1.48187
2025-06-18 14:30:35	1782	5.16e-06	0.0001	1.44	1.47749
2025-06-18 14:30:35	1782	5.16e-06	0.0001	1.43	1.47749
2025-06-18 14:30:36	1783	5.16e-06	0.0001	1.43	1.47311
2025-06-18 14:30:37	1784	5.16e-06	0.0001	1.43	1.49062
2025-06-18 14:30:38	1785	5.16e-06	0.0001	1.43	1.48625
2025-06-18 14:30:39	1786	5.16e-06	0.0001	1.43	1.47749
2025-06-18 14:30:40	1787	5.16e-06	0.0001	1.43	1.48187
2025-06-18 14:30:41	1788	5.16e-06	0.0001	1.43	1.47749
2025-06-18 14:30:42	1789	5.14e-06	0.0001	1.43	1.46436
2025-06-18 14:30:43	1790	5.16e-06	0.0001	1.43	1.46436
2025-06-18 14:30:44	1791	5.16e-06	0.0001	1.43	1.46436
2025-06-18 14:30:45	1792	5.16e-06	0.0001	1.43	1.46874
2025-06-18 14:30:46	1793	5.16e-06	0.0001	1.43	1.47749
2025-06-18 14:30:47	1794	5.14e-06	0.0001	1.43	1.45998
2025-06-18 14:30:48	1795	5.16e-06	0.0001	1.42	1.45998
2025-06-18 14:30:49	1796	5.18e-06	0.0001	1.43	1.45998
2025-06-18 14:30:50	1797	5.16e-06	0.0001	1.43	1.47749
2025-06-18 14:30:51	1798	5.14e-06	0.0001	1.43	1.47311
2025-06-18 14:30:52	1799	5.16e-06	0.0001	1.43	1.45998
2025-06-18 14:30:53	1800	5.16e-06	0.0001	1.43	1.47311
2025-06-18 14:30:54	1801	5.16e-06	0.0001	1.43	1.45561
2025-06-18 14:30:55	1802	5.16e-06	0.0001	1.43	1.47311
2025-06-18 14:30:56	1803	5.14e-06	0.0001	1.43	1.45561
2025-06-18 14:30:57	1804	5.16e-06	0.0001	1.43	1.46436
2025-06-18 14:30:58	1805	5.14e-06	0.0001	1.43	1.46874
2025-06-18 14:30:59	1806	5.16e-06	0.0001	1.43	1.45123
2025-06-18 14:31:00	1807	5.16e-06	0.0001	1.43	1.44685
2025-06-18 14:31:01	1808	5.16e-06	0.0001	1.43	1.45998
2025-06-18 14:31:01	1808	5.16e-06	0.0001	1.42	1.45561
2025-06-18 14:31:02	1809	5.16e-06	0.0001	1.42	1.46874
2025-06-18 14:31:03	1810	5.16e-06	0.0001	1.42	1.45998
2025-06-18 14:31:04	1811	5.16e-06	0.0001	1.42	1.45561
2025-06-18 14:31:05	1812	5.16e-06	0.0001	1.42	1.45123
2025-06-18 14:31:06	1813	5.16e-06	0.0001	1.42	1.45561
2025-06-18 14:31:07	1814	5.16e-06	0.0001	1.42	1.44248
2025-06-18 14:31:08	1815	5.16e-06	0.0001	1.42	1.45561
2025-06-18 14:31:09	1816	5.16e-06	0.0001	1.42	1.45998
2025-06-18 14:31:10	1817	5.16e-06	0.0001	1.42	1.45561
2025-06-18 14:31:11	1818	5.16e-06	0.0001	1.42	1.45561
2025-06-18 14:31:12	1819	5.16e-06	0.0001	1.42	1.44248
2025-06-18 14:31:13	1820	5.16e-06	0.0001	1.41	1.46436
2025-06-18 14:31:14	1821	5.16e-06	0.0001	1.41	1.45998
2025-06-18 14:31:15	1822	5.16e-06	0.0001	1.41	1.4381
2025-06-18 14:31:16	1823	5.16e-06	0.0001	1.41	1.45561
2025-06-18 14:31:17	1824	5.16e-06	0.0001	1.41	1.45561
2025-06-18 14:31:18	1825	5.16e-06	0.0001	1.41	1.44685
2025-06-18 14:31:19	1826	5.16e-06	0.0001	1.41	1.45123
2025-06-18 14:31:20	1827	5.16e-06	0.0001	1.41	1.4381
2025-06-18 14:31:21	1828	5.16e-06	0.0001	1.41	1.43372
2025-06-18 14:31:22	1829	5.16e-06	0.0001	1.41	1.44248
2025-06-18 14:31:23	1830	5.16e-06	0.0001	1.41	1.44685
2025-06-18 14:31:24	1831	5.16e-06	0.0001	1.41	1.4381
2025-06-18 14:31:25	1832	5.18e-06	0.0001	1.41	1.44248
2025-06-18 14:31:26	1833	5.16e-06	0.0001	1.41	1.44248
2025-06-18 14:31:26	1833	5.16e-06	0.0001	1.41	1.4381
2025-06-18 14:31:27	1834	5.16e-06	0.0001	1.41	1.44685
2025-06-18 14:31:28	1835	5.16e-06	0.0001	1.4	1.44248
2025-06-18 14:31:29	1836	5.16e-06	0.0001	1.4	1.45123
2025-06-18 14:31:30	1837	5.16e-06	0.0001	1.4	1.43372
2025-06-18 14:31:32	1839	5.16e-06	0.0001	1.4	1.43372
2025-06-18 14:31:33	1840	5.16e-06	0.0001	1.4	1.44248
2025-06-18 14:31:34	1841	5.16e-06	0.0001	1.4	1.4381
2025-06-18 14:31:35	1842	5.16e-06	0.0001	1.4	1.43372
2025-06-18 14:31:35	1842	5.16e-06	0.0001	1.4	1.44685
2025-06-18 14:31:36	1843	5.16e-06	0.0001	1.4	1.44685
2025-06-18 14:31:37	1844	5.16e-06	0.0001	1.4	1.42497
2025-06-18 14:31:38	1845	5.16e-06	0.0001	1.4	1.42935
2025-06-18 14:31:39	1846	5.16e-06	0.0001	1.4	1.43372
2025-06-18 14:31:40	1847	5.16e-06	0.0001	1.39	1.43372
2025-06-18 14:31:41	1848	5.16e-06	0.0001	1.39	1.43372
2025-06-18 14:31:42	1849	5.16e-06	0.0001	1.39	1.43372
2025-06-18 14:31:43	1850	5.16e-06	0.0001	1.39	1.42935
2025-06-18 14:31:44	1851	5.16e-06	0.0001	1.39	1.42497
2025-06-18 14:31:45	1852	5.16e-06	0.0001	1.39	1.42059
2025-06-18 14:31:46	1853	5.16e-06	0.0001	1.39	1.42935
2025-06-18 14:31:47	1854	5.16e-06	0.0001	1.39	1.43372
2025-06-18 14:31:48	1855	5.16e-06	0.0001	1.39	1.44248
2025-06-18 14:31:49	1856	5.16e-06	0.0001	1.39	1.43372
2025-06-18 14:31:50	1857	5.16e-06	0.0001	1.39	1.42497
2025-06-18 14:31:51	1858	5.16e-06	0.0001	1.39	1.42935
2025-06-18 14:31:52	1859	5.16e-06	0.0001	1.39	1.42935
2025-06-18 14:31:53	1860	5.16e-06	0.0001	1.39	1.42059
2025-06-18 14:31:54	1861	5.16e-06	0.0001	1.39	1.41621
2025-06-18 14:31:55	1862	5.18e-06	0.0001	1.39	1.41621
2025-06-18 14:31:56	1863	5.16e-06	0.0001	1.39	1.4381
2025-06-18 14:31:57	1864	5.16e-06	0.0001	1.38	1.42497
2025-06-18 14:31:58	1865	5.16e-06	0.0001	1.38	1.42935
2025-06-18 14:31:59	1866	5.16e-06	0.0001	1.38	1.41621
2025-06-18 14:32:00	1867	5.16e-06	0.0001	1.38	1.43372
2025-06-18 14:32:01	1868	5.16e-06	0.0001	1.38	1.42935
2025-06-18 14:32:02	1869	5.16e-06	0.0001	1.38	1.41621
2025-06-18 14:32:03	1870	5.16e-06	0.0001	1.39	1.41184
2025-06-18 14:32:04	1871	5.16e-06	0.0001	1.39	1.41184
2025-06-18 14:32:05	1872	5.16e-06	0.0001	1.38	1.41621
2025-06-18 14:32:06	1873	5.16e-06	0.0001	1.38	1.42497
2025-06-18 14:32:07	1874	5.16e-06	0.0001	1.38	1.41621
2025-06-18 14:32:08	1875	5.16e-06	0.0001	1.38	1.42497
2025-06-18 14:32:09	1876	5.16e-06	0.0001	1.38	1.42059
2025-06-18 14:32:09	1876	5.16e-06	0.0001	1.38	1.41184
2025-06-18 14:32:10	1877	5.16e-06	0.0001	1.38	1.41184
2025-06-18 14:32:11	1878	5.16e-06	0.0001	1.38	1.41621
2025-06-18 14:32:12	1879	5.16e-06	0.0001	1.38	1.41184
2025-06-18 14:32:14	1881	5.16e-06	0.0001	1.38	1.41621
2025-06-18 14:32:15	1882	5.16e-06	0.0001	1.38	1.39433
2025-06-18 14:32:16	1883	5.16e-06	0.0001	1.38	1.39871
2025-06-18 14:32:17	1884	5.16e-06	0.0001	1.38	1.40746
2025-06-18 14:32:18	1885	5.16e-06	0.0001	1.38	1.40746
2025-06-18 14:32:20	1887	5.14e-06	0.0001	1.38	1.40308
2025-06-18 14:32:20	1887	5.14e-06	0.0001	1.38	1.41184
2025-06-18 14:32:22	1889	5.16e-06	0.0001	1.38	1.40308
2025-06-18 14:32:23	1890	5.16e-06	0.0001	1.37	1.42497
2025-06-18 14:32:24	1891	5.16e-06	0.0001	1.37	1.39871
2025-06-18 14:32:25	1892	5.14e-06	0.0001	1.37	1.40308
2025-06-18 14:32:26	1893	5.16e-06	0.0001	1.37	1.42059
2025-06-18 14:32:26	1893	5.14e-06	0.0001	1.37	1.38995
2025-06-18 14:32:27	1894	5.16e-06	0.0001	1.37	1.39871
2025-06-18 14:32:28	1895	5.16e-06	0.0001	1.37	1.40746
2025-06-18 14:32:30	1897	5.16e-06	0.0001	1.37	1.38995
2025-06-18 14:32:30	1897	5.16e-06	0.0001	1.37	1.40308
2025-06-18 14:32:31	1898	5.16e-06	0.0001	1.37	1.39433
2025-06-18 14:32:32	1899	5.16e-06	0.0001	1.37	1.38558
2025-06-18 14:32:33	1900	5.16e-06	0.0001	1.37	1.39871
2025-06-18 14:32:34	1901	5.16e-06	0.0001	1.37	1.38995
2025-06-18 14:32:36	1903	5.16e-06	0.0001	1.36	1.39433
2025-06-18 14:32:36	1903	5.16e-06	0.0001	1.36	1.38558
2025-06-18 14:32:37	1904	5.16e-06	0.0001	1.36	1.38995
2025-06-18 14:32:38	1905	5.14e-06	0.0001	1.36	1.40746
2025-06-18 14:32:40	1907	5.16e-06	0.0001	1.36	1.38558
2025-06-18 14:32:41	1908	5.16e-06	0.0001	1.36	1.3812
2025-06-18 14:32:42	1909	5.18e-06	0.0001	1.36	1.38558
2025-06-18 14:32:43	1910	5.16e-06	0.0001	1.36	1.40308
2025-06-18 14:32:44	1911	5.16e-06	0.0001	1.35	1.38995
2025-06-18 14:32:44	1911	5.16e-06	0.0001	1.36	1.38558
2025-06-18 14:32:45	1912	5.16e-06	0.0001	1.36	1.38558
2025-06-18 14:32:46	1913	5.16e-06	0.0001	1.36	1.37682
2025-06-18 14:32:48	1915	5.16e-06	0.0001	1.36	1.40308
2025-06-18 14:32:49	1916	5.16e-06	0.0001	1.35	1.36807
2025-06-18 14:32:50	1917	5.16e-06	0.0001	1.35	1.37682
2025-06-18 14:32:51	1918	5.16e-06	0.0001	1.35	1.36807
2025-06-18 14:32:52	1919	5.16e-06	0.0001	1.35	1.3812
2025-06-18 14:32:52	1919	5.16e-06	0.0001	1.35	1.39871
2025-06-18 14:32:53	1920	5.16e-06	0.0001	1.35	1.38558
2025-06-18 14:32:54	1921	5.16e-06	0.0001	1.35	1.37682
2025-06-18 14:32:56	1923	5.16e-06	0.0001	1.35	1.37682
2025-06-18 14:32:57	1924	5.16e-06	0.0001	1.35	1.36807
2025-06-18 14:32:58	1925	5.16e-06	0.0001	1.35	1.37682
2025-06-18 14:32:59	1926	5.16e-06	0.0001	1.35	1.37244
2025-06-18 14:33:00	1927	5.16e-06	0.0001	1.35	1.38558
2025-06-18 14:33:01	1928	5.16e-06	0.0001	1.35	1.36807
2025-06-18 14:33:01	1928	5.16e-06	0.0001	1.34	1.37682
2025-06-18 14:33:03	1930	5.16e-06	0.0001	1.34	1.37682
2025-06-18 14:33:04	1931	5.16e-06	0.0001	1.34	1.37682
2025-06-18 14:33:05	1932	5.16e-06	0.0001	1.34	1.37682
2025-06-18 14:33:06	1933	5.16e-06	0.0001	1.34	1.37682
2025-06-18 14:33:07	1934	5.16e-06	0.0001	1.34	1.37682
2025-06-18 14:33:08	1935	5.14e-06	0.0001	1.34	1.38558
2025-06-18 14:33:09	1936	5.16e-06	0.0001	1.34	1.37244
2025-06-18 14:33:10	1937	5.16e-06	0.0001	1.34	1.37244
2025-06-18 14:33:11	1938	5.14e-06	0.0001	1.34	1.36807
2025-06-18 14:33:12	1939	5.16e-06	0.0001	1.33	1.36807
2025-06-18 14:33:13	1940	5.16e-06	0.0001	1.33	1.36807
2025-06-18 14:33:14	1941	5.16e-06	0.0001	1.33	1.37244
2025-06-18 14:33:15	1942	5.18e-06	0.0001	1.33	1.37682
2025-06-18 14:33:16	1943	5.16e-06	0.0001	1.33	1.36807
2025-06-18 14:33:17	1944	5.16e-06	0.0001	1.33	1.37682
2025-06-18 14:33:18	1945	5.16e-06	0.0001	1.33	1.36369
2025-06-18 14:33:18	1945	5.16e-06	0.0001	1.33	1.37244
2025-06-18 14:33:19	1946	5.14e-06	0.0001	1.33	1.35494
2025-06-18 14:33:20	1947	5.16e-06	0.0001	1.32	1.35056
2025-06-18 14:33:21	1948	5.16e-06	0.0001	1.32	1.35056
2025-06-18 14:33:22	1949	5.16e-06	0.0001	1.31	1.33305
2025-06-18 14:33:23	1950	5.16e-06	0.0001	1.31	1.3243
2025-06-18 14:33:24	1951	5.16e-06	0.0001	1.3	1.33305
2025-06-18 14:33:25	1952	5.16e-06	0.0001	1.3	1.31554
2025-06-18 14:33:26	1953	5.16e-06	0.0001	1.29	1.31117
2025-06-18 14:33:27	1954	5.16e-06	0.0001	1.29	1.30679
2025-06-18 14:33:28	1955	5.16e-06	0.0001	1.28	1.30679
2025-06-18 14:33:29	1956	5.16e-06	0.0001	1.28	1.31554
2025-06-18 14:33:30	1957	5.16e-06	0.0001	1.28	1.30242
2025-06-18 14:33:31	1958	5.16e-06	0.0001	1.28	1.31117
2025-06-18 14:33:32	1959	5.16e-06	0.0001	1.27	1.29804
2025-06-18 14:33:33	1960	5.16e-06	0.0001	1.27	1.28928
2025-06-18 14:33:34	1961	5.12e-06	0.0001	1.27	1.29804
2025-06-18 14:33:35	1962	5.08e-06	0.0001	1.27	1.30679
2025-06-18 14:33:36	1963	5.04e-06	0.0001	1.27	1.29804
2025-06-18 14:33:37	1964	5.08e-06	0.0001	1.27	1.29366
2025-06-18 14:33:38	1965	5.08e-06	0.0001	1.27	1.30242
2025-06-18 14:33:39	1966	5.06e-06	0.0001	1.27	1.29804
2025-06-18 14:33:40	1967	5.12e-06	0.0001	1.27	1.28928
2025-06-18 14:33:41	1968	5.08e-06	0.0001	1.27	1.30679
2025-06-18 14:33:42	1969	5.08e-06	0.0001	1.27	1.30242
2025-06-18 14:33:43	1970	5.12e-06	0.0001	1.27	1.29804
[truncated: 3,881 more rows]
