# Supplementary material for: A Unified Method for Triple Oxygen Isotope Analysis of Sulfate, Water, and Organics
Source: Anal Chem. 2026 Mar 6;98(11):8111–20. doi: 10.1021/acs.analchem.5c06406 (PMC13019427; doi:10.1021/acs.analchem.5c06406)
Supplement: Supplementary file 3 [file ac5c06406_si_003.zip › Zahnow_TORCH_Supplementary_Sample_Log_Files/2025-06-18_IAEA-601_B3_evaluation_results.xlsx]

## Sheet: Summary
DateTime	Sample name	Sample Type	Sample mass	Instrument	d18O raw	d18O GD scaled	d18O VSMOW	d18O SD	Dp17O raw	Dp17O GD scaled	Dp17O VSMOW	Dp17O SD	d13C raw	d13C VPDB	d13C SD	TCD Peak area pos	TCD Peak area std	TCD Peak area neg	TCD Peak area neg std	TCD Peak ratio	TC/EA yield (%)	CO input pressure (mbar)	CO input pressure LN2 T (mbar)	CO residual pressure (mbar)	CO converted (mbar)	Discharge yield (%)	CO2 final pressure (mbar)	CO2/CO ratio	Residual gas pressure (mbar)	Comments
2025-06-18 15:37:25	IAEA-601_B3	C7H6O2	2.535	TILDAS	19.4647	21.9411	21.9411	0.016	-424.304	-416.999	-416.999	10.8	N/A	N/A	N/A	14.3408	0.141637	0.363424	0.0118499	39.4603	102.502	2.93938	2.23032	0.0384	2.19192	98.2783	1.2105	0.552256	0.00473

## Sheet: Isotope Data
ID	dateTimeMeasured	SampleName	d17O	d17OError	d18O	d18OError	Dp17O	Dp17OError	nSamCycles	nSamPoints	nRefPoints	pCO2Ref	pCO2Ref_error	pCO2Sam	pCO2Sam_error	pCO2Mismatch	pCO2Mismatch_error	PCellRef	PCellRef_error	PCellSam	PCellSam_error	PCellMismatch	PCellMismatch_error	TCellSam	TCellSam_error	TCellRef	TCellRef_error	TCellMismatch	TCellMismatch_error	measurementPeriod	d18O_scaled	d17O_scaled	Dp17O_scaled
19471	2025-06-18 23:48:33	GD_IAEA-601_B3	10.042	0.019	20.045	0.016	-486.8	10.8	10	2006	2317	419.751	0.68914	419.136	0.95028	-0.60946	0.17735	41.3335	0.0014	41.3346	0.00137	0.00098	0.00114	24.5149	0.00476	24.5149	0.00476	-0.00011	0.00027	2025-06-17 to 2027-06-12	19.4647	9.80206	-424.304

## Sheet: Log Data
Sample name	Sample mass	TC/EA (°C)	Datetime	Trap 5 (°C)	Trap 6 (°C)	Trap 7 (°C)	Reactor (°C)	TCD (°C)	p G2 (mbar)	p G4 (mbar)	p G5 (mbar)	Datetime	Trap 5 (°C)	Trap 6 (°C)	Trap 7 (°C)	Reactor (°C)	TCD (°C)	p G2 (mbar)	p G4 (mbar)	p G5 (mbar)	Datetime	Trap 5 (°C)	Trap 6 (°C)	Trap 7 (°C)	Reactor (°C)	TCD (°C)	p G2 (mbar)	p G4 (mbar)	p G5 (mbar)	Datetime	Trap 5 (°C)	Trap 6 (°C)	Trap 7 (°C)	Reactor (°C)	TCD (°C)	p G2 (mbar)	p G4 (mbar)	p G5 (mbar)	Datetime	Trap 5 (°C)	Trap 6 (°C)	Trap 7 (°C)	Reactor (°C)	TCD (°C)	p G2 (mbar)	p G4 (mbar)	p G5 (mbar)	Datetime	Trap 5 (°C)
IAEA-601_B3	2.535	1450.000000	2025-06-18 15:37:25	27.833917	36.138759	31.973501	26.630175	34.286487	0.000100	0.000100	-0.054427	2025-06-18 15:56:03	30.418961	63.992341	26.706077	9.982510	34.323274	0.000100	2.940000	2.939379	2025-06-18 15:57:31	29.697301	64.036123	-176.164765	-175.625535	34.360620	0.000100	2.210000	2.230320	2025-06-18 16:36:51	27.226882	63.243677	-177.354833	-176.109532	34.411773	0.000100	0.038400	-0.010658	2025-06-18 16:48:04	28.084390	33.742382	24.145693	22.667739	34.820229	0.000100	0.792000	1.210500	2025-06-18 16:58:45	27.507071
[truncated: 7 more columns]

## Sheet: TCD Data
dateTime	Relative time	Signal
2025-06-18 15:39:31	0	0.041789
2025-06-18 15:39:32	1	0.040804
2025-06-18 15:39:33	2	0.049011
2025-06-18 15:39:34	3	0.039819
2025-06-18 15:39:35	4	0.04343
2025-06-18 15:39:36	5	0.039491
2025-06-18 15:39:37	6	0.044415
2025-06-18 15:39:38	7	0.042774
2025-06-18 15:39:39	8	0.042117
2025-06-18 15:39:40	9	0.041789
2025-06-18 15:39:41	10	0.040804
2025-06-18 15:39:42	11	0.041789
2025-06-18 15:39:43	12	0.038506
2025-06-18 15:39:44	13	0.042117
2025-06-18 15:39:45	14	0.042117
2025-06-18 15:39:46	15	0.042117
2025-06-18 15:39:47	16	0.04343
2025-06-18 15:39:48	17	0.039819
2025-06-18 15:39:49	18	0.040476
2025-06-18 15:39:50	19	0.039162
2025-06-18 15:39:51	20	0.040476
2025-06-18 15:39:52	21	0.04146
2025-06-18 15:39:53	22	0.042117
2025-06-18 15:39:54	23	0.041789
2025-06-18 15:39:55	24	0.035879
2025-06-18 15:39:56	25	0.04737
2025-06-18 15:39:57	26	0.046713
2025-06-18 15:39:58	27	0.040804
2025-06-18 15:39:59	28	0.038506
2025-06-18 15:40:00	29	0.041789
2025-06-18 15:40:01	30	0.043759
2025-06-18 15:40:02	31	0.038834
2025-06-18 15:40:03	32	0.034566
2025-06-18 15:40:04	33	0.044087
2025-06-18 15:40:05	34	0.043102
2025-06-18 15:40:06	35	0.044743
2025-06-18 15:40:07	36	0.039819
2025-06-18 15:40:08	37	0.037193
2025-06-18 15:40:08	37	0.048026
2025-06-18 15:40:09	38	0.045072
2025-06-18 15:40:10	39	0.044415
2025-06-18 15:40:11	40	0.040476
2025-06-18 15:40:12	41	0.042774
2025-06-18 15:40:13	42	0.043759
2025-06-18 15:40:14	43	0.037849
2025-06-18 15:40:15	44	0.046385
2025-06-18 15:40:16	45	0.04146
2025-06-18 15:40:17	46	0.04343
2025-06-18 15:40:18	47	0.04146
2025-06-18 15:40:19	48	0.037193
2025-06-18 15:40:20	49	0.043759
2025-06-18 15:40:21	50	0.040476
2025-06-18 15:40:22	51	0.039819
2025-06-18 15:40:23	52	0.042774
2025-06-18 15:40:24	53	0.038834
2025-06-18 15:40:25	54	0.044743
2025-06-18 15:40:26	55	0.043759
2025-06-18 15:40:27	56	0.04146
2025-06-18 15:40:28	57	0.044743
2025-06-18 15:40:29	58	0.044415
2025-06-18 15:40:30	59	0.036208
2025-06-18 15:40:31	60	0.040804
2025-06-18 15:40:32	61	0.035879
2025-06-18 15:40:33	62	0.038506
2025-06-18 15:40:34	63	0.044415
2025-06-18 15:40:34	63	0.043759
2025-06-18 15:40:35	64	0.040804
2025-06-18 15:40:37	66	0.04146
2025-06-18 15:40:37	66	0.041789
2025-06-18 15:40:38	67	0.041789
2025-06-18 15:40:39	68	0.046057
2025-06-18 15:40:40	69	0.034566
2025-06-18 15:40:41	70	0.040476
2025-06-18 15:40:42	71	0.046385
2025-06-18 15:40:43	72	0.044415
2025-06-18 15:40:44	73	0.042117
2025-06-18 15:40:45	74	0.043759
2025-06-18 15:40:46	75	0.042117
2025-06-18 15:40:47	76	0.043102
2025-06-18 15:40:48	77	0.040147
2025-06-18 15:40:49	78	0.042117
2025-06-18 15:40:50	79	0.044743
2025-06-18 15:40:51	80	0.042774
2025-06-18 15:40:52	81	0.040147
2025-06-18 15:40:53	82	0.044743
2025-06-18 15:40:54	83	0.042445
2025-06-18 15:40:55	84	0.039819
2025-06-18 15:40:56	85	0.0454
2025-06-18 15:40:57	86	0.041789
2025-06-18 15:40:58	87	0.044087
2025-06-18 15:40:59	88	0.044087
2025-06-18 15:41:00	89	0.042445
2025-06-18 15:41:00	89	0.044415
2025-06-18 15:41:01	90	0.040804
2025-06-18 15:41:03	92	0.043102
2025-06-18 15:41:03	92	0.041789
2025-06-18 15:41:04	93	0.04737
2025-06-18 15:41:05	94	0.039819
2025-06-18 15:41:06	95	0.040476
2025-06-18 15:41:07	96	0.038177
2025-06-18 15:41:08	97	0.041132
2025-06-18 15:41:09	98	0.044743
2025-06-18 15:41:10	99	0.036536
2025-06-18 15:41:11	100	0.038506
2025-06-18 15:41:12	101	0.046385
2025-06-18 15:41:13	102	0.04934
2025-06-18 15:41:14	103	0.042117
2025-06-18 15:41:15	104	0.042445
2025-06-18 15:41:16	105	0.035879
2025-06-18 15:41:17	106	0.043102
2025-06-18 15:41:18	107	0.049996
2025-06-18 15:41:19	108	0.024717
2025-06-18 15:41:20	109	-0.003188
2025-06-18 15:41:21	110	0.010929
2025-06-18 15:41:22	111	0.028328
2025-06-18 15:41:23	112	0.049996
2025-06-18 15:41:24	113	0.054592
2025-06-18 15:41:25	114	0.061158
2025-06-18 15:41:26	115	0.059189
2025-06-18 15:41:26	115	0.055577
2025-06-18 15:41:28	117	0.049011
2025-06-18 15:41:28	117	0.044743
2025-06-18 15:41:30	119	0.047698
2025-06-18 15:41:30	119	0.045072
2025-06-18 15:41:31	120	0.0454
2025-06-18 15:41:32	121	0.045072
2025-06-18 15:41:34	123	0.04146
2025-06-18 15:41:34	123	0.029313
2025-06-18 15:41:35	124	0.02603
2025-06-18 15:41:36	125	0.050653
2025-06-18 15:41:37	126	0.07626
2025-06-18 15:41:38	127	0.070351
2025-06-18 15:41:39	128	0.054921
2025-06-18 15:41:40	129	0.035551
2025-06-18 15:41:41	130	0.028
2025-06-18 15:41:42	131	0.023404
2025-06-18 15:41:43	132	0.019464
2025-06-18 15:41:44	133	0.025374
2025-06-18 15:41:44	133	0.025702
2025-06-18 15:41:45	134	0.030627
2025-06-18 15:41:46	135	0.038506
2025-06-18 15:41:48	137	0.033581
2025-06-18 15:41:48	137	0.038177
2025-06-18 15:41:49	138	0.036864
2025-06-18 15:41:51	140	0.037521
2025-06-18 15:41:52	141	0.0454
2025-06-18 15:41:53	142	0.041789
2025-06-18 15:41:54	143	0.044743
2025-06-18 15:41:55	144	0.047698
2025-06-18 15:41:56	145	0.045072
2025-06-18 15:41:57	146	0.044087
2025-06-18 15:41:58	147	0.046057
2025-06-18 15:41:59	148	0.0454
2025-06-18 15:42:00	149	0.044743
2025-06-18 15:42:01	150	0.044743
2025-06-18 15:42:02	151	0.042117
2025-06-18 15:42:03	152	0.040476
2025-06-18 15:42:04	153	0.048026
2025-06-18 15:42:05	154	0.046385
2025-06-18 15:42:06	155	0.041132
2025-06-18 15:42:07	156	0.044087
2025-06-18 15:42:08	157	0.045072
2025-06-18 15:42:09	158	0.04343
2025-06-18 15:42:11	160	0.050325
2025-06-18 15:42:11	160	0.038506
2025-06-18 15:42:12	161	0.049668
2025-06-18 15:42:13	162	0.044415
2025-06-18 15:42:14	163	0.039162
2025-06-18 15:42:16	165	0.047698
2025-06-18 15:42:16	165	0.044087
2025-06-18 15:42:17	166	0.037849
2025-06-18 15:42:19	168	0.042117
2025-06-18 15:42:19	168	0.038177
2025-06-18 15:42:21	170	0.043102
2025-06-18 15:42:22	171	0.038834
2025-06-18 15:42:23	172	0.043759
2025-06-18 15:42:24	173	0.043102
2025-06-18 15:42:24	173	0.042117
2025-06-18 15:42:26	175	0.042445
2025-06-18 15:42:26	175	0.045072
2025-06-18 15:42:28	177	0.048026
2025-06-18 15:42:29	178	0.040804
2025-06-18 15:42:29	178	0.041789
2025-06-18 15:42:31	180	0.042117
2025-06-18 15:42:32	181	0.040804
2025-06-18 15:42:33	182	0.038506
2025-06-18 15:42:34	183	0.039491
2025-06-18 15:42:35	184	0.046385
2025-06-18 15:42:37	186	0.040804
2025-06-18 15:42:38	187	0.042774
2025-06-18 15:42:39	188	0.0454
2025-06-18 15:42:39	188	0.045072
2025-06-18 15:42:41	190	0.04146
2025-06-18 15:42:42	191	0.042774
2025-06-18 15:42:43	192	0.04343
2025-06-18 15:42:44	193	0.04934
2025-06-18 15:42:45	194	0.038834
2025-06-18 15:42:46	195	0.045072
2025-06-18 15:42:47	196	0.0454
2025-06-18 15:42:48	197	0.048683
2025-06-18 15:42:49	198	0.038506
2025-06-18 15:42:50	199	0.042774
2025-06-18 15:42:51	200	0.040147
2025-06-18 15:42:52	201	0.038834
2025-06-18 15:42:53	202	0.0454
2025-06-18 15:42:54	203	0.042117
2025-06-18 15:42:55	204	0.044087
2025-06-18 15:42:56	205	0.044415
2025-06-18 15:42:57	206	0.041789
2025-06-18 15:42:58	207	0.044743
2025-06-18 15:42:59	208	0.04343
2025-06-18 15:43:00	209	0.041789
2025-06-18 15:43:01	210	0.039491
2025-06-18 15:43:02	211	0.044087
2025-06-18 15:43:03	212	0.044743
2025-06-18 15:43:04	213	0.04343
2025-06-18 15:43:05	214	0.046057
2025-06-18 15:43:06	215	0.042774
2025-06-18 15:43:07	216	0.042445
2025-06-18 15:43:08	217	0.042117
2025-06-18 15:43:09	218	0.049011
2025-06-18 15:43:10	219	0.043759
2025-06-18 15:43:11	220	0.048026
2025-06-18 15:43:12	221	0.040476
2025-06-18 15:43:13	222	0.049668
2025-06-18 15:43:14	223	0.0454
2025-06-18 15:43:15	224	0.049996
2025-06-18 15:43:16	225	0.042774
2025-06-18 15:43:17	226	0.042445
2025-06-18 15:43:18	227	0.041789
2025-06-18 15:43:19	228	0.046057
2025-06-18 15:43:20	229	0.046385
2025-06-18 15:43:21	230	0.044415
2025-06-18 15:43:22	231	0.044743
2025-06-18 15:43:23	232	0.043102
2025-06-18 15:43:24	233	0.046713
2025-06-18 15:43:25	234	0.044087
2025-06-18 15:43:26	235	0.048026
2025-06-18 15:43:27	236	0.040804
2025-06-18 15:43:28	237	0.046713
2025-06-18 15:43:29	238	0.046385
2025-06-18 15:43:30	239	0.042445
2025-06-18 15:43:31	240	0.046713
2025-06-18 15:43:32	241	0.045728
2025-06-18 15:43:33	242	0.042445
2025-06-18 15:43:34	243	0.046057
2025-06-18 15:43:35	244	0.048683
2025-06-18 15:43:36	245	0.048026
2025-06-18 15:43:37	246	0.0454
2025-06-18 15:43:38	247	0.041789
2025-06-18 15:43:39	248	0.045728
2025-06-18 15:43:40	249	0.042445
2025-06-18 15:43:41	250	0.04343
2025-06-18 15:43:42	251	0.038834
2025-06-18 15:43:43	252	0.043759
2025-06-18 15:43:43	252	0.04146
2025-06-18 15:43:44	253	0.040804
2025-06-18 15:43:45	254	0.039491
2025-06-18 15:43:46	255	0.039162
2025-06-18 15:43:47	256	0.037521
2025-06-18 15:43:48	257	0.034894
2025-06-18 15:43:49	258	0.044087
2025-06-18 15:43:50	259	0.034566
2025-06-18 15:43:52	261	0.040147
2025-06-18 15:43:53	262	0.044743
2025-06-18 15:43:54	263	0.041132
2025-06-18 15:43:55	264	0.038177
2025-06-18 15:43:55	264	0.038834
2025-06-18 15:43:57	266	0.041132
2025-06-18 15:43:57	266	0.036864
2025-06-18 15:43:58	267	0.042445
2025-06-18 15:44:00	269	0.042445
2025-06-18 15:44:01	270	0.048026
2025-06-18 15:44:01	270	0.041789
2025-06-18 15:44:02	271	0.044415
2025-06-18 15:44:03	272	0.038834
2025-06-18 15:44:04	273	0.037193
2025-06-18 15:44:06	275	0.042445
2025-06-18 15:44:06	275	0.043759
2025-06-18 15:44:08	277	0.047698
2025-06-18 15:44:09	278	0.036536
2025-06-18 15:44:10	279	0.04146
2025-06-18 15:44:11	280	0.039491
2025-06-18 15:44:11	280	0.039819
2025-06-18 15:44:12	281	0.040804
2025-06-18 15:44:13	282	0.0454
2025-06-18 15:44:14	283	0.041132
2025-06-18 15:44:15	284	0.043102
2025-06-18 15:44:16	285	0.044087
2025-06-18 15:44:18	287	0.042445
2025-06-18 15:44:18	287	0.043102
2025-06-18 15:44:19	288	0.037521
2025-06-18 15:44:21	290	0.039491
2025-06-18 15:44:21	290	0.041132
2025-06-18 15:44:22	291	0.048355
2025-06-18 15:44:23	292	0.043759
2025-06-18 15:44:24	293	0.044087
2025-06-18 15:44:25	294	0.046385
2025-06-18 15:44:26	295	0.047042
2025-06-18 15:44:27	296	0.040476
2025-06-18 15:44:28	297	0.037521
2025-06-18 15:44:29	298	0.047042
2025-06-18 15:44:30	299	0.046057
2025-06-18 15:44:31	300	0.041132
2025-06-18 15:44:32	301	0.036864
2025-06-18 15:44:33	302	0.040476
2025-06-18 15:44:34	303	0.04343
2025-06-18 15:44:35	304	0.04146
2025-06-18 15:44:36	305	0.039819
2025-06-18 15:44:37	306	0.039491
2025-06-18 15:44:38	307	0.044743
2025-06-18 15:44:39	308	0.045072
2025-06-18 15:44:40	309	0.040476
2025-06-18 15:44:41	310	0.042445
2025-06-18 15:44:42	311	0.040476
2025-06-18 15:44:43	312	0.042117
2025-06-18 15:44:44	313	0.046713
2025-06-18 15:44:45	314	0.045728
2025-06-18 15:44:45	314	0.048026
2025-06-18 15:44:46	315	0.037521
2025-06-18 15:44:47	316	0.045728
2025-06-18 15:44:48	317	0.048026
2025-06-18 15:44:49	318	0.048026
2025-06-18 15:44:50	319	0.044415
2025-06-18 15:44:51	320	0.046057
2025-06-18 15:44:52	321	0.040147
2025-06-18 15:44:53	322	0.044415
2025-06-18 15:44:54	323	0.038506
2025-06-18 15:44:55	324	0.04343
2025-06-18 15:44:56	325	0.04146
2025-06-18 15:44:57	326	0.040476
2025-06-18 15:44:58	327	0.044743
2025-06-18 15:44:59	328	0.040804
2025-06-18 15:45:00	329	0.045728
2025-06-18 15:45:01	330	0.045072
2025-06-18 15:45:02	331	0.044087
2025-06-18 15:45:03	332	0.040476
2025-06-18 15:45:04	333	0.041789
2025-06-18 15:45:05	334	0.039162
2025-06-18 15:45:06	335	0.047698
2025-06-18 15:45:07	336	0.04343
2025-06-18 15:45:08	337	0.041789
2025-06-18 15:45:09	338	0.040147
2025-06-18 15:45:09	338	-0.005486
2025-06-18 15:45:10	339	0.043102
2025-06-18 15:45:12	341	0.035551
2025-06-18 15:45:12	341	0.047698
2025-06-18 15:45:13	342	0.044087
2025-06-18 15:45:14	343	0.040147
2025-06-18 15:45:15	344	0.038177
2025-06-18 15:45:16	345	0.036864
2025-06-18 15:45:17	346	0.035551
2025-06-18 15:45:18	347	0.035551
2025-06-18 15:45:19	348	0.039491
2025-06-18 15:45:20	349	0.046385
2025-06-18 15:45:21	350	0.043759
2025-06-18 15:45:22	351	0.040476
2025-06-18 15:45:23	352	0.052623
2025-06-18 15:45:24	353	0.046057
2025-06-18 15:45:25	354	0.052294
2025-06-18 15:45:26	355	0.04934
2025-06-18 15:45:27	356	0.05886
2025-06-18 15:45:28	357	0.06477
2025-06-18 15:45:29	358	0.079543
2025-06-18 15:45:30	359	0.090049
2025-06-18 15:45:31	360	0.115
2025-06-18 15:45:32	361	0.136011
2025-06-18 15:45:33	362	0.169826
2025-06-18 15:45:33	362	0.214803
2025-06-18 15:45:35	364	0.26175
2025-06-18 15:45:35	364	0.302459
2025-06-18 15:45:36	365	0.342183
2025-06-18 15:45:37	366	0.375342
2025-06-18 15:45:38	367	0.402591
2025-06-18 15:45:39	368	0.42196
2025-06-18 15:45:41	370	0.438047
2025-06-18 15:45:41	370	0.449209
2025-06-18 15:45:42	371	0.453805
2025-06-18 15:45:43	372	0.457088
2025-06-18 15:45:44	373	0.452164
2025-06-18 15:45:45	374	0.449866
2025-06-18 15:45:46	375	0.448224
2025-06-18 15:45:47	376	0.442315
2025-06-18 15:45:48	377	0.433122
2025-06-18 15:45:49	378	0.421632
2025-06-18 15:45:50	379	0.41244
2025-06-18 15:45:51	380	0.407515
2025-06-18 15:45:52	381	0.398323
2025-06-18 15:45:53	382	0.387817
2025-06-18 15:45:54	383	0.373044
2025-06-18 15:45:55	384	0.367462
2025-06-18 15:45:56	385	0.356957
2025-06-18 15:45:57	386	0.349406
2025-06-18 15:45:58	387	0.333648
2025-06-18 15:45:59	388	0.327738
2025-06-18 15:45:59	388	0.311651
2025-06-18 15:46:00	389	0.305085
2025-06-18 15:46:02	391	0.291297
2025-06-18 15:46:03	392	0.278821
2025-06-18 15:46:04	393	0.270286
2025-06-18 15:46:04	393	0.266346
2025-06-18 15:46:05	394	0.251244
2025-06-18 15:46:06	395	0.24435
2025-06-18 15:46:07	396	0.233844
2025-06-18 15:46:08	397	0.227278
2025-06-18 15:46:09	398	0.215131
2025-06-18 15:46:10	399	0.201671
2025-06-18 15:46:11	400	0.199044
2025-06-18 15:46:12	401	0.188539
2025-06-18 15:46:13	402	0.178362
2025-06-18 15:46:14	403	0.168841
2025-06-18 15:46:15	404	0.16326
2025-06-18 15:46:16	405	0.157679
2025-06-18 15:46:17	406	0.152098
2025-06-18 15:46:18	407	0.144875
2025-06-18 15:46:19	408	0.132071
2025-06-18 15:46:20	409	0.128132
2025-06-18 15:46:21	410	0.117954
2025-06-18 15:46:22	411	0.114343
2025-06-18 15:46:23	412	0.105479
2025-06-18 15:46:24	413	0.095958
2025-06-18 15:46:25	414	0.093988
2025-06-18 15:46:26	415	0.09169
2025-06-18 15:46:27	416	0.088407
2025-06-18 15:46:28	417	0.081185
2025-06-18 15:46:29	418	0.084796
2025-06-18 15:46:30	419	0.075604
2025-06-18 15:46:31	420	0.073634
2025-06-18 15:46:32	421	0.069038
2025-06-18 15:46:33	422	0.065426
2025-06-18 15:46:34	423	0.060174
2025-06-18 15:46:35	424	0.059517
2025-06-18 15:46:36	425	0.058204
2025-06-18 15:46:37	426	0.056234
2025-06-18 15:46:38	427	0.057547
2025-06-18 15:46:39	428	0.054264
2025-06-18 15:46:40	429	0.054592
2025-06-18 15:46:41	430	0.046713
2025-06-18 15:46:42	431	0.047698
2025-06-18 15:46:43	432	0.047042
2025-06-18 15:46:44	433	0.050325
2025-06-18 15:46:45	434	0.049011
2025-06-18 15:46:46	435	0.047698
2025-06-18 15:46:47	436	0.043102
2025-06-18 15:46:48	437	0.044415
2025-06-18 15:46:49	438	0.044743
2025-06-18 15:46:50	439	0.044087
2025-06-18 15:46:51	440	0.047042
2025-06-18 15:46:52	441	0.04737
2025-06-18 15:46:53	442	0.04737
2025-06-18 15:46:54	443	0.046713
2025-06-18 15:46:55	444	0.04343
2025-06-18 15:46:56	445	0.048355
2025-06-18 15:46:57	446	0.041132
2025-06-18 15:46:58	447	0.040147
2025-06-18 15:46:59	448	0.04737
2025-06-18 15:47:00	449	0.043759
2025-06-18 15:47:01	450	0.043102
2025-06-18 15:47:02	451	0.044415
2025-06-18 15:47:03	452	0.04146
2025-06-18 15:47:04	453	0.04146
2025-06-18 15:47:05	454	0.041132
2025-06-18 15:47:06	455	0.046057
2025-06-18 15:47:07	456	0.037193
2025-06-18 15:47:08	457	0.045072
2025-06-18 15:47:09	458	0.044743
2025-06-18 15:47:10	459	0.043759
2025-06-18 15:47:11	460	0.0454
2025-06-18 15:47:12	461	0.039491
2025-06-18 15:47:13	462	0.037849
2025-06-18 15:47:14	463	0.043102
2025-06-18 15:47:15	464	0.038834
2025-06-18 15:47:16	465	0.044743
2025-06-18 15:47:17	466	0.045072
2025-06-18 15:47:18	467	0.042774
2025-06-18 15:47:19	468	0.0454
2025-06-18 15:47:20	469	0.041789
2025-06-18 15:47:21	470	0.041789
2025-06-18 15:47:22	471	0.041789
2025-06-18 15:47:23	472	0.044087
2025-06-18 15:47:24	473	0.043759
2025-06-18 15:47:25	474	0.040476
2025-06-18 15:47:26	475	0.043759
2025-06-18 15:47:27	476	0.044743
2025-06-18 15:47:28	477	0.04343
2025-06-18 15:47:29	478	0.045072
2025-06-18 15:47:30	479	0.039819
2025-06-18 15:47:31	480	0.046385
2025-06-18 15:47:32	481	0.039819
2025-06-18 15:47:33	482	0.04343
2025-06-18 15:47:34	483	0.04146
2025-06-18 15:47:35	484	0.039819
2025-06-18 15:47:36	485	0.039491
2025-06-18 15:47:37	486	0.04343
2025-06-18 15:47:39	488	0.042774
2025-06-18 15:47:39	488	0.045728
2025-06-18 15:47:40	489	0.040476
2025-06-18 15:47:41	490	0.04146
2025-06-18 15:47:42	491	0.04146
2025-06-18 15:47:43	492	0.042445
2025-06-18 15:47:44	493	0.044087
2025-06-18 15:47:45	494	0.041132
2025-06-18 15:47:46	495	0.042774
2025-06-18 15:47:47	496	0.046057
2025-06-18 15:47:48	497	0.048026
2025-06-18 15:47:49	498	0.04343
2025-06-18 15:47:50	499	0.045728
2025-06-18 15:47:51	500	0.040804
2025-06-18 15:47:52	501	0.036208
2025-06-18 15:47:53	502	0.04343
2025-06-18 15:47:54	503	0.044743
2025-06-18 15:47:55	504	0.04146
2025-06-18 15:47:56	505	0.04934
2025-06-18 15:47:57	506	0.041132
2025-06-18 15:47:58	507	0.043102
2025-06-18 15:47:59	508	0.042774
2025-06-18 15:48:00	509	0.041789
2025-06-18 15:48:01	510	0.050653
2025-06-18 15:48:02	511	0.043759
2025-06-18 15:48:03	512	0.040804
2025-06-18 15:48:04	513	0.041789
2025-06-18 15:48:05	514	0.039162
2025-06-18 15:48:06	515	0.041789
2025-06-18 15:48:07	516	0.040147
2025-06-18 15:48:08	517	0.042117
2025-06-18 15:48:09	518	0.038506
2025-06-18 15:48:10	519	0.045728
2025-06-18 15:48:11	520	0.044415
2025-06-18 15:48:12	521	0.04343
2025-06-18 15:48:13	522	0.040476
2025-06-18 15:48:14	523	0.041789
2025-06-18 15:48:15	524	0.042117
2025-06-18 15:48:16	525	0.047698
2025-06-18 15:48:16	525	0.042117
2025-06-18 15:48:17	526	0.0454
2025-06-18 15:48:19	528	0.039162
2025-06-18 15:48:19	528	0.04737
2025-06-18 15:48:21	530	0.040476
2025-06-18 15:48:22	531	0.042774
2025-06-18 15:48:22	531	0.046713
2025-06-18 15:48:23	532	0.044087
2025-06-18 15:48:24	533	0.04934
2025-06-18 15:48:26	535	0.044087
2025-06-18 15:48:26	535	0.04343
2025-06-18 15:48:28	537	0.043102
2025-06-18 15:48:28	537	0.041789
2025-06-18 15:48:29	538	0.042774
2025-06-18 15:48:30	539	0.04146
2025-06-18 15:48:31	540	0.04343
2025-06-18 15:48:32	541	0.04343
2025-06-18 15:48:34	543	0.048683
2025-06-18 15:48:35	544	0.0454
2025-06-18 15:48:35	544	0.042445
2025-06-18 15:48:37	546	0.042445
2025-06-18 15:48:37	546	0.041132
2025-06-18 15:48:38	547	0.044087
2025-06-18 15:48:39	548	0.043759
2025-06-18 15:48:40	549	0.040147
2025-06-18 15:48:41	550	0.041132
2025-06-18 15:48:42	551	0.044743
2025-06-18 15:48:43	552	0.040804
2025-06-18 15:48:44	553	0.041132
2025-06-18 15:48:45	554	0.043759
2025-06-18 15:48:46	555	0.041789
2025-06-18 15:48:47	556	0.046057
2025-06-18 15:48:48	557	0.04343
2025-06-18 15:48:49	558	0.046385
2025-06-18 15:48:50	559	0.042445
2025-06-18 15:48:51	560	0.044743
2025-06-18 15:48:52	561	0.043759
2025-06-18 15:48:53	562	0.045072
2025-06-18 15:48:54	563	0.046713
2025-06-18 15:48:55	564	0.044743
2025-06-18 15:48:56	565	0.044415
2025-06-18 15:48:57	566	0.047042
2025-06-18 15:48:58	567	0.044415
2025-06-18 15:48:59	568	0.038506
2025-06-18 15:49:00	569	0.046385
2025-06-18 15:49:00	569	0.046385
2025-06-18 15:49:02	571	0.043102
2025-06-18 15:49:02	571	0.04737
2025-06-18 15:49:03	572	0.037521
2025-06-18 15:49:04	573	0.041789
2025-06-18 15:49:05	574	0.037849
2025-06-18 15:49:06	575	0.036864
2025-06-18 15:49:07	576	0.04343
2025-06-18 15:49:08	577	0.04343
2025-06-18 15:49:09	578	0.04934
2025-06-18 15:49:10	579	0.049996
2025-06-18 15:49:11	580	0.047042
2025-06-18 15:49:12	581	0.042445
2025-06-18 15:49:13	582	0.042117
2025-06-18 15:49:14	583	0.043759
2025-06-18 15:49:15	584	0.045072
2025-06-18 15:49:16	585	0.037849
2025-06-18 15:49:17	586	0.041132
2025-06-18 15:49:18	587	0.041789
2025-06-18 15:49:19	588	0.046057
2025-06-18 15:49:20	589	0.044743
2025-06-18 15:49:21	590	0.040804
2025-06-18 15:49:22	591	0.042774
2025-06-18 15:49:23	592	0.044087
2025-06-18 15:49:24	593	0.0454
2025-06-18 15:49:25	594	0.042445
2025-06-18 15:49:25	594	0.037193
2025-06-18 15:49:26	595	0.041132
2025-06-18 15:49:28	597	0.04146
2025-06-18 15:49:28	597	0.039819
2025-06-18 15:49:29	598	0.042774
2025-06-18 15:49:30	599	0.036536
2025-06-18 15:49:31	600	0.041132
2025-06-18 15:49:32	601	0.039491
2025-06-18 15:49:33	602	0.037521
2025-06-18 15:49:34	603	0.044087
2025-06-18 15:49:35	604	0.04343
2025-06-18 15:49:36	605	0.044087
2025-06-18 15:49:37	606	0.04146
2025-06-18 15:49:38	607	0.041132
2025-06-18 15:49:39	608	0.044087
2025-06-18 15:49:40	609	0.042774
2025-06-18 15:49:41	610	0.039491
2025-06-18 15:49:42	611	0.04146
2025-06-18 15:49:43	612	0.040804
2025-06-18 15:49:44	613	0.039819
2025-06-18 15:49:45	614	0.038177
2025-06-18 15:49:46	615	0.044087
2025-06-18 15:49:47	616	0.037849
2025-06-18 15:49:48	617	0.049668
2025-06-18 15:49:49	618	0.043102
2025-06-18 15:49:49	618	0.043102
2025-06-18 15:49:51	620	0.040147
2025-06-18 15:49:51	620	0.04146
2025-06-18 15:49:52	621	0.045072
2025-06-18 15:49:53	622	0.040147
2025-06-18 15:49:54	623	0.042774
2025-06-18 15:49:55	624	0.039162
2025-06-18 15:49:56	625	0.044415
2025-06-18 15:49:57	626	0.046057
2025-06-18 15:49:58	627	0.04146
2025-06-18 15:49:59	628	0.040804
2025-06-18 15:50:00	629	0.040147
2025-06-18 15:50:01	630	0.049011
2025-06-18 15:50:02	631	0.040147
2025-06-18 15:50:03	632	0.039162
2025-06-18 15:50:04	633	0.042117
2025-06-18 15:50:05	634	0.037521
2025-06-18 15:50:06	635	0.045072
2025-06-18 15:50:07	636	0.040476
2025-06-18 15:50:08	637	0.04343
2025-06-18 15:50:09	638	0.044415
2025-06-18 15:50:10	639	0.047698
2025-06-18 15:50:11	640	0.046385
2025-06-18 15:50:12	641	0.041132
2025-06-18 15:50:13	642	0.039162
2025-06-18 15:50:14	643	0.040147
2025-06-18 15:50:15	644	0.044087
2025-06-18 15:50:16	645	0.04146
2025-06-18 15:50:16	645	0.038177
2025-06-18 15:50:17	646	0.04146
2025-06-18 15:50:18	647	0.042774
2025-06-18 15:50:19	648	0.042117
2025-06-18 15:50:20	649	0.047042
2025-06-18 15:50:22	651	0.038506
2025-06-18 15:50:22	651	0.043102
2025-06-18 15:50:23	652	0.044087
2025-06-18 15:50:24	653	0.043102
2025-06-18 15:50:25	654	0.042774
2025-06-18 15:50:26	655	0.067396
2025-06-18 15:50:27	656	0.042774
2025-06-18 15:50:28	657	0.045072
2025-06-18 15:50:29	658	0.045072
2025-06-18 15:50:30	659	0.050653
2025-06-18 15:50:31	660	0.042445
2025-06-18 15:50:32	661	0.042117
2025-06-18 15:50:33	662	0.044415
2025-06-18 15:50:34	663	0.040804
2025-06-18 15:50:35	664	0.042445
2025-06-18 15:50:36	665	0.043759
2025-06-18 15:50:37	666	0.045072
2025-06-18 15:50:38	667	0.037521
2025-06-18 15:50:39	668	0.04343
2025-06-18 15:50:40	669	0.044743
2025-06-18 15:50:41	670	0.040476
2025-06-18 15:50:42	671	0.046385
2025-06-18 15:50:43	672	0.050325
2025-06-18 15:50:44	673	0.046385
2025-06-18 15:50:45	674	0.042774
2025-06-18 15:50:46	675	0.042117
2025-06-18 15:50:47	676	0.0454
2025-06-18 15:50:48	677	0.039491
2025-06-18 15:50:49	678	0.039491
2025-06-18 15:50:51	680	0.039491
2025-06-18 15:50:52	681	0.041789
2025-06-18 15:50:52	681	0.044415
2025-06-18 15:50:54	683	0.04146
2025-06-18 15:50:55	684	0.04343
2025-06-18 15:50:56	685	0.044087
2025-06-18 15:50:57	686	0.042117
2025-06-18 15:50:57	686	0.04343
2025-06-18 15:50:58	687	0.042117
2025-06-18 15:51:00	689	0.043759
2025-06-18 15:51:01	690	0.043102
2025-06-18 15:51:02	691	0.035879
2025-06-18 15:51:03	692	0.04343
2025-06-18 15:51:04	693	0.044743
2025-06-18 15:51:05	694	0.037193
2025-06-18 15:51:06	695	0.044415
2025-06-18 15:51:07	696	0.035879
2025-06-18 15:51:08	697	0.039819
2025-06-18 15:51:09	698	0.042445
2025-06-18 15:51:10	699	0.041132
2025-06-18 15:51:11	700	0.04146
2025-06-18 15:51:12	701	0.044743
2025-06-18 15:51:13	702	0.041789
2025-06-18 15:51:14	703	0.036208
2025-06-18 15:51:15	704	0.050325
2025-06-18 15:51:16	705	0.04146
2025-06-18 15:51:17	706	0.043102
2025-06-18 15:51:18	707	0.04343
2025-06-18 15:51:19	708	0.04343
2025-06-18 15:51:20	709	0.043759
2025-06-18 15:51:21	710	0.04343
2025-06-18 15:51:22	711	0.04146
2025-06-18 15:51:23	712	0.0454
2025-06-18 15:51:24	713	0.044743
2025-06-18 15:51:25	714	0.038834
2025-06-18 15:51:26	715	0.040804
2025-06-18 15:51:27	716	0.04343
2025-06-18 15:51:28	717	0.040147
2025-06-18 15:51:29	718	0.043102
2025-06-18 15:51:30	719	0.040804
2025-06-18 15:51:31	720	0.036864
2025-06-18 15:51:32	721	0.043102
2025-06-18 15:51:33	722	0.038506
2025-06-18 15:51:34	723	0.049996
2025-06-18 15:51:35	724	0.04146
2025-06-18 15:51:36	725	0.043759
2025-06-18 15:51:37	726	0.044743
2025-06-18 15:51:38	727	0.045072
2025-06-18 15:51:39	728	0.044087
2025-06-18 15:51:40	729	0.044415
2025-06-18 15:51:41	730	0.042445
2025-06-18 15:51:42	731	0.044087
2025-06-18 15:51:43	732	0.040476
2025-06-18 15:51:44	733	0.041789
2025-06-18 15:51:45	734	0.041789
2025-06-18 15:51:46	735	0.039162
2025-06-18 15:51:47	736	0.048355
2025-06-18 15:51:48	737	0.046385
2025-06-18 15:51:49	738	0.040476
2025-06-18 15:51:50	739	0.043102
2025-06-18 15:51:51	740	0.045728
2025-06-18 15:51:52	741	0.038834
2025-06-18 15:51:53	742	0.0454
2025-06-18 15:51:54	743	0.037849
2025-06-18 15:51:55	744	0.039162
2025-06-18 15:51:56	745	0.039819
2025-06-18 15:51:57	746	0.042445
2025-06-18 15:51:58	747	0.043759
2025-06-18 15:51:59	748	0.042774
2025-06-18 15:52:00	749	0.042117
2025-06-18 15:52:01	750	0.039491
2025-06-18 15:52:02	751	0.042117
2025-06-18 15:52:03	752	0.043759
2025-06-18 15:52:04	753	0.039491
2025-06-18 15:52:05	754	0.044743
2025-06-18 15:52:05	754	0.04737
2025-06-18 15:52:06	755	0.042445
2025-06-18 15:52:07	756	0.045072
2025-06-18 15:52:08	757	0.047698
2025-06-18 15:52:10	759	0.040147
2025-06-18 15:52:10	759	0.040804
2025-06-18 15:52:11	760	0.044087
2025-06-18 15:52:12	761	0.043759
2025-06-18 15:52:14	763	0.042774
2025-06-18 15:52:15	764	0.04146
2025-06-18 15:52:16	765	0.044415
2025-06-18 15:52:17	766	0.044415
2025-06-18 15:52:18	767	0.04343
2025-06-18 15:52:19	768	0.0454
2025-06-18 15:52:19	768	0.039491
2025-06-18 15:52:20	769	0.041132
2025-06-18 15:52:21	770	0.042774
2025-06-18 15:52:22	771	0.043102
2025-06-18 15:52:23	772	0.046713
2025-06-18 15:52:24	773	0.041789
2025-06-18 15:52:25	774	0.045072
2025-06-18 15:52:26	775	0.043759
2025-06-18 15:52:27	776	0.045072
2025-06-18 15:52:28	777	0.048026
2025-06-18 15:52:29	778	0.040804
2025-06-18 15:52:30	779	0.038506
2025-06-18 15:52:31	780	0.045072
2025-06-18 15:52:32	781	0.035551
2025-06-18 15:52:33	782	0.043759
2025-06-18 15:52:34	783	0.040804
2025-06-18 15:52:35	784	0.040804
2025-06-18 15:52:36	785	0.044415
2025-06-18 15:52:37	786	0.04146
2025-06-18 15:52:38	787	0.043759
2025-06-18 15:52:39	788	0.039819
2025-06-18 15:52:40	789	0.040476
2025-06-18 15:52:41	790	0.044743
2025-06-18 15:52:42	791	0.042445
2025-06-18 15:52:43	792	0.040147
2025-06-18 15:52:43	792	0.047698
2025-06-18 15:52:44	793	0.044087
2025-06-18 15:52:45	794	0.043759
2025-06-18 15:52:46	795	0.042117
2025-06-18 15:52:47	796	0.039491
2025-06-18 15:52:48	797	0.04343
2025-06-18 15:52:50	799	0.04343
2025-06-18 15:52:51	800	0.046713
2025-06-18 15:52:52	801	0.046713
2025-06-18 15:52:52	801	0.046385
2025-06-18 15:52:53	802	0.0454
2025-06-18 15:52:54	803	0.041132
2025-06-18 15:52:55	804	0.041132
2025-06-18 15:52:56	805	0.043759
2025-06-18 15:52:57	806	0.042774
2025-06-18 15:52:58	807	0.042445
2025-06-18 15:52:59	808	0.038834
2025-06-18 15:53:00	809	0.045728
2025-06-18 15:53:01	810	0.039819
2025-06-18 15:53:02	811	0.045728
2025-06-18 15:53:03	812	0.04146
2025-06-18 15:53:04	813	0.042774
2025-06-18 15:53:05	814	0.043759
2025-06-18 15:53:06	815	0.040804
2025-06-18 15:53:07	816	0.044743
2025-06-18 15:53:08	817	0.039491
2025-06-18 15:53:09	818	0.045728
2025-06-18 15:53:10	819	0.047042
2025-06-18 15:53:11	820	0.042445
2025-06-18 15:53:12	821	0.043759
2025-06-18 15:53:13	822	0.036536
2025-06-18 15:53:14	823	0.04737
2025-06-18 15:53:15	824	0.040476
2025-06-18 15:53:16	825	0.040147
2025-06-18 15:53:17	826	0.039162
2025-06-18 15:53:18	827	0.044087
2025-06-18 15:53:19	828	0.048355
2025-06-18 15:53:19	828	0.042774
2025-06-18 15:53:20	829	0.038506
2025-06-18 15:53:21	830	0.046713
2025-06-18 15:53:22	831	0.045728
2025-06-18 15:53:23	832	0.041789
2025-06-18 15:53:24	833	0.0454
2025-06-18 15:53:25	834	0.04343
2025-06-18 15:53:26	835	0.04146
2025-06-18 15:53:27	836	0.037193
2025-06-18 15:53:28	837	0.047042
2025-06-18 15:53:29	838	0.046713
2025-06-18 15:53:30	839	0.046385
2025-06-18 15:53:31	840	0.050325
2025-06-18 15:53:32	841	0.0454
2025-06-18 15:53:33	842	0.046057
2025-06-18 15:53:34	843	0.039819
2025-06-18 15:53:35	844	0.044087
2025-06-18 15:53:36	845	0.037849
2025-06-18 15:53:37	846	0.046713
2025-06-18 15:53:38	847	0.04146
2025-06-18 15:53:39	848	0.039162
2025-06-18 15:53:40	849	0.042445
2025-06-18 15:53:41	850	0.042117
2025-06-18 15:53:41	850	0.04343
2025-06-18 15:53:43	852	0.044087
2025-06-18 15:53:43	852	0.043102
2025-06-18 15:53:44	853	0.036536
2025-06-18 15:53:45	854	0.038506
2025-06-18 15:53:46	855	0.040147
2025-06-18 15:53:47	856	0.038834
2025-06-18 15:53:48	857	0.040476
2025-06-18 15:53:49	858	0.042445
2025-06-18 15:53:50	859	0.04146
2025-06-18 15:53:51	860	0.047042
2025-06-18 15:53:52	861	0.041789
2025-06-18 15:53:53	862	0.045072
2025-06-18 15:53:54	863	0.043759
2025-06-18 15:53:55	864	0.044087
2025-06-18 15:53:56	865	0.041132
2025-06-18 15:53:57	866	0.043759
2025-06-18 15:53:58	867	0.037849
2025-06-18 15:53:59	868	0.047042
2025-06-18 15:54:00	869	0.041789
2025-06-18 15:54:01	870	0.042117
2025-06-18 15:54:02	871	0.0454
2025-06-18 15:54:03	872	0.043102
2025-06-18 15:54:04	873	0.040476
2025-06-18 15:54:05	874	0.04343
2025-06-18 15:54:06	875	0.042445
2025-06-18 15:54:06	875	0.044415
2025-06-18 15:54:08	877	0.040476
2025-06-18 15:54:09	878	0.044743
2025-06-18 15:54:10	879	0.048026
2025-06-18 15:54:10	879	0.037849
2025-06-18 15:54:11	880	0.044415
2025-06-18 15:54:12	881	0.04146
2025-06-18 15:54:13	882	0.046057
2025-06-18 15:54:14	883	0.04146
2025-06-18 15:54:15	884	0.037849
2025-06-18 15:54:16	885	0.041132
2025-06-18 15:54:17	886	0.043759
2025-06-18 15:54:18	887	0.041132
2025-06-18 15:54:19	888	0.04737
2025-06-18 15:54:20	889	0.047042
2025-06-18 15:54:21	890	0.045072
2025-06-18 15:54:22	891	0.046385
2025-06-18 15:54:23	892	0.042117
2025-06-18 15:54:24	893	0.048355
2025-06-18 15:54:25	894	0.044415
2025-06-18 15:54:26	895	0.048026
2025-06-18 15:54:27	896	0.039491
2025-06-18 15:54:28	897	0.04146
2025-06-18 15:54:29	898	0.0454
2025-06-18 15:54:30	899	0.039819
2025-06-18 15:54:31	900	0.048355
2025-06-18 15:54:32	901	0.0454
2025-06-18 15:54:33	902	0.044743
2025-06-18 15:54:34	903	0.039162
2025-06-18 15:54:35	904	0.043759
2025-06-18 15:54:36	905	0.041132
2025-06-18 15:54:37	906	0.035223
2025-06-18 15:54:37	906	0.039491
2025-06-18 15:54:38	907	0.046057
2025-06-18 15:54:40	909	0.044087
2025-06-18 15:54:41	910	0.044743
2025-06-18 15:54:42	911	0.040476
2025-06-18 15:54:42	911	0.044415
2025-06-18 15:54:44	913	0.045728
2025-06-18 15:54:45	914	0.044415
2025-06-18 15:54:46	915	0.042117
2025-06-18 15:54:47	916	0.04343
2025-06-18 15:54:48	917	0.049011
2025-06-18 15:54:49	918	0.041789
2025-06-18 15:54:50	919	0.04146
2025-06-18 15:54:51	920	0.043102
2025-06-18 15:54:52	921	0.044087
2025-06-18 15:54:53	922	0.046713
2025-06-18 15:54:54	923	0.034566
2025-06-18 15:54:55	924	0.039819
2025-06-18 15:54:56	925	0.049996
2025-06-18 15:54:57	926	0.046057
2025-06-18 15:54:59	928	0.035551
2025-06-18 15:54:59	928	0.042117
2025-06-18 15:55:00	929	0.044415
2025-06-18 15:55:01	930	0.038834
2025-06-18 15:55:02	931	0.04146
2025-06-18 15:55:03	932	0.043102
2025-06-18 15:55:04	933	0.045728
2025-06-18 15:55:05	934	0.037849
2025-06-18 15:55:06	935	0.047042
2025-06-18 15:55:07	936	0.0454
2025-06-18 15:55:08	937	0.041132
2025-06-18 15:55:09	938	0.04343
2025-06-18 15:55:10	939	0.048683
2025-06-18 15:55:11	940	0.044087
2025-06-18 15:55:12	941	0.046713
2025-06-18 15:55:13	942	0.042774
2025-06-18 15:55:14	943	0.047698
2025-06-18 15:55:15	944	0.04146
2025-06-18 15:55:16	945	0.040804
2025-06-18 15:55:17	946	0.044743
2025-06-18 15:55:18	947	0.036864
2025-06-18 15:55:19	948	0.0454
2025-06-18 15:55:20	949	0.04343
2025-06-18 15:55:21	950	0.042445
2025-06-18 15:55:22	951	0.042774
2025-06-18 15:55:23	952	0.040476
2025-06-18 15:55:24	953	0.04146
2025-06-18 15:55:25	954	0.044743
2025-06-18 15:55:26	955	0.038506
2025-06-18 15:55:27	956	0.04343
2025-06-18 15:55:28	957	0.036864
2025-06-18 15:55:29	958	0.041132
2025-06-18 15:55:30	959	0.04343
2025-06-18 15:55:31	960	0.04146
2025-06-18 15:55:32	961	0.044415
2025-06-18 15:55:33	962	0.046057
2025-06-18 15:55:34	963	0.039819
2025-06-18 15:55:35	964	0.045072
2025-06-18 15:55:36	965	0.04146
2025-06-18 15:55:37	966	0.047698
2025-06-18 15:55:38	967	0.044415
2025-06-18 15:55:39	968	0.040476
2025-06-18 15:55:40	969	0.041789
2025-06-18 15:55:41	970	0.042445
2025-06-18 15:55:42	971	0.044743
2025-06-18 15:55:43	972	0.039819
2025-06-18 15:55:44	973	0.042774
2025-06-18 15:55:45	974	0.037193
2025-06-18 15:55:46	975	0.038177
2025-06-18 15:55:47	976	0.036536
2025-06-18 15:55:48	977	0.041132
2025-06-18 15:55:49	978	0.040147
2025-06-18 15:55:50	979	0.037849
2025-06-18 15:55:51	980	0.04343
2025-06-18 15:55:52	981	0.040147
2025-06-18 15:55:53	982	0.038506
2025-06-18 15:55:54	983	0.037193
2025-06-18 15:55:55	984	0.044743
2025-06-18 15:55:56	985	0.040476
2025-06-18 15:55:57	986	0.04146
2025-06-18 15:55:58	987	0.038177
2025-06-18 15:55:59	988	0.039162
2025-06-18 15:56:00	989	0.042117
2025-06-18 15:56:01	990	0.045728
2025-06-18 15:56:02	991	0.045728
2025-06-18 15:56:03	992	0.038506
2025-06-18 15:56:04	993	0.040804
2025-06-18 15:56:05	994	0.040476
2025-06-18 15:56:06	995	0.050653
2025-06-18 15:56:07	996	0.044415
2025-06-18 15:56:08	997	0.042774
2025-06-18 15:56:09	998	0.042445
2025-06-18 15:56:10	999	0.039819
2025-06-18 15:56:11	1000	0.041132
2025-06-18 15:56:12	1001	0.042117
2025-06-18 15:56:13	1002	0.042445
2025-06-18 15:56:14	1003	0.045728
2025-06-18 15:56:15	1004	0.041789
2025-06-18 15:56:16	1005	0.04146
2025-06-18 15:56:17	1006	0.044415
2025-06-18 15:56:18	1007	0.042445
2025-06-18 15:56:19	1008	0.043102
2025-06-18 15:56:20	1009	0.04343
2025-06-18 15:56:21	1010	0.042445
2025-06-18 15:56:22	1011	0.043102
2025-06-18 15:56:23	1012	0.039819
2025-06-18 15:56:23	1012	0.042774
2025-06-18 15:56:25	1014	0.044743
2025-06-18 15:56:26	1015	0.042774
2025-06-18 15:56:26	1015	0.046057
2025-06-18 15:56:27	1016	0.04343
2025-06-18 15:56:28	1017	0.042117
2025-06-18 15:56:29	1018	0.045728
2025-06-18 15:56:31	1020	0.046385
2025-06-18 15:56:32	1021	0.040804
2025-06-18 15:56:32	1021	0.046713
2025-06-18 15:56:33	1022	0.042774
2025-06-18 15:56:35	1024	0.041789
2025-06-18 15:56:35	1024	0.04146
2025-06-18 15:56:36	1025	0.039819
2025-06-18 15:56:38	1027	0.040147
2025-06-18 15:56:38	1027	0.044415
2025-06-18 15:56:39	1028	0.039162
2025-06-18 15:56:40	1029	0.043102
2025-06-18 15:56:41	1030	0.045728
2025-06-18 15:56:43	1032	0.039491
2025-06-18 15:56:43	1032	0.043759
2025-06-18 15:56:45	1034	0.041789
2025-06-18 15:56:45	1034	0.043102
2025-06-18 15:56:46	1035	0.043102
2025-06-18 15:56:47	1036	0.044743
2025-06-18 15:56:48	1037	0.041789
2025-06-18 15:56:49	1038	0.042774
2025-06-18 15:56:50	1039	0.041132
2025-06-18 15:56:51	1040	0.04343
2025-06-18 15:56:52	1041	0.037849
2025-06-18 15:56:53	1042	0.040804
2025-06-18 15:56:54	1043	0.044415
2025-06-18 15:56:55	1044	0.041789
2025-06-18 15:56:56	1045	0.043102
2025-06-18 15:56:57	1046	0.044415
2025-06-18 15:56:58	1047	0.041132
2025-06-18 15:56:59	1048	0.041789
2025-06-18 15:57:00	1049	0.047042
2025-06-18 15:57:01	1050	0.040147
2025-06-18 15:57:02	1051	0.040804
2025-06-18 15:57:02	1051	0.044087
2025-06-18 15:57:03	1052	0.047042
2025-06-18 15:57:04	1053	0.037521
2025-06-18 15:57:05	1054	0.04343
2025-06-18 15:57:07	1056	0.045072
2025-06-18 15:57:07	1056	0.042445
2025-06-18 15:57:08	1057	0.048026
2025-06-18 15:57:09	1058	0.047042
2025-06-18 15:57:10	1059	0.044743
2025-06-18 15:57:11	1060	0.045728
2025-06-18 15:57:12	1061	0.045728
2025-06-18 15:57:13	1062	0.039162
2025-06-18 15:57:14	1063	0.04343
2025-06-18 15:57:15	1064	0.045728
2025-06-18 15:57:16	1065	0.047698
2025-06-18 15:57:17	1066	0.048355
2025-06-18 15:57:18	1067	0.045728
2025-06-18 15:57:19	1068	0.039819
2025-06-18 15:57:20	1069	0.0454
2025-06-18 15:57:21	1070	0.043759
2025-06-18 15:57:22	1071	0.04343
2025-06-18 15:57:23	1072	0.046057
2025-06-18 15:57:24	1073	0.043102
2025-06-18 15:57:25	1074	0.042774
2025-06-18 15:57:26	1075	0.037521
2025-06-18 15:57:27	1076	0.046385
2025-06-18 15:57:28	1077	0.037849
2025-06-18 15:57:29	1078	0.04343
2025-06-18 15:57:30	1079	0.048026
2025-06-18 15:57:31	1080	0.042117
2025-06-18 15:57:31	1080	0.044415
2025-06-18 15:57:32	1081	0.0454
2025-06-18 15:57:33	1082	0.044087
2025-06-18 15:57:34	1083	0.04343
2025-06-18 15:57:35	1084	0.042774
2025-06-18 15:57:36	1085	0.04343
2025-06-18 15:57:37	1086	0.041789
2025-06-18 15:57:38	1087	0.039819
2025-06-18 15:57:39	1088	0.042774
2025-06-18 15:57:40	1089	0.042774
2025-06-18 15:57:41	1090	0.040147
2025-06-18 15:57:42	1091	0.041789
2025-06-18 15:57:43	1092	0.048026
2025-06-18 15:57:44	1093	0.038506
2025-06-18 15:57:45	1094	0.047042
2025-06-18 15:57:46	1095	0.044743
2025-06-18 15:57:47	1096	0.041789
2025-06-18 15:57:48	1097	0.044087
2025-06-18 15:57:49	1098	0.039819
2025-06-18 15:57:50	1099	0.04343
2025-06-18 15:57:51	1100	0.040476
2025-06-18 15:57:52	1101	0.040147
2025-06-18 15:57:53	1102	0.047042
2025-06-18 15:57:54	1103	0.04343
2025-06-18 15:57:55	1104	0.048026
2025-06-18 15:57:56	1105	0.040804
2025-06-18 15:57:57	1106	0.045728
2025-06-18 15:57:57	1106	0.036864
2025-06-18 15:57:58	1107	0.048026
2025-06-18 15:57:59	1108	0.041789
2025-06-18 15:58:00	1109	0.04343
2025-06-18 15:58:01	1110	0.04934
2025-06-18 15:58:02	1111	0.04146
2025-06-18 15:58:03	1112	0.0454
2025-06-18 15:58:04	1113	0.040804
2025-06-18 15:58:05	1114	0.041789
2025-06-18 15:58:06	1115	0.043759
2025-06-18 15:58:07	1116	0.037521
2025-06-18 15:58:08	1117	0.042774
2025-06-18 15:58:09	1118	0.044415
2025-06-18 15:58:10	1119	0.040147
2025-06-18 15:58:11	1120	0.046057
2025-06-18 15:58:12	1121	0.046385
2025-06-18 15:58:13	1122	0.044415
2025-06-18 15:58:14	1123	0.04737
2025-06-18 15:58:15	1124	0.044087
2025-06-18 15:58:16	1125	0.043759
2025-06-18 15:58:17	1126	0.046713
2025-06-18 15:58:18	1127	0.046057
2025-06-18 15:58:19	1128	0.039491
2025-06-18 15:58:20	1129	0.044415
2025-06-18 15:58:21	1130	0.038506
2025-06-18 15:58:22	1131	0.039819
2025-06-18 15:58:23	1132	0.046385
2025-06-18 15:58:24	1133	0.041789
2025-06-18 15:58:24	1133	0.044415
2025-06-18 15:58:25	1134	0.046385
2025-06-18 15:58:26	1135	0.043759
2025-06-18 15:58:27	1136	0.043102
2025-06-18 15:58:28	1137	0.042117
2025-06-18 15:58:29	1138	0.037193
2025-06-18 15:58:30	1139	0.041789
2025-06-18 15:58:31	1140	0.04737
2025-06-18 15:58:32	1141	0.046385
2025-06-18 15:58:33	1142	0.043102
2025-06-18 15:58:34	1143	0.039819
2025-06-18 15:58:35	1144	0.04737
2025-06-18 15:58:36	1145	0.040476
2025-06-18 15:58:37	1146	0.043102
2025-06-18 15:58:38	1147	0.04343
2025-06-18 15:58:39	1148	0.050325
2025-06-18 15:58:40	1149	0.047042
2025-06-18 15:58:41	1150	0.038834
2025-06-18 15:58:42	1151	0.046057
2025-06-18 15:58:43	1152	0.042445
2025-06-18 15:58:44	1153	0.046713
2025-06-18 15:58:45	1154	0.045728
2025-06-18 15:58:46	1155	0.041789
2025-06-18 15:58:47	1156	0.042117
2025-06-18 15:58:48	1157	0.039819
2025-06-18 15:58:50	1159	0.038506
2025-06-18 15:58:51	1160	0.04934
2025-06-18 15:58:52	1161	0.045728
2025-06-18 15:58:53	1162	0.040476
2025-06-18 15:58:54	1163	0.043102
2025-06-18 15:58:55	1164	0.043102
2025-06-18 15:58:56	1165	0.04737
2025-06-18 15:58:57	1166	0.042117
2025-06-18 15:58:58	1167	0.047042
2025-06-18 15:58:59	1168	0.04343
2025-06-18 15:59:00	1169	0.044415
2025-06-18 15:59:01	1170	0.044415
2025-06-18 15:59:01	1170	0.04146
2025-06-18 15:59:03	1172	0.0454
2025-06-18 15:59:04	1173	0.04343
2025-06-18 15:59:05	1174	0.050325
2025-06-18 15:59:06	1175	0.042117
2025-06-18 15:59:07	1176	0.042117
2025-06-18 15:59:08	1177	0.046713
2025-06-18 15:59:09	1178	0.043102
2025-06-18 15:59:10	1179	0.037849
2025-06-18 15:59:11	1180	0.044743
2025-06-18 15:59:12	1181	0.041132
2025-06-18 15:59:13	1182	0.040147
2025-06-18 15:59:14	1183	0.046057
2025-06-18 15:59:15	1184	0.044087
2025-06-18 15:59:16	1185	0.046057
2025-06-18 15:59:17	1186	0.045072
2025-06-18 15:59:18	1187	0.042774
2025-06-18 15:59:19	1188	0.044743
2025-06-18 15:59:20	1189	0.043759
2025-06-18 15:59:21	1190	0.039819
2025-06-18 15:59:22	1191	0.044087
2025-06-18 15:59:23	1192	0.045728
2025-06-18 15:59:24	1193	0.041789
2025-06-18 15:59:25	1194	0.047042
2025-06-18 15:59:26	1195	0.047698
2025-06-18 15:59:27	1196	0.046057
2025-06-18 15:59:28	1197	0.042117
2025-06-18 15:59:29	1198	0.042445
2025-06-18 15:59:30	1199	0.043759
2025-06-18 15:59:31	1200	0.044415
2025-06-18 15:59:32	1201	0.042774
2025-06-18 15:59:33	1202	0.038506
2025-06-18 15:59:34	1203	0.0454
2025-06-18 15:59:35	1204	0.047042
2025-06-18 15:59:36	1205	0.044415
2025-06-18 15:59:37	1206	0.042117
2025-06-18 15:59:38	1207	0.044415
2025-06-18 15:59:39	1208	0.041132
2025-06-18 15:59:40	1209	0.044087
2025-06-18 15:59:41	1210	0.044415
2025-06-18 15:59:42	1211	0.045072
2025-06-18 15:59:43	1212	0.041132
2025-06-18 15:59:44	1213	0.046385
2025-06-18 15:59:45	1214	0.041789
2025-06-18 15:59:46	1215	0.04343
2025-06-18 15:59:47	1216	0.049996
2025-06-18 15:59:48	1217	0.044087
2025-06-18 15:59:49	1218	0.047042
2025-06-18 15:59:50	1219	0.040476
2025-06-18 15:59:51	1220	0.041132
2025-06-18 15:59:52	1221	0.045072
2025-06-18 15:59:53	1222	0.04737
2025-06-18 15:59:54	1223	0.046057
2025-06-18 15:59:56	1225	0.044415
2025-06-18 15:59:56	1225	0.043102
2025-06-18 15:59:57	1226	0.045728
2025-06-18 15:59:58	1227	0.046057
2025-06-18 15:59:59	1228	0.043102
2025-06-18 16:00:00	1229	0.051966
2025-06-18 16:00:01	1230	0.041132
2025-06-18 16:00:02	1231	0.043102
2025-06-18 16:00:03	1232	0.047042
2025-06-18 16:00:04	1233	0.038834
2025-06-18 16:00:05	1234	0.037521
2025-06-18 16:00:06	1235	0.049668
2025-06-18 16:00:07	1236	0.049011
2025-06-18 16:00:08	1237	0.044743
2025-06-18 16:00:09	1238	0.043102
2025-06-18 16:00:10	1239	0.0454
2025-06-18 16:00:10	1239	0.043102
2025-06-18 16:00:12	1241	0.043102
2025-06-18 16:00:12	1241	0.046713
2025-06-18 16:00:13	1242	0.043102
2025-06-18 16:00:15	1244	0.044415
2025-06-18 16:00:15	1244	0.044415
2025-06-18 16:00:16	1245	0.043102
2025-06-18 16:00:17	1246	0.042774
2025-06-18 16:00:18	1247	0.042445

## Sheet: Pressure Data
dateTime	Relative time	G1	G2	G4	G5
2025-06-18 15:37:25	0	6.16e-06	0.0001	0.0001	-0.054427
2025-06-18 15:37:26	1	6.16e-06	0.0001	0.0001	-0.041297
2025-06-18 15:37:26	1	6.14e-06	0.0001	0.0001	-0.03692
2025-06-18 15:37:27	2	6.16e-06	0.0001	0.0001	-0.05005
2025-06-18 15:37:28	3	6.16e-06	0.0001	0.0001	-0.028166
2025-06-18 15:37:29	4	6.16e-06	0.0001	0.0001	-0.041297
2025-06-18 15:37:30	5	6.14e-06	0.0001	0.0001	-0.045674
2025-06-18 15:37:31	6	6.16e-06	0.0001	0.0001	-0.05005
2025-06-18 15:37:32	7	6.16e-06	0.0001	0.0001	-0.032543
2025-06-18 15:37:33	8	6.16e-06	0.0001	0.0001	-0.028166
2025-06-18 15:37:34	9	6.16e-06	0.0001	0.0001	-0.041297
2025-06-18 15:37:35	10	6.16e-06	0.0001	0.0001	-0.028166
2025-06-18 15:37:36	11	6.16e-06	0.0001	0.0001	-0.045674
2025-06-18 15:37:37	12	6.16e-06	0.0001	0.0001	-0.041297
2025-06-18 15:37:38	13	6.16e-06	0.0001	0.0001	-0.05005
2025-06-18 15:37:39	14	6.16e-06	0.0001	0.0001	-0.041297
2025-06-18 15:37:40	15	6.16e-06	0.0001	0.0001	-0.05005
2025-06-18 15:37:41	16	6.16e-06	0.0001	0.0001	-0.032543
2025-06-18 15:37:42	17	6.16e-06	0.0001	0.0001	-0.023789
2025-06-18 15:37:43	18	6.16e-06	0.0001	0.0001	-0.054427
2025-06-18 15:37:44	19	6.16e-06	0.0001	0.0001	-0.03692
2025-06-18 15:37:45	20	6.16e-06	0.0001	0.0001	-0.05005
2025-06-18 15:37:46	21	6.16e-06	0.0001	0.0001	-0.032543
2025-06-18 15:37:47	22	6.14e-06	0.0001	0.0001	-0.05005
2025-06-18 15:37:48	23	6.14e-06	0.0001	0.0001	-0.05005
2025-06-18 15:37:49	24	6.16e-06	0.0001	0.0001	-0.045674
2025-06-18 15:37:50	25	6.16e-06	0.0001	0.0001	-0.05005
2025-06-18 15:37:51	26	6.16e-06	0.0001	0.0001	-0.041297
2025-06-18 15:37:52	27	6.16e-06	0.0001	0.0001	-0.03692
2025-06-18 15:37:53	28	6.16e-06	0.0001	0.0001	-0.028166
2025-06-18 15:37:54	29	6.16e-06	0.0001	0.0001	-0.041297
2025-06-18 15:37:55	30	6.16e-06	0.0001	0.0001	-0.03692
2025-06-18 15:37:56	31	6.16e-06	0.0001	0.0001	-0.03692
2025-06-18 15:37:57	32	6.16e-06	0.0001	0.0001	-0.041297
2025-06-18 15:37:58	33	6.16e-06	0.0001	0.0001	-0.045674
2025-06-18 15:37:59	34	6.16e-06	0.0001	0.0001	-0.05005
2025-06-18 15:38:00	35	6.16e-06	0.0001	0.0001	-0.03692
2025-06-18 15:38:01	36	6.16e-06	0.0001	0.0001	-0.041297
2025-06-18 15:38:02	37	6.16e-06	0.0001	0.0001	-0.032543
2025-06-18 15:38:03	38	6.16e-06	0.0001	0.0001	-0.041297
2025-06-18 15:38:04	39	6.16e-06	0.0001	0.0001	-0.054427
2025-06-18 15:38:05	40	6.16e-06	0.0001	0.0001	-0.032543
2025-06-18 15:38:06	41	6.16e-06	0.0001	0.0001	-0.041297
2025-06-18 15:38:07	42	6.16e-06	0.0001	0.0001	-0.03692
2025-06-18 15:38:08	43	6.16e-06	0.0001	0.0001	-0.05005
2025-06-18 15:38:09	44	6.16e-06	0.0001	0.0001	-0.045674
2025-06-18 15:38:10	45	6.16e-06	0.0001	0.0001	-0.041297
2025-06-18 15:38:11	46	6.16e-06	0.0001	0.0001	-0.03692
2025-06-18 15:38:12	47	6.16e-06	0.0001	0.0001	-0.041297
2025-06-18 15:38:13	48	6.16e-06	0.0001	0.0001	-0.041297
2025-06-18 15:38:14	49	6.14e-06	0.0001	0.0001	-0.028166
2025-06-18 15:38:15	50	6.16e-06	0.0001	0.0001	-0.045674
2025-06-18 15:38:16	51	6.16e-06	0.0001	0.0001	-0.045674
2025-06-18 15:38:17	52	6.16e-06	0.0001	0.0001	-0.023789
2025-06-18 15:38:18	53	6.16e-06	0.0001	0.0001	-0.05005
2025-06-18 15:38:19	54	6.16e-06	0.0001	0.0001	-0.023789
2025-06-18 15:38:20	55	6.16e-06	0.0001	0.0001	-0.05005
2025-06-18 15:38:21	56	6.16e-06	0.0001	0.0001	-0.03692
2025-06-18 15:38:22	57	6.16e-06	0.0001	0.0001	-0.05005
2025-06-18 15:38:23	58	6.16e-06	0.0001	0.0001	-0.03692
2025-06-18 15:38:24	59	6.16e-06	0.0001	0.0001	-0.032543
2025-06-18 15:38:25	60	6.16e-06	0.0001	0.0001	-0.045674
2025-06-18 15:38:26	61	6.16e-06	0.0001	0.0001	-0.05005
2025-06-18 15:38:27	62	6.16e-06	0.0001	0.0001	-0.03692
2025-06-18 15:38:28	63	6.16e-06	0.0001	0.0001	-0.058804
2025-06-18 15:38:29	64	6.16e-06	0.0001	0.0001	-0.045674
2025-06-18 15:38:30	65	6.16e-06	0.0001	0.0001	-0.05005
2025-06-18 15:38:31	66	6.16e-06	0.0001	0.0001	-0.041297
2025-06-18 15:38:32	67	6.16e-06	0.0001	0.0001	-0.041297
2025-06-18 15:38:33	68	6.16e-06	0.0001	0.0001	-0.045674
2025-06-18 15:38:35	70	6.14e-06	0.0001	0.0001	-0.054427
2025-06-18 15:38:35	70	6.16e-06	0.0001	0.0001	-0.05005
2025-06-18 15:38:36	71	6.16e-06	0.0001	0.0001	-0.045674
2025-06-18 15:38:37	72	6.16e-06	0.0001	0.0001	-0.045674
2025-06-18 15:38:38	73	6.16e-06	0.0001	0.0001	-0.045674
2025-06-18 15:38:39	74	6.16e-06	0.0001	0.0001	-0.041297
2025-06-18 15:38:40	75	6.16e-06	0.0001	0.0001	-0.028166
2025-06-18 15:38:41	76	6.16e-06	0.0001	0.0001	-0.045674
2025-06-18 15:38:43	78	6.16e-06	0.0001	0.0001	-0.05005
2025-06-18 15:38:43	78	6.16e-06	0.0001	0.0001	-0.045674
2025-06-18 15:38:44	79	6.16e-06	0.0001	0.0001	-0.03692
2025-06-18 15:38:45	80	6.16e-06	0.0001	0.0001	-0.023789
2025-06-18 15:38:46	81	6.16e-06	0.0001	0.0001	-0.045674
2025-06-18 15:38:47	82	6.16e-06	0.0001	0.0001	-0.045674
2025-06-18 15:38:48	83	6.16e-06	0.0001	0.0001	-0.041297
2025-06-18 15:38:49	84	6.16e-06	0.0001	0.0001	-0.032543
2025-06-18 15:38:50	85	6.14e-06	0.0001	0.0001	-0.045674
2025-06-18 15:38:51	86	6.16e-06	0.0001	0.0001	-0.045674
2025-06-18 15:38:52	87	6.16e-06	0.0001	0.0001	-0.041297
2025-06-18 15:38:53	88	6.16e-06	0.0001	0.0001	-0.032543
2025-06-18 15:38:54	89	6.14e-06	0.0001	0.0001	-0.054427
2025-06-18 15:38:55	90	6.14e-06	0.0001	0.0001	-0.041297
2025-06-18 15:38:56	91	6.14e-06	0.0001	0.0001	-0.028166
2025-06-18 15:38:57	92	6.16e-06	0.0001	0.0001	-0.032543
2025-06-18 15:38:58	93	6.16e-06	0.0001	0.0001	-0.045674
2025-06-18 15:38:59	94	6.16e-06	0.0001	0.0001	-0.05005
2025-06-18 15:39:00	95	6.16e-06	0.0001	0.0001	-0.054427
2025-06-18 15:39:01	96	6.16e-06	0.0001	0.0001	-0.045674
2025-06-18 15:39:02	97	6.16e-06	0.0001	0.0001	-0.03692
2025-06-18 15:39:03	98	6.16e-06	0.0001	0.0001	-0.05005
2025-06-18 15:39:04	99	6.16e-06	0.0001	0.0001	-0.05005
2025-06-18 15:39:05	100	6.16e-06	0.0001	0.0001	-0.041297
2025-06-18 15:39:06	101	6.16e-06	0.0001	0.0001	-0.041297
2025-06-18 15:39:07	102	6.16e-06	0.0001	0.0001	-0.03692
2025-06-18 15:39:08	103	6.16e-06	0.0001	0.0001	-0.054427
2025-06-18 15:39:09	104	6.16e-06	0.0001	0.0001	-0.05005
2025-06-18 15:39:10	105	6.14e-06	0.0001	0.0001	-0.03692
2025-06-18 15:39:11	106	6.16e-06	0.0001	0.0001	-0.045674
2025-06-18 15:39:12	107	6.16e-06	0.0001	0.0001	-0.05005
2025-06-18 15:39:13	108	6.16e-06	0.0001	0.0001	-0.03692
2025-06-18 15:39:14	109	6.16e-06	0.0001	0.0001	-0.05005
2025-06-18 15:39:15	110	6.16e-06	0.0001	0.0001	-0.054427
2025-06-18 15:39:16	111	6.16e-06	0.0001	0.0001	-0.032543
2025-06-18 15:39:17	112	6.16e-06	0.0001	0.0001	-0.041297
2025-06-18 15:39:18	113	6.16e-06	0.0001	0.0001	-0.041297
2025-06-18 15:39:19	114	6.16e-06	0.0001	0.0001	-0.05005
2025-06-18 15:39:20	115	6.16e-06	0.0001	0.0001	-0.032543
2025-06-18 15:39:21	116	6.16e-06	0.0001	0.0001	-0.041297
2025-06-18 15:39:22	117	6.16e-06	0.0001	0.0001	-0.041297
2025-06-18 15:39:23	118	6.16e-06	0.0001	0.0001	-0.045674
2025-06-18 15:39:24	119	6.16e-06	0.0001	0.0001	-0.03692
2025-06-18 15:39:25	120	6.16e-06	0.0001	0.0001	-0.045674
2025-06-18 15:39:26	121	6.16e-06	0.0001	0.0001	-0.041297
2025-06-18 15:39:27	122	6.14e-06	0.0001	0.0001	-0.028166
2025-06-18 15:39:28	123	6.16e-06	0.0001	0.0001	-0.032543
2025-06-18 15:39:29	124	6.16e-06	0.0001	0.0001	-0.03692
2025-06-18 15:39:30	125	6.16e-06	0.0001	0.0001	-0.03692
2025-06-18 15:39:31	126	6.16e-06	0.0001	0.0001	-0.03692
2025-06-18 15:39:32	127	6.16e-06	0.0001	0.0001	-0.041297
2025-06-18 15:39:33	128	6.16e-06	0.0001	0.0001	-0.041297
2025-06-18 15:39:34	129	6.14e-06	0.0001	0.0001	-0.045674
2025-06-18 15:39:35	130	6.16e-06	0.0001	0.0001	-0.05005
2025-06-18 15:39:36	131	6.16e-06	0.0001	0.0001	-0.045674
2025-06-18 15:39:37	132	6.16e-06	0.0001	0.0001	-0.032543
2025-06-18 15:39:38	133	6.14e-06	0.0001	0.0001	-0.05005
2025-06-18 15:39:39	134	6.14e-06	0.0001	0.0001	-0.03692
2025-06-18 15:39:40	135	6.16e-06	0.0001	0.0001	-0.03692
2025-06-18 15:39:41	136	6.16e-06	0.0001	0.0001	-0.028166
2025-06-18 15:39:42	137	6.16e-06	0.0001	0.0001	-0.054427
2025-06-18 15:39:43	138	6.16e-06	0.0001	0.0001	-0.05005
2025-06-18 15:39:44	139	6.16e-06	0.0001	0.0001	-0.045674
2025-06-18 15:39:45	140	6.16e-06	0.0001	0.0001	-0.041297
2025-06-18 15:39:46	141	6.16e-06	0.0001	0.0001	-0.045674
2025-06-18 15:39:47	142	6.16e-06	0.0001	0.0001	-0.045674
2025-06-18 15:39:48	143	6.16e-06	0.0001	0.0001	-0.041297
2025-06-18 15:39:49	144	6.16e-06	0.0001	0.0001	-0.023789
2025-06-18 15:39:50	145	6.16e-06	0.0001	0.0001	-0.05005
2025-06-18 15:39:51	146	6.16e-06	0.0001	0.0001	-0.041297
2025-06-18 15:39:52	147	6.16e-06	0.0001	0.0001	-0.03692
2025-06-18 15:39:52	147	6.16e-06	0.0001	0.0001	-0.041297
2025-06-18 15:39:53	148	6.14e-06	0.0001	0.0001	-0.041297
2025-06-18 15:39:54	149	6.16e-06	0.0001	0.0001	-0.05005
2025-06-18 15:39:55	150	6.16e-06	0.0001	0.0001	-0.041297
2025-06-18 15:39:56	151	6.16e-06	0.0001	0.0001	-0.041297
2025-06-18 15:39:57	152	6.16e-06	0.0001	0.0001	-0.045674
2025-06-18 15:39:58	153	6.16e-06	0.0001	0.0001	-0.041297
2025-06-18 15:39:59	154	6.16e-06	0.0001	0.0001	-0.045674
2025-06-18 15:40:00	155	6.16e-06	0.0001	0.0001	-0.041297
2025-06-18 15:40:01	156	6.16e-06	0.0001	0.0001	-0.05005
2025-06-18 15:40:02	157	6.16e-06	0.0001	0.0001	-0.045674
2025-06-18 15:40:03	158	6.16e-06	0.0001	0.0001	-0.03692
2025-06-18 15:40:04	159	6.16e-06	0.0001	0.0001	-0.045674
2025-06-18 15:40:05	160	6.16e-06	0.0001	0.0001	-0.032543
2025-06-18 15:40:06	161	6.16e-06	0.0001	0.0001	-0.032543
2025-06-18 15:40:07	162	6.16e-06	0.0001	0.0001	-0.019412
2025-06-18 15:40:08	163	6.16e-06	0.0001	0.0001	-0.045674
2025-06-18 15:40:09	164	6.16e-06	0.0001	0.0001	-0.041297
2025-06-18 15:40:10	165	6.14e-06	0.0001	0.0001	-0.03692
2025-06-18 15:40:11	166	6.16e-06	0.0001	0.0001	-0.041297
2025-06-18 15:40:12	167	6.16e-06	0.0001	0.0001	-0.054427
2025-06-18 15:40:13	168	6.16e-06	0.0001	0.0001	-0.054427
2025-06-18 15:40:14	169	6.14e-06	0.0001	0.0001	-0.041297
2025-06-18 15:40:15	170	6.16e-06	0.0001	0.0001	-0.045674
2025-06-18 15:40:16	171	6.16e-06	0.0001	0.0001	-0.03692
2025-06-18 15:40:17	172	6.16e-06	0.0001	0.0001	-0.054427
2025-06-18 15:40:18	173	6.16e-06	0.0001	0.0001	-0.054427
2025-06-18 15:40:18	173	6.16e-06	0.0001	0.0001	-0.045674
2025-06-18 15:40:19	174	6.16e-06	0.0001	0.0001	-0.03692
2025-06-18 15:40:20	175	6.14e-06	0.0001	0.0001	-0.032543
2025-06-18 15:40:21	176	6.16e-06	0.0001	0.0001	-0.045674
2025-06-18 15:40:22	177	6.16e-06	0.0001	0.0001	-0.041297
2025-06-18 15:40:23	178	6.16e-06	0.0001	0.0001	-0.058804
2025-06-18 15:40:24	179	6.16e-06	0.0001	0.0001	-0.03692
2025-06-18 15:40:25	180	6.16e-06	0.0001	0.0001	-0.032543
2025-06-18 15:40:26	181	6.16e-06	0.0001	0.0001	-0.03692
2025-06-18 15:40:27	182	6.16e-06	0.0001	0.0001	-0.05005
2025-06-18 15:40:28	183	6.16e-06	0.0001	0.0001	-0.03692
2025-06-18 15:40:29	184	6.16e-06	0.0001	0.0001	-0.05005
2025-06-18 15:40:30	185	6.16e-06	0.0001	0.0001	-0.045674
2025-06-18 15:40:31	186	6.16e-06	0.0001	0.0001	-0.032543
2025-06-18 15:40:32	187	6.16e-06	0.0001	0.0001	-0.05005
2025-06-18 15:40:33	188	6.14e-06	0.0001	0.0001	-0.028166
2025-06-18 15:40:34	189	6.16e-06	0.0001	0.0001	-0.058804
2025-06-18 15:40:35	190	6.16e-06	0.0001	0.0001	-0.05005
2025-06-18 15:40:36	191	6.16e-06	0.0001	0.0001	-0.041297
2025-06-18 15:40:37	192	6.16e-06	0.0001	0.0001	-0.045674
2025-06-18 15:40:38	193	6.16e-06	0.0001	0.0001	-0.05005
2025-06-18 15:40:39	194	6.14e-06	0.0001	0.0001	-0.045674
2025-06-18 15:40:40	195	6.16e-06	0.0001	0.0001	-0.045674
2025-06-18 15:40:41	196	6.16e-06	0.0001	0.0001	-0.041297
2025-06-18 15:40:42	197	6.14e-06	0.0001	0.0001	-0.03692
2025-06-18 15:40:43	198	6.16e-06	0.0001	0.0001	-0.041297
2025-06-18 15:40:44	199	6.16e-06	0.0001	0.0001	-0.045674
2025-06-18 15:40:44	199	6.16e-06	0.0001	0.0001	-0.032543
2025-06-18 15:40:45	200	6.16e-06	0.0001	0.0001	-0.03692
2025-06-18 15:40:46	201	6.16e-06	0.0001	0.0001	-0.045674
2025-06-18 15:40:47	202	6.16e-06	0.0001	0.0001	-0.041297
2025-06-18 15:40:48	203	6.16e-06	0.0001	0.0001	-0.03692
2025-06-18 15:40:49	204	6.16e-06	0.0001	0.0001	-0.05005
2025-06-18 15:40:50	205	6.16e-06	0.0001	0.0001	-0.054427
2025-06-18 15:40:51	206	6.16e-06	0.0001	0.0001	-0.05005
2025-06-18 15:40:52	207	6.16e-06	0.0001	0.0001	-0.058804
2025-06-18 15:40:53	208	6.14e-06	0.0001	0.0001	-0.05005
2025-06-18 15:40:54	209	6.16e-06	0.0001	0.0001	-0.03692
2025-06-18 15:40:55	210	6.16e-06	0.0001	0.0001	-0.041297
2025-06-18 15:40:56	211	6.16e-06	0.0001	0.0001	-0.041297
2025-06-18 15:40:57	212	6.16e-06	0.0001	0.0001	-0.041297
2025-06-18 15:40:58	213	6.16e-06	0.0001	0.0001	-0.045674
2025-06-18 15:40:59	214	6.16e-06	0.0001	0.0001	-0.045674
2025-06-18 15:41:00	215	6.14e-06	0.0001	0.0001	-0.045674
2025-06-18 15:41:01	216	6.16e-06	0.0001	0.0001	-0.041297
2025-06-18 15:41:02	217	6.14e-06	0.0001	0.0001	-0.041297
2025-06-18 15:41:03	218	6.14e-06	0.0001	0.0001	-0.032543
2025-06-18 15:41:04	219	6.16e-06	0.0001	0.0001	-0.032543
2025-06-18 15:41:05	220	6.14e-06	0.0001	0.0001	-0.03692
2025-06-18 15:41:06	221	6.16e-06	0.0001	0.0001	-0.045674
2025-06-18 15:41:07	222	6.16e-06	0.0001	0.0001	-0.05005
2025-06-18 15:41:08	223	6.16e-06	0.0001	0.0001	-0.045674
2025-06-18 15:41:08	223	6.16e-06	0.0001	0.0001	-0.03692
2025-06-18 15:41:09	224	6.16e-06	0.0001	0.0001	-0.041297
2025-06-18 15:41:10	225	6.16e-06	0.0001	0.0001	-0.041297
2025-06-18 15:41:11	226	6.14e-06	0.0001	0.0001	-0.03692
2025-06-18 15:41:12	227	6.16e-06	0.0001	0.0001	-0.054427
2025-06-18 15:41:13	228	6.16e-06	0.0001	0.0001	-0.03692
2025-06-18 15:41:14	229	6.16e-06	0.0001	0.0001	-0.03692
2025-06-18 15:41:15	230	6.16e-06	0.0001	0.0001	-0.045674
2025-06-18 15:41:16	231	6.14e-06	0.0001	0.0001	-0.05005
2025-06-18 15:41:17	232	6.16e-06	0.0001	0.0001	-0.041297
2025-06-18 15:41:18	233	6.16e-06	0.0001	0.0001	-0.045674
2025-06-18 15:41:19	234	6.16e-06	0.0001	0.0001	-0.03692
2025-06-18 15:41:20	235	6.16e-06	0.0001	0.0001	-0.041297
2025-06-18 15:41:21	236	6.16e-06	0.0001	0.0001	-0.03692
2025-06-18 15:41:22	237	6.16e-06	0.0001	0.0001	-0.03692
2025-06-18 15:41:23	238	6.16e-06	0.0001	0.0001	-0.05005
2025-06-18 15:41:24	239	6.16e-06	0.0001	0.0001	-0.03692
2025-06-18 15:41:25	240	6.16e-06	0.0001	0.0001	-0.03692
2025-06-18 15:41:26	241	6.16e-06	0.0001	0.0001	-0.03692
2025-06-18 15:41:27	242	6.16e-06	0.0001	0.0001	-0.03692
2025-06-18 15:41:28	243	6.16e-06	0.0001	0.0001	-0.045674
2025-06-18 15:41:29	244	6.16e-06	0.0001	0.0001	-0.03692
2025-06-18 15:41:30	245	6.16e-06	0.0001	0.0001	-0.045674
2025-06-18 15:41:31	246	6.16e-06	0.0001	0.0001	-0.041297
2025-06-18 15:41:32	247	6.16e-06	0.0001	0.0001	-0.03692
2025-06-18 15:41:33	248	6.16e-06	0.0001	0.0001	-0.045674
2025-06-18 15:41:34	249	6.16e-06	0.0001	0.0001	-0.03692
2025-06-18 15:41:34	249	6.16e-06	0.0001	0.0001	-0.041297
2025-06-18 15:41:35	250	6.16e-06	0.0001	0.0001	-0.032543
2025-06-18 15:41:36	251	6.16e-06	0.0001	0.0001	-0.041297
2025-06-18 15:41:37	252	6.16e-06	0.0001	0.0001	-0.03692
2025-06-18 15:41:38	253	6.16e-06	0.0001	0.0001	-0.028166
2025-06-18 15:41:39	254	6.14e-06	0.0001	0.0001	-0.045674
2025-06-18 15:41:40	255	6.16e-06	0.0001	0.0001	-0.045674
2025-06-18 15:41:41	256	6.16e-06	0.0001	0.0001	-0.03692
2025-06-18 15:41:42	257	6.18e-06	0.0001	0.0001	-0.045674
2025-06-18 15:41:43	258	6.16e-06	0.0001	0.0001	-0.041297
2025-06-18 15:41:44	259	6.16e-06	0.0001	0.0001	-0.054427
2025-06-18 15:41:45	260	6.16e-06	0.0001	0.0001	-0.023789
2025-06-18 15:41:46	261	6.16e-06	0.0001	0.0001	-0.03692
2025-06-18 15:41:47	262	6.16e-06	0.0001	0.0001	-0.05005
2025-06-18 15:41:48	263	6.16e-06	0.0001	0.0001	-0.041297
2025-06-18 15:41:49	264	6.14e-06	0.0001	0.0001	-0.041297
2025-06-18 15:41:50	265	6.14e-06	0.0001	0.0001	-0.03692
2025-06-18 15:41:51	266	6.16e-06	0.0001	0.0001	-0.045674
2025-06-18 15:41:52	267	6.16e-06	0.0001	0.0001	-0.045674
2025-06-18 15:41:53	268	6.16e-06	0.0001	0.0001	-0.05005
2025-06-18 15:41:54	269	6.16e-06	0.0001	0.0001	-0.032543
2025-06-18 15:41:55	270	6.16e-06	0.0001	0.0001	-0.045674
2025-06-18 15:41:56	271	6.16e-06	0.0001	0.0001	-0.05005
2025-06-18 15:41:57	272	6.14e-06	0.0001	0.0001	-0.032543
2025-06-18 15:41:58	273	6.16e-06	0.0001	0.0001	-0.045674
2025-06-18 15:41:59	274	6.16e-06	0.0001	0.0001	-0.032543
2025-06-18 15:42:00	275	6.16e-06	0.0001	0.0001	-0.041297
2025-06-18 15:42:01	276	6.16e-06	0.0001	0.0001	-0.041297
2025-06-18 15:42:02	277	6.16e-06	0.0001	0.0001	-0.045674
2025-06-18 15:42:03	278	6.16e-06	0.0001	0.0001	-0.03692
2025-06-18 15:42:04	279	6.16e-06	0.0001	0.0001	-0.041297
2025-06-18 15:42:05	280	6.16e-06	0.0001	0.0001	-0.041297
2025-06-18 15:42:06	281	6.14e-06	0.0001	0.0001	-0.041297
2025-06-18 15:42:07	282	6.16e-06	0.0001	0.0001	-0.028166
2025-06-18 15:42:08	283	6.16e-06	0.0001	0.0001	-0.041297
2025-06-18 15:42:10	285	6.16e-06	0.0001	0.0001	-0.045674
2025-06-18 15:42:11	286	6.16e-06	0.0001	0.0001	-0.032543
2025-06-18 15:42:12	287	6.16e-06	0.0001	0.0001	-0.054427
2025-06-18 15:42:13	288	6.16e-06	0.0001	0.0001	-0.054427
2025-06-18 15:42:14	289	6.14e-06	0.0001	0.0001	-0.03692
2025-06-18 15:42:15	290	6.16e-06	0.0001	0.0001	-0.045674
2025-06-18 15:42:16	291	6.16e-06	0.0001	0.0001	-0.045674
2025-06-18 15:42:17	292	6.16e-06	0.0001	0.0001	-0.045674
2025-06-18 15:42:18	293	6.14e-06	0.0001	0.0001	-0.041297
2025-06-18 15:42:19	294	6.16e-06	0.0001	0.0001	-0.041297
2025-06-18 15:42:20	295	6.16e-06	0.0001	0.0001	-0.045674
2025-06-18 15:42:21	296	6.16e-06	0.0001	0.0001	-0.045674
2025-06-18 15:42:22	297	6.14e-06	0.0001	0.0001	-0.03692
2025-06-18 15:42:23	298	6.16e-06	0.0001	0.0001	-0.03692
2025-06-18 15:42:24	299	6.16e-06	0.0001	0.0001	-0.03692
2025-06-18 15:42:25	300	6.16e-06	0.0001	0.0001	-0.028166
2025-06-18 15:42:26	301	6.16e-06	0.0001	0.0001	-0.041297
2025-06-18 15:42:27	302	6.16e-06	0.0001	0.0001	-0.054427
2025-06-18 15:42:28	303	6.16e-06	0.0001	0.0001	-0.041297
2025-06-18 15:42:29	304	6.16e-06	0.0001	0.0001	-0.03692
2025-06-18 15:42:30	305	6.16e-06	0.0001	0.0001	-0.041297
2025-06-18 15:42:31	306	6.16e-06	0.0001	0.0001	-0.045674
2025-06-18 15:42:32	307	6.16e-06	0.0001	0.0001	-0.05005
2025-06-18 15:42:33	308	6.16e-06	0.0001	0.0001	-0.045674
2025-06-18 15:42:35	310	6.16e-06	0.0001	0.0001	-0.05005
2025-06-18 15:42:36	311	6.16e-06	0.0001	0.0001	-0.045674
2025-06-18 15:42:37	312	6.16e-06	0.0001	0.0001	-0.03692
2025-06-18 15:42:38	313	6.16e-06	0.0001	0.0001	-0.045674
2025-06-18 15:42:39	314	6.16e-06	0.0001	0.0001	-0.03692
2025-06-18 15:42:40	315	6.16e-06	0.0001	0.0001	-0.054427
2025-06-18 15:42:41	316	6.16e-06	0.0001	0.0001	-0.028166
2025-06-18 15:42:43	318	6.16e-06	0.0001	0.0001	-0.041297
2025-06-18 15:42:43	318	6.14e-06	0.0001	0.0001	-0.041297
2025-06-18 15:42:44	319	6.16e-06	0.0001	0.0001	-0.045674
2025-06-18 15:42:45	320	6.16e-06	0.0001	0.0001	-0.041297
2025-06-18 15:42:46	321	6.16e-06	0.0001	0.0001	-0.03692
2025-06-18 15:42:47	322	6.16e-06	0.0001	0.0001	-0.041297
2025-06-18 15:42:48	323	6.16e-06	0.0001	0.0001	-0.032543
2025-06-18 15:42:49	324	6.16e-06	0.0001	0.0001	-0.028166
2025-06-18 15:42:51	326	6.16e-06	0.0001	0.0001	-0.028166
2025-06-18 15:42:51	326	6.16e-06	0.0001	0.0001	-0.045674
2025-06-18 15:42:52	327	6.16e-06	0.0001	0.0001	-0.03692
2025-06-18 15:42:53	328	6.16e-06	0.0001	0.0001	-0.028166
2025-06-18 15:42:54	329	6.16e-06	0.0001	0.0001	-0.05005
2025-06-18 15:42:55	330	6.16e-06	0.0001	0.0001	-0.041297
2025-06-18 15:42:56	331	6.16e-06	0.0001	0.0001	-0.05005
2025-06-18 15:42:57	332	6.16e-06	0.0001	0.0001	-0.03692
2025-06-18 15:42:59	334	6.16e-06	0.0001	0.0001	-0.041297
2025-06-18 15:43:00	335	6.16e-06	0.0001	0.0001	-0.041297
2025-06-18 15:43:00	335	6.16e-06	0.0001	0.0001	-0.05005
2025-06-18 15:43:01	336	6.16e-06	0.0001	0.0001	-0.05005
2025-06-18 15:43:02	337	6.16e-06	0.0001	0.0001	-0.054427
2025-06-18 15:43:03	338	6.16e-06	0.0001	0.0001	-0.054427
2025-06-18 15:43:04	339	6.14e-06	0.0001	0.0001	-0.045674
2025-06-18 15:43:05	340	6.16e-06	0.0001	0.0001	-0.03692
2025-06-18 15:43:06	341	6.16e-06	0.0001	0.0001	-0.028166
2025-06-18 15:43:07	342	6.16e-06	0.0001	0.0001	-0.032543
2025-06-18 15:43:08	343	6.16e-06	0.0001	0.0001	-0.032543
2025-06-18 15:43:09	344	6.16e-06	0.0001	0.0001	-0.028166
2025-06-18 15:43:10	345	6.16e-06	0.0001	0.0001	-0.054427
2025-06-18 15:43:11	346	6.16e-06	0.0001	0.0001	-0.032543
2025-06-18 15:43:12	347	6.14e-06	0.0001	0.0001	-0.05005
2025-06-18 15:43:13	348	6.14e-06	0.0001	0.0001	-0.054427
2025-06-18 15:43:14	349	6.16e-06	0.0001	0.0001	-0.05005
2025-06-18 15:43:15	350	6.16e-06	0.0001	0.0001	-0.03692
2025-06-18 15:43:17	352	6.16e-06	0.0001	0.0001	-0.032543
2025-06-18 15:43:17	352	6.16e-06	0.0001	0.0001	-0.041297
2025-06-18 15:43:18	353	6.16e-06	0.0001	0.0001	-0.03692
2025-06-18 15:43:19	354	6.16e-06	0.0001	0.0001	-0.054427
2025-06-18 15:43:21	356	6.16e-06	0.0001	0.0001	-0.041297
2025-06-18 15:43:22	357	6.16e-06	0.0001	0.0001	-0.045674
2025-06-18 15:43:23	358	6.16e-06	0.0001	0.0001	-0.032543
2025-06-18 15:43:24	359	6.16e-06	0.0001	0.0001	-0.032543
2025-06-18 15:43:25	360	6.16e-06	0.0001	0.0001	-0.03692
2025-06-18 15:43:26	361	6.16e-06	0.0001	0.0001	-0.05005
2025-06-18 15:43:26	361	6.16e-06	0.0001	0.0001	-0.05005
2025-06-18 15:43:27	362	6.16e-06	0.0001	0.0001	-0.054427
2025-06-18 15:43:28	363	6.16e-06	0.0001	0.0001	-0.041297
2025-06-18 15:43:29	364	6.16e-06	0.0001	0.0001	-0.045674
2025-06-18 15:43:30	365	6.16e-06	0.0001	0.0001	-0.054427
2025-06-18 15:43:31	366	6.16e-06	0.0001	0.0001	-0.045674
2025-06-18 15:43:32	367	6.16e-06	0.0001	0.0001	-0.05005
2025-06-18 15:43:33	368	6.16e-06	0.0001	0.0001	-0.045674
2025-06-18 15:43:34	369	6.16e-06	0.0001	0.0001	-0.03692
2025-06-18 15:43:35	370	6.16e-06	0.0001	0.0001	-0.054427
2025-06-18 15:43:36	371	6.14e-06	0.0001	0.0001	-0.041297
2025-06-18 15:43:37	372	6.16e-06	0.0001	0.0001	-0.03692
2025-06-18 15:43:38	373	6.16e-06	0.0001	0.0001	-0.032543
2025-06-18 15:43:39	374	6.16e-06	0.0001	0.0001	-0.054427
2025-06-18 15:43:40	375	6.16e-06	0.0001	0.0001	-0.041297
2025-06-18 15:43:41	376	6.16e-06	0.0001	0.0001	-0.041297
2025-06-18 15:43:42	377	6.16e-06	0.0001	0.0001	-0.05005
2025-06-18 15:43:43	378	6.16e-06	0.0001	0.0001	-0.03692
2025-06-18 15:43:44	379	6.16e-06	0.0001	0.0001	-0.03692
2025-06-18 15:43:45	380	6.16e-06	0.0001	0.0001	-0.045674
2025-06-18 15:43:46	381	6.14e-06	0.0001	0.0001	-0.054427
2025-06-18 15:43:47	382	6.16e-06	0.0001	0.0001	-0.045674
2025-06-18 15:43:48	383	6.16e-06	0.0001	0.0001	-0.03692
2025-06-18 15:43:49	384	6.14e-06	0.0001	0.0001	-0.041297
2025-06-18 15:43:50	385	6.14e-06	0.0001	0.0001	-0.03692
2025-06-18 15:43:51	386	6.16e-06	0.0001	0.0001	-0.041297
2025-06-18 15:43:52	387	6.16e-06	0.0001	0.0001	-0.041297
2025-06-18 15:43:53	388	6.16e-06	0.0001	0.0001	-0.03692
2025-06-18 15:43:54	389	6.16e-06	0.0001	0.0001	-0.054427
2025-06-18 15:43:55	390	6.16e-06	0.0001	0.0001	-0.05005
2025-06-18 15:43:56	391	6.16e-06	0.0001	0.0001	-0.032543
2025-06-18 15:43:57	392	6.16e-06	0.0001	0.0001	-0.03692
2025-06-18 15:43:58	393	6.16e-06	0.0001	0.0001	-0.05005
2025-06-18 15:43:59	394	6.18e-06	0.0001	0.0001	-0.05005
2025-06-18 15:44:00	395	6.16e-06	0.0001	0.0001	-0.045674
2025-06-18 15:44:01	396	6.16e-06	0.0001	0.0001	-0.03692
2025-06-18 15:44:02	397	6.16e-06	0.0001	0.0001	-0.05005
2025-06-18 15:44:03	398	6.16e-06	0.0001	0.0001	-0.054427
2025-06-18 15:44:04	399	6.16e-06	0.0001	0.0001	-0.028166
2025-06-18 15:44:05	400	6.14e-06	0.0001	0.0001	-0.03692
2025-06-18 15:44:06	401	6.16e-06	0.0001	0.0001	-0.058804
2025-06-18 15:44:07	402	6.16e-06	0.0001	0.0001	-0.03692
2025-06-18 15:44:08	403	6.16e-06	0.0001	0.0001	-0.032543
2025-06-18 15:44:09	404	6.16e-06	0.0001	0.0001	-0.041297
2025-06-18 15:44:10	405	6.16e-06	0.0001	0.0001	-0.041297
2025-06-18 15:44:11	406	6.16e-06	0.0001	0.0001	-0.041297
2025-06-18 15:44:12	407	6.16e-06	0.0001	0.0001	-0.032543
2025-06-18 15:44:13	408	6.16e-06	0.0001	0.0001	-0.05005
2025-06-18 15:44:14	409	6.16e-06	0.0001	0.0001	-0.03692
2025-06-18 15:44:15	410	6.16e-06	0.0001	0.0001	-0.03692
2025-06-18 15:44:16	411	6.16e-06	0.0001	0.0001	-0.041297
2025-06-18 15:44:17	412	6.16e-06	0.0001	0.0001	-0.03692
2025-06-18 15:44:18	413	6.16e-06	0.0001	0.0001	-0.05005
2025-06-18 15:44:19	414	6.16e-06	0.0001	0.0001	-0.032543
2025-06-18 15:44:20	415	6.16e-06	0.0001	0.0001	-0.05005
2025-06-18 15:44:21	416	6.16e-06	0.0001	0.0001	-0.028166
2025-06-18 15:44:22	417	6.16e-06	0.0001	0.0001	-0.028166
2025-06-18 15:44:23	418	6.11e-06	0.0001	0.0001	-0.045674
2025-06-18 15:44:24	419	6.14e-06	0.0001	0.0001	-0.032543
2025-06-18 15:44:25	420	6.16e-06	0.0001	0.0001	-0.03692
2025-06-18 15:44:25	420	6.14e-06	0.0001	0.0001	-0.041297
2025-06-18 15:44:26	421	6.16e-06	0.0001	0.0001	-0.041297
2025-06-18 15:44:27	422	6.16e-06	0.0001	0.0001	-0.045674
2025-06-18 15:44:28	423	6.16e-06	0.0001	0.0001	-0.041297
2025-06-18 15:44:29	424	6.16e-06	0.0001	0.0001	-0.032543
2025-06-18 15:44:30	425	6.16e-06	0.0001	0.0001	-0.041297
2025-06-18 15:44:31	426	6.16e-06	0.0001	0.0001	-0.041297
2025-06-18 15:44:32	427	6.16e-06	0.0001	0.0001	-0.05005
2025-06-18 15:44:33	428	6.16e-06	0.0001	0.0001	-0.041297
2025-06-18 15:44:34	429	6.16e-06	0.0001	0.0001	-0.045674
2025-06-18 15:44:35	430	6.16e-06	0.0001	0.0001	-0.045674
2025-06-18 15:44:36	431	6.16e-06	0.0001	0.0001	-0.03692
2025-06-18 15:44:37	432	6.16e-06	0.0001	0.0001	-0.03692
2025-06-18 15:44:38	433	6.16e-06	0.0001	0.0001	-0.045674
2025-06-18 15:44:39	434	6.16e-06	0.0001	0.0001	-0.03692
2025-06-18 15:44:40	435	6.16e-06	0.0001	0.0001	-0.05005
2025-06-18 15:44:41	436	6.16e-06	0.0001	0.0001	-0.03692
2025-06-18 15:44:42	437	6.16e-06	0.0001	0.0001	-0.045674
2025-06-18 15:44:43	438	6.16e-06	0.0001	0.0001	-0.045674
2025-06-18 15:44:44	439	6.16e-06	0.0001	0.0001	-0.045674
2025-06-18 15:44:45	440	6.16e-06	0.0001	0.0001	-0.041297
2025-06-18 15:44:46	441	6.16e-06	0.0001	0.0001	-0.03692
2025-06-18 15:44:47	442	6.16e-06	0.0001	0.0001	-0.05005
2025-06-18 15:44:48	443	6.16e-06	0.0001	0.0001	-0.03692
2025-06-18 15:44:49	444	6.16e-06	0.0001	0.0001	-0.03692
2025-06-18 15:44:50	445	6.16e-06	0.0001	0.0001	-0.03692
2025-06-18 15:44:51	446	6.16e-06	0.0001	0.0001	-0.032543
2025-06-18 15:44:51	446	6.16e-06	0.0001	0.0001	-0.045674
2025-06-18 15:44:52	447	6.16e-06	0.0001	0.0001	-0.041297
2025-06-18 15:44:53	448	6.16e-06	0.0001	0.0001	-0.03692
2025-06-18 15:44:54	449	6.16e-06	0.0001	0.0001	-0.041297
2025-06-18 15:44:55	450	6.16e-06	0.0001	0.0001	-0.05005
2025-06-18 15:44:56	451	6.16e-06	0.0001	0.0001	-0.032543
2025-06-18 15:44:57	452	6.16e-06	0.0001	0.0001	-0.041297
2025-06-18 15:44:58	453	6.14e-06	0.0001	0.0001	-0.054427
2025-06-18 15:44:59	454	6.16e-06	0.0001	0.0001	-0.028166
2025-06-18 15:45:00	455	6.16e-06	0.0001	0.0001	-0.041297
2025-06-18 15:45:01	456	6.16e-06	0.0001	0.0001	-0.05005
2025-06-18 15:45:02	457	6.14e-06	0.0001	0.0001	-0.028166
2025-06-18 15:45:03	458	6.16e-06	0.0001	0.0001	-0.028166
2025-06-18 15:45:04	459	6.16e-06	0.0001	0.0001	-0.045674
2025-06-18 15:45:05	460	6.16e-06	0.0001	0.0001	-0.058804
2025-06-18 15:45:06	461	6.16e-06	0.0001	0.0001	-0.045674
2025-06-18 15:45:07	462	6.16e-06	0.0001	0.0001	-0.045674
2025-06-18 15:45:08	463	6.16e-06	0.0001	0.0001	-0.045674
2025-06-18 15:45:09	464	6.16e-06	0.0001	0.0001	-0.03692
2025-06-18 15:45:10	465	6.16e-06	0.0001	0.0001	-0.03692
2025-06-18 15:45:11	466	6.14e-06	0.0001	0.0001	-0.032543
2025-06-18 15:45:12	467	6.16e-06	0.0001	0.0001	-0.045674
2025-06-18 15:45:13	468	6.16e-06	0.0001	0.0001	-0.045674
2025-06-18 15:45:14	469	6.16e-06	0.0001	0.0001	-0.045674
2025-06-18 15:45:15	470	6.14e-06	0.0001	0.0001	-0.045674
2025-06-18 15:45:16	471	6.16e-06	0.0001	0.0001	-0.045674
2025-06-18 15:45:17	472	6.16e-06	0.0001	0.0001	-0.054427
2025-06-18 15:45:18	473	6.16e-06	0.0001	0.0001	-0.041297
2025-06-18 15:45:18	473	6.16e-06	0.0001	0.0001	-0.045674
2025-06-18 15:45:19	474	6.16e-06	0.0001	0.0001	-0.045674
2025-06-18 15:45:20	475	6.16e-06	0.0001	0.0001	-0.03692
2025-06-18 15:45:21	476	6.16e-06	0.0001	0.0001	-0.03692
2025-06-18 15:45:22	477	6.16e-06	0.0001	0.0001	-0.045674
2025-06-18 15:45:23	478	6.16e-06	0.0001	0.0001	-0.045674
2025-06-18 15:45:24	479	6.16e-06	0.0001	0.0001	-0.03692
2025-06-18 15:45:25	480	6.16e-06	0.0001	0.0001	-0.045674
2025-06-18 15:45:26	481	6.16e-06	0.0001	0.0001	-0.03692
2025-06-18 15:45:27	482	6.16e-06	0.0001	0.0001	-0.045674
2025-06-18 15:45:28	483	6.16e-06	0.0001	0.0001	-0.03692
2025-06-18 15:45:29	484	6.14e-06	0.0001	0.0001	-0.045674
2025-06-18 15:45:30	485	6.16e-06	0.0001	0.0001	-0.03692
2025-06-18 15:45:31	486	6.16e-06	0.0001	0.0001	-0.058804
2025-06-18 15:45:32	487	6.16e-06	0.0001	0.0001	-0.045674
2025-06-18 15:45:33	488	6.16e-06	0.0001	0.0001	-0.028166
2025-06-18 15:45:34	489	6.16e-06	0.0001	0.0001	-0.028166
2025-06-18 15:45:35	490	6.16e-06	0.0001	0.0001	-0.03692
2025-06-18 15:45:36	491	6.16e-06	0.0001	0.0001	-0.041297
2025-06-18 15:45:37	492	6.16e-06	0.0001	0.0001	-0.045674
2025-06-18 15:45:38	493	6.16e-06	0.0001	0.0001	-0.045674
2025-06-18 15:45:39	494	6.16e-06	0.0001	0.0001	-0.041297
2025-06-18 15:45:40	495	6.16e-06	0.0001	0.0001	-0.03692
2025-06-18 15:45:41	496	6.16e-06	0.0001	0.0001	-0.03692
2025-06-18 15:45:42	497	6.16e-06	0.0001	0.0001	-0.032543
2025-06-18 15:45:43	498	6.16e-06	0.0001	0.0001	-0.05005
2025-06-18 15:45:43	498	6.16e-06	0.0001	0.0001	-0.05005
2025-06-18 15:45:44	499	6.16e-06	0.0001	0.0001	-0.023789
2025-06-18 15:45:45	500	6.16e-06	0.0001	0.0001	-0.028166
2025-06-18 15:45:46	501	6.16e-06	0.0001	0.0001	-0.041297
2025-06-18 15:45:47	502	6.16e-06	0.0001	0.0001	-0.045674
2025-06-18 15:45:48	503	6.16e-06	0.0001	0.0001	-0.041297
2025-06-18 15:45:49	504	6.16e-06	0.0001	0.0001	-0.041297
2025-06-18 15:45:50	505	6.16e-06	0.0001	0.0001	-0.041297
2025-06-18 15:45:51	506	6.14e-06	0.0001	0.0001	-0.045674
2025-06-18 15:45:52	507	6.16e-06	0.0001	0.0001	-0.032543
2025-06-18 15:45:53	508	6.16e-06	0.0001	0.0001	-0.045674
2025-06-18 15:45:54	509	6.16e-06	0.0001	0.0001	-0.03692
2025-06-18 15:45:55	510	6.16e-06	0.0001	0.0001	-0.03692
2025-06-18 15:45:56	511	6.16e-06	0.0001	0.0001	-0.045674
2025-06-18 15:45:57	512	6.16e-06	0.0001	0.0001	-0.03692
2025-06-18 15:45:58	513	6.16e-06	0.0001	0.0001	-0.05005
2025-06-18 15:45:59	514	6.16e-06	0.0001	0.0001	-0.058804
2025-06-18 15:46:00	515	6.16e-06	0.0001	0.0001	-0.03692
2025-06-18 15:46:01	516	6.16e-06	0.0001	0.0001	-0.045674
2025-06-18 15:46:02	517	6.16e-06	0.0001	0.0001	-0.045674
2025-06-18 15:46:03	518	6.16e-06	0.0001	0.0001	-0.041297
2025-06-18 15:46:04	519	6.16e-06	0.0001	0.0001	-0.041297
2025-06-18 15:46:05	520	6.16e-06	0.0001	0.0001	-0.041297
2025-06-18 15:46:06	521	6.16e-06	0.0001	0.0001	-0.045674
2025-06-18 15:46:07	522	6.16e-06	0.0001	0.0001	-0.028166
2025-06-18 15:46:08	523	6.16e-06	0.0001	0.0001	-0.03692
2025-06-18 15:46:08	523	6.16e-06	0.0001	0.0001	-0.03692
2025-06-18 15:46:09	524	6.16e-06	0.0001	0.0001	-0.03692
2025-06-18 15:46:10	525	6.16e-06	0.0001	0.0001	-0.063181
2025-06-18 15:46:11	526	6.16e-06	0.0001	0.0001	-0.03692
2025-06-18 15:46:12	527	6.16e-06	0.0001	0.0001	-0.03692
2025-06-18 15:46:13	528	6.16e-06	0.0001	0.0001	-0.041297
2025-06-18 15:46:14	529	6.16e-06	0.0001	0.0001	-0.05005
2025-06-18 15:46:15	530	6.16e-06	0.0001	0.0001	-0.05005
2025-06-18 15:46:16	531	6.14e-06	0.0001	0.0001	-0.045674
2025-06-18 15:46:17	532	6.16e-06	0.0001	0.0001	-0.03692
2025-06-18 15:46:18	533	6.16e-06	0.0001	0.0001	-0.041297
2025-06-18 15:46:19	534	6.16e-06	0.0001	0.0001	-0.032543
2025-06-18 15:46:20	535	6.16e-06	0.0001	0.0001	-0.054427
2025-06-18 15:46:21	536	6.16e-06	0.0001	0.0001	-0.045674
2025-06-18 15:46:22	537	6.16e-06	0.0001	0.0001	-0.05005
2025-06-18 15:46:23	538	6.16e-06	0.0001	0.0001	-0.041297
2025-06-18 15:46:24	539	6.16e-06	0.0001	0.0001	-0.03692
2025-06-18 15:46:25	540	6.12e-06	0.0001	0.0001	-0.041297
2025-06-18 15:46:26	541	6.16e-06	0.0001	0.0001	-0.045674
2025-06-18 15:46:27	542	6.14e-06	0.0001	0.0001	-0.041297
2025-06-18 15:46:28	543	6.16e-06	0.0001	0.0001	-0.041297
2025-06-18 15:46:29	544	6.16e-06	0.0001	0.0001	-0.03692
2025-06-18 15:46:30	545	6.16e-06	0.0001	0.0001	-0.041297
2025-06-18 15:46:31	546	6.16e-06	0.0001	0.0001	-0.041297
2025-06-18 15:46:32	547	6.16e-06	0.0001	0.0001	-0.03692
2025-06-18 15:46:33	548	6.16e-06	0.0001	0.0001	-0.028166
2025-06-18 15:46:34	549	6.16e-06	0.0001	0.0001	-0.03692
2025-06-18 15:46:35	550	6.16e-06	0.0001	0.0001	-0.045674
2025-06-18 15:46:36	551	6.16e-06	0.0001	0.0001	-0.045674
2025-06-18 15:46:37	552	6.16e-06	0.0001	0.0001	-0.028166
2025-06-18 15:46:38	553	6.16e-06	0.0001	0.0001	-0.03692
2025-06-18 15:46:39	554	6.16e-06	0.0001	0.0001	-0.041297
2025-06-18 15:46:40	555	6.16e-06	0.0001	0.0001	-0.041297
2025-06-18 15:46:41	556	6.16e-06	0.0001	0.0001	-0.05005
2025-06-18 15:46:43	558	6.16e-06	0.0001	0.0001	-0.05005
2025-06-18 15:46:43	558	6.16e-06	0.0001	0.0001	-0.041297
2025-06-18 15:46:44	559	6.16e-06	0.0001	0.0001	-0.054427
2025-06-18 15:46:45	560	6.16e-06	0.0001	0.0001	-0.041297
2025-06-18 15:46:46	561	6.16e-06	0.0001	0.0001	-0.03692
2025-06-18 15:46:47	562	6.16e-06	0.0001	0.0001	-0.041297
2025-06-18 15:46:48	563	6.16e-06	0.0001	0.0001	-0.05005
2025-06-18 15:46:49	564	6.16e-06	0.0001	0.0001	-0.05005
2025-06-18 15:46:51	566	6.16e-06	0.0001	0.0001	-0.045674
2025-06-18 15:46:51	566	6.16e-06	0.0001	0.0001	-0.03692
2025-06-18 15:46:52	567	6.14e-06	0.0001	0.0001	-0.05005
2025-06-18 15:46:53	568	6.16e-06	0.0001	0.0001	-0.058804
2025-06-18 15:46:54	569	6.16e-06	0.0001	0.0001	-0.045674
2025-06-18 15:46:55	570	6.16e-06	0.0001	0.0001	-0.05005
2025-06-18 15:46:56	571	6.16e-06	0.0001	0.0001	-0.041297
2025-06-18 15:46:57	572	6.18e-06	0.0001	0.0001	-0.045674
2025-06-18 15:46:59	574	6.16e-06	0.0001	0.0001	-0.03692
2025-06-18 15:47:00	575	6.16e-06	0.0001	0.0001	-0.045674
2025-06-18 15:47:00	575	6.14e-06	0.0001	0.0001	-0.054427
2025-06-18 15:47:01	576	6.16e-06	0.0001	0.0001	-0.032543
2025-06-18 15:47:02	577	6.16e-06	0.0001	0.0001	-0.023789
2025-06-18 15:47:03	578	6.16e-06	0.0001	0.0001	-0.045674
2025-06-18 15:47:04	579	6.16e-06	0.0001	0.0001	-0.032543
2025-06-18 15:47:05	580	6.16e-06	0.0001	0.0001	-0.03692
2025-06-18 15:47:07	582	6.16e-06	0.0001	0.0001	-0.05005
2025-06-18 15:47:08	583	6.16e-06	0.0001	0.0001	-0.045674
2025-06-18 15:47:08	583	6.16e-06	0.0001	0.0001	-0.058804
2025-06-18 15:47:09	584	6.16e-06	0.0001	0.0001	-0.041297
2025-06-18 15:47:10	585	6.16e-06	0.0001	0.0001	-0.054427
2025-06-18 15:47:11	586	6.16e-06	0.0001	0.0001	-0.05005
2025-06-18 15:47:12	587	6.16e-06	0.0001	0.0001	-0.041297
2025-06-18 15:47:13	588	6.16e-06	0.0001	0.0001	-0.045674
2025-06-18 15:47:14	589	6.16e-06	0.0001	0.0001	-0.05005
2025-06-18 15:47:15	590	6.16e-06	0.0001	0.0001	-0.028166
2025-06-18 15:47:17	592	6.16e-06	0.0001	0.0001	-0.045674
2025-06-18 15:47:17	592	6.16e-06	0.0001	0.0001	-0.05005
2025-06-18 15:47:18	593	6.16e-06	0.0001	0.0001	-0.045674
2025-06-18 15:47:19	594	6.16e-06	0.0001	0.0001	-0.03692
2025-06-18 15:47:20	595	6.16e-06	0.0001	0.0001	-0.05005
2025-06-18 15:47:21	596	6.11e-06	0.0001	0.0001	-0.03692
2025-06-18 15:47:22	597	6.07e-06	0.0001	0.0001	-0.045674
2025-06-18 15:47:24	599	6.05e-06	0.0001	0.0001	-0.041297
2025-06-18 15:47:25	600	6.07e-06	0.0001	0.0001	-0.054427
2025-06-18 15:47:25	600	6.07e-06	0.0001	0.0001	-0.041297
2025-06-18 15:47:26	601	6.07e-06	0.0001	0.0001	-0.045674
2025-06-18 15:47:27	602	6.07e-06	0.0001	0.0001	-0.041297
2025-06-18 15:47:28	603	6.07e-06	0.0001	0.0001	-0.03692
2025-06-18 15:47:29	604	6.05e-06	0.0001	0.0001	-0.045674
2025-06-18 15:47:30	605	6.05e-06	0.0001	0.0001	-0.041297
2025-06-18 15:47:32	607	6.05e-06	0.0001	0.0001	-0.041297
2025-06-18 15:47:33	608	6.07e-06	0.0001	0.0001	-0.028166
2025-06-18 15:47:34	609	6.07e-06	0.0001	0.0001	-0.03692
2025-06-18 15:47:35	610	6.05e-06	0.0001	0.0001	-0.05005
2025-06-18 15:47:36	611	6.05e-06	0.0001	0.0001	-0.041297
2025-06-18 15:47:37	612	6.05e-06	0.0001	0.0001	-0.045674
2025-06-18 15:47:38	613	6.05e-06	0.0001	0.0001	-0.03692
2025-06-18 15:47:39	614	6.07e-06	0.0001	0.0001	-0.045674
2025-06-18 15:47:40	615	6.05e-06	0.0001	0.0001	-0.045674
2025-06-18 15:47:41	616	6.07e-06	0.0001	0.0001	-0.05005
2025-06-18 15:47:42	617	6.05e-06	0.0001	0.0001	-0.045674
2025-06-18 15:47:43	618	6.07e-06	0.0001	0.0001	-0.041297
2025-06-18 15:47:43	618	6.07e-06	0.0001	0.0001	-0.045674
2025-06-18 15:47:44	619	6.05e-06	0.0001	0.0001	-0.041297
2025-06-18 15:47:45	620	6.07e-06	0.0001	0.0001	-0.041297
2025-06-18 15:47:46	621	6.07e-06	0.0001	0.0001	-0.032543
2025-06-18 15:47:47	622	6.07e-06	0.0001	0.0001	-0.05005
2025-06-18 15:47:48	623	6.05e-06	0.0001	0.0001	-0.054427
2025-06-18 15:47:49	624	6.07e-06	0.0001	0.0001	-0.045674
2025-06-18 15:47:50	625	6.05e-06	0.0001	0.0001	-0.03692
2025-06-18 15:47:51	626	6.05e-06	0.0001	0.0001	-0.041297
2025-06-18 15:47:52	627	6.05e-06	0.0001	0.0001	-0.05005
2025-06-18 15:47:53	628	6.05e-06	0.0001	0.0001	-0.03692
2025-06-18 15:47:54	629	6.05e-06	0.0001	0.0001	-0.054427
2025-06-18 15:47:55	630	6.07e-06	0.0001	0.0001	-0.041297
2025-06-18 15:47:56	631	6.07e-06	0.0001	0.0001	-0.032543
2025-06-18 15:47:57	632	6.07e-06	0.0001	0.0001	-0.041297
2025-06-18 15:47:58	633	6.07e-06	0.0001	0.0001	-0.041297
2025-06-18 15:47:59	634	6.05e-06	0.0001	0.0001	-0.032543
2025-06-18 15:48:00	635	6.07e-06	0.0001	0.0001	-0.045674
2025-06-18 15:48:01	636	6.05e-06	0.0001	0.0001	-0.041297
2025-06-18 15:48:02	637	6.05e-06	0.0001	0.0001	-0.05005
2025-06-18 15:48:03	638	6.07e-06	0.0001	0.0001	-0.045674
2025-06-18 15:48:04	639	6.07e-06	0.0001	0.0001	-0.05005
2025-06-18 15:48:05	640	6.05e-06	0.0001	0.0001	-0.028166
2025-06-18 15:48:06	641	6.05e-06	0.0001	0.0001	-0.05005
2025-06-18 15:48:07	642	6.05e-06	0.0001	0.0001	-0.045674
2025-06-18 15:48:08	643	6.05e-06	0.0001	0.0001	-0.041297
2025-06-18 15:48:09	644	6.07e-06	0.0001	0.0001	-0.041297
2025-06-18 15:48:10	645	6.07e-06	0.0001	0.0001	-0.05005
2025-06-18 15:48:11	646	6.07e-06	0.0001	0.0001	-0.032543
2025-06-18 15:48:12	647	6.07e-06	0.0001	0.0001	-0.028166
2025-06-18 15:48:13	648	6.07e-06	0.0001	0.0001	-0.045674
2025-06-18 15:48:14	649	6.05e-06	0.0001	0.0001	-0.058804
2025-06-18 15:48:15	650	6.05e-06	0.0001	0.0001	-0.041297
2025-06-18 15:48:16	651	6.05e-06	0.0001	0.0001	-0.054427
2025-06-18 15:48:17	652	6.05e-06	0.0001	0.0001	-0.045674
2025-06-18 15:48:18	653	6.05e-06	0.0001	0.0001	-0.045674
2025-06-18 15:48:19	654	6.05e-06	0.0001	0.0001	-0.03692
2025-06-18 15:48:20	655	6.07e-06	0.0001	0.0001	-0.03692
2025-06-18 15:48:21	656	6.07e-06	0.0001	0.0001	-0.03692
2025-06-18 15:48:22	657	6.07e-06	0.0001	0.0001	-0.03692
2025-06-18 15:48:23	658	6.07e-06	0.0001	0.0001	-0.054427
2025-06-18 15:48:24	659	6.05e-06	0.0001	0.0001	-0.063181
2025-06-18 15:48:25	660	6.05e-06	0.0001	0.0001	-0.041297
2025-06-18 15:48:26	661	6.07e-06	0.0001	0.0001	-0.041297
2025-06-18 15:48:27	662	6.05e-06	0.0001	0.0001	-0.032543
2025-06-18 15:48:28	663	6.07e-06	0.0001	0.0001	-0.045674
2025-06-18 15:48:29	664	6.05e-06	0.0001	0.0001	-0.045674
2025-06-18 15:48:30	665	6.07e-06	0.0001	0.0001	-0.054427
2025-06-18 15:48:31	666	6.07e-06	0.0001	0.0001	-0.03692
2025-06-18 15:48:32	667	6.07e-06	0.0001	0.0001	-0.032543
2025-06-18 15:48:33	668	6.07e-06	0.0001	0.0001	-0.03692
2025-06-18 15:48:34	669	6.05e-06	0.0001	0.0001	-0.045674
2025-06-18 15:48:35	670	6.07e-06	0.0001	0.0001	-0.032543
2025-06-18 15:48:36	671	6.05e-06	0.0001	0.0001	-0.045674
2025-06-18 15:48:37	672	6.07e-06	0.0001	0.0001	-0.041297
2025-06-18 15:48:38	673	6.07e-06	0.0001	0.0001	-0.041297
2025-06-18 15:48:39	674	6.07e-06	0.0001	0.0001	-0.05005
2025-06-18 15:48:40	675	6.07e-06	0.0001	0.0001	-0.045674
2025-06-18 15:48:41	676	6.05e-06	0.0001	0.0001	-0.041297
2025-06-18 15:48:42	677	6.05e-06	0.0001	0.0001	-0.041297
2025-06-18 15:48:43	678	6.05e-06	0.0001	0.0001	-0.03692
2025-06-18 15:48:43	678	6.05e-06	0.0001	0.0001	-0.019412
2025-06-18 15:48:44	679	6.05e-06	0.0001	0.0001	-0.058804
2025-06-18 15:48:45	680	6.05e-06	0.0001	0.0001	-0.032543
2025-06-18 15:48:46	681	6.05e-06	0.0001	0.0001	-0.05005
2025-06-18 15:48:47	682	6.07e-06	0.0001	0.0001	-0.045674
2025-06-18 15:48:48	683	6.07e-06	0.0001	0.0001	-0.058804
2025-06-18 15:48:49	684	6.05e-06	0.0001	0.0001	-0.03692
2025-06-18 15:48:50	685	6.07e-06	0.0001	0.0001	-0.045674
2025-06-18 15:48:51	686	6.07e-06	0.0001	0.0001	-0.058804
2025-06-18 15:48:52	687	6.07e-06	0.0001	0.0001	-0.045674
2025-06-18 15:48:53	688	6.05e-06	0.0001	0.0001	-0.045674
2025-06-18 15:48:54	689	6.07e-06	0.0001	0.0001	-0.041297
2025-06-18 15:48:55	690	6.07e-06	0.0001	0.0001	-0.05005
2025-06-18 15:48:56	691	6.05e-06	0.0001	0.0001	-0.041297
2025-06-18 15:48:57	692	6.07e-06	0.0001	0.0001	-0.032543
2025-06-18 15:48:58	693	6.09e-06	0.0001	0.0001	-0.045674
2025-06-18 15:48:59	694	6.07e-06	0.0001	0.0001	-0.045674
2025-06-18 15:49:00	695	6.07e-06	0.0001	0.0001	-0.05005
2025-06-18 15:49:01	696	6.09e-06	0.0001	0.0001	-0.045674
2025-06-18 15:49:02	697	6.07e-06	0.0001	0.0001	-0.041297
2025-06-18 15:49:03	698	6.07e-06	0.0001	0.0001	-0.045674
2025-06-18 15:49:04	699	6.07e-06	0.0001	0.0001	-0.041297
2025-06-18 15:49:05	700	6.07e-06	0.0001	0.0001	-0.041297
2025-06-18 15:49:06	701	6.09e-06	0.0001	0.0001	-0.03692
2025-06-18 15:49:07	702	6.07e-06	0.0001	0.0001	-0.05005
2025-06-18 15:49:08	703	6.09e-06	0.0001	0.0001	-0.045674
2025-06-18 15:49:08	703	6.07e-06	0.0001	0.0001	-0.045674
2025-06-18 15:49:09	704	6.07e-06	0.0001	0.0001	-0.045674
2025-06-18 15:49:10	705	6.05e-06	0.0001	0.0001	-0.045674
2025-06-18 15:49:11	706	6.09e-06	0.0001	0.0001	-0.03692
2025-06-18 15:49:12	707	6.07e-06	0.0001	0.0001	-0.045674
2025-06-18 15:49:13	708	6.07e-06	0.0001	0.0001	-0.03692
2025-06-18 15:49:14	709	6.07e-06	0.0001	0.0001	-0.05005
2025-06-18 15:49:15	710	6.07e-06	0.0001	0.0001	-0.032543
2025-06-18 15:49:16	711	6.07e-06	0.0001	0.0001	-0.032543
2025-06-18 15:49:17	712	6.07e-06	0.0001	0.0001	-0.045674
2025-06-18 15:49:18	713	6.09e-06	0.0001	0.0001	-0.045674
2025-06-18 15:49:19	714	6.11e-06	0.0001	0.0001	-0.045674
2025-06-18 15:49:20	715	6.11e-06	0.0001	0.0001	-0.03692
2025-06-18 15:49:21	716	6.07e-06	0.0001	0.0001	-0.03692
2025-06-18 15:49:22	717	6.09e-06	0.0001	0.0001	-0.041297
2025-06-18 15:49:23	718	6.11e-06	0.0001	0.0001	-0.041297
2025-06-18 15:49:24	719	6.09e-06	0.0001	0.0001	-0.045674
2025-06-18 15:49:25	720	6.07e-06	0.0001	0.0001	-0.032543
2025-06-18 15:49:26	721	6.11e-06	0.0001	0.0001	-0.045674
2025-06-18 15:49:27	722	6.11e-06	0.0001	0.0001	-0.032543
2025-06-18 15:49:28	723	6.07e-06	0.0001	0.0001	-0.032543
2025-06-18 15:49:29	724	6.09e-06	0.0001	0.0001	-0.045674
2025-06-18 15:49:30	725	6.09e-06	0.0001	0.0001	-0.045674
2025-06-18 15:49:31	726	6.07e-06	0.0001	0.0001	-0.041297
2025-06-18 15:49:32	727	6.09e-06	0.0001	0.0001	-0.032543
2025-06-18 15:49:33	728	6.11e-06	0.0001	0.0001	-0.045674
2025-06-18 15:49:34	729	6.09e-06	0.0001	0.0001	-0.05005
2025-06-18 15:49:34	729	6.07e-06	0.0001	0.0001	-0.05005
2025-06-18 15:49:35	730	6.09e-06	0.0001	0.0001	-0.032543
2025-06-18 15:49:36	731	6.11e-06	0.0001	0.0001	-0.03692
2025-06-18 15:49:37	732	6.11e-06	0.0001	0.0001	-0.03692
2025-06-18 15:49:38	733	6.11e-06	0.0001	0.0001	-0.041297
2025-06-18 15:49:39	734	6.09e-06	0.0001	0.0001	-0.041297
2025-06-18 15:49:40	735	6.12e-06	0.0001	0.0001	-0.05005
2025-06-18 15:49:41	736	6.09e-06	0.0001	0.0001	-0.03692
2025-06-18 15:49:42	737	6.09e-06	0.0001	0.0001	-0.032543
2025-06-18 15:49:43	738	6.09e-06	0.0001	0.0001	-0.041297
2025-06-18 15:49:44	739	6.12e-06	0.0001	0.0001	-0.041297
2025-06-18 15:49:45	740	6.11e-06	0.0001	0.0001	-0.03692
2025-06-18 15:49:46	741	6.12e-06	0.0001	0.0001	-0.05005
2025-06-18 15:49:47	742	6.12e-06	0.0001	0.0001	-0.041297
2025-06-18 15:49:48	743	6.11e-06	0.0001	0.0001	-0.028166
2025-06-18 15:49:49	744	6.12e-06	0.0001	0.0001	-0.05005
2025-06-18 15:49:50	745	6.14e-06	0.0001	0.0001	-0.045674
2025-06-18 15:49:51	746	6.14e-06	0.0001	0.0001	-0.045674
2025-06-18 15:49:52	747	6.12e-06	0.0001	0.0001	-0.05005
2025-06-18 15:49:53	748	6.12e-06	0.0001	0.0001	-0.054427
2025-06-18 15:49:54	749	6.12e-06	0.0001	0.0001	-0.05005
2025-06-18 15:49:55	750	6.14e-06	0.0001	0.0001	-0.041297
2025-06-18 15:49:56	751	6.12e-06	0.0001	0.0001	-0.041297
2025-06-18 15:49:57	752	6.12e-06	0.0001	0.0001	-0.041297
2025-06-18 15:49:58	753	6.14e-06	0.0001	0.0001	-0.041297
2025-06-18 15:49:59	754	6.16e-06	0.0001	0.0001	-0.03692
2025-06-18 15:50:00	755	6.16e-06	0.0001	0.0001	-0.045674
2025-06-18 15:50:00	755	6.16e-06	0.0001	0.0001	-0.05005
2025-06-18 15:50:01	756	6.16e-06	0.0001	0.0001	-0.041297
2025-06-18 15:50:02	757	6.16e-06	0.0001	0.0001	-0.041297
2025-06-18 15:50:03	758	6.14e-06	0.0001	0.0001	-0.054427
2025-06-18 15:50:04	759	6.16e-06	0.0001	0.0001	-0.032543
2025-06-18 15:50:05	760	6.16e-06	0.0001	0.0001	-0.03692
2025-06-18 15:50:06	761	6.16e-06	0.0001	0.0001	-0.045674
2025-06-18 15:50:07	762	6.14e-06	0.0001	0.0001	-0.041297
2025-06-18 15:50:08	763	6.16e-06	0.0001	0.0001	-0.05005
2025-06-18 15:50:09	764	6.16e-06	0.0001	0.0001	-0.032543
2025-06-18 15:50:10	765	6.14e-06	0.0001	0.0001	-0.041297
2025-06-18 15:50:11	766	6.16e-06	0.0001	0.0001	-0.054427
2025-06-18 15:50:12	767	6.14e-06	0.0001	0.0001	-0.05005
2025-06-18 15:50:13	768	6.16e-06	0.0001	0.0001	-0.03692
2025-06-18 15:50:14	769	6.14e-06	0.0001	0.0001	-0.028166
2025-06-18 15:50:15	770	6.16e-06	0.0001	0.0001	-0.054427
2025-06-18 15:50:16	771	6.16e-06	0.0001	0.0001	-0.03692
2025-06-18 15:50:17	772	6.14e-06	0.0001	0.0001	-0.03692
2025-06-18 15:50:18	773	6.16e-06	0.0001	0.0001	-0.041297
2025-06-18 15:50:19	774	6.16e-06	0.0001	0.0001	-0.032543
2025-06-18 15:50:20	775	6.16e-06	0.0001	0.0001	-0.05005
2025-06-18 15:50:21	776	6.16e-06	0.0001	0.0001	-0.03692
2025-06-18 15:50:22	777	6.16e-06	0.0001	0.0001	-0.03692
2025-06-18 15:50:23	778	6.16e-06	0.0001	0.0001	-0.054427
2025-06-18 15:50:24	779	6.14e-06	0.0001	0.0001	-0.041297
2025-06-18 15:50:25	780	6.14e-06	0.0001	0.0001	-0.03692
2025-06-18 15:50:25	780	6.16e-06	0.0001	0.0001	-0.041297
2025-06-18 15:50:26	781	6.16e-06	0.0001	0.0001	-0.05005
2025-06-18 15:50:27	782	6.16e-06	0.0001	0.0001	-0.032543
2025-06-18 15:50:28	783	6.16e-06	0.0001	0.0001	-0.041297
2025-06-18 15:50:29	784	6.03e-06	0.0001	0.0001	-0.05005
2025-06-18 15:50:30	785	5.87e-06	0.0001	0.0001	-0.03692
2025-06-18 15:50:31	786	5.85e-06	0.0001	0.0001	-0.041297
2025-06-18 15:50:33	788	5.76e-06	0.0001	0.0001	-0.05005
2025-06-18 15:50:34	789	5.58e-06	0.0001	0.0001	-0.03692
2025-06-18 15:50:34	789	5.51e-06	0.0001	0.0001	-0.054427
2025-06-18 15:50:35	790	5.28e-06	0.0001	0.0001	-0.03692
2025-06-18 15:50:36	791	5.18e-06	3.2	0.0001	-0.041297
2025-06-18 15:50:37	792	5.2e-06	1000	0.0001	-0.032543
2025-06-18 15:50:38	793	5.1e-06	1000	0.0001	-0.03692
2025-06-18 15:50:39	794	5.08e-06	1000	0.0001	-0.05005
2025-06-18 15:50:41	796	5.01e-06	1000	0.0001	-0.041297
2025-06-18 15:50:42	797	4.99e-06	1000	0.0001	-0.045674
2025-06-18 15:50:42	797	4.99e-06	1000	0.0001	-0.028166
2025-06-18 15:50:43	798	4.91e-06	2.99	0.0001	-0.045674
2025-06-18 15:50:44	799	4.89e-06	0.695	0.0001	-0.054427
2025-06-18 15:50:45	800	4.89e-06	0.305	0.0001	-0.05005
2025-06-18 15:50:46	801	4.89e-06	0.158	0.0001	-0.032543
2025-06-18 15:50:47	802	4.87e-06	0.0933	0.0001	-0.05005
2025-06-18 15:50:49	804	4.89e-06	0.0483	0.0001	-0.03692
2025-06-18 15:50:50	805	4.77e-06	0.0272	0.0001	-0.032543
2025-06-18 15:50:51	806	4.75e-06	0.0184	0.0001	-0.041297
2025-06-18 15:50:52	807	4.75e-06	0.0131	0.0001	-0.041297
2025-06-18 15:50:53	808	4.75e-06	0.00838	0.0001	-0.032543
2025-06-18 15:50:54	809	4.75e-06	0.00627	0.0001	-0.041297
2025-06-18 15:50:55	810	4.75e-06	0.00482	0.0001	-0.041297
2025-06-18 15:50:56	811	4.75e-06	0.00385	0.0001	-0.03692
2025-06-18 15:50:57	812	4.66e-06	0.00317	0.0001	-0.05005
2025-06-18 15:50:58	813	4.64e-06	0.00267	0.0001	-0.03692
2025-06-18 15:50:59	814	4.64e-06	0.00224	0.0001	-0.05005
2025-06-18 15:51:00	815	4.64e-06	0.00197	0.0001	-0.058804
2025-06-18 15:51:01	816	4.64e-06	0.00181	0.0001	-0.045674
2025-06-18 15:51:02	817	4.64e-06	0.00168	0.0001	-0.03692
2025-06-18 15:51:03	818	4.64e-06	0.00157	0.0001	-0.032543
2025-06-18 15:51:04	819	4.64e-06	0.00147	0.0001	-0.03692
2025-06-18 15:51:05	820	4.64e-06	0.00141	0.0001	-0.045674
2025-06-18 15:51:07	822	4.6e-06	0.00137	0.0001	-0.05005
2025-06-18 15:51:08	823	4.64e-06	0.00135	0.0001	-0.045674
2025-06-18 15:51:08	823	4.54e-06	0.00132	0.0001	-0.03692
2025-06-18 15:51:09	824	4.54e-06	0.00131	0.0001	-0.058804
2025-06-18 15:51:10	825	4.54e-06	0.0013	0.0001	-0.05005
2025-06-18 15:51:11	826	4.54e-06	0.00129	0.0001	-0.041297
2025-06-18 15:51:12	827	4.54e-06	0.00128	0.0001	-0.045674
2025-06-18 15:51:13	828	4.54e-06	0.00127	0.0001	-0.03692
2025-06-18 15:51:15	830	4.54e-06	0.00126	0.0001	-0.03692
2025-06-18 15:51:16	831	4.54e-06	0.00125	0.0001	-0.03692
2025-06-18 15:51:16	831	4.54e-06	0.00124	0.0001	-0.028166
2025-06-18 15:51:17	832	4.54e-06	0.00124	0.0001	-0.045674
2025-06-18 15:51:18	833	4.54e-06	0.00124	0.0001	-0.041297
2025-06-18 15:51:19	834	4.54e-06	0.00123	0.0001	-0.041297
2025-06-18 15:51:20	835	4.54e-06	0.00123	0.0001	-0.03692
2025-06-18 15:51:21	836	4.54e-06	0.00123	0.0001	-0.041297
2025-06-18 15:51:23	838	4.54e-06	0.00123	0.0001	-0.028166
2025-06-18 15:51:24	839	4.54e-06	0.0013	0.0001	-0.058804
2025-06-18 15:51:25	840	4.54e-06	0.0014	0.0001	-0.054427
2025-06-18 15:51:25	840	2.22e-05	0.00128	0.0001	-0.045674
2025-06-18 15:51:26	841	1.55e-05	0.000955	0.0001	-0.041297
2025-06-18 15:51:27	842	1.31e-05	0.0007	0.0001	-0.045674
2025-06-18 15:51:28	843	1.21e-05	0.000532	0.0001	-0.05005
2025-06-18 15:51:29	844	1.15e-05	0.000413	0.0001	-0.03692
2025-06-18 15:51:30	845	1.11e-05	0.000331	0.0001	-0.041297
2025-06-18 15:51:31	846	1.09e-05	0.000269	0.0001	-0.045674
2025-06-18 15:51:32	847	1.06e-05	0.000218	0.0001	-0.03692
2025-06-18 15:51:33	848	1.05e-05	0.000177	0.0001	-0.05005
2025-06-18 15:51:34	849	1.03e-05	0.000151	0.0001	-0.041297
2025-06-18 15:51:35	850	1.03e-05	0.000134	0.0001	-0.054427
2025-06-18 15:51:36	851	1.02e-05	0.000123	0.0001	-0.041297
2025-06-18 15:51:37	852	1.02e-05	0.000108	0.0001	-0.05005
2025-06-18 15:51:38	853	1e-05	0.0001	0.0001	-0.058804
2025-06-18 15:51:39	854	1e-05	0.0001	0.0001	-0.045674
2025-06-18 15:51:41	856	1e-05	0.0001	0.0001	-0.045674
2025-06-18 15:51:42	857	9.92e-06	0.0001	0.0001	-0.03692
2025-06-18 15:51:42	857	9.86e-06	0.0001	0.0001	-0.054427
2025-06-18 15:51:43	858	9.89e-06	0.0001	0.0001	-0.045674
2025-06-18 15:51:45	860	9.77e-06	0.0001	0.0001	-0.045674
2025-06-18 15:51:45	860	9.7e-06	0.0001	0.0001	-0.041297
2025-06-18 15:51:46	861	9.7e-06	0.0001	0.0001	-0.045674
2025-06-18 15:51:47	862	1.03e-05	0.0001	0.0001	-0.032543
2025-06-18 15:51:49	864	1.05e-05	0.0001	0.0001	-0.03692
2025-06-18 15:51:50	865	1.05e-05	0.0001	0.000103	-0.041297
2025-06-18 15:51:51	866	1.05e-05	0.0001	0.000106	-0.045674
2025-06-18 15:51:51	866	1.05e-05	0.0001	0.000109	-0.045674
2025-06-18 15:51:53	868	1.05e-05	0.0001	0.000115	-0.05005
2025-06-18 15:51:53	868	1.06e-05	0.0001	0.000118	-0.05005
2025-06-18 15:51:54	869	1.06e-05	0.0001	0.000121	-0.03692
2025-06-18 15:51:55	870	1.06e-05	0.0001	0.000124	-0.03692
2025-06-18 15:51:56	871	1.06e-05	0.0001	0.000127	-0.041297
2025-06-18 15:51:57	872	1.05e-05	0.0001	0.000128	-0.045674
2025-06-18 15:51:58	873	1.05e-05	0.0001	0.000129	-0.054427
2025-06-18 15:51:59	874	1.06e-05	0.0001	0.000135	-0.03692
2025-06-18 15:52:00	875	1.05e-05	0.0001	0.000139	-0.041297
2025-06-18 15:52:01	876	1.05e-05	0.0001	0.000144	-0.03692
2025-06-18 15:52:02	877	1.05e-05	0.0001	0.000151	-0.03692
2025-06-18 15:52:03	878	1.05e-05	0.0001	0.000158	-0.041297
2025-06-18 15:52:04	879	1.05e-05	0.0001	0.000161	-0.045674
2025-06-18 15:52:05	880	1.05e-05	0.0001	0.000164	-0.054427
2025-06-18 15:52:06	881	1.05e-05	0.0001	0.00017	-0.045674
2025-06-18 15:52:07	882	1.05e-05	0.0001	0.000172	-0.03692
2025-06-18 15:52:08	883	1.05e-05	0.0001	0.000177	-0.054427
2025-06-18 15:52:09	884	1.05e-05	0.0001	0.00018	-0.045674
2025-06-18 15:52:10	885	1.05e-05	0.0001	0.000181	-0.03692
2025-06-18 15:52:11	886	1.05e-05	0.0001	0.000186	-0.032543
2025-06-18 15:52:12	887	1.05e-05	0.0001	0.000185	-0.041297
2025-06-18 15:52:13	888	1.05e-05	0.0001	0.000191	-0.045674
2025-06-18 15:52:14	889	1.03e-05	0.0001	0.000187	-0.05005
2025-06-18 15:52:15	890	1.03e-05	0.0001	0.000187	-0.03692
2025-06-18 15:52:16	891	1.03e-05	0.0001	0.000193	-0.041297
2025-06-18 15:52:17	892	1.03e-05	0.0001	0.000192	-0.03692
2025-06-18 15:52:18	893	1.03e-05	0.0001	0.00019	-0.032543
2025-06-18 15:52:19	894	1.03e-05	0.0001	0.000191	-0.032543
2025-06-18 15:52:20	895	1.03e-05	0.0001	0.000189	-0.045674
2025-06-18 15:52:21	896	9.77e-06	0.0001	0.000188	-0.05005
2025-06-18 15:52:22	897	9.25e-06	0.0001	0.000199	-0.045674
2025-06-18 15:52:23	898	9.25e-06	0.0001	0.00021	-0.041297
2025-06-18 15:52:24	899	6.9e-06	0.0001	0.000226	-0.05005
2025-06-18 15:52:25	900	6.03e-06	0.0001	0.000249	-0.041297
2025-06-18 15:52:25	900	5.93e-06	0.0001	0.000275	-0.045674
2025-06-18 15:52:26	901	5.85e-06	0.0001	0.000324	-0.028166
2025-06-18 15:52:27	902	5.85e-06	0.0001	0.000352	-0.03692
2025-06-18 15:52:28	903	5.84e-06	0.0001	0.000395	-0.05005
2025-06-18 15:52:29	904	5.76e-06	0.0001	0.000447	-0.032543
2025-06-18 15:52:30	905	5.74e-06	0.0001	0.000469	-0.05005
2025-06-18 15:52:31	906	5.76e-06	0.0001	0.000524	-0.032543
2025-06-18 15:52:32	907	5.74e-06	0.0001	0.000552	-0.03692
2025-06-18 15:52:33	908	5.76e-06	0.0001	0.000593	-0.023789
2025-06-18 15:52:34	909	5.74e-06	0.0001	0.000619	-0.028166
2025-06-18 15:52:35	910	5.64e-06	0.0001	0.000656	-0.045674
2025-06-18 15:52:36	911	5.64e-06	0.0001	0.000691	-0.03692
2025-06-18 15:52:37	912	5.64e-06	0.0001	0.000727	-0.032543
2025-06-18 15:52:38	913	5.64e-06	0.0001	0.000755	-0.041297
2025-06-18 15:52:39	914	5.64e-06	0.0001	0.000779	-0.045674
2025-06-18 15:52:40	915	5.64e-06	0.0001	0.000808	-0.045674
2025-06-18 15:52:41	916	5.64e-06	0.0001	0.000848	-0.041297
2025-06-18 15:52:42	917	5.58e-06	0.0001	0.000872	-0.041297
2025-06-18 15:52:43	918	5.57e-06	0.0001	0.000912	-0.03692
2025-06-18 15:52:44	919	5.57e-06	0.0001	0.000927	-0.045674
2025-06-18 15:52:45	920	5.57e-06	0.0001	0.000966	-0.054427
2025-06-18 15:52:46	921	5.57e-06	0.0001	0.000981	-0.041297
2025-06-18 15:52:47	922	5.57e-06	0.0001	0.001	-0.041297
2025-06-18 15:52:48	923	5.57e-06	0.0001	0.00103	-0.041297
2025-06-18 15:52:49	924	5.57e-06	0.0001	0.00105	-0.032543
2025-06-18 15:52:50	925	5.57e-06	0.0001	0.00108	-0.03692
2025-06-18 15:52:51	926	5.57e-06	0.0001	0.00112	-0.03692
2025-06-18 15:52:52	927	5.57e-06	0.0001	0.00114	-0.045674
2025-06-18 15:52:53	928	5.47e-06	0.0001	0.00116	-0.03692
2025-06-18 15:52:54	929	5.45e-06	0.0001	0.00118	-0.041297
2025-06-18 15:52:55	930	5.45e-06	0.0001	0.00123	-0.041297
2025-06-18 15:52:56	931	5.45e-06	0.0001	0.00125	-0.041297
2025-06-18 15:52:57	932	5.47e-06	0.0001	0.0013	-0.054427
2025-06-18 15:52:58	933	5.47e-06	0.0001	0.00133	-0.045674
2025-06-18 15:52:59	934	5.45e-06	0.0001	0.00137	-0.041297
2025-06-18 15:52:59	934	5.45e-06	0.0001	0.00139	-0.045674
2025-06-18 15:53:00	935	5.45e-06	0.0001	0.00145	-0.023789
2025-06-18 15:53:01	936	5.45e-06	0.0001	0.0015	-0.032543
2025-06-18 15:53:02	937	5.47e-06	0.0001	0.0016	-0.03692
2025-06-18 15:53:03	938	5.45e-06	0.0001	0.00168	-0.041297
2025-06-18 15:53:04	939	5.47e-06	0.0001	0.00175	-0.05005
2025-06-18 15:53:05	940	5.45e-06	0.0001	0.00189	-0.045674
2025-06-18 15:53:06	941	5.45e-06	0.0001	0.00204	-0.05005
2025-06-18 15:53:07	942	5.47e-06	0.0001	0.00224	-0.05005
2025-06-18 15:53:08	943	5.45e-06	0.0001	0.00245	-0.041297
2025-06-18 15:53:09	944	5.45e-06	0.0001	0.00276	-0.03692
2025-06-18 15:53:10	945	5.37e-06	0.0001	0.0032	-0.03692
2025-06-18 15:53:11	946	5.37e-06	0.0001	0.00377	-0.045674
2025-06-18 15:53:12	947	5.35e-06	0.0001	0.00454	-0.032543
2025-06-18 15:53:13	948	5.35e-06	0.0001	0.00574	-0.041297
2025-06-18 15:53:14	949	5.35e-06	0.0001	0.00747	-0.041297
2025-06-18 15:53:15	950	5.35e-06	0.0001	0.00996	-0.032543
2025-06-18 15:53:16	951	5.35e-06	0.0001	0.0135	-0.023789
2025-06-18 15:53:17	952	5.35e-06	0.0001	0.0192	-0.028166
2025-06-18 15:53:18	953	5.35e-06	0.0001	0.0262	-0.010658
2025-06-18 15:53:19	954	5.35e-06	0.0001	0.034	-0.006281
2025-06-18 15:53:20	955	5.35e-06	0.0001	0.0413	-0.015035
2025-06-18 15:53:21	956	5.35e-06	0.0001	0.0471	-0.015035
2025-06-18 15:53:22	957	5.35e-06	0.0001	0.0507	-0.010658
2025-06-18 15:53:23	958	5.35e-06	0.0001	0.0525	-0.006281
2025-06-18 15:53:24	959	5.35e-06	0.0001	0.0529	-0.001904
2025-06-18 15:53:25	960	5.35e-06	0.0001	0.0531	-0.001904
2025-06-18 15:53:25	960	5.35e-06	0.0001	0.0531	-0.006281
2025-06-18 15:53:26	961	5.35e-06	0.0001	0.0531	-0.010658
2025-06-18 15:53:27	962	5.37e-06	0.0001	0.0533	0.002472
2025-06-18 15:53:28	963	5.35e-06	0.0001	0.0535	0.006849
2025-06-18 15:53:29	964	5.35e-06	0.0001	0.0537	-0.006281
2025-06-18 15:53:30	965	5.35e-06	0.0001	0.054	0.011226
2025-06-18 15:53:31	966	5.35e-06	0.0001	0.054	-0.015035
2025-06-18 15:53:32	967	5.33e-06	0.0001	0.0544	-0.006281
2025-06-18 15:53:33	968	5.35e-06	0.0001	0.0546	-0.010658
2025-06-18 15:53:34	969	5.35e-06	0.0001	0.0548	0.002472
2025-06-18 15:53:35	970	5.33e-06	0.0001	0.055	-0.001904
2025-06-18 15:53:36	971	5.31e-06	0.0001	0.0552	-0.006281
2025-06-18 15:53:37	972	5.3e-06	0.0001	0.0554	-0.010658
2025-06-18 15:53:38	973	5.26e-06	0.0001	0.0558	0.006849
2025-06-18 15:53:39	974	5.26e-06	0.0001	0.0562	-0.001904
2025-06-18 15:53:40	975	5.28e-06	0.0001	0.0567	-0.001904
2025-06-18 15:53:41	976	5.26e-06	0.0001	0.0575	-0.010658
2025-06-18 15:53:42	977	5.26e-06	0.0001	0.0587	0.006849
2025-06-18 15:53:43	978	5.26e-06	0.0001	0.0602	0.006849
2025-06-18 15:53:44	979	5.26e-06	0.0001	0.063	0.006849
2025-06-18 15:53:45	980	5.26e-06	0.0001	0.0679	0.015603
2025-06-18 15:53:46	981	5.26e-06	0.0001	0.0784	0.01998
2025-06-18 15:53:47	982	5.26e-06	0.0001	0.093	0.037488
2025-06-18 15:53:48	983	5.26e-06	0.0001	0.113	0.054995
2025-06-18 15:53:49	984	5.26e-06	0.0001	0.141	0.094388
2025-06-18 15:53:50	985	5.26e-06	0.0001	0.172	0.116272
2025-06-18 15:53:51	986	5.26e-06	0.0001	0.206	0.151287
2025-06-18 15:53:51	986	5.26e-06	0.0001	0.247	0.199433
2025-06-18 15:53:52	987	5.24e-06	0.0001	0.284	0.230072
2025-06-18 15:53:53	988	5.26e-06	0.0001	0.329	0.265087
2025-06-18 15:53:54	989	5.26e-06	0.0001	0.372	0.321987
2025-06-18 15:53:55	990	5.26e-06	0.0001	0.422	0.365756
2025-06-18 15:53:56	991	5.26e-06	0.0001	0.473	0.440163
2025-06-18 15:53:57	992	5.26e-06	0.0001	0.526	0.483932
2025-06-18 15:53:58	993	5.26e-06	0.0001	0.585	0.553963
2025-06-18 15:53:59	994	5.26e-06	0.0001	0.649	0.602109
2025-06-18 15:54:00	995	5.26e-06	0.0001	0.71	0.667763
2025-06-18 15:54:01	996	5.26e-06	0.0001	0.775	0.715909
2025-06-18 15:54:02	997	5.26e-06	0.0001	0.847	0.79907
2025-06-18 15:54:03	998	5.26e-06	0.0001	0.912	0.864724
2025-06-18 15:54:04	999	5.24e-06	0.0001	0.984	0.947885
2025-06-18 15:54:05	1000	5.26e-06	0.0001	1.06	1.02667
2025-06-18 15:54:06	1001	5.26e-06	0.0001	1.14	1.10983
2025-06-18 15:54:07	1002	5.24e-06	0.0001	1.21	1.17548
2025-06-18 15:54:08	1003	5.26e-06	0.0001	1.29	1.25865
2025-06-18 15:54:09	1004	5.26e-06	0.0001	1.36	1.33743
2025-06-18 15:54:10	1005	5.24e-06	0.0001	1.44	1.42059
2025-06-18 15:54:11	1006	5.26e-06	0.0001	1.52	1.48187
2025-06-18 15:54:12	1007	5.26e-06	0.0001	1.59	1.56503
2025-06-18 15:54:13	1008	5.26e-06	0.0001	1.65	1.63944
2025-06-18 15:54:14	1009	5.26e-06	0.0001	1.72	1.70947
2025-06-18 15:54:15	1010	5.26e-06	0.0001	1.8	1.78825
2025-06-18 15:54:16	1011	5.26e-06	0.0001	1.87	1.8539
2025-06-18 15:54:17	1012	5.26e-06	0.0001	1.95	1.92831
2025-06-18 15:54:17	1012	5.26e-06	0.0001	2.01	2.00272
2025-06-18 15:54:18	1013	5.22e-06	0.0001	2.07	2.06837
2025-06-18 15:54:19	1014	5.2e-06	0.0001	2.13	2.13403
2025-06-18 15:54:20	1015	5.18e-06	0.0001	2.18	2.1778
2025-06-18 15:54:21	1016	5.16e-06	0.0001	2.23	2.25658
2025-06-18 15:54:22	1017	5.16e-06	0.0001	2.28	2.29597
2025-06-18 15:54:23	1018	5.14e-06	0.0001	2.32	2.34412
2025-06-18 15:54:24	1019	5.14e-06	0.0001	2.37	2.37038
2025-06-18 15:54:25	1020	5.16e-06	0.0001	2.42	2.43166
2025-06-18 15:54:26	1021	5.14e-06	0.0001	2.47	2.46667
2025-06-18 15:54:27	1022	5.14e-06	0.0001	2.5	2.50606
2025-06-18 15:54:28	1023	5.14e-06	0.0001	2.54	2.52357
2025-06-18 15:54:29	1024	5.16e-06	0.0001	2.58	2.56734
2025-06-18 15:54:30	1025	5.16e-06	0.0001	2.61	2.5936
2025-06-18 15:54:31	1026	5.16e-06	0.0001	2.64	2.62862
2025-06-18 15:54:32	1027	5.16e-06	0.0001	2.67	2.66363
2025-06-18 15:54:33	1028	5.16e-06	0.0001	2.69	2.67677
2025-06-18 15:54:34	1029	5.14e-06	0.0001	2.72	2.70303
2025-06-18 15:54:35	1030	5.14e-06	0.0001	2.74	2.72929
2025-06-18 15:54:36	1031	5.16e-06	0.0001	2.76	2.7468
2025-06-18 15:54:37	1032	5.14e-06	0.0001	2.79	2.75993
2025-06-18 15:54:38	1033	5.14e-06	0.0001	2.8	2.77306
2025-06-18 15:54:39	1034	5.14e-06	0.0001	2.82	2.77743
2025-06-18 15:54:40	1035	5.14e-06	0.0001	2.83	2.79932
2025-06-18 15:54:41	1036	5.14e-06	0.0001	2.84	2.82558
2025-06-18 15:54:42	1037	5.14e-06	0.0001	2.85	2.82996
2025-06-18 15:54:43	1038	5.14e-06	0.0001	2.86	2.84746
2025-06-18 15:54:44	1039	5.16e-06	0.0001	2.87	2.84309
2025-06-18 15:54:45	1040	5.14e-06	0.0001	2.88	2.84746
2025-06-18 15:54:46	1041	5.14e-06	0.0001	2.89	2.85622
2025-06-18 15:54:47	1042	5.14e-06	0.0001	2.89	2.86497
2025-06-18 15:54:49	1044	5.14e-06	0.0001	2.91	2.8781
2025-06-18 15:54:50	1045	5.16e-06	0.0001	2.91	2.89123
2025-06-18 15:54:51	1046	5.16e-06	0.0001	2.92	2.88686
2025-06-18 15:54:51	1046	5.16e-06	0.0001	2.92	2.88686
2025-06-18 15:54:52	1047	5.16e-06	0.0001	2.93	2.89561
2025-06-18 15:54:53	1048	5.16e-06	0.0001	2.94	2.89561
2025-06-18 15:54:54	1049	5.14e-06	0.0001	2.94	2.90436
2025-06-18 15:54:55	1050	5.14e-06	0.0001	2.94	2.90874
2025-06-18 15:54:57	1052	5.16e-06	0.0001	2.94	2.89999
2025-06-18 15:54:58	1053	5.14e-06	0.0001	2.96	2.90874
2025-06-18 15:54:59	1054	5.16e-06	0.0001	2.96	2.92625
2025-06-18 15:55:00	1055	5.16e-06	0.0001	2.96	2.93063
2025-06-18 15:55:01	1056	5.16e-06	0.0001	2.96	2.94376
2025-06-18 15:55:02	1057	5.16e-06	0.0001	2.97	2.92625
2025-06-18 15:55:03	1058	5.16e-06	0.0001	2.97	2.92625
2025-06-18 15:55:04	1059	5.14e-06	0.0001	2.97	2.94813
2025-06-18 15:55:05	1060	5.16e-06	0.0001	2.97	2.94376
2025-06-18 15:55:06	1061	5.14e-06	0.0001	2.97	2.935
2025-06-18 15:55:07	1062	5.16e-06	0.0001	2.97	2.94376
2025-06-18 15:55:08	1063	5.14e-06	0.0001	2.97	2.94813
2025-06-18 15:55:08	1063	5.14e-06	0.0001	2.97	2.94813
2025-06-18 15:55:09	1064	5.14e-06	0.0001	2.97	2.93938
2025-06-18 15:55:10	1065	5.16e-06	0.0001	2.97	2.94376
2025-06-18 15:55:11	1066	5.14e-06	0.0001	2.97	2.95689
2025-06-18 15:55:13	1068	5.14e-06	0.0001	2.97	2.94813
2025-06-18 15:55:14	1069	5.14e-06	0.0001	2.97	2.93938
2025-06-18 15:55:15	1070	5.14e-06	0.0001	2.97	2.93938
2025-06-18 15:55:16	1071	5.14e-06	0.0001	2.97	2.95689
2025-06-18 15:55:17	1072	5.14e-06	0.0001	2.97	2.94376
2025-06-18 15:55:17	1072	5.16e-06	0.0001	2.97	2.94813
2025-06-18 15:55:18	1073	5.16e-06	0.0001	2.97	2.94376
2025-06-18 15:55:19	1074	5.16e-06	0.0001	2.97	2.94813
2025-06-18 15:55:20	1075	5.14e-06	0.0001	2.97	2.93938
2025-06-18 15:55:21	1076	5.14e-06	0.0001	2.97	2.95689
2025-06-18 15:55:23	1078	5.14e-06	0.0001	2.97	2.94813
2025-06-18 15:55:24	1079	5.14e-06	0.0001	2.97	2.94376
2025-06-18 15:55:25	1080	5.14e-06	0.0001	2.97	2.93938
2025-06-18 15:55:25	1080	5.14e-06	0.0001	2.97	2.94376
2025-06-18 15:55:26	1081	5.16e-06	0.0001	2.97	2.94376
2025-06-18 15:55:27	1082	5.14e-06	0.0001	2.97	2.94813
2025-06-18 15:55:28	1083	5.14e-06	0.0001	2.97	2.93938
2025-06-18 15:55:29	1084	5.14e-06	0.0001	2.97	2.94376
2025-06-18 15:55:31	1086	5.14e-06	0.0001	2.97	2.93938
2025-06-18 15:55:32	1087	5.14e-06	0.0001	2.97	2.93938
2025-06-18 15:55:33	1088	5.16e-06	0.0001	2.97	2.93063
2025-06-18 15:55:34	1089	5.16e-06	0.0001	2.97	2.93938
2025-06-18 15:55:34	1089	5.16e-06	0.0001	2.97	2.93063
2025-06-18 15:55:35	1090	5.14e-06	0.0001	2.97	2.94376
2025-06-18 15:55:36	1091	5.14e-06	0.0001	2.97	2.93063
2025-06-18 15:55:38	1093	5.14e-06	0.0001	2.97	2.935
2025-06-18 15:55:39	1094	5.16e-06	0.0001	2.97	2.935
2025-06-18 15:55:40	1095	5.14e-06	0.0001	2.97	2.93938
2025-06-18 15:55:41	1096	5.14e-06	0.0001	2.96	2.93938
2025-06-18 15:55:42	1097	5.16e-06	0.0001	2.97	2.935
2025-06-18 15:55:43	1098	5.16e-06	0.0001	2.97	2.93938
2025-06-18 15:55:44	1099	5.16e-06	0.0001	2.97	2.935
2025-06-18 15:55:45	1100	5.14e-06	0.0001	2.97	2.95251
2025-06-18 15:55:46	1101	5.14e-06	0.0001	2.97	2.94376
2025-06-18 15:55:47	1102	5.14e-06	0.0001	2.97	2.93938
2025-06-18 15:55:48	1103	5.14e-06	0.0001	2.95	2.935
2025-06-18 15:55:49	1104	5.16e-06	0.0001	2.96	2.94376
2025-06-18 15:55:50	1105	5.16e-06	0.0001	2.96	2.94813
2025-06-18 15:55:51	1106	5.14e-06	0.0001	2.96	2.96564
2025-06-18 15:55:51	1106	5.16e-06	0.0001	2.95	2.95251
2025-06-18 15:55:52	1107	5.16e-06	0.0001	2.95	2.94376
2025-06-18 15:55:53	1108	5.14e-06	0.0001	2.96	2.94813
2025-06-18 15:55:54	1109	5.14e-06	0.0001	2.96	2.94813
2025-06-18 15:55:55	1110	5.16e-06	0.0001	2.96	2.93938
2025-06-18 15:55:56	1111	5.16e-06	0.0001	2.96	2.93938
2025-06-18 15:55:57	1112	5.14e-06	0.0001	2.95	2.93938
2025-06-18 15:55:59	1114	5.16e-06	0.0001	2.95	2.935
2025-06-18 15:55:59	1114	5.14e-06	0.0001	2.96	2.93938
2025-06-18 15:56:01	1116	5.14e-06	0.0001	2.95	2.95251
2025-06-18 15:56:02	1117	5.14e-06	0.0001	2.94	2.95251
2025-06-18 15:56:03	1118	5.14e-06	0.0001	2.94	2.93938
2025-06-18 15:56:04	1119	5.14e-06	0.0001	2.94	2.94376
2025-06-18 15:56:05	1120	5.14e-06	0.0001	2.94	2.93063
2025-06-18 15:56:06	1121	5.06e-06	0.0001	2.94	2.935
2025-06-18 15:56:07	1122	5.04e-06	0.0001	2.94	2.92187
2025-06-18 15:56:08	1123	5.04e-06	0.0001	2.94	2.93938
2025-06-18 15:56:09	1124	5.04e-06	0.0001	2.94	2.92625
2025-06-18 15:56:09	1124	5.04e-06	0.0001	2.94	2.9175
2025-06-18 15:56:10	1125	5.04e-06	0.0001	2.93	2.93938
2025-06-18 15:56:11	1126	5.04e-06	0.0001	2.92	2.92187
2025-06-18 15:56:12	1127	5.04e-06	0.0001	2.92	2.9175
2025-06-18 15:56:13	1128	5.04e-06	0.0001	2.92	2.91312
2025-06-18 15:56:14	1129	5.04e-06	0.0001	2.92	2.93063
2025-06-18 15:56:15	1130	5.04e-06	0.0001	2.92	2.92187
2025-06-18 15:56:16	1131	5.04e-06	0.0001	2.92	2.92625
2025-06-18 15:56:17	1132	5.04e-06	0.0001	2.92	2.90874
2025-06-18 15:56:18	1133	5.04e-06	0.0001	2.93	2.9175
2025-06-18 15:56:19	1134	5.04e-06	0.0001	2.92	2.9175
2025-06-18 15:56:20	1135	5.04e-06	0.0001	2.93	2.91312
2025-06-18 15:56:21	1136	5.02e-06	0.0001	2.92	2.90874
2025-06-18 15:56:22	1137	5.04e-06	0.0001	2.92	2.90436
2025-06-18 15:56:23	1138	5.04e-06	0.0001	2.93	2.93063
2025-06-18 15:56:24	1139	5.04e-06	0.0001	2.91	2.89999
2025-06-18 15:56:25	1140	5.04e-06	0.0001	2.91	2.90436
2025-06-18 15:56:26	1141	5.04e-06	0.0001	2.91	2.89999
2025-06-18 15:56:27	1142	5.04e-06	0.0001	2.91	2.9175
2025-06-18 15:56:28	1143	5.04e-06	0.0001	2.91	2.90436
2025-06-18 15:56:29	1144	5.04e-06	0.0001	2.9	2.91312
2025-06-18 15:56:30	1145	5.02e-06	0.0001	2.89	2.90436
2025-06-18 15:56:31	1146	5.02e-06	0.0001	2.9	2.89561
2025-06-18 15:56:32	1147	5.02e-06	0.0001	2.88	2.89999
2025-06-18 15:56:33	1148	5.02e-06	0.0001	2.88	2.8781
2025-06-18 15:56:34	1149	5.04e-06	0.0001	2.88	2.86935
2025-06-18 15:56:35	1150	5.04e-06	0.0001	2.87	2.86935
2025-06-18 15:56:36	1151	5.04e-06	0.0001	2.87	2.86059
2025-06-18 15:56:37	1152	5.04e-06	0.0001	2.87	2.85622
2025-06-18 15:56:38	1153	5.06e-06	0.0001	2.85	2.84746
2025-06-18 15:56:39	1154	5.04e-06	0.0001	2.85	2.83433
2025-06-18 15:56:40	1155	5.04e-06	0.0001	2.84	2.83871
2025-06-18 15:56:41	1156	5.04e-06	0.0001	2.82	2.81245
2025-06-18 15:56:42	1157	5.04e-06	0.0001	2.81	2.80369
2025-06-18 15:56:43	1158	5.06e-06	0.0001	2.79	2.79932
2025-06-18 15:56:44	1159	5.04e-06	0.0001	2.79	2.76868
2025-06-18 15:56:45	1160	5.04e-06	0.0001	2.76	2.75555
2025-06-18 15:56:46	1161	5.06e-06	0.0001	2.75	2.75117
2025-06-18 15:56:47	1162	5.04e-06	0.0001	2.74	2.72053
2025-06-18 15:56:48	1163	5.02e-06	0.0001	2.72	2.72491
2025-06-18 15:56:49	1164	5.04e-06	0.0001	2.7	2.68114
2025-06-18 15:56:50	1165	5.04e-06	0.0001	2.69	2.65926
2025-06-18 15:56:51	1166	5.04e-06	0.0001	2.66	2.6505
2025-06-18 15:56:51	1166	5.04e-06	0.0001	2.63	2.61111
2025-06-18 15:56:52	1167	5.04e-06	0.0001	2.61	2.60236
2025-06-18 15:56:53	1168	5.04e-06	0.0001	2.57	2.56734
2025-06-18 15:56:54	1169	5.04e-06	0.0001	2.55	2.54983
2025-06-18 15:56:55	1170	5.04e-06	0.0001	2.51	2.51482
2025-06-18 15:56:56	1171	5.04e-06	0.0001	2.49	2.49731
2025-06-18 15:56:57	1172	5.04e-06	0.0001	2.46	2.46667
2025-06-18 15:56:58	1173	5.04e-06	0.0001	2.44	2.47105
2025-06-18 15:56:59	1174	5.04e-06	0.0001	2.41	2.4229
2025-06-18 15:57:00	1175	5.04e-06	0.0001	2.4	2.41415
2025-06-18 15:57:01	1176	5.04e-06	0.0001	2.37	2.37476
2025-06-18 15:57:02	1177	5.04e-06	0.0001	2.35	2.37914
2025-06-18 15:57:03	1178	5.04e-06	0.0001	2.34	2.3485
2025-06-18 15:57:04	1179	5.04e-06	0.0001	2.32	2.3485
2025-06-18 15:57:05	1180	5.04e-06	0.0001	2.31	2.33537
2025-06-18 15:57:06	1181	5.04e-06	0.0001	2.29	2.29597
2025-06-18 15:57:07	1182	5.04e-06	0.0001	2.29	2.31348
2025-06-18 15:57:08	1183	5.04e-06	0.0001	2.28	2.30473
2025-06-18 15:57:09	1184	5.02e-06	0.0001	2.28	2.28284
2025-06-18 15:57:10	1185	5.04e-06	0.0001	2.26	2.2916
2025-06-18 15:57:11	1186	5.04e-06	0.0001	2.26	2.28722
2025-06-18 15:57:12	1187	5.04e-06	0.0001	2.25	2.28722
2025-06-18 15:57:13	1188	5.04e-06	0.0001	2.25	2.28284
2025-06-18 15:57:14	1189	5.04e-06	0.0001	2.25	2.26971
2025-06-18 15:57:15	1190	5.04e-06	0.0001	2.25	2.25658
2025-06-18 15:57:16	1191	5.04e-06	0.0001	2.24	2.26533
2025-06-18 15:57:17	1192	5.04e-06	0.0001	2.24	2.2522
2025-06-18 15:57:17	1192	5.04e-06	0.0001	2.24	2.26096
2025-06-18 15:57:18	1193	5.04e-06	0.0001	2.24	2.25658
2025-06-18 15:57:19	1194	5.04e-06	0.0001	2.24	2.26096
2025-06-18 15:57:20	1195	5.04e-06	0.0001	2.23	2.24783
2025-06-18 15:57:21	1196	5.04e-06	0.0001	2.23	2.2522
2025-06-18 15:57:22	1197	5.04e-06	0.0001	2.22	2.24783
2025-06-18 15:57:23	1198	5.04e-06	0.0001	2.22	2.24783
2025-06-18 15:57:24	1199	5.04e-06	0.0001	2.22	2.24783
2025-06-18 15:57:25	1200	5.04e-06	0.0001	2.23	2.2522
2025-06-18 15:57:26	1201	5.04e-06	0.0001	2.22	2.2347
2025-06-18 15:57:27	1202	5.06e-06	0.0001	2.22	2.2522
2025-06-18 15:57:28	1203	5.04e-06	0.0001	2.21	2.23907
2025-06-18 15:57:29	1204	5.04e-06	0.0001	2.21	2.2347
2025-06-18 15:57:30	1205	5.04e-06	0.0001	2.21	2.24345
2025-06-18 15:57:31	1206	5.04e-06	0.0001	2.21	2.23032
2025-06-18 15:57:32	1207	5.04e-06	0.0001	2.21	2.23032
2025-06-18 15:57:33	1208	5.04e-06	0.0001	2.21	2.22157
2025-06-18 15:57:34	1209	5.04e-06	0.0001	2.21	2.21719
2025-06-18 15:57:35	1210	5.04e-06	0.0001	2.21	2.23907
2025-06-18 15:57:36	1211	5.04e-06	0.0001	2.21	2.22157
2025-06-18 15:57:37	1212	5.04e-06	0.0001	2.2	2.22157
2025-06-18 15:57:38	1213	5.04e-06	0.0001	2.2	2.22157
2025-06-18 15:57:39	1214	5.06e-06	0.0001	2.2	2.22594
2025-06-18 15:57:40	1215	5.04e-06	0.0001	2.2	2.20406
2025-06-18 15:57:41	1216	5.04e-06	0.0001	2.2	2.21719
2025-06-18 15:57:42	1217	5.04e-06	0.0001	2.2	2.21719
2025-06-18 15:57:42	1217	5.04e-06	0.0001	2.19	2.21281
2025-06-18 15:57:43	1218	5.04e-06	0.0001	2.19	2.20406
2025-06-18 15:57:44	1219	5.04e-06	0.0001	2.19	2.21281
2025-06-18 15:57:45	1220	5.04e-06	0.0001	2.19	2.20406
2025-06-18 15:57:46	1221	5.04e-06	0.0001	2.18	2.20844
2025-06-18 15:57:47	1222	5.04e-06	0.0001	2.18	2.1953
2025-06-18 15:57:48	1223	5.04e-06	0.0001	2.18	2.20844
2025-06-18 15:57:49	1224	5.04e-06	0.0001	2.17	2.1953
2025-06-18 15:57:50	1225	5.04e-06	0.0001	2.17	2.19093
2025-06-18 15:57:51	1226	5.04e-06	0.0001	2.17	2.19968
2025-06-18 15:57:52	1227	5.04e-06	0.0001	2.17	2.20844
2025-06-18 15:57:53	1228	5.04e-06	0.0001	2.16	2.20406
2025-06-18 15:57:54	1229	5.06e-06	0.0001	2.16	2.1953
2025-06-18 15:57:55	1230	5.04e-06	0.0001	2.16	2.18217
2025-06-18 15:57:56	1231	5.04e-06	0.0001	2.15	2.18217
2025-06-18 15:57:57	1232	5.04e-06	0.0001	2.15	2.18217
2025-06-18 15:57:58	1233	5.04e-06	0.0001	2.15	2.18217
2025-06-18 15:57:59	1234	5.04e-06	0.0001	2.15	2.1778
2025-06-18 15:58:00	1235	5.04e-06	0.0001	2.14	2.18217
2025-06-18 15:58:01	1236	5.04e-06	0.0001	2.14	2.18655
2025-06-18 15:58:02	1237	5.04e-06	0.0001	2.14	2.16467
2025-06-18 15:58:03	1238	5.04e-06	0.0001	2.13	2.16904
2025-06-18 15:58:04	1239	5.04e-06	0.0001	2.12	2.16029
2025-06-18 15:58:05	1240	5.04e-06	0.0001	2.12	2.16029
2025-06-18 15:58:06	1241	5.04e-06	0.0001	2.12	2.16467
2025-06-18 15:58:07	1242	5.04e-06	0.0001	2.12	2.16029
2025-06-18 15:58:08	1243	5.04e-06	0.0001	2.12	2.16467
2025-06-18 15:58:08	1243	5.04e-06	0.0001	2.11	2.16904
2025-06-18 15:58:09	1244	5.04e-06	0.0001	2.11	2.16029
2025-06-18 15:58:10	1245	5.04e-06	0.0001	2.11	2.15591
2025-06-18 15:58:11	1246	5.04e-06	0.0001	2.11	2.14716
2025-06-18 15:58:12	1247	5.02e-06	0.0001	2.1	2.16467
2025-06-18 15:58:13	1248	5.04e-06	0.0001	2.1	2.15153
2025-06-18 15:58:14	1249	5.04e-06	0.0001	2.1	2.14716
2025-06-18 15:58:15	1250	5.04e-06	0.0001	2.1	2.14716
2025-06-18 15:58:16	1251	5.02e-06	0.0001	2.09	2.15591
2025-06-18 15:58:17	1252	5.04e-06	0.0001	2.09	2.15153
2025-06-18 15:58:18	1253	5.04e-06	0.0001	2.09	2.15153
2025-06-18 15:58:19	1254	5.04e-06	0.0001	2.09	2.12965
2025-06-18 15:58:20	1255	5.04e-06	0.0001	2.08	2.14716
2025-06-18 15:58:21	1256	5.04e-06	0.0001	2.08	2.13841
2025-06-18 15:58:22	1257	5.04e-06	0.0001	2.08	2.12965
2025-06-18 15:58:23	1258	5.04e-06	0.0001	2.08	2.13403
2025-06-18 15:58:24	1259	5.04e-06	0.0001	2.07	2.12527
2025-06-18 15:58:25	1260	5.06e-06	0.0001	2.06	2.13403
2025-06-18 15:58:26	1261	5.04e-06	0.0001	2.06	2.12527
2025-06-18 15:58:27	1262	5.04e-06	0.0001	2.07	2.13403
2025-06-18 15:58:28	1263	5.04e-06	0.0001	2.06	2.12965
2025-06-18 15:58:29	1264	5.04e-06	0.0001	2.07	2.13841
2025-06-18 15:58:30	1265	5.04e-06	0.0001	2.06	2.12527
2025-06-18 15:58:31	1266	5.04e-06	0.0001	2.06	2.11214
2025-06-18 15:58:32	1267	5.04e-06	0.0001	2.06	2.11652
2025-06-18 15:58:33	1268	5.02e-06	0.0001	2.06	2.11652
2025-06-18 15:58:34	1269	5.04e-06	0.0001	2.06	2.11214
2025-06-18 15:58:34	1269	5.04e-06	0.0001	2.05	2.11652
2025-06-18 15:58:35	1270	5.04e-06	0.0001	2.04	2.11652
2025-06-18 15:58:36	1271	5.04e-06	0.0001	2.05	2.11652
2025-06-18 15:58:37	1272	5.04e-06	0.0001	2.05	2.10339
2025-06-18 15:58:39	1274	5.04e-06	0.0001	2.04	2.10339
2025-06-18 15:58:40	1275	5.04e-06	0.0001	2.05	2.1209
2025-06-18 15:58:41	1276	5.04e-06	0.0001	2.03	2.11652
2025-06-18 15:58:42	1277	5.04e-06	0.0001	2.03	2.10777
2025-06-18 15:58:43	1278	5.04e-06	0.0001	2.03	2.11214
2025-06-18 15:58:44	1279	5.04e-06	0.0001	2.03	2.11214
2025-06-18 15:58:45	1280	5.04e-06	0.0001	2.03	2.10777
2025-06-18 15:58:46	1281	5.04e-06	0.0001	2.02	2.10777
2025-06-18 15:58:47	1282	5.04e-06	0.0001	2.02	2.10339
2025-06-18 15:58:48	1283	5.04e-06	0.0001	2.02	2.10339
2025-06-18 15:58:49	1284	5.06e-06	0.0001	2.02	2.09464
2025-06-18 15:58:50	1285	5.04e-06	0.0001	2.01	2.0815
2025-06-18 15:58:51	1286	5.04e-06	0.0001	2.01	2.09464
2025-06-18 15:58:53	1288	5.04e-06	0.0001	2.01	2.07713
2025-06-18 15:58:53	1288	5.04e-06	0.0001	2.01	2.0815
2025-06-18 15:58:54	1289	5.04e-06	0.0001	2.01	2.09901
2025-06-18 15:58:55	1290	5.04e-06	0.0001	2.01	2.09464
2025-06-18 15:58:56	1291	5.04e-06	0.0001	2.01	2.07713
2025-06-18 15:58:57	1292	5.04e-06	0.0001	2.01	2.07275
2025-06-18 15:58:58	1293	5.04e-06	0.0001	2	2.09026
2025-06-18 15:58:59	1294	5.04e-06	0.0001	2	2.0815
2025-06-18 15:59:00	1295	5.04e-06	0.0001	2	2.07713
2025-06-18 15:59:01	1296	5.04e-06	0.0001	2	2.07713
2025-06-18 15:59:02	1297	5.06e-06	0.0001	2	2.09901
2025-06-18 15:59:03	1298	5.04e-06	0.0001	2	2.09026
2025-06-18 15:59:05	1300	5.04e-06	0.0001	2	2.07275
2025-06-18 15:59:06	1301	5.04e-06	0.0001	1.99	2.0815
2025-06-18 15:59:07	1302	5.04e-06	0.0001	1.99	2.06837
2025-06-18 15:59:08	1303	5.04e-06	0.0001	1.99	2.07713
2025-06-18 15:59:08	1303	5.04e-06	0.0001	1.99	2.0815
2025-06-18 15:59:09	1304	5.04e-06	0.0001	1.99	2.0815
2025-06-18 15:59:10	1305	5.04e-06	0.0001	1.98	2.06837
2025-06-18 15:59:11	1306	5.04e-06	0.0001	1.98	2.07713
2025-06-18 15:59:13	1308	5.04e-06	0.0001	1.97	2.06837
2025-06-18 15:59:14	1309	5.04e-06	0.0001	1.98	2.06837
2025-06-18 15:59:15	1310	5.04e-06	0.0001	1.98	2.05962
2025-06-18 15:59:16	1311	5.06e-06	0.0001	1.98	2.064
2025-06-18 15:59:16	1311	5.04e-06	0.0001	1.97	2.064
2025-06-18 15:59:17	1312	5.04e-06	0.0001	1.97	2.07713
2025-06-18 15:59:18	1313	5.04e-06	0.0001	1.97	2.05087
2025-06-18 15:59:19	1314	5.04e-06	0.0001	1.97	2.05087
2025-06-18 15:59:21	1316	5.04e-06	0.0001	1.97	2.064
2025-06-18 15:59:22	1317	5.04e-06	0.0001	1.96	2.064
2025-06-18 15:59:23	1318	5.04e-06	0.0001	1.96	2.064
2025-06-18 15:59:24	1319	5.04e-06	0.0001	1.96	2.04211
2025-06-18 15:59:25	1320	5.04e-06	0.0001	1.96	2.05087
2025-06-18 15:59:25	1320	5.04e-06	0.0001	1.96	2.05962
2025-06-18 15:59:26	1321	5.04e-06	0.0001	1.96	2.04649
2025-06-18 15:59:27	1322	5.04e-06	0.0001	1.95	2.05087
2025-06-18 15:59:28	1323	5.04e-06	0.0001	1.95	2.04649
2025-06-18 15:59:29	1324	5.04e-06	0.0001	1.96	2.04649
2025-06-18 15:59:31	1326	5.04e-06	0.0001	1.95	2.04649
2025-06-18 15:59:32	1327	5.04e-06	0.0001	1.94	2.05087
2025-06-18 15:59:33	1328	5.04e-06	0.0001	1.94	2.03774
2025-06-18 15:59:34	1329	5.04e-06	0.0001	1.94	2.03774
2025-06-18 15:59:34	1329	5.04e-06	0.0001	1.94	2.04211
2025-06-18 15:59:35	1330	5.04e-06	0.0001	1.94	2.05524
2025-06-18 15:59:36	1331	5.04e-06	0.0001	1.94	2.03774
2025-06-18 15:59:37	1332	5.04e-06	0.0001	1.95	2.03774
2025-06-18 15:59:39	1334	5.02e-06	0.0001	1.94	2.03336
2025-06-18 15:59:40	1335	5.06e-06	0.0001	1.93	2.03774
2025-06-18 15:59:41	1336	5.04e-06	0.0001	1.93	2.05087
2025-06-18 15:59:42	1337	5.06e-06	0.0001	1.93	2.03774
2025-06-18 15:59:42	1337	5.06e-06	0.0001	1.93	2.04211
2025-06-18 15:59:43	1338	5.04e-06	0.0001	1.93	2.02461
2025-06-18 15:59:44	1339	5.04e-06	0.0001	1.93	2.03336
2025-06-18 15:59:45	1340	5.04e-06	0.0001	1.92	2.02898
2025-06-18 15:59:46	1341	5.04e-06	0.0001	1.92	2.02023
2025-06-18 15:59:47	1342	5.04e-06	0.0001	1.92	2.01585
2025-06-18 15:59:48	1343	5.02e-06	0.0001	1.92	2.02461
2025-06-18 15:59:49	1344	5.04e-06	0.0001	1.92	2.02461
2025-06-18 15:59:50	1345	5.04e-06	0.0001	1.92	2.02461
2025-06-18 15:59:51	1346	5.04e-06	0.0001	1.92	2.03336
2025-06-18 15:59:53	1348	5.04e-06	0.0001	1.92	2.02023
2025-06-18 15:59:53	1348	5.04e-06	0.0001	1.92	2.01585
2025-06-18 15:59:55	1350	5.06e-06	0.0001	1.92	2.01147
2025-06-18 15:59:56	1351	5.04e-06	0.0001	1.91	2.02023
2025-06-18 15:59:57	1352	5.04e-06	0.0001	1.91	2.02461
2025-06-18 15:59:58	1353	5.04e-06	0.0001	1.91	2.02023
2025-06-18 15:59:59	1354	5.04e-06	0.0001	1.91	1.99834
2025-06-18 15:59:59	1354	5.04e-06	0.0001	1.91	2.01147
2025-06-18 16:00:00	1355	5.06e-06	0.0001	1.91	2.02898
2025-06-18 16:00:01	1356	5.04e-06	0.0001	1.91	2.0071
2025-06-18 16:00:02	1357	5.04e-06	0.0001	1.91	2.01585
2025-06-18 16:00:03	1358	5.04e-06	0.0001	1.91	2.02461
2025-06-18 16:00:04	1359	5.02e-06	0.0001	1.91	2.02023
2025-06-18 16:00:05	1360	5.04e-06	0.0001	1.9	2.01147
2025-06-18 16:00:06	1361	5.04e-06	0.0001	1.9	2.01147
2025-06-18 16:00:07	1362	5.04e-06	0.0001	1.9	2.01585
2025-06-18 16:00:08	1363	5.04e-06	0.0001	1.9	1.99834
2025-06-18 16:00:09	1364	5.06e-06	0.0001	1.9	2.01585
2025-06-18 16:00:10	1365	5.04e-06	0.0001	1.9	2.00272
2025-06-18 16:00:11	1366	5.04e-06	0.0001	1.9	2.00272
2025-06-18 16:00:12	1367	5.04e-06	0.0001	1.89	2.0071
2025-06-18 16:00:13	1368	5.04e-06	0.0001	1.88	2.00272
2025-06-18 16:00:14	1369	5.04e-06	0.0001	1.88	1.99397
2025-06-18 16:00:15	1370	5.04e-06	0.0001	1.88	1.99397
2025-06-18 16:00:16	1371	5.04e-06	0.0001	1.89	2.0071
2025-06-18 16:00:17	1372	5.04e-06	0.0001	1.89	2.00272
2025-06-18 16:00:18	1373	5.02e-06	0.0001	1.89	1.99834
2025-06-18 16:00:19	1374	5.06e-06	0.0001	1.89	1.99397
2025-06-18 16:00:20	1375	5.04e-06	0.0001	1.89	1.98084
2025-06-18 16:00:21	1376	5.04e-06	0.0001	1.88	2.01585
2025-06-18 16:00:22	1377	5.04e-06	0.0001	1.88	1.98959
2025-06-18 16:00:23	1378	5.04e-06	0.0001	1.88	1.99397
2025-06-18 16:00:24	1379	5.04e-06	0.0001	1.87	1.98521
2025-06-18 16:00:25	1380	5.04e-06	0.0001	1.87	1.98959
2025-06-18 16:00:26	1381	4.89e-06	0.0001	1.87	1.98521
2025-06-18 16:00:27	1382	4.85e-06	0.0001	1.87	1.98521
2025-06-18 16:00:28	1383	4.77e-06	0.0001	1.87	1.98521
2025-06-18 16:00:29	1384	4.75e-06	0.0001	1.87	1.98959
2025-06-18 16:00:30	1385	4.74e-06	0.0001	1.87	1.98084
2025-06-18 16:00:31	1386	4.74e-06	0.000108	1.87	1.98084
2025-06-18 16:00:32	1387	4.74e-06	0.000207	1.87	1.98521
2025-06-18 16:00:33	1388	4.64e-06	0.000333	1.87	1.98084
2025-06-18 16:00:34	1389	4.64e-06	0.000454	1.86	1.97646
2025-06-18 16:00:35	1390	4.64e-06	0.00057	1.87	1.98084
2025-06-18 16:00:36	1391	4.64e-06	0.00068	1.87	1.97208
2025-06-18 16:00:37	1392	4.64e-06	0.000797	1.86	1.96333
2025-06-18 16:00:38	1393	4.64e-06	0.000887	1.86	1.96771
2025-06-18 16:00:39	1394	4.64e-06	0.000957	1.86	1.97646
2025-06-18 16:00:40	1395	4.64e-06	0.00101	1.87	1.97208
2025-06-18 16:00:41	1396	4.62e-06	0.00106	1.86	1.97208
2025-06-18 16:00:42	1397	4.54e-06	0.00111	1.85	1.95457
2025-06-18 16:00:43	1398	4.54e-06	0.00116	1.85	1.97646
2025-06-18 16:00:44	1399	4.54e-06	0.00121	1.85	1.96333
2025-06-18 16:00:45	1400	4.54e-06	0.00124	1.85	1.96333
2025-06-18 16:00:46	1401	4.54e-06	0.00128	1.85	1.96771
2025-06-18 16:00:47	1402	4.54e-06	0.0013	1.85	1.95457
2025-06-18 16:00:48	1403	4.54e-06	0.00132	1.85	1.95457
2025-06-18 16:00:49	1404	4.54e-06	0.00133	1.85	1.95895
2025-06-18 16:00:50	1405	4.54e-06	0.00135	1.85	1.97646
2025-06-18 16:00:51	1406	4.54e-06	0.00136	1.85	1.96333
2025-06-18 16:00:51	1406	4.54e-06	0.00137	1.85	1.98084
2025-06-18 16:00:52	1407	4.54e-06	0.00138	1.85	1.96333
2025-06-18 16:00:53	1408	4.54e-06	0.00139	1.85	1.97208
2025-06-18 16:00:54	1409	4.54e-06	0.0014	1.84	1.96333
2025-06-18 16:00:55	1410	4.52e-06	0.00141	1.84	1.9502
2025-06-18 16:00:56	1411	4.54e-06	0.00142	1.84	1.95895
2025-06-18 16:00:57	1412	4.54e-06	0.00143	1.84	1.95457
2025-06-18 16:00:58	1413	4.52e-06	0.00144	1.84	1.95457
2025-06-18 16:00:59	1414	4.54e-06	0.00145	1.84	1.95457
2025-06-18 16:01:00	1415	4.54e-06	0.00146	1.84	1.95457
2025-06-18 16:01:01	1416	4.54e-06	0.00146	1.84	1.9502
2025-06-18 16:01:02	1417	4.5e-06	0.00147	1.83	1.94582
2025-06-18 16:01:03	1418	4.48e-06	0.00149	1.83	1.94144
2025-06-18 16:01:04	1419	4.48e-06	0.0015	1.83	1.95895
2025-06-18 16:01:05	1420	4.43e-06	0.0015	1.83	1.93269
2025-06-18 16:01:06	1421	4.43e-06	0.00151	1.83	1.94144
2025-06-18 16:01:07	1422	4.45e-06	0.00151	1.83	1.93269
2025-06-18 16:01:08	1423	4.43e-06	0.00151	1.83	1.94582
2025-06-18 16:01:09	1424	4.43e-06	0.00151	1.82	1.93269
2025-06-18 16:01:10	1425	4.43e-06	0.00152	1.82	1.94144
2025-06-18 16:01:11	1426	4.43e-06	0.00152	1.82	1.94144
2025-06-18 16:01:12	1427	4.43e-06	0.00153	1.82	1.93269
2025-06-18 16:01:13	1428	4.43e-06	0.00153	1.82	1.94582
2025-06-18 16:01:14	1429	4.43e-06	0.00154	1.82	1.95895
2025-06-18 16:01:15	1430	4.45e-06	0.00155	1.82	1.94144
2025-06-18 16:01:16	1431	4.43e-06	0.00155	1.82	1.92831
2025-06-18 16:01:17	1432	4.43e-06	0.00156	1.82	1.94144
2025-06-18 16:01:17	1432	4.43e-06	0.00156	1.82	1.94582
2025-06-18 16:01:18	1433	4.45e-06	0.00157	1.82	1.93269
2025-06-18 16:01:19	1434	4.45e-06	0.00158	1.82	1.92831
2025-06-18 16:01:20	1435	4.43e-06	0.00158	1.82	1.93707
2025-06-18 16:01:21	1436	4.43e-06	0.00159	1.82	1.93707
2025-06-18 16:01:22	1437	4.45e-06	0.00159	1.81	1.92394
2025-06-18 16:01:23	1438	4.43e-06	0.00159	1.81	1.92394
2025-06-18 16:01:24	1439	4.45e-06	0.00159	1.81	1.91518
2025-06-18 16:01:25	1440	4.43e-06	0.00159	1.81	1.91956
2025-06-18 16:01:26	1441	4.43e-06	0.00159	1.81	1.92394
2025-06-18 16:01:27	1442	4.45e-06	0.00159	1.81	1.91081
2025-06-18 16:01:28	1443	4.38e-06	0.00158	1.81	1.91518
2025-06-18 16:01:29	1444	4.37e-06	0.00159	1.81	1.92831
2025-06-18 16:01:30	1445	4.37e-06	0.0016	1.81	1.91081
2025-06-18 16:01:31	1446	4.37e-06	0.0016	1.81	1.91518
2025-06-18 16:01:32	1447	4.37e-06	0.0016	1.81	1.90643
2025-06-18 16:01:33	1448	4.37e-06	0.00161	1.81	1.88454
2025-06-18 16:01:34	1449	4.37e-06	0.0016	1.81	1.91518
2025-06-18 16:01:35	1450	4.38e-06	0.0016	1.81	1.91518
2025-06-18 16:01:36	1451	4.37e-06	0.0016	1.8	1.90643
2025-06-18 16:01:37	1452	4.37e-06	0.0016	1.79	1.90643
2025-06-18 16:01:38	1453	4.38e-06	0.00161	1.8	1.8933
2025-06-18 16:01:39	1454	4.37e-06	0.0016	1.8	1.89768
2025-06-18 16:01:40	1455	4.37e-06	0.00161	1.79	1.90205
2025-06-18 16:01:41	1456	4.37e-06	0.00161	1.79	1.90643
2025-06-18 16:01:42	1457	4.37e-06	0.00162	1.79	1.90205
2025-06-18 16:01:42	1457	4.37e-06	0.00162	1.79	1.90643
2025-06-18 16:01:43	1458	4.37e-06	0.00161	1.79	1.90205
2025-06-18 16:01:44	1459	4.37e-06	0.00162	1.8	1.90205
2025-06-18 16:01:45	1460	4.37e-06	0.00162	1.8	1.89768
2025-06-18 16:01:46	1461	4.37e-06	0.00161	1.79	1.90205
2025-06-18 16:01:47	1462	3.87e-05	0.00148	1.79	1.89768
2025-06-18 16:01:48	1463	3.06e-05	0.00121	1.79	1.90205
2025-06-18 16:01:49	1464	2.33e-05	0.000927	1.78	1.90643
2025-06-18 16:01:50	1465	1.92e-05	0.000727	1.78	1.90205
2025-06-18 16:01:51	1466	1.65e-05	0.000568	1.78	1.91518
2025-06-18 16:01:52	1467	1.52e-05	0.000456	1.78	1.90205
2025-06-18 16:01:53	1468	1.42e-05	0.000382	1.78	1.88892
2025-06-18 16:01:54	1469	1.34e-05	0.000319	1.78	1.89768
2025-06-18 16:01:55	1470	1.27e-05	0.000266	1.78	1.89768
2025-06-18 16:01:56	1471	1.22e-05	0.000226	1.78	1.88892
2025-06-18 16:01:57	1472	1.17e-05	0.000187	1.79	1.8933
2025-06-18 16:01:58	1473	1.13e-05	0.000158	1.78	1.87141
2025-06-18 16:01:59	1474	1.09e-05	0.000142	1.77	1.88017
2025-06-18 16:02:00	1475	1.06e-05	0.000126	1.77	1.88454
2025-06-18 16:02:01	1476	1.03e-05	0.000121	1.77	1.87579
2025-06-18 16:02:02	1477	1.02e-05	0.000111	1.77	1.8933
2025-06-18 16:02:03	1478	1e-05	0.000102	1.77	1.87579
2025-06-18 16:02:04	1479	9.89e-06	0.0001	1.77	1.88892
2025-06-18 16:02:05	1480	9.74e-06	0.0001	1.77	1.89768
2025-06-18 16:02:06	1481	9.58e-06	0.0001	1.77	1.88892
2025-06-18 16:02:07	1482	9.43e-06	0.0001	1.77	1.87579
2025-06-18 16:02:08	1483	9.25e-06	0.0001	1.76	1.88454
2025-06-18 16:02:08	1483	9.13e-06	0.0001	1.77	1.88454
2025-06-18 16:02:09	1484	9.07e-06	0.0001	1.76	1.90205
2025-06-18 16:02:10	1485	8.92e-06	0.0001	1.76	1.88017
2025-06-18 16:02:11	1486	8.8e-06	0.0001	1.76	1.87141
2025-06-18 16:02:12	1487	8.77e-06	0.0001	1.76	1.87579
2025-06-18 16:02:13	1488	8.58e-06	0.0001	1.76	1.88017
2025-06-18 16:02:14	1489	8.49e-06	0.0001	1.76	1.88017
2025-06-18 16:02:15	1490	8.46e-06	0.0001	1.76	1.87141
2025-06-18 16:02:16	1491	8.31e-06	0.0001	1.76	1.87579
2025-06-18 16:02:17	1492	8.28e-06	0.0001	1.76	1.86704
2025-06-18 16:02:18	1493	8.16e-06	0.0001	1.76	1.86266
2025-06-18 16:02:19	1494	8.1e-06	0.0001	1.76	1.87141
2025-06-18 16:02:20	1495	8.01e-06	0.0001	1.76	1.87141
2025-06-18 16:02:21	1496	7.95e-06	0.0001	1.75	1.86266
2025-06-18 16:02:22	1497	7.86e-06	0.0001	1.75	1.8539
2025-06-18 16:02:23	1498	7.8e-06	0.0001	1.75	1.84515
2025-06-18 16:02:24	1499	7.8e-06	0.0001	1.75	1.85828
2025-06-18 16:02:25	1500	7.64e-06	0.0001	1.75	1.84953
2025-06-18 16:02:26	1501	7.61e-06	0.0001	1.75	1.87141
2025-06-18 16:02:27	1502	7.61e-06	0.0001	1.75	1.85828
2025-06-18 16:02:28	1503	7.49e-06	0.0001	1.75	1.84515
2025-06-18 16:02:29	1504	7.46e-06	0.0001	1.75	1.8539
2025-06-18 16:02:30	1505	7.46e-06	0.0001	1.74	1.84953
2025-06-18 16:02:31	1506	7.34e-06	0.0001	1.74	1.85828
2025-06-18 16:02:32	1507	7.37e-06	0.0001	1.74	1.84078
2025-06-18 16:02:33	1508	7.31e-06	0.0001	1.74	1.85828
2025-06-18 16:02:34	1509	7.19e-06	0.0001	1.74	1.84515
2025-06-18 16:02:35	1510	7.19e-06	0.0001	1.74	1.84078
2025-06-18 16:02:36	1511	7.19e-06	0.0001	1.74	1.84515
2025-06-18 16:02:37	1512	7.07e-06	0.0001	1.74	1.84078
2025-06-18 16:02:38	1513	7.04e-06	0.0001	1.74	1.8539
2025-06-18 16:02:39	1514	7.01e-06	0.0001	1.74	1.84953
2025-06-18 16:02:40	1515	7.01e-06	0.0001	1.74	1.8364
2025-06-18 16:02:41	1516	6.9e-06	0.0001	1.74	1.84078
2025-06-18 16:02:42	1517	6.86e-06	0.0001	1.74	1.84515
2025-06-18 16:02:43	1518	6.88e-06	0.0001	1.73	1.84953
2025-06-18 16:02:44	1519	6.88e-06	0.0001	1.73	1.83202
2025-06-18 16:02:45	1520	6.82e-06	0.0001	1.73	1.83202
2025-06-18 16:02:47	1522	6.78e-06	0.0001	1.73	1.84953
2025-06-18 16:02:48	1523	6.76e-06	0.0001	1.73	1.84953
2025-06-18 16:02:49	1524	6.78e-06	0.0001	1.73	1.8364
2025-06-18 16:02:50	1525	6.76e-06	0.0001	1.73	1.83202
2025-06-18 16:02:51	1526	6.68e-06	0.0001	1.73	1.84078
2025-06-18 16:02:51	1526	6.67e-06	0.0001	1.73	1.84953
2025-06-18 16:02:53	1528	6.68e-06	0.0001	1.72	1.82764
2025-06-18 16:02:53	1528	6.67e-06	0.0001	1.73	1.84078
2025-06-18 16:02:55	1530	6.65e-06	0.0001	1.73	1.81889
2025-06-18 16:02:56	1531	6.57e-06	0.0001	1.72	1.82764
2025-06-18 16:02:57	1532	6.57e-06	0.0001	1.72	1.8364
2025-06-18 16:02:58	1533	6.57e-06	0.0001	1.72	1.81889
2025-06-18 16:02:59	1534	6.57e-06	0.0001	1.72	1.81451
2025-06-18 16:03:00	1535	6.57e-06	0.0001	1.72	1.81014
2025-06-18 16:03:01	1536	6.57e-06	0.0001	1.72	1.82764
2025-06-18 16:03:02	1537	6.55e-06	0.0001	1.72	1.81889
2025-06-18 16:03:03	1538	6.47e-06	0.0001	1.72	1.81451
2025-06-18 16:03:04	1539	6.47e-06	0.0001	1.72	1.81889
2025-06-18 16:03:05	1540	6.47e-06	0.0001	1.72	1.80576
2025-06-18 16:03:06	1541	6.47e-06	0.0001	1.72	1.82327
2025-06-18 16:03:07	1542	6.47e-06	0.0001	1.71	1.82327
2025-06-18 16:03:08	1543	6.47e-06	0.0001	1.71	1.79701
2025-06-18 16:03:08	1543	6.47e-06	0.0001	1.71	1.82327
2025-06-18 16:03:09	1544	6.38e-06	0.0001	1.71	1.80138
2025-06-18 16:03:10	1545	6.36e-06	0.0001	1.71	1.80576
2025-06-18 16:03:11	1546	6.36e-06	0.0001	1.71	1.80576
2025-06-18 16:03:12	1547	6.36e-06	0.0001	1.71	1.80138
2025-06-18 16:03:13	1548	6.38e-06	0.0001	1.71	1.81014
2025-06-18 16:03:14	1549	6.36e-06	0.0001	1.71	1.80138
2025-06-18 16:03:15	1550	6.36e-06	0.0001	1.71	1.81014
2025-06-18 16:03:17	1552	6.36e-06	0.0001	1.71	1.81451
2025-06-18 16:03:17	1552	6.36e-06	0.0001	1.71	1.79263
2025-06-18 16:03:18	1553	6.28e-06	0.0001	1.69	1.79701
2025-06-18 16:03:19	1554	6.26e-06	0.0001	1.69	1.79701
2025-06-18 16:03:21	1556	6.26e-06	0.0001	1.69	1.80138
2025-06-18 16:03:22	1557	6.26e-06	0.0001	1.69	1.79701
2025-06-18 16:03:23	1558	6.26e-06	0.0001	1.69	1.80138
2025-06-18 16:03:24	1559	6.26e-06	0.0001	1.69	1.79701
2025-06-18 16:03:25	1560	6.26e-06	0.0001	1.7	1.80138
2025-06-18 16:03:25	1560	6.26e-06	0.0001	1.7	1.80576
2025-06-18 16:03:26	1561	6.28e-06	0.0001	1.69	1.80138
2025-06-18 16:03:27	1562	6.26e-06	0.0001	1.69	1.78388
2025-06-18 16:03:29	1564	6.16e-06	0.0001	1.68	1.78388
2025-06-18 16:03:30	1565	6.16e-06	0.0001	1.68	1.78825
2025-06-18 16:03:31	1566	6.16e-06	0.0001	1.68	1.78825
2025-06-18 16:03:32	1567	6.16e-06	0.0001	1.68	1.78825
2025-06-18 16:03:33	1568	6.16e-06	0.0001	1.68	1.78825
2025-06-18 16:03:34	1569	6.16e-06	0.0001	1.68	1.79263
2025-06-18 16:03:34	1569	6.14e-06	0.0001	1.68	1.78388
2025-06-18 16:03:35	1570	6.16e-06	0.0001	1.68	1.7795
2025-06-18 16:03:36	1571	6.14e-06	0.0001	1.68	1.7795
2025-06-18 16:03:37	1572	6.16e-06	0.0001	1.68	1.79263
2025-06-18 16:03:38	1573	6.16e-06	0.0001	1.68	1.7795
2025-06-18 16:03:39	1574	6.16e-06	0.0001	1.68	1.78388
2025-06-18 16:03:40	1575	6.09e-06	0.0001	1.68	1.78388
2025-06-18 16:03:41	1576	6.07e-06	0.0001	1.68	1.7795
2025-06-18 16:03:42	1577	6.05e-06	0.0001	1.68	1.7795
2025-06-18 16:03:43	1578	6.07e-06	0.0001	1.67	1.7795
2025-06-18 16:03:44	1579	6.05e-06	0.0001	1.67	1.77074
2025-06-18 16:03:45	1580	6.05e-06	0.0001	1.68	1.77512
2025-06-18 16:03:46	1581	6.07e-06	0.0001	1.68	1.7795
2025-06-18 16:03:47	1582	6.05e-06	0.0001	1.67	1.77512
2025-06-18 16:03:48	1583	6.05e-06	0.0001	1.67	1.77512
2025-06-18 16:03:49	1584	6.07e-06	0.0001	1.68	1.75761
2025-06-18 16:03:50	1585	6.07e-06	0.0001	1.68	1.76199
2025-06-18 16:03:51	1586	6.07e-06	0.0001	1.67	1.78388
2025-06-18 16:03:52	1587	6.05e-06	0.0001	1.66	1.77074
2025-06-18 16:03:53	1588	6.05e-06	0.0001	1.66	1.77074
2025-06-18 16:03:54	1589	5.97e-06	0.0001	1.66	1.76637
2025-06-18 16:03:55	1590	5.95e-06	0.0001	1.66	1.76199
2025-06-18 16:03:56	1591	5.95e-06	0.0001	1.66	1.76199
2025-06-18 16:03:57	1592	5.95e-06	0.0001	1.66	1.76199
2025-06-18 16:03:58	1593	5.95e-06	0.0001	1.66	1.76637
2025-06-18 16:03:59	1594	5.95e-06	0.0001	1.66	1.76199
2025-06-18 16:04:00	1595	5.95e-06	0.0001	1.66	1.74886
2025-06-18 16:04:00	1595	5.95e-06	0.0001	1.66	1.76199
2025-06-18 16:04:01	1596	5.91e-06	0.0001	1.66	1.75761
2025-06-18 16:04:02	1597	5.95e-06	0.0001	1.66	1.76199
2025-06-18 16:04:03	1598	5.95e-06	0.0001	1.65	1.76199
2025-06-18 16:04:04	1599	5.95e-06	0.0001	1.65	1.74886
2025-06-18 16:04:05	1600	5.95e-06	0.0001	1.65	1.76199
2025-06-18 16:04:06	1601	5.95e-06	0.0001	1.65	1.74886
2025-06-18 16:04:07	1602	5.95e-06	0.0001	1.65	1.75324
2025-06-18 16:04:09	1604	5.95e-06	0.0001	1.65	1.75324
2025-06-18 16:04:09	1604	5.95e-06	0.0001	1.65	1.75761
2025-06-18 16:04:10	1605	5.97e-06	0.0001	1.65	1.75761
2025-06-18 16:04:11	1606	5.91e-06	0.0001	1.66	1.74886
2025-06-18 16:04:12	1607	5.85e-06	0.0001	1.65	1.75324
2025-06-18 16:04:13	1608	5.85e-06	0.0001	1.65	1.74448
2025-06-18 16:04:14	1609	5.84e-06	0.0001	1.65	1.75324
2025-06-18 16:04:15	1610	5.84e-06	0.0001	1.65	1.74011
2025-06-18 16:04:16	1611	5.85e-06	0.0001	1.65	1.74448
2025-06-18 16:04:17	1612	5.85e-06	0.0001	1.64	1.74448
2025-06-18 16:04:18	1613	5.85e-06	0.0001	1.65	1.74448
2025-06-18 16:04:19	1614	5.85e-06	0.0001	1.65	1.73135
2025-06-18 16:04:20	1615	5.84e-06	0.0001	1.65	1.73573
2025-06-18 16:04:21	1616	5.85e-06	0.0001	1.65	1.7226
2025-06-18 16:04:22	1617	5.85e-06	0.0001	1.65	1.7226
2025-06-18 16:04:23	1618	5.85e-06	0.0001	1.65	1.73135
2025-06-18 16:04:24	1619	5.84e-06	0.0001	1.65	1.7226
2025-06-18 16:04:25	1620	5.85e-06	0.0001	1.64	1.73573
2025-06-18 16:04:26	1621	5.85e-06	0.0001	1.64	1.7226
2025-06-18 16:04:27	1622	5.85e-06	0.0001	1.64	1.73135
2025-06-18 16:04:28	1623	5.85e-06	0.0001	1.64	1.73135
2025-06-18 16:04:29	1624	5.85e-06	0.0001	1.64	1.71822
2025-06-18 16:04:30	1625	5.85e-06	0.0001	1.64	1.73573
2025-06-18 16:04:31	1626	5.85e-06	0.0001	1.64	1.72697
2025-06-18 16:04:32	1627	5.84e-06	0.0001	1.64	1.73135
2025-06-18 16:04:33	1628	5.84e-06	0.0001	1.64	1.72697
2025-06-18 16:04:34	1629	5.84e-06	0.0001	1.64	1.72697
2025-06-18 16:04:35	1630	5.8e-06	0.0001	1.64	1.72697
2025-06-18 16:04:36	1631	5.76e-06	0.0001	1.64	1.71822
2025-06-18 16:04:37	1632	5.74e-06	0.0001	1.63	1.7226
2025-06-18 16:04:38	1633	5.76e-06	0.0001	1.63	1.7226
2025-06-18 16:04:39	1634	5.74e-06	0.0001	1.63	1.72697
2025-06-18 16:04:40	1635	5.74e-06	0.0001	1.63	1.70071
2025-06-18 16:04:41	1636	5.76e-06	0.0001	1.63	1.71822
2025-06-18 16:04:42	1637	5.76e-06	0.0001	1.63	1.70509
2025-06-18 16:04:42	1637	5.74e-06	0.0001	1.63	1.70947
2025-06-18 16:04:43	1638	5.76e-06	0.0001	1.63	1.70509
2025-06-18 16:04:44	1639	5.76e-06	0.0001	1.63	1.71822
2025-06-18 16:04:45	1640	5.74e-06	0.0001	1.62	1.70071
2025-06-18 16:04:46	1641	5.74e-06	0.0001	1.62	1.7226
2025-06-18 16:04:47	1642	5.74e-06	0.0001	1.62	1.71822
2025-06-18 16:04:48	1643	5.74e-06	0.0001	1.62	1.70509
2025-06-18 16:04:49	1644	5.74e-06	0.0001	1.62	1.70947
2025-06-18 16:04:50	1645	5.74e-06	0.0001	1.62	1.70509
2025-06-18 16:04:51	1646	5.74e-06	0.0001	1.62	1.68758
2025-06-18 16:04:52	1647	5.74e-06	0.0001	1.62	1.71384
2025-06-18 16:04:53	1648	5.74e-06	0.0001	1.62	1.70071
2025-06-18 16:04:54	1649	5.74e-06	0.0001	1.62	1.70947
2025-06-18 16:04:55	1650	5.74e-06	0.0001	1.62	1.71822
2025-06-18 16:04:56	1651	5.74e-06	0.0001	1.62	1.70509
2025-06-18 16:04:57	1652	5.74e-06	0.0001	1.62	1.70509
2025-06-18 16:04:58	1653	5.74e-06	0.0001	1.62	1.69196
2025-06-18 16:04:59	1654	5.74e-06	0.0001	1.61	1.70071
2025-06-18 16:05:00	1655	5.76e-06	0.0001	1.61	1.69634
2025-06-18 16:05:01	1656	5.76e-06	0.0001	1.61	1.69196
2025-06-18 16:05:02	1657	5.76e-06	0.0001	1.61	1.70071
2025-06-18 16:05:03	1658	5.72e-06	0.0001	1.61	1.70947
2025-06-18 16:05:04	1659	5.7e-06	0.0001	1.61	1.69196
2025-06-18 16:05:05	1660	5.66e-06	0.0001	1.61	1.70071
2025-06-18 16:05:06	1661	5.64e-06	0.0001	1.61	1.70071
2025-06-18 16:05:07	1662	5.66e-06	0.0001	1.61	1.69634
2025-06-18 16:05:08	1663	5.64e-06	0.0001	1.61	1.69196
2025-06-18 16:05:08	1663	5.66e-06	0.0001	1.61	1.69196
2025-06-18 16:05:09	1664	5.64e-06	0.0001	1.6	1.68758
2025-06-18 16:05:11	1666	5.64e-06	0.0001	1.61	1.69634
2025-06-18 16:05:11	1666	5.64e-06	0.0001	1.6	1.69196
2025-06-18 16:05:12	1667	5.64e-06	0.0001	1.6	1.68321
2025-06-18 16:05:13	1668	5.64e-06	0.0001	1.61	1.69196
2025-06-18 16:05:14	1669	5.64e-06	0.0001	1.6	1.69196
2025-06-18 16:05:15	1670	5.64e-06	0.0001	1.6	1.69634
2025-06-18 16:05:16	1671	5.64e-06	0.0001	1.6	1.69634
2025-06-18 16:05:17	1672	5.64e-06	0.0001	1.6	1.69196
2025-06-18 16:05:18	1673	5.64e-06	0.0001	1.6	1.67883
2025-06-18 16:05:19	1674	5.64e-06	0.0001	1.6	1.67445
2025-06-18 16:05:20	1675	5.64e-06	0.0001	1.6	1.67883
2025-06-18 16:05:21	1676	5.64e-06	0.0001	1.6	1.68758
2025-06-18 16:05:22	1677	5.64e-06	0.0001	1.6	1.67883
2025-06-18 16:05:23	1678	5.64e-06	0.0001	1.6	1.69634
2025-06-18 16:05:24	1679	5.64e-06	0.0001	1.6	1.67007
2025-06-18 16:05:25	1680	5.64e-06	0.0001	1.6	1.69196
2025-06-18 16:05:26	1681	5.64e-06	0.0001	1.6	1.6657
2025-06-18 16:05:27	1682	5.64e-06	0.0001	1.6	1.67883
2025-06-18 16:05:28	1683	5.64e-06	0.0001	1.6	1.67883
2025-06-18 16:05:29	1684	5.64e-06	0.0001	1.6	1.68321
2025-06-18 16:05:30	1685	5.64e-06	0.0001	1.6	1.6657
2025-06-18 16:05:31	1686	5.64e-06	0.0001	1.6	1.67883
2025-06-18 16:05:32	1687	5.64e-06	0.0001	1.6	1.67007
2025-06-18 16:05:33	1688	5.64e-06	0.0001	1.6	1.67445
2025-06-18 16:05:34	1689	5.64e-06	0.0001	1.6	1.68321
2025-06-18 16:05:34	1689	5.64e-06	0.0001	1.6	1.67445
2025-06-18 16:05:35	1690	5.64e-06	0.0001	1.6	1.6657
2025-06-18 16:05:36	1691	5.64e-06	0.0001	1.6	1.6657
2025-06-18 16:05:37	1692	5.64e-06	0.0001	1.59	1.67445
2025-06-18 16:05:38	1693	5.64e-06	0.0001	1.59	1.67883
2025-06-18 16:05:39	1694	5.64e-06	0.0001	1.59	1.67007
2025-06-18 16:05:40	1695	5.62e-06	0.0001	1.59	1.66132
2025-06-18 16:05:41	1696	5.64e-06	0.0001	1.59	1.66132
2025-06-18 16:05:42	1697	5.64e-06	0.0001	1.59	1.67007
2025-06-18 16:05:43	1698	5.6e-06	0.0001	1.59	1.66132
2025-06-18 16:05:44	1699	5.57e-06	0.0001	1.59	1.67007
2025-06-18 16:05:45	1700	5.57e-06	0.0001	1.59	1.65694
2025-06-18 16:05:46	1701	5.57e-06	0.0001	1.59	1.65694
2025-06-18 16:05:47	1702	5.57e-06	0.0001	1.59	1.64819
2025-06-18 16:05:48	1703	5.57e-06	0.0001	1.59	1.6657
2025-06-18 16:05:49	1704	5.57e-06	0.0001	1.59	1.65257
2025-06-18 16:05:50	1705	5.57e-06	0.0001	1.58	1.63944
2025-06-18 16:05:51	1706	5.57e-06	0.0001	1.57	1.65257
2025-06-18 16:05:52	1707	5.57e-06	0.0001	1.57	1.63068
2025-06-18 16:05:53	1708	5.57e-06	0.0001	1.56	1.61755
2025-06-18 16:05:54	1709	5.57e-06	0.0001	1.55	1.61318
2025-06-18 16:05:55	1710	5.55e-06	0.0001	1.55	1.6088
2025-06-18 16:05:56	1711	5.57e-06	0.0001	1.54	1.59129
2025-06-18 16:05:57	1712	5.57e-06	0.0001	1.54	1.59567
2025-06-18 16:05:58	1713	5.55e-06	0.0001	1.54	1.59567
2025-06-18 16:05:59	1714	5.57e-06	0.0001	1.54	1.60442
2025-06-18 16:05:59	1714	5.57e-06	0.0001	1.54	1.59567
2025-06-18 16:06:00	1715	5.57e-06	0.0001	1.54	1.60004
2025-06-18 16:06:01	1716	5.57e-06	0.0001	1.54	1.60004
2025-06-18 16:06:02	1717	5.57e-06	0.0001	1.54	1.59129
2025-06-18 16:06:03	1718	5.57e-06	0.0001	1.54	1.59567
2025-06-18 16:06:04	1719	5.57e-06	0.0001	1.53	1.59129
2025-06-18 16:06:05	1720	5.55e-06	0.0001	1.53	1.57816
2025-06-18 16:06:06	1721	5.57e-06	0.0001	1.53	1.60004
2025-06-18 16:06:07	1722	5.57e-06	0.0001	1.53	1.59567
2025-06-18 16:06:08	1723	5.57e-06	0.0001	1.53	1.59567
2025-06-18 16:06:09	1724	5.57e-06	0.0001	1.53	1.60442
2025-06-18 16:06:10	1725	5.57e-06	0.0001	1.53	1.59129
2025-06-18 16:06:11	1726	5.55e-06	0.0001	1.53	1.60004
2025-06-18 16:06:12	1727	5.55e-06	0.0001	1.53	1.58691
2025-06-18 16:06:13	1728	5.55e-06	0.0001	1.53	1.60442
2025-06-18 16:06:14	1729	5.51e-06	0.0001	1.53	1.58254
2025-06-18 16:06:15	1730	5.55e-06	0.0001	1.53	1.58254
2025-06-18 16:06:16	1731	5.53e-06	0.0001	1.53	1.58691
2025-06-18 16:06:17	1732	5.55e-06	0.0001	1.53	1.58254
2025-06-18 16:06:18	1733	5.51e-06	0.0001	1.53	1.58254
2025-06-18 16:06:19	1734	5.49e-06	0.0001	1.53	1.59567
2025-06-18 16:06:20	1735	5.51e-06	0.0001	1.52	1.58691
2025-06-18 16:06:21	1736	5.49e-06	0.0001	1.52	1.58254
2025-06-18 16:06:22	1737	5.45e-06	0.0001	1.52	1.57816
2025-06-18 16:06:23	1738	5.47e-06	0.0001	1.52	1.57378
2025-06-18 16:06:24	1739	5.45e-06	0.0001	1.52	1.58254
2025-06-18 16:06:25	1740	5.45e-06	0.0001	1.52	1.58691
2025-06-18 16:06:25	1740	5.45e-06	0.0001	1.52	1.58254
2025-06-18 16:06:26	1741	5.47e-06	0.0001	1.52	1.58691
2025-06-18 16:06:27	1742	5.47e-06	0.0001	1.52	1.58691
2025-06-18 16:06:28	1743	5.47e-06	0.0001	1.52	1.59129
2025-06-18 16:06:29	1744	5.47e-06	0.0001	1.52	1.58254
2025-06-18 16:06:30	1745	5.47e-06	0.0001	1.52	1.58691
2025-06-18 16:06:31	1746	5.45e-06	0.0001	1.52	1.58254
2025-06-18 16:06:32	1747	5.45e-06	0.0001	1.52	1.58691
2025-06-18 16:06:33	1748	5.47e-06	0.0001	1.52	1.58691
2025-06-18 16:06:34	1749	5.47e-06	0.0001	1.52	1.58254
2025-06-18 16:06:35	1750	5.47e-06	0.0001	1.52	1.57378
2025-06-18 16:06:36	1751	5.47e-06	0.0001	1.52	1.57378
2025-06-18 16:06:37	1752	5.45e-06	0.0001	1.52	1.58254
2025-06-18 16:06:38	1753	5.47e-06	0.0001	1.52	1.56941
2025-06-18 16:06:39	1754	5.47e-06	0.0001	1.52	1.58691
2025-06-18 16:06:40	1755	5.47e-06	0.0001	1.52	1.58254
2025-06-18 16:06:41	1756	5.47e-06	0.0001	1.52	1.57378
2025-06-18 16:06:42	1757	5.47e-06	0.0001	1.52	1.59567
2025-06-18 16:06:43	1758	5.47e-06	0.0001	1.52	1.57378
2025-06-18 16:06:44	1759	5.45e-06	0.0001	1.52	1.56941
2025-06-18 16:06:45	1760	5.47e-06	0.0001	1.52	1.57816
2025-06-18 16:06:46	1761	5.45e-06	0.0001	1.52	1.56941
2025-06-18 16:06:47	1762	5.47e-06	0.0001	1.52	1.57378
2025-06-18 16:06:48	1763	5.45e-06	0.0001	1.52	1.56503
2025-06-18 16:06:49	1764	5.45e-06	0.0001	1.52	1.57378
2025-06-18 16:06:50	1765	5.47e-06	0.0001	1.52	1.56503
2025-06-18 16:06:51	1766	5.45e-06	0.0001	1.52	1.57816
2025-06-18 16:06:52	1767	5.47e-06	0.0001	1.52	1.56503
2025-06-18 16:06:53	1768	5.47e-06	0.0001	1.52	1.56503
2025-06-18 16:06:54	1769	5.45e-06	0.0001	1.52	1.57378
2025-06-18 16:06:55	1770	5.45e-06	0.0001	1.52	1.56941
2025-06-18 16:06:56	1771	5.45e-06	0.0001	1.52	1.57378
2025-06-18 16:06:57	1772	5.47e-06	0.0001	1.52	1.56065
2025-06-18 16:06:58	1773	5.45e-06	0.0001	1.52	1.57378
2025-06-18 16:06:59	1774	5.45e-06	0.0001	1.52	1.57378
2025-06-18 16:07:00	1775	5.47e-06	0.0001	1.52	1.57816
2025-06-18 16:07:01	1776	5.45e-06	0.0001	1.52	1.57816
2025-06-18 16:07:02	1777	5.45e-06	0.0001	1.52	1.57378
2025-06-18 16:07:03	1778	5.45e-06	0.0001	1.52	1.56503
2025-06-18 16:07:04	1779	5.47e-06	0.0001	1.52	1.56503
2025-06-18 16:07:05	1780	5.47e-06	0.0001	1.52	1.56503
2025-06-18 16:07:06	1781	5.45e-06	0.0001	1.52	1.56503
2025-06-18 16:07:07	1782	5.47e-06	0.0001	1.52	1.57378
2025-06-18 16:07:08	1783	5.45e-06	0.0001	1.51	1.56503
2025-06-18 16:07:09	1784	5.45e-06	0.0001	1.51	1.57378
2025-06-18 16:07:11	1786	5.45e-06	0.0001	1.51	1.54752
2025-06-18 16:07:12	1787	5.47e-06	0.0001	1.51	1.56065
2025-06-18 16:07:13	1788	5.45e-06	0.0001	1.51	1.56503
2025-06-18 16:07:14	1789	5.45e-06	0.0001	1.51	1.55628
2025-06-18 16:07:15	1790	5.45e-06	0.0001	1.51	1.55628
2025-06-18 16:07:16	1791	5.47e-06	0.0001	1.51	1.56503
2025-06-18 16:07:17	1792	5.47e-06	0.0001	1.51	1.56065
2025-06-18 16:07:19	1794	5.47e-06	0.0001	1.51	1.54314
2025-06-18 16:07:20	1795	5.45e-06	0.0001	1.51	1.54752
2025-06-18 16:07:21	1796	5.45e-06	0.0001	1.51	1.56065
2025-06-18 16:07:22	1797	5.47e-06	0.0001	1.51	1.55628
2025-06-18 16:07:23	1798	5.45e-06	0.0001	1.51	1.56503
2025-06-18 16:07:24	1799	5.45e-06	0.0001	1.51	1.5519
2025-06-18 16:07:25	1800	5.45e-06	0.0001	1.51	1.56065
2025-06-18 16:07:25	1800	5.45e-06	0.0001	1.51	1.5519
2025-06-18 16:07:27	1802	5.45e-06	0.0001	1.51	1.54752
2025-06-18 16:07:28	1803	5.47e-06	0.0001	1.5	1.55628
2025-06-18 16:07:29	1804	5.45e-06	0.0001	1.5	1.53877
2025-06-18 16:07:30	1805	5.47e-06	0.0001	1.5	1.56065
2025-06-18 16:07:31	1806	5.45e-06	0.0001	1.5	1.56065
2025-06-18 16:07:32	1807	5.45e-06	0.0001	1.5	1.5519
2025-06-18 16:07:33	1808	5.45e-06	0.0001	1.5	1.5519
2025-06-18 16:07:33	1808	5.45e-06	0.0001	1.5	1.53877
2025-06-18 16:07:34	1809	5.47e-06	0.0001	1.5	1.5519
2025-06-18 16:07:35	1810	5.45e-06	0.0001	1.5	1.54752
2025-06-18 16:07:36	1811	5.47e-06	0.0001	1.5	1.53877
2025-06-18 16:07:37	1812	5.47e-06	0.0001	1.5	1.54752
2025-06-18 16:07:38	1813	5.45e-06	0.0001	1.5	1.54752
2025-06-18 16:07:39	1814	5.45e-06	0.0001	1.5	1.55628
2025-06-18 16:07:40	1815	5.45e-06	0.0001	1.49	1.54752
2025-06-18 16:07:41	1816	5.47e-06	0.0001	1.49	1.54752
2025-06-18 16:07:42	1817	5.45e-06	0.0001	1.49	1.52564
2025-06-18 16:07:43	1818	5.45e-06	0.0001	1.49	1.54314
2025-06-18 16:07:45	1820	5.45e-06	0.0001	1.49	1.54752
2025-06-18 16:07:46	1821	5.45e-06	0.0001	1.49	1.53439
2025-06-18 16:07:47	1822	5.45e-06	0.0001	1.49	1.53877
2025-06-18 16:07:48	1823	5.45e-06	0.0001	1.49	1.53877
2025-06-18 16:07:49	1824	5.45e-06	0.0001	1.49	1.53001
2025-06-18 16:07:50	1825	5.45e-06	0.0001	1.48	1.53001
2025-06-18 16:07:51	1826	5.47e-06	0.0001	1.48	1.53439
2025-06-18 16:07:51	1826	5.47e-06	0.0001	1.47	1.50813
2025-06-18 16:07:52	1827	5.45e-06	0.0001	1.47	1.50813
2025-06-18 16:07:53	1828	5.47e-06	0.0001	1.46	1.49938
2025-06-18 16:07:54	1829	5.47e-06	0.0001	1.45	1.50375
2025-06-18 16:07:55	1830	5.45e-06	0.0001	1.45	1.495
2025-06-18 16:07:56	1831	5.47e-06	0.0001	1.44	1.47749
2025-06-18 16:07:57	1832	5.47e-06	0.0001	1.44	1.47749
2025-06-18 16:07:58	1833	5.47e-06	0.0001	1.44	1.47749
2025-06-18 16:07:59	1834	5.45e-06	0.0001	1.43	1.48187
2025-06-18 16:08:00	1835	5.45e-06	0.0001	1.43	1.46874
2025-06-18 16:08:01	1836	5.45e-06	0.0001	1.43	1.45998
2025-06-18 16:08:02	1837	5.45e-06	0.0001	1.43	1.47749
2025-06-18 16:08:03	1838	5.45e-06	0.0001	1.43	1.45561
2025-06-18 16:08:04	1839	5.45e-06	0.0001	1.43	1.46436
2025-06-18 16:08:05	1840	5.45e-06	0.0001	1.43	1.49062
2025-06-18 16:08:06	1841	5.45e-06	0.0001	1.43	1.47311
2025-06-18 16:08:07	1842	5.47e-06	0.0001	1.43	1.47311
2025-06-18 16:08:08	1843	5.45e-06	0.0001	1.43	1.45998
2025-06-18 16:08:09	1844	5.45e-06	0.0001	1.43	1.45123
2025-06-18 16:08:10	1845	5.45e-06	0.0001	1.43	1.47311
2025-06-18 16:08:11	1846	5.43e-06	0.0001	1.43	1.45998
2025-06-18 16:08:12	1847	5.45e-06	0.0001	1.43	1.46874
2025-06-18 16:08:13	1848	5.47e-06	0.0001	1.43	1.45123
2025-06-18 16:08:14	1849	5.45e-06	0.0001	1.43	1.47749
2025-06-18 16:08:15	1850	5.45e-06	0.0001	1.42	1.46874
2025-06-18 16:08:16	1851	5.45e-06	0.0001	1.43	1.45998
2025-06-18 16:08:16	1851	5.45e-06	0.0001	1.43	1.46436
2025-06-18 16:08:17	1852	5.45e-06	0.0001	1.43	1.46436
2025-06-18 16:08:18	1853	5.47e-06	0.0001	1.43	1.46436
2025-06-18 16:08:19	1854	5.47e-06	0.0001	1.43	1.45998
2025-06-18 16:08:20	1855	5.45e-06	0.0001	1.43	1.45561
2025-06-18 16:08:21	1856	5.45e-06	0.0001	1.42	1.45998
2025-06-18 16:08:22	1857	5.45e-06	0.0001	1.42	1.45123
2025-06-18 16:08:23	1858	5.45e-06	0.0001	1.42	1.45123
2025-06-18 16:08:24	1859	5.45e-06	0.0001	1.42	1.46436
2025-06-18 16:08:25	1860	5.45e-06	0.0001	1.42	1.45998
2025-06-18 16:08:26	1861	5.45e-06	0.0001	1.42	1.46436
2025-06-18 16:08:27	1862	5.45e-06	0.0001	1.42	1.45998
2025-06-18 16:08:28	1863	5.45e-06	0.0001	1.42	1.45561
2025-06-18 16:08:29	1864	5.45e-06	0.0001	1.42	1.45998
2025-06-18 16:08:30	1865	5.45e-06	0.0001	1.42	1.45123
2025-06-18 16:08:31	1866	5.43e-06	0.0001	1.42	1.45998
2025-06-18 16:08:32	1867	5.43e-06	0.0001	1.42	1.45123
2025-06-18 16:08:33	1868	5.39e-06	0.0001	1.42	1.44685
2025-06-18 16:08:34	1869	5.43e-06	0.0001	1.42	1.45561
2025-06-18 16:08:35	1870	5.41e-06	0.0001	1.42	1.45123
2025-06-18 16:08:36	1871	5.39e-06	0.0001	1.42	1.45123
2025-06-18 16:08:37	1872	5.37e-06	0.0001	1.42	1.45123
2025-06-18 16:08:38	1873	5.37e-06	0.0001	1.42	1.45123
2025-06-18 16:08:39	1874	5.35e-06	0.0001	1.42	1.46874
2025-06-18 16:08:40	1875	5.35e-06	0.0001	1.42	1.45123
2025-06-18 16:08:41	1876	5.35e-06	0.0001	1.41	1.44248
2025-06-18 16:08:42	1877	5.37e-06	0.0001	1.41	1.44248
2025-06-18 16:08:43	1878	5.37e-06	0.0001	1.41	1.44685
2025-06-18 16:08:44	1879	5.35e-06	0.0001	1.41	1.47311
2025-06-18 16:08:45	1880	5.35e-06	0.0001	1.41	1.4381
2025-06-18 16:08:46	1881	5.35e-06	0.0001	1.41	1.44685
2025-06-18 16:08:47	1882	5.37e-06	0.0001	1.41	1.44685
2025-06-18 16:08:48	1883	5.35e-06	0.0001	1.41	1.44685
2025-06-18 16:08:49	1884	5.35e-06	0.0001	1.41	1.44685
2025-06-18 16:08:50	1885	5.35e-06	0.0001	1.41	1.45123
2025-06-18 16:08:51	1886	5.37e-06	0.0001	1.41	1.43372
2025-06-18 16:08:52	1887	5.35e-06	0.0001	1.41	1.42935
2025-06-18 16:08:53	1888	5.35e-06	0.0001	1.41	1.43372
2025-06-18 16:08:54	1889	5.35e-06	0.0001	1.4	1.44685
2025-06-18 16:08:55	1890	5.35e-06	0.0001	1.4	1.44685
2025-06-18 16:08:56	1891	5.35e-06	0.0001	1.4	1.44248
2025-06-18 16:08:57	1892	5.35e-06	0.0001	1.4	1.44248
2025-06-18 16:08:58	1893	5.35e-06	0.0001	1.4	1.42935
2025-06-18 16:08:59	1894	5.35e-06	0.0001	1.4	1.44248
2025-06-18 16:08:59	1894	5.35e-06	0.0001	1.4	1.44685
2025-06-18 16:09:00	1895	5.35e-06	0.0001	1.4	1.42935
2025-06-18 16:09:01	1896	5.35e-06	0.0001	1.4	1.44248
2025-06-18 16:09:02	1897	5.37e-06	0.0001	1.4	1.4381
2025-06-18 16:09:03	1898	5.35e-06	0.0001	1.4	1.42059
2025-06-18 16:09:04	1899	5.35e-06	0.0001	1.4	1.44248
2025-06-18 16:09:05	1900	5.35e-06	0.0001	1.4	1.4381
2025-06-18 16:09:06	1901	5.35e-06	0.0001	1.4	1.44248
2025-06-18 16:09:07	1902	5.35e-06	0.0001	1.4	1.43372
2025-06-18 16:09:08	1903	5.35e-06	0.0001	1.4	1.43372
2025-06-18 16:09:09	1904	5.35e-06	0.0001	1.39	1.4381
2025-06-18 16:09:10	1905	5.35e-06	0.0001	1.39	1.42059
2025-06-18 16:09:11	1906	5.35e-06	0.0001	1.39	1.42935
2025-06-18 16:09:12	1907	5.35e-06	0.0001	1.39	1.43372
2025-06-18 16:09:13	1908	5.35e-06	0.0001	1.39	1.43372
2025-06-18 16:09:14	1909	5.35e-06	0.0001	1.39	1.42935
2025-06-18 16:09:15	1910	5.35e-06	0.0001	1.39	1.43372
2025-06-18 16:09:16	1911	5.37e-06	0.0001	1.39	1.4381
2025-06-18 16:09:17	1912	5.35e-06	0.0001	1.39	1.42935
2025-06-18 16:09:18	1913	5.35e-06	0.0001	1.39	1.42935
2025-06-18 16:09:19	1914	5.35e-06	0.0001	1.39	1.4381
2025-06-18 16:09:20	1915	5.37e-06	0.0001	1.39	1.43372
2025-06-18 16:09:21	1916	5.35e-06	0.0001	1.39	1.42059
2025-06-18 16:09:22	1917	5.35e-06	0.0001	1.39	1.42059
2025-06-18 16:09:23	1918	5.35e-06	0.0001	1.39	1.42059
2025-06-18 16:09:24	1919	5.35e-06	0.0001	1.39	1.42059
2025-06-18 16:09:25	1920	5.35e-06	0.0001	1.39	1.44248
2025-06-18 16:09:25	1920	5.35e-06	0.0001	1.38	1.42059
2025-06-18 16:09:27	1922	5.35e-06	0.0001	1.38	1.42935
2025-06-18 16:09:27	1922	5.35e-06	0.0001	1.38	1.42059
2025-06-18 16:09:28	1923	5.35e-06	0.0001	1.38	1.42935
2025-06-18 16:09:29	1924	5.35e-06	0.0001	1.38	1.42497
2025-06-18 16:09:30	1925	5.35e-06	0.0001	1.38	1.42059
2025-06-18 16:09:31	1926	5.35e-06	0.0001	1.38	1.42497
2025-06-18 16:09:32	1927	5.35e-06	0.0001	1.39	1.42497
2025-06-18 16:09:33	1928	5.35e-06	0.0001	1.38	1.42059
2025-06-18 16:09:34	1929	5.35e-06	0.0001	1.38	1.41621
2025-06-18 16:09:35	1930	5.35e-06	0.0001	1.38	1.42935
2025-06-18 16:09:36	1931	5.35e-06	0.0001	1.38	1.40746
2025-06-18 16:09:37	1932	5.35e-06	0.0001	1.38	1.40746
2025-06-18 16:09:38	1933	5.35e-06	0.0001	1.38	1.40746
2025-06-18 16:09:39	1934	5.35e-06	0.0001	1.38	1.40746
2025-06-18 16:09:40	1935	5.35e-06	0.0001	1.37	1.41184
2025-06-18 16:09:41	1936	5.35e-06	0.0001	1.38	1.40746
2025-06-18 16:09:42	1937	5.35e-06	0.0001	1.37	1.40746
2025-06-18 16:09:43	1938	5.35e-06	0.0001	1.38	1.40746
2025-06-18 16:09:44	1939	5.35e-06	0.0001	1.38	1.41621
2025-06-18 16:09:45	1940	5.37e-06	0.0001	1.37	1.40746
2025-06-18 16:09:46	1941	5.35e-06	0.0001	1.37	1.40746
2025-06-18 16:09:47	1942	5.31e-06	0.0001	1.38	1.40308
2025-06-18 16:09:48	1943	5.35e-06	0.0001	1.37	1.42497
2025-06-18 16:09:49	1944	5.35e-06	0.0001	1.38	1.41621
2025-06-18 16:09:50	1945	5.35e-06	0.0001	1.38	1.40746
2025-06-18 16:09:51	1946	5.35e-06	0.0001	1.38	1.42059
2025-06-18 16:09:51	1946	5.37e-06	0.0001	1.38	1.42059
2025-06-18 16:09:53	1948	5.35e-06	0.0001	1.38	1.39871
2025-06-18 16:09:53	1948	5.35e-06	0.0001	1.37	1.40746
2025-06-18 16:09:54	1949	5.35e-06	0.0001	1.37	1.41184
2025-06-18 16:09:55	1950	5.35e-06	0.0001	1.37	1.40746
2025-06-18 16:09:56	1951	5.35e-06	0.0001	1.37	1.40308
2025-06-18 16:09:57	1952	5.37e-06	0.0001	1.37	1.40308
2025-06-18 16:09:58	1953	5.35e-06	0.0001	1.37	1.40746
2025-06-18 16:09:59	1954	5.35e-06	0.0001	1.37	1.39871
2025-06-18 16:10:00	1955	5.35e-06	0.0001	1.37	1.40746
2025-06-18 16:10:01	1956	5.35e-06	0.0001	1.37	1.38995
2025-06-18 16:10:02	1957	5.35e-06	0.0001	1.37	1.40746
2025-06-18 16:10:03	1958	5.35e-06	0.0001	1.37	1.39433
2025-06-18 16:10:04	1959	5.35e-06	0.0001	1.37	1.40308
2025-06-18 16:10:05	1960	5.35e-06	0.0001	1.37	1.39871
2025-06-18 16:10:06	1961	5.35e-06	0.0001	1.36	1.38995
2025-06-18 16:10:07	1962	5.35e-06	0.0001	1.36	1.39433
2025-06-18 16:10:08	1963	5.35e-06	0.0001	1.36	1.3812
[truncated: 4,036 more rows]
