# Supplementary material for: A Unified Method for Triple Oxygen Isotope Analysis of Sulfate, Water, and Organics
Source: Anal Chem. 2026 Mar 6;98(11):8111–20. doi: 10.1021/acs.analchem.5c06406 (PMC13019427; doi:10.1021/acs.analchem.5c06406)
Supplement: Supplementary file 3 [file ac5c06406_si_003.zip › Zahnow_TORCH_Supplementary_Sample_Log_Files/2025-07-02_USGS46_D3_evaluation_results.xlsx]

## Sheet: Summary
DateTime	Sample name	Sample Type	Sample mass	Instrument	d18O raw	d18O GD scaled	d18O VSMOW	d18O SD	Dp17O raw	Dp17O GD scaled	Dp17O VSMOW	Dp17O SD	d13C raw	d13C VPDB	d13C SD	TCD Peak area pos	TCD Peak area std	TCD Peak area neg	TCD Peak area neg std	TCD Peak ratio	TC/EA yield (%)	CO input pressure (mbar)	CO input pressure LN2 T (mbar)	CO residual pressure (mbar)	CO converted (mbar)	Discharge yield (%)	CO2 final pressure (mbar)	CO2/CO ratio	Residual gas pressure (mbar)	Comments
2025-07-02 12:21:21	USGS46_D3	H2O	1.516	TILDAS	-29.5301	-27.6413	-27.6413	0.017	52.7368	58.2767	58.2767	11.8	N/A	N/A	N/A	14.2213	0.14857	0.19566	0.00406448	72.6839	51.6988	3.00503	2.22594	0.0291	2.19684	98.6927	1.28491	0.584888	0.0186

## Sheet: Isotope Data
ID	dateTimeMeasured	SampleName	d17O	d17OError	d18O	d18OError	Dp17O	Dp17OError	nSamCycles	nSamPoints	nRefPoints	pCO2Ref	pCO2Ref_error	pCO2Sam	pCO2Sam_error	pCO2Mismatch	pCO2Mismatch_error	PCellRef	PCellRef_error	PCellSam	PCellSam_error	PCellMismatch	PCellMismatch_error	TCellSam	TCellSam_error	TCellRef	TCellRef_error	TCellMismatch	TCellMismatch_error	measurementPeriod	d18O_scaled	d17O_scaled	Dp17O_scaled
19660	2025-07-03 00:29:00	GD_USGS46_D3	-15.219	0.021	-28.031	0.017	-324.8	11.8	10	1919	2191	419.794	0.66919	419.447	0.97313	-0.35349	0.38282	41.3343	0.00113	41.3339	0.00104	-0.00036	0.00069	24.548	0.00373	24.548	0.00373	-0.00011	0.00045	2025-06-26 to 2027-06-12	-29.5301	-15.6503	52.7368

## Sheet: Log Data
Sample name	Sample mass	TC/EA (°C)	Datetime	Trap 5 (°C)	Trap 6 (°C)	Trap 7 (°C)	Reactor (°C)	TCD (°C)	p G2 (mbar)	p G4 (mbar)	p G5 (mbar)	Datetime	Trap 5 (°C)	Trap 6 (°C)	Trap 7 (°C)	Reactor (°C)	TCD (°C)	p G2 (mbar)	p G4 (mbar)	p G5 (mbar)	Datetime	Trap 5 (°C)	Trap 6 (°C)	Trap 7 (°C)	Reactor (°C)	TCD (°C)	p G2 (mbar)	p G4 (mbar)	p G5 (mbar)	Datetime	Trap 5 (°C)	Trap 6 (°C)	Trap 7 (°C)	Reactor (°C)	TCD (°C)	p G2 (mbar)	p G4 (mbar)	p G5 (mbar)	Datetime	Trap 5 (°C)	Trap 6 (°C)	Trap 7 (°C)	Reactor (°C)	TCD (°C)	p G2 (mbar)	p G4 (mbar)	p G5 (mbar)	Datetime	Trap 5 (°C)
USGS46_D3	1.516	1450.000000	2025-07-02 12:21:21	29.613713	39.095302	33.048620	26.267489	35.912594	0.000100	0.000100	-0.041297	2025-07-02 12:40:09	32.159236	63.782712	30.760085	14.984148	35.928431	0.000100	2.940000	3.005033	2025-07-02 12:41:37	29.411772	66.092514	-175.674556	-175.581666	35.935144	0.000100	2.170000	2.225943	2025-07-02 13:21:51	29.377197	63.552257	-176.074939	-175.631966	36.327854	0.000100	0.029100	-0.032543	2025-07-02 13:32:08	29.620122	40.038935	24.448097	22.265303	36.465380	0.000100	0.825000	1.284907	2025-07-02 13:43:49	27.889801
[truncated: 7 more columns]

## Sheet: TCD Data
dateTime	Relative time	Signal
2025-07-02 12:23:27	0	0.063457
2025-07-02 12:23:28	1	0.057219
2025-07-02 12:23:29	2	0.059189
2025-07-02 12:23:30	3	0.060174
2025-07-02 12:23:31	4	0.058532
2025-07-02 12:23:32	5	0.056891
2025-07-02 12:23:33	6	0.057875
2025-07-02 12:23:34	7	0.056562
2025-07-02 12:23:35	8	0.061815
2025-07-02 12:23:36	9	0.050325
2025-07-02 12:23:37	10	0.056891
2025-07-02 12:23:38	11	0.055906
2025-07-02 12:23:39	12	0.054264
2025-07-02 12:23:40	13	0.057875
2025-07-02 12:23:41	14	0.059517
2025-07-02 12:23:42	15	0.059189
2025-07-02 12:23:42	15	0.058204
2025-07-02 12:23:44	17	0.058204
2025-07-02 12:23:45	18	0.0628
2025-07-02 12:23:46	19	0.061487
2025-07-02 12:23:47	20	0.061158
2025-07-02 12:23:48	21	0.05886
2025-07-02 12:23:49	22	0.060174
2025-07-02 12:23:50	23	0.058204
2025-07-02 12:23:51	24	0.060174
2025-07-02 12:23:52	25	0.060502
2025-07-02 12:23:54	27	0.063785
2025-07-02 12:23:55	28	0.058532
2025-07-02 12:23:56	29	0.05886
2025-07-02 12:23:56	29	0.06083
2025-07-02 12:23:58	31	0.060174
2025-07-02 12:23:58	31	0.057219
2025-07-02 12:23:59	32	0.057875
2025-07-02 12:24:00	33	0.054264
2025-07-02 12:24:02	35	0.056891
2025-07-02 12:24:03	36	0.057219
2025-07-02 12:24:04	37	0.060502
2025-07-02 12:24:05	38	0.059189
2025-07-02 12:24:06	39	0.056234
2025-07-02 12:24:07	40	0.05886
2025-07-02 12:24:08	41	0.059189
2025-07-02 12:24:09	42	0.054921
2025-07-02 12:24:10	43	0.051966
2025-07-02 12:24:11	44	0.056234
2025-07-02 12:24:12	45	0.052294
2025-07-02 12:24:13	46	0.059517
2025-07-02 12:24:14	47	0.052294
2025-07-02 12:24:15	48	0.055249
2025-07-02 12:24:16	49	0.056234
2025-07-02 12:24:17	50	0.053279
2025-07-02 12:24:18	51	0.056234
2025-07-02 12:24:19	52	0.057875
2025-07-02 12:24:20	53	0.06083
2025-07-02 12:24:21	54	0.051638
2025-07-02 12:24:22	55	0.059517
2025-07-02 12:24:23	56	0.055577
2025-07-02 12:24:24	57	0.055249
2025-07-02 12:24:25	58	0.055249
2025-07-02 12:24:26	59	0.055249
2025-07-02 12:24:27	60	0.055249
2025-07-02 12:24:28	61	0.0628
2025-07-02 12:24:29	62	0.05886
2025-07-02 12:24:30	63	0.059517
2025-07-02 12:24:31	64	0.06083
2025-07-02 12:24:32	65	0.052951
2025-07-02 12:24:33	66	0.057547
2025-07-02 12:24:34	67	0.057547
2025-07-02 12:24:35	68	0.052951
2025-07-02 12:24:36	69	0.055906
2025-07-02 12:24:37	70	0.064113
2025-07-02 12:24:38	71	0.062472
2025-07-02 12:24:39	72	0.057219
2025-07-02 12:24:40	73	0.055906
2025-07-02 12:24:41	74	0.056234
2025-07-02 12:24:42	75	0.057547
2025-07-02 12:24:43	76	0.057219
2025-07-02 12:24:44	77	0.056562
2025-07-02 12:24:45	78	0.059845
2025-07-02 12:24:46	79	0.062143
2025-07-02 12:24:47	80	0.052623
2025-07-02 12:24:48	81	0.059189
2025-07-02 12:24:49	82	0.057547
2025-07-02 12:24:50	83	0.058204
2025-07-02 12:24:51	84	0.063457
2025-07-02 12:24:52	85	0.054592
2025-07-02 12:24:53	86	0.057875
2025-07-02 12:24:54	87	0.057219
2025-07-02 12:24:55	88	0.060174
2025-07-02 12:24:56	89	0.057219
2025-07-02 12:24:57	90	0.053936
2025-07-02 12:24:58	91	0.060174
2025-07-02 12:24:59	92	0.056234
2025-07-02 12:25:00	93	0.059189
2025-07-02 12:25:01	94	0.059189
2025-07-02 12:25:02	95	0.055249
2025-07-02 12:25:03	96	0.061487
2025-07-02 12:25:04	97	0.054592
2025-07-02 12:25:05	98	0.050653
2025-07-02 12:25:06	99	0.054592
2025-07-02 12:25:07	100	0.056562
2025-07-02 12:25:08	101	0.06083
2025-07-02 12:25:09	102	0.057547
2025-07-02 12:25:10	103	0.058532
2025-07-02 12:25:11	104	0.055906
2025-07-02 12:25:12	105	0.062472
2025-07-02 12:25:13	106	0.075275
2025-07-02 12:25:14	107	0.071992
2025-07-02 12:25:15	108	0.057219
2025-07-02 12:25:16	109	0.056891
2025-07-02 12:25:17	110	0.063457
2025-07-02 12:25:18	111	0.068381
2025-07-02 12:25:19	112	0.073634
2025-07-02 12:25:20	113	0.078887
2025-07-02 12:25:21	114	0.073962
2025-07-02 12:25:22	115	0.072977
2025-07-02 12:25:23	116	0.062143
2025-07-02 12:25:24	117	0.065426
2025-07-02 12:25:25	118	0.057219
2025-07-02 12:25:25	118	0.069038
2025-07-02 12:25:26	119	0.055249
2025-07-02 12:25:27	120	0.05886
2025-07-02 12:25:28	121	0.056234
2025-07-02 12:25:29	122	0.054592
2025-07-02 12:25:30	123	0.0454
2025-07-02 12:25:31	124	0.044415
2025-07-02 12:25:32	125	0.052951
2025-07-02 12:25:33	126	0.052951
2025-07-02 12:25:34	127	0.048355
2025-07-02 12:25:35	128	0.04146
2025-07-02 12:25:36	129	0.037521
2025-07-02 12:25:38	131	0.041789
2025-07-02 12:25:39	132	0.044415
2025-07-02 12:25:40	133	0.044087
2025-07-02 12:25:41	134	0.052623
2025-07-02 12:25:42	135	0.052623
2025-07-02 12:25:42	135	0.053936
2025-07-02 12:25:43	136	0.050325
2025-07-02 12:25:44	137	0.058204
2025-07-02 12:25:45	138	0.058532
2025-07-02 12:25:46	139	0.059189
2025-07-02 12:25:48	141	0.06083
2025-07-02 12:25:48	141	0.063457
2025-07-02 12:25:49	142	0.056234
2025-07-02 12:25:50	143	0.058204
2025-07-02 12:25:51	144	0.059189
2025-07-02 12:25:52	145	0.064113
2025-07-02 12:25:53	146	0.058204
2025-07-02 12:25:54	147	0.056891
2025-07-02 12:25:55	148	0.06083
2025-07-02 12:25:56	149	0.054592
2025-07-02 12:25:57	150	0.058204
2025-07-02 12:25:58	151	0.061815
2025-07-02 12:25:59	152	0.061815
2025-07-02 12:26:00	153	0.055577
2025-07-02 12:26:01	154	0.057219
2025-07-02 12:26:02	155	0.060174
2025-07-02 12:26:03	156	0.053608
2025-07-02 12:26:04	157	0.058532
2025-07-02 12:26:05	158	0.052623
2025-07-02 12:26:06	159	0.059517
2025-07-02 12:26:07	160	0.056562
2025-07-02 12:26:08	161	0.061158
2025-07-02 12:26:09	162	0.061487
2025-07-02 12:26:10	163	0.06477
2025-07-02 12:26:11	164	0.063457
2025-07-02 12:26:12	165	0.054921
2025-07-02 12:26:13	166	0.059517
2025-07-02 12:26:14	167	0.053936
2025-07-02 12:26:15	168	0.054264
2025-07-02 12:26:16	169	0.058204
2025-07-02 12:26:17	170	0.05886
2025-07-02 12:26:18	171	0.06083
2025-07-02 12:26:18	171	0.057547
2025-07-02 12:26:19	172	0.05886
2025-07-02 12:26:21	174	0.058204
2025-07-02 12:26:22	175	0.057547
2025-07-02 12:26:22	175	0.0628
2025-07-02 12:26:23	176	0.060502
2025-07-02 12:26:24	177	0.057547
2025-07-02 12:26:25	178	0.057875
2025-07-02 12:26:26	179	0.06083
2025-07-02 12:26:27	180	0.063128
2025-07-02 12:26:28	181	0.056891
2025-07-02 12:26:29	182	0.055577
2025-07-02 12:26:30	183	0.059845
2025-07-02 12:26:31	184	0.055906
2025-07-02 12:26:32	185	0.063785
2025-07-02 12:26:33	186	0.059189
2025-07-02 12:26:34	187	0.054592
2025-07-02 12:26:35	188	0.058204
2025-07-02 12:26:36	189	0.060502
2025-07-02 12:26:37	190	0.060174
2025-07-02 12:26:38	191	0.062472
2025-07-02 12:26:39	192	0.061487
2025-07-02 12:26:40	193	0.056562
2025-07-02 12:26:41	194	0.059189
2025-07-02 12:26:42	195	0.057547
2025-07-02 12:26:43	196	0.061487
2025-07-02 12:26:44	197	0.061815
2025-07-02 12:26:44	197	0.056891
2025-07-02 12:26:46	199	0.063457
2025-07-02 12:26:46	199	0.059845
2025-07-02 12:26:48	201	0.055577
2025-07-02 12:26:48	201	0.061487
2025-07-02 12:26:49	202	0.05886
2025-07-02 12:26:51	204	0.058532
2025-07-02 12:26:51	204	0.061158
2025-07-02 12:26:52	205	0.053608
2025-07-02 12:26:53	206	0.05886
2025-07-02 12:26:54	207	0.058204
2025-07-02 12:26:55	208	0.057547
2025-07-02 12:26:56	209	0.061815
2025-07-02 12:26:57	210	0.05886
2025-07-02 12:26:58	211	0.054921
2025-07-02 12:26:59	212	0.063457
2025-07-02 12:27:00	213	0.057875
2025-07-02 12:27:01	214	0.060174
2025-07-02 12:27:02	215	0.059845
2025-07-02 12:27:03	216	0.060174
2025-07-02 12:27:04	217	0.059517
2025-07-02 12:27:05	218	0.054592
2025-07-02 12:27:06	219	0.060502
2025-07-02 12:27:07	220	0.050653
2025-07-02 12:27:08	221	0.056562
2025-07-02 12:27:09	222	0.061487
2025-07-02 12:27:10	223	0.060174
2025-07-02 12:27:11	224	0.058204
2025-07-02 12:27:12	225	0.060174
2025-07-02 12:27:13	226	0.058532
2025-07-02 12:27:13	226	0.060502
2025-07-02 12:27:14	227	0.058532
2025-07-02 12:27:16	229	0.057547
2025-07-02 12:27:16	229	0.057547
2025-07-02 12:27:17	230	0.054264
2025-07-02 12:27:18	231	0.057875
2025-07-02 12:27:19	232	0.06083
2025-07-02 12:27:20	233	0.05886
2025-07-02 12:27:21	234	0.056891
2025-07-02 12:27:22	235	0.052951
2025-07-02 12:27:23	236	0.056891
2025-07-02 12:27:24	237	0.059517
2025-07-02 12:27:25	238	0.066411
2025-07-02 12:27:26	239	0.061158
2025-07-02 12:27:27	240	0.055249
2025-07-02 12:27:28	241	0.063128
2025-07-02 12:27:29	242	0.061158
2025-07-02 12:27:30	243	0.065755
2025-07-02 12:27:31	244	0.059517
2025-07-02 12:27:32	245	0.062143
2025-07-02 12:27:33	246	0.053936
2025-07-02 12:27:34	247	0.057219
2025-07-02 12:27:35	248	0.055249
2025-07-02 12:27:36	249	0.058532
2025-07-02 12:27:37	250	0.057219
2025-07-02 12:27:38	251	0.060174
2025-07-02 12:27:38	251	0.059845
2025-07-02 12:27:39	252	0.056234
2025-07-02 12:27:40	253	0.055249
2025-07-02 12:27:42	255	0.0628
2025-07-02 12:27:42	255	0.055906
2025-07-02 12:27:43	256	0.053936
2025-07-02 12:27:44	257	0.057875
2025-07-02 12:27:45	258	0.06083
2025-07-02 12:27:46	259	0.056562
2025-07-02 12:27:47	260	0.057547
2025-07-02 12:27:48	261	0.060502
2025-07-02 12:27:49	262	0.059189
2025-07-02 12:27:50	263	0.061158
2025-07-02 12:27:51	264	0.059189
2025-07-02 12:27:52	265	0.062143
2025-07-02 12:27:53	266	0.061487
2025-07-02 12:27:54	267	0.057875
2025-07-02 12:27:55	268	0.060174
2025-07-02 12:27:56	269	0.057547
2025-07-02 12:27:57	270	0.059189
2025-07-02 12:27:58	271	0.060502
2025-07-02 12:27:59	272	0.054592
2025-07-02 12:28:00	273	0.055906
2025-07-02 12:28:01	274	0.063128
2025-07-02 12:28:02	275	0.062472
2025-07-02 12:28:03	276	0.059189
2025-07-02 12:28:04	277	0.058532
2025-07-02 12:28:05	278	0.055577
2025-07-02 12:28:06	279	0.055906
2025-07-02 12:28:07	280	0.059189
2025-07-02 12:28:08	281	0.064113
2025-07-02 12:28:09	282	0.061487
2025-07-02 12:28:10	283	0.058532
2025-07-02 12:28:11	284	0.054264
2025-07-02 12:28:12	285	0.052951
2025-07-02 12:28:13	286	0.057547
2025-07-02 12:28:14	287	0.06083
2025-07-02 12:28:15	288	0.062472
2025-07-02 12:28:16	289	0.055577
2025-07-02 12:28:17	290	0.064441
2025-07-02 12:28:18	291	0.056891
2025-07-02 12:28:19	292	0.056562
2025-07-02 12:28:20	293	0.058204
2025-07-02 12:28:21	294	0.05886
2025-07-02 12:28:22	295	0.058204
2025-07-02 12:28:23	296	0.056234
2025-07-02 12:28:24	297	0.059189
2025-07-02 12:28:25	298	0.056562
2025-07-02 12:28:26	299	0.057219
2025-07-02 12:28:27	300	0.056562
2025-07-02 12:28:28	301	0.060502
2025-07-02 12:28:29	302	0.055906
2025-07-02 12:28:30	303	0.05886
2025-07-02 12:28:31	304	0.061815
2025-07-02 12:28:32	305	0.056234
2025-07-02 12:28:33	306	0.059517
2025-07-02 12:28:34	307	0.058204
2025-07-02 12:28:35	308	0.057219
2025-07-02 12:28:36	309	0.052951
2025-07-02 12:28:37	310	0.06083
2025-07-02 12:28:38	311	0.05886
2025-07-02 12:28:39	312	0.061487
2025-07-02 12:28:40	313	0.054264
2025-07-02 12:28:41	314	0.06083
2025-07-02 12:28:42	315	0.056234
2025-07-02 12:28:43	316	0.062472
2025-07-02 12:28:44	317	0.057875
2025-07-02 12:28:45	318	0.061815
2025-07-02 12:28:46	319	0.057547
2025-07-02 12:28:47	320	0.058204
2025-07-02 12:28:48	321	0.062143
2025-07-02 12:28:49	322	0.060174
2025-07-02 12:28:50	323	0.061815
2025-07-02 12:28:51	324	0.056562
2025-07-02 12:28:52	325	0.057547
2025-07-02 12:28:53	326	0.056562
2025-07-02 12:28:54	327	0.059845
2025-07-02 12:28:55	328	0.057875
2025-07-02 12:28:56	329	0.06083
2025-07-02 12:28:57	330	0.060502
2025-07-02 12:28:58	331	0.055249
2025-07-02 12:28:59	332	0.059517
2025-07-02 12:29:00	333	0.058532
2025-07-02 12:29:01	334	0.059189
2025-07-02 12:29:02	335	0.056891
2025-07-02 12:29:03	336	0.060502
2025-07-02 12:29:04	337	0.0628
2025-07-02 12:29:04	337	0.052951
2025-07-02 12:29:05	338	0.152754
2025-07-02 12:29:07	340	0.046713
2025-07-02 12:29:07	340	0.052623
2025-07-02 12:29:08	341	0.059189
2025-07-02 12:29:10	343	0.061487
2025-07-02 12:29:11	344	0.05886
2025-07-02 12:29:12	345	0.060174
2025-07-02 12:29:13	346	0.057875
2025-07-02 12:29:13	346	0.0628
2025-07-02 12:29:15	348	0.056562
2025-07-02 12:29:16	349	0.069694
2025-07-02 12:29:17	350	0.081841
2025-07-02 12:29:18	351	0.09366
2025-07-02 12:29:19	352	0.108105
2025-07-02 12:29:20	353	0.13995
2025-07-02 12:29:20	353	0.167528
2025-07-02 12:29:21	354	0.208894
2025-07-02 12:29:23	356	0.262406
2025-07-02 12:29:24	357	0.314606
2025-07-02 12:29:24	357	0.357942
2025-07-02 12:29:25	358	0.39504
2025-07-02 12:29:26	359	0.431481
2025-07-02 12:29:27	360	0.456104
2025-07-02 12:29:28	361	0.470549
2025-07-02 12:29:29	362	0.484009
2025-07-02 12:29:30	363	0.494186
2025-07-02 12:29:31	364	0.48762
2025-07-02 12:29:32	365	0.49156
2025-07-02 12:29:33	366	0.489262
2025-07-02 12:29:34	367	0.472847
2025-07-02 12:29:35	368	0.468251
2025-07-02 12:29:36	369	0.461356
2025-07-02 12:29:37	370	0.451836
2025-07-02 12:29:38	371	0.444613
2025-07-02 12:29:39	372	0.432138
2025-07-02 12:29:40	373	0.424915
2025-07-02 12:29:41	374	0.4085
2025-07-02 12:29:42	375	0.397009
2025-07-02 12:29:43	376	0.385519
2025-07-02 12:29:44	377	0.379281
2025-07-02 12:29:45	378	0.364508
2025-07-02 12:29:46	379	0.355644
2025-07-02 12:29:46	379	0.34284
2025-07-02 12:29:47	380	0.32938
2025-07-02 12:29:48	381	0.315919
2025-07-02 12:29:50	383	0.307055
2025-07-02 12:29:50	383	0.29458
2025-07-02 12:29:52	385	0.285387
2025-07-02 12:29:52	385	0.273897
2025-07-02 12:29:53	386	0.267003
2025-07-02 12:29:54	387	0.257154
2025-07-02 12:29:55	388	0.24435
2025-07-02 12:29:56	389	0.24238
2025-07-02 12:29:57	390	0.226293
2025-07-02 12:29:58	391	0.21349
2025-07-02 12:29:59	392	0.201671
2025-07-02 12:30:00	393	0.195433
2025-07-02 12:30:01	394	0.189524
2025-07-02 12:30:02	395	0.175407
2025-07-02 12:30:03	396	0.169169
2025-07-02 12:30:04	397	0.160633
2025-07-02 12:30:05	398	0.149471
2025-07-02 12:30:06	399	0.146188
2025-07-02 12:30:07	400	0.131086
2025-07-02 12:30:08	401	0.128788
2025-07-02 12:30:09	402	0.122879
2025-07-02 12:30:10	403	0.118283
2025-07-02 12:30:11	404	0.114015
2025-07-02 12:30:12	405	0.106792
2025-07-02 12:30:13	406	0.099898
2025-07-02 12:30:13	406	0.101868
2025-07-02 12:30:15	408	0.09169
2025-07-02 12:30:15	408	0.087751
2025-07-02 12:30:17	410	0.086766
2025-07-02 12:30:17	410	0.0802
2025-07-02 12:30:19	412	0.078887
2025-07-02 12:30:19	412	0.078887
2025-07-02 12:30:20	413	0.07626
2025-07-02 12:30:21	414	0.071992
2025-07-02 12:30:22	415	0.071664
2025-07-02 12:30:23	416	0.06674
2025-07-02 12:30:24	417	0.068709
2025-07-02 12:30:25	418	0.071664
2025-07-02 12:30:26	419	0.064113
2025-07-02 12:30:27	420	0.066083
2025-07-02 12:30:28	421	0.064441
2025-07-02 12:30:29	422	0.057875
2025-07-02 12:30:30	423	0.067724
2025-07-02 12:30:31	424	0.067068
2025-07-02 12:30:32	425	0.065098
2025-07-02 12:30:33	426	0.0628
2025-07-02 12:30:34	427	0.05886
2025-07-02 12:30:35	428	0.064441
2025-07-02 12:30:36	429	0.05886
2025-07-02 12:30:37	430	0.055577
2025-07-02 12:30:37	430	0.062472
2025-07-02 12:30:38	431	0.059517
2025-07-02 12:30:39	432	0.056562
2025-07-02 12:30:40	433	0.063785
2025-07-02 12:30:41	434	0.06083
2025-07-02 12:30:42	435	0.061487
2025-07-02 12:30:43	436	0.063785
2025-07-02 12:30:44	437	0.057547
2025-07-02 12:30:45	438	0.058532
2025-07-02 12:30:46	439	0.061158
2025-07-02 12:30:47	440	0.0628
2025-07-02 12:30:48	441	0.059517
2025-07-02 12:30:49	442	0.060174
2025-07-02 12:30:50	443	0.055906
2025-07-02 12:30:51	444	0.057875
2025-07-02 12:30:52	445	0.061487
2025-07-02 12:30:53	446	0.057547
2025-07-02 12:30:54	447	0.057219
2025-07-02 12:30:55	448	0.055249
2025-07-02 12:30:56	449	0.063785
2025-07-02 12:30:57	450	0.057219
2025-07-02 12:30:58	451	0.061487
2025-07-02 12:30:59	452	0.054921
2025-07-02 12:31:00	453	0.057547
2025-07-02 12:31:01	454	0.058204
2025-07-02 12:31:01	454	0.054592
2025-07-02 12:31:02	455	0.059189
2025-07-02 12:31:04	457	0.061815
2025-07-02 12:31:05	458	0.054264
2025-07-02 12:31:06	459	0.061158
2025-07-02 12:31:06	459	0.060502
2025-07-02 12:31:08	461	0.0628
2025-07-02 12:31:08	461	0.060174
2025-07-02 12:31:09	462	0.06083
2025-07-02 12:31:10	463	0.063457
2025-07-02 12:31:11	464	0.062143
2025-07-02 12:31:12	465	0.063457
2025-07-02 12:31:13	466	0.061487
2025-07-02 12:31:14	467	0.056234
2025-07-02 12:31:15	468	0.061487
2025-07-02 12:31:16	469	0.060502
2025-07-02 12:31:17	470	0.062143
2025-07-02 12:31:18	471	0.059517
2025-07-02 12:31:19	472	0.058204
2025-07-02 12:31:20	473	0.056234
2025-07-02 12:31:21	474	0.059189
2025-07-02 12:31:22	475	0.060174
2025-07-02 12:31:23	476	0.057219
2025-07-02 12:31:24	477	0.060174
2025-07-02 12:31:25	478	0.057875
2025-07-02 12:31:26	479	0.059517
2025-07-02 12:31:27	480	0.057547
2025-07-02 12:31:28	481	0.057219
2025-07-02 12:31:29	482	0.056891
2025-07-02 12:31:29	482	0.059845
2025-07-02 12:31:30	483	0.061487
2025-07-02 12:31:31	484	0.057219
2025-07-02 12:31:32	485	0.061158
2025-07-02 12:31:33	486	0.051309
2025-07-02 12:31:35	488	0.056562
2025-07-02 12:31:35	488	0.052623
2025-07-02 12:31:36	489	0.057875
2025-07-02 12:31:37	490	0.05886
2025-07-02 12:31:38	491	0.06083
2025-07-02 12:31:39	492	0.059845
2025-07-02 12:31:40	493	0.061487
2025-07-02 12:31:41	494	0.056891
2025-07-02 12:31:42	495	0.060502
2025-07-02 12:31:43	496	0.055249
2025-07-02 12:31:45	498	0.059517
2025-07-02 12:31:46	499	0.058532
2025-07-02 12:31:47	500	0.061487
2025-07-02 12:31:48	501	0.057875
2025-07-02 12:31:49	502	0.061487
2025-07-02 12:31:50	503	0.05886
2025-07-02 12:31:51	504	0.064113
2025-07-02 12:31:52	505	0.057547
2025-07-02 12:31:53	506	0.05886
2025-07-02 12:31:54	507	0.0628
2025-07-02 12:31:55	508	0.061815
2025-07-02 12:31:56	509	0.057547
2025-07-02 12:31:57	510	0.063128
2025-07-02 12:31:58	511	0.057547
2025-07-02 12:31:59	512	0.054264
2025-07-02 12:32:00	513	0.055577
2025-07-02 12:32:01	514	0.057219
2025-07-02 12:32:02	515	0.057547
2025-07-02 12:32:03	516	0.05886
2025-07-02 12:32:04	517	0.056891
2025-07-02 12:32:05	518	0.056891
2025-07-02 12:32:06	519	0.055577
2025-07-02 12:32:07	520	0.065755
2025-07-02 12:32:08	521	0.056562
2025-07-02 12:32:09	522	0.061815
2025-07-02 12:32:10	523	0.054592
2025-07-02 12:32:11	524	0.054921
2025-07-02 12:32:12	525	0.059845
2025-07-02 12:32:13	526	0.056234
2025-07-02 12:32:14	527	0.057875
2025-07-02 12:32:15	528	0.06083
2025-07-02 12:32:16	529	0.053936
2025-07-02 12:32:17	530	0.056562
2025-07-02 12:32:18	531	0.056891
2025-07-02 12:32:19	532	0.056891
2025-07-02 12:32:20	533	0.0628
2025-07-02 12:32:21	534	0.057875
2025-07-02 12:32:22	535	0.057875
2025-07-02 12:32:23	536	0.059517
2025-07-02 12:32:24	537	0.055906
2025-07-02 12:32:25	538	0.062472
2025-07-02 12:32:27	540	0.057219
2025-07-02 12:32:27	540	0.057219
2025-07-02 12:32:28	541	0.053608
2025-07-02 12:32:29	542	0.057875
2025-07-02 12:32:30	543	0.054921
2025-07-02 12:32:31	544	0.058204
2025-07-02 12:32:32	545	0.056234
2025-07-02 12:32:33	546	0.060174
2025-07-02 12:32:34	547	0.058532
2025-07-02 12:32:35	548	0.057547
2025-07-02 12:32:36	549	0.060174
2025-07-02 12:32:37	550	0.06083
2025-07-02 12:32:38	551	0.057219
2025-07-02 12:32:39	552	0.063785
2025-07-02 12:32:40	553	0.057547
2025-07-02 12:32:41	554	0.059845
2025-07-02 12:32:42	555	0.055577
2025-07-02 12:32:43	556	0.063457
2025-07-02 12:32:44	557	0.058532
2025-07-02 12:32:45	558	0.062472
2025-07-02 12:32:46	559	0.06083
2025-07-02 12:32:47	560	0.0628
2025-07-02 12:32:48	561	0.056562
2025-07-02 12:32:49	562	0.056234
2025-07-02 12:32:50	563	0.057547
2025-07-02 12:32:51	564	0.056891
2025-07-02 12:32:53	566	0.056891
2025-07-02 12:32:54	567	0.059845
2025-07-02 12:32:55	568	0.05886
2025-07-02 12:32:56	569	0.059517
2025-07-02 12:32:57	570	0.058204
2025-07-02 12:32:58	571	0.060502
2025-07-02 12:32:58	571	0.054921
2025-07-02 12:33:00	573	0.064441
2025-07-02 12:33:01	574	0.056234
2025-07-02 12:33:02	575	0.060174
2025-07-02 12:33:03	576	0.063128
2025-07-02 12:33:04	577	0.056234
2025-07-02 12:33:05	578	0.05886
2025-07-02 12:33:05	578	0.060174
2025-07-02 12:33:06	579	0.06083
2025-07-02 12:33:07	580	0.055577
2025-07-02 12:33:08	581	0.059517
2025-07-02 12:33:10	583	0.061487
2025-07-02 12:33:11	584	0.064113
2025-07-02 12:33:12	585	0.061487
2025-07-02 12:33:13	586	0.063128
2025-07-02 12:33:14	587	0.056562
2025-07-02 12:33:15	588	0.06083
2025-07-02 12:33:16	589	0.060502
2025-07-02 12:33:17	590	0.059845
2025-07-02 12:33:18	591	0.063128
2025-07-02 12:33:19	592	0.057547
2025-07-02 12:33:20	593	0.056234
2025-07-02 12:33:21	594	0.055249
2025-07-02 12:33:22	595	0.057875
2025-07-02 12:33:23	596	0.060502
2025-07-02 12:33:24	597	0.056891
2025-07-02 12:33:25	598	0.057547
2025-07-02 12:33:26	599	0.062143
2025-07-02 12:33:27	600	0.057219
2025-07-02 12:33:28	601	0.054921
2025-07-02 12:33:29	602	0.059189
2025-07-02 12:33:30	603	0.056234
2025-07-02 12:33:31	604	0.06083
2025-07-02 12:33:31	604	0.059189
2025-07-02 12:33:33	606	0.066411
2025-07-02 12:33:34	607	0.059517
2025-07-02 12:33:35	608	0.05886
2025-07-02 12:33:36	609	0.065426
2025-07-02 12:33:37	610	0.057219
2025-07-02 12:33:37	610	0.054592
2025-07-02 12:33:38	611	0.058532
2025-07-02 12:33:39	612	0.056234
2025-07-02 12:33:40	613	0.062472
2025-07-02 12:33:41	614	0.049668
2025-07-02 12:33:42	615	0.062472
2025-07-02 12:33:43	616	0.062143
2025-07-02 12:33:45	618	0.057547
2025-07-02 12:33:45	618	0.060174
2025-07-02 12:33:46	619	0.058204
2025-07-02 12:33:47	620	0.056234
2025-07-02 12:33:48	621	0.058204
2025-07-02 12:33:49	622	0.060174
2025-07-02 12:33:50	623	0.055906
2025-07-02 12:33:51	624	0.059845
2025-07-02 12:33:52	625	0.060502
2025-07-02 12:33:53	626	0.055577
2025-07-02 12:33:54	627	0.055577
2025-07-02 12:33:55	628	0.059517
2025-07-02 12:33:56	629	0.058204
2025-07-02 12:33:57	630	0.061487
2025-07-02 12:33:58	631	0.053279
2025-07-02 12:33:59	632	0.057875
2025-07-02 12:34:00	633	0.061487
2025-07-02 12:34:01	634	0.063128
2025-07-02 12:34:02	635	0.054921
2025-07-02 12:34:03	636	0.058532
2025-07-02 12:34:04	637	0.054921
2025-07-02 12:34:05	638	0.060174
2025-07-02 12:34:06	639	0.057219
2025-07-02 12:34:06	639	0.059189
2025-07-02 12:34:07	640	0.056891
2025-07-02 12:34:08	641	0.0628
2025-07-02 12:34:09	642	0.055249
2025-07-02 12:34:10	643	0.05886
2025-07-02 12:34:11	644	0.054921
2025-07-02 12:34:12	645	0.063128
2025-07-02 12:34:13	646	0.06083
2025-07-02 12:34:14	647	0.054592
2025-07-02 12:34:15	648	0.058532
2025-07-02 12:34:16	649	0.050325
2025-07-02 12:34:17	650	0.057875
2025-07-02 12:34:18	651	0.057547
2025-07-02 12:34:19	652	0.058532
2025-07-02 12:34:20	653	0.058204
2025-07-02 12:34:21	654	0.059189
2025-07-02 12:34:22	655	0.062143
2025-07-02 12:34:23	656	0.050981
2025-07-02 12:34:24	657	0.059517
2025-07-02 12:34:25	658	0.056234
2025-07-02 12:34:26	659	0.057547
2025-07-02 12:34:27	660	0.056891
2025-07-02 12:34:28	661	0.057547
2025-07-02 12:34:29	662	0.055906
2025-07-02 12:34:30	663	0.06083
2025-07-02 12:34:31	664	0.058204
2025-07-02 12:34:31	664	0.053608
2025-07-02 12:34:32	665	0.062472
2025-07-02 12:34:33	666	0.056562
2025-07-02 12:34:34	667	0.063457
2025-07-02 12:34:35	668	0.057547
2025-07-02 12:34:36	669	0.055906
2025-07-02 12:34:37	670	0.061487
2025-07-02 12:34:38	671	0.059845
2025-07-02 12:34:39	672	0.05886
2025-07-02 12:34:40	673	0.056562
2025-07-02 12:34:41	674	0.058532
2025-07-02 12:34:42	675	0.061815
2025-07-02 12:34:43	676	0.053936
2025-07-02 12:34:44	677	0.059189
2025-07-02 12:34:45	678	0.057875
2025-07-02 12:34:46	679	0.058204
2025-07-02 12:34:47	680	0.063457
2025-07-02 12:34:48	681	0.056234
2025-07-02 12:34:49	682	0.058532
2025-07-02 12:34:50	683	0.065426
2025-07-02 12:34:51	684	0.053279
2025-07-02 12:34:52	685	0.055249
2025-07-02 12:34:53	686	0.06083
2025-07-02 12:34:54	687	0.056891
2025-07-02 12:34:55	688	0.058204
2025-07-02 12:34:56	689	0.061158
2025-07-02 12:34:57	690	0.063457
2025-07-02 12:34:58	691	0.061487
2025-07-02 12:34:58	691	0.057219
2025-07-02 12:35:00	693	0.05886
2025-07-02 12:35:01	694	0.058532
2025-07-02 12:35:01	694	0.057547
2025-07-02 12:35:02	695	0.061158
2025-07-02 12:35:03	696	0.056562
2025-07-02 12:35:04	697	0.054921
2025-07-02 12:35:05	698	0.061487
2025-07-02 12:35:06	699	0.059845
2025-07-02 12:35:07	700	0.058204
2025-07-02 12:35:08	701	0.057219
2025-07-02 12:35:09	702	0.061815
2025-07-02 12:35:10	703	0.066411
2025-07-02 12:35:11	704	0.058532
2025-07-02 12:35:12	705	0.05886
2025-07-02 12:35:13	706	0.055577
2025-07-02 12:35:14	707	0.058532
2025-07-02 12:35:15	708	0.056891
2025-07-02 12:35:16	709	0.057875
2025-07-02 12:35:17	710	0.056562
2025-07-02 12:35:18	711	0.064113
2025-07-02 12:35:19	712	0.061487
2025-07-02 12:35:20	713	0.050981
2025-07-02 12:35:21	714	0.0628
2025-07-02 12:35:22	715	0.061487
2025-07-02 12:35:22	715	0.054264
2025-07-02 12:35:24	717	0.056234
2025-07-02 12:35:24	717	0.06083
2025-07-02 12:35:25	718	0.061158
2025-07-02 12:35:26	719	0.057875
2025-07-02 12:35:27	720	0.060502
2025-07-02 12:35:28	721	0.067724
2025-07-02 12:35:29	722	0.061815
2025-07-02 12:35:30	723	0.057219
2025-07-02 12:35:31	724	0.057219
2025-07-02 12:35:32	725	0.063457
2025-07-02 12:35:33	726	0.065098
2025-07-02 12:35:34	727	0.062143
2025-07-02 12:35:35	728	0.06083
2025-07-02 12:35:37	730	0.058204
2025-07-02 12:35:38	731	0.060502
2025-07-02 12:35:39	732	0.059517
2025-07-02 12:35:40	733	0.060502
2025-07-02 12:35:41	734	0.058532
2025-07-02 12:35:42	735	0.059517
2025-07-02 12:35:42	735	0.063128
2025-07-02 12:35:43	736	0.055577
2025-07-02 12:35:45	738	0.057875
2025-07-02 12:35:46	739	0.054921
2025-07-02 12:35:47	740	0.054264
2025-07-02 12:35:48	741	0.057219
2025-07-02 12:35:48	741	0.058204
2025-07-02 12:35:50	743	0.06477
2025-07-02 12:35:50	743	0.059517
2025-07-02 12:35:52	745	0.058532
2025-07-02 12:35:53	746	0.05886
2025-07-02 12:35:54	747	0.06083
2025-07-02 12:35:54	747	0.056234
2025-07-02 12:35:56	749	0.063128
2025-07-02 12:35:57	750	0.061158
2025-07-02 12:35:58	751	0.057219
2025-07-02 12:35:59	752	0.061487
2025-07-02 12:36:00	753	0.055577
2025-07-02 12:36:02	755	0.054592
2025-07-02 12:36:02	755	0.060502
2025-07-02 12:36:03	756	0.060502
2025-07-02 12:36:04	757	0.055577
2025-07-02 12:36:05	758	0.057547
2025-07-02 12:36:06	759	0.05886
2025-07-02 12:36:07	760	0.059845
2025-07-02 12:36:08	761	0.061815
2025-07-02 12:36:09	762	0.058532
2025-07-02 12:36:11	764	0.056234
2025-07-02 12:36:12	765	0.056234
2025-07-02 12:36:12	765	0.057219
2025-07-02 12:36:14	767	0.057875
2025-07-02 12:36:15	768	0.057875
2025-07-02 12:36:16	769	0.05886
2025-07-02 12:36:17	770	0.056234
2025-07-02 12:36:17	770	0.058204
2025-07-02 12:36:18	771	0.056891
2025-07-02 12:36:19	772	0.053936
2025-07-02 12:36:20	773	0.059845
2025-07-02 12:36:21	774	0.056234
2025-07-02 12:36:22	775	0.054921
2025-07-02 12:36:23	776	0.063457
2025-07-02 12:36:24	777	0.05886
2025-07-02 12:36:25	778	0.059845
2025-07-02 12:36:26	779	0.058532
2025-07-02 12:36:27	780	0.057219
2025-07-02 12:36:28	781	0.057875
2025-07-02 12:36:29	782	0.062472
2025-07-02 12:36:30	783	0.063128
2025-07-02 12:36:31	784	0.055577
2025-07-02 12:36:32	785	0.051309
2025-07-02 12:36:33	786	0.053279
2025-07-02 12:36:34	787	0.059517
2025-07-02 12:36:35	788	0.055906
2025-07-02 12:36:36	789	0.055249
2025-07-02 12:36:37	790	0.055577
2025-07-02 12:36:38	791	0.058204
2025-07-02 12:36:39	792	0.06477
2025-07-02 12:36:40	793	0.059845
2025-07-02 12:36:41	794	0.051638
2025-07-02 12:36:42	795	0.055906
2025-07-02 12:36:43	796	0.05886
2025-07-02 12:36:44	797	0.058204
2025-07-02 12:36:45	798	0.059517
2025-07-02 12:36:46	799	0.057875
2025-07-02 12:36:47	800	0.061487
2025-07-02 12:36:48	801	0.053279
2025-07-02 12:36:49	802	0.059189
2025-07-02 12:36:50	803	0.061815
2025-07-02 12:36:51	804	0.059845
2025-07-02 12:36:52	805	0.058532
2025-07-02 12:36:53	806	0.060502
2025-07-02 12:36:54	807	0.055906
2025-07-02 12:36:55	808	0.057547
2025-07-02 12:36:55	808	0.057547
2025-07-02 12:36:57	810	0.065426
2025-07-02 12:36:57	810	0.058532
2025-07-02 12:36:59	812	0.057219
2025-07-02 12:36:59	812	0.058204
2025-07-02 12:37:01	814	0.059517
2025-07-02 12:37:01	814	0.056891
2025-07-02 12:37:02	815	0.061815
2025-07-02 12:37:03	816	0.059517
2025-07-02 12:37:04	817	0.061815
2025-07-02 12:37:05	818	0.053608
2025-07-02 12:37:06	819	0.060174
2025-07-02 12:37:07	820	0.065098
2025-07-02 12:37:08	821	0.058204
2025-07-02 12:37:09	822	0.06083
2025-07-02 12:37:10	823	0.059189
2025-07-02 12:37:11	824	0.057219
2025-07-02 12:37:12	825	0.057547
2025-07-02 12:37:13	826	0.057219
2025-07-02 12:37:14	827	0.057875
2025-07-02 12:37:15	828	0.062143
2025-07-02 12:37:16	829	0.065098
2025-07-02 12:37:17	830	0.061815
2025-07-02 12:37:18	831	0.052623
2025-07-02 12:37:19	832	0.058204
2025-07-02 12:37:20	833	0.056234
2025-07-02 12:37:21	834	0.06083
2025-07-02 12:37:22	835	0.054264
2025-07-02 12:37:23	836	0.057875
2025-07-02 12:37:24	837	0.053608
2025-07-02 12:37:25	838	0.06083
2025-07-02 12:37:26	839	0.056891
2025-07-02 12:37:27	840	0.057875
2025-07-02 12:37:28	841	0.055906
2025-07-02 12:37:29	842	0.061158
2025-07-02 12:37:29	842	0.059517
2025-07-02 12:37:31	844	0.056562
2025-07-02 12:37:32	845	0.059189
2025-07-02 12:37:33	846	0.058532
2025-07-02 12:37:33	846	0.05886
2025-07-02 12:37:34	847	0.060502
2025-07-02 12:37:35	848	0.059845
2025-07-02 12:37:36	849	0.055577
2025-07-02 12:37:37	850	0.058532
2025-07-02 12:37:38	851	0.056891
2025-07-02 12:37:39	852	0.061487
2025-07-02 12:37:40	853	0.061815
2025-07-02 12:37:41	854	0.060174
2025-07-02 12:37:42	855	0.054592
2025-07-02 12:37:43	856	0.05886
2025-07-02 12:37:44	857	0.057219
2025-07-02 12:37:45	858	0.059517
2025-07-02 12:37:46	859	0.054264
2025-07-02 12:37:47	860	0.05886
2025-07-02 12:37:48	861	0.05886
2025-07-02 12:37:49	862	0.059517
2025-07-02 12:37:50	863	0.061158
2025-07-02 12:37:51	864	0.062472
2025-07-02 12:37:52	865	0.062143
2025-07-02 12:37:53	866	0.051966
2025-07-02 12:37:54	867	0.062472
2025-07-02 12:37:55	868	0.057875
2025-07-02 12:37:56	869	0.055906
2025-07-02 12:37:57	870	0.056562
2025-07-02 12:37:57	870	0.058532
2025-07-02 12:37:58	871	0.057219
2025-07-02 12:37:59	872	0.058532
2025-07-02 12:38:00	873	0.057547
2025-07-02 12:38:01	874	0.059845
2025-07-02 12:38:02	875	0.058532
2025-07-02 12:38:03	876	0.051309
2025-07-02 12:38:04	877	0.055906
2025-07-02 12:38:05	878	0.055249
2025-07-02 12:38:06	879	0.059845
2025-07-02 12:38:07	880	0.055249
2025-07-02 12:38:08	881	0.057875
2025-07-02 12:38:09	882	0.058204
2025-07-02 12:38:10	883	0.055249
2025-07-02 12:38:11	884	0.057875
2025-07-02 12:38:12	885	0.063457
2025-07-02 12:38:13	886	0.058204
2025-07-02 12:38:14	887	0.055577
2025-07-02 12:38:15	888	0.057547
2025-07-02 12:38:16	889	0.05886
2025-07-02 12:38:17	890	0.057547
2025-07-02 12:38:18	891	0.059517
2025-07-02 12:38:19	892	0.058204
2025-07-02 12:38:20	893	0.054592
2025-07-02 12:38:21	894	0.059517
2025-07-02 12:38:21	894	0.055249
2025-07-02 12:38:23	896	0.056234
2025-07-02 12:38:24	897	0.062143
2025-07-02 12:38:25	898	0.061158
2025-07-02 12:38:25	898	0.057219
2025-07-02 12:38:26	899	0.055577
2025-07-02 12:38:27	900	0.057547
2025-07-02 12:38:28	901	0.057875
2025-07-02 12:38:29	902	0.062472
2025-07-02 12:38:30	903	0.055249
2025-07-02 12:38:31	904	0.059189
2025-07-02 12:38:32	905	0.054921
2025-07-02 12:38:33	906	0.058204
2025-07-02 12:38:34	907	0.059189
2025-07-02 12:38:35	908	0.06083
2025-07-02 12:38:36	909	0.055906
2025-07-02 12:38:37	910	0.056891
2025-07-02 12:38:38	911	0.059189
2025-07-02 12:38:39	912	0.056891
2025-07-02 12:38:40	913	0.057547
2025-07-02 12:38:41	914	0.058532
2025-07-02 12:38:42	915	0.057875
2025-07-02 12:38:43	916	0.056562
2025-07-02 12:38:44	917	0.0628
2025-07-02 12:38:45	918	0.053279
2025-07-02 12:38:46	919	0.055906
2025-07-02 12:38:47	920	0.059517
2025-07-02 12:38:47	920	0.060502
2025-07-02 12:38:48	921	0.063785
2025-07-02 12:38:49	922	0.060174
2025-07-02 12:38:51	924	0.064441
2025-07-02 12:38:51	924	0.06083
2025-07-02 12:38:52	925	0.065098
2025-07-02 12:38:53	926	0.059517
2025-07-02 12:38:54	927	0.059189
2025-07-02 12:38:55	928	0.059517
2025-07-02 12:38:56	929	0.055249
2025-07-02 12:38:57	930	0.059845
2025-07-02 12:38:58	931	0.055249
2025-07-02 12:38:59	932	0.061815
2025-07-02 12:39:00	933	0.058204
2025-07-02 12:39:01	934	0.059845
2025-07-02 12:39:02	935	0.059189
2025-07-02 12:39:03	936	0.061815
2025-07-02 12:39:04	937	0.057547
2025-07-02 12:39:05	938	0.062472
2025-07-02 12:39:06	939	0.058204
2025-07-02 12:39:07	940	0.059517
2025-07-02 12:39:08	941	0.057875
2025-07-02 12:39:09	942	0.057547
2025-07-02 12:39:10	943	0.057547
2025-07-02 12:39:11	944	0.06083
2025-07-02 12:39:12	945	0.058204
2025-07-02 12:39:13	946	0.057875
2025-07-02 12:39:14	947	0.056562
2025-07-02 12:39:15	948	0.056891
2025-07-02 12:39:16	949	0.063128
2025-07-02 12:39:17	950	0.059845
2025-07-02 12:39:18	951	0.059517
2025-07-02 12:39:19	952	0.061815
2025-07-02 12:39:20	953	0.061158
2025-07-02 12:39:21	954	0.061158
2025-07-02 12:39:22	955	0.056562
2025-07-02 12:39:23	956	0.054592
2025-07-02 12:39:24	957	0.062472
2025-07-02 12:39:25	958	0.061158
2025-07-02 12:39:26	959	0.061815
2025-07-02 12:39:27	960	0.064113
2025-07-02 12:39:28	961	0.064441
2025-07-02 12:39:29	962	0.056891
2025-07-02 12:39:31	964	0.058204
2025-07-02 12:39:31	964	0.059845
2025-07-02 12:39:33	966	0.061158
2025-07-02 12:39:33	966	0.059845
2025-07-02 12:39:34	967	0.063128
2025-07-02 12:39:35	968	0.055249
2025-07-02 12:39:37	970	0.065098
2025-07-02 12:39:38	971	0.058532
2025-07-02 12:39:39	972	0.053279
2025-07-02 12:39:40	973	0.056234
2025-07-02 12:39:40	973	0.056562
2025-07-02 12:39:42	975	0.056234
2025-07-02 12:39:42	975	0.061158
2025-07-02 12:39:43	976	0.062143
2025-07-02 12:39:44	977	0.06477
2025-07-02 12:39:45	978	0.062143
2025-07-02 12:39:46	979	0.054921
2025-07-02 12:39:47	980	0.059845
2025-07-02 12:39:48	981	0.057219
2025-07-02 12:39:49	982	0.062143
2025-07-02 12:39:50	983	0.05886
2025-07-02 12:39:51	984	0.060502
2025-07-02 12:39:52	985	0.059189
2025-07-02 12:39:53	986	0.061815
2025-07-02 12:39:55	988	0.054592
2025-07-02 12:39:56	989	0.057875
2025-07-02 12:39:57	990	0.060174
2025-07-02 12:39:58	991	0.058204
2025-07-02 12:39:59	992	0.057875
2025-07-02 12:40:00	993	0.058204
2025-07-02 12:40:01	994	0.052951
2025-07-02 12:40:03	996	0.055906
2025-07-02 12:40:04	997	0.055906
2025-07-02 12:40:05	998	0.053936
2025-07-02 12:40:06	999	0.06083
2025-07-02 12:40:07	1000	0.061158
2025-07-02 12:40:08	1001	0.059845
2025-07-02 12:40:09	1002	0.059517
2025-07-02 12:40:10	1003	0.056234
2025-07-02 12:40:11	1004	0.057547
2025-07-02 12:40:12	1005	0.060174
2025-07-02 12:40:13	1006	0.061487
2025-07-02 12:40:14	1007	0.061815
2025-07-02 12:40:15	1008	0.058532
2025-07-02 12:40:16	1009	0.058204
2025-07-02 12:40:17	1010	0.060174
2025-07-02 12:40:18	1011	0.057875
2025-07-02 12:40:19	1012	0.058532
2025-07-02 12:40:20	1013	0.059189
2025-07-02 12:40:21	1014	0.056891
2025-07-02 12:40:22	1015	0.063457
2025-07-02 12:40:23	1016	0.064113
2025-07-02 12:40:24	1017	0.054592
2025-07-02 12:40:25	1018	0.059517
2025-07-02 12:40:26	1019	0.054592
2025-07-02 12:40:28	1021	0.057219
2025-07-02 12:40:28	1021	0.057547
2025-07-02 12:40:29	1022	0.057219
2025-07-02 12:40:30	1023	0.061487
2025-07-02 12:40:31	1024	0.058532
2025-07-02 12:40:32	1025	0.057219
2025-07-02 12:40:33	1026	0.061815
2025-07-02 12:40:34	1027	0.059517
2025-07-02 12:40:35	1028	0.055906
2025-07-02 12:40:36	1029	0.05886
2025-07-02 12:40:37	1030	0.06083
2025-07-02 12:40:38	1031	0.061487
2025-07-02 12:40:39	1032	0.058532
2025-07-02 12:40:40	1033	0.061815
2025-07-02 12:40:41	1034	0.054592
2025-07-02 12:40:42	1035	0.060174
2025-07-02 12:40:43	1036	0.064113
2025-07-02 12:40:44	1037	0.064113
2025-07-02 12:40:45	1038	0.054592
2025-07-02 12:40:46	1039	0.057875
2025-07-02 12:40:47	1040	0.059845
2025-07-02 12:40:48	1041	0.057875
2025-07-02 12:40:49	1042	0.058532
2025-07-02 12:40:50	1043	0.057219
2025-07-02 12:40:51	1044	0.063457
2025-07-02 12:40:52	1045	0.060174
2025-07-02 12:40:53	1046	0.060174
2025-07-02 12:40:54	1047	0.056234
2025-07-02 12:40:55	1048	0.055249
2025-07-02 12:40:56	1049	0.059845
2025-07-02 12:40:57	1050	0.060174
2025-07-02 12:40:58	1051	0.05886
2025-07-02 12:40:59	1052	0.064113
2025-07-02 12:41:00	1053	0.057219
2025-07-02 12:41:01	1054	0.059845
2025-07-02 12:41:02	1055	0.059189
2025-07-02 12:41:03	1056	0.058204
2025-07-02 12:41:04	1057	0.058204
2025-07-02 12:41:05	1058	0.056234
2025-07-02 12:41:06	1059	0.052294
2025-07-02 12:41:07	1060	0.061158
2025-07-02 12:41:08	1061	0.05886
2025-07-02 12:41:09	1062	0.06083
2025-07-02 12:41:10	1063	0.059845
2025-07-02 12:41:11	1064	0.05886
2025-07-02 12:41:12	1065	0.059517
2025-07-02 12:41:13	1066	0.059189
2025-07-02 12:41:14	1067	0.053936
2025-07-02 12:41:14	1067	0.059189
2025-07-02 12:41:15	1068	0.054921
2025-07-02 12:41:17	1070	0.053936
2025-07-02 12:41:18	1071	0.060174
2025-07-02 12:41:19	1072	0.059189
2025-07-02 12:41:20	1073	0.060174
2025-07-02 12:41:21	1074	0.058204
2025-07-02 12:41:21	1074	0.060174
2025-07-02 12:41:22	1075	0.065098
2025-07-02 12:41:23	1076	0.055249
2025-07-02 12:41:25	1078	0.058532
2025-07-02 12:41:26	1079	0.061815
2025-07-02 12:41:27	1080	0.052951
2025-07-02 12:41:27	1080	0.058532
2025-07-02 12:41:29	1082	0.062472
2025-07-02 12:41:30	1083	0.057875
2025-07-02 12:41:31	1084	0.063785
2025-07-02 12:41:31	1084	0.057875
2025-07-02 12:41:32	1085	0.05886
2025-07-02 12:41:34	1087	0.057875
2025-07-02 12:41:35	1088	0.058204
2025-07-02 12:41:36	1089	0.060502
2025-07-02 12:41:37	1090	0.059845
2025-07-02 12:41:38	1091	0.057875
2025-07-02 12:41:39	1092	0.05886
2025-07-02 12:41:39	1092	0.05886
2025-07-02 12:41:41	1094	0.058204
2025-07-02 12:41:41	1094	0.058204
2025-07-02 12:41:42	1095	0.060502
2025-07-02 12:41:43	1096	0.058204
2025-07-02 12:41:44	1097	0.059845
2025-07-02 12:41:45	1098	0.0628
2025-07-02 12:41:46	1099	0.059845
2025-07-02 12:41:47	1100	0.057875
2025-07-02 12:41:48	1101	0.059517
2025-07-02 12:41:49	1102	0.059517
2025-07-02 12:41:50	1103	0.061487
2025-07-02 12:41:51	1104	0.060502
2025-07-02 12:41:52	1105	0.061158
2025-07-02 12:41:53	1106	0.06083
2025-07-02 12:41:54	1107	0.05886
2025-07-02 12:41:55	1108	0.059189
2025-07-02 12:41:56	1109	0.061815
2025-07-02 12:41:57	1110	0.057219
2025-07-02 12:41:58	1111	0.058532
2025-07-02 12:41:59	1112	0.061815
2025-07-02 12:42:00	1113	0.060502
2025-07-02 12:42:01	1114	0.057219
2025-07-02 12:42:02	1115	0.063128
2025-07-02 12:42:03	1116	0.061158
2025-07-02 12:42:04	1117	0.058204
2025-07-02 12:42:05	1118	0.065426
2025-07-02 12:42:05	1118	0.06083
2025-07-02 12:42:07	1120	0.058532
2025-07-02 12:42:07	1120	0.057875
2025-07-02 12:42:08	1121	0.056891
2025-07-02 12:42:09	1122	0.058532
2025-07-02 12:42:10	1123	0.058532
2025-07-02 12:42:11	1124	0.058204
2025-07-02 12:42:12	1125	0.060502
2025-07-02 12:42:13	1126	0.066083
2025-07-02 12:42:14	1127	0.058204
2025-07-02 12:42:15	1128	0.054592
2025-07-02 12:42:16	1129	0.055249
2025-07-02 12:42:17	1130	0.056891
2025-07-02 12:42:18	1131	0.059845
2025-07-02 12:42:19	1132	0.055577
2025-07-02 12:42:20	1133	0.056234
2025-07-02 12:42:21	1134	0.057219
2025-07-02 12:42:22	1135	0.05886
2025-07-02 12:42:23	1136	0.053608
2025-07-02 12:42:24	1137	0.062143
2025-07-02 12:42:25	1138	0.061487
2025-07-02 12:42:26	1139	0.063457
2025-07-02 12:42:27	1140	0.057219
2025-07-02 12:42:28	1141	0.056234
2025-07-02 12:42:29	1142	0.06083
2025-07-02 12:42:30	1143	0.05886
2025-07-02 12:42:31	1144	0.060502
2025-07-02 12:42:32	1145	0.061487
2025-07-02 12:42:33	1146	0.057219
2025-07-02 12:42:33	1146	0.059845
2025-07-02 12:42:34	1147	0.056891
2025-07-02 12:42:35	1148	0.056891
2025-07-02 12:42:36	1149	0.057875
2025-07-02 12:42:37	1150	0.06083
2025-07-02 12:42:38	1151	0.057547
2025-07-02 12:42:39	1152	0.061815
2025-07-02 12:42:40	1153	0.059189
2025-07-02 12:42:41	1154	0.057219
2025-07-02 12:42:42	1155	0.058204
2025-07-02 12:42:43	1156	0.057547
2025-07-02 12:42:44	1157	0.060174
2025-07-02 12:42:45	1158	0.054592
2025-07-02 12:42:46	1159	0.060502
2025-07-02 12:42:47	1160	0.056891
2025-07-02 12:42:48	1161	0.055249
2025-07-02 12:42:49	1162	0.057875
2025-07-02 12:42:50	1163	0.053279
2025-07-02 12:42:51	1164	0.063457
2025-07-02 12:42:52	1165	0.057219
2025-07-02 12:42:53	1166	0.061487
2025-07-02 12:42:54	1167	0.059517
2025-07-02 12:42:54	1167	0.061487
2025-07-02 12:42:56	1169	0.060174
2025-07-02 12:42:57	1170	0.060174
2025-07-02 12:42:58	1171	0.05886
2025-07-02 12:42:59	1172	0.059845
2025-07-02 12:42:59	1172	0.05886
2025-07-02 12:43:00	1173	0.054921
2025-07-02 12:43:01	1174	0.061815
2025-07-02 12:43:02	1175	0.056891
2025-07-02 12:43:03	1176	0.061487
2025-07-02 12:43:04	1177	0.063457
2025-07-02 12:43:05	1178	0.055577
2025-07-02 12:43:06	1179	0.057547
2025-07-02 12:43:07	1180	0.063128
2025-07-02 12:43:08	1181	0.058204
2025-07-02 12:43:09	1182	0.05886
2025-07-02 12:43:10	1183	0.057547
2025-07-02 12:43:11	1184	0.061158
2025-07-02 12:43:12	1185	0.063128
2025-07-02 12:43:13	1186	0.059517
2025-07-02 12:43:14	1187	0.062143
2025-07-02 12:43:15	1188	0.060174
2025-07-02 12:43:16	1189	0.065426
2025-07-02 12:43:17	1190	0.057875
2025-07-02 12:43:18	1191	0.06083
2025-07-02 12:43:19	1192	0.057547
2025-07-02 12:43:20	1193	0.064113
2025-07-02 12:43:21	1194	0.05886
2025-07-02 12:43:22	1195	0.057219
2025-07-02 12:43:23	1196	0.052294
2025-07-02 12:43:24	1197	0.058532
2025-07-02 12:43:25	1198	0.057219
2025-07-02 12:43:26	1199	0.061487
2025-07-02 12:43:27	1200	0.055906
2025-07-02 12:43:28	1201	0.063457
2025-07-02 12:43:29	1202	0.056562
2025-07-02 12:43:30	1203	0.057219
2025-07-02 12:43:31	1204	0.061158
2025-07-02 12:43:32	1205	0.057547
2025-07-02 12:43:33	1206	0.061158
2025-07-02 12:43:34	1207	0.064113
2025-07-02 12:43:35	1208	0.0628
2025-07-02 12:43:36	1209	0.05886
2025-07-02 12:43:37	1210	0.060174
2025-07-02 12:43:38	1211	0.063128
2025-07-02 12:43:39	1212	0.055577
2025-07-02 12:43:40	1213	0.062143
2025-07-02 12:43:41	1214	0.057547
2025-07-02 12:43:42	1215	0.057219
2025-07-02 12:43:43	1216	0.063128
2025-07-02 12:43:44	1217	0.057219
2025-07-02 12:43:45	1218	0.056562
2025-07-02 12:43:46	1219	0.057875
2025-07-02 12:43:47	1220	0.058532
2025-07-02 12:43:48	1221	0.056234
2025-07-02 12:43:49	1222	0.063128
2025-07-02 12:43:50	1223	0.060502
2025-07-02 12:43:51	1224	0.060502
2025-07-02 12:43:52	1225	0.062472
2025-07-02 12:43:53	1226	0.057875
2025-07-02 12:43:54	1227	0.054592
2025-07-02 12:43:55	1228	0.059517
2025-07-02 12:43:56	1229	0.056891
2025-07-02 12:43:57	1230	0.059189
2025-07-02 12:43:58	1231	0.059189
2025-07-02 12:43:59	1232	0.063785
2025-07-02 12:44:00	1233	0.062143
2025-07-02 12:44:01	1234	0.059517
2025-07-02 12:44:02	1235	0.059845
2025-07-02 12:44:03	1236	0.060502
2025-07-02 12:44:04	1237	0.064113
2025-07-02 12:44:05	1238	0.065426
2025-07-02 12:44:06	1239	0.056234
2025-07-02 12:44:07	1240	0.049996
2025-07-02 12:44:08	1241	0.058204
2025-07-02 12:44:09	1242	0.06083
2025-07-02 12:44:10	1243	0.056234
2025-07-02 12:44:11	1244	0.058204
2025-07-02 12:44:12	1245	0.061815
2025-07-02 12:44:13	1246	0.061815
2025-07-02 12:44:14	1247	0.059845
2025-07-02 12:44:15	1248	0.058204
2025-07-02 12:44:16	1249	0.064113
2025-07-02 12:44:17	1250	0.055906
2025-07-02 12:44:18	1251	0.059845
2025-07-02 12:44:19	1252	0.059517
2025-07-02 12:44:20	1253	0.059189
2025-07-02 12:44:21	1254	0.057875
2025-07-02 12:44:22	1255	0.051966
2025-07-02 12:44:23	1256	0.058532
2025-07-02 12:44:24	1257	0.057219
2025-07-02 12:44:25	1258	0.063785

## Sheet: Pressure Data
dateTime	Relative time	G1	G2	G4	G5
2025-07-02 12:21:21	0	8.07e-06	0.0001	0.0001	-0.041297
2025-07-02 12:21:22	1	8.07e-06	0.0001	0.0001	-0.054427
2025-07-02 12:21:23	2	8.07e-06	0.0001	0.0001	-0.058804
2025-07-02 12:21:24	3	8.07e-06	0.0001	0.0001	-0.054427
2025-07-02 12:21:25	4	8.07e-06	0.0001	0.0001	-0.063181
2025-07-02 12:21:26	5	8.1e-06	0.0001	0.0001	-0.041297
2025-07-02 12:21:27	6	8.1e-06	0.0001	0.0001	-0.058804
2025-07-02 12:21:28	7	8.07e-06	0.0001	0.0001	-0.058804
2025-07-02 12:21:29	8	8.07e-06	0.0001	0.0001	-0.045674
2025-07-02 12:21:30	9	8.07e-06	0.0001	0.0001	-0.054427
2025-07-02 12:21:31	10	8.07e-06	0.0001	0.0001	-0.05005
2025-07-02 12:21:32	11	8.07e-06	0.0001	0.0001	-0.045674
2025-07-02 12:21:33	12	8.07e-06	0.0001	0.0001	-0.054427
2025-07-02 12:21:34	13	8.1e-06	0.0001	0.0001	-0.063181
2025-07-02 12:21:35	14	8.07e-06	0.0001	0.0001	-0.054427
2025-07-02 12:21:36	15	8.07e-06	0.0001	0.0001	-0.05005
2025-07-02 12:21:37	16	8.1e-06	0.0001	0.0001	-0.063181
2025-07-02 12:21:38	17	8.13e-06	0.0001	0.0001	-0.05005
2025-07-02 12:21:39	18	8.13e-06	0.0001	0.0001	-0.054427
2025-07-02 12:21:40	19	8.07e-06	0.0001	0.0001	-0.058804
2025-07-02 12:21:41	20	8.07e-06	0.0001	0.0001	-0.063181
2025-07-02 12:21:42	21	8.07e-06	0.0001	0.0001	-0.05005
2025-07-02 12:21:43	22	8.1e-06	0.0001	0.0001	-0.054427
2025-07-02 12:21:43	22	8.1e-06	0.0001	0.0001	-0.063181
2025-07-02 12:21:44	23	8.1e-06	0.0001	0.0001	-0.041297
2025-07-02 12:21:45	24	8.1e-06	0.0001	0.0001	-0.05005
2025-07-02 12:21:46	25	8.1e-06	0.0001	0.0001	-0.045674
2025-07-02 12:21:47	26	8.1e-06	0.0001	0.0001	-0.041297
2025-07-02 12:21:48	27	8.1e-06	0.0001	0.0001	-0.071935
2025-07-02 12:21:49	28	8.1e-06	0.0001	0.0001	-0.067558
2025-07-02 12:21:50	29	8.1e-06	0.0001	0.0001	-0.058804
2025-07-02 12:21:51	30	8.1e-06	0.0001	0.0001	-0.058804
2025-07-02 12:21:52	31	8.16e-06	0.0001	0.0001	-0.058804
2025-07-02 12:21:53	32	8.16e-06	0.0001	0.0001	-0.063181
2025-07-02 12:21:54	33	8.13e-06	0.0001	0.0001	-0.058804
2025-07-02 12:21:55	34	8.13e-06	0.0001	0.0001	-0.054427
2025-07-02 12:21:56	35	8.22e-06	0.0001	0.0001	-0.058804
2025-07-02 12:21:57	36	8.13e-06	0.0001	0.0001	-0.054427
2025-07-02 12:21:58	37	8.16e-06	0.0001	0.0001	-0.054427
2025-07-02 12:21:59	38	8.1e-06	0.0001	0.0001	-0.041297
2025-07-02 12:22:00	39	8.13e-06	0.0001	0.0001	-0.058804
2025-07-02 12:22:01	40	8.16e-06	0.0001	0.0001	-0.05005
2025-07-02 12:22:02	41	8.16e-06	0.0001	0.0001	-0.063181
2025-07-02 12:22:03	42	8.16e-06	0.0001	0.0001	-0.032543
2025-07-02 12:22:04	43	8.19e-06	0.0001	0.0001	-0.045674
2025-07-02 12:22:05	44	8.16e-06	0.0001	0.0001	-0.058804
2025-07-02 12:22:06	45	8.16e-06	0.0001	0.0001	-0.045674
2025-07-02 12:22:07	46	8.13e-06	0.0001	0.0001	-0.063181
2025-07-02 12:22:08	47	8.19e-06	0.0001	0.0001	-0.05005
2025-07-02 12:22:09	48	8.16e-06	0.0001	0.0001	-0.05005
2025-07-02 12:22:09	48	8.16e-06	0.0001	0.0001	-0.045674
2025-07-02 12:22:10	49	8.16e-06	0.0001	0.0001	-0.05005
2025-07-02 12:22:11	50	8.19e-06	0.0001	0.0001	-0.063181
2025-07-02 12:22:12	51	8.13e-06	0.0001	0.0001	-0.045674
2025-07-02 12:22:13	52	8.13e-06	0.0001	0.0001	-0.05005
2025-07-02 12:22:14	53	8.19e-06	0.0001	0.0001	-0.063181
2025-07-02 12:22:15	54	8.19e-06	0.0001	0.0001	-0.045674
2025-07-02 12:22:16	55	8.16e-06	0.0001	0.0001	-0.058804
2025-07-02 12:22:17	56	8.19e-06	0.0001	0.0001	-0.05005
2025-07-02 12:22:18	57	8.16e-06	0.0001	0.0001	-0.063181
2025-07-02 12:22:19	58	8.22e-06	0.0001	0.0001	-0.045674
2025-07-02 12:22:20	59	8.16e-06	0.0001	0.0001	-0.05005
2025-07-02 12:22:21	60	8.22e-06	0.0001	0.0001	-0.058804
2025-07-02 12:22:22	61	8.19e-06	0.0001	0.0001	-0.058804
2025-07-02 12:22:23	62	8.13e-06	0.0001	0.0001	-0.058804
2025-07-02 12:22:24	63	8.22e-06	0.0001	0.0001	-0.058804
2025-07-02 12:22:25	64	8.19e-06	0.0001	0.0001	-0.067558
2025-07-02 12:22:26	65	8.16e-06	0.0001	0.0001	-0.054427
2025-07-02 12:22:27	66	8.19e-06	0.0001	0.0001	-0.05005
2025-07-02 12:22:28	67	8.16e-06	0.0001	0.0001	-0.054427
2025-07-02 12:22:29	68	8.16e-06	0.0001	0.0001	-0.058804
2025-07-02 12:22:30	69	8.16e-06	0.0001	0.0001	-0.063181
2025-07-02 12:22:31	70	8.16e-06	0.0001	0.0001	-0.05005
2025-07-02 12:22:32	71	8.16e-06	0.0001	0.0001	-0.054427
2025-07-02 12:22:33	72	8.16e-06	0.0001	0.0001	-0.054427
2025-07-02 12:22:34	73	8.16e-06	0.0001	0.0001	-0.063181
2025-07-02 12:22:35	74	8.19e-06	0.0001	0.0001	-0.05005
2025-07-02 12:22:35	74	8.19e-06	0.0001	0.0001	-0.067558
2025-07-02 12:22:36	75	8.22e-06	0.0001	0.0001	-0.05005
2025-07-02 12:22:37	76	8.16e-06	0.0001	0.0001	-0.058804
2025-07-02 12:22:38	77	8.19e-06	0.0001	0.0001	-0.058804
2025-07-02 12:22:39	78	8.25e-06	0.0001	0.0001	-0.054427
2025-07-02 12:22:40	79	8.22e-06	0.0001	0.0001	-0.05005
2025-07-02 12:22:41	80	8.19e-06	0.0001	0.0001	-0.05005
2025-07-02 12:22:42	81	8.19e-06	0.0001	0.0001	-0.063181
2025-07-02 12:22:43	82	8.16e-06	0.0001	0.0001	-0.05005
2025-07-02 12:22:44	83	8.16e-06	0.0001	0.0001	-0.045674
2025-07-02 12:22:45	84	8.19e-06	0.0001	0.0001	-0.063181
2025-07-02 12:22:46	85	8.19e-06	0.0001	0.0001	-0.063181
2025-07-02 12:22:47	86	8.16e-06	0.0001	0.0001	-0.058804
2025-07-02 12:22:48	87	8.16e-06	0.0001	0.0001	-0.054427
2025-07-02 12:22:49	88	8.22e-06	0.0001	0.0001	-0.05005
2025-07-02 12:22:50	89	8.19e-06	0.0001	0.0001	-0.063181
2025-07-02 12:22:51	90	8.16e-06	0.0001	0.0001	-0.045674
2025-07-02 12:22:52	91	8.19e-06	0.0001	0.0001	-0.054427
2025-07-02 12:22:53	92	8.19e-06	0.0001	0.0001	-0.054427
2025-07-02 12:22:54	93	8.13e-06	0.0001	0.0001	-0.063181
2025-07-02 12:22:55	94	8.19e-06	0.0001	0.0001	-0.063181
2025-07-02 12:22:56	95	8.13e-06	0.0001	0.0001	-0.05005
2025-07-02 12:22:57	96	8.19e-06	0.0001	0.0001	-0.058804
2025-07-02 12:22:58	97	8.16e-06	0.0001	0.0001	-0.058804
2025-07-02 12:22:59	98	8.19e-06	0.0001	0.0001	-0.058804
2025-07-02 12:23:00	99	8.19e-06	0.0001	0.0001	-0.054427
2025-07-02 12:23:01	100	8.19e-06	0.0001	0.0001	-0.05005
2025-07-02 12:23:01	100	8.16e-06	0.0001	0.0001	-0.054427
2025-07-02 12:23:02	101	8.16e-06	0.0001	0.0001	-0.058804
2025-07-02 12:23:03	102	8.19e-06	0.0001	0.0001	-0.054427
2025-07-02 12:23:04	103	8.16e-06	0.0001	0.0001	-0.054427
2025-07-02 12:23:05	104	8.16e-06	0.0001	0.0001	-0.05005
2025-07-02 12:23:06	105	8.16e-06	0.0001	0.0001	-0.045674
2025-07-02 12:23:07	106	8.16e-06	0.0001	0.0001	-0.05005
2025-07-02 12:23:08	107	8.13e-06	0.0001	0.0001	-0.041297
2025-07-02 12:23:09	108	8.16e-06	0.0001	0.0001	-0.054427
2025-07-02 12:23:10	109	8.16e-06	0.0001	0.0001	-0.045674
2025-07-02 12:23:11	110	8.13e-06	0.0001	0.0001	-0.063181
2025-07-02 12:23:12	111	8.16e-06	0.0001	0.0001	-0.05005
2025-07-02 12:23:13	112	8.13e-06	0.0001	0.0001	-0.054427
2025-07-02 12:23:14	113	8.16e-06	0.0001	0.0001	-0.054427
2025-07-02 12:23:15	114	8.1e-06	0.0001	0.0001	-0.054427
2025-07-02 12:23:16	115	8.16e-06	0.0001	0.0001	-0.054427
2025-07-02 12:23:17	116	8.16e-06	0.0001	0.0001	-0.05005
2025-07-02 12:23:18	117	8.13e-06	0.0001	0.0001	-0.05005
2025-07-02 12:23:19	118	8.1e-06	0.0001	0.0001	-0.045674
2025-07-02 12:23:20	119	8.13e-06	0.0001	0.0001	-0.058804
2025-07-02 12:23:21	120	8.1e-06	0.0001	0.0001	-0.054427
2025-07-02 12:23:22	121	8.13e-06	0.0001	0.0001	-0.05005
2025-07-02 12:23:23	122	8.13e-06	0.0001	0.0001	-0.045674
2025-07-02 12:23:24	123	8.1e-06	0.0001	0.0001	-0.045674
2025-07-02 12:23:25	124	8.16e-06	0.0001	0.0001	-0.054427
2025-07-02 12:23:26	125	8.13e-06	0.0001	0.0001	-0.054427
2025-07-02 12:23:26	125	8.13e-06	0.0001	0.0001	-0.063181
2025-07-02 12:23:27	126	8.1e-06	0.0001	0.0001	-0.058804
2025-07-02 12:23:28	127	8.1e-06	0.0001	0.0001	-0.05005
2025-07-02 12:23:29	128	8.07e-06	0.0001	0.0001	-0.054427
2025-07-02 12:23:30	129	8.1e-06	0.0001	0.0001	-0.05005
2025-07-02 12:23:31	130	8.1e-06	0.0001	0.0001	-0.063181
2025-07-02 12:23:32	131	8.1e-06	0.0001	0.0001	-0.05005
2025-07-02 12:23:33	132	8.1e-06	0.0001	0.0001	-0.054427
2025-07-02 12:23:34	133	8.07e-06	0.0001	0.0001	-0.067558
2025-07-02 12:23:35	134	8.1e-06	0.0001	0.0001	-0.041297
2025-07-02 12:23:36	135	8.1e-06	0.0001	0.0001	-0.05005
2025-07-02 12:23:37	136	8.07e-06	0.0001	0.0001	-0.058804
2025-07-02 12:23:38	137	8.07e-06	0.0001	0.0001	-0.041297
2025-07-02 12:23:39	138	8.07e-06	0.0001	0.0001	-0.054427
2025-07-02 12:23:40	139	8.1e-06	0.0001	0.0001	-0.05005
2025-07-02 12:23:41	140	8.07e-06	0.0001	0.0001	-0.023789
2025-07-02 12:23:42	141	8.1e-06	0.0001	0.0001	-0.045674
2025-07-02 12:23:43	142	8.07e-06	0.0001	0.0001	-0.045674
2025-07-02 12:23:44	143	8.1e-06	0.0001	0.0001	-0.054427
2025-07-02 12:23:45	144	8.07e-06	0.0001	0.0001	-0.054427
2025-07-02 12:23:46	145	8.07e-06	0.0001	0.0001	-0.054427
2025-07-02 12:23:47	146	8.07e-06	0.0001	0.0001	-0.058804
2025-07-02 12:23:48	147	8.07e-06	0.0001	0.0001	-0.067558
2025-07-02 12:23:49	148	8.07e-06	0.0001	0.0001	-0.063181
2025-07-02 12:23:51	150	8.07e-06	0.0001	0.0001	-0.054427
2025-07-02 12:23:52	151	8.1e-06	0.0001	0.0001	-0.076312
2025-07-02 12:23:53	152	8.07e-06	0.0001	0.0001	-0.054427
2025-07-02 12:23:54	153	8.07e-06	0.0001	0.0001	-0.054427
2025-07-02 12:23:55	154	8.07e-06	0.0001	0.0001	-0.05005
2025-07-02 12:23:56	155	8.07e-06	0.0001	0.0001	-0.05005
2025-07-02 12:23:57	156	8.07e-06	0.0001	0.0001	-0.063181
2025-07-02 12:23:58	157	8.07e-06	0.0001	0.0001	-0.063181
2025-07-02 12:23:59	158	8.07e-06	0.0001	0.0001	-0.063181
2025-07-02 12:24:00	159	8.1e-06	0.0001	0.0001	-0.054427
2025-07-02 12:24:01	160	8.1e-06	0.0001	0.0001	-0.058804
2025-07-02 12:24:02	161	8.1e-06	0.0001	0.0001	-0.063181
2025-07-02 12:24:03	162	8.07e-06	0.0001	0.0001	-0.045674
2025-07-02 12:24:04	163	8.07e-06	0.0001	0.0001	-0.058804
2025-07-02 12:24:05	164	8.07e-06	0.0001	0.0001	-0.054427
2025-07-02 12:24:06	165	8.07e-06	0.0001	0.0001	-0.063181
2025-07-02 12:24:07	166	8.1e-06	0.0001	0.0001	-0.054427
2025-07-02 12:24:09	168	8.07e-06	0.0001	0.0001	-0.05005
2025-07-02 12:24:10	169	8.1e-06	0.0001	0.0001	-0.067558
2025-07-02 12:24:10	169	8.07e-06	0.0001	0.0001	-0.063181
2025-07-02 12:24:11	170	8.1e-06	0.0001	0.0001	-0.063181
2025-07-02 12:24:12	171	8.07e-06	0.0001	0.0001	-0.054427
2025-07-02 12:24:13	172	8.07e-06	0.0001	0.0001	-0.054427
2025-07-02 12:24:14	173	8.07e-06	0.0001	0.0001	-0.063181
2025-07-02 12:24:15	174	8.07e-06	0.0001	0.0001	-0.054427
2025-07-02 12:24:17	176	8.07e-06	0.0001	0.0001	-0.054427
2025-07-02 12:24:18	177	8.07e-06	0.0001	0.0001	-0.05005
2025-07-02 12:24:18	177	8.07e-06	0.0001	0.0001	-0.054427
2025-07-02 12:24:19	178	8.07e-06	0.0001	0.0001	-0.054427
2025-07-02 12:24:20	179	8.07e-06	0.0001	0.0001	-0.054427
2025-07-02 12:24:21	180	8.07e-06	0.0001	0.0001	-0.063181
2025-07-02 12:24:22	181	8.1e-06	0.0001	0.0001	-0.045674
2025-07-02 12:24:23	182	8.07e-06	0.0001	0.0001	-0.05005
2025-07-02 12:24:25	184	8.1e-06	0.0001	0.0001	-0.05005
2025-07-02 12:24:26	185	8.07e-06	0.0001	0.0001	-0.058804
2025-07-02 12:24:27	186	8.07e-06	0.0001	0.0001	-0.05005
2025-07-02 12:24:27	186	8.07e-06	0.0001	0.0001	-0.054427
2025-07-02 12:24:28	187	8.07e-06	0.0001	0.0001	-0.067558
2025-07-02 12:24:29	188	8.07e-06	0.0001	0.0001	-0.05005
2025-07-02 12:24:30	189	8.07e-06	0.0001	0.0001	-0.05005
2025-07-02 12:24:31	190	8.07e-06	0.0001	0.0001	-0.05005
2025-07-02 12:24:33	192	8.07e-06	0.0001	0.0001	-0.05005
2025-07-02 12:24:34	193	8.1e-06	0.0001	0.0001	-0.063181
2025-07-02 12:24:35	194	8.1e-06	0.0001	0.0001	-0.041297
2025-07-02 12:24:36	195	8.07e-06	0.0001	0.0001	-0.054427
2025-07-02 12:24:36	195	8.07e-06	0.0001	0.0001	-0.054427
2025-07-02 12:24:37	196	8.07e-06	0.0001	0.0001	-0.058804
2025-07-02 12:24:38	197	8.07e-06	0.0001	0.0001	-0.058804
2025-07-02 12:24:39	198	8.07e-06	0.0001	0.0001	-0.054427
2025-07-02 12:24:40	199	8.07e-06	0.0001	0.0001	-0.045674
2025-07-02 12:24:41	200	8.07e-06	0.0001	0.0001	-0.045674
2025-07-02 12:24:43	202	8.07e-06	0.0001	0.0001	-0.041297
2025-07-02 12:24:44	203	8.07e-06	0.0001	0.0001	-0.058804
2025-07-02 12:24:44	203	8.07e-06	0.0001	0.0001	-0.058804
2025-07-02 12:24:45	204	8.1e-06	0.0001	0.0001	-0.045674
2025-07-02 12:24:46	205	8.07e-06	0.0001	0.0001	-0.071935
2025-07-02 12:24:47	206	8.07e-06	0.0001	0.0001	-0.05005
2025-07-02 12:24:48	207	8.1e-06	0.0001	0.0001	-0.05005
2025-07-02 12:24:49	208	8.1e-06	0.0001	0.0001	-0.041297
2025-07-02 12:24:51	210	8.1e-06	0.0001	0.0001	-0.045674
2025-07-02 12:24:52	211	8.07e-06	0.0001	0.0001	-0.05005
2025-07-02 12:24:53	212	8.07e-06	0.0001	0.0001	-0.067558
2025-07-02 12:24:53	212	8.07e-06	0.0001	0.0001	-0.054427
2025-07-02 12:24:54	213	8.07e-06	0.0001	0.0001	-0.05005
2025-07-02 12:24:55	214	8.07e-06	0.0001	0.0001	-0.058804
2025-07-02 12:24:56	215	8.07e-06	0.0001	0.0001	-0.063181
2025-07-02 12:24:57	216	8.07e-06	0.0001	0.0001	-0.041297
2025-07-02 12:24:59	218	8.1e-06	0.0001	0.0001	-0.05005
2025-07-02 12:25:00	219	8.07e-06	0.0001	0.0001	-0.041297
2025-07-02 12:25:01	220	8.07e-06	0.0001	0.0001	-0.054427
2025-07-02 12:25:01	220	8.07e-06	0.0001	0.0001	-0.058804
2025-07-02 12:25:02	221	8.07e-06	0.0001	0.0001	-0.054427
2025-07-02 12:25:03	222	8.1e-06	0.0001	0.0001	-0.045674
2025-07-02 12:25:04	223	8.1e-06	0.0001	0.0001	-0.054427
2025-07-02 12:25:06	225	8.07e-06	0.0001	0.0001	-0.054427
2025-07-02 12:25:07	226	8.07e-06	0.0001	0.0001	-0.054427
2025-07-02 12:25:08	227	8.07e-06	0.0001	0.0001	-0.054427
2025-07-02 12:25:09	228	8.07e-06	0.0001	0.0001	-0.05005
2025-07-02 12:25:10	229	8.1e-06	0.0001	0.0001	-0.054427
2025-07-02 12:25:11	230	8.07e-06	0.0001	0.0001	-0.054427
2025-07-02 12:25:11	230	8.07e-06	0.0001	0.0001	-0.063181
2025-07-02 12:25:12	231	8.07e-06	0.0001	0.0001	-0.041297
2025-07-02 12:25:13	232	8.07e-06	0.0001	0.0001	-0.05005
2025-07-02 12:25:14	233	8.1e-06	0.0001	0.0001	-0.041297
2025-07-02 12:25:15	234	8.1e-06	0.0001	0.0001	-0.045674
2025-07-02 12:25:16	235	8.07e-06	0.0001	0.0001	-0.063181
2025-07-02 12:25:17	236	8.07e-06	0.0001	0.0001	-0.058804
2025-07-02 12:25:18	237	8.07e-06	0.0001	0.0001	-0.063181
2025-07-02 12:25:19	238	8.07e-06	0.0001	0.0001	-0.058804
2025-07-02 12:25:20	239	8.07e-06	0.0001	0.0001	-0.058804
2025-07-02 12:25:21	240	8.1e-06	0.0001	0.0001	-0.067558
2025-07-02 12:25:22	241	8.1e-06	0.0001	0.0001	-0.041297
2025-07-02 12:25:23	242	8.1e-06	0.0001	0.0001	-0.05005
2025-07-02 12:25:24	243	8.1e-06	0.0001	0.0001	-0.058804
2025-07-02 12:25:25	244	8.07e-06	0.0001	0.0001	-0.054427
2025-07-02 12:25:26	245	8.07e-06	0.0001	0.0001	-0.05005
2025-07-02 12:25:27	246	8.07e-06	0.0001	0.0001	-0.045674
2025-07-02 12:25:28	247	8.07e-06	0.0001	0.0001	-0.063181
2025-07-02 12:25:29	248	8.07e-06	0.0001	0.0001	-0.045674
2025-07-02 12:25:30	249	8.07e-06	0.0001	0.0001	-0.045674
2025-07-02 12:25:31	250	8.1e-06	0.0001	0.0001	-0.05005
2025-07-02 12:25:32	251	8.07e-06	0.0001	0.0001	-0.045674
2025-07-02 12:25:33	252	8.1e-06	0.0001	0.0001	-0.063181
2025-07-02 12:25:34	253	8.1e-06	0.0001	0.0001	-0.067558
2025-07-02 12:25:35	254	8.07e-06	0.0001	0.0001	-0.041297
2025-07-02 12:25:36	255	8.1e-06	0.0001	0.0001	-0.05005
2025-07-02 12:25:37	256	8.07e-06	0.0001	0.0001	-0.058804
2025-07-02 12:25:38	257	8.07e-06	0.0001	0.0001	-0.05005
2025-07-02 12:25:39	258	8.07e-06	0.0001	0.0001	-0.058804
2025-07-02 12:25:40	259	8.07e-06	0.0001	0.0001	-0.041297
2025-07-02 12:25:41	260	8.07e-06	0.0001	0.0001	-0.063181
2025-07-02 12:25:42	261	8.07e-06	0.0001	0.0001	-0.063181
2025-07-02 12:25:43	262	8.07e-06	0.0001	0.0001	-0.05005
2025-07-02 12:25:44	263	8.07e-06	0.0001	0.0001	-0.054427
2025-07-02 12:25:45	264	8.1e-06	0.0001	0.0001	-0.058804
2025-07-02 12:25:46	265	8.07e-06	0.0001	0.0001	-0.063181
2025-07-02 12:25:47	266	8.07e-06	0.0001	0.0001	-0.045674
2025-07-02 12:25:48	267	8.07e-06	0.0001	0.0001	-0.045674
2025-07-02 12:25:49	268	8.07e-06	0.0001	0.0001	-0.05005
2025-07-02 12:25:50	269	8.07e-06	0.0001	0.0001	-0.058804
2025-07-02 12:25:51	270	8.07e-06	0.0001	0.0001	-0.054427
2025-07-02 12:25:52	271	8.1e-06	0.0001	0.0001	-0.05005
2025-07-02 12:25:53	272	8.1e-06	0.0001	0.0001	-0.054427
2025-07-02 12:25:53	272	8.07e-06	0.0001	0.0001	-0.05005
2025-07-02 12:25:54	273	8.07e-06	0.0001	0.0001	-0.054427
2025-07-02 12:25:55	274	8.1e-06	0.0001	0.0001	-0.045674
2025-07-02 12:25:56	275	8.07e-06	0.0001	0.0001	-0.058804
2025-07-02 12:25:57	276	8.07e-06	0.0001	0.0001	-0.05005
2025-07-02 12:25:58	277	8.07e-06	0.0001	0.0001	-0.05005
2025-07-02 12:25:59	278	8.07e-06	0.0001	0.0001	-0.045674
2025-07-02 12:26:00	279	8.07e-06	0.0001	0.0001	-0.054427
2025-07-02 12:26:01	280	8.1e-06	0.0001	0.0001	-0.05005
2025-07-02 12:26:03	282	8.07e-06	0.0001	0.0001	-0.05005
2025-07-02 12:26:03	282	8.07e-06	0.0001	0.0001	-0.058804
2025-07-02 12:26:04	283	8.07e-06	0.0001	0.0001	-0.063181
2025-07-02 12:26:05	284	8.07e-06	0.0001	0.0001	-0.054427
2025-07-02 12:26:06	285	8.07e-06	0.0001	0.0001	-0.041297
2025-07-02 12:26:07	286	8.07e-06	0.0001	0.0001	-0.05005
2025-07-02 12:26:08	287	8.07e-06	0.0001	0.0001	-0.05005
2025-07-02 12:26:09	288	8.07e-06	0.0001	0.0001	-0.05005
2025-07-02 12:26:10	289	8.07e-06	0.0001	0.0001	-0.054427
2025-07-02 12:26:11	290	8.07e-06	0.0001	0.0001	-0.045674
2025-07-02 12:26:12	291	8.1e-06	0.0001	0.0001	-0.058804
2025-07-02 12:26:13	292	8.1e-06	0.0001	0.0001	-0.05005
2025-07-02 12:26:14	293	8.07e-06	0.0001	0.0001	-0.054427
2025-07-02 12:26:15	294	8.07e-06	0.0001	0.0001	-0.063181
2025-07-02 12:26:16	295	8.07e-06	0.0001	0.0001	-0.05005
2025-07-02 12:26:17	296	8.1e-06	0.0001	0.0001	-0.063181
2025-07-02 12:26:18	297	8.07e-06	0.0001	0.0001	-0.05005
2025-07-02 12:26:19	298	8.07e-06	0.0001	0.0001	-0.054427
2025-07-02 12:26:20	299	8.07e-06	0.0001	0.0001	-0.054427
2025-07-02 12:26:21	300	8.07e-06	0.0001	0.0001	-0.045674
2025-07-02 12:26:22	301	8.07e-06	0.0001	0.0001	-0.05005
2025-07-02 12:26:23	302	8.07e-06	0.0001	0.0001	-0.05005
2025-07-02 12:26:24	303	8.07e-06	0.0001	0.0001	-0.058804
2025-07-02 12:26:25	304	8.07e-06	0.0001	0.0001	-0.05005
2025-07-02 12:26:26	305	8.1e-06	0.0001	0.0001	-0.054427
2025-07-02 12:26:27	306	8.07e-06	0.0001	0.0001	-0.058804
2025-07-02 12:26:28	307	8.1e-06	0.0001	0.0001	-0.03692
2025-07-02 12:26:28	307	8.07e-06	0.0001	0.0001	-0.067558
2025-07-02 12:26:29	308	8.1e-06	0.0001	0.0001	-0.058804
2025-07-02 12:26:30	309	8.07e-06	0.0001	0.0001	-0.054427
2025-07-02 12:26:31	310	8.07e-06	0.0001	0.0001	-0.054427
2025-07-02 12:26:32	311	8.07e-06	0.0001	0.0001	-0.054427
2025-07-02 12:26:33	312	8.07e-06	0.0001	0.0001	-0.058804
2025-07-02 12:26:34	313	8.07e-06	0.0001	0.0001	-0.045674
2025-07-02 12:26:35	314	8.1e-06	0.0001	0.0001	-0.045674
2025-07-02 12:26:36	315	8.07e-06	0.0001	0.0001	-0.054427
2025-07-02 12:26:37	316	8.07e-06	0.0001	0.0001	-0.063181
2025-07-02 12:26:38	317	8.07e-06	0.0001	0.0001	-0.058804
2025-07-02 12:26:39	318	8.07e-06	0.0001	0.0001	-0.058804
2025-07-02 12:26:40	319	8.07e-06	0.0001	0.0001	-0.045674
2025-07-02 12:26:41	320	8.07e-06	0.0001	0.0001	-0.067558
2025-07-02 12:26:42	321	8.07e-06	0.0001	0.0001	-0.058804
2025-07-02 12:26:43	322	8.1e-06	0.0001	0.0001	-0.05005
2025-07-02 12:26:44	323	8.1e-06	0.0001	0.0001	-0.041297
2025-07-02 12:26:45	324	8.07e-06	0.0001	0.0001	-0.058804
2025-07-02 12:26:46	325	8.07e-06	0.0001	0.0001	-0.05005
2025-07-02 12:26:47	326	8.07e-06	0.0001	0.0001	-0.05005
2025-07-02 12:26:48	327	8.07e-06	0.0001	0.0001	-0.063181
2025-07-02 12:26:49	328	8.07e-06	0.0001	0.0001	-0.054427
2025-07-02 12:26:50	329	8.07e-06	0.0001	0.0001	-0.054427
2025-07-02 12:26:51	330	8.07e-06	0.0001	0.0001	-0.045674
2025-07-02 12:26:52	331	8.07e-06	0.0001	0.0001	-0.05005
2025-07-02 12:26:53	332	8.07e-06	0.0001	0.0001	-0.063181
2025-07-02 12:26:54	333	8.07e-06	0.0001	0.0001	-0.067558
2025-07-02 12:26:54	333	8.07e-06	0.0001	0.0001	-0.058804
2025-07-02 12:26:55	334	8.1e-06	0.0001	0.0001	-0.045674
2025-07-02 12:26:56	335	8.07e-06	0.0001	0.0001	-0.045674
2025-07-02 12:26:57	336	8.07e-06	0.0001	0.0001	-0.045674
2025-07-02 12:26:58	337	8.07e-06	0.0001	0.0001	-0.054427
2025-07-02 12:26:59	338	8.07e-06	0.0001	0.0001	-0.058804
2025-07-02 12:27:00	339	8.07e-06	0.0001	0.0001	-0.054427
2025-07-02 12:27:01	340	8.07e-06	0.0001	0.0001	-0.045674
2025-07-02 12:27:02	341	8.07e-06	0.0001	0.0001	-0.045674
2025-07-02 12:27:03	342	8.07e-06	0.0001	0.0001	-0.054427
2025-07-02 12:27:04	343	8.07e-06	0.0001	0.0001	-0.05005
2025-07-02 12:27:05	344	8.07e-06	0.0001	0.0001	-0.054427
2025-07-02 12:27:06	345	8.1e-06	0.0001	0.0001	-0.054427
2025-07-02 12:27:07	346	8.07e-06	0.0001	0.0001	-0.054427
2025-07-02 12:27:08	347	8.07e-06	0.0001	0.0001	-0.045674
2025-07-02 12:27:09	348	8.1e-06	0.0001	0.0001	-0.045674
2025-07-02 12:27:10	349	8.07e-06	0.0001	0.0001	-0.054427
2025-07-02 12:27:11	350	8.07e-06	0.0001	0.0001	-0.023789
2025-07-02 12:27:12	351	8.07e-06	0.0001	0.0001	-0.028166
2025-07-02 12:27:13	352	8.07e-06	0.0001	0.0001	-0.05005
2025-07-02 12:27:14	353	8.07e-06	0.0001	0.0001	-0.05005
2025-07-02 12:27:15	354	8.07e-06	0.0001	0.0001	-0.05005
2025-07-02 12:27:16	355	8.1e-06	0.0001	0.0001	-0.063181
2025-07-02 12:27:17	356	8.1e-06	0.0001	0.0001	-0.058804
2025-07-02 12:27:18	357	8.07e-06	0.0001	0.0001	-0.041297
2025-07-02 12:27:19	358	8.07e-06	0.0001	0.0001	-0.054427
2025-07-02 12:27:19	358	8.07e-06	0.0001	0.0001	-0.058804
2025-07-02 12:27:20	359	8.07e-06	0.0001	0.0001	-0.054427
2025-07-02 12:27:21	360	8.07e-06	0.0001	0.0001	-0.045674
2025-07-02 12:27:22	361	8.07e-06	0.0001	0.0001	-0.05005
2025-07-02 12:27:23	362	8.07e-06	0.0001	0.0001	-0.054427
2025-07-02 12:27:24	363	8.07e-06	0.0001	0.0001	-0.041297
2025-07-02 12:27:25	364	8.07e-06	0.0001	0.0001	-0.045674
2025-07-02 12:27:26	365	8.07e-06	0.0001	0.0001	-0.045674
2025-07-02 12:27:27	366	8.07e-06	0.0001	0.0001	-0.041297
2025-07-02 12:27:28	367	8.07e-06	0.0001	0.0001	-0.05005
2025-07-02 12:27:29	368	8.07e-06	0.0001	0.0001	-0.054427
2025-07-02 12:27:30	369	8.07e-06	0.0001	0.0001	-0.054427
2025-07-02 12:27:31	370	8.07e-06	0.0001	0.0001	-0.045674
2025-07-02 12:27:32	371	8.07e-06	0.0001	0.0001	-0.063181
2025-07-02 12:27:33	372	8.07e-06	0.0001	0.0001	-0.05005
2025-07-02 12:27:34	373	8.07e-06	0.0001	0.0001	-0.054427
2025-07-02 12:27:35	374	8.07e-06	0.0001	0.0001	-0.045674
2025-07-02 12:27:36	375	8.07e-06	0.0001	0.0001	-0.05005
2025-07-02 12:27:37	376	8.1e-06	0.0001	0.0001	-0.054427
2025-07-02 12:27:38	377	8.07e-06	0.0001	0.0001	-0.054427
2025-07-02 12:27:39	378	8.07e-06	0.0001	0.0001	-0.058804
2025-07-02 12:27:40	379	8.07e-06	0.0001	0.0001	-0.045674
2025-07-02 12:27:41	380	8.07e-06	0.0001	0.0001	-0.058804
2025-07-02 12:27:42	381	8.07e-06	0.0001	0.0001	-0.054427
2025-07-02 12:27:43	382	8.07e-06	0.0001	0.0001	-0.05005
2025-07-02 12:27:44	383	8.1e-06	0.0001	0.0001	-0.058804
2025-07-02 12:27:45	384	8.07e-06	0.0001	0.0001	-0.063181
2025-07-02 12:27:45	384	8.07e-06	0.0001	0.0001	-0.05005
2025-07-02 12:27:46	385	8.07e-06	0.0001	0.0001	-0.05005
2025-07-02 12:27:47	386	8.1e-06	0.0001	0.0001	-0.045674
2025-07-02 12:27:48	387	8.1e-06	0.0001	0.0001	-0.063181
2025-07-02 12:27:49	388	8.1e-06	0.0001	0.0001	-0.045674
2025-07-02 12:27:50	389	8.1e-06	0.0001	0.0001	-0.063181
2025-07-02 12:27:51	390	8.07e-06	0.0001	0.0001	-0.045674
2025-07-02 12:27:52	391	8.07e-06	0.0001	0.0001	-0.054427
2025-07-02 12:27:53	392	8.07e-06	0.0001	0.0001	-0.063181
2025-07-02 12:27:54	393	8.1e-06	0.0001	0.0001	-0.041297
2025-07-02 12:27:55	394	8.07e-06	0.0001	0.0001	-0.067558
2025-07-02 12:27:56	395	8.07e-06	0.0001	0.0001	-0.045674
2025-07-02 12:27:57	396	8.07e-06	0.0001	0.0001	-0.054427
2025-07-02 12:27:58	397	8.07e-06	0.0001	0.0001	-0.054427
2025-07-02 12:27:59	398	8.1e-06	0.0001	0.0001	-0.054427
2025-07-02 12:28:00	399	8.07e-06	0.0001	0.0001	-0.063181
2025-07-02 12:28:01	400	8.1e-06	0.0001	0.0001	-0.05005
2025-07-02 12:28:02	401	8.07e-06	0.0001	0.0001	-0.063181
2025-07-02 12:28:03	402	8.07e-06	0.0001	0.0001	-0.054427
2025-07-02 12:28:04	403	8.07e-06	0.0001	0.0001	-0.05005
2025-07-02 12:28:05	404	8.07e-06	0.0001	0.0001	-0.054427
2025-07-02 12:28:06	405	8.07e-06	0.0001	0.0001	-0.045674
2025-07-02 12:28:07	406	8.07e-06	0.0001	0.0001	-0.058804
2025-07-02 12:28:09	408	8.07e-06	0.0001	0.0001	-0.054427
2025-07-02 12:28:10	409	8.07e-06	0.0001	0.0001	-0.05005
2025-07-02 12:28:11	410	8.07e-06	0.0001	0.0001	-0.05005
2025-07-02 12:28:11	410	8.1e-06	0.0001	0.0001	-0.063181
2025-07-02 12:28:12	411	8.07e-06	0.0001	0.0001	-0.058804
2025-07-02 12:28:13	412	8.07e-06	0.0001	0.0001	-0.058804
2025-07-02 12:28:14	413	8.07e-06	0.0001	0.0001	-0.058804
2025-07-02 12:28:15	414	8.07e-06	0.0001	0.0001	-0.05005
2025-07-02 12:28:17	416	8.07e-06	0.0001	0.0001	-0.05005
2025-07-02 12:28:18	417	8.07e-06	0.0001	0.0001	-0.054427
2025-07-02 12:28:19	418	8.1e-06	0.0001	0.0001	-0.067558
2025-07-02 12:28:20	419	8.07e-06	0.0001	0.0001	-0.067558
2025-07-02 12:28:20	419	8.07e-06	0.0001	0.0001	-0.063181
2025-07-02 12:28:21	420	8.07e-06	0.0001	0.0001	-0.028166
2025-07-02 12:28:22	421	8.07e-06	0.0001	0.0001	-0.045674
2025-07-02 12:28:23	422	8.07e-06	0.0001	0.0001	-0.045674
2025-07-02 12:28:24	423	8.07e-06	0.0001	0.0001	-0.058804
2025-07-02 12:28:25	424	8.07e-06	0.0001	0.0001	-0.045674
2025-07-02 12:28:26	425	8.07e-06	0.0001	0.0001	-0.05005
2025-07-02 12:28:27	426	8.07e-06	0.0001	0.0001	-0.05005
2025-07-02 12:28:28	427	8.1e-06	0.0001	0.0001	-0.05005
2025-07-02 12:28:29	428	8.07e-06	0.0001	0.0001	-0.05005
2025-07-02 12:28:30	429	8.07e-06	0.0001	0.0001	-0.054427
2025-07-02 12:28:31	430	8.07e-06	0.0001	0.0001	-0.054427
2025-07-02 12:28:32	431	8.07e-06	0.0001	0.0001	-0.045674
2025-07-02 12:28:33	432	8.07e-06	0.0001	0.0001	-0.041297
2025-07-02 12:28:34	433	8.07e-06	0.0001	0.0001	-0.045674
2025-07-02 12:28:35	434	8.07e-06	0.0001	0.0001	-0.058804
2025-07-02 12:28:36	435	8.07e-06	0.0001	0.0001	-0.054427
2025-07-02 12:28:37	436	8.1e-06	0.0001	0.0001	-0.054427
2025-07-02 12:28:38	437	8.07e-06	0.0001	0.0001	-0.058804
2025-07-02 12:28:39	438	8.07e-06	0.0001	0.0001	-0.054427
2025-07-02 12:28:40	439	8.07e-06	0.0001	0.0001	-0.063181
2025-07-02 12:28:41	440	8.07e-06	0.0001	0.0001	-0.063181
2025-07-02 12:28:43	442	8.07e-06	0.0001	0.0001	-0.045674
2025-07-02 12:28:44	443	8.07e-06	0.0001	0.0001	-0.05005
2025-07-02 12:28:45	444	8.07e-06	0.0001	0.0001	-0.041297
2025-07-02 12:28:46	445	8.07e-06	0.0001	0.0001	-0.041297
2025-07-02 12:28:46	445	8.07e-06	0.0001	0.0001	-0.05005
2025-07-02 12:28:47	446	8.07e-06	0.0001	0.0001	-0.058804
2025-07-02 12:28:48	447	8.07e-06	0.0001	0.0001	-0.045674
2025-07-02 12:28:49	448	8.07e-06	0.0001	0.0001	-0.058804
2025-07-02 12:28:50	449	8.07e-06	0.0001	0.0001	-0.054427
2025-07-02 12:28:51	450	8.07e-06	0.0001	0.0001	-0.05005
2025-07-02 12:28:52	451	8.07e-06	0.0001	0.0001	-0.05005
2025-07-02 12:28:53	452	8.07e-06	0.0001	0.0001	-0.045674
2025-07-02 12:28:54	453	8.1e-06	0.0001	0.0001	-0.058804
2025-07-02 12:28:55	454	8.07e-06	0.0001	0.0001	-0.05005
2025-07-02 12:28:56	455	8.07e-06	0.0001	0.0001	-0.067558
2025-07-02 12:28:57	456	8.07e-06	0.0001	0.0001	-0.063181
2025-07-02 12:28:58	457	8.07e-06	0.0001	0.0001	-0.054427
2025-07-02 12:28:59	458	8.07e-06	0.0001	0.0001	-0.063181
2025-07-02 12:29:00	459	8.07e-06	0.0001	0.0001	-0.058804
2025-07-02 12:29:01	460	8.07e-06	0.0001	0.0001	-0.054427
2025-07-02 12:29:02	461	8.07e-06	0.0001	0.0001	-0.058804
2025-07-02 12:29:03	462	8.07e-06	0.0001	0.0001	-0.058804
2025-07-02 12:29:04	463	8.07e-06	0.0001	0.0001	-0.054427
2025-07-02 12:29:05	464	8.07e-06	0.0001	0.0001	-0.05005
2025-07-02 12:29:06	465	8.07e-06	0.0001	0.0001	-0.054427
2025-07-02 12:29:07	466	8.07e-06	0.0001	0.0001	-0.054427
2025-07-02 12:29:08	467	8.07e-06	0.0001	0.0001	-0.054427
2025-07-02 12:29:09	468	8.07e-06	0.0001	0.0001	-0.054427
2025-07-02 12:29:10	469	8.07e-06	0.0001	0.0001	-0.063181
2025-07-02 12:29:11	470	8.07e-06	0.0001	0.0001	-0.058804
2025-07-02 12:29:12	471	8.07e-06	0.0001	0.0001	-0.058804
2025-07-02 12:29:13	472	8.1e-06	0.0001	0.0001	-0.05005
2025-07-02 12:29:14	473	8.07e-06	0.0001	0.0001	-0.063181
2025-07-02 12:29:15	474	8.1e-06	0.0001	0.0001	-0.058804
2025-07-02 12:29:16	475	8.07e-06	0.0001	0.0001	-0.05005
2025-07-02 12:29:17	476	8.07e-06	0.0001	0.0001	-0.071935
2025-07-02 12:29:18	477	8.07e-06	0.0001	0.0001	-0.045674
2025-07-02 12:29:19	478	8.07e-06	0.0001	0.0001	-0.058804
2025-07-02 12:29:20	479	8.1e-06	0.0001	0.0001	-0.067558
2025-07-02 12:29:21	480	8.07e-06	0.0001	0.0001	-0.05005
2025-07-02 12:29:22	481	8.07e-06	0.0001	0.0001	-0.045674
2025-07-02 12:29:23	482	8.07e-06	0.0001	0.0001	-0.054427
2025-07-02 12:29:24	483	8.07e-06	0.0001	0.0001	-0.05005
2025-07-02 12:29:25	484	8.1e-06	0.0001	0.0001	-0.045674
2025-07-02 12:29:26	485	8.07e-06	0.0001	0.0001	-0.054427
2025-07-02 12:29:27	486	8.07e-06	0.0001	0.0001	-0.063181
2025-07-02 12:29:28	487	8.07e-06	0.0001	0.0001	-0.041297
2025-07-02 12:29:29	488	8.07e-06	0.0001	0.0001	-0.063181
2025-07-02 12:29:29	488	8.1e-06	0.0001	0.0001	-0.041297
2025-07-02 12:29:30	489	8.07e-06	0.0001	0.0001	-0.041297
2025-07-02 12:29:31	490	8.07e-06	0.0001	0.0001	-0.054427
2025-07-02 12:29:32	491	8.07e-06	0.0001	0.0001	-0.05005
2025-07-02 12:29:33	492	8.07e-06	0.0001	0.0001	-0.05005
2025-07-02 12:29:34	493	8.07e-06	0.0001	0.0001	-0.058804
2025-07-02 12:29:35	494	8.1e-06	0.0001	0.0001	-0.063181
2025-07-02 12:29:36	495	8.07e-06	0.0001	0.0001	-0.05005
2025-07-02 12:29:37	496	8.1e-06	0.0001	0.0001	-0.063181
2025-07-02 12:29:38	497	8.07e-06	0.0001	0.0001	-0.058804
2025-07-02 12:29:39	498	8.07e-06	0.0001	0.0001	-0.054427
2025-07-02 12:29:40	499	8.1e-06	0.0001	0.0001	-0.058804
2025-07-02 12:29:41	500	8.07e-06	0.0001	0.0001	-0.045674
2025-07-02 12:29:42	501	8.07e-06	0.0001	0.0001	-0.041297
2025-07-02 12:29:43	502	8.1e-06	0.0001	0.0001	-0.058804
2025-07-02 12:29:44	503	8.1e-06	0.0001	0.0001	-0.058804
2025-07-02 12:29:45	504	8.07e-06	0.0001	0.0001	-0.041297
2025-07-02 12:29:46	505	8.07e-06	0.0001	0.0001	-0.063181
2025-07-02 12:29:47	506	8.07e-06	0.0001	0.0001	-0.058804
2025-07-02 12:29:48	507	8.1e-06	0.0001	0.0001	-0.058804
2025-07-02 12:29:49	508	8.07e-06	0.0001	0.0001	-0.058804
2025-07-02 12:29:50	509	8.07e-06	0.0001	0.0001	-0.058804
2025-07-02 12:29:51	510	8.07e-06	0.0001	0.0001	-0.063181
2025-07-02 12:29:52	511	8.07e-06	0.0001	0.0001	-0.058804
2025-07-02 12:29:53	512	8.07e-06	0.0001	0.0001	-0.054427
2025-07-02 12:29:54	513	7.92e-06	0.0001	0.0001	-0.045674
2025-07-02 12:29:55	514	7.92e-06	0.0001	0.0001	-0.058804
2025-07-02 12:29:55	514	7.95e-06	0.0001	0.0001	-0.045674
2025-07-02 12:29:56	515	7.92e-06	0.0001	0.0001	-0.054427
2025-07-02 12:29:57	516	7.92e-06	0.0001	0.0001	-0.054427
2025-07-02 12:29:58	517	7.89e-06	0.0001	0.0001	-0.05005
2025-07-02 12:29:59	518	7.92e-06	0.0001	0.0001	-0.05005
2025-07-02 12:30:00	519	7.92e-06	0.0001	0.0001	-0.045674
2025-07-02 12:30:01	520	7.92e-06	0.0001	0.0001	-0.063181
2025-07-02 12:30:02	521	7.92e-06	0.0001	0.0001	-0.045674
2025-07-02 12:30:03	522	7.92e-06	0.0001	0.0001	-0.054427
2025-07-02 12:30:04	523	7.92e-06	0.0001	0.0001	-0.05005
2025-07-02 12:30:05	524	7.92e-06	0.0001	0.0001	-0.058804
2025-07-02 12:30:06	525	7.95e-06	0.0001	0.0001	-0.063181
2025-07-02 12:30:07	526	7.92e-06	0.0001	0.0001	-0.058804
2025-07-02 12:30:08	527	7.92e-06	0.0001	0.0001	-0.05005
2025-07-02 12:30:09	528	7.92e-06	0.0001	0.0001	-0.045674
2025-07-02 12:30:10	529	7.92e-06	0.0001	0.0001	-0.041297
2025-07-02 12:30:11	530	7.92e-06	0.0001	0.0001	-0.058804
2025-07-02 12:30:12	531	7.92e-06	0.0001	0.0001	-0.063181
2025-07-02 12:30:13	532	7.89e-06	0.0001	0.0001	-0.063181
2025-07-02 12:30:14	533	7.92e-06	0.0001	0.0001	-0.05005
2025-07-02 12:30:15	534	7.92e-06	0.0001	0.0001	-0.054427
2025-07-02 12:30:16	535	7.92e-06	0.0001	0.0001	-0.054427
2025-07-02 12:30:17	536	7.92e-06	0.0001	0.0001	-0.054427
2025-07-02 12:30:18	537	7.92e-06	0.0001	0.0001	-0.058804
2025-07-02 12:30:19	538	7.92e-06	0.0001	0.0001	-0.058804
2025-07-02 12:30:20	539	7.92e-06	0.0001	0.0001	-0.045674
2025-07-02 12:30:21	540	7.92e-06	0.0001	0.0001	-0.05005
2025-07-02 12:30:21	540	7.89e-06	0.0001	0.0001	-0.045674
2025-07-02 12:30:22	541	7.92e-06	0.0001	0.0001	-0.045674
2025-07-02 12:30:23	542	7.92e-06	0.0001	0.0001	-0.054427
2025-07-02 12:30:24	543	7.92e-06	0.0001	0.0001	-0.054427
2025-07-02 12:30:25	544	7.92e-06	0.0001	0.0001	-0.054427
2025-07-02 12:30:26	545	7.92e-06	0.0001	0.0001	-0.058804
2025-07-02 12:30:27	546	7.92e-06	0.0001	0.0001	-0.05005
2025-07-02 12:30:28	547	7.92e-06	0.0001	0.0001	-0.067558
2025-07-02 12:30:29	548	7.92e-06	0.0001	0.0001	-0.054427
2025-07-02 12:30:30	549	7.92e-06	0.0001	0.0001	-0.058804
2025-07-02 12:30:31	550	7.92e-06	0.0001	0.0001	-0.041297
2025-07-02 12:30:32	551	7.92e-06	0.0001	0.0001	-0.058804
2025-07-02 12:30:33	552	7.92e-06	0.0001	0.0001	-0.058804
2025-07-02 12:30:34	553	7.89e-06	0.0001	0.0001	-0.05005
2025-07-02 12:30:35	554	7.92e-06	0.0001	0.0001	-0.054427
2025-07-02 12:30:36	555	7.92e-06	0.0001	0.0001	-0.045674
2025-07-02 12:30:37	556	7.92e-06	0.0001	0.0001	-0.05005
2025-07-02 12:30:38	557	7.92e-06	0.0001	0.0001	-0.054427
2025-07-02 12:30:39	558	7.92e-06	0.0001	0.0001	-0.05005
2025-07-02 12:30:40	559	7.92e-06	0.0001	0.0001	-0.045674
2025-07-02 12:30:41	560	7.92e-06	0.0001	0.0001	-0.05005
2025-07-02 12:30:42	561	7.92e-06	0.0001	0.0001	-0.063181
2025-07-02 12:30:43	562	7.92e-06	0.0001	0.0001	-0.045674
2025-07-02 12:30:44	563	7.92e-06	0.0001	0.0001	-0.054427
2025-07-02 12:30:45	564	7.92e-06	0.0001	0.0001	-0.045674
2025-07-02 12:30:46	565	7.92e-06	0.0001	0.0001	-0.045674
2025-07-02 12:30:46	565	7.92e-06	0.0001	0.0001	-0.058804
2025-07-02 12:30:47	566	7.92e-06	0.0001	0.0001	-0.063181
2025-07-02 12:30:48	567	7.92e-06	0.0001	0.0001	-0.058804
2025-07-02 12:30:49	568	7.92e-06	0.0001	0.0001	-0.041297
2025-07-02 12:30:50	569	7.92e-06	0.0001	0.0001	-0.05005
2025-07-02 12:30:51	570	7.89e-06	0.0001	0.0001	-0.058804
2025-07-02 12:30:52	571	7.92e-06	0.0001	0.0001	-0.054427
2025-07-02 12:30:53	572	7.92e-06	0.0001	0.0001	-0.041297
2025-07-02 12:30:54	573	7.95e-06	0.0001	0.0001	-0.045674
2025-07-02 12:30:55	574	7.92e-06	0.0001	0.0001	-0.045674
2025-07-02 12:30:56	575	7.95e-06	0.0001	0.0001	-0.058804
2025-07-02 12:30:57	576	7.92e-06	0.0001	0.0001	-0.058804
2025-07-02 12:30:58	577	7.92e-06	0.0001	0.0001	-0.063181
2025-07-02 12:30:59	578	7.89e-06	0.0001	0.0001	-0.058804
2025-07-02 12:31:00	579	7.95e-06	0.0001	0.0001	-0.063181
2025-07-02 12:31:01	580	7.92e-06	0.0001	0.0001	-0.041297
2025-07-02 12:31:02	581	7.95e-06	0.0001	0.0001	-0.045674
2025-07-02 12:31:03	582	7.92e-06	0.0001	0.0001	-0.054427
2025-07-02 12:31:04	583	7.92e-06	0.0001	0.0001	-0.067558
2025-07-02 12:31:05	584	7.89e-06	0.0001	0.0001	-0.058804
2025-07-02 12:31:06	585	7.92e-06	0.0001	0.0001	-0.058804
2025-07-02 12:31:07	586	7.92e-06	0.0001	0.0001	-0.067558
2025-07-02 12:31:08	587	7.92e-06	0.0001	0.0001	-0.063181
2025-07-02 12:31:09	588	7.92e-06	0.0001	0.0001	-0.05005
2025-07-02 12:31:10	589	7.92e-06	0.0001	0.0001	-0.045674
2025-07-02 12:31:11	590	7.92e-06	0.0001	0.0001	-0.05005
2025-07-02 12:31:12	591	7.95e-06	0.0001	0.0001	-0.045674
2025-07-02 12:31:12	591	7.95e-06	0.0001	0.0001	-0.05005
2025-07-02 12:31:13	592	7.92e-06	0.0001	0.0001	-0.05005
2025-07-02 12:31:14	593	7.92e-06	0.0001	0.0001	-0.054427
2025-07-02 12:31:15	594	7.92e-06	0.0001	0.0001	-0.054427
2025-07-02 12:31:16	595	7.92e-06	0.0001	0.0001	-0.063181
2025-07-02 12:31:17	596	7.95e-06	0.0001	0.0001	-0.05005
2025-07-02 12:31:18	597	7.92e-06	0.0001	0.0001	-0.054427
2025-07-02 12:31:19	598	7.92e-06	0.0001	0.0001	-0.054427
2025-07-02 12:31:20	599	7.95e-06	0.0001	0.0001	-0.063181
2025-07-02 12:31:21	600	7.95e-06	0.0001	0.0001	-0.03692
2025-07-02 12:31:22	601	7.89e-06	0.0001	0.0001	-0.058804
2025-07-02 12:31:23	602	7.92e-06	0.0001	0.0001	-0.054427
2025-07-02 12:31:24	603	7.92e-06	0.0001	0.0001	-0.05005
2025-07-02 12:31:25	604	7.92e-06	0.0001	0.0001	-0.063181
2025-07-02 12:31:26	605	7.92e-06	0.0001	0.0001	-0.058804
2025-07-02 12:31:27	606	7.92e-06	0.0001	0.0001	-0.063181
2025-07-02 12:31:28	607	7.89e-06	0.0001	0.0001	-0.054427
2025-07-02 12:31:29	608	7.92e-06	0.0001	0.0001	-0.058804
2025-07-02 12:31:30	609	7.92e-06	0.0001	0.0001	-0.05005
2025-07-02 12:31:31	610	7.95e-06	0.0001	0.0001	-0.058804
2025-07-02 12:31:32	611	7.98e-06	0.0001	0.0001	-0.05005
2025-07-02 12:31:33	612	7.98e-06	0.0001	0.0001	-0.05005
2025-07-02 12:31:34	613	7.95e-06	0.0001	0.0001	-0.05005
2025-07-02 12:31:35	614	7.98e-06	0.0001	0.0001	-0.063181
2025-07-02 12:31:36	615	7.98e-06	0.0001	0.0001	-0.058804
2025-07-02 12:31:37	616	8.01e-06	0.0001	0.0001	-0.054427
2025-07-02 12:31:38	617	7.95e-06	0.0001	0.0001	-0.054427
2025-07-02 12:31:38	617	7.95e-06	0.0001	0.0001	-0.041297
2025-07-02 12:31:39	618	7.92e-06	0.0001	0.0001	-0.058804
2025-07-02 12:31:40	619	7.95e-06	0.0001	0.0001	-0.058804
2025-07-02 12:31:41	620	7.92e-06	0.0001	0.0001	-0.05005
2025-07-02 12:31:43	622	7.98e-06	0.0001	0.0001	-0.041297
2025-07-02 12:31:44	623	7.95e-06	0.0001	0.0001	-0.045674
2025-07-02 12:31:45	624	7.95e-06	0.0001	0.0001	-0.071935
2025-07-02 12:31:46	625	7.98e-06	0.0001	0.0001	-0.058804
2025-07-02 12:31:47	626	7.95e-06	0.0001	0.0001	-0.067558
2025-07-02 12:31:48	627	7.98e-06	0.0001	0.0001	-0.063181
2025-07-02 12:31:49	628	7.95e-06	0.0001	0.0001	-0.045674
2025-07-02 12:31:50	629	7.98e-06	0.0001	0.0001	-0.067558
2025-07-02 12:31:51	630	7.92e-06	0.0001	0.0001	-0.054427
2025-07-02 12:31:52	631	8.01e-06	0.0001	0.0001	-0.058804
2025-07-02 12:31:53	632	7.95e-06	0.0001	0.0001	-0.054427
2025-07-02 12:31:54	633	7.95e-06	0.0001	0.0001	-0.054427
2025-07-02 12:31:55	634	7.95e-06	0.0001	0.0001	-0.054427
2025-07-02 12:31:56	635	8.01e-06	0.0001	0.0001	-0.05005
2025-07-02 12:31:57	636	7.92e-06	0.0001	0.0001	-0.063181
2025-07-02 12:31:58	637	7.95e-06	0.0001	0.0001	-0.05005
2025-07-02 12:31:59	638	7.98e-06	0.0001	0.0001	-0.058804
2025-07-02 12:32:00	639	7.95e-06	0.0001	0.0001	-0.054427
2025-07-02 12:32:01	640	7.95e-06	0.0001	0.0001	-0.063181
2025-07-02 12:32:02	641	7.95e-06	0.0001	0.0001	-0.045674
2025-07-02 12:32:03	642	7.92e-06	0.0001	0.0001	-0.058804
2025-07-02 12:32:04	643	8.04e-06	0.0001	0.0001	-0.041297
2025-07-02 12:32:05	644	7.98e-06	0.0001	0.0001	-0.071935
2025-07-02 12:32:07	646	7.95e-06	0.0001	0.0001	-0.054427
2025-07-02 12:32:07	646	7.98e-06	0.0001	0.0001	-0.05005
2025-07-02 12:32:09	648	7.98e-06	0.0001	0.0001	-0.054427
2025-07-02 12:32:10	649	7.98e-06	0.0001	0.0001	-0.05005
2025-07-02 12:32:11	650	7.98e-06	0.0001	0.0001	-0.045674
2025-07-02 12:32:12	651	7.95e-06	0.0001	0.0001	-0.045674
2025-07-02 12:32:13	652	7.98e-06	0.0001	0.0001	-0.05005
2025-07-02 12:32:13	652	7.95e-06	0.0001	0.0001	-0.05005
2025-07-02 12:32:14	653	7.92e-06	0.0001	0.0001	-0.058804
2025-07-02 12:32:15	654	7.92e-06	0.0001	0.0001	-0.063181
2025-07-02 12:32:17	656	7.92e-06	0.0001	0.0001	-0.03692
2025-07-02 12:32:18	657	7.95e-06	0.0001	0.0001	-0.054427
2025-07-02 12:32:19	658	7.95e-06	0.0001	0.0001	-0.05005
2025-07-02 12:32:20	659	7.95e-06	0.0001	0.0001	-0.054427
2025-07-02 12:32:21	660	7.92e-06	0.0001	0.0001	-0.045674
2025-07-02 12:32:21	660	7.95e-06	0.0001	0.0001	-0.063181
2025-07-02 12:32:22	661	7.92e-06	0.0001	0.0001	-0.058804
2025-07-02 12:32:23	662	7.95e-06	0.0001	0.0001	-0.054427
2025-07-02 12:32:25	664	7.92e-06	0.0001	0.0001	-0.054427
2025-07-02 12:32:26	665	7.92e-06	0.0001	0.0001	-0.045674
2025-07-02 12:32:27	666	7.92e-06	0.0001	0.0001	-0.054427
2025-07-02 12:32:28	667	7.92e-06	0.0001	0.0001	-0.054427
2025-07-02 12:32:29	668	7.92e-06	0.0001	0.0001	-0.054427
2025-07-02 12:32:30	669	7.92e-06	0.0001	0.0001	-0.063181
2025-07-02 12:32:31	670	7.92e-06	0.0001	0.0001	-0.05005
2025-07-02 12:32:31	670	7.92e-06	0.0001	0.0001	-0.063181
2025-07-02 12:32:32	671	7.92e-06	0.0001	0.0001	-0.05005
2025-07-02 12:32:33	672	7.92e-06	0.0001	0.0001	-0.054427
2025-07-02 12:32:34	673	7.95e-06	0.0001	0.0001	-0.054427
2025-07-02 12:32:35	674	7.95e-06	0.0001	0.0001	-0.045674
2025-07-02 12:32:36	675	7.92e-06	0.0001	0.0001	-0.058804
2025-07-02 12:32:37	676	7.92e-06	0.0001	0.0001	-0.054427
2025-07-02 12:32:38	677	7.95e-06	0.0001	0.0001	-0.045674
2025-07-02 12:32:39	678	7.95e-06	0.0001	0.0001	-0.045674
2025-07-02 12:32:40	679	7.92e-06	0.0001	0.0001	-0.063181
2025-07-02 12:32:42	681	7.92e-06	0.0001	0.0001	-0.03692
2025-07-02 12:32:43	682	7.98e-06	0.0001	0.0001	-0.05005
2025-07-02 12:32:44	683	7.95e-06	0.0001	0.0001	-0.054427
2025-07-02 12:32:45	684	7.89e-06	0.0001	0.0001	-0.058804
2025-07-02 12:32:46	685	7.98e-06	0.0001	0.0001	-0.054427
2025-07-02 12:32:47	686	7.92e-06	0.0001	0.0001	-0.054427
2025-07-02 12:32:47	686	7.92e-06	0.0001	0.0001	-0.058804
2025-07-02 12:32:49	688	7.92e-06	0.0001	0.0001	-0.045674
2025-07-02 12:32:49	688	7.92e-06	0.0001	0.0001	-0.058804
2025-07-02 12:32:51	690	7.92e-06	0.0001	0.0001	-0.032543
2025-07-02 12:32:52	691	7.92e-06	0.0001	0.0001	-0.045674
2025-07-02 12:32:53	692	7.92e-06	0.0001	0.0001	-0.045674
2025-07-02 12:32:54	693	7.92e-06	0.0001	0.0001	-0.041297
2025-07-02 12:32:55	694	7.92e-06	0.0001	0.0001	-0.058804
2025-07-02 12:32:56	695	7.92e-06	0.0001	0.0001	-0.067558
2025-07-02 12:32:57	696	7.92e-06	0.0001	0.0001	-0.05005
2025-07-02 12:32:58	697	7.92e-06	0.0001	0.0001	-0.067558
2025-07-02 12:32:59	698	7.92e-06	0.0001	0.0001	-0.058804
2025-07-02 12:33:00	699	7.92e-06	0.0001	0.0001	-0.05005
2025-07-02 12:33:01	700	7.92e-06	0.0001	0.0001	-0.05005
2025-07-02 12:33:02	701	7.92e-06	0.0001	0.0001	-0.054427
2025-07-02 12:33:03	702	7.92e-06	0.0001	0.0001	-0.058804
2025-07-02 12:33:04	703	7.92e-06	0.0001	0.0001	-0.045674
2025-07-02 12:33:05	704	7.92e-06	0.0001	0.0001	-0.067558
2025-07-02 12:33:06	705	7.92e-06	0.0001	0.0001	-0.063181
2025-07-02 12:33:07	706	7.92e-06	0.0001	0.0001	-0.058804
2025-07-02 12:33:08	707	7.92e-06	0.0001	0.0001	-0.05005
2025-07-02 12:33:09	708	7.92e-06	0.0001	0.0001	-0.045674
2025-07-02 12:33:10	709	7.92e-06	0.0001	0.0001	-0.05005
2025-07-02 12:33:11	710	7.92e-06	0.0001	0.0001	-0.054427
2025-07-02 12:33:12	711	7.89e-06	0.0001	0.0001	-0.05005
2025-07-02 12:33:13	712	7.92e-06	0.0001	0.0001	-0.054427
2025-07-02 12:33:14	713	7.92e-06	0.0001	0.0001	-0.05005
2025-07-02 12:33:15	714	7.92e-06	0.0001	0.0001	-0.045674
2025-07-02 12:33:16	715	7.92e-06	0.0001	0.0001	-0.058804
2025-07-02 12:33:17	716	7.92e-06	0.0001	0.0001	-0.041297
2025-07-02 12:33:18	717	7.92e-06	0.0001	0.0001	-0.063181
2025-07-02 12:33:19	718	7.92e-06	0.0001	0.0001	-0.041297
2025-07-02 12:33:20	719	7.92e-06	0.0001	0.0001	-0.058804
2025-07-02 12:33:21	720	7.92e-06	0.0001	0.0001	-0.058804
2025-07-02 12:33:22	721	7.92e-06	0.0001	0.0001	-0.054427
2025-07-02 12:33:23	722	7.92e-06	0.0001	0.0001	-0.05005
2025-07-02 12:33:24	723	7.92e-06	0.0001	0.0001	-0.058804
2025-07-02 12:33:25	724	7.92e-06	0.0001	0.0001	-0.071935
2025-07-02 12:33:26	725	7.92e-06	0.0001	0.0001	-0.045674
2025-07-02 12:33:27	726	7.92e-06	0.0001	0.0001	-0.058804
2025-07-02 12:33:28	727	7.92e-06	0.0001	0.0001	-0.045674
2025-07-02 12:33:29	728	7.92e-06	0.0001	0.0001	-0.058804
2025-07-02 12:33:30	729	7.92e-06	0.0001	0.0001	-0.058804
2025-07-02 12:33:31	730	7.92e-06	0.0001	0.0001	-0.054427
2025-07-02 12:33:32	731	7.92e-06	0.0001	0.0001	-0.05005
2025-07-02 12:33:33	732	7.92e-06	0.0001	0.0001	-0.05005
2025-07-02 12:33:34	733	7.92e-06	0.0001	0.0001	-0.045674
2025-07-02 12:33:35	734	7.92e-06	0.0001	0.0001	-0.063181
2025-07-02 12:33:36	735	7.92e-06	0.0001	0.0001	-0.054427
2025-07-02 12:33:37	736	7.92e-06	0.0001	0.0001	-0.058804
2025-07-02 12:33:38	737	7.92e-06	0.0001	0.0001	-0.05005
2025-07-02 12:33:39	738	7.92e-06	0.0001	0.0001	-0.054427
2025-07-02 12:33:40	739	7.92e-06	0.0001	0.0001	-0.058804
2025-07-02 12:33:41	740	7.92e-06	0.0001	0.0001	-0.063181
2025-07-02 12:33:42	741	7.92e-06	0.0001	0.0001	-0.054427
2025-07-02 12:33:43	742	7.92e-06	0.0001	0.0001	-0.05005
2025-07-02 12:33:44	743	7.92e-06	0.0001	0.0001	-0.05005
2025-07-02 12:33:45	744	7.92e-06	0.0001	0.0001	-0.05005
2025-07-02 12:33:46	745	7.92e-06	0.0001	0.0001	-0.054427
2025-07-02 12:33:47	746	7.92e-06	0.0001	0.0001	-0.045674
2025-07-02 12:33:47	746	7.89e-06	0.0001	0.0001	-0.045674
2025-07-02 12:33:48	747	7.92e-06	0.0001	0.0001	-0.023789
2025-07-02 12:33:49	748	7.92e-06	0.0001	0.0001	-0.063181
2025-07-02 12:33:50	749	7.92e-06	0.0001	0.0001	-0.063181
2025-07-02 12:33:51	750	7.92e-06	0.0001	0.0001	-0.054427
2025-07-02 12:33:52	751	7.92e-06	0.0001	0.0001	-0.058804
2025-07-02 12:33:53	752	7.92e-06	0.0001	0.0001	-0.054427
2025-07-02 12:33:54	753	7.92e-06	0.0001	0.0001	-0.058804
2025-07-02 12:33:55	754	7.89e-06	0.0001	0.0001	-0.058804
2025-07-02 12:33:56	755	7.92e-06	0.0001	0.0001	-0.058804
2025-07-02 12:33:57	756	7.92e-06	0.0001	0.0001	-0.058804
2025-07-02 12:33:58	757	7.92e-06	0.0001	0.0001	-0.05005
2025-07-02 12:33:59	758	7.92e-06	0.0001	0.0001	-0.05005
2025-07-02 12:34:00	759	7.89e-06	0.0001	0.0001	-0.063181
2025-07-02 12:34:01	760	7.92e-06	0.0001	0.0001	-0.058804
2025-07-02 12:34:02	761	7.92e-06	0.0001	0.0001	-0.05005
2025-07-02 12:34:03	762	7.92e-06	0.0001	0.0001	-0.05005
2025-07-02 12:34:04	763	7.92e-06	0.0001	0.0001	-0.054427
2025-07-02 12:34:05	764	7.92e-06	0.0001	0.0001	-0.05005
2025-07-02 12:34:06	765	7.92e-06	0.0001	0.0001	-0.054427
2025-07-02 12:34:07	766	7.92e-06	0.0001	0.0001	-0.05005
2025-07-02 12:34:08	767	7.92e-06	0.0001	0.0001	-0.05005
2025-07-02 12:34:09	768	7.92e-06	0.0001	0.0001	-0.054427
2025-07-02 12:34:10	769	7.92e-06	0.0001	0.0001	-0.054427
2025-07-02 12:34:11	770	7.92e-06	0.0001	0.0001	-0.05005
2025-07-02 12:34:12	771	7.92e-06	0.0001	0.0001	-0.054427
2025-07-02 12:34:13	772	7.92e-06	0.0001	0.0001	-0.067558
2025-07-02 12:34:13	772	7.92e-06	0.0001	0.0001	-0.05005
2025-07-02 12:34:14	773	7.92e-06	0.0001	0.0001	-0.058804
2025-07-02 12:34:15	774	7.92e-06	0.0001	0.0001	-0.054427
2025-07-02 12:34:16	775	7.92e-06	0.0001	0.0001	-0.03692
2025-07-02 12:34:17	776	7.92e-06	0.0001	0.0001	-0.054427
2025-07-02 12:34:18	777	7.92e-06	0.0001	0.0001	-0.058804
2025-07-02 12:34:19	778	7.89e-06	0.0001	0.0001	-0.045674
2025-07-02 12:34:20	779	7.92e-06	0.0001	0.0001	-0.05005
2025-07-02 12:34:21	780	7.92e-06	0.0001	0.0001	-0.03692
2025-07-02 12:34:22	781	7.92e-06	0.0001	0.0001	-0.058804
2025-07-02 12:34:23	782	7.92e-06	0.0001	0.0001	-0.045674
2025-07-02 12:34:24	783	7.89e-06	0.0001	0.0001	-0.045674
2025-07-02 12:34:25	784	7.92e-06	0.0001	0.0001	-0.058804
2025-07-02 12:34:26	785	7.8e-06	0.0001	0.0001	-0.05005
2025-07-02 12:34:27	786	7.76e-06	0.0001	0.0001	-0.045674
2025-07-02 12:34:28	787	7.7e-06	0.0001	0.0001	-0.05005
2025-07-02 12:34:29	788	7.49e-06	0.0001	0.0001	-0.054427
2025-07-02 12:34:30	789	7.31e-06	0.0001	0.0001	-0.041297
2025-07-02 12:34:31	790	7.16e-06	0.0001	0.0001	-0.058804
2025-07-02 12:34:32	791	6.88e-06	0.0001	0.0001	-0.05005
2025-07-02 12:34:33	792	6.68e-06	0.0072	0.0001	-0.058804
2025-07-02 12:34:34	793	6.67e-06	1000	0.0001	-0.058804
2025-07-02 12:34:35	794	6.59e-06	1000	0.0001	-0.063181
2025-07-02 12:34:36	795	6.51e-06	1000	0.0001	-0.076312
2025-07-02 12:34:37	796	6.49e-06	1000	0.0001	-0.05005
2025-07-02 12:34:38	797	6.41e-06	1000	0.0001	-0.054427
2025-07-02 12:34:39	798	6.39e-06	1000	0.0001	-0.054427
2025-07-02 12:34:39	798	6.38e-06	5.87	0.0001	-0.041297
2025-07-02 12:34:40	799	6.3e-06	0.882	0.0001	-0.058804
2025-07-02 12:34:41	800	6.3e-06	0.364	0.0001	-0.045674
2025-07-02 12:34:42	801	6.28e-06	0.185	0.0001	-0.058804
2025-07-02 12:34:43	802	6.28e-06	0.104	0.0001	-0.054427
2025-07-02 12:34:44	803	6.18e-06	0.0627	0.0001	-0.05005
2025-07-02 12:34:45	804	6.18e-06	0.0394	0.0001	-0.045674
2025-07-02 12:34:46	805	6.14e-06	0.025	0.0001	-0.045674
2025-07-02 12:34:47	806	6.14e-06	0.0173	0.0001	-0.063181
2025-07-02 12:34:48	807	6.12e-06	0.0125	0.0001	-0.058804
2025-07-02 12:34:49	808	6.09e-06	0.00897	0.0001	-0.054427
2025-07-02 12:34:50	809	6.03e-06	0.00654	0.0001	-0.045674
2025-07-02 12:34:51	810	6.03e-06	0.00498	0.0001	-0.063181
2025-07-02 12:34:52	811	6.03e-06	0.00397	0.0001	-0.05005
2025-07-02 12:34:53	812	6.03e-06	0.00323	0.0001	-0.045674
2025-07-02 12:34:54	813	6.03e-06	0.00269	0.0001	-0.041297
2025-07-02 12:34:55	814	6.03e-06	0.00234	0.0001	-0.05005
2025-07-02 12:34:56	815	6.01e-06	0.00205	0.0001	-0.045674
2025-07-02 12:34:57	816	5.95e-06	0.00186	0.0001	-0.054427
2025-07-02 12:34:58	817	5.93e-06	0.00171	0.0001	-0.054427
2025-07-02 12:34:59	818	5.91e-06	0.0016	0.0001	-0.063181
2025-07-02 12:35:00	819	5.93e-06	0.00151	0.0001	-0.054427
2025-07-02 12:35:01	820	5.93e-06	0.00144	0.0001	-0.058804
2025-07-02 12:35:02	821	5.93e-06	0.00139	0.0001	-0.058804
2025-07-02 12:35:03	822	5.93e-06	0.00136	0.0001	-0.058804
2025-07-02 12:35:04	823	5.93e-06	0.00134	0.0001	-0.05005
2025-07-02 12:35:05	824	5.91e-06	0.00132	0.0001	-0.054427
2025-07-02 12:35:05	824	5.93e-06	0.0013	0.0001	-0.058804
2025-07-02 12:35:06	825	5.91e-06	0.00128	0.0001	-0.03692
2025-07-02 12:35:07	826	5.93e-06	0.00127	0.0001	-0.063181
2025-07-02 12:35:08	827	5.91e-06	0.00126	0.0001	-0.058804
2025-07-02 12:35:09	828	5.91e-06	0.00124	0.0001	-0.041297
2025-07-02 12:35:10	829	5.93e-06	0.00124	0.0001	-0.032543
2025-07-02 12:35:11	830	5.93e-06	0.00123	0.0001	-0.054427
2025-07-02 12:35:12	831	5.93e-06	0.00123	0.0001	-0.05005
2025-07-02 12:35:13	832	5.84e-06	0.00123	0.0001	-0.054427
2025-07-02 12:35:14	833	5.82e-06	0.00123	0.0001	-0.041297
2025-07-02 12:35:15	834	5.84e-06	0.00123	0.0001	-0.045674
2025-07-02 12:35:16	835	5.84e-06	0.00123	0.0001	-0.058804
2025-07-02 12:35:17	836	5.82e-06	0.00123	0.0001	-0.045674
2025-07-02 12:35:18	837	5.82e-06	0.00122	0.0001	-0.041297
2025-07-02 12:35:19	838	5.84e-06	0.00123	0.0001	-0.041297
2025-07-02 12:35:20	839	5.82e-06	0.00132	0.0001	-0.045674
2025-07-02 12:35:21	840	5.82e-06	0.00144	0.0001	-0.041297
2025-07-02 12:35:22	841	2.34e-05	0.00143	0.0001	-0.03692
2025-07-02 12:35:23	842	1.95e-05	0.0011	0.0001	-0.05005
2025-07-02 12:35:24	843	1.53e-05	0.000787	0.0001	-0.058804
2025-07-02 12:35:25	844	1.4e-05	0.000582	0.0001	-0.058804
2025-07-02 12:35:26	845	1.34e-05	0.000435	0.0001	-0.063181
2025-07-02 12:35:27	846	1.31e-05	0.000335	0.000101	-0.041297
2025-07-02 12:35:28	847	1.27e-05	0.000258	0.0001	-0.045674
2025-07-02 12:35:29	848	1.25e-05	0.000211	0.0001	-0.054427
2025-07-02 12:35:30	849	1.25e-05	0.00017	0.0001	-0.063181
2025-07-02 12:35:31	850	1.22e-05	0.000142	0.000101	-0.058804
2025-07-02 12:35:31	850	1.21e-05	0.000121	0.000101	-0.041297
2025-07-02 12:35:32	851	1.2e-05	0.000104	0.000102	-0.063181
2025-07-02 12:35:33	852	1.2e-05	0.0001	0.000103	-0.05005
2025-07-02 12:35:35	854	1.18e-05	0.0001	0.000104	-0.045674
2025-07-02 12:35:36	855	1.17e-05	0.0001	0.000103	-0.058804
2025-07-02 12:35:37	856	1.16e-05	0.0001	0.000108	-0.05005
2025-07-02 12:35:38	857	1.15e-05	0.0001	0.000108	-0.063181
2025-07-02 12:35:39	858	1.15e-05	0.0001	0.000109	-0.054427
2025-07-02 12:35:40	859	1.15e-05	0.0001	0.00011	-0.067558
2025-07-02 12:35:41	860	1.13e-05	0.0001	0.000108	-0.054427
2025-07-02 12:35:42	861	1.12e-05	0.0001	0.00011	-0.054427
2025-07-02 12:35:43	862	1.12e-05	0.0001	0.000109	-0.058804
2025-07-02 12:35:44	863	1.19e-05	0.0001	0.000113	-0.05005
2025-07-02 12:35:45	864	1.22e-05	0.0001	0.000113	-0.05005
2025-07-02 12:35:46	865	1.22e-05	0.0001	0.000115	-0.054427
2025-07-02 12:35:47	866	1.22e-05	0.0001	0.000117	-0.058804
2025-07-02 12:35:48	867	1.24e-05	0.0001	0.000119	-0.058804
2025-07-02 12:35:49	868	1.25e-05	0.0001	0.000124	-0.054427
2025-07-02 12:35:50	869	1.25e-05	0.0001	0.000126	-0.058804
2025-07-02 12:35:51	870	1.25e-05	0.0001	0.00013	-0.054427
2025-07-02 12:35:52	871	1.25e-05	0.0001	0.000133	-0.063181
2025-07-02 12:35:53	872	1.25e-05	0.0001	0.000136	-0.071935
2025-07-02 12:35:54	873	1.25e-05	0.0001	0.00014	-0.054427
2025-07-02 12:35:55	874	1.25e-05	0.0001	0.000139	-0.058804
2025-07-02 12:35:56	875	1.25e-05	0.0001	0.000148	-0.05005
2025-07-02 12:35:57	876	1.25e-05	0.0001	0.000153	-0.05005
2025-07-02 12:35:58	877	1.24e-05	0.0001	0.00016	-0.058804
2025-07-02 12:35:59	878	1.25e-05	0.0001	0.000166	-0.05005
2025-07-02 12:36:01	880	1.25e-05	0.0001	0.000172	-0.045674
2025-07-02 12:36:02	881	1.25e-05	0.0001	0.000177	-0.05005
2025-07-02 12:36:03	882	1.25e-05	0.0001	0.000177	-0.05005
2025-07-02 12:36:04	883	1.25e-05	0.0001	0.000181	-0.05005
2025-07-02 12:36:05	884	1.25e-05	0.0001	0.000188	-0.05005
2025-07-02 12:36:05	884	1.25e-05	0.0001	0.000188	-0.054427
2025-07-02 12:36:06	885	1.25e-05	0.0001	0.000191	-0.045674
2025-07-02 12:36:07	886	1.24e-05	0.0001	0.000194	-0.063181
2025-07-02 12:36:09	888	1.24e-05	0.0001	0.000198	-0.054427
2025-07-02 12:36:10	889	1.22e-05	0.0001	0.000201	-0.058804
2025-07-02 12:36:11	890	1.22e-05	0.0001	0.000204	-0.041297
2025-07-02 12:36:12	891	1.22e-05	0.0001	0.000204	-0.05005
2025-07-02 12:36:13	892	1.22e-05	0.0001	0.000202	-0.058804
2025-07-02 12:36:14	893	1.22e-05	0.0001	0.000203	-0.058804
2025-07-02 12:36:15	894	1.22e-05	0.0001	0.000201	-0.05005
2025-07-02 12:36:16	895	1.22e-05	0.0001	0.000199	-0.058804
2025-07-02 12:36:17	896	1.21e-05	0.0001	0.000202	-0.054427
2025-07-02 12:36:18	897	1.09e-05	0.0001	0.000203	-0.058804
2025-07-02 12:36:19	898	1.08e-05	0.0001	0.000215	-0.05005
2025-07-02 12:36:20	899	1.06e-05	0.0001	0.00023	-0.054427
2025-07-02 12:36:21	900	8.1e-06	0.0001	0.000245	-0.063181
2025-07-02 12:36:22	901	7.61e-06	0.0001	0.000281	-0.058804
2025-07-02 12:36:23	902	7.55e-06	0.0001	0.000322	-0.063181
2025-07-02 12:36:23	902	7.43e-06	0.0001	0.000366	-0.045674
2025-07-02 12:36:24	903	7.43e-06	0.0001	0.000403	-0.058804
2025-07-02 12:36:25	904	7.31e-06	0.0001	0.000444	-0.054427
2025-07-02 12:36:27	906	7.31e-06	0.0001	0.000487	-0.058804
2025-07-02 12:36:28	907	7.31e-06	0.0001	0.000541	-0.054427
2025-07-02 12:36:29	908	7.31e-06	0.0001	0.000575	-0.071935
2025-07-02 12:36:30	909	7.16e-06	0.0001	0.000615	-0.05005
2025-07-02 12:36:31	910	7.16e-06	0.0001	0.000652	-0.063181
2025-07-02 12:36:31	910	7.13e-06	0.0001	0.000688	-0.063181
2025-07-02 12:36:32	911	7.13e-06	0.0001	0.000722	-0.058804
2025-07-02 12:36:33	912	7.13e-06	0.0001	0.000754	-0.05005
2025-07-02 12:36:35	914	7.13e-06	0.0001	0.00078	-0.05005
2025-07-02 12:36:36	915	7.13e-06	0.0001	0.000825	-0.05005
2025-07-02 12:36:37	916	6.98e-06	0.0001	0.000855	-0.054427
2025-07-02 12:36:38	917	6.95e-06	0.0001	0.000887	-0.063181
2025-07-02 12:36:39	918	6.98e-06	0.0001	0.000919	-0.054427
2025-07-02 12:36:40	919	6.98e-06	0.0001	0.000951	-0.054427
2025-07-02 12:36:40	919	6.98e-06	0.0001	0.000972	-0.054427
2025-07-02 12:36:41	920	6.98e-06	0.0001	0.000993	-0.045674
2025-07-02 12:36:42	921	6.98e-06	0.0001	0.00101	-0.05005
2025-07-02 12:36:43	922	6.98e-06	0.0001	0.00104	-0.05005
2025-07-02 12:36:44	923	6.88e-06	0.0001	0.00105	-0.058804
2025-07-02 12:36:45	924	6.86e-06	0.0001	0.00109	-0.054427
2025-07-02 12:36:46	925	6.84e-06	0.0001	0.00111	-0.045674
2025-07-02 12:36:47	926	6.86e-06	0.0001	0.00114	-0.054427
2025-07-02 12:36:48	927	6.86e-06	0.0001	0.00117	-0.05005
2025-07-02 12:36:49	928	6.84e-06	0.0001	0.0012	-0.058804
2025-07-02 12:36:50	929	6.86e-06	0.0001	0.00124	-0.058804
2025-07-02 12:36:51	930	6.86e-06	0.0001	0.00127	-0.03692
2025-07-02 12:36:52	931	6.86e-06	0.0001	0.00131	-0.05005
2025-07-02 12:36:53	932	6.86e-06	0.0001	0.00134	-0.063181
2025-07-02 12:36:54	933	6.86e-06	0.0001	0.00137	-0.05005
2025-07-02 12:36:55	934	6.86e-06	0.0001	0.00141	-0.05005
2025-07-02 12:36:56	935	6.86e-06	0.0001	0.00145	-0.054427
2025-07-02 12:36:57	936	6.78e-06	0.0001	0.00153	-0.045674
2025-07-02 12:36:58	937	6.74e-06	0.0001	0.00158	-0.063181
2025-07-02 12:36:59	938	6.76e-06	0.0001	0.00166	-0.054427
2025-07-02 12:37:00	939	6.74e-06	0.0001	0.00176	-0.041297
2025-07-02 12:37:01	940	6.74e-06	0.0001	0.00189	-0.054427
2025-07-02 12:37:02	941	6.74e-06	0.0001	0.00198	-0.045674
2025-07-02 12:37:03	942	6.74e-06	0.0001	0.0022	-0.041297
2025-07-02 12:37:04	943	6.74e-06	0.0001	0.00234	-0.05005
2025-07-02 12:37:05	944	6.74e-06	0.0001	0.00267	-0.054427
2025-07-02 12:37:05	944	6.76e-06	0.0001	0.00292	-0.058804
2025-07-02 12:37:07	946	6.74e-06	0.0001	0.00335	-0.054427
2025-07-02 12:37:07	946	6.74e-06	0.0001	0.00425	-0.05005
2025-07-02 12:37:08	947	6.76e-06	0.0001	0.00483	-0.05005
2025-07-02 12:37:09	948	6.74e-06	0.0001	0.00664	-0.03692
2025-07-02 12:37:10	949	6.74e-06	0.0001	0.00792	-0.03692
2025-07-02 12:37:11	950	6.76e-06	0.0001	0.0117	-0.028166
2025-07-02 12:37:12	951	6.74e-06	0.0001	0.0143	-0.045674
2025-07-02 12:37:13	952	6.74e-06	0.0001	0.0202	-0.023789
2025-07-02 12:37:14	953	6.74e-06	0.0001	0.0271	-0.015035
2025-07-02 12:37:15	954	6.72e-06	0.0001	0.035	-0.019412
2025-07-02 12:37:16	955	6.67e-06	0.0001	0.0418	-0.015035
2025-07-02 12:37:17	956	6.65e-06	0.0001	0.0467	-0.010658
2025-07-02 12:37:18	957	6.65e-06	0.0001	0.0499	-0.010658
2025-07-02 12:37:19	958	6.65e-06	0.0001	0.0515	-0.015035
2025-07-02 12:37:20	959	6.63e-06	0.0001	0.052	-0.010658
2025-07-02 12:37:21	960	6.65e-06	0.0001	0.052	-0.010658
2025-07-02 12:37:22	961	6.65e-06	0.0001	0.052	-0.010658
2025-07-02 12:37:23	962	6.65e-06	0.0001	0.0523	-0.015035
2025-07-02 12:37:24	963	6.65e-06	0.0001	0.0525	-0.006281
2025-07-02 12:37:25	964	6.65e-06	0.0001	0.0527	-0.019412
2025-07-02 12:37:26	965	6.63e-06	0.0001	0.0529	-0.015035
2025-07-02 12:37:27	966	6.65e-06	0.0001	0.0531	-0.006281
2025-07-02 12:37:28	967	6.65e-06	0.0001	0.0533	-0.006281
2025-07-02 12:37:29	968	6.65e-06	0.0001	0.0536	-0.006281
2025-07-02 12:37:30	969	6.65e-06	0.0001	0.0537	-0.010658
2025-07-02 12:37:31	970	6.65e-06	0.0001	0.054	-0.006281
2025-07-02 12:37:32	971	6.65e-06	0.0001	0.0541	-0.019412
2025-07-02 12:37:33	972	6.65e-06	0.0001	0.0544	-0.015035
2025-07-02 12:37:34	973	6.65e-06	0.0001	0.0548	0.002472
2025-07-02 12:37:35	974	6.65e-06	0.0001	0.0549	-0.006281
2025-07-02 12:37:36	975	6.65e-06	0.0001	0.0555	-0.010658
2025-07-02 12:37:37	976	6.65e-06	0.0001	0.0562	-0.001904
2025-07-02 12:37:38	977	6.65e-06	0.0001	0.0567	-0.006281
2025-07-02 12:37:39	978	6.65e-06	0.0001	0.0582	-0.001904
2025-07-02 12:37:40	979	6.65e-06	0.0001	0.0593	-0.015035
2025-07-02 12:37:41	980	6.65e-06	0.0001	0.0618	0.011226
2025-07-02 12:37:41	980	6.65e-06	0.0001	0.0683	0.002472
2025-07-02 12:37:42	981	6.65e-06	0.0001	0.074	0.015603
2025-07-02 12:37:43	982	6.65e-06	0.0001	0.0935	0.046242
2025-07-02 12:37:44	983	6.65e-06	0.0001	0.113	0.037488
2025-07-02 12:37:45	984	6.65e-06	0.0001	0.139	0.072503
2025-07-02 12:37:46	985	6.65e-06	0.0001	0.157	0.107518
2025-07-02 12:37:47	986	6.65e-06	0.0001	0.192	0.138157
2025-07-02 12:37:48	987	6.65e-06	0.0001	0.227	0.173172
2025-07-02 12:37:49	988	6.63e-06	0.0001	0.265	0.212564
2025-07-02 12:37:50	989	6.63e-06	0.0001	0.304	0.247579
2025-07-02 12:37:51	990	6.55e-06	0.0001	0.347	0.304479
2025-07-02 12:37:52	991	6.57e-06	0.0001	0.388	0.357002
2025-07-02 12:37:53	992	6.55e-06	0.0001	0.455	0.396394
2025-07-02 12:37:54	993	6.55e-06	0.0001	0.487	0.448917
2025-07-02 12:37:55	994	6.55e-06	0.0001	0.56	0.518948
2025-07-02 12:37:56	995	6.55e-06	0.0001	0.602	0.567094
2025-07-02 12:37:57	996	6.55e-06	0.0001	0.674	0.637124
2025-07-02 12:37:58	997	6.55e-06	0.0001	0.721	0.707155
2025-07-02 12:37:59	998	6.55e-06	0.0001	0.806	0.777185
2025-07-02 12:38:00	999	6.55e-06	0.0001	0.849	0.829708
2025-07-02 12:38:01	1000	6.53e-06	0.0001	0.939	0.917247
2025-07-02 12:38:02	1001	6.53e-06	0.0001	0.986	0.991654
2025-07-02 12:38:03	1002	6.55e-06	0.0001	1.09	1.06168
2025-07-02 12:38:04	1003	6.53e-06	0.0001	1.16	1.14485
2025-07-02 12:38:05	1004	6.53e-06	0.0001	1.23	1.20612
2025-07-02 12:38:06	1005	6.55e-06	0.0001	1.28	1.29366
2025-07-02 12:38:07	1006	6.55e-06	0.0001	1.36	1.37682
2025-07-02 12:38:07	1006	6.55e-06	0.0001	1.46	1.44685
2025-07-02 12:38:08	1007	6.53e-06	0.0001	1.53	1.53001
2025-07-02 12:38:09	1008	6.55e-06	0.0001	1.6	1.6088
2025-07-02 12:38:10	1009	6.55e-06	0.0001	1.66	1.67445
2025-07-02 12:38:11	1010	6.53e-06	0.0001	1.73	1.75761
2025-07-02 12:38:12	1011	6.55e-06	0.0001	1.81	1.81014
2025-07-02 12:38:13	1012	6.55e-06	0.0001	1.88	1.90643
2025-07-02 12:38:14	1013	6.55e-06	0.0001	1.96	1.96771
2025-07-02 12:38:15	1014	6.55e-06	0.0001	2.02	2.04211
2025-07-02 12:38:16	1015	6.55e-06	0.0001	2.08	2.10339
2025-07-02 12:38:17	1016	6.55e-06	0.0001	2.13	2.16029
2025-07-02 12:38:18	1017	6.55e-06	0.0001	2.18	2.23032
2025-07-02 12:38:19	1018	6.55e-06	0.0001	2.23	2.27409
2025-07-02 12:38:20	1019	6.55e-06	0.0001	2.28	2.33537
2025-07-02 12:38:21	1020	6.53e-06	0.0001	2.33	2.38351
2025-07-02 12:38:22	1021	6.55e-06	0.0001	2.37	2.42728
2025-07-02 12:38:23	1022	6.53e-06	0.0001	2.41	2.47105
2025-07-02 12:38:24	1023	6.55e-06	0.0001	2.46	2.51482
2025-07-02 12:38:25	1024	6.55e-06	0.0001	2.49	2.55421
2025-07-02 12:38:26	1025	6.55e-06	0.0001	2.53	2.58485
2025-07-02 12:38:27	1026	6.55e-06	0.0001	2.56	2.62862
2025-07-02 12:38:28	1027	6.55e-06	0.0001	2.59	2.65926
2025-07-02 12:38:29	1028	6.55e-06	0.0001	2.63	2.68989
2025-07-02 12:38:30	1029	6.55e-06	0.0001	2.66	2.70303
2025-07-02 12:38:31	1030	6.53e-06	0.0001	2.68	2.72491
2025-07-02 12:38:32	1031	6.53e-06	0.0001	2.7	2.7468
2025-07-02 12:38:32	1031	6.55e-06	0.0001	2.72	2.7643
2025-07-02 12:38:33	1032	6.55e-06	0.0001	2.74	2.79932
2025-07-02 12:38:34	1033	6.53e-06	0.0001	2.76	2.79494
2025-07-02 12:38:35	1034	6.53e-06	0.0001	2.78	2.82996
2025-07-02 12:38:36	1035	6.55e-06	0.0001	2.79	2.82996
2025-07-02 12:38:37	1036	6.55e-06	0.0001	2.8	2.84309
2025-07-02 12:38:38	1037	6.55e-06	0.0001	2.82	2.86059
2025-07-02 12:38:39	1038	6.55e-06	0.0001	2.83	2.86497
2025-07-02 12:38:40	1039	6.55e-06	0.0001	2.84	2.8781
2025-07-02 12:38:41	1040	6.55e-06	0.0001	2.84	2.89999
2025-07-02 12:38:42	1041	6.55e-06	0.0001	2.86	2.91312
2025-07-02 12:38:43	1042	6.55e-06	0.0001	2.86	2.90874
2025-07-02 12:38:44	1043	6.53e-06	0.0001	2.87	2.90874
2025-07-02 12:38:45	1044	6.55e-06	0.0001	2.88	2.92187
2025-07-02 12:38:46	1045	6.55e-06	0.0001	2.89	2.93063
2025-07-02 12:38:47	1046	6.53e-06	0.0001	2.89	2.93938
2025-07-02 12:38:48	1047	6.55e-06	0.0001	2.9	2.93063
2025-07-02 12:38:49	1048	6.53e-06	0.0001	2.9	2.93938
2025-07-02 12:38:50	1049	6.53e-06	0.0001	2.9	2.97002
2025-07-02 12:38:51	1050	6.47e-06	0.0001	2.91	2.95251
2025-07-02 12:38:52	1051	6.47e-06	0.0001	2.92	2.95689
2025-07-02 12:38:53	1052	6.47e-06	0.0001	2.92	2.97002
2025-07-02 12:38:54	1053	6.47e-06	0.0001	2.93	2.98315
2025-07-02 12:38:55	1054	6.43e-06	0.0001	2.94	2.97002
2025-07-02 12:38:56	1055	6.45e-06	0.0001	2.93	2.96126
2025-07-02 12:38:57	1056	6.43e-06	0.0001	2.93	2.97002
2025-07-02 12:38:58	1057	6.43e-06	0.0001	2.93	2.98753
2025-07-02 12:38:58	1057	6.43e-06	0.0001	2.94	2.97877
2025-07-02 12:38:59	1058	6.43e-06	0.0001	2.94	3.00066
2025-07-02 12:39:00	1059	6.45e-06	0.0001	2.95	2.98753
2025-07-02 12:39:01	1060	6.43e-06	0.0001	2.95	2.99628
2025-07-02 12:39:02	1061	6.43e-06	0.0001	2.95	3.00066
2025-07-02 12:39:03	1062	6.45e-06	0.0001	2.95	3.00066
2025-07-02 12:39:04	1063	6.43e-06	0.0001	2.95	3.00503
2025-07-02 12:39:05	1064	6.43e-06	0.0001	2.95	3.01379
2025-07-02 12:39:06	1065	6.43e-06	0.0001	2.95	3.00503
2025-07-02 12:39:07	1066	6.43e-06	0.0001	2.96	3.00941
2025-07-02 12:39:08	1067	6.43e-06	0.0001	2.96	3.00941
2025-07-02 12:39:09	1068	6.45e-06	0.0001	2.97	3.02254
2025-07-02 12:39:10	1069	6.45e-06	0.0001	2.96	3.01379
2025-07-02 12:39:11	1070	6.43e-06	0.0001	2.97	3.01379
2025-07-02 12:39:12	1071	6.43e-06	0.0001	2.96	3.02254
2025-07-02 12:39:13	1072	6.43e-06	0.0001	2.96	3.01816
2025-07-02 12:39:14	1073	6.43e-06	0.0001	2.96	3.01816
2025-07-02 12:39:15	1074	6.43e-06	0.0001	2.97	3.01816
2025-07-02 12:39:16	1075	6.43e-06	0.0001	2.96	3.01816
2025-07-02 12:39:17	1076	6.43e-06	0.0001	2.96	3.01816
2025-07-02 12:39:19	1078	6.43e-06	0.0001	2.96	3.01816
2025-07-02 12:39:20	1079	6.45e-06	0.0001	2.97	3.01379
2025-07-02 12:39:21	1080	6.43e-06	0.0001	2.97	3.02692
2025-07-02 12:39:22	1081	6.43e-06	0.0001	2.96	3.00066
2025-07-02 12:39:23	1082	6.43e-06	0.0001	2.97	3.01816
2025-07-02 12:39:23	1082	6.43e-06	0.0001	2.97	3.01379
2025-07-02 12:39:24	1083	6.43e-06	0.0001	2.96	3.00941
2025-07-02 12:39:25	1084	6.43e-06	0.0001	2.96	3.01816
2025-07-02 12:39:27	1086	6.43e-06	0.0001	2.96	3.01816
2025-07-02 12:39:28	1087	6.43e-06	0.0001	2.97	3.00066
2025-07-02 12:39:29	1088	6.43e-06	0.0001	2.97	3.00066
2025-07-02 12:39:30	1089	6.43e-06	0.0001	2.97	3.00503
2025-07-02 12:39:31	1090	6.45e-06	0.0001	2.96	3.01816
2025-07-02 12:39:32	1091	6.45e-06	0.0001	2.96	3.01379
2025-07-02 12:39:33	1092	6.45e-06	0.0001	2.96	3.01816
2025-07-02 12:39:34	1093	6.43e-06	0.0001	2.95	3.00503
2025-07-02 12:39:35	1094	6.43e-06	0.0001	2.95	2.99628
2025-07-02 12:39:36	1095	6.45e-06	0.0001	2.95	3.01816
2025-07-02 12:39:37	1096	6.43e-06	0.0001	2.94	3.00503
2025-07-02 12:39:38	1097	6.43e-06	0.0001	2.95	3.00941
2025-07-02 12:39:39	1098	6.43e-06	0.0001	2.95	3.01816
2025-07-02 12:39:40	1099	6.45e-06	0.0001	2.94	3.01816
2025-07-02 12:39:41	1100	6.45e-06	0.0001	2.94	3.00503
2025-07-02 12:39:42	1101	6.43e-06	0.0001	2.95	3.00941
2025-07-02 12:39:43	1102	6.43e-06	0.0001	2.95	3.01379
2025-07-02 12:39:44	1103	6.43e-06	0.0001	2.95	3.01379
2025-07-02 12:39:45	1104	6.45e-06	0.0001	2.95	3.00941
2025-07-02 12:39:46	1105	6.43e-06	0.0001	2.95	3.01816
2025-07-02 12:39:47	1106	6.43e-06	0.0001	2.95	3.00503
2025-07-02 12:39:48	1107	6.45e-06	0.0001	2.95	3.00941
2025-07-02 12:39:49	1108	6.43e-06	0.0001	2.95	3.00941
2025-07-02 12:39:49	1108	6.43e-06	0.0001	2.95	3.01816
2025-07-02 12:39:50	1109	6.43e-06	0.0001	2.95	3.01816
2025-07-02 12:39:51	1110	6.43e-06	0.0001	2.94	3.01816
2025-07-02 12:39:53	1112	6.43e-06	0.0001	2.95	3.02692
2025-07-02 12:39:54	1113	6.43e-06	0.0001	2.95	3.01379
2025-07-02 12:39:55	1114	6.43e-06	0.0001	2.95	3.00941
2025-07-02 12:39:56	1115	6.43e-06	0.0001	2.94	3.00941
2025-07-02 12:39:57	1116	6.43e-06	0.0001	2.94	3.00066
2025-07-02 12:39:58	1117	6.45e-06	0.0001	2.94	3.01379
2025-07-02 12:39:59	1118	6.45e-06	0.0001	2.93	3.00503
2025-07-02 12:40:01	1120	6.43e-06	0.0001	2.93	3.01379
2025-07-02 12:40:02	1121	6.43e-06	0.0001	2.93	3.00066
2025-07-02 12:40:03	1122	6.43e-06	0.0001	2.93	3.00941
2025-07-02 12:40:04	1123	6.43e-06	0.0001	2.94	2.99628
2025-07-02 12:40:05	1124	6.43e-06	0.0001	2.93	3.02254
2025-07-02 12:40:07	1126	6.43e-06	0.0001	2.94	3.00066
2025-07-02 12:40:07	1126	6.43e-06	0.0001	2.94	3.00503
2025-07-02 12:40:08	1127	6.43e-06	0.0001	2.94	3.00503
2025-07-02 12:40:09	1128	6.43e-06	0.0001	2.94	2.99628
2025-07-02 12:40:10	1129	6.43e-06	0.0001	2.93	3.01379
2025-07-02 12:40:11	1130	6.45e-06	0.0001	2.93	3.01816
2025-07-02 12:40:13	1132	6.45e-06	0.0001	2.93	2.9919
2025-07-02 12:40:14	1133	6.45e-06	0.0001	2.93	2.99628
2025-07-02 12:40:15	1134	6.43e-06	0.0001	2.92	3.00066
2025-07-02 12:40:15	1134	6.43e-06	0.0001	2.92	3.00066
2025-07-02 12:40:16	1135	6.43e-06	0.0001	2.92	3.00941
2025-07-02 12:40:17	1136	6.43e-06	0.0001	2.92	3.00941
2025-07-02 12:40:18	1137	6.45e-06	0.0001	2.92	3.00066
2025-07-02 12:40:19	1138	6.43e-06	0.0001	2.92	2.99628
2025-07-02 12:40:20	1139	6.43e-06	0.0001	2.92	2.98315
2025-07-02 12:40:21	1140	6.43e-06	0.0001	2.92	2.9919
2025-07-02 12:40:22	1141	6.43e-06	0.0001	2.92	3.00503
2025-07-02 12:40:23	1142	6.43e-06	0.0001	2.92	3.00066
2025-07-02 12:40:24	1143	6.45e-06	0.0001	2.92	2.98315
2025-07-02 12:40:25	1144	6.45e-06	0.0001	2.91	2.9919
2025-07-02 12:40:27	1146	6.45e-06	0.0001	2.91	2.97877
2025-07-02 12:40:28	1147	6.43e-06	0.0001	2.9	2.9919
2025-07-02 12:40:29	1148	6.43e-06	0.0001	2.9	2.98753
2025-07-02 12:40:30	1149	6.43e-06	0.0001	2.9	2.9919
2025-07-02 12:40:31	1150	6.43e-06	0.0001	2.9	2.9919
2025-07-02 12:40:32	1151	6.43e-06	0.0001	2.9	2.98315
2025-07-02 12:40:33	1152	6.43e-06	0.0001	2.91	2.96126
2025-07-02 12:40:33	1152	6.43e-06	0.0001	2.9	2.98315
2025-07-02 12:40:35	1154	6.43e-06	0.0001	2.89	2.97439
2025-07-02 12:40:36	1155	6.45e-06	0.0001	2.89	2.98315
2025-07-02 12:40:37	1156	6.43e-06	0.0001	2.89	2.96564
2025-07-02 12:40:38	1157	6.43e-06	0.0001	2.88	2.95689
2025-07-02 12:40:39	1158	6.45e-06	0.0001	2.88	2.96564
2025-07-02 12:40:40	1159	6.43e-06	0.0001	2.87	2.96564
2025-07-02 12:40:41	1160	6.43e-06	0.0001	2.87	2.94813
2025-07-02 12:40:41	1160	6.43e-06	0.0001	2.86	2.94813
2025-07-02 12:40:42	1161	6.43e-06	0.0001	2.86	2.935
2025-07-02 12:40:43	1162	6.43e-06	0.0001	2.85	2.90874
2025-07-02 12:40:44	1163	6.43e-06	0.0001	2.84	2.89999
2025-07-02 12:40:45	1164	6.43e-06	0.0001	2.83	2.88248
2025-07-02 12:40:46	1165	6.43e-06	0.0001	2.82	2.89123
2025-07-02 12:40:47	1166	6.43e-06	0.0001	2.82	2.89123
2025-07-02 12:40:48	1167	6.43e-06	0.0001	2.8	2.87373
2025-07-02 12:40:49	1168	6.43e-06	0.0001	2.79	2.85184
2025-07-02 12:40:50	1169	6.45e-06	0.0001	2.78	2.83433
2025-07-02 12:40:51	1170	6.43e-06	0.0001	2.76	2.83433
2025-07-02 12:40:52	1171	6.43e-06	0.0001	2.75	2.81683
2025-07-02 12:40:53	1172	6.43e-06	0.0001	2.73	2.79056
2025-07-02 12:40:54	1173	6.43e-06	0.0001	2.71	2.76868
2025-07-02 12:40:55	1174	6.43e-06	0.0001	2.69	2.75555
2025-07-02 12:40:56	1175	6.45e-06	0.0001	2.66	2.72053
2025-07-02 12:40:57	1176	6.43e-06	0.0001	2.63	2.68552
2025-07-02 12:40:59	1178	6.43e-06	0.0001	2.61	2.66801
2025-07-02 12:40:59	1178	6.43e-06	0.0001	2.55	2.59798
2025-07-02 12:41:00	1179	6.45e-06	0.0001	2.53	2.58923
2025-07-02 12:41:01	1180	6.43e-06	0.0001	2.49	2.54983
2025-07-02 12:41:02	1181	6.43e-06	0.0001	2.46	2.5192
2025-07-02 12:41:03	1182	6.43e-06	0.0001	2.42	2.50606
2025-07-02 12:41:04	1183	6.43e-06	0.0001	2.41	2.46667
2025-07-02 12:41:05	1184	6.43e-06	0.0001	2.38	2.43603
2025-07-02 12:41:06	1185	6.41e-06	0.0001	2.35	2.4229
2025-07-02 12:41:07	1186	6.41e-06	0.0001	2.32	2.4054
2025-07-02 12:41:08	1187	6.41e-06	0.0001	2.31	2.37914
2025-07-02 12:41:09	1188	6.39e-06	0.0001	2.29	2.3485
2025-07-02 12:41:10	1189	6.41e-06	0.0001	2.28	2.33974
2025-07-02 12:41:11	1190	6.43e-06	0.0001	2.26	2.33537
2025-07-02 12:41:12	1191	6.41e-06	0.0001	2.25	2.30473
2025-07-02 12:41:13	1192	6.39e-06	0.0001	2.24	2.30473
2025-07-02 12:41:14	1193	6.43e-06	0.0001	2.23	2.3091
2025-07-02 12:41:15	1194	6.41e-06	0.0001	2.21	2.29597
2025-07-02 12:41:16	1195	6.41e-06	0.0001	2.21	2.27409
2025-07-02 12:41:17	1196	6.41e-06	0.0001	2.21	2.27409
2025-07-02 12:41:18	1197	6.41e-06	0.0001	2.2	2.27409
2025-07-02 12:41:19	1198	6.39e-06	0.0001	2.2	2.26971
2025-07-02 12:41:20	1199	6.39e-06	0.0001	2.2	2.26096
2025-07-02 12:41:21	1200	6.36e-06	0.0001	2.19	2.24783
2025-07-02 12:41:22	1201	6.36e-06	0.0001	2.19	2.2522
2025-07-02 12:41:23	1202	6.38e-06	0.0001	2.19	2.25658
2025-07-02 12:41:24	1203	6.34e-06	0.0001	2.19	2.23907
2025-07-02 12:41:25	1204	6.34e-06	0.0001	2.18	2.23907
2025-07-02 12:41:26	1205	6.34e-06	0.0001	2.18	2.24783
2025-07-02 12:41:27	1206	6.34e-06	0.0001	2.18	2.23907
2025-07-02 12:41:28	1207	6.34e-06	0.0001	2.18	2.23907
2025-07-02 12:41:29	1208	6.34e-06	0.0001	2.18	2.22594
2025-07-02 12:41:30	1209	6.34e-06	0.0001	2.17	2.23032
2025-07-02 12:41:31	1210	6.34e-06	0.0001	2.17	2.23032
2025-07-02 12:41:32	1211	6.34e-06	0.0001	2.17	2.23032
2025-07-02 12:41:33	1212	6.34e-06	0.0001	2.16	2.22594
2025-07-02 12:41:34	1213	6.34e-06	0.0001	2.17	2.23032
2025-07-02 12:41:35	1214	6.34e-06	0.0001	2.17	2.24345
2025-07-02 12:41:36	1215	6.34e-06	0.0001	2.16	2.22157
2025-07-02 12:41:37	1216	6.34e-06	0.0001	2.17	2.22594
2025-07-02 12:41:38	1217	6.34e-06	0.0001	2.16	2.22157
2025-07-02 12:41:39	1218	6.34e-06	0.0001	2.16	2.20844
2025-07-02 12:41:40	1219	6.32e-06	0.0001	2.16	2.21281
2025-07-02 12:41:41	1220	6.34e-06	0.0001	2.17	2.23907
2025-07-02 12:41:42	1221	6.34e-06	0.0001	2.16	2.22594
2025-07-02 12:41:43	1222	6.34e-06	0.0001	2.16	2.21281
2025-07-02 12:41:44	1223	6.34e-06	0.0001	2.16	2.21281
2025-07-02 12:41:45	1224	6.32e-06	0.0001	2.16	2.22594
2025-07-02 12:41:46	1225	6.32e-06	0.0001	2.16	2.22157
2025-07-02 12:41:47	1226	6.34e-06	0.0001	2.16	2.21281
2025-07-02 12:41:48	1227	6.34e-06	0.0001	2.15	2.19968
2025-07-02 12:41:49	1228	6.34e-06	0.0001	2.15	2.21281
2025-07-02 12:41:50	1229	6.34e-06	0.0001	2.15	2.20406
2025-07-02 12:41:50	1229	6.34e-06	0.0001	2.15	2.20406
2025-07-02 12:41:51	1230	6.34e-06	0.0001	2.14	2.19968
2025-07-02 12:41:52	1231	6.34e-06	0.0001	2.14	2.20406
2025-07-02 12:41:53	1232	6.34e-06	0.0001	2.13	2.19093
2025-07-02 12:41:54	1233	6.34e-06	0.0001	2.13	2.19968
2025-07-02 12:41:55	1234	6.34e-06	0.0001	2.12	2.1953
2025-07-02 12:41:56	1235	6.34e-06	0.0001	2.12	2.18217
2025-07-02 12:41:57	1236	6.34e-06	0.0001	2.12	2.19968
2025-07-02 12:41:58	1237	6.34e-06	0.0001	2.12	2.18655
2025-07-02 12:41:59	1238	6.34e-06	0.0001	2.11	2.1778
2025-07-02 12:42:00	1239	6.34e-06	0.0001	2.11	2.16467
2025-07-02 12:42:01	1240	6.34e-06	0.0001	2.11	2.17342
2025-07-02 12:42:02	1241	6.34e-06	0.0001	2.11	2.17342
2025-07-02 12:42:03	1242	6.34e-06	0.0001	2.1	2.16467
2025-07-02 12:42:04	1243	6.34e-06	0.0001	2.1	2.16029
2025-07-02 12:42:05	1244	6.34e-06	0.0001	2.1	2.17342
2025-07-02 12:42:06	1245	6.34e-06	0.0001	2.1	2.17342
2025-07-02 12:42:07	1246	6.34e-06	0.0001	2.1	2.16467
2025-07-02 12:42:08	1247	6.34e-06	0.0001	2.09	2.17342
2025-07-02 12:42:09	1248	6.34e-06	0.0001	2.09	2.1778
2025-07-02 12:42:10	1249	6.34e-06	0.0001	2.09	2.16904
2025-07-02 12:42:11	1250	6.34e-06	0.0001	2.09	2.15591
2025-07-02 12:42:12	1251	6.34e-06	0.0001	2.09	2.17342
2025-07-02 12:42:13	1252	6.34e-06	0.0001	2.08	2.1778
2025-07-02 12:42:14	1253	6.34e-06	0.0001	2.08	2.16467
2025-07-02 12:42:15	1254	6.34e-06	0.0001	2.08	2.16029
2025-07-02 12:42:16	1255	6.34e-06	0.0001	2.08	2.16467
2025-07-02 12:42:17	1256	6.34e-06	0.0001	2.08	2.15591
2025-07-02 12:42:17	1256	6.36e-06	0.0001	2.06	2.15591
2025-07-02 12:42:19	1258	6.34e-06	0.0001	2.06	2.16029
2025-07-02 12:42:19	1258	6.34e-06	0.0001	2.06	2.15153
2025-07-02 12:42:20	1259	6.34e-06	0.0001	2.06	2.16029
2025-07-02 12:42:21	1260	6.34e-06	0.0001	2.06	2.16467
2025-07-02 12:42:22	1261	6.34e-06	0.0001	2.06	2.15591
2025-07-02 12:42:23	1262	6.34e-06	0.0001	2.06	2.13403
2025-07-02 12:42:24	1263	6.34e-06	0.0001	2.06	2.13841
2025-07-02 12:42:25	1264	6.34e-06	0.0001	2.06	2.14278
2025-07-02 12:42:26	1265	6.34e-06	0.0001	2.05	2.12965
2025-07-02 12:42:27	1266	6.34e-06	0.0001	2.04	2.14278
2025-07-02 12:42:28	1267	6.32e-06	0.0001	2.04	2.12965
2025-07-02 12:42:29	1268	6.34e-06	0.0001	2.04	2.14278
2025-07-02 12:42:30	1269	6.34e-06	0.0001	2.04	2.13841
2025-07-02 12:42:31	1270	6.34e-06	0.0001	2.04	2.13403
2025-07-02 12:42:32	1271	6.34e-06	0.0001	2.03	2.13403
2025-07-02 12:42:33	1272	6.34e-06	0.0001	2.03	2.12965
2025-07-02 12:42:34	1273	6.34e-06	0.0001	2.03	2.12965
2025-07-02 12:42:35	1274	6.34e-06	0.0001	2.03	2.12965
2025-07-02 12:42:36	1275	6.34e-06	0.0001	2.03	2.14278
2025-07-02 12:42:37	1276	6.34e-06	0.0001	2.02	2.1209
2025-07-02 12:42:38	1277	6.34e-06	0.0001	2.02	2.13841
2025-07-02 12:42:39	1278	6.34e-06	0.0001	2.02	2.11652
2025-07-02 12:42:40	1279	6.34e-06	0.0001	2.02	2.14278
2025-07-02 12:42:41	1280	6.34e-06	0.0001	2.02	2.12527
2025-07-02 12:42:42	1281	6.34e-06	0.0001	2.02	2.11652
2025-07-02 12:42:43	1282	6.34e-06	0.0001	2.02	2.13403
2025-07-02 12:42:43	1282	6.34e-06	0.0001	2.01	2.12527
2025-07-02 12:42:44	1283	6.34e-06	0.0001	2.01	2.11652
2025-07-02 12:42:45	1284	6.34e-06	0.0001	2.01	2.12965
2025-07-02 12:42:46	1285	6.34e-06	0.0001	2.01	2.10777
2025-07-02 12:42:47	1286	6.34e-06	0.0001	2.01	2.10777
2025-07-02 12:42:48	1287	6.34e-06	0.0001	2.01	2.11652
2025-07-02 12:42:49	1288	6.34e-06	0.0001	2	2.11214
2025-07-02 12:42:50	1289	6.34e-06	0.0001	2	2.11214
2025-07-02 12:42:51	1290	6.34e-06	0.0001	2	2.11214
2025-07-02 12:42:52	1291	6.34e-06	0.0001	2	2.11214
2025-07-02 12:42:53	1292	6.34e-06	0.0001	2	2.1209
2025-07-02 12:42:54	1293	6.34e-06	0.0001	1.99	2.11214
2025-07-02 12:42:55	1294	6.34e-06	0.0001	1.99	2.11214
2025-07-02 12:42:56	1295	6.34e-06	0.0001	1.99	2.09901
2025-07-02 12:42:57	1296	6.34e-06	0.0001	1.99	2.10777
2025-07-02 12:42:58	1297	6.34e-06	0.0001	1.98	2.09901
2025-07-02 12:42:59	1298	6.34e-06	0.0001	1.98	2.10777
2025-07-02 12:43:00	1299	6.34e-06	0.0001	1.97	2.09464
2025-07-02 12:43:01	1300	6.36e-06	0.0001	1.98	2.09901
2025-07-02 12:43:02	1301	6.34e-06	0.0001	1.97	2.09901
2025-07-02 12:43:03	1302	6.34e-06	0.0001	1.97	2.10339
2025-07-02 12:43:04	1303	6.34e-06	0.0001	1.97	2.0815
2025-07-02 12:43:05	1304	6.34e-06	0.0001	1.97	2.09901
2025-07-02 12:43:06	1305	6.34e-06	0.0001	1.97	2.09464
2025-07-02 12:43:07	1306	6.34e-06	0.0001	1.97	2.09026
2025-07-02 12:43:08	1307	6.34e-06	0.0001	1.97	2.08588
2025-07-02 12:43:09	1308	6.34e-06	0.0001	1.97	2.09464
2025-07-02 12:43:09	1308	6.34e-06	0.0001	1.97	2.09464
2025-07-02 12:43:11	1310	6.34e-06	0.0001	1.97	2.0815
2025-07-02 12:43:12	1311	6.34e-06	0.0001	1.97	2.09026
2025-07-02 12:43:13	1312	6.34e-06	0.0001	1.97	2.08588
2025-07-02 12:43:14	1313	6.34e-06	0.0001	1.97	2.0815
2025-07-02 12:43:15	1314	6.34e-06	0.0001	1.95	2.0815
2025-07-02 12:43:16	1315	6.34e-06	0.0001	1.96	2.09026
2025-07-02 12:43:17	1316	6.34e-06	0.0001	1.95	2.07713
2025-07-02 12:43:17	1316	6.34e-06	0.0001	1.95	2.07713
2025-07-02 12:43:19	1318	6.34e-06	0.0001	1.95	2.08588
2025-07-02 12:43:19	1318	6.34e-06	0.0001	1.95	2.07275
2025-07-02 12:43:20	1319	6.34e-06	0.0001	1.95	2.0815
2025-07-02 12:43:21	1320	6.34e-06	0.0001	1.94	2.07275
2025-07-02 12:43:22	1321	6.34e-06	0.0001	1.94	2.064
2025-07-02 12:43:23	1322	6.34e-06	0.0001	1.94	2.07713
2025-07-02 12:43:24	1323	6.34e-06	0.0001	1.94	2.05962
2025-07-02 12:43:25	1324	6.34e-06	0.0001	1.94	2.06837
2025-07-02 12:43:26	1325	6.34e-06	0.0001	1.94	2.07713
2025-07-02 12:43:27	1326	6.34e-06	0.0001	1.93	2.07275
2025-07-02 12:43:28	1327	6.34e-06	0.0001	1.93	2.07275
2025-07-02 12:43:29	1328	6.34e-06	0.0001	1.93	2.07275
2025-07-02 12:43:30	1329	6.34e-06	0.0001	1.93	2.05962
2025-07-02 12:43:31	1330	6.34e-06	0.0001	1.93	2.05962
2025-07-02 12:43:32	1331	6.34e-06	0.0001	1.93	2.05524
2025-07-02 12:43:33	1332	6.34e-06	0.0001	1.93	2.07275
2025-07-02 12:43:34	1333	6.34e-06	0.0001	1.93	2.05524
2025-07-02 12:43:35	1334	6.34e-06	0.0001	1.92	2.06837
2025-07-02 12:43:36	1335	6.34e-06	0.0001	1.92	2.05962
2025-07-02 12:43:37	1336	6.34e-06	0.0001	1.92	2.05524
2025-07-02 12:43:38	1337	6.34e-06	0.0001	1.92	2.06837
2025-07-02 12:43:39	1338	6.34e-06	0.0001	1.92	2.064
2025-07-02 12:43:40	1339	6.34e-06	0.0001	1.92	2.05524
2025-07-02 12:43:41	1340	6.32e-06	0.0001	1.92	2.05524
2025-07-02 12:43:42	1341	6.34e-06	0.0001	1.92	2.05524
2025-07-02 12:43:43	1342	6.34e-06	0.0001	1.92	2.05524
2025-07-02 12:43:45	1344	6.34e-06	0.0001	1.91	2.064
2025-07-02 12:43:46	1345	6.34e-06	0.0001	1.91	2.04649
2025-07-02 12:43:47	1346	6.34e-06	0.0001	1.91	2.05524
2025-07-02 12:43:48	1347	6.34e-06	0.0001	1.91	2.04649
2025-07-02 12:43:49	1348	6.34e-06	0.0001	1.91	2.064
2025-07-02 12:43:50	1349	6.34e-06	0.0001	1.91	2.04211
2025-07-02 12:43:51	1350	6.34e-06	0.0001	1.91	2.05087
2025-07-02 12:43:51	1350	6.34e-06	0.0001	1.9	2.04649
2025-07-02 12:43:53	1352	6.34e-06	0.0001	1.9	2.03336
2025-07-02 12:43:54	1353	6.34e-06	0.0001	1.9	2.04211
2025-07-02 12:43:55	1354	6.34e-06	0.0001	1.9	2.02898
2025-07-02 12:43:56	1355	6.34e-06	0.0001	1.9	2.02461
2025-07-02 12:43:57	1356	6.34e-06	0.0001	1.9	2.03336
2025-07-02 12:43:58	1357	6.34e-06	0.0001	1.9	2.02898
2025-07-02 12:43:59	1358	6.34e-06	0.0001	1.9	2.03774
2025-07-02 12:44:00	1359	6.34e-06	0.0001	1.89	2.01585
2025-07-02 12:44:01	1360	6.34e-06	0.0001	1.89	2.03774
2025-07-02 12:44:02	1361	6.34e-06	0.0001	1.89	2.02023
2025-07-02 12:44:03	1362	6.34e-06	0.0001	1.88	2.02461
2025-07-02 12:44:04	1363	6.34e-06	0.0001	1.89	2.02023
2025-07-02 12:44:05	1364	6.36e-06	0.0001	1.88	2.05524
2025-07-02 12:44:06	1365	6.34e-06	0.0001	1.88	2.02461
2025-07-02 12:44:07	1366	6.34e-06	0.0001	1.89	2.01585
2025-07-02 12:44:08	1367	6.34e-06	0.0001	1.88	2.02461
2025-07-02 12:44:09	1368	6.36e-06	0.0001	1.88	2.02023
2025-07-02 12:44:10	1369	6.34e-06	0.0001	1.88	2.00272
2025-07-02 12:44:11	1370	6.34e-06	0.0001	1.87	2.02023
2025-07-02 12:44:12	1371	6.34e-06	0.0001	1.87	2.02461
2025-07-02 12:44:13	1372	6.32e-06	0.0001	1.87	2.02023
2025-07-02 12:44:14	1373	6.36e-06	0.0001	1.87	2.02023
2025-07-02 12:44:15	1374	6.32e-06	0.0001	1.87	2.01585
2025-07-02 12:44:16	1375	6.34e-06	0.0001	1.87	2.0071
2025-07-02 12:44:17	1376	6.34e-06	0.0001	1.87	2.03774
2025-07-02 12:44:17	1376	6.34e-06	0.0001	1.87	2.02898
2025-07-02 12:44:19	1378	6.34e-06	0.0001	1.87	2.01147
2025-07-02 12:44:20	1379	6.34e-06	0.0001	1.87	2.03336
2025-07-02 12:44:21	1380	6.34e-06	0.0001	1.87	2.02023
2025-07-02 12:44:22	1381	6.34e-06	0.0001	1.87	2.0071
2025-07-02 12:44:23	1382	6.34e-06	0.0001	1.86	2.00272
2025-07-02 12:44:24	1383	6.34e-06	0.0001	1.86	2.0071
2025-07-02 12:44:25	1384	6.34e-06	0.0001	1.86	2.0071
2025-07-02 12:44:25	1384	6.34e-06	0.0001	1.87	2.01147
2025-07-02 12:44:27	1386	6.32e-06	0.0001	1.86	2.01147
2025-07-02 12:44:28	1387	6.34e-06	0.0001	1.87	1.99834
2025-07-02 12:44:29	1388	6.34e-06	0.0001	1.87	2.01147
2025-07-02 12:44:30	1389	6.36e-06	0.0001	1.87	2.00272
2025-07-02 12:44:31	1390	6.34e-06	0.0001	1.85	2.0071
2025-07-02 12:44:32	1391	6.3e-06	0.0001	1.85	1.99834
2025-07-02 12:44:33	1392	6.14e-06	0.0001	1.85	2.01147
2025-07-02 12:44:34	1393	6.03e-06	0.0001	1.85	1.99834
2025-07-02 12:44:35	1394	6.03e-06	0.0001	1.85	2.00272
2025-07-02 12:44:36	1395	5.93e-06	0.000183	1.85	1.98521
2025-07-02 12:44:37	1396	5.93e-06	0.0003	1.85	2.0071
2025-07-02 12:44:38	1397	5.93e-06	0.000418	1.85	1.99834
2025-07-02 12:44:39	1398	5.91e-06	0.000536	1.84	1.98959
2025-07-02 12:44:40	1399	5.93e-06	0.000636	1.84	2.00272
2025-07-02 12:44:41	1400	5.85e-06	0.000728	1.84	2.0071
2025-07-02 12:44:42	1401	5.82e-06	0.000806	1.84	1.98084
2025-07-02 12:44:43	1402	5.82e-06	0.000887	1.84	1.98959
2025-07-02 12:44:43	1402	5.82e-06	0.000957	1.84	1.98959
2025-07-02 12:44:44	1403	5.82e-06	0.00102	1.84	1.99834
2025-07-02 12:44:45	1404	5.82e-06	0.00107	1.84	1.99397
2025-07-02 12:44:47	1406	5.84e-06	0.00113	1.84	1.98521
2025-07-02 12:44:48	1407	5.82e-06	0.00118	1.84	1.98959
2025-07-02 12:44:49	1408	5.82e-06	0.00122	1.84	1.98084
2025-07-02 12:44:50	1409	5.82e-06	0.00126	1.84	1.97646
2025-07-02 12:44:51	1410	5.8e-06	0.00129	1.83	1.98959
2025-07-02 12:44:51	1410	5.72e-06	0.00132	1.83	1.98521
2025-07-02 12:44:52	1411	5.72e-06	0.00134	1.83	1.98084
2025-07-02 12:44:53	1412	5.72e-06	0.00136	1.83	1.98521
2025-07-02 12:44:54	1413	5.72e-06	0.00138	1.83	1.98084
2025-07-02 12:44:55	1414	5.72e-06	0.0014	1.83	1.98084
2025-07-02 12:44:56	1415	5.72e-06	0.00141	1.83	1.97646
2025-07-02 12:44:57	1416	5.72e-06	0.00143	1.83	1.97646
2025-07-02 12:44:58	1417	5.72e-06	0.00145	1.83	1.97208
2025-07-02 12:44:59	1418	5.72e-06	0.00146	1.83	1.98084
2025-07-02 12:45:00	1419	5.72e-06	0.00147	1.82	1.98084
2025-07-02 12:45:01	1420	5.72e-06	0.00148	1.82	1.97208
2025-07-02 12:45:02	1421	5.72e-06	0.0015	1.82	1.98084
2025-07-02 12:45:03	1422	5.72e-06	0.00151	1.82	1.97646
2025-07-02 12:45:04	1423	5.72e-06	0.00152	1.82	1.97208
2025-07-02 12:45:05	1424	5.72e-06	0.00153	1.82	1.95457
2025-07-02 12:45:06	1425	5.7e-06	0.00154	1.82	1.95895
2025-07-02 12:45:07	1426	5.72e-06	0.00155	1.82	1.95457
2025-07-02 12:45:08	1427	5.72e-06	0.00156	1.82	1.97646
2025-07-02 12:45:09	1428	5.72e-06	0.00158	1.81	1.95895
2025-07-02 12:45:10	1429	5.72e-06	0.00161	1.81	1.95895
2025-07-02 12:45:11	1430	5.72e-06	0.00164	1.81	1.95895
2025-07-02 12:45:12	1431	5.72e-06	0.00164	1.81	1.96771
2025-07-02 12:45:13	1432	5.72e-06	0.00164	1.81	1.96771
2025-07-02 12:45:14	1433	5.72e-06	0.00164	1.81	1.96771
2025-07-02 12:45:15	1434	5.72e-06	0.00163	1.81	1.9502
2025-07-02 12:45:16	1435	5.7e-06	0.00164	1.81	1.96333
2025-07-02 12:45:17	1436	5.68e-06	0.00163	1.81	1.96333
2025-07-02 12:45:18	1437	5.62e-06	0.00163	1.81	1.95895
2025-07-02 12:45:19	1438	5.62e-06	0.00163	1.81	1.9502
2025-07-02 12:45:20	1439	5.6e-06	0.00163	1.81	1.95895
2025-07-02 12:45:21	1440	5.6e-06	0.00164	1.81	1.96333
2025-07-02 12:45:22	1441	5.62e-06	0.00164	1.81	1.9502
2025-07-02 12:45:23	1442	5.62e-06	0.00165	1.81	1.94144
2025-07-02 12:45:24	1443	5.6e-06	0.00164	1.81	1.94144
2025-07-02 12:45:25	1444	5.62e-06	0.00165	1.81	1.95457
2025-07-02 12:45:26	1445	5.62e-06	0.00165	1.79	1.94144
2025-07-02 12:45:26	1445	5.62e-06	0.00165	1.79	1.9502
2025-07-02 12:45:27	1446	5.62e-06	0.00166	1.79	1.94582
2025-07-02 12:45:28	1447	5.6e-06	0.00166	1.79	1.9502
2025-07-02 12:45:29	1448	5.62e-06	0.00166	1.79	1.94582
2025-07-02 12:45:30	1449	5.62e-06	0.00166	1.8	1.93707
2025-07-02 12:45:31	1450	5.62e-06	0.00166	1.8	1.93269
2025-07-02 12:45:32	1451	5.62e-06	0.00167	1.79	1.95457
2025-07-02 12:45:33	1452	5.62e-06	0.00167	1.79	1.94144
2025-07-02 12:45:34	1453	5.62e-06	0.00168	1.8	1.92394
2025-07-02 12:45:35	1454	5.62e-06	0.00168	1.8	1.93707
2025-07-02 12:45:36	1455	5.6e-06	0.00168	1.79	1.94144
2025-07-02 12:45:37	1456	5.6e-06	0.00168	1.78	1.94582
2025-07-02 12:45:38	1457	5.62e-06	0.00168	1.78	1.94582
2025-07-02 12:45:39	1458	5.62e-06	0.00169	1.78	1.92394
2025-07-02 12:45:40	1459	5.62e-06	0.0017	1.78	1.93269
2025-07-02 12:45:41	1460	5.62e-06	0.0017	1.78	1.92394
2025-07-02 12:45:42	1461	5.62e-06	0.0017	1.78	1.93269
2025-07-02 12:45:43	1462	5.62e-06	0.0017	1.78	1.92831
2025-07-02 12:45:44	1463	5.62e-06	0.0017	1.78	1.92831
2025-07-02 12:45:45	1464	5.62e-06	0.0017	1.78	1.91956
2025-07-02 12:45:46	1465	5.62e-06	0.0017	1.78	1.91956
2025-07-02 12:45:47	1466	5.62e-06	0.0017	1.77	1.93269
2025-07-02 12:45:48	1467	5.62e-06	0.0017	1.77	1.93269
2025-07-02 12:45:49	1468	5.62e-06	0.0017	1.77	1.91518
2025-07-02 12:45:50	1469	5.6e-06	0.00171	1.77	1.91518
2025-07-02 12:45:51	1470	5.62e-06	0.00171	1.77	1.92394
2025-07-02 12:45:52	1471	5.62e-06	0.00171	1.77	1.92831
2025-07-02 12:45:53	1472	5.6e-06	0.00171	1.77	1.91081
2025-07-02 12:45:53	1472	4.35e-05	0.00156	1.77	1.91518
2025-07-02 12:45:54	1473	3.38e-05	0.00124	1.77	1.91518
2025-07-02 12:45:55	1474	2.58e-05	0.000957	1.77	1.91518
2025-07-02 12:45:56	1475	2.21e-05	0.000738	1.77	1.91956
2025-07-02 12:45:57	1476	1.95e-05	0.000579	1.77	1.90643
2025-07-02 12:45:58	1477	1.75e-05	0.000461	1.77	1.92831
2025-07-02 12:45:59	1478	1.62e-05	0.000371	1.77	1.89768
2025-07-02 12:46:00	1479	1.54e-05	0.000304	1.76	1.91081
2025-07-02 12:46:01	1480	1.46e-05	0.000257	1.76	1.91518
2025-07-02 12:46:02	1481	1.4e-05	0.000213	1.76	1.92831
2025-07-02 12:46:03	1482	1.37e-05	0.000179	1.76	1.91956
2025-07-02 12:46:04	1483	1.32e-05	0.000154	1.76	1.8933
2025-07-02 12:46:05	1484	1.29e-05	0.000137	1.76	1.91518
2025-07-02 12:46:06	1485	1.26e-05	0.000122	1.76	1.90205
2025-07-02 12:46:07	1486	1.23e-05	0.000109	1.76	1.89768
2025-07-02 12:46:08	1487	1.21e-05	0.0001	1.76	1.8933
2025-07-02 12:46:09	1488	1.18e-05	0.0001	1.76	1.90205
2025-07-02 12:46:10	1489	1.16e-05	0.0001	1.75	1.8933
2025-07-02 12:46:11	1490	1.15e-05	0.0001	1.75	1.90643
2025-07-02 12:46:12	1491	1.13e-05	0.0001	1.75	1.89768
2025-07-02 12:46:13	1492	1.1e-05	0.0001	1.75	1.89768
2025-07-02 12:46:14	1493	1.1e-05	0.0001	1.75	1.89768
2025-07-02 12:46:15	1494	1.08e-05	0.0001	1.75	1.91518
2025-07-02 12:46:16	1495	1.07e-05	0.0001	1.75	1.88892
2025-07-02 12:46:17	1496	1.06e-05	0.0001	1.75	1.88454
2025-07-02 12:46:18	1497	1.05e-05	0.0001	1.75	1.89768
2025-07-02 12:46:18	1497	1.04e-05	0.0001	1.75	1.89768
2025-07-02 12:46:19	1498	1.04e-05	0.0001	1.75	1.88454
2025-07-02 12:46:20	1499	1.03e-05	0.0001	1.75	1.88892
2025-07-02 12:46:21	1500	1.03e-05	0.0001	1.75	1.88017
2025-07-02 12:46:22	1501	1.01e-05	0.0001	1.75	1.91081
2025-07-02 12:46:23	1502	1.01e-05	0.0001	1.74	1.8933
2025-07-02 12:46:24	1503	1.01e-05	0.0001	1.74	1.88892
2025-07-02 12:46:25	1504	9.98e-06	0.0001	1.74	1.8933
2025-07-02 12:46:26	1505	9.98e-06	0.0001	1.74	1.88017
2025-07-02 12:46:27	1506	9.98e-06	0.0001	1.74	1.86704
2025-07-02 12:46:28	1507	9.86e-06	0.0001	1.73	1.88454
2025-07-02 12:46:29	1508	9.86e-06	0.0001	1.74	1.88017
2025-07-02 12:46:30	1509	9.83e-06	0.0001	1.74	1.88892
2025-07-02 12:46:31	1510	9.7e-06	0.0001	1.74	1.87579
2025-07-02 12:46:32	1511	9.67e-06	0.0001	1.74	1.87579
2025-07-02 12:46:33	1512	9.67e-06	0.0001	1.73	1.86704
2025-07-02 12:46:34	1513	9.7e-06	0.0001	1.73	1.88017
2025-07-02 12:46:35	1514	9.55e-06	0.0001	1.72	1.87579
2025-07-02 12:46:36	1515	9.52e-06	0.0001	1.72	1.87141
2025-07-02 12:46:37	1516	9.52e-06	0.0001	1.73	1.86266
2025-07-02 12:46:38	1517	9.52e-06	0.0001	1.73	1.88017
2025-07-02 12:46:39	1518	9.49e-06	0.0001	1.72	1.86704
2025-07-02 12:46:40	1519	9.37e-06	0.0001	1.72	1.87141
2025-07-02 12:46:41	1520	9.34e-06	0.0001	1.73	1.86266
2025-07-02 12:46:42	1521	9.37e-06	0.0001	1.72	1.86704
2025-07-02 12:46:43	1522	9.37e-06	0.0001	1.72	1.87141
2025-07-02 12:46:43	1522	9.37e-06	0.0001	1.72	1.8539
2025-07-02 12:46:45	1524	9.28e-06	0.0001	1.72	1.86704
2025-07-02 12:46:45	1524	9.19e-06	0.0001	1.72	1.86704
2025-07-02 12:46:46	1525	9.22e-06	0.0001	1.72	1.86266
2025-07-02 12:46:47	1526	9.22e-06	0.0001	1.72	1.86704
2025-07-02 12:46:48	1527	9.19e-06	0.0001	1.72	1.87141
2025-07-02 12:46:49	1528	9.19e-06	0.0001	1.72	1.8539
2025-07-02 12:46:50	1529	9.16e-06	0.0001	1.72	1.86266
2025-07-02 12:46:51	1530	9.04e-06	0.0001	1.72	1.84953
2025-07-02 12:46:52	1531	9.04e-06	0.0001	1.72	1.8539
2025-07-02 12:46:53	1532	9.04e-06	0.0001	1.72	1.86266
2025-07-02 12:46:54	1533	9.04e-06	0.0001	1.72	1.85828
2025-07-02 12:46:55	1534	9.04e-06	0.0001	1.72	1.84953
2025-07-02 12:46:56	1535	9.04e-06	0.0001	1.72	1.84078
2025-07-02 12:46:57	1536	9.01e-06	0.0001	1.72	1.84515
2025-07-02 12:46:58	1537	8.89e-06	0.0001	1.71	1.84515
2025-07-02 12:46:59	1538	8.89e-06	0.0001	1.71	1.8539
2025-07-02 12:47:00	1539	8.89e-06	0.0001	1.71	1.85828
2025-07-02 12:47:01	1540	8.86e-06	0.0001	1.71	1.8539
2025-07-02 12:47:02	1541	8.86e-06	0.0001	1.71	1.84078
2025-07-02 12:47:03	1542	8.86e-06	0.0001	1.71	1.84953
2025-07-02 12:47:04	1543	8.86e-06	0.0001	1.7	1.8364
2025-07-02 12:47:05	1544	8.86e-06	0.0001	1.7	1.8364
2025-07-02 12:47:06	1545	8.77e-06	0.0001	1.7	1.82764
2025-07-02 12:47:07	1546	8.7e-06	0.0001	1.7	1.84078
2025-07-02 12:47:08	1547	8.7e-06	0.0001	1.69	1.8364
2025-07-02 12:47:09	1548	8.7e-06	0.0001	1.69	1.84953
2025-07-02 12:47:09	1548	8.73e-06	0.0001	1.69	1.84078
2025-07-02 12:47:10	1549	8.7e-06	0.0001	1.69	1.83202
2025-07-02 12:47:11	1550	8.7e-06	0.0001	1.69	1.81889
2025-07-02 12:47:12	1551	8.7e-06	0.0001	1.69	1.84078
2025-07-02 12:47:13	1552	8.7e-06	0.0001	1.69	1.82764
2025-07-02 12:47:14	1553	8.73e-06	0.0001	1.69	1.8364
2025-07-02 12:47:15	1554	8.58e-06	0.0001	1.7	1.8364
2025-07-02 12:47:16	1555	8.55e-06	0.0001	1.69	1.82327
2025-07-02 12:47:17	1556	8.55e-06	0.0001	1.69	1.84953
2025-07-02 12:47:18	1557	8.55e-06	0.0001	1.69	1.82764
2025-07-02 12:47:19	1558	8.55e-06	0.0001	1.69	1.81889
2025-07-02 12:47:20	1559	8.55e-06	0.0001	1.68	1.8364
2025-07-02 12:47:21	1560	8.55e-06	0.0001	1.68	1.82327
2025-07-02 12:47:22	1561	8.55e-06	0.0001	1.68	1.82764
2025-07-02 12:47:23	1562	8.55e-06	0.0001	1.68	1.81889
2025-07-02 12:47:24	1563	8.55e-06	0.0001	1.68	1.81889
2025-07-02 12:47:25	1564	8.55e-06	0.0001	1.68	1.82764
2025-07-02 12:47:27	1566	8.43e-06	0.0001	1.68	1.83202
2025-07-02 12:47:27	1566	8.4e-06	0.0001	1.68	1.82327
2025-07-02 12:47:28	1567	8.4e-06	0.0001	1.68	1.82327
2025-07-02 12:47:29	1568	8.4e-06	0.0001	1.68	1.81451
2025-07-02 12:47:30	1569	8.37e-06	0.0001	1.68	1.81014
2025-07-02 12:47:31	1570	8.4e-06	0.0001	1.68	1.81451
2025-07-02 12:47:33	1572	8.4e-06	0.0001	1.68	1.80576
2025-07-02 12:47:34	1573	8.4e-06	0.0001	1.67	1.81889
2025-07-02 12:47:35	1574	8.4e-06	0.0001	1.67	1.81889
2025-07-02 12:47:35	1574	8.4e-06	0.0001	1.68	1.80138
2025-07-02 12:47:37	1576	8.4e-06	0.0001	1.68	1.78825
2025-07-02 12:47:38	1577	8.4e-06	0.0001	1.67	1.80138
2025-07-02 12:47:39	1578	8.37e-06	0.0001	1.67	1.81014
2025-07-02 12:47:40	1579	8.37e-06	0.0001	1.67	1.80138
2025-07-02 12:47:41	1580	8.28e-06	0.0001	1.67	1.80576
2025-07-02 12:47:42	1581	8.25e-06	0.0001	1.66	1.80138
2025-07-02 12:47:43	1582	8.22e-06	0.0001	1.66	1.80576
2025-07-02 12:47:44	1583	8.25e-06	0.0001	1.66	1.80576
2025-07-02 12:47:45	1584	8.25e-06	0.0001	1.66	1.79701
2025-07-02 12:47:46	1585	8.22e-06	0.0001	1.66	1.80138
2025-07-02 12:47:47	1586	8.22e-06	0.0001	1.66	1.80138
2025-07-02 12:47:48	1587	8.22e-06	0.0001	1.66	1.80138
2025-07-02 12:47:49	1588	8.25e-06	0.0001	1.66	1.79701
2025-07-02 12:47:50	1589	8.25e-06	0.0001	1.66	1.78825
2025-07-02 12:47:51	1590	8.25e-06	0.0001	1.66	1.78388
2025-07-02 12:47:52	1591	8.22e-06	0.0001	1.66	1.78825
2025-07-02 12:47:53	1592	8.22e-06	0.0001	1.66	1.79263
2025-07-02 12:47:54	1593	8.25e-06	0.0001	1.66	1.79263
2025-07-02 12:47:55	1594	8.22e-06	0.0001	1.66	1.79263
2025-07-02 12:47:56	1595	8.25e-06	0.0001	1.65	1.78825
2025-07-02 12:47:57	1596	8.25e-06	0.0001	1.65	1.79263
2025-07-02 12:47:58	1597	8.16e-06	0.0001	1.65	1.78388
2025-07-02 12:47:59	1598	8.16e-06	0.0001	1.65	1.79263
2025-07-02 12:48:00	1599	8.07e-06	0.0001	1.65	1.80138
2025-07-02 12:48:01	1600	8.07e-06	0.0001	1.65	1.77512
2025-07-02 12:48:01	1600	8.1e-06	0.0001	1.65	1.78388
2025-07-02 12:48:02	1601	8.07e-06	0.0001	1.65	1.77512
2025-07-02 12:48:03	1602	8.07e-06	0.0001	1.65	1.79263
2025-07-02 12:48:04	1603	8.07e-06	0.0001	1.65	1.7795
2025-07-02 12:48:05	1604	8.07e-06	0.0001	1.65	1.77512
2025-07-02 12:48:07	1606	8.1e-06	0.0001	1.65	1.77512
2025-07-02 12:48:08	1607	8.07e-06	0.0001	1.65	1.78825
2025-07-02 12:48:09	1608	8.1e-06	0.0001	1.65	1.76637
2025-07-02 12:48:10	1609	8.07e-06	0.0001	1.65	1.76199
2025-07-02 12:48:11	1610	8.07e-06	0.0001	1.65	1.76199
2025-07-02 12:48:12	1611	8.07e-06	0.0001	1.65	1.75761
2025-07-02 12:48:13	1612	8.07e-06	0.0001	1.64	1.77512
2025-07-02 12:48:14	1613	8.07e-06	0.0001	1.65	1.7795
2025-07-02 12:48:15	1614	8.1e-06	0.0001	1.65	1.76637
2025-07-02 12:48:16	1615	8.1e-06	0.0001	1.64	1.75761
2025-07-02 12:48:17	1616	8.07e-06	0.0001	1.64	1.77512
2025-07-02 12:48:18	1617	8.07e-06	0.0001	1.64	1.75761
2025-07-02 12:48:19	1618	8.1e-06	0.0001	1.64	1.76637
2025-07-02 12:48:20	1619	7.95e-06	0.0001	1.64	1.75761
2025-07-02 12:48:21	1620	7.92e-06	0.0001	1.64	1.76637
2025-07-02 12:48:22	1621	7.92e-06	0.0001	1.64	1.75324
2025-07-02 12:48:23	1622	7.92e-06	0.0001	1.64	1.76637
2025-07-02 12:48:24	1623	7.92e-06	0.0001	1.64	1.75761
2025-07-02 12:48:25	1624	7.92e-06	0.0001	1.64	1.75761
2025-07-02 12:48:26	1625	7.92e-06	0.0001	1.64	1.77074
2025-07-02 12:48:27	1626	7.92e-06	0.0001	1.64	1.75324
2025-07-02 12:48:27	1626	7.92e-06	0.0001	1.64	1.76637
2025-07-02 12:48:28	1627	7.92e-06	0.0001	1.64	1.76637
2025-07-02 12:48:29	1628	7.92e-06	0.0001	1.63	1.75324
2025-07-02 12:48:30	1629	7.92e-06	0.0001	1.63	1.75761
2025-07-02 12:48:31	1630	7.92e-06	0.0001	1.63	1.75761
2025-07-02 12:48:33	1632	7.92e-06	0.0001	1.63	1.75324
2025-07-02 12:48:34	1633	7.92e-06	0.0001	1.63	1.74011
2025-07-02 12:48:35	1634	7.92e-06	0.0001	1.63	1.75324
2025-07-02 12:48:36	1635	7.89e-06	0.0001	1.63	1.74886
2025-07-02 12:48:36	1635	7.89e-06	0.0001	1.63	1.74011
2025-07-02 12:48:37	1636	7.92e-06	0.0001	1.63	1.74011
2025-07-02 12:48:38	1637	7.76e-06	0.0001	1.62	1.74448
2025-07-02 12:48:39	1638	7.76e-06	0.0001	1.62	1.74448
2025-07-02 12:48:40	1639	7.76e-06	0.0001	1.62	1.76637
2025-07-02 12:48:41	1640	7.76e-06	0.0001	1.62	1.73573
2025-07-02 12:48:42	1641	7.76e-06	0.0001	1.62	1.74886
2025-07-02 12:48:43	1642	7.73e-06	0.0001	1.62	1.73135
2025-07-02 12:48:44	1643	7.73e-06	0.0001	1.62	1.74011
2025-07-02 12:48:45	1644	7.73e-06	0.0001	1.62	1.73135
2025-07-02 12:48:46	1645	7.73e-06	0.0001	1.62	1.73135
2025-07-02 12:48:47	1646	7.76e-06	0.0001	1.62	1.73135
2025-07-02 12:48:48	1647	7.76e-06	0.0001	1.62	1.73135
2025-07-02 12:48:49	1648	7.76e-06	0.0001	1.62	1.7226
2025-07-02 12:48:51	1650	7.76e-06	0.0001	1.62	1.75324
2025-07-02 12:48:52	1651	7.76e-06	0.0001	1.62	1.7226
2025-07-02 12:48:53	1652	7.73e-06	0.0001	1.61	1.72697
2025-07-02 12:48:53	1652	7.76e-06	0.0001	1.61	1.74448
2025-07-02 12:48:54	1653	7.73e-06	0.0001	1.61	1.73573
2025-07-02 12:48:55	1654	7.73e-06	0.0001	1.61	1.74011
2025-07-02 12:48:56	1655	7.76e-06	0.0001	1.61	1.73573
2025-07-02 12:48:57	1656	7.73e-06	0.0001	1.61	1.73573
2025-07-02 12:48:59	1658	7.76e-06	0.0001	1.61	1.74011
2025-07-02 12:49:00	1659	7.73e-06	0.0001	1.61	1.72697
2025-07-02 12:49:01	1660	7.76e-06	0.0001	1.61	1.71822
2025-07-02 12:49:01	1660	7.73e-06	0.0001	1.61	1.73135
2025-07-02 12:49:02	1661	7.73e-06	0.0001	1.61	1.7226
2025-07-02 12:49:03	1662	7.73e-06	0.0001	1.61	1.72697
2025-07-02 12:49:04	1663	7.73e-06	0.0001	1.61	1.72697
2025-07-02 12:49:05	1664	7.73e-06	0.0001	1.6	1.71384
2025-07-02 12:49:07	1666	7.73e-06	0.0001	1.6	1.71822
2025-07-02 12:49:08	1667	7.76e-06	0.0001	1.6	1.71384
2025-07-02 12:49:09	1668	7.76e-06	0.0001	1.6	1.71384
2025-07-02 12:49:10	1669	7.76e-06	0.0001	1.6	1.72697
2025-07-02 12:49:10	1669	7.76e-06	0.0001	1.6	1.71384
2025-07-02 12:49:11	1670	7.76e-06	0.0001	1.6	1.70947
2025-07-02 12:49:12	1671	7.76e-06	0.0001	1.6	1.71384
2025-07-02 12:49:13	1672	7.7e-06	0.0001	1.6	1.71384
2025-07-02 12:49:14	1673	7.64e-06	0.0001	1.6	1.71384
2025-07-02 12:49:15	1674	7.58e-06	0.0001	1.59	1.71384
2025-07-02 12:49:16	1675	7.58e-06	0.0001	1.6	1.71384
2025-07-02 12:49:17	1676	7.58e-06	0.0001	1.6	1.70947
2025-07-02 12:49:18	1677	7.58e-06	0.0001	1.6	1.69196
2025-07-02 12:49:19	1678	7.58e-06	0.0001	1.6	1.70509
2025-07-02 12:49:20	1679	7.58e-06	0.0001	1.6	1.70071
2025-07-02 12:49:21	1680	7.58e-06	0.0001	1.6	1.71822
2025-07-02 12:49:22	1681	7.58e-06	0.0001	1.6	1.71822
2025-07-02 12:49:23	1682	7.58e-06	0.0001	1.6	1.7226
2025-07-02 12:49:24	1683	7.61e-06	0.0001	1.59	1.70509
2025-07-02 12:49:25	1684	7.61e-06	0.0001	1.6	1.69634
2025-07-02 12:49:26	1685	7.58e-06	0.0001	1.6	1.70947
2025-07-02 12:49:27	1686	7.58e-06	0.0001	1.6	1.69196
2025-07-02 12:49:28	1687	7.58e-06	0.0001	1.6	1.71384
2025-07-02 12:49:29	1688	7.58e-06	0.0001	1.59	1.70071
2025-07-02 12:49:30	1689	7.58e-06	0.0001	1.6	1.69196
2025-07-02 12:49:31	1690	7.61e-06	0.0001	1.59	1.69196
2025-07-02 12:49:32	1691	7.58e-06	0.0001	1.59	1.70509
2025-07-02 12:49:33	1692	7.61e-06	0.0001	1.59	1.70509
2025-07-02 12:49:34	1693	7.58e-06	0.0001	1.59	1.70947
2025-07-02 12:49:35	1694	7.58e-06	0.0001	1.59	1.70071
2025-07-02 12:49:36	1695	7.58e-06	0.0001	1.59	1.68758
2025-07-02 12:49:36	1695	7.58e-06	0.0001	1.59	1.69634
2025-07-02 12:49:37	1696	7.58e-06	0.0001	1.59	1.70071
2025-07-02 12:49:38	1697	7.58e-06	0.0001	1.59	1.71384
2025-07-02 12:49:39	1698	7.58e-06	0.0001	1.59	1.68321
2025-07-02 12:49:41	1700	7.58e-06	0.0001	1.59	1.67883
2025-07-02 12:49:42	1701	7.58e-06	0.0001	1.59	1.68758
2025-07-02 12:49:43	1702	7.61e-06	0.0001	1.58	1.69634
2025-07-02 12:49:44	1703	7.58e-06	0.0001	1.58	1.69634
2025-07-02 12:49:45	1704	7.58e-06	0.0001	1.58	1.68758
2025-07-02 12:49:45	1704	7.58e-06	0.0001	1.58	1.68321
2025-07-02 12:49:46	1705	7.58e-06	0.0001	1.58	1.68321
2025-07-02 12:49:47	1706	7.58e-06	0.0001	1.58	1.68321
2025-07-02 12:49:48	1707	7.58e-06	0.0001	1.58	1.69634
2025-07-02 12:49:49	1708	7.58e-06	0.0001	1.58	1.68321
2025-07-02 12:49:51	1710	7.58e-06	0.0001	1.58	1.68758
2025-07-02 12:49:52	1711	7.58e-06	0.0001	1.58	1.68321
2025-07-02 12:49:53	1712	7.58e-06	0.0001	1.58	1.68758
2025-07-02 12:49:53	1712	7.58e-06	0.0001	1.58	1.67883
2025-07-02 12:49:54	1713	7.58e-06	0.0001	1.58	1.67883
2025-07-02 12:49:55	1714	7.58e-06	0.0001	1.58	1.68321
2025-07-02 12:49:56	1715	7.58e-06	0.0001	1.57	1.68758
2025-07-02 12:49:57	1716	7.61e-06	0.0001	1.57	1.68321
2025-07-02 12:49:58	1717	7.58e-06	0.0001	1.57	1.6657
2025-07-02 12:49:59	1718	7.58e-06	0.0001	1.57	1.65694
2025-07-02 12:50:00	1719	7.55e-06	0.0001	1.57	1.67883
2025-07-02 12:50:01	1720	7.58e-06	0.0001	1.57	1.67883
2025-07-02 12:50:02	1721	7.52e-06	0.0001	1.57	1.69196
2025-07-02 12:50:03	1722	7.46e-06	0.0001	1.57	1.67445
2025-07-02 12:50:04	1723	7.43e-06	0.0001	1.57	1.67883
2025-07-02 12:50:05	1724	7.43e-06	0.0001	1.57	1.67007
2025-07-02 12:50:06	1725	7.43e-06	0.0001	1.57	1.6657
2025-07-02 12:50:07	1726	7.43e-06	0.0001	1.56	1.67883
2025-07-02 12:50:08	1727	7.43e-06	0.0001	1.56	1.66132
2025-07-02 12:50:09	1728	7.43e-06	0.0001	1.57	1.64819
2025-07-02 12:50:10	1729	7.43e-06	0.0001	1.56	1.65694
2025-07-02 12:50:11	1730	7.43e-06	0.0001	1.56	1.65257
2025-07-02 12:50:12	1731	7.4e-06	0.0001	1.56	1.65257
2025-07-02 12:50:13	1732	7.43e-06	0.0001	1.56	1.67883
2025-07-02 12:50:14	1733	7.43e-06	0.0001	1.56	1.66132
2025-07-02 12:50:15	1734	7.43e-06	0.0001	1.56	1.6657
2025-07-02 12:50:16	1735	7.43e-06	0.0001	1.56	1.66132
2025-07-02 12:50:17	1736	7.4e-06	0.0001	1.56	1.65694
2025-07-02 12:50:18	1737	7.43e-06	0.0001	1.56	1.64819
2025-07-02 12:50:19	1738	7.43e-06	0.0001	1.56	1.6657
2025-07-02 12:50:19	1738	7.43e-06	0.0001	1.56	1.65694
2025-07-02 12:50:20	1739	7.43e-06	0.0001	1.55	1.6657
2025-07-02 12:50:21	1740	7.43e-06	0.0001	1.55	1.65257
2025-07-02 12:50:22	1741	7.43e-06	0.0001	1.55	1.64819
2025-07-02 12:50:23	1742	7.43e-06	0.0001	1.55	1.66132
2025-07-02 12:50:24	1743	7.43e-06	0.0001	1.55	1.66132
2025-07-02 12:50:25	1744	7.43e-06	0.0001	1.55	1.65257
2025-07-02 12:50:26	1745	7.43e-06	0.0001	1.55	1.65694
2025-07-02 12:50:27	1746	7.43e-06	0.0001	1.55	1.65694
2025-07-02 12:50:28	1747	7.43e-06	0.0001	1.55	1.64381
2025-07-02 12:50:29	1748	7.43e-06	0.0001	1.55	1.65694
2025-07-02 12:50:30	1749	7.4e-06	0.0001	1.55	1.64819
2025-07-02 12:50:31	1750	7.43e-06	0.0001	1.55	1.64381
2025-07-02 12:50:32	1751	7.43e-06	0.0001	1.55	1.63944
2025-07-02 12:50:33	1752	7.43e-06	0.0001	1.55	1.64381
2025-07-02 12:50:34	1753	7.43e-06	0.0001	1.54	1.64381
2025-07-02 12:50:35	1754	7.43e-06	0.0001	1.55	1.64819
2025-07-02 12:50:36	1755	7.43e-06	0.0001	1.55	1.63068
2025-07-02 12:50:37	1756	7.43e-06	0.0001	1.55	1.63944
2025-07-02 12:50:38	1757	7.43e-06	0.0001	1.55	1.63944
2025-07-02 12:50:39	1758	7.43e-06	0.0001	1.54	1.64381
2025-07-02 12:50:40	1759	7.43e-06	0.0001	1.54	1.63506
2025-07-02 12:50:41	1760	7.43e-06	0.0001	1.55	1.62631
2025-07-02 12:50:42	1761	7.43e-06	0.0001	1.55	1.62193
2025-07-02 12:50:43	1762	7.43e-06	0.0001	1.54	1.62631
2025-07-02 12:50:44	1763	7.43e-06	0.0001	1.54	1.63506
2025-07-02 12:50:45	1764	7.43e-06	0.0001	1.54	1.62631
2025-07-02 12:50:45	1764	7.43e-06	0.0001	1.54	1.62193
2025-07-02 12:50:46	1765	7.43e-06	0.0001	1.54	1.63944
2025-07-02 12:50:47	1766	7.43e-06	0.0001	1.54	1.63068
2025-07-02 12:50:48	1767	7.43e-06	0.0001	1.54	1.63506
2025-07-02 12:50:49	1768	7.43e-06	0.0001	1.54	1.64381
2025-07-02 12:50:50	1769	7.43e-06	0.0001	1.54	1.63506
2025-07-02 12:50:51	1770	7.43e-06	0.0001	1.54	1.63068
2025-07-02 12:50:52	1771	7.43e-06	0.0001	1.54	1.62631
2025-07-02 12:50:53	1772	7.43e-06	0.0001	1.54	1.63506
2025-07-02 12:50:54	1773	7.43e-06	0.0001	1.54	1.62193
2025-07-02 12:50:55	1774	7.43e-06	0.0001	1.54	1.62631
2025-07-02 12:50:56	1775	7.43e-06	0.0001	1.53	1.62631
2025-07-02 12:50:57	1776	7.43e-06	0.0001	1.53	1.63068
2025-07-02 12:50:58	1777	7.4e-06	0.0001	1.53	1.63506
2025-07-02 12:50:59	1778	7.37e-06	0.0001	1.53	1.64381
2025-07-02 12:51:00	1779	7.4e-06	0.0001	1.53	1.62631
2025-07-02 12:51:01	1780	7.31e-06	0.0001	1.53	1.63068
2025-07-02 12:51:02	1781	7.31e-06	0.0001	1.53	1.62631
2025-07-02 12:51:03	1782	7.31e-06	0.0001	1.53	1.62193
2025-07-02 12:51:04	1783	7.31e-06	0.0001	1.53	1.63944
2025-07-02 12:51:05	1784	7.28e-06	0.0001	1.53	1.61318
2025-07-02 12:51:06	1785	7.31e-06	0.0001	1.53	1.6088
2025-07-02 12:51:07	1786	7.28e-06	0.0001	1.52	1.6088
2025-07-02 12:51:08	1787	7.31e-06	0.0001	1.52	1.62193
2025-07-02 12:51:09	1788	7.31e-06	0.0001	1.52	1.6088
2025-07-02 12:51:10	1789	7.31e-06	0.0001	1.52	1.62193
2025-07-02 12:51:10	1789	7.31e-06	0.0001	1.52	1.62631
2025-07-02 12:51:11	1790	7.28e-06	0.0001	1.52	1.61318
2025-07-02 12:51:12	1791	7.28e-06	0.0001	1.52	1.61755
2025-07-02 12:51:13	1792	7.28e-06	0.0001	1.52	1.60004
2025-07-02 12:51:14	1793	7.31e-06	0.0001	1.52	1.60004
2025-07-02 12:51:15	1794	7.31e-06	0.0001	1.52	1.61318
2025-07-02 12:51:16	1795	7.31e-06	0.0001	1.52	1.60442
2025-07-02 12:51:17	1796	7.31e-06	0.0001	1.52	1.60004
2025-07-02 12:51:18	1797	7.31e-06	0.0001	1.52	1.60442
2025-07-02 12:51:19	1798	7.28e-06	0.0001	1.52	1.6088
2025-07-02 12:51:20	1799	7.31e-06	0.0001	1.52	1.60004
2025-07-02 12:51:21	1800	7.31e-06	0.0001	1.52	1.61318
2025-07-02 12:51:22	1801	7.31e-06	0.0001	1.51	1.60442
2025-07-02 12:51:23	1802	7.31e-06	0.0001	1.51	1.59129
2025-07-02 12:51:24	1803	7.31e-06	0.0001	1.52	1.59567
2025-07-02 12:51:25	1804	7.31e-06	0.0001	1.52	1.59567
2025-07-02 12:51:27	1806	7.28e-06	0.0001	1.52	1.58691
2025-07-02 12:51:28	1807	7.31e-06	0.0001	1.52	1.59129
2025-07-02 12:51:29	1808	7.31e-06	0.0001	1.52	1.59567
2025-07-02 12:51:30	1809	7.31e-06	0.0001	1.52	1.58691
2025-07-02 12:51:31	1810	7.31e-06	0.0001	1.51	1.58691
2025-07-02 12:51:32	1811	7.31e-06	0.0001	1.51	1.58691
2025-07-02 12:51:33	1812	7.28e-06	0.0001	1.51	1.58691
2025-07-02 12:51:34	1813	7.31e-06	0.0001	1.51	1.59567
2025-07-02 12:51:35	1814	7.31e-06	0.0001	1.51	1.57816
2025-07-02 12:51:36	1815	7.31e-06	0.0001	1.51	1.58254
2025-07-02 12:51:37	1816	7.31e-06	0.0001	1.51	1.58691
2025-07-02 12:51:38	1817	7.31e-06	0.0001	1.51	1.58254
2025-07-02 12:51:39	1818	7.31e-06	0.0001	1.51	1.59129
2025-07-02 12:51:40	1819	7.31e-06	0.0001	1.51	1.57816
2025-07-02 12:51:41	1820	7.31e-06	0.0001	1.51	1.59129
2025-07-02 12:51:42	1821	7.31e-06	0.0001	1.51	1.58691
2025-07-02 12:51:43	1822	7.31e-06	0.0001	1.51	1.57816
2025-07-02 12:51:44	1823	7.28e-06	0.0001	1.51	1.58691
2025-07-02 12:51:45	1824	7.28e-06	0.0001	1.51	1.58691
2025-07-02 12:51:46	1825	7.31e-06	0.0001	1.5	1.59567
2025-07-02 12:51:47	1826	7.31e-06	0.0001	1.5	1.58254
2025-07-02 12:51:48	1827	7.31e-06	0.0001	1.5	1.57816
2025-07-02 12:51:49	1828	7.31e-06	0.0001	1.5	1.58254
2025-07-02 12:51:51	1830	7.31e-06	0.0001	1.5	1.57816
2025-07-02 12:51:52	1831	7.31e-06	0.0001	1.5	1.56941
2025-07-02 12:51:53	1832	7.31e-06	0.0001	1.5	1.56503
2025-07-02 12:51:54	1833	7.31e-06	0.0001	1.5	1.57816
2025-07-02 12:51:55	1834	7.31e-06	0.0001	1.5	1.57378
2025-07-02 12:51:56	1835	7.28e-06	0.0001	1.49	1.58254
2025-07-02 12:51:57	1836	7.31e-06	0.0001	1.49	1.55628
2025-07-02 12:51:58	1837	7.31e-06	0.0001	1.49	1.56503
2025-07-02 12:51:59	1838	7.31e-06	0.0001	1.49	1.56941
2025-07-02 12:52:00	1839	7.31e-06	0.0001	1.49	1.57816
2025-07-02 12:52:01	1840	7.31e-06	0.0001	1.49	1.57378
2025-07-02 12:52:02	1841	7.31e-06	0.0001	1.49	1.56065
2025-07-02 12:52:03	1842	7.31e-06	0.0001	1.49	1.56941
2025-07-02 12:52:04	1843	7.31e-06	0.0001	1.49	1.56941
2025-07-02 12:52:05	1844	7.28e-06	0.0001	1.49	1.55628
2025-07-02 12:52:06	1845	7.31e-06	0.0001	1.48	1.56941
2025-07-02 12:52:07	1846	7.31e-06	0.0001	1.48	1.55628
2025-07-02 12:52:08	1847	7.28e-06	0.0001	1.48	1.55628
2025-07-02 12:52:09	1848	7.31e-06	0.0001	1.48	1.55628
2025-07-02 12:52:10	1849	7.28e-06	0.0001	1.48	1.5519
2025-07-02 12:52:11	1850	7.28e-06	0.0001	1.48	1.5519
2025-07-02 12:52:12	1851	7.31e-06	0.0001	1.48	1.55628
2025-07-02 12:52:13	1852	7.31e-06	0.0001	1.48	1.56503
2025-07-02 12:52:14	1853	7.28e-06	0.0001	1.48	1.56941
2025-07-02 12:52:15	1854	7.31e-06	0.0001	1.48	1.56065
2025-07-02 12:52:16	1855	7.22e-06	0.0001	1.48	1.56065
2025-07-02 12:52:17	1856	7.19e-06	0.0001	1.48	1.55628
2025-07-02 12:52:18	1857	7.25e-06	0.0001	1.48	1.57378
2025-07-02 12:52:19	1858	7.19e-06	0.0001	1.48	1.5519
2025-07-02 12:52:20	1859	7.19e-06	0.0001	1.48	1.54752
2025-07-02 12:52:21	1860	7.16e-06	0.0001	1.47	1.56503
2025-07-02 12:52:22	1861	7.13e-06	0.0001	1.47	1.55628
2025-07-02 12:52:23	1862	7.13e-06	0.0001	1.47	1.5519
2025-07-02 12:52:24	1863	7.13e-06	0.0001	1.47	1.54314
2025-07-02 12:52:25	1864	7.13e-06	0.0001	1.47	1.54752
2025-07-02 12:52:26	1865	7.13e-06	0.0001	1.47	1.5519
2025-07-02 12:52:27	1866	7.13e-06	0.0001	1.47	1.54752
2025-07-02 12:52:28	1867	7.16e-06	0.0001	1.48	1.53877
2025-07-02 12:52:29	1868	7.13e-06	0.0001	1.47	1.54752
2025-07-02 12:52:30	1869	7.13e-06	0.0001	1.47	1.53001
2025-07-02 12:52:31	1870	7.13e-06	0.0001	1.47	1.53439
2025-07-02 12:52:32	1871	7.16e-06	0.0001	1.47	1.53439
2025-07-02 12:52:33	1872	7.16e-06	0.0001	1.47	1.53877
2025-07-02 12:52:34	1873	7.13e-06	0.0001	1.47	1.53877
2025-07-02 12:52:35	1874	7.16e-06	0.0001	1.47	1.54314
2025-07-02 12:52:36	1875	7.16e-06	0.0001	1.47	1.54752
2025-07-02 12:52:37	1876	7.13e-06	0.0001	1.47	1.53001
2025-07-02 12:52:38	1877	7.13e-06	0.0001	1.47	1.53439
2025-07-02 12:52:39	1878	7.13e-06	0.0001	1.46	1.53877
2025-07-02 12:52:40	1879	7.16e-06	0.0001	1.46	1.53877
2025-07-02 12:52:41	1880	7.13e-06	0.0001	1.46	1.53877
2025-07-02 12:52:42	1881	7.13e-06	0.0001	1.46	1.54314
2025-07-02 12:52:43	1882	7.16e-06	0.0001	1.46	1.52564
2025-07-02 12:52:44	1883	7.13e-06	0.0001	1.46	1.53877
2025-07-02 12:52:45	1884	7.13e-06	0.0001	1.46	1.54752
2025-07-02 12:52:45	1884	7.13e-06	0.0001	1.46	1.52564
2025-07-02 12:52:46	1885	7.13e-06	0.0001	1.46	1.52564
2025-07-02 12:52:47	1886	7.13e-06	0.0001	1.46	1.53439
2025-07-02 12:52:48	1887	7.13e-06	0.0001	1.46	1.53439
2025-07-02 12:52:49	1888	7.13e-06	0.0001	1.46	1.52126
2025-07-02 12:52:51	1890	7.13e-06	0.0001	1.45	1.52126
2025-07-02 12:52:52	1891	7.13e-06	0.0001	1.45	1.51688
2025-07-02 12:52:53	1892	7.13e-06	0.0001	1.45	1.52126
2025-07-02 12:52:54	1893	7.16e-06	0.0001	1.45	1.51251
2025-07-02 12:52:54	1893	7.13e-06	0.0001	1.45	1.51251
2025-07-02 12:52:55	1894	7.13e-06	0.0001	1.45	1.50813
2025-07-02 12:52:56	1895	7.16e-06	0.0001	1.45	1.52126
2025-07-02 12:52:57	1896	7.16e-06	0.0001	1.45	1.52126
2025-07-02 12:52:59	1898	7.13e-06	0.0001	1.45	1.53001
2025-07-02 12:53:00	1899	7.13e-06	0.0001	1.44	1.51251
2025-07-02 12:53:01	1900	7.16e-06	0.0001	1.44	1.51688
2025-07-02 12:53:02	1901	7.13e-06	0.0001	1.44	1.51251
2025-07-02 12:53:02	1901	7.13e-06	0.0001	1.44	1.50813
2025-07-02 12:53:03	1902	7.13e-06	0.0001	1.44	1.51688
2025-07-02 12:53:04	1903	7.13e-06	0.0001	1.44	1.51251
2025-07-02 12:53:05	1904	7.13e-06	0.0001	1.44	1.52564
2025-07-02 12:53:06	1905	7.13e-06	0.0001	1.44	1.50813
2025-07-02 12:53:07	1906	7.16e-06	0.0001	1.44	1.50375
2025-07-02 12:53:08	1907	7.16e-06	0.0001	1.44	1.50813
2025-07-02 12:53:09	1908	7.13e-06	0.0001	1.44	1.50813
2025-07-02 12:53:10	1909	7.13e-06	0.0001	1.44	1.51251
2025-07-02 12:53:11	1910	7.13e-06	0.0001	1.44	1.51251
2025-07-02 12:53:12	1911	7.16e-06	0.0001	1.44	1.495
2025-07-02 12:53:13	1912	7.13e-06	0.0001	1.43	1.50375
2025-07-02 12:53:14	1913	7.16e-06	0.0001	1.43	1.50813
2025-07-02 12:53:15	1914	7.16e-06	0.0001	1.43	1.52564
2025-07-02 12:53:16	1915	7.16e-06	0.0001	1.43	1.51688
2025-07-02 12:53:17	1916	7.13e-06	0.0001	1.43	1.49062
2025-07-02 12:53:18	1917	7.13e-06	0.0001	1.43	1.49938
2025-07-02 12:53:19	1918	7.16e-06	0.0001	1.43	1.495
2025-07-02 12:53:20	1919	7.13e-06	0.0001	1.42	1.495
2025-07-02 12:53:21	1920	7.13e-06	0.0001	1.42	1.48625
2025-07-02 12:53:22	1921	7.13e-06	0.0001	1.41	1.47749
2025-07-02 12:53:23	1922	7.13e-06	0.0001	1.4	1.46436
2025-07-02 12:53:24	1923	7.13e-06	0.0001	1.4	1.46874
2025-07-02 12:53:25	1924	7.16e-06	0.0001	1.4	1.46436
2025-07-02 12:53:26	1925	7.13e-06	0.0001	1.39	1.44685
2025-07-02 12:53:27	1926	7.13e-06	0.0001	1.39	1.45998
2025-07-02 12:53:28	1927	7.16e-06	0.0001	1.39	1.44248
2025-07-02 12:53:29	1928	7.13e-06	0.0001	1.39	1.44685
2025-07-02 12:53:30	1929	7.13e-06	0.0001	1.39	1.44685
2025-07-02 12:53:31	1930	7.13e-06	0.0001	1.39	1.46436
2025-07-02 12:53:32	1931	7.13e-06	0.0001	1.39	1.47311
2025-07-02 12:53:33	1932	7.13e-06	0.0001	1.39	1.45561
2025-07-02 12:53:34	1933	7.13e-06	0.0001	1.39	1.45998
2025-07-02 12:53:35	1934	7.13e-06	0.0001	1.39	1.45998
2025-07-02 12:53:36	1935	7.13e-06	0.0001	1.39	1.45561
2025-07-02 12:53:37	1936	7.13e-06	0.0001	1.39	1.45561
2025-07-02 12:53:38	1937	7.13e-06	0.0001	1.39	1.45998
2025-07-02 12:53:39	1938	7.13e-06	0.0001	1.39	1.45123
2025-07-02 12:53:40	1939	7.16e-06	0.0001	1.39	1.44685
2025-07-02 12:53:41	1940	7.13e-06	0.0001	1.39	1.45998
2025-07-02 12:53:42	1941	7.13e-06	0.0001	1.38	1.44685
2025-07-02 12:53:43	1942	7.16e-06	0.0001	1.38	1.44685
2025-07-02 12:53:44	1943	7.13e-06	0.0001	1.38	1.45561
2025-07-02 12:53:45	1944	7.13e-06	0.0001	1.38	1.45123
2025-07-02 12:53:45	1944	7.13e-06	0.0001	1.38	1.45123
2025-07-02 12:53:46	1945	7.13e-06	0.0001	1.38	1.4381
2025-07-02 12:53:47	1946	7.16e-06	0.0001	1.38	1.46436
2025-07-02 12:53:48	1947	7.13e-06	0.0001	1.38	1.44248
2025-07-02 12:53:49	1948	7.13e-06	0.0001	1.38	1.45998
2025-07-02 12:53:50	1949	7.13e-06	0.0001	1.38	1.45123
2025-07-02 12:53:51	1950	7.13e-06	0.0001	1.38	1.4381
2025-07-02 12:53:52	1951	7.13e-06	0.0001	1.38	1.44248
2025-07-02 12:53:53	1952	7.16e-06	0.0001	1.38	1.44248
2025-07-02 12:53:54	1953	7.16e-06	0.0001	1.37	1.42935
2025-07-02 12:53:55	1954	7.13e-06	0.0001	1.37	1.44248
2025-07-02 12:53:56	1955	7.16e-06	0.0001	1.37	1.46436
2025-07-02 12:53:57	1956	7.13e-06	0.0001	1.37	1.45123
2025-07-02 12:53:58	1957	7.13e-06	0.0001	1.37	1.4381
2025-07-02 12:53:59	1958	7.13e-06	0.0001	1.37	1.42935
2025-07-02 12:54:00	1959	7.16e-06	0.0001	1.37	1.44248
2025-07-02 12:54:01	1960	7.13e-06	0.0001	1.37	1.4381
2025-07-02 12:54:02	1961	7.13e-06	0.0001	1.37	1.42935
2025-07-02 12:54:03	1962	7.13e-06	0.0001	1.37	1.44685
2025-07-02 12:54:04	1963	7.13e-06	0.0001	1.38	1.42935
2025-07-02 12:54:05	1964	7.13e-06	0.0001	1.38	1.44685
2025-07-02 12:54:06	1965	7.1e-06	0.0001	1.37	1.44685
[truncated: 4,056 more rows]
