# Supplementary material for: A Unified Method for Triple Oxygen Isotope Analysis of Sulfate, Water, and Organics
Source: Anal Chem. 2026 Mar 6;98(11):8111–20. doi: 10.1021/acs.analchem.5c06406 (PMC13019427; doi:10.1021/acs.analchem.5c06406)
Supplement: Supplementary file 3 [file ac5c06406_si_003.zip › Zahnow_TORCH_Supplementary_Sample_Log_Files/2025-07-02_USGS46_D4_evaluation_results.xlsx]

## Sheet: Summary
DateTime	Sample name	Sample Type	Sample mass	Instrument	d18O raw	d18O GD scaled	d18O VSMOW	d18O SD	Dp17O raw	Dp17O GD scaled	Dp17O VSMOW	Dp17O SD	d13C raw	d13C VPDB	d13C SD	TCD Peak area pos	TCD Peak area std	TCD Peak area neg	TCD Peak area neg std	TCD Peak ratio	TC/EA yield (%)	CO input pressure (mbar)	CO input pressure LN2 T (mbar)	CO residual pressure (mbar)	CO converted (mbar)	Discharge yield (%)	CO2 final pressure (mbar)	CO2/CO ratio	Residual gas pressure (mbar)	Comments
2025-07-02 14:00:47	USGS46_D4	H2O	1.553	TILDAS	-30.0217	-28.153	-28.153	0.008	45.6455	51.125	51.125	8.9	N/A	N/A	N/A	13.8142	0.151028	0.252459	0.0179242	54.7187	52.8928	3.14947	2.33537	0.0302	2.30517	98.7068	1.36369	0.59158	0.0194

## Sheet: Isotope Data
ID	dateTimeMeasured	SampleName	d17O	d17OError	d18O	d18OError	Dp17O	Dp17OError	nSamCycles	nSamPoints	nRefPoints	pCO2Ref	pCO2Ref_error	pCO2Sam	pCO2Sam_error	pCO2Mismatch	pCO2Mismatch_error	PCellRef	PCellRef_error	PCellSam	PCellSam_error	PCellMismatch	PCellMismatch_error	TCellSam	TCellSam_error	TCellRef	TCellRef_error	TCellMismatch	TCellMismatch_error	measurementPeriod	d18O_scaled	d17O_scaled	Dp17O_scaled
19661	2025-07-03 02:42:23	GD_USGS46_D4	-15.487	0.012	-28.513	0.008	-334.1	8.9	10	1881	2155	420.047	0.77477	419.427	0.93604	-0.67262	0.28817	41.3342	0.00104	41.3339	0.00099	-0.00032	0.00076	24.5451	0.00388	24.5451	0.00388	0.00011	0.00033	2025-06-26 to 2027-06-12	-30.0217	-15.9205	45.6455

## Sheet: Log Data
Sample name	Sample mass	TC/EA (°C)	Datetime	Trap 5 (°C)	Trap 6 (°C)	Trap 7 (°C)	Reactor (°C)	TCD (°C)	p G2 (mbar)	p G4 (mbar)	p G5 (mbar)	Datetime	Trap 5 (°C)	Trap 6 (°C)	Trap 7 (°C)	Reactor (°C)	TCD (°C)	p G2 (mbar)	p G4 (mbar)	p G5 (mbar)	Datetime	Trap 5 (°C)	Trap 6 (°C)	Trap 7 (°C)	Reactor (°C)	TCD (°C)	p G2 (mbar)	p G4 (mbar)	p G5 (mbar)	Datetime	Trap 5 (°C)	Trap 6 (°C)	Trap 7 (°C)	Reactor (°C)	TCD (°C)	p G2 (mbar)	p G4 (mbar)	p G5 (mbar)	Datetime	Trap 5 (°C)	Trap 6 (°C)	Trap 7 (°C)	Reactor (°C)	TCD (°C)	p G2 (mbar)	p G4 (mbar)	p G5 (mbar)	Datetime	Trap 5 (°C)
USGS46_D4	1.553	1450.000000	2025-07-02 14:00:47	30.049373	40.063382	33.637995	26.890303	36.506106	0.000100	0.000100	-0.054427	2025-07-02 14:19:35	31.315543	65.573808	31.674775	6.839108	36.784877	0.000100	3.010000	3.149471	2025-07-02 14:21:03	30.894916	66.296209	-175.552127	-175.482631	36.833664	0.000100	2.240000	2.335366	2025-07-02 15:02:49	29.991825	66.435431	-176.629362	-176.141602	36.913629	0.000100	0.030200	-0.019412	2025-07-02 15:13:26	30.135256	38.846348	25.326197	22.775958	37.116569	0.000100	0.843000	1.363691	2025-07-02 15:25:07	29.656564
[truncated: 7 more columns]

## Sheet: TCD Data
dateTime	Relative time	Signal
2025-07-02 14:02:53	0	0.057875
2025-07-02 14:02:54	1	0.063128
2025-07-02 14:02:55	2	0.057547
2025-07-02 14:02:56	3	0.058204
2025-07-02 14:02:57	4	0.060502
2025-07-02 14:02:58	5	0.058204
2025-07-02 14:02:59	6	0.0628
2025-07-02 14:03:00	7	0.057875
2025-07-02 14:03:01	8	0.056562
2025-07-02 14:03:02	9	0.054921
2025-07-02 14:03:03	10	0.061158
2025-07-02 14:03:04	11	0.059517
2025-07-02 14:03:05	12	0.061815
2025-07-02 14:03:06	13	0.055249
2025-07-02 14:03:07	14	0.059845
2025-07-02 14:03:08	15	0.060174
2025-07-02 14:03:09	16	0.056562
2025-07-02 14:03:10	17	0.061487
2025-07-02 14:03:11	18	0.058532
2025-07-02 14:03:12	19	0.059517
2025-07-02 14:03:13	20	0.063128
2025-07-02 14:03:14	21	0.057219
2025-07-02 14:03:15	22	0.057219
2025-07-02 14:03:16	23	0.057547
2025-07-02 14:03:17	24	0.060174
2025-07-02 14:03:18	25	0.060174
2025-07-02 14:03:18	25	0.053279
2025-07-02 14:03:19	26	0.054264
2025-07-02 14:03:20	27	0.057219
2025-07-02 14:03:21	28	0.060502
2025-07-02 14:03:22	29	0.058204
2025-07-02 14:03:23	30	0.061158
2025-07-02 14:03:24	31	0.059845
2025-07-02 14:03:25	32	0.057219
2025-07-02 14:03:26	33	0.0628
2025-07-02 14:03:27	34	0.059517
2025-07-02 14:03:28	35	0.055906
2025-07-02 14:03:29	36	0.060174
2025-07-02 14:03:30	37	0.060174
2025-07-02 14:03:31	38	0.056562
2025-07-02 14:03:32	39	0.058204
2025-07-02 14:03:33	40	0.052951
2025-07-02 14:03:34	41	0.056234
2025-07-02 14:03:35	42	0.05886
2025-07-02 14:03:36	43	0.057547
2025-07-02 14:03:37	44	0.062143
2025-07-02 14:03:38	45	0.056891
2025-07-02 14:03:39	46	0.056234
2025-07-02 14:03:40	47	0.058532
2025-07-02 14:03:41	48	0.058204
2025-07-02 14:03:42	49	0.060502
2025-07-02 14:03:42	49	0.064441
2025-07-02 14:03:43	50	0.056891
2025-07-02 14:03:44	51	0.059189
2025-07-02 14:03:45	52	0.058204
2025-07-02 14:03:47	54	0.058532
2025-07-02 14:03:47	54	0.060502
2025-07-02 14:03:48	55	0.058204
2025-07-02 14:03:49	56	0.051638
2025-07-02 14:03:50	57	0.059845
2025-07-02 14:03:51	58	0.062143
2025-07-02 14:03:52	59	0.058532
2025-07-02 14:03:53	60	0.059189
2025-07-02 14:03:54	61	0.055906
2025-07-02 14:03:55	62	0.057875
2025-07-02 14:03:56	63	0.058204
2025-07-02 14:03:57	64	0.063785
2025-07-02 14:03:58	65	0.058204
2025-07-02 14:03:59	66	0.054592
2025-07-02 14:04:00	67	0.057219
2025-07-02 14:04:01	68	0.057219
2025-07-02 14:04:02	69	0.060502
2025-07-02 14:04:03	70	0.057219
2025-07-02 14:04:04	71	0.062143
2025-07-02 14:04:05	72	0.0628
2025-07-02 14:04:06	73	0.058204
2025-07-02 14:04:07	74	0.064113
2025-07-02 14:04:08	75	0.058532
2025-07-02 14:04:09	76	0.057219
2025-07-02 14:04:10	77	0.058532
2025-07-02 14:04:11	78	0.055577
2025-07-02 14:04:12	79	0.06083
2025-07-02 14:04:13	80	0.059845
2025-07-02 14:04:14	81	0.06083
2025-07-02 14:04:15	82	0.056562
2025-07-02 14:04:16	83	0.060502
2025-07-02 14:04:17	84	0.059189
2025-07-02 14:04:18	85	0.063457
2025-07-02 14:04:19	86	0.055249
2025-07-02 14:04:20	87	0.060174
2025-07-02 14:04:21	88	0.056891
2025-07-02 14:04:22	89	0.060502
2025-07-02 14:04:23	90	0.055249
2025-07-02 14:04:24	91	0.059517
2025-07-02 14:04:25	92	0.058204
2025-07-02 14:04:26	93	0.061158
2025-07-02 14:04:27	94	0.056891
2025-07-02 14:04:28	95	0.056891
2025-07-02 14:04:29	96	0.056234
2025-07-02 14:04:30	97	0.056234
2025-07-02 14:04:31	98	0.063785
2025-07-02 14:04:32	99	0.055577
2025-07-02 14:04:33	100	0.057547
2025-07-02 14:04:34	101	0.056562
2025-07-02 14:04:35	102	0.06083
2025-07-02 14:04:36	103	0.055577
2025-07-02 14:04:37	104	0.058204
2025-07-02 14:04:38	105	0.058204
2025-07-02 14:04:39	106	0.061158
2025-07-02 14:04:40	107	0.070023
2025-07-02 14:04:41	108	0.075604
2025-07-02 14:04:42	109	0.06083
2025-07-02 14:04:43	110	0.050981
2025-07-02 14:04:44	111	0.060174
2025-07-02 14:04:45	112	0.071007
2025-07-02 14:04:46	113	0.075932
2025-07-02 14:04:47	114	0.079872
2025-07-02 14:04:48	115	0.077902
2025-07-02 14:04:49	116	0.075275
2025-07-02 14:04:50	117	0.067068
2025-07-02 14:04:51	118	0.059517
2025-07-02 14:04:52	119	0.057547
2025-07-02 14:04:53	120	0.057875
2025-07-02 14:04:54	121	0.056562
2025-07-02 14:04:55	122	0.057219
2025-07-02 14:04:56	123	0.055577
2025-07-02 14:04:57	124	0.042445
2025-07-02 14:04:58	125	0.04737
2025-07-02 14:05:00	127	0.065098
2025-07-02 14:05:01	128	0.056234
2025-07-02 14:05:02	129	0.050653
2025-07-02 14:05:03	130	0.045072
2025-07-02 14:05:03	130	0.038177
2025-07-02 14:05:05	132	0.043102
2025-07-02 14:05:06	133	0.043102
2025-07-02 14:05:07	134	0.055249
2025-07-02 14:05:08	135	0.055249
2025-07-02 14:05:09	136	0.056562
2025-07-02 14:05:10	137	0.060502
2025-07-02 14:05:11	138	0.052294
2025-07-02 14:05:12	139	0.058532
2025-07-02 14:05:13	140	0.053936
2025-07-02 14:05:14	141	0.062143
2025-07-02 14:05:15	142	0.054264
2025-07-02 14:05:16	143	0.055577
2025-07-02 14:05:17	144	0.062143
2025-07-02 14:05:18	145	0.059189
2025-07-02 14:05:19	146	0.05886
2025-07-02 14:05:20	147	0.061158
2025-07-02 14:05:21	148	0.059517
2025-07-02 14:05:22	149	0.061487
2025-07-02 14:05:23	150	0.060502
2025-07-02 14:05:24	151	0.057219
2025-07-02 14:05:25	152	0.062472
2025-07-02 14:05:26	153	0.057547
2025-07-02 14:05:27	154	0.057875
2025-07-02 14:05:28	155	0.057547
2025-07-02 14:05:29	156	0.059517
2025-07-02 14:05:30	157	0.059189
2025-07-02 14:05:31	158	0.061815
2025-07-02 14:05:32	159	0.058204
2025-07-02 14:05:33	160	0.06083
2025-07-02 14:05:34	161	0.055249
2025-07-02 14:05:35	162	0.061815
2025-07-02 14:05:36	163	0.0628
2025-07-02 14:05:37	164	0.059189
2025-07-02 14:05:38	165	0.063785
2025-07-02 14:05:39	166	0.057875
2025-07-02 14:05:40	167	0.063457
2025-07-02 14:05:41	168	0.057875
2025-07-02 14:05:42	169	0.061815
2025-07-02 14:05:43	170	0.055249
2025-07-02 14:05:44	171	0.057547
2025-07-02 14:05:45	172	0.057219
2025-07-02 14:05:46	173	0.057875
2025-07-02 14:05:46	173	0.059517
2025-07-02 14:05:47	174	0.057547
2025-07-02 14:05:48	175	0.057875
2025-07-02 14:05:49	176	0.059845
2025-07-02 14:05:51	178	0.062472
2025-07-02 14:05:52	179	0.063457
2025-07-02 14:05:53	180	0.055577
2025-07-02 14:05:54	181	0.057875
2025-07-02 14:05:55	182	0.054921
2025-07-02 14:05:56	183	0.059517
2025-07-02 14:05:57	184	0.056891
2025-07-02 14:05:58	185	0.055906
2025-07-02 14:05:59	186	0.056891
2025-07-02 14:06:00	187	0.059517
2025-07-02 14:06:01	188	0.062143
2025-07-02 14:06:02	189	0.0628
2025-07-02 14:06:03	190	0.062143
2025-07-02 14:06:04	191	0.063457
2025-07-02 14:06:05	192	0.053608
2025-07-02 14:06:06	193	0.055577
2025-07-02 14:06:07	194	0.060502
2025-07-02 14:06:08	195	0.061815
2025-07-02 14:06:09	196	0.058204
2025-07-02 14:06:10	197	0.065426
2025-07-02 14:06:11	198	0.056562
2025-07-02 14:06:12	199	0.06083
2025-07-02 14:06:13	200	0.061815
2025-07-02 14:06:14	201	0.056562
2025-07-02 14:06:15	202	0.057219
2025-07-02 14:06:16	203	0.06674
2025-07-02 14:06:17	204	0.057219
2025-07-02 14:06:18	205	0.061487
2025-07-02 14:06:19	206	0.0628
2025-07-02 14:06:19	206	0.062143
2025-07-02 14:06:20	207	0.060502
2025-07-02 14:06:21	208	0.064113
2025-07-02 14:06:23	210	0.056891
2025-07-02 14:06:24	211	0.060502
2025-07-02 14:06:25	212	0.061158
2025-07-02 14:06:25	212	0.06083
2025-07-02 14:06:27	214	0.066411
2025-07-02 14:06:28	215	0.061815
2025-07-02 14:06:28	215	0.063785
2025-07-02 14:06:30	217	0.059845
2025-07-02 14:06:30	217	0.061815
2025-07-02 14:06:31	218	0.058532
2025-07-02 14:06:32	219	0.061815
2025-07-02 14:06:33	220	0.063457
2025-07-02 14:06:34	221	0.054592
2025-07-02 14:06:35	222	0.059845
2025-07-02 14:06:36	223	0.061487
2025-07-02 14:06:37	224	0.063128
2025-07-02 14:06:38	225	0.057547
2025-07-02 14:06:39	226	0.059189
2025-07-02 14:06:40	227	0.059517
2025-07-02 14:06:41	228	0.057875
2025-07-02 14:06:42	229	0.058532
2025-07-02 14:06:43	230	0.057875
2025-07-02 14:06:44	231	0.066083
2025-07-02 14:06:45	232	0.063128
2025-07-02 14:06:46	233	0.064113
2025-07-02 14:06:47	234	0.05886
2025-07-02 14:06:48	235	0.055249
2025-07-02 14:06:49	236	0.06083
2025-07-02 14:06:50	237	0.0628
2025-07-02 14:06:51	238	0.062143
2025-07-02 14:06:52	239	0.061815
2025-07-02 14:06:52	239	0.058204
2025-07-02 14:06:54	241	0.059189
2025-07-02 14:06:55	242	0.062143
2025-07-02 14:06:56	243	0.058532
2025-07-02 14:06:56	243	0.065098
2025-07-02 14:06:57	244	0.059517
2025-07-02 14:06:58	245	0.060502
2025-07-02 14:06:59	246	0.062143
2025-07-02 14:07:00	247	0.058532
2025-07-02 14:07:01	248	0.056562
2025-07-02 14:07:02	249	0.064113
2025-07-02 14:07:03	250	0.063457
2025-07-02 14:07:04	251	0.060502
2025-07-02 14:07:05	252	0.064441
2025-07-02 14:07:06	253	0.05886
2025-07-02 14:07:07	254	0.062472
2025-07-02 14:07:08	255	0.05886
2025-07-02 14:07:09	256	0.060502
2025-07-02 14:07:10	257	0.05886
2025-07-02 14:07:11	258	0.059845
2025-07-02 14:07:12	259	0.057547
2025-07-02 14:07:13	260	0.051966
2025-07-02 14:07:14	261	0.057219
2025-07-02 14:07:15	262	0.055906
2025-07-02 14:07:16	263	0.056562
2025-07-02 14:07:17	264	0.056234
2025-07-02 14:07:18	265	0.061487
2025-07-02 14:07:19	266	0.058532
2025-07-02 14:07:20	267	0.060502
2025-07-02 14:07:21	268	0.053279
2025-07-02 14:07:22	269	0.061815
2025-07-02 14:07:22	269	0.053936
2025-07-02 14:07:23	270	0.059845
2025-07-02 14:07:24	271	0.059845
2025-07-02 14:07:25	272	0.056891
2025-07-02 14:07:26	273	0.054921
2025-07-02 14:07:27	274	0.059845
2025-07-02 14:07:28	275	0.059517
2025-07-02 14:07:29	276	0.062472
2025-07-02 14:07:30	277	0.056891
2025-07-02 14:07:31	278	0.056891
2025-07-02 14:07:32	279	0.056891
2025-07-02 14:07:33	280	0.0628
2025-07-02 14:07:34	281	0.062143
2025-07-02 14:07:35	282	0.059189
2025-07-02 14:07:36	283	0.063128
2025-07-02 14:07:37	284	0.055577
2025-07-02 14:07:38	285	0.059189
2025-07-02 14:07:39	286	0.059845
2025-07-02 14:07:40	287	0.061158
2025-07-02 14:07:41	288	0.063457
2025-07-02 14:07:42	289	0.061158
2025-07-02 14:07:43	290	0.059189
2025-07-02 14:07:44	291	0.059189
2025-07-02 14:07:45	292	0.060502
2025-07-02 14:07:46	293	0.059517
2025-07-02 14:07:47	294	0.06477
2025-07-02 14:07:47	294	0.06083
2025-07-02 14:07:49	296	0.056234
2025-07-02 14:07:49	296	0.058532
2025-07-02 14:07:50	297	0.055249
2025-07-02 14:07:51	298	0.060174
2025-07-02 14:07:52	299	0.05886
2025-07-02 14:07:53	300	0.062472
2025-07-02 14:07:54	301	0.054592
2025-07-02 14:07:55	302	0.064113
2025-07-02 14:07:56	303	0.065755
2025-07-02 14:07:57	304	0.053279
2025-07-02 14:07:58	305	0.066411
2025-07-02 14:07:59	306	0.06083
2025-07-02 14:08:00	307	0.054264
2025-07-02 14:08:01	308	0.060174
2025-07-02 14:08:02	309	0.052951
2025-07-02 14:08:03	310	0.060174
2025-07-02 14:08:04	311	0.061487
2025-07-02 14:08:05	312	0.058532
2025-07-02 14:08:06	313	0.054921
2025-07-02 14:08:07	314	0.059517
2025-07-02 14:08:08	315	0.058204
2025-07-02 14:08:09	316	0.060174
2025-07-02 14:08:10	317	0.055906
2025-07-02 14:08:10	317	0.059845
2025-07-02 14:08:12	319	0.056562
2025-07-02 14:08:13	320	0.054592
2025-07-02 14:08:13	320	0.0628
2025-07-02 14:08:15	322	0.056234
2025-07-02 14:08:16	323	0.061487
2025-07-02 14:08:17	324	0.056891
2025-07-02 14:08:18	325	0.062143
2025-07-02 14:08:19	326	0.056562
2025-07-02 14:08:20	327	0.059517
2025-07-02 14:08:21	328	0.054921
2025-07-02 14:08:22	329	0.060502
2025-07-02 14:08:23	330	0.05886
2025-07-02 14:08:24	331	0.053608
2025-07-02 14:08:25	332	0.061158
2025-07-02 14:08:26	333	0.058204
2025-07-02 14:08:27	334	0.060174
2025-07-02 14:08:28	335	0.056562
2025-07-02 14:08:29	336	0.062472
2025-07-02 14:08:29	336	0.062143
2025-07-02 14:08:30	337	0.06083
2025-07-02 14:08:31	338	0.059189
2025-07-02 14:08:33	340	0.047698
2025-07-02 14:08:34	341	0.056234
2025-07-02 14:08:35	342	0.064441
2025-07-02 14:08:36	343	0.057875
2025-07-02 14:08:37	344	0.061487
2025-07-02 14:08:38	345	0.059517
2025-07-02 14:08:39	346	0.057219
2025-07-02 14:08:40	347	0.06083
2025-07-02 14:08:41	348	0.068053
2025-07-02 14:08:42	349	0.075604
2025-07-02 14:08:43	350	0.085781
2025-07-02 14:08:44	351	0.096943
2025-07-02 14:08:45	352	0.129117
2025-07-02 14:08:46	353	0.142905
2025-07-02 14:08:47	354	0.184928
2025-07-02 14:08:48	355	0.248618
2025-07-02 14:08:49	356	0.301146
2025-07-02 14:08:51	358	0.367462
2025-07-02 14:08:52	359	0.41999
2025-07-02 14:08:53	360	0.450851
2025-07-02 14:08:54	361	0.47219
2025-07-02 14:08:55	362	0.493201
2025-07-02 14:08:56	363	0.502066
2025-07-02 14:08:57	364	0.504035
2025-07-02 14:08:58	365	0.50305
2025-07-02 14:08:59	366	0.495171
2025-07-02 14:09:00	367	0.48959
2025-07-02 14:09:01	368	0.486964
2025-07-02 14:09:02	369	0.469564
2025-07-02 14:09:03	370	0.461028
2025-07-02 14:09:04	371	0.450851
2025-07-02 14:09:05	372	0.436077
2025-07-02 14:09:06	373	0.428526
2025-07-02 14:09:07	374	0.417364
2025-07-02 14:09:08	375	0.398651
2025-07-02 14:09:09	376	0.3911
2025-07-02 14:09:10	377	0.376983
2025-07-02 14:09:11	378	0.369104
2025-07-02 14:09:12	379	0.354002
2025-07-02 14:09:13	380	0.350063
2025-07-02 14:09:14	381	0.330693
2025-07-02 14:09:15	382	0.318546
2025-07-02 14:09:17	384	0.305414
2025-07-02 14:09:17	384	0.297206
2025-07-02 14:09:18	385	0.288014
2025-07-02 14:09:19	386	0.280463
2025-07-02 14:09:20	387	0.261093
2025-07-02 14:09:21	388	0.256825
2025-07-02 14:09:22	389	0.243037
2025-07-02 14:09:23	390	0.232859
2025-07-02 14:09:24	391	0.226622
2025-07-02 14:09:25	392	0.211192
2025-07-02 14:09:26	393	0.201343
2025-07-02 14:09:27	394	0.193792
2025-07-02 14:09:28	395	0.191822
2025-07-02 14:09:29	396	0.177705
2025-07-02 14:09:30	397	0.167199
2025-07-02 14:09:31	398	0.161618
2025-07-02 14:09:32	399	0.154067
2025-07-02 14:09:33	400	0.153082
2025-07-02 14:09:35	402	0.140279
2025-07-02 14:09:35	402	0.136339
2025-07-02 14:09:36	403	0.129117
2025-07-02 14:09:37	404	0.117954
2025-07-02 14:09:38	405	0.115985
2025-07-02 14:09:39	406	0.112045
2025-07-02 14:09:40	407	0.102196
2025-07-02 14:09:41	408	0.101211
2025-07-02 14:09:43	410	0.092019
2025-07-02 14:09:44	411	0.090705
2025-07-02 14:09:44	411	0.09169
2025-07-02 14:09:45	412	0.086109
2025-07-02 14:09:46	413	0.083811
2025-07-02 14:09:47	414	0.086109
2025-07-02 14:09:48	415	0.075932
2025-07-02 14:09:49	416	0.073306
2025-07-02 14:09:50	417	0.072649
2025-07-02 14:09:51	418	0.070679
2025-07-02 14:09:52	419	0.074619
2025-07-02 14:09:53	420	0.071992
2025-07-02 14:09:54	421	0.066083
2025-07-02 14:09:55	422	0.067724
2025-07-02 14:09:56	423	0.063457
2025-07-02 14:09:57	424	0.067068
2025-07-02 14:09:58	425	0.061487
2025-07-02 14:09:59	426	0.069366
2025-07-02 14:10:00	427	0.064113
2025-07-02 14:10:01	428	0.065098
2025-07-02 14:10:02	429	0.066411
2025-07-02 14:10:03	430	0.060174
2025-07-02 14:10:04	431	0.054592
2025-07-02 14:10:05	432	0.0628
2025-07-02 14:10:06	433	0.063128
2025-07-02 14:10:07	434	0.058532
2025-07-02 14:10:08	435	0.061158
2025-07-02 14:10:09	436	0.061487
2025-07-02 14:10:10	437	0.057547
2025-07-02 14:10:10	437	0.063128
2025-07-02 14:10:11	438	0.066083
2025-07-02 14:10:13	440	0.058532
2025-07-02 14:10:13	440	0.059845
2025-07-02 14:10:15	442	0.061815
2025-07-02 14:10:15	442	0.064441
2025-07-02 14:10:17	444	0.057547
2025-07-02 14:10:17	444	0.059845
2025-07-02 14:10:18	445	0.062143
2025-07-02 14:10:19	446	0.054264
2025-07-02 14:10:20	447	0.057875
2025-07-02 14:10:21	448	0.061158
2025-07-02 14:10:22	449	0.061487
2025-07-02 14:10:23	450	0.055577
2025-07-02 14:10:24	451	0.058204
2025-07-02 14:10:25	452	0.058204
2025-07-02 14:10:26	453	0.059189
2025-07-02 14:10:27	454	0.063457
2025-07-02 14:10:28	455	0.05886
2025-07-02 14:10:29	456	0.059517
2025-07-02 14:10:30	457	0.06083
2025-07-02 14:10:31	458	0.064441
2025-07-02 14:10:32	459	0.063785
2025-07-02 14:10:33	460	0.066411
2025-07-02 14:10:34	461	0.0628
2025-07-02 14:10:35	462	0.062143
2025-07-02 14:10:36	463	0.061815
2025-07-02 14:10:37	464	0.059517
2025-07-02 14:10:38	465	0.062472
2025-07-02 14:10:39	466	0.062143
2025-07-02 14:10:39	466	0.057219
2025-07-02 14:10:41	468	0.057547
2025-07-02 14:10:41	468	0.058204
2025-07-02 14:10:43	470	0.063457
2025-07-02 14:10:44	471	0.060502
2025-07-02 14:10:45	472	0.064113
2025-07-02 14:10:46	473	0.056562
2025-07-02 14:10:46	473	0.057875
2025-07-02 14:10:47	474	0.061487
2025-07-02 14:10:49	476	0.057875
2025-07-02 14:10:49	476	0.061158
2025-07-02 14:10:51	478	0.0628
2025-07-02 14:10:51	478	0.061158
2025-07-02 14:10:52	479	0.059517
2025-07-02 14:10:53	480	0.056234
2025-07-02 14:10:54	481	0.058204
2025-07-02 14:10:55	482	0.063457
2025-07-02 14:10:56	483	0.061158
2025-07-02 14:10:57	484	0.061487
2025-07-02 14:10:58	485	0.06477
2025-07-02 14:10:59	486	0.05886
2025-07-02 14:11:00	487	0.065426
2025-07-02 14:11:01	488	0.057547
2025-07-02 14:11:02	489	0.0628
2025-07-02 14:11:03	490	0.055577
2025-07-02 14:11:04	491	0.058532
2025-07-02 14:11:05	492	0.058532
2025-07-02 14:11:06	493	0.056562
2025-07-02 14:11:07	494	0.058532
2025-07-02 14:11:08	495	0.061487
2025-07-02 14:11:09	496	0.056891
2025-07-02 14:11:10	497	0.064113
2025-07-02 14:11:11	498	0.057875
2025-07-02 14:11:12	499	0.063128
2025-07-02 14:11:13	500	0.058532
2025-07-02 14:11:14	501	0.059845
2025-07-02 14:11:15	502	0.056234
2025-07-02 14:11:16	503	0.05886
2025-07-02 14:11:16	503	0.06674
2025-07-02 14:11:18	505	0.063457
2025-07-02 14:11:18	505	0.062143
2025-07-02 14:11:19	506	0.062472
2025-07-02 14:11:20	507	0.066083
2025-07-02 14:11:21	508	0.054264
2025-07-02 14:11:22	509	0.064113
2025-07-02 14:11:23	510	0.056562
2025-07-02 14:11:24	511	0.066411
2025-07-02 14:11:25	512	0.063457
2025-07-02 14:11:26	513	0.058204
2025-07-02 14:11:27	514	0.05886
2025-07-02 14:11:28	515	0.059845
2025-07-02 14:11:29	516	0.060174
2025-07-02 14:11:30	517	0.062472
2025-07-02 14:11:31	518	0.063457
2025-07-02 14:11:32	519	0.065426
2025-07-02 14:11:33	520	0.059517
2025-07-02 14:11:34	521	0.063785
2025-07-02 14:11:35	522	0.061158
2025-07-02 14:11:36	523	0.063457
2025-07-02 14:11:37	524	0.063785
2025-07-02 14:11:37	524	0.063128
2025-07-02 14:11:38	525	0.056891
2025-07-02 14:11:39	526	0.06083
2025-07-02 14:11:40	527	0.065098
2025-07-02 14:11:42	529	0.062472
2025-07-02 14:11:42	529	0.06083
2025-07-02 14:11:43	530	0.060174
2025-07-02 14:11:44	531	0.061487
2025-07-02 14:11:45	532	0.054264
2025-07-02 14:11:46	533	0.06083
2025-07-02 14:11:47	534	0.059517
2025-07-02 14:11:48	535	0.058204
2025-07-02 14:11:49	536	0.061487
2025-07-02 14:11:50	537	0.062472
2025-07-02 14:11:51	538	0.061815
2025-07-02 14:11:52	539	0.059517
2025-07-02 14:11:53	540	0.061815
2025-07-02 14:11:54	541	0.060502
2025-07-02 14:11:55	542	0.062143
2025-07-02 14:11:56	543	0.061158
2025-07-02 14:11:57	544	0.059189
2025-07-02 14:11:58	545	0.056891
2025-07-02 14:11:59	546	0.058532
2025-07-02 14:12:00	547	0.062143
2025-07-02 14:12:01	548	0.06083
2025-07-02 14:12:02	549	0.059845
2025-07-02 14:12:02	549	0.055577
2025-07-02 14:12:03	550	0.058532
2025-07-02 14:12:04	551	0.058532
2025-07-02 14:12:06	553	0.059517
2025-07-02 14:12:07	554	0.061487
2025-07-02 14:12:07	554	0.06083
2025-07-02 14:12:08	555	0.057875
2025-07-02 14:12:09	556	0.067068
2025-07-02 14:12:10	557	0.061487
2025-07-02 14:12:11	558	0.062143
2025-07-02 14:12:12	559	0.059189
2025-07-02 14:12:13	560	0.064441
2025-07-02 14:12:14	561	0.059517
2025-07-02 14:12:15	562	0.059189
2025-07-02 14:12:16	563	0.067068
2025-07-02 14:12:17	564	0.0628
2025-07-02 14:12:18	565	0.058204
2025-07-02 14:12:19	566	0.0628
2025-07-02 14:12:20	567	0.056891
2025-07-02 14:12:21	568	0.057875
2025-07-02 14:12:22	569	0.057875
2025-07-02 14:12:23	570	0.061487
2025-07-02 14:12:24	571	0.064441
2025-07-02 14:12:25	572	0.061158
2025-07-02 14:12:26	573	0.060174
2025-07-02 14:12:27	574	0.058532
2025-07-02 14:12:28	575	0.059517
2025-07-02 14:12:28	575	0.058532
2025-07-02 14:12:29	576	0.062472
2025-07-02 14:12:30	577	0.057875
2025-07-02 14:12:31	578	0.057875
2025-07-02 14:12:32	579	0.059189
2025-07-02 14:12:33	580	0.060174
2025-07-02 14:12:34	581	0.058532
2025-07-02 14:12:36	583	0.055906
2025-07-02 14:12:37	584	0.057547
2025-07-02 14:12:38	585	0.057875
2025-07-02 14:12:39	586	0.057875
2025-07-02 14:12:39	586	0.056891
2025-07-02 14:12:41	588	0.061815
2025-07-02 14:12:41	588	0.059517
2025-07-02 14:12:43	590	0.0628
2025-07-02 14:12:44	591	0.061815
2025-07-02 14:12:45	592	0.062472
2025-07-02 14:12:46	593	0.062143
2025-07-02 14:12:47	594	0.057219
2025-07-02 14:12:48	595	0.059845
2025-07-02 14:12:49	596	0.05886
2025-07-02 14:12:50	597	0.062472
2025-07-02 14:12:51	598	0.056891
2025-07-02 14:12:52	599	0.062143
2025-07-02 14:12:53	600	0.06477
2025-07-02 14:12:54	601	0.054264
2025-07-02 14:12:55	602	0.057547
2025-07-02 14:12:56	603	0.059845
2025-07-02 14:12:57	604	0.058532
2025-07-02 14:12:58	605	0.06083
2025-07-02 14:12:59	606	0.060502
2025-07-02 14:13:00	607	0.057219
2025-07-02 14:13:01	608	0.057875
2025-07-02 14:13:02	609	0.053608
2025-07-02 14:13:03	610	0.055906
2025-07-02 14:13:04	611	0.0628
2025-07-02 14:13:05	612	0.060502
2025-07-02 14:13:06	613	0.059189
2025-07-02 14:13:07	614	0.058204
2025-07-02 14:13:09	616	0.061158
2025-07-02 14:13:10	617	0.057547
2025-07-02 14:13:11	618	0.057219
2025-07-02 14:13:12	619	0.065098
2025-07-02 14:13:13	620	0.059517
2025-07-02 14:13:14	621	0.058532
2025-07-02 14:13:15	622	0.061158
2025-07-02 14:13:16	623	0.059517
2025-07-02 14:13:17	624	0.062143
2025-07-02 14:13:18	625	0.064441
2025-07-02 14:13:19	626	0.060502
2025-07-02 14:13:20	627	0.052623
2025-07-02 14:13:21	628	0.059517
2025-07-02 14:13:22	629	0.058532
2025-07-02 14:13:23	630	0.058204
2025-07-02 14:13:24	631	0.061158
2025-07-02 14:13:25	632	0.057875
2025-07-02 14:13:26	633	0.058532
2025-07-02 14:13:27	634	0.05886
2025-07-02 14:13:28	635	0.059845
2025-07-02 14:13:29	636	0.062143
2025-07-02 14:13:30	637	0.058204
2025-07-02 14:13:31	638	0.0628
2025-07-02 14:13:32	639	0.061158
2025-07-02 14:13:33	640	0.058204
2025-07-02 14:13:34	641	0.056562
2025-07-02 14:13:35	642	0.0628
2025-07-02 14:13:36	643	0.059845
2025-07-02 14:13:37	644	0.056234
2025-07-02 14:13:38	645	0.060502
2025-07-02 14:13:39	646	0.057875
2025-07-02 14:13:40	647	0.060502
2025-07-02 14:13:41	648	0.060502
2025-07-02 14:13:42	649	0.065426
2025-07-02 14:13:43	650	0.050653
2025-07-02 14:13:44	651	0.061158
2025-07-02 14:13:45	652	0.057547
2025-07-02 14:13:46	653	0.065426
2025-07-02 14:13:47	654	0.064113
2025-07-02 14:13:48	655	0.059517
2025-07-02 14:13:49	656	-0.019932
2025-07-02 14:13:50	657	0.056891
2025-07-02 14:13:51	658	0.059845
2025-07-02 14:13:52	659	0.065426
2025-07-02 14:13:53	660	0.065098
2025-07-02 14:13:54	661	0.059189
2025-07-02 14:13:55	662	0.054921
2025-07-02 14:13:56	663	0.059517
2025-07-02 14:13:57	664	0.06083
2025-07-02 14:13:58	665	0.056234
2025-07-02 14:13:59	666	0.059517
2025-07-02 14:14:00	667	0.061815
2025-07-02 14:14:01	668	0.055249
2025-07-02 14:14:02	669	0.061158
2025-07-02 14:14:03	670	0.057219
2025-07-02 14:14:04	671	0.062143
2025-07-02 14:14:05	672	0.055577
2025-07-02 14:14:06	673	0.061158
2025-07-02 14:14:07	674	0.058532
2025-07-02 14:14:08	675	0.062472
2025-07-02 14:14:09	676	0.063457
2025-07-02 14:14:10	677	0.059189
2025-07-02 14:14:11	678	0.059189
2025-07-02 14:14:12	679	0.061487
2025-07-02 14:14:13	680	0.060502
2025-07-02 14:14:14	681	0.062143
2025-07-02 14:14:15	682	0.058204
2025-07-02 14:14:16	683	0.056234
2025-07-02 14:14:17	684	0.06477
2025-07-02 14:14:18	685	0.060502
2025-07-02 14:14:19	686	0.05886
2025-07-02 14:14:20	687	0.06477
2025-07-02 14:14:20	687	0.058204
2025-07-02 14:14:22	689	0.060502
2025-07-02 14:14:23	690	0.056562
2025-07-02 14:14:24	691	0.058204
2025-07-02 14:14:24	691	0.058204
2025-07-02 14:14:25	692	0.061487
2025-07-02 14:14:26	693	0.056234
2025-07-02 14:14:27	694	0.063128
2025-07-02 14:14:28	695	0.058532
2025-07-02 14:14:29	696	0.058532
2025-07-02 14:14:30	697	0.063785
2025-07-02 14:14:31	698	0.059845
2025-07-02 14:14:32	699	0.059517
2025-07-02 14:14:33	700	0.0628
2025-07-02 14:14:34	701	0.062472
2025-07-02 14:14:35	702	0.054264
2025-07-02 14:14:36	703	0.065098
2025-07-02 14:14:37	704	0.063128
2025-07-02 14:14:38	705	0.064441
2025-07-02 14:14:39	706	0.054592
2025-07-02 14:14:40	707	0.059517
2025-07-02 14:14:41	708	0.0628
2025-07-02 14:14:42	709	0.058532
2025-07-02 14:14:43	710	0.056891
2025-07-02 14:14:44	711	0.063457
2025-07-02 14:14:44	711	0.054921
2025-07-02 14:14:46	713	0.058204
2025-07-02 14:14:46	713	0.060502
2025-07-02 14:14:48	715	0.062143
2025-07-02 14:14:49	716	0.060174
2025-07-02 14:14:50	717	0.061815
2025-07-02 14:14:51	718	0.057875
2025-07-02 14:14:51	718	0.065755
2025-07-02 14:14:52	719	0.058204
2025-07-02 14:14:53	720	0.053608
2025-07-02 14:14:54	721	0.059517
2025-07-02 14:14:55	722	0.055249
2025-07-02 14:14:56	723	0.059189
2025-07-02 14:14:57	724	0.061158
2025-07-02 14:14:58	725	0.063457
2025-07-02 14:14:59	726	0.061158
2025-07-02 14:15:00	727	0.061158
2025-07-02 14:15:01	728	0.058204
2025-07-02 14:15:02	729	0.058204
2025-07-02 14:15:03	730	0.057875
2025-07-02 14:15:04	731	0.06083
2025-07-02 14:15:05	732	0.056891
2025-07-02 14:15:06	733	0.056562
2025-07-02 14:15:07	734	0.057547
2025-07-02 14:15:08	735	0.060502
2025-07-02 14:15:09	736	0.05886
2025-07-02 14:15:10	737	0.05886
2025-07-02 14:15:11	738	0.062143
2025-07-02 14:15:12	739	0.059189
2025-07-02 14:15:13	740	0.063128
2025-07-02 14:15:14	741	0.058532
2025-07-02 14:15:15	742	0.055906
2025-07-02 14:15:15	742	0.058532
2025-07-02 14:15:16	743	0.060174
2025-07-02 14:15:17	744	0.06083
2025-07-02 14:15:18	745	0.059517
2025-07-02 14:15:19	746	0.059517
2025-07-02 14:15:20	747	0.05886
2025-07-02 14:15:21	748	0.062143
2025-07-02 14:15:22	749	0.064113
2025-07-02 14:15:23	750	0.058532
2025-07-02 14:15:24	751	0.057547
2025-07-02 14:15:25	752	0.05886
2025-07-02 14:15:26	753	0.062472
2025-07-02 14:15:27	754	0.055577
2025-07-02 14:15:28	755	0.05886
2025-07-02 14:15:29	756	0.058204
2025-07-02 14:15:30	757	0.058532
2025-07-02 14:15:31	758	0.056891
2025-07-02 14:15:32	759	0.061815
2025-07-02 14:15:33	760	0.05886
2025-07-02 14:15:34	761	0.058204
2025-07-02 14:15:35	762	0.057219
2025-07-02 14:15:36	763	0.059845
2025-07-02 14:15:37	764	0.05886
2025-07-02 14:15:38	765	0.054264
2025-07-02 14:15:39	766	0.062143
2025-07-02 14:15:39	766	0.061487
2025-07-02 14:15:40	767	0.057219
2025-07-02 14:15:41	768	0.056234
2025-07-02 14:15:42	769	0.066083
2025-07-02 14:15:43	770	0.056891
2025-07-02 14:15:44	771	0.061815
2025-07-02 14:15:45	772	0.061487
2025-07-02 14:15:46	773	0.058204
2025-07-02 14:15:47	774	0.06083
2025-07-02 14:15:48	775	0.063128
2025-07-02 14:15:49	776	0.059517
2025-07-02 14:15:50	777	0.056562
2025-07-02 14:15:51	778	0.061158
2025-07-02 14:15:52	779	0.061487
2025-07-02 14:15:53	780	0.061158
2025-07-02 14:15:54	781	0.063785
2025-07-02 14:15:55	782	0.059845
2025-07-02 14:15:56	783	0.054592
2025-07-02 14:15:57	784	0.057219
2025-07-02 14:15:58	785	0.063128
2025-07-02 14:15:59	786	0.059189
2025-07-02 14:16:00	787	0.061815
2025-07-02 14:16:01	788	0.059517
2025-07-02 14:16:02	789	0.055577
2025-07-02 14:16:03	790	0.061158
2025-07-02 14:16:04	791	0.060174
2025-07-02 14:16:05	792	0.06083
2025-07-02 14:16:06	793	0.054592
2025-07-02 14:16:06	793	0.058532
2025-07-02 14:16:07	794	0.0628
2025-07-02 14:16:08	795	0.062472
2025-07-02 14:16:09	796	0.057219
2025-07-02 14:16:10	797	0.059189
2025-07-02 14:16:11	798	0.060502
2025-07-02 14:16:12	799	0.057547
2025-07-02 14:16:13	800	0.062472
2025-07-02 14:16:14	801	0.059845
2025-07-02 14:16:15	802	0.060502
2025-07-02 14:16:16	803	0.056562
2025-07-02 14:16:17	804	0.059189
2025-07-02 14:16:18	805	0.055906
2025-07-02 14:16:19	806	0.056562
2025-07-02 14:16:20	807	0.061487
2025-07-02 14:16:21	808	0.060174
2025-07-02 14:16:22	809	0.056234
2025-07-02 14:16:23	810	0.060174
2025-07-02 14:16:24	811	0.057547
2025-07-02 14:16:25	812	0.058532
2025-07-02 14:16:26	813	0.059845
2025-07-02 14:16:27	814	0.059189
2025-07-02 14:16:28	815	0.055577
2025-07-02 14:16:29	816	0.057219
2025-07-02 14:16:30	817	0.058204
2025-07-02 14:16:31	818	0.057219
2025-07-02 14:16:32	819	0.06083
2025-07-02 14:16:33	820	0.060174
2025-07-02 14:16:34	821	0.058532
2025-07-02 14:16:35	822	0.059189
2025-07-02 14:16:36	823	0.058204
2025-07-02 14:16:37	824	0.063128
2025-07-02 14:16:38	825	0.059517
2025-07-02 14:16:39	826	0.064441
2025-07-02 14:16:40	827	0.057547
2025-07-02 14:16:41	828	0.061158
2025-07-02 14:16:42	829	0.061487
2025-07-02 14:16:43	830	0.055577
2025-07-02 14:16:44	831	0.059189
2025-07-02 14:16:45	832	0.054264
2025-07-02 14:16:46	833	0.061158
2025-07-02 14:16:47	834	0.06083
2025-07-02 14:16:48	835	0.057219
2025-07-02 14:16:49	836	0.066083
2025-07-02 14:16:50	837	0.060502
2025-07-02 14:16:51	838	0.060174
2025-07-02 14:16:53	840	0.06477
2025-07-02 14:16:54	841	0.057875
2025-07-02 14:16:55	842	0.052294
2025-07-02 14:16:56	843	0.061487
2025-07-02 14:16:57	844	0.056562
2025-07-02 14:16:57	844	0.062143
2025-07-02 14:16:58	845	0.061815
2025-07-02 14:16:59	846	0.061158
2025-07-02 14:17:00	847	0.061158
2025-07-02 14:17:02	849	0.058532
2025-07-02 14:17:03	850	0.062143
2025-07-02 14:17:04	851	0.06083
2025-07-02 14:17:05	852	0.058204
2025-07-02 14:17:06	853	0.063128
2025-07-02 14:17:07	854	0.059517
2025-07-02 14:17:08	855	0.0628
2025-07-02 14:17:09	856	0.062472
2025-07-02 14:17:10	857	0.059517
2025-07-02 14:17:11	858	0.059845
2025-07-02 14:17:12	859	0.05886
2025-07-02 14:17:13	860	0.057547
2025-07-02 14:17:14	861	0.064113
2025-07-02 14:17:15	862	0.058532
2025-07-02 14:17:16	863	0.059517
2025-07-02 14:17:17	864	0.056562
2025-07-02 14:17:18	865	0.055249
2025-07-02 14:17:19	866	0.058204
2025-07-02 14:17:20	867	0.053279
2025-07-02 14:17:21	868	0.058204
2025-07-02 14:17:22	869	0.058532
2025-07-02 14:17:23	870	0.060502
2025-07-02 14:17:24	871	0.059517
2025-07-02 14:17:25	872	0.057875
2025-07-02 14:17:26	873	0.057547
2025-07-02 14:17:27	874	0.063457
2025-07-02 14:17:28	875	0.062472
2025-07-02 14:17:29	876	0.059517
2025-07-02 14:17:30	877	0.064113
2025-07-02 14:17:31	878	0.054921
2025-07-02 14:17:32	879	0.058532
2025-07-02 14:17:33	880	0.061158
2025-07-02 14:17:35	882	0.06674
2025-07-02 14:17:35	882	0.061815
2025-07-02 14:17:36	883	0.06083
2025-07-02 14:17:37	884	0.060502
2025-07-02 14:17:38	885	0.057875
2025-07-02 14:17:39	886	0.057219
2025-07-02 14:17:40	887	0.06083
2025-07-02 14:17:41	888	0.061487
2025-07-02 14:17:43	890	0.063457
2025-07-02 14:17:43	890	0.061487
2025-07-02 14:17:44	891	0.056562
2025-07-02 14:17:45	892	0.062472
2025-07-02 14:17:46	893	0.057875
2025-07-02 14:17:47	894	0.0628
2025-07-02 14:17:48	895	0.059517
2025-07-02 14:17:49	896	0.06083
2025-07-02 14:17:50	897	0.058204
2025-07-02 14:17:51	898	0.05886
2025-07-02 14:17:52	899	0.060174
2025-07-02 14:17:53	900	0.060174
2025-07-02 14:17:54	901	0.058204
2025-07-02 14:17:55	902	0.0628
2025-07-02 14:17:56	903	0.065098
2025-07-02 14:17:57	904	0.0628
2025-07-02 14:17:58	905	0.060502
2025-07-02 14:17:59	906	0.060174
2025-07-02 14:18:00	907	0.062472
2025-07-02 14:18:01	908	0.06083
2025-07-02 14:18:02	909	0.057875
2025-07-02 14:18:03	910	0.055906
2025-07-02 14:18:05	912	0.056891
2025-07-02 14:18:05	912	0.063457
2025-07-02 14:18:07	914	0.059845
2025-07-02 14:18:08	915	0.063785
2025-07-02 14:18:08	915	0.061815
2025-07-02 14:18:09	916	0.061158
2025-07-02 14:18:10	917	0.055577
2025-07-02 14:18:11	918	0.056234
2025-07-02 14:18:12	919	0.052951
2025-07-02 14:18:13	920	0.058532
2025-07-02 14:18:14	921	0.057219
2025-07-02 14:18:15	922	0.060174
2025-07-02 14:18:16	923	0.057875
2025-07-02 14:18:17	924	0.0628
2025-07-02 14:18:18	925	0.061487
2025-07-02 14:18:19	926	0.0628
2025-07-02 14:18:20	927	0.063128
2025-07-02 14:18:21	928	0.057875
2025-07-02 14:18:22	929	0.056562
2025-07-02 14:18:23	930	0.05886
2025-07-02 14:18:24	931	0.06477
2025-07-02 14:18:25	932	0.063785
2025-07-02 14:18:26	933	0.05886
2025-07-02 14:18:27	934	0.059189
2025-07-02 14:18:28	935	0.060174
2025-07-02 14:18:29	936	0.057875
2025-07-02 14:18:30	937	0.061815
2025-07-02 14:18:31	938	0.063457
2025-07-02 14:18:31	938	0.059189
2025-07-02 14:18:33	940	0.065755
2025-07-02 14:18:34	941	0.061158
2025-07-02 14:18:34	941	0.06083
2025-07-02 14:18:35	942	0.063457
2025-07-02 14:18:37	944	0.065098
2025-07-02 14:18:38	945	0.059845
2025-07-02 14:18:39	946	0.050981
2025-07-02 14:18:40	947	0.056234
2025-07-02 14:18:40	947	0.05886
2025-07-02 14:18:41	948	0.065426
2025-07-02 14:18:42	949	0.059189
2025-07-02 14:18:43	950	0.057547
2025-07-02 14:18:44	951	0.059189
2025-07-02 14:18:45	952	0.060502
2025-07-02 14:18:46	953	0.056891
2025-07-02 14:18:47	954	0.061815
2025-07-02 14:18:48	955	0.057875
2025-07-02 14:18:49	956	0.054921
2025-07-02 14:18:50	957	0.061158
2025-07-02 14:18:51	958	0.052623
2025-07-02 14:18:52	959	0.059845
2025-07-02 14:18:53	960	0.058204
2025-07-02 14:18:54	961	0.063128
2025-07-02 14:18:55	962	0.062143
2025-07-02 14:18:56	963	0.062143
2025-07-02 14:18:57	964	0.061158
2025-07-02 14:18:58	965	0.063457
2025-07-02 14:18:59	966	0.05886
2025-07-02 14:19:00	967	0.06674
2025-07-02 14:19:01	968	0.055577
2025-07-02 14:19:02	969	0.052951
2025-07-02 14:19:03	970	0.058532
2025-07-02 14:19:04	971	0.051638
2025-07-02 14:19:04	971	0.064441
2025-07-02 14:19:05	972	0.059189
2025-07-02 14:19:06	973	0.055577
2025-07-02 14:19:08	975	0.0628
2025-07-02 14:19:08	975	0.060174
2025-07-02 14:19:10	977	0.062143
2025-07-02 14:19:10	977	0.061487
2025-07-02 14:19:11	978	0.061487
2025-07-02 14:19:12	979	0.062143
2025-07-02 14:19:13	980	0.063128
2025-07-02 14:19:14	981	0.058532
2025-07-02 14:19:15	982	0.053279
2025-07-02 14:19:16	983	0.057875
2025-07-02 14:19:17	984	0.054264
2025-07-02 14:19:18	985	0.059845
2025-07-02 14:19:19	986	0.064441
2025-07-02 14:19:20	987	0.059517
2025-07-02 14:19:21	988	0.059517
2025-07-02 14:19:22	989	0.055906
2025-07-02 14:19:23	990	0.057219
2025-07-02 14:19:24	991	0.065098
2025-07-02 14:19:25	992	0.065426
2025-07-02 14:19:26	993	0.057547
2025-07-02 14:19:27	994	0.056234
2025-07-02 14:19:28	995	0.061158
2025-07-02 14:19:28	995	0.055906
2025-07-02 14:19:30	997	0.059517
2025-07-02 14:19:31	998	0.06083
2025-07-02 14:19:31	998	0.053279
2025-07-02 14:19:32	999	0.058532
2025-07-02 14:19:33	1000	0.055906
2025-07-02 14:19:34	1001	0.060174
2025-07-02 14:19:35	1002	0.060174
2025-07-02 14:19:36	1003	0.055906
2025-07-02 14:19:37	1004	0.056562
2025-07-02 14:19:38	1005	0.053279
2025-07-02 14:19:39	1006	0.05886
2025-07-02 14:19:40	1007	0.059845
2025-07-02 14:19:41	1008	0.055906
2025-07-02 14:19:42	1009	0.058204
2025-07-02 14:19:43	1010	0.0628
2025-07-02 14:19:44	1011	0.061815
2025-07-02 14:19:45	1012	0.059189
2025-07-02 14:19:46	1013	0.056234
2025-07-02 14:19:47	1014	0.057547
2025-07-02 14:19:48	1015	0.058204
2025-07-02 14:19:49	1016	0.061815
2025-07-02 14:19:50	1017	0.055906
2025-07-02 14:19:51	1018	0.060502
2025-07-02 14:19:52	1019	0.055577
2025-07-02 14:19:53	1020	0.063457
2025-07-02 14:19:54	1021	0.059845
2025-07-02 14:19:55	1022	0.058204
2025-07-02 14:19:56	1023	0.06083
2025-07-02 14:19:57	1024	0.054921
2025-07-02 14:19:58	1025	0.062143
2025-07-02 14:19:58	1025	0.059845
2025-07-02 14:19:59	1026	0.059189
2025-07-02 14:20:00	1027	0.062472
2025-07-02 14:20:01	1028	0.06083
2025-07-02 14:20:02	1029	0.063128
2025-07-02 14:20:03	1030	0.063785
2025-07-02 14:20:04	1031	0.063128
2025-07-02 14:20:05	1032	0.057875
2025-07-02 14:20:06	1033	0.062472
2025-07-02 14:20:07	1034	0.064441
2025-07-02 14:20:08	1035	0.06083
2025-07-02 14:20:09	1036	0.0628
2025-07-02 14:20:10	1037	0.054921
2025-07-02 14:20:11	1038	0.058532
2025-07-02 14:20:12	1039	0.060174
2025-07-02 14:20:13	1040	0.063457
2025-07-02 14:20:14	1041	0.060174
2025-07-02 14:20:15	1042	0.06083
2025-07-02 14:20:16	1043	0.059189
2025-07-02 14:20:17	1044	0.060174
2025-07-02 14:20:18	1045	0.064441
2025-07-02 14:20:19	1046	0.05886
2025-07-02 14:20:20	1047	0.058204
2025-07-02 14:20:21	1048	0.059517
2025-07-02 14:20:21	1048	0.056562
2025-07-02 14:20:23	1050	0.065098
2025-07-02 14:20:23	1050	0.058532
2025-07-02 14:20:24	1051	0.061487
2025-07-02 14:20:26	1053	0.063128
2025-07-02 14:20:26	1053	0.062143
2025-07-02 14:20:27	1054	0.058204
2025-07-02 14:20:28	1055	0.060174
2025-07-02 14:20:29	1056	0.060502
2025-07-02 14:20:30	1057	0.057219
2025-07-02 14:20:31	1058	0.055577
2025-07-02 14:20:32	1059	0.055577
2025-07-02 14:20:33	1060	0.059189
2025-07-02 14:20:34	1061	0.061158
2025-07-02 14:20:35	1062	0.056562
2025-07-02 14:20:36	1063	0.061158
2025-07-02 14:20:37	1064	0.067068
2025-07-02 14:20:38	1065	0.059517
2025-07-02 14:20:39	1066	0.056891
2025-07-02 14:20:40	1067	0.058532
2025-07-02 14:20:41	1068	0.068381
2025-07-02 14:20:42	1069	0.055906
2025-07-02 14:20:43	1070	0.053936
2025-07-02 14:20:44	1071	0.057547
2025-07-02 14:20:45	1072	0.062143
2025-07-02 14:20:46	1073	0.05886
2025-07-02 14:20:47	1074	0.057875
2025-07-02 14:20:48	1075	0.061487
2025-07-02 14:20:49	1076	0.059517
2025-07-02 14:20:50	1077	0.062472
2025-07-02 14:20:51	1078	0.058204
2025-07-02 14:20:52	1079	0.058532
2025-07-02 14:20:54	1081	0.056234
2025-07-02 14:20:55	1082	0.060174
2025-07-02 14:20:56	1083	0.059189
2025-07-02 14:20:57	1084	0.061487
2025-07-02 14:20:57	1084	0.05886
2025-07-02 14:20:59	1086	0.058532
2025-07-02 14:20:59	1086	0.062143
2025-07-02 14:21:00	1087	0.062143
2025-07-02 14:21:02	1089	0.059517
2025-07-02 14:21:03	1090	0.061158
2025-07-02 14:21:04	1091	0.056891
2025-07-02 14:21:05	1092	0.060174
2025-07-02 14:21:06	1093	0.063457
2025-07-02 14:21:07	1094	0.05886
2025-07-02 14:21:08	1095	0.062143
2025-07-02 14:21:09	1096	0.060174
2025-07-02 14:21:10	1097	0.056891
2025-07-02 14:21:11	1098	0.06674
2025-07-02 14:21:12	1099	0.063785
2025-07-02 14:21:13	1100	0.060502
2025-07-02 14:21:14	1101	0.059189
2025-07-02 14:21:15	1102	0.05886
2025-07-02 14:21:16	1103	0.06083
2025-07-02 14:21:18	1105	0.057547
2025-07-02 14:21:18	1105	0.06477
2025-07-02 14:21:19	1106	0.057547
2025-07-02 14:21:20	1107	0.056562
2025-07-02 14:21:21	1108	0.061815
2025-07-02 14:21:22	1109	0.057219
2025-07-02 14:21:23	1110	0.059189
2025-07-02 14:21:24	1111	0.062143
2025-07-02 14:21:25	1112	0.066083
2025-07-02 14:21:27	1114	0.051638
2025-07-02 14:21:28	1115	0.058204
2025-07-02 14:21:29	1116	0.062143
2025-07-02 14:21:30	1117	0.057547
2025-07-02 14:21:31	1118	0.056891
2025-07-02 14:21:32	1119	0.055249
2025-07-02 14:21:33	1120	0.057219
2025-07-02 14:21:34	1121	0.05886
2025-07-02 14:21:35	1122	0.060174
2025-07-02 14:21:36	1123	0.065098
2025-07-02 14:21:37	1124	0.059517
2025-07-02 14:21:38	1125	0.060174
2025-07-02 14:21:39	1126	0.062472
2025-07-02 14:21:40	1127	0.05886
2025-07-02 14:21:41	1128	0.06477
2025-07-02 14:21:42	1129	0.054921
2025-07-02 14:21:43	1130	0.060502
2025-07-02 14:21:44	1131	0.058532
2025-07-02 14:21:45	1132	0.065426
2025-07-02 14:21:46	1133	0.06083
2025-07-02 14:21:47	1134	0.059189
2025-07-02 14:21:48	1135	0.060502
2025-07-02 14:21:49	1136	0.061158
2025-07-02 14:21:50	1137	0.056562
2025-07-02 14:21:51	1138	0.056891
2025-07-02 14:21:52	1139	0.056891
2025-07-02 14:21:53	1140	0.055906
2025-07-02 14:21:54	1141	0.057547
2025-07-02 14:21:55	1142	0.060502
2025-07-02 14:21:56	1143	0.058532
2025-07-02 14:21:57	1144	0.055577
2025-07-02 14:21:58	1145	0.055249
2025-07-02 14:21:59	1146	0.061158
2025-07-02 14:22:00	1147	0.054264
2025-07-02 14:22:01	1148	0.057875
2025-07-02 14:22:02	1149	0.060174
2025-07-02 14:22:03	1150	0.061815
2025-07-02 14:22:04	1151	0.062472
2025-07-02 14:22:05	1152	0.057547
2025-07-02 14:22:06	1153	0.063457
2025-07-02 14:22:07	1154	0.059517
2025-07-02 14:22:08	1155	0.062143
2025-07-02 14:22:09	1156	0.058204
2025-07-02 14:22:10	1157	0.064441
2025-07-02 14:22:11	1158	0.061487
2025-07-02 14:22:12	1159	0.055249
2025-07-02 14:22:13	1160	0.063457
2025-07-02 14:22:14	1161	0.063785
2025-07-02 14:22:15	1162	0.059845
2025-07-02 14:22:16	1163	0.056562
2025-07-02 14:22:17	1164	0.057547
2025-07-02 14:22:18	1165	0.05886
2025-07-02 14:22:19	1166	0.055577
2025-07-02 14:22:20	1167	0.064113
2025-07-02 14:22:21	1168	0.061487
2025-07-02 14:22:22	1169	0.056562
2025-07-02 14:22:23	1170	0.057547
2025-07-02 14:22:24	1171	0.060502
2025-07-02 14:22:25	1172	0.052623
2025-07-02 14:22:26	1173	0.061487
2025-07-02 14:22:27	1174	0.058532
2025-07-02 14:22:28	1175	0.064113
2025-07-02 14:22:28	1175	0.063128
2025-07-02 14:22:30	1177	0.056891
2025-07-02 14:22:30	1177	0.0628
2025-07-02 14:22:32	1179	0.059517
2025-07-02 14:22:33	1180	0.062143
2025-07-02 14:22:33	1180	0.05886
2025-07-02 14:22:35	1182	0.059517
2025-07-02 14:22:36	1183	0.065098
2025-07-02 14:22:37	1184	0.063128
2025-07-02 14:22:38	1185	0.061487
2025-07-02 14:22:39	1186	0.055249
2025-07-02 14:22:39	1186	0.057547
2025-07-02 14:22:41	1188	0.06083
2025-07-02 14:22:41	1188	0.060502
2025-07-02 14:22:43	1190	0.060174
2025-07-02 14:22:44	1191	0.061487
2025-07-02 14:22:45	1192	0.064113
2025-07-02 14:22:46	1193	0.056234
2025-07-02 14:22:46	1193	0.058204
2025-07-02 14:22:48	1195	0.065426
2025-07-02 14:22:49	1196	0.057219
2025-07-02 14:22:50	1197	0.061487
2025-07-02 14:22:51	1198	0.0628
2025-07-02 14:22:52	1199	0.061815
2025-07-02 14:22:53	1200	0.060174
2025-07-02 14:22:54	1201	0.060174
2025-07-02 14:22:54	1201	0.05886
2025-07-02 14:22:56	1203	0.059517
2025-07-02 14:22:57	1204	0.058204
2025-07-02 14:22:58	1205	0.061158
2025-07-02 14:22:58	1205	0.059517
2025-07-02 14:22:59	1206	0.058204
2025-07-02 14:23:00	1207	0.054921
2025-07-02 14:23:01	1208	0.062143
2025-07-02 14:23:02	1209	0.061158
2025-07-02 14:23:03	1210	0.059189
2025-07-02 14:23:04	1211	0.061487
2025-07-02 14:23:05	1212	0.057547
2025-07-02 14:23:06	1213	0.059517
2025-07-02 14:23:07	1214	0.059517
2025-07-02 14:23:08	1215	0.061815
2025-07-02 14:23:09	1216	0.064113
2025-07-02 14:23:10	1217	0.061815
2025-07-02 14:23:11	1218	0.06083
2025-07-02 14:23:12	1219	0.06083
2025-07-02 14:23:13	1220	0.054592
2025-07-02 14:23:14	1221	0.05886
2025-07-02 14:23:15	1222	0.059845
2025-07-02 14:23:16	1223	0.057219
2025-07-02 14:23:17	1224	0.061815
2025-07-02 14:23:18	1225	0.061815
2025-07-02 14:23:19	1226	0.060174
2025-07-02 14:23:20	1227	0.059189
2025-07-02 14:23:21	1228	0.055577
2025-07-02 14:23:22	1229	0.060502
2025-07-02 14:23:23	1230	0.061158
2025-07-02 14:23:23	1230	0.059517
2025-07-02 14:23:25	1232	0.06083
2025-07-02 14:23:26	1233	0.059517
2025-07-02 14:23:26	1233	0.054592
2025-07-02 14:23:27	1234	0.059189
2025-07-02 14:23:29	1236	0.054921
2025-07-02 14:23:29	1236	0.062472
2025-07-02 14:23:30	1237	0.057547
2025-07-02 14:23:31	1238	0.060174
2025-07-02 14:23:32	1239	0.061487
2025-07-02 14:23:33	1240	0.058532
2025-07-02 14:23:34	1241	0.058532
2025-07-02 14:23:35	1242	0.060502
2025-07-02 14:23:36	1243	0.061487
2025-07-02 14:23:37	1244	0.063457
2025-07-02 14:23:38	1245	0.055249
2025-07-02 14:23:39	1246	0.055577
2025-07-02 14:23:40	1247	0.063128
2025-07-02 14:23:41	1248	0.056562
2025-07-02 14:23:42	1249	0.058532
2025-07-02 14:23:43	1250	0.056234
2025-07-02 14:23:44	1251	0.057875
2025-07-02 14:23:45	1252	0.060174
2025-07-02 14:23:46	1253	0.059517
2025-07-02 14:23:46	1253	0.066083
2025-07-02 14:23:48	1255	0.065755
2025-07-02 14:23:49	1256	0.057875
2025-07-02 14:23:49	1256	0.061487
2025-07-02 14:23:51	1258	0.064441

## Sheet: Pressure Data
dateTime	Relative time	G1	G2	G4	G5
2025-07-02 14:00:47	0	8.55e-06	0.0001	0.0001	-0.054427
2025-07-02 14:00:48	1	8.55e-06	0.0001	0.0001	-0.063181
2025-07-02 14:00:49	2	8.55e-06	0.0001	0.0001	-0.067558
2025-07-02 14:00:50	3	8.55e-06	0.0001	0.0001	-0.054427
2025-07-02 14:00:51	4	8.55e-06	0.0001	0.0001	-0.058804
2025-07-02 14:00:52	5	8.55e-06	0.0001	0.0001	-0.063181
2025-07-02 14:00:53	6	8.52e-06	0.0001	0.0001	-0.063181
2025-07-02 14:00:54	7	8.55e-06	0.0001	0.0001	-0.058804
2025-07-02 14:00:55	8	8.55e-06	0.0001	0.0001	-0.063181
2025-07-02 14:00:56	9	8.55e-06	0.0001	0.0001	-0.063181
2025-07-02 14:00:58	11	8.55e-06	0.0001	0.0001	-0.063181
2025-07-02 14:00:59	12	8.55e-06	0.0001	0.0001	-0.076312
2025-07-02 14:00:59	12	8.52e-06	0.0001	0.0001	-0.054427
2025-07-02 14:01:00	13	8.55e-06	0.0001	0.0001	-0.05005
2025-07-02 14:01:01	14	8.55e-06	0.0001	0.0001	-0.063181
2025-07-02 14:01:02	15	8.55e-06	0.0001	0.0001	-0.045674
2025-07-02 14:01:03	16	8.55e-06	0.0001	0.0001	-0.063181
2025-07-02 14:01:04	17	8.55e-06	0.0001	0.0001	-0.054427
2025-07-02 14:01:06	19	8.55e-06	0.0001	0.0001	-0.054427
2025-07-02 14:01:07	20	8.61e-06	0.0001	0.0001	-0.054427
2025-07-02 14:01:08	21	8.55e-06	0.0001	0.0001	-0.058804
2025-07-02 14:01:08	21	8.55e-06	0.0001	0.0001	-0.058804
2025-07-02 14:01:09	22	8.55e-06	0.0001	0.0001	-0.063181
2025-07-02 14:01:10	23	8.55e-06	0.0001	0.0001	-0.063181
2025-07-02 14:01:11	24	8.55e-06	0.0001	0.0001	-0.063181
2025-07-02 14:01:12	25	8.55e-06	0.0001	0.0001	-0.058804
2025-07-02 14:01:13	26	8.58e-06	0.0001	0.0001	-0.058804
2025-07-02 14:01:14	27	8.55e-06	0.0001	0.0001	-0.067558
2025-07-02 14:01:15	28	8.58e-06	0.0001	0.0001	-0.054427
2025-07-02 14:01:16	29	8.61e-06	0.0001	0.0001	-0.058804
2025-07-02 14:01:17	30	8.64e-06	0.0001	0.0001	-0.067558
2025-07-02 14:01:18	31	8.58e-06	0.0001	0.0001	-0.058804
2025-07-02 14:01:19	32	8.64e-06	0.0001	0.0001	-0.054427
2025-07-02 14:01:20	33	8.67e-06	0.0001	0.0001	-0.05005
2025-07-02 14:01:21	34	8.67e-06	0.0001	0.0001	-0.058804
2025-07-02 14:01:22	35	8.64e-06	0.0001	0.0001	-0.05005
2025-07-02 14:01:24	37	8.64e-06	0.0001	0.0001	-0.058804
2025-07-02 14:01:25	38	8.67e-06	0.0001	0.0001	-0.063181
2025-07-02 14:01:25	38	8.7e-06	0.0001	0.0001	-0.067558
2025-07-02 14:01:26	39	8.67e-06	0.0001	0.0001	-0.05005
2025-07-02 14:01:27	40	8.67e-06	0.0001	0.0001	-0.058804
2025-07-02 14:01:28	41	8.7e-06	0.0001	0.0001	-0.058804
2025-07-02 14:01:29	42	8.7e-06	0.0001	0.0001	-0.058804
2025-07-02 14:01:30	43	8.7e-06	0.0001	0.0001	-0.058804
2025-07-02 14:01:32	45	8.7e-06	0.0001	0.0001	-0.071935
2025-07-02 14:01:33	46	8.7e-06	0.0001	0.0001	-0.063181
2025-07-02 14:01:33	46	8.7e-06	0.0001	0.0001	-0.058804
2025-07-02 14:01:34	47	8.7e-06	0.0001	0.0001	-0.063181
2025-07-02 14:01:35	48	8.7e-06	0.0001	0.0001	-0.058804
2025-07-02 14:01:36	49	8.7e-06	0.0001	0.0001	-0.054427
2025-07-02 14:01:37	50	8.7e-06	0.0001	0.0001	-0.067558
2025-07-02 14:01:39	52	8.67e-06	0.0001	0.0001	-0.05005
2025-07-02 14:01:40	53	8.7e-06	0.0001	0.0001	-0.054427
2025-07-02 14:01:41	54	8.7e-06	0.0001	0.0001	-0.071935
2025-07-02 14:01:42	55	8.7e-06	0.0001	0.0001	-0.054427
2025-07-02 14:01:43	56	8.7e-06	0.0001	0.0001	-0.063181
2025-07-02 14:01:44	57	8.7e-06	0.0001	0.0001	-0.058804
2025-07-02 14:01:45	58	8.7e-06	0.0001	0.0001	-0.054427
2025-07-02 14:01:46	59	8.7e-06	0.0001	0.0001	-0.058804
2025-07-02 14:01:47	60	8.7e-06	0.0001	0.0001	-0.058804
2025-07-02 14:01:48	61	8.7e-06	0.0001	0.0001	-0.05005
2025-07-02 14:01:49	62	8.7e-06	0.0001	0.0001	-0.058804
2025-07-02 14:01:50	63	8.7e-06	0.0001	0.0001	-0.03692
2025-07-02 14:01:51	64	8.7e-06	0.0001	0.0001	-0.054427
2025-07-02 14:01:52	65	8.7e-06	0.0001	0.0001	-0.058804
2025-07-02 14:01:53	66	8.7e-06	0.0001	0.0001	-0.054427
2025-07-02 14:01:54	67	8.7e-06	0.0001	0.0001	-0.067558
2025-07-02 14:01:55	68	8.67e-06	0.0001	0.0001	-0.058804
2025-07-02 14:01:56	69	8.7e-06	0.0001	0.0001	-0.067558
2025-07-02 14:01:57	70	8.7e-06	0.0001	0.0001	-0.063181
2025-07-02 14:01:58	71	8.7e-06	0.0001	0.0001	-0.05005
2025-07-02 14:01:59	72	8.7e-06	0.0001	0.0001	-0.058804
2025-07-02 14:02:00	73	8.7e-06	0.0001	0.0001	-0.054427
2025-07-02 14:02:01	74	8.7e-06	0.0001	0.0001	-0.063181
2025-07-02 14:02:02	75	8.7e-06	0.0001	0.0001	-0.063181
2025-07-02 14:02:03	76	8.7e-06	0.0001	0.0001	-0.067558
2025-07-02 14:02:04	77	8.7e-06	0.0001	0.0001	-0.063181
2025-07-02 14:02:05	78	8.7e-06	0.0001	0.0001	-0.063181
2025-07-02 14:02:06	79	8.7e-06	0.0001	0.0001	-0.054427
2025-07-02 14:02:07	80	8.7e-06	0.0001	0.0001	-0.054427
2025-07-02 14:02:08	81	8.7e-06	0.0001	0.0001	-0.067558
2025-07-02 14:02:09	82	8.67e-06	0.0001	0.0001	-0.067558
2025-07-02 14:02:10	83	8.7e-06	0.0001	0.0001	-0.058804
2025-07-02 14:02:11	84	8.7e-06	0.0001	0.0001	-0.058804
2025-07-02 14:02:12	85	8.7e-06	0.0001	0.0001	-0.058804
2025-07-02 14:02:13	86	8.7e-06	0.0001	0.0001	-0.045674
2025-07-02 14:02:14	87	8.7e-06	0.0001	0.0001	-0.054427
2025-07-02 14:02:15	88	8.7e-06	0.0001	0.0001	-0.067558
2025-07-02 14:02:16	89	8.7e-06	0.0001	0.0001	-0.041297
2025-07-02 14:02:17	90	8.7e-06	0.0001	0.0001	-0.067558
2025-07-02 14:02:18	91	8.7e-06	0.0001	0.0001	-0.054427
2025-07-02 14:02:19	92	8.7e-06	0.0001	0.0001	-0.058804
2025-07-02 14:02:20	93	8.67e-06	0.0001	0.0001	-0.058804
2025-07-02 14:02:21	94	8.7e-06	0.0001	0.0001	-0.067558
2025-07-02 14:02:22	95	8.67e-06	0.0001	0.0001	-0.063181
2025-07-02 14:02:23	96	8.7e-06	0.0001	0.0001	-0.058804
2025-07-02 14:02:24	97	8.7e-06	0.0001	0.0001	-0.071935
2025-07-02 14:02:25	98	8.7e-06	0.0001	0.0001	-0.071935
2025-07-02 14:02:26	99	8.7e-06	0.0001	0.0001	-0.063181
2025-07-02 14:02:27	100	8.7e-06	0.0001	0.0001	-0.063181
2025-07-02 14:02:28	101	8.7e-06	0.0001	0.0001	-0.067558
2025-07-02 14:02:29	102	8.7e-06	0.0001	0.0001	-0.054427
2025-07-02 14:02:30	103	8.7e-06	0.0001	0.0001	-0.058804
2025-07-02 14:02:31	104	8.7e-06	0.0001	0.0001	-0.058804
2025-07-02 14:02:32	105	8.7e-06	0.0001	0.0001	-0.071935
2025-07-02 14:02:33	106	8.7e-06	0.0001	0.0001	-0.067558
2025-07-02 14:02:34	107	8.7e-06	0.0001	0.0001	-0.054427
2025-07-02 14:02:34	107	8.7e-06	0.0001	0.0001	-0.063181
2025-07-02 14:02:35	108	8.7e-06	0.0001	0.0001	-0.054427
2025-07-02 14:02:36	109	8.7e-06	0.0001	0.0001	-0.063181
2025-07-02 14:02:37	110	8.7e-06	0.0001	0.0001	-0.058804
2025-07-02 14:02:38	111	8.67e-06	0.0001	0.0001	-0.067558
2025-07-02 14:02:39	112	8.7e-06	0.0001	0.0001	-0.054427
2025-07-02 14:02:40	113	8.67e-06	0.0001	0.0001	-0.054427
2025-07-02 14:02:41	114	8.7e-06	0.0001	0.0001	-0.058804
2025-07-02 14:02:42	115	8.7e-06	0.0001	0.0001	-0.058804
2025-07-02 14:02:43	116	8.7e-06	0.0001	0.0001	-0.058804
2025-07-02 14:02:44	117	8.7e-06	0.0001	0.0001	-0.067558
2025-07-02 14:02:45	118	8.7e-06	0.0001	0.0001	-0.058804
2025-07-02 14:02:46	119	8.7e-06	0.0001	0.0001	-0.054427
2025-07-02 14:02:47	120	8.67e-06	0.0001	0.0001	-0.058804
2025-07-02 14:02:48	121	8.7e-06	0.0001	0.0001	-0.058804
2025-07-02 14:02:49	122	8.7e-06	0.0001	0.0001	-0.063181
2025-07-02 14:02:50	123	8.7e-06	0.0001	0.0001	-0.058804
2025-07-02 14:02:51	124	8.7e-06	0.0001	0.0001	-0.05005
2025-07-02 14:02:52	125	8.7e-06	0.0001	0.0001	-0.054427
2025-07-02 14:02:53	126	8.7e-06	0.0001	0.0001	-0.054427
2025-07-02 14:02:54	127	8.7e-06	0.0001	0.0001	-0.067558
2025-07-02 14:02:55	128	8.67e-06	0.0001	0.0001	-0.067558
2025-07-02 14:02:56	129	8.7e-06	0.0001	0.0001	-0.063181
2025-07-02 14:02:57	130	8.7e-06	0.0001	0.0001	-0.058804
2025-07-02 14:02:58	131	8.7e-06	0.0001	0.0001	-0.063181
2025-07-02 14:02:59	132	8.7e-06	0.0001	0.0001	-0.054427
2025-07-02 14:03:00	133	8.7e-06	0.0001	0.0001	-0.063181
2025-07-02 14:03:00	133	8.7e-06	0.0001	0.0001	-0.063181
2025-07-02 14:03:01	134	8.7e-06	0.0001	0.0001	-0.058804
2025-07-02 14:03:02	135	8.7e-06	0.0001	0.0001	-0.067558
2025-07-02 14:03:03	136	8.7e-06	0.0001	0.0001	-0.063181
2025-07-02 14:03:04	137	8.7e-06	0.0001	0.0001	-0.063181
2025-07-02 14:03:05	138	8.7e-06	0.0001	0.0001	-0.063181
2025-07-02 14:03:06	139	8.7e-06	0.0001	0.0001	-0.071935
2025-07-02 14:03:07	140	8.7e-06	0.0001	0.0001	-0.063181
2025-07-02 14:03:08	141	8.67e-06	0.0001	0.0001	-0.071935
2025-07-02 14:03:09	142	8.67e-06	0.0001	0.0001	-0.058804
2025-07-02 14:03:10	143	8.67e-06	0.0001	0.0001	-0.058804
2025-07-02 14:03:11	144	8.67e-06	0.0001	0.0001	-0.071935
2025-07-02 14:03:12	145	8.7e-06	0.0001	0.0001	-0.058804
2025-07-02 14:03:13	146	8.67e-06	0.0001	0.0001	-0.058804
2025-07-02 14:03:14	147	8.67e-06	0.0001	0.0001	-0.054427
2025-07-02 14:03:15	148	8.64e-06	0.0001	0.0001	-0.063181
2025-07-02 14:03:16	149	8.64e-06	0.0001	0.0001	-0.063181
2025-07-02 14:03:17	150	8.61e-06	0.0001	0.0001	-0.071935
2025-07-02 14:03:18	151	8.58e-06	0.0001	0.0001	-0.063181
2025-07-02 14:03:19	152	8.61e-06	0.0001	0.0001	-0.05005
2025-07-02 14:03:20	153	8.58e-06	0.0001	0.0001	-0.054427
2025-07-02 14:03:21	154	8.55e-06	0.0001	0.0001	-0.067558
2025-07-02 14:03:22	155	8.55e-06	0.0001	0.0001	-0.063181
2025-07-02 14:03:23	156	8.58e-06	0.0001	0.0001	-0.067558
2025-07-02 14:03:24	157	8.58e-06	0.0001	0.0001	-0.063181
2025-07-02 14:03:25	158	8.58e-06	0.0001	0.0001	-0.058804
2025-07-02 14:03:26	159	8.55e-06	0.0001	0.0001	-0.03692
2025-07-02 14:03:26	159	8.58e-06	0.0001	0.0001	-0.067558
2025-07-02 14:03:27	160	8.55e-06	0.0001	0.0001	-0.063181
2025-07-02 14:03:28	161	8.55e-06	0.0001	0.0001	-0.05005
2025-07-02 14:03:29	162	8.55e-06	0.0001	0.0001	-0.058804
2025-07-02 14:03:30	163	8.55e-06	0.0001	0.0001	-0.054427
2025-07-02 14:03:31	164	8.55e-06	0.0001	0.0001	-0.045674
2025-07-02 14:03:32	165	8.55e-06	0.0001	0.0001	-0.063181
2025-07-02 14:03:33	166	8.52e-06	0.0001	0.0001	-0.05005
2025-07-02 14:03:34	167	8.55e-06	0.0001	0.0001	-0.058804
2025-07-02 14:03:35	168	8.52e-06	0.0001	0.0001	-0.05005
2025-07-02 14:03:36	169	8.55e-06	0.0001	0.0001	-0.063181
2025-07-02 14:03:37	170	8.55e-06	0.0001	0.0001	-0.071935
2025-07-02 14:03:38	171	8.55e-06	0.0001	0.0001	-0.063181
2025-07-02 14:03:39	172	8.55e-06	0.0001	0.0001	-0.063181
2025-07-02 14:03:40	173	8.55e-06	0.0001	0.0001	-0.063181
2025-07-02 14:03:41	174	8.52e-06	0.0001	0.0001	-0.041297
2025-07-02 14:03:42	175	8.55e-06	0.0001	0.0001	-0.063181
2025-07-02 14:03:43	176	8.55e-06	0.0001	0.0001	-0.054427
2025-07-02 14:03:44	177	8.55e-06	0.0001	0.0001	-0.054427
2025-07-02 14:03:45	178	8.55e-06	0.0001	0.0001	-0.067558
2025-07-02 14:03:46	179	8.52e-06	0.0001	0.0001	-0.058804
2025-07-02 14:03:47	180	8.55e-06	0.0001	0.0001	-0.041297
2025-07-02 14:03:48	181	8.55e-06	0.0001	0.0001	-0.054427
2025-07-02 14:03:49	182	8.55e-06	0.0001	0.0001	-0.071935
2025-07-02 14:03:50	183	8.55e-06	0.0001	0.0001	-0.076312
2025-07-02 14:03:51	184	8.52e-06	0.0001	0.0001	-0.067558
2025-07-02 14:03:52	185	8.55e-06	0.0001	0.0001	-0.063181
2025-07-02 14:03:52	185	8.55e-06	0.0001	0.0001	-0.063181
2025-07-02 14:03:53	186	8.55e-06	0.0001	0.0001	-0.05005
2025-07-02 14:03:54	187	8.55e-06	0.0001	0.0001	-0.054427
2025-07-02 14:03:55	188	8.55e-06	0.0001	0.0001	-0.045674
2025-07-02 14:03:56	189	8.55e-06	0.0001	0.0001	-0.058804
2025-07-02 14:03:57	190	8.55e-06	0.0001	0.0001	-0.076312
2025-07-02 14:03:58	191	8.52e-06	0.0001	0.0001	-0.058804
2025-07-02 14:03:59	192	8.55e-06	0.0001	0.0001	-0.045674
2025-07-02 14:04:00	193	8.52e-06	0.0001	0.0001	-0.063181
2025-07-02 14:04:01	194	8.52e-06	0.0001	0.0001	-0.054427
2025-07-02 14:04:02	195	8.55e-06	0.0001	0.0001	-0.054427
2025-07-02 14:04:03	196	8.52e-06	0.0001	0.0001	-0.058804
2025-07-02 14:04:04	197	8.55e-06	0.0001	0.0001	-0.058804
2025-07-02 14:04:05	198	8.52e-06	0.0001	0.0001	-0.05005
2025-07-02 14:04:06	199	8.55e-06	0.0001	0.0001	-0.045674
2025-07-02 14:04:07	200	8.52e-06	0.0001	0.0001	-0.067558
2025-07-02 14:04:08	201	8.52e-06	0.0001	0.0001	-0.063181
2025-07-02 14:04:09	202	8.55e-06	0.0001	0.0001	-0.071935
2025-07-02 14:04:10	203	8.55e-06	0.0001	0.0001	-0.067558
2025-07-02 14:04:11	204	8.55e-06	0.0001	0.0001	-0.054427
2025-07-02 14:04:12	205	8.55e-06	0.0001	0.0001	-0.058804
2025-07-02 14:04:13	206	8.52e-06	0.0001	0.0001	-0.067558
2025-07-02 14:04:14	207	8.55e-06	0.0001	0.0001	-0.054427
2025-07-02 14:04:16	209	8.55e-06	0.0001	0.0001	-0.063181
2025-07-02 14:04:17	210	8.55e-06	0.0001	0.0001	-0.063181
2025-07-02 14:04:17	210	8.55e-06	0.0001	0.0001	-0.058804
2025-07-02 14:04:18	211	8.55e-06	0.0001	0.0001	-0.063181
2025-07-02 14:04:19	212	8.55e-06	0.0001	0.0001	-0.063181
2025-07-02 14:04:20	213	8.55e-06	0.0001	0.0001	-0.058804
2025-07-02 14:04:21	214	8.55e-06	0.0001	0.0001	-0.058804
2025-07-02 14:04:22	215	8.55e-06	0.0001	0.0001	-0.063181
2025-07-02 14:04:23	216	8.55e-06	0.0001	0.0001	-0.063181
2025-07-02 14:04:24	217	8.55e-06	0.0001	0.0001	-0.054427
2025-07-02 14:04:25	218	8.52e-06	0.0001	0.0001	-0.063181
2025-07-02 14:04:26	219	8.55e-06	0.0001	0.0001	-0.063181
2025-07-02 14:04:27	220	8.55e-06	0.0001	0.0001	-0.054427
2025-07-02 14:04:28	221	8.55e-06	0.0001	0.0001	-0.067558
2025-07-02 14:04:29	222	8.55e-06	0.0001	0.0001	-0.058804
2025-07-02 14:04:30	223	8.55e-06	0.0001	0.0001	-0.054427
2025-07-02 14:04:31	224	8.55e-06	0.0001	0.0001	-0.058804
2025-07-02 14:04:32	225	8.55e-06	0.0001	0.0001	-0.063181
2025-07-02 14:04:33	226	8.55e-06	0.0001	0.0001	-0.054427
2025-07-02 14:04:34	227	8.55e-06	0.0001	0.0001	-0.05005
2025-07-02 14:04:35	228	8.55e-06	0.0001	0.0001	-0.058804
2025-07-02 14:04:36	229	8.55e-06	0.0001	0.0001	-0.058804
2025-07-02 14:04:37	230	8.52e-06	0.0001	0.0001	-0.058804
2025-07-02 14:04:38	231	8.55e-06	0.0001	0.0001	-0.063181
2025-07-02 14:04:39	232	8.55e-06	0.0001	0.0001	-0.058804
2025-07-02 14:04:40	233	8.52e-06	0.0001	0.0001	-0.054427
2025-07-02 14:04:41	234	8.55e-06	0.0001	0.0001	-0.054427
2025-07-02 14:04:42	235	8.55e-06	0.0001	0.0001	-0.058804
2025-07-02 14:04:43	236	8.55e-06	0.0001	0.0001	-0.063181
2025-07-02 14:04:44	237	8.55e-06	0.0001	0.0001	-0.063181
2025-07-02 14:04:45	238	8.55e-06	0.0001	0.0001	-0.063181
2025-07-02 14:04:46	239	8.52e-06	0.0001	0.0001	-0.063181
2025-07-02 14:04:47	240	8.52e-06	0.0001	0.0001	-0.063181
2025-07-02 14:04:48	241	8.55e-06	0.0001	0.0001	-0.067558
2025-07-02 14:04:50	243	8.55e-06	0.0001	0.0001	-0.063181
2025-07-02 14:04:51	244	8.52e-06	0.0001	0.0001	-0.054427
2025-07-02 14:04:52	245	8.52e-06	0.0001	0.0001	-0.054427
2025-07-02 14:04:52	245	8.55e-06	0.0001	0.0001	-0.058804
2025-07-02 14:04:53	246	8.55e-06	0.0001	0.0001	-0.054427
2025-07-02 14:04:54	247	8.55e-06	0.0001	0.0001	-0.063181
2025-07-02 14:04:55	248	8.55e-06	0.0001	0.0001	-0.058804
2025-07-02 14:04:56	249	8.55e-06	0.0001	0.0001	-0.054427
2025-07-02 14:04:58	251	8.55e-06	0.0001	0.0001	-0.063181
2025-07-02 14:04:59	252	8.55e-06	0.0001	0.0001	-0.076312
2025-07-02 14:05:00	253	8.55e-06	0.0001	0.0001	-0.063181
2025-07-02 14:05:01	254	8.55e-06	0.0001	0.0001	-0.041297
2025-07-02 14:05:02	255	8.52e-06	0.0001	0.0001	-0.058804
2025-07-02 14:05:03	256	8.52e-06	0.0001	0.0001	-0.063181
2025-07-02 14:05:04	257	8.55e-06	0.0001	0.0001	-0.067558
2025-07-02 14:05:05	258	8.55e-06	0.0001	0.0001	-0.058804
2025-07-02 14:05:06	259	8.55e-06	0.0001	0.0001	-0.063181
2025-07-02 14:05:07	260	8.55e-06	0.0001	0.0001	-0.067558
2025-07-02 14:05:08	261	8.55e-06	0.0001	0.0001	-0.058804
2025-07-02 14:05:09	262	8.55e-06	0.0001	0.0001	-0.054427
2025-07-02 14:05:10	263	8.55e-06	0.0001	0.0001	-0.05005
2025-07-02 14:05:11	264	8.55e-06	0.0001	0.0001	-0.05005
2025-07-02 14:05:12	265	8.55e-06	0.0001	0.0001	-0.058804
2025-07-02 14:05:13	266	8.55e-06	0.0001	0.0001	-0.058804
2025-07-02 14:05:14	267	8.55e-06	0.0001	0.0001	-0.071935
2025-07-02 14:05:16	269	8.55e-06	0.0001	0.0001	-0.045674
2025-07-02 14:05:17	270	8.55e-06	0.0001	0.0001	-0.05005
2025-07-02 14:05:18	271	8.55e-06	0.0001	0.0001	-0.067558
2025-07-02 14:05:18	271	8.55e-06	0.0001	0.0001	-0.080689
2025-07-02 14:05:19	272	8.55e-06	0.0001	0.0001	-0.058804
2025-07-02 14:05:20	273	8.55e-06	0.0001	0.0001	-0.058804
2025-07-02 14:05:21	274	8.52e-06	0.0001	0.0001	-0.063181
2025-07-02 14:05:23	276	8.52e-06	0.0001	0.0001	-0.054427
2025-07-02 14:05:24	277	8.55e-06	0.0001	0.0001	-0.067558
2025-07-02 14:05:25	278	8.55e-06	0.0001	0.0001	-0.071935
2025-07-02 14:05:26	279	8.55e-06	0.0001	0.0001	-0.071935
2025-07-02 14:05:27	280	8.52e-06	0.0001	0.0001	-0.063181
2025-07-02 14:05:27	280	8.55e-06	0.0001	0.0001	-0.063181
2025-07-02 14:05:28	281	8.55e-06	0.0001	0.0001	-0.05005
2025-07-02 14:05:29	282	8.55e-06	0.0001	0.0001	-0.054427
2025-07-02 14:05:30	283	8.55e-06	0.0001	0.0001	-0.058804
2025-07-02 14:05:31	284	8.55e-06	0.0001	0.0001	-0.054427
2025-07-02 14:05:32	285	8.55e-06	0.0001	0.0001	-0.063181
2025-07-02 14:05:33	286	8.55e-06	0.0001	0.0001	-0.067558
2025-07-02 14:05:34	287	8.55e-06	0.0001	0.0001	-0.067558
2025-07-02 14:05:35	288	8.55e-06	0.0001	0.0001	-0.067558
2025-07-02 14:05:36	289	8.52e-06	0.0001	0.0001	-0.071935
2025-07-02 14:05:37	290	8.55e-06	0.0001	0.0001	-0.045674
2025-07-02 14:05:38	291	8.55e-06	0.0001	0.0001	-0.05005
2025-07-02 14:05:39	292	8.55e-06	0.0001	0.0001	-0.063181
2025-07-02 14:05:40	293	8.55e-06	0.0001	0.0001	-0.054427
2025-07-02 14:05:41	294	8.52e-06	0.0001	0.0001	-0.041297
2025-07-02 14:05:42	295	8.55e-06	0.0001	0.0001	-0.05005
2025-07-02 14:05:43	296	8.55e-06	0.0001	0.0001	-0.063181
2025-07-02 14:05:44	297	8.55e-06	0.0001	0.0001	-0.058804
2025-07-02 14:05:45	298	8.55e-06	0.0001	0.0001	-0.058804
2025-07-02 14:05:46	299	8.55e-06	0.0001	0.0001	-0.063181
2025-07-02 14:05:47	300	8.52e-06	0.0001	0.0001	-0.063181
2025-07-02 14:05:48	301	8.55e-06	0.0001	0.0001	-0.063181
2025-07-02 14:05:49	302	8.55e-06	0.0001	0.0001	-0.054427
2025-07-02 14:05:50	303	8.55e-06	0.0001	0.0001	-0.054427
2025-07-02 14:05:51	304	8.55e-06	0.0001	0.0001	-0.067558
2025-07-02 14:05:52	305	8.55e-06	0.0001	0.0001	-0.071935
2025-07-02 14:05:53	306	8.55e-06	0.0001	0.0001	-0.058804
2025-07-02 14:05:54	307	8.52e-06	0.0001	0.0001	-0.058804
2025-07-02 14:05:55	308	8.55e-06	0.0001	0.0001	-0.05005
2025-07-02 14:05:56	309	8.55e-06	0.0001	0.0001	-0.067558
2025-07-02 14:05:57	310	8.52e-06	0.0001	0.0001	-0.076312
2025-07-02 14:05:58	311	8.55e-06	0.0001	0.0001	-0.05005
2025-07-02 14:05:59	312	8.55e-06	0.0001	0.0001	-0.05005
2025-07-02 14:06:00	313	8.55e-06	0.0001	0.0001	-0.054427
2025-07-02 14:06:01	314	8.55e-06	0.0001	0.0001	-0.05005
2025-07-02 14:06:02	315	8.55e-06	0.0001	0.0001	-0.054427
2025-07-02 14:06:04	317	8.55e-06	0.0001	0.0001	-0.03692
2025-07-02 14:06:04	317	8.55e-06	0.0001	0.0001	-0.063181
2025-07-02 14:06:05	318	8.55e-06	0.0001	0.0001	-0.058804
2025-07-02 14:06:06	319	8.55e-06	0.0001	0.0001	-0.058804
2025-07-02 14:06:07	320	8.55e-06	0.0001	0.0001	-0.054427
2025-07-02 14:06:08	321	8.55e-06	0.0001	0.0001	-0.063181
2025-07-02 14:06:09	322	8.55e-06	0.0001	0.0001	-0.067558
2025-07-02 14:06:10	323	8.55e-06	0.0001	0.0001	-0.063181
2025-07-02 14:06:11	324	8.55e-06	0.0001	0.0001	-0.054427
2025-07-02 14:06:12	325	8.55e-06	0.0001	0.0001	-0.054427
2025-07-02 14:06:13	326	8.55e-06	0.0001	0.0001	-0.063181
2025-07-02 14:06:14	327	8.55e-06	0.0001	0.0001	-0.063181
2025-07-02 14:06:15	328	8.55e-06	0.0001	0.0001	-0.063181
2025-07-02 14:06:16	329	8.55e-06	0.0001	0.0001	-0.058804
2025-07-02 14:06:17	330	8.55e-06	0.0001	0.0001	-0.067558
2025-07-02 14:06:18	331	8.55e-06	0.0001	0.0001	-0.067558
2025-07-02 14:06:19	332	8.52e-06	0.0001	0.0001	-0.067558
2025-07-02 14:06:20	333	8.55e-06	0.0001	0.0001	-0.063181
2025-07-02 14:06:21	334	8.55e-06	0.0001	0.0001	-0.05005
2025-07-02 14:06:22	335	8.55e-06	0.0001	0.0001	-0.05005
2025-07-02 14:06:23	336	8.55e-06	0.0001	0.0001	-0.067558
2025-07-02 14:06:24	337	8.52e-06	0.0001	0.0001	-0.058804
2025-07-02 14:06:25	338	8.55e-06	0.0001	0.0001	-0.05005
2025-07-02 14:06:26	339	8.55e-06	0.0001	0.0001	-0.054427
2025-07-02 14:06:27	340	8.55e-06	0.0001	0.0001	-0.063181
2025-07-02 14:06:28	341	8.52e-06	0.0001	0.0001	-0.071935
2025-07-02 14:06:29	342	8.55e-06	0.0001	0.0001	-0.045674
2025-07-02 14:06:30	343	8.55e-06	0.0001	0.0001	-0.063181
2025-07-02 14:06:31	344	8.55e-06	0.0001	0.0001	-0.05005
2025-07-02 14:06:32	345	8.58e-06	0.0001	0.0001	-0.054427
2025-07-02 14:06:33	346	8.55e-06	0.0001	0.0001	-0.058804
2025-07-02 14:06:34	347	8.55e-06	0.0001	0.0001	-0.054427
2025-07-02 14:06:35	348	8.55e-06	0.0001	0.0001	-0.067558
2025-07-02 14:06:36	349	8.55e-06	0.0001	0.0001	-0.05005
2025-07-02 14:06:36	349	8.52e-06	0.0001	0.0001	-0.058804
2025-07-02 14:06:37	350	8.55e-06	0.0001	0.0001	-0.071935
2025-07-02 14:06:38	351	8.52e-06	0.0001	0.0001	-0.063181
2025-07-02 14:06:39	352	8.55e-06	0.0001	0.0001	-0.05005
2025-07-02 14:06:40	353	8.55e-06	0.0001	0.0001	-0.054427
2025-07-02 14:06:41	354	8.52e-06	0.0001	0.0001	-0.054427
2025-07-02 14:06:42	355	8.52e-06	0.0001	0.0001	-0.063181
2025-07-02 14:06:43	356	8.55e-06	0.0001	0.0001	-0.054427
2025-07-02 14:06:44	357	8.52e-06	0.0001	0.0001	-0.054427
2025-07-02 14:06:45	358	8.55e-06	0.0001	0.0001	-0.058804
2025-07-02 14:06:46	359	8.55e-06	0.0001	0.0001	-0.045674
2025-07-02 14:06:47	360	8.55e-06	0.0001	0.0001	-0.058804
2025-07-02 14:06:48	361	8.55e-06	0.0001	0.0001	-0.05005
2025-07-02 14:06:49	362	8.55e-06	0.0001	0.0001	-0.063181
2025-07-02 14:06:50	363	8.55e-06	0.0001	0.0001	-0.063181
2025-07-02 14:06:51	364	8.55e-06	0.0001	0.0001	-0.063181
2025-07-02 14:06:52	365	8.52e-06	0.0001	0.0001	-0.058804
2025-07-02 14:06:53	366	8.55e-06	0.0001	0.0001	-0.067558
2025-07-02 14:06:54	367	8.55e-06	0.0001	0.0001	-0.058804
2025-07-02 14:06:55	368	8.55e-06	0.0001	0.0001	-0.058804
2025-07-02 14:06:56	369	8.55e-06	0.0001	0.0001	-0.058804
2025-07-02 14:06:57	370	8.52e-06	0.0001	0.0001	-0.063181
2025-07-02 14:06:58	371	8.55e-06	0.0001	0.0001	-0.067558
2025-07-02 14:06:59	372	8.55e-06	0.0001	0.0001	-0.054427
2025-07-02 14:07:00	373	8.55e-06	0.0001	0.0001	-0.058804
2025-07-02 14:07:01	374	8.55e-06	0.0001	0.0001	-0.063181
2025-07-02 14:07:02	375	8.55e-06	0.0001	0.0001	-0.054427
2025-07-02 14:07:02	375	8.55e-06	0.0001	0.0001	-0.05005
2025-07-02 14:07:03	376	8.55e-06	0.0001	0.0001	-0.045674
2025-07-02 14:07:04	377	8.55e-06	0.0001	0.0001	-0.067558
2025-07-02 14:07:05	378	8.55e-06	0.0001	0.0001	-0.063181
2025-07-02 14:07:06	379	8.55e-06	0.0001	0.0001	-0.071935
2025-07-02 14:07:07	380	8.55e-06	0.0001	0.0001	-0.076312
2025-07-02 14:07:08	381	8.55e-06	0.0001	0.0001	-0.067558
2025-07-02 14:07:09	382	8.55e-06	0.0001	0.0001	-0.054427
2025-07-02 14:07:10	383	8.55e-06	0.0001	0.0001	-0.071935
2025-07-02 14:07:11	384	8.55e-06	0.0001	0.0001	-0.071935
2025-07-02 14:07:12	385	8.55e-06	0.0001	0.0001	-0.063181
2025-07-02 14:07:13	386	8.55e-06	0.0001	0.0001	-0.063181
2025-07-02 14:07:14	387	8.55e-06	0.0001	0.0001	-0.067558
2025-07-02 14:07:15	388	8.55e-06	0.0001	0.0001	-0.054427
2025-07-02 14:07:16	389	8.55e-06	0.0001	0.0001	-0.054427
2025-07-02 14:07:17	390	8.55e-06	0.0001	0.0001	-0.063181
2025-07-02 14:07:18	391	8.55e-06	0.0001	0.0001	-0.063181
2025-07-02 14:07:19	392	8.52e-06	0.0001	0.0001	-0.054427
2025-07-02 14:07:20	393	8.55e-06	0.0001	0.0001	-0.067558
2025-07-02 14:07:21	394	8.55e-06	0.0001	0.0001	-0.063181
2025-07-02 14:07:22	395	8.55e-06	0.0001	0.0001	-0.063181
2025-07-02 14:07:23	396	8.55e-06	0.0001	0.0001	-0.054427
2025-07-02 14:07:24	397	8.55e-06	0.0001	0.0001	-0.063181
2025-07-02 14:07:25	398	8.55e-06	0.0001	0.0001	-0.058804
2025-07-02 14:07:26	399	8.55e-06	0.0001	0.0001	-0.071935
2025-07-02 14:07:27	400	8.55e-06	0.0001	0.0001	-0.058804
2025-07-02 14:07:27	400	8.55e-06	0.0001	0.0001	-0.058804
2025-07-02 14:07:28	401	8.55e-06	0.0001	0.0001	-0.054427
2025-07-02 14:07:29	402	8.55e-06	0.0001	0.0001	-0.067558
2025-07-02 14:07:30	403	8.55e-06	0.0001	0.0001	-0.05005
2025-07-02 14:07:31	404	8.55e-06	0.0001	0.0001	-0.058804
2025-07-02 14:07:32	405	8.52e-06	0.0001	0.0001	-0.05005
2025-07-02 14:07:33	406	8.55e-06	0.0001	0.0001	-0.067558
2025-07-02 14:07:34	407	8.52e-06	0.0001	0.0001	-0.067558
2025-07-02 14:07:35	408	8.52e-06	0.0001	0.0001	-0.063181
2025-07-02 14:07:36	409	8.55e-06	0.0001	0.0001	-0.063181
2025-07-02 14:07:37	410	8.55e-06	0.0001	0.0001	-0.067558
2025-07-02 14:07:38	411	8.55e-06	0.0001	0.0001	-0.058804
2025-07-02 14:07:39	412	8.55e-06	0.0001	0.0001	-0.080689
2025-07-02 14:07:40	413	8.55e-06	0.0001	0.0001	-0.063181
2025-07-02 14:07:41	414	8.55e-06	0.0001	0.0001	-0.054427
2025-07-02 14:07:42	415	8.52e-06	0.0001	0.0001	-0.054427
2025-07-02 14:07:43	416	8.55e-06	0.0001	0.0001	-0.058804
2025-07-02 14:07:44	417	8.55e-06	0.0001	0.0001	-0.045674
2025-07-02 14:07:45	418	8.55e-06	0.0001	0.0001	-0.058804
2025-07-02 14:07:46	419	8.55e-06	0.0001	0.0001	-0.063181
2025-07-02 14:07:47	420	8.55e-06	0.0001	0.0001	-0.058804
2025-07-02 14:07:48	421	8.52e-06	0.0001	0.0001	-0.054427
2025-07-02 14:07:49	422	8.55e-06	0.0001	0.0001	-0.05005
2025-07-02 14:07:50	423	8.52e-06	0.0001	0.0001	-0.058804
2025-07-02 14:07:51	424	8.55e-06	0.0001	0.0001	-0.054427
2025-07-02 14:07:52	425	8.55e-06	0.0001	0.0001	-0.063181
2025-07-02 14:07:53	426	8.55e-06	0.0001	0.0001	-0.063181
2025-07-02 14:07:53	426	8.55e-06	0.0001	0.0001	-0.054427
2025-07-02 14:07:54	427	8.52e-06	0.0001	0.0001	-0.067558
2025-07-02 14:07:55	428	8.55e-06	0.0001	0.0001	-0.045674
2025-07-02 14:07:56	429	8.55e-06	0.0001	0.0001	-0.058804
2025-07-02 14:07:57	430	8.52e-06	0.0001	0.0001	-0.058804
2025-07-02 14:07:58	431	8.52e-06	0.0001	0.0001	-0.054427
2025-07-02 14:07:59	432	8.55e-06	0.0001	0.0001	-0.058804
2025-07-02 14:08:00	433	8.55e-06	0.0001	0.0001	-0.054427
2025-07-02 14:08:01	434	8.55e-06	0.0001	0.0001	-0.058804
2025-07-02 14:08:02	435	8.55e-06	0.0001	0.0001	-0.067558
2025-07-02 14:08:03	436	8.55e-06	0.0001	0.0001	-0.063181
2025-07-02 14:08:04	437	8.55e-06	0.0001	0.0001	-0.071935
2025-07-02 14:08:05	438	8.55e-06	0.0001	0.0001	-0.063181
2025-07-02 14:08:06	439	8.55e-06	0.0001	0.0001	-0.071935
2025-07-02 14:08:07	440	8.55e-06	0.0001	0.0001	-0.03692
2025-07-02 14:08:08	441	8.55e-06	0.0001	0.0001	-0.063181
2025-07-02 14:08:09	442	8.55e-06	0.0001	0.0001	-0.058804
2025-07-02 14:08:10	443	8.55e-06	0.0001	0.0001	-0.041297
2025-07-02 14:08:11	444	8.55e-06	0.0001	0.0001	-0.054427
2025-07-02 14:08:12	445	8.55e-06	0.0001	0.0001	-0.054427
2025-07-02 14:08:13	446	8.55e-06	0.0001	0.0001	-0.058804
2025-07-02 14:08:14	447	8.55e-06	0.0001	0.0001	-0.071935
2025-07-02 14:08:15	448	8.55e-06	0.0001	0.0001	-0.054427
2025-07-02 14:08:16	449	8.52e-06	0.0001	0.0001	-0.054427
2025-07-02 14:08:17	450	8.55e-06	0.0001	0.0001	-0.058804
2025-07-02 14:08:18	451	8.55e-06	0.0001	0.0001	-0.071935
2025-07-02 14:08:19	452	8.55e-06	0.0001	0.0001	-0.05005
2025-07-02 14:08:20	453	8.55e-06	0.0001	0.0001	-0.063181
2025-07-02 14:08:21	454	8.52e-06	0.0001	0.0001	-0.054427
2025-07-02 14:08:22	455	8.55e-06	0.0001	0.0001	-0.054427
2025-07-02 14:08:23	456	8.52e-06	0.0001	0.0001	-0.063181
2025-07-02 14:08:24	457	8.52e-06	0.0001	0.0001	-0.054427
2025-07-02 14:08:25	458	8.55e-06	0.0001	0.0001	-0.071935
2025-07-02 14:08:26	459	8.55e-06	0.0001	0.0001	-0.045674
2025-07-02 14:08:27	460	8.55e-06	0.0001	0.0001	-0.071935
2025-07-02 14:08:28	461	8.55e-06	0.0001	0.0001	-0.05005
2025-07-02 14:08:29	462	8.55e-06	0.0001	0.0001	-0.054427
2025-07-02 14:08:30	463	8.58e-06	0.0001	0.0001	-0.063181
2025-07-02 14:08:31	464	8.55e-06	0.0001	0.0001	-0.058804
2025-07-02 14:08:32	465	8.55e-06	0.0001	0.0001	-0.063181
2025-07-02 14:08:33	466	8.55e-06	0.0001	0.0001	-0.054427
2025-07-02 14:08:34	467	8.55e-06	0.0001	0.0001	-0.058804
2025-07-02 14:08:35	468	8.55e-06	0.0001	0.0001	-0.063181
2025-07-02 14:08:36	469	8.55e-06	0.0001	0.0001	-0.054427
2025-07-02 14:08:37	470	8.52e-06	0.0001	0.0001	-0.05005
2025-07-02 14:08:38	471	8.55e-06	0.0001	0.0001	-0.058804
2025-07-02 14:08:39	472	8.55e-06	0.0001	0.0001	-0.067558
2025-07-02 14:08:40	473	8.55e-06	0.0001	0.0001	-0.054427
2025-07-02 14:08:41	474	8.52e-06	0.0001	0.0001	-0.063181
2025-07-02 14:08:42	475	8.52e-06	0.0001	0.0001	-0.032543
2025-07-02 14:08:43	476	8.55e-06	0.0001	0.0001	-0.067558
2025-07-02 14:08:44	477	8.55e-06	0.0001	0.0001	-0.058804
2025-07-02 14:08:45	478	8.55e-06	0.0001	0.0001	-0.058804
2025-07-02 14:08:46	479	8.55e-06	0.0001	0.0001	-0.054427
2025-07-02 14:08:47	480	8.52e-06	0.0001	0.0001	-0.063181
2025-07-02 14:08:48	481	8.52e-06	0.0001	0.0001	-0.058804
2025-07-02 14:08:50	483	8.55e-06	0.0001	0.0001	-0.054427
2025-07-02 14:08:51	484	8.55e-06	0.0001	0.0001	-0.076312
2025-07-02 14:08:52	485	8.55e-06	0.0001	0.0001	-0.063181
2025-07-02 14:08:53	486	8.52e-06	0.0001	0.0001	-0.071935
2025-07-02 14:08:54	487	8.55e-06	0.0001	0.0001	-0.058804
2025-07-02 14:08:56	489	8.55e-06	0.0001	0.0001	-0.054427
2025-07-02 14:08:56	489	8.55e-06	0.0001	0.0001	-0.063181
2025-07-02 14:08:58	491	8.55e-06	0.0001	0.0001	-0.054427
2025-07-02 14:08:59	492	8.55e-06	0.0001	0.0001	-0.063181
2025-07-02 14:09:00	493	8.55e-06	0.0001	0.0001	-0.045674
2025-07-02 14:09:01	494	8.55e-06	0.0001	0.0001	-0.054427
2025-07-02 14:09:02	495	8.55e-06	0.0001	0.0001	-0.058804
2025-07-02 14:09:03	496	8.55e-06	0.0001	0.0001	-0.063181
2025-07-02 14:09:03	496	8.52e-06	0.0001	0.0001	-0.063181
2025-07-02 14:09:04	497	8.52e-06	0.0001	0.0001	-0.067558
2025-07-02 14:09:05	498	8.55e-06	0.0001	0.0001	-0.058804
2025-07-02 14:09:06	499	8.55e-06	0.0001	0.0001	-0.063181
2025-07-02 14:09:08	501	8.55e-06	0.0001	0.0001	-0.063181
2025-07-02 14:09:09	502	8.55e-06	0.0001	0.0001	-0.054427
2025-07-02 14:09:10	503	8.52e-06	0.0001	0.0001	-0.071935
2025-07-02 14:09:11	504	8.55e-06	0.0001	0.0001	-0.045674
2025-07-02 14:09:11	504	8.55e-06	0.0001	0.0001	-0.058804
2025-07-02 14:09:12	505	8.55e-06	0.0001	0.0001	-0.063181
2025-07-02 14:09:13	506	8.55e-06	0.0001	0.0001	-0.05005
2025-07-02 14:09:14	507	8.55e-06	0.0001	0.0001	-0.067558
2025-07-02 14:09:16	509	8.52e-06	0.0001	0.0001	-0.067558
2025-07-02 14:09:17	510	8.55e-06	0.0001	0.0001	-0.05005
2025-07-02 14:09:18	511	8.55e-06	0.0001	0.0001	-0.063181
2025-07-02 14:09:19	512	8.55e-06	0.0001	0.0001	-0.063181
2025-07-02 14:09:20	513	8.55e-06	0.0001	0.0001	-0.05005
2025-07-02 14:09:20	513	8.55e-06	0.0001	0.0001	-0.067558
2025-07-02 14:09:21	514	8.52e-06	0.0001	0.0001	-0.063181
2025-07-02 14:09:22	515	8.52e-06	0.0001	0.0001	-0.058804
2025-07-02 14:09:24	517	8.55e-06	0.0001	0.0001	-0.058804
2025-07-02 14:09:25	518	8.55e-06	0.0001	0.0001	-0.063181
2025-07-02 14:09:26	519	8.55e-06	0.0001	0.0001	-0.054427
2025-07-02 14:09:27	520	8.55e-06	0.0001	0.0001	-0.054427
2025-07-02 14:09:28	521	8.55e-06	0.0001	0.0001	-0.063181
2025-07-02 14:09:28	521	8.55e-06	0.0001	0.0001	-0.054427
2025-07-02 14:09:29	522	8.55e-06	0.0001	0.0001	-0.058804
2025-07-02 14:09:30	523	8.55e-06	0.0001	0.0001	-0.05005
2025-07-02 14:09:31	524	8.52e-06	0.0001	0.0001	-0.067558
2025-07-02 14:09:32	525	8.55e-06	0.0001	0.0001	-0.067558
2025-07-02 14:09:34	527	8.52e-06	0.0001	0.0001	-0.054427
2025-07-02 14:09:35	528	8.55e-06	0.0001	0.0001	-0.058804
2025-07-02 14:09:36	529	8.55e-06	0.0001	0.0001	-0.063181
2025-07-02 14:09:37	530	8.55e-06	0.0001	0.0001	-0.071935
2025-07-02 14:09:37	530	8.55e-06	0.0001	0.0001	-0.058804
2025-07-02 14:09:38	531	8.52e-06	0.0001	0.0001	-0.054427
2025-07-02 14:09:39	532	8.52e-06	0.0001	0.0001	-0.058804
2025-07-02 14:09:40	533	8.55e-06	0.0001	0.0001	-0.054427
2025-07-02 14:09:42	535	8.55e-06	0.0001	0.0001	-0.063181
2025-07-02 14:09:43	536	8.52e-06	0.0001	0.0001	-0.063181
2025-07-02 14:09:44	537	8.55e-06	0.0001	0.0001	-0.063181
2025-07-02 14:09:45	538	8.55e-06	0.0001	0.0001	-0.058804
2025-07-02 14:09:46	539	8.55e-06	0.0001	0.0001	-0.067558
2025-07-02 14:09:46	539	8.52e-06	0.0001	0.0001	-0.063181
2025-07-02 14:09:47	540	8.55e-06	0.0001	0.0001	-0.058804
2025-07-02 14:09:48	541	8.55e-06	0.0001	0.0001	-0.058804
2025-07-02 14:09:49	542	8.55e-06	0.0001	0.0001	-0.058804
2025-07-02 14:09:50	543	8.52e-06	0.0001	0.0001	-0.05005
2025-07-02 14:09:51	544	8.55e-06	0.0001	0.0001	-0.058804
2025-07-02 14:09:52	545	8.55e-06	0.0001	0.0001	-0.067558
2025-07-02 14:09:53	546	8.52e-06	0.0001	0.0001	-0.054427
2025-07-02 14:09:54	547	8.52e-06	0.0001	0.0001	-0.054427
2025-07-02 14:09:55	548	8.52e-06	0.0001	0.0001	-0.045674
2025-07-02 14:09:56	549	8.55e-06	0.0001	0.0001	-0.067558
2025-07-02 14:09:57	550	8.55e-06	0.0001	0.0001	-0.045674
2025-07-02 14:09:58	551	8.55e-06	0.0001	0.0001	-0.058804
2025-07-02 14:09:59	552	8.55e-06	0.0001	0.0001	-0.05005
2025-07-02 14:10:00	553	8.55e-06	0.0001	0.0001	-0.071935
2025-07-02 14:10:01	554	8.55e-06	0.0001	0.0001	-0.03692
2025-07-02 14:10:02	555	8.52e-06	0.0001	0.0001	-0.071935
2025-07-02 14:10:03	556	8.55e-06	0.0001	0.0001	-0.05005
2025-07-02 14:10:04	557	8.55e-06	0.0001	0.0001	-0.058804
2025-07-02 14:10:05	558	8.55e-06	0.0001	0.0001	-0.063181
2025-07-02 14:10:06	559	8.55e-06	0.0001	0.0001	-0.045674
2025-07-02 14:10:07	560	8.52e-06	0.0001	0.0001	-0.067558
2025-07-02 14:10:08	561	8.55e-06	0.0001	0.0001	-0.058804
2025-07-02 14:10:09	562	8.52e-06	0.0001	0.0001	-0.063181
2025-07-02 14:10:10	563	8.55e-06	0.0001	0.0001	-0.054427
2025-07-02 14:10:11	564	8.52e-06	0.0001	0.0001	-0.067558
2025-07-02 14:10:12	565	8.55e-06	0.0001	0.0001	-0.058804
2025-07-02 14:10:13	566	8.55e-06	0.0001	0.0001	-0.054427
2025-07-02 14:10:14	567	8.55e-06	0.0001	0.0001	-0.067558
2025-07-02 14:10:15	568	8.55e-06	0.0001	0.0001	-0.054427
2025-07-02 14:10:16	569	8.55e-06	0.0001	0.0001	-0.063181
2025-07-02 14:10:17	570	8.55e-06	0.0001	0.0001	-0.063181
2025-07-02 14:10:18	571	8.55e-06	0.0001	0.0001	-0.054427
2025-07-02 14:10:19	572	8.55e-06	0.0001	0.0001	-0.071935
2025-07-02 14:10:20	573	8.52e-06	0.0001	0.0001	-0.058804
2025-07-02 14:10:20	573	8.52e-06	0.0001	0.0001	-0.058804
2025-07-02 14:10:21	574	8.55e-06	0.0001	0.0001	-0.054427
2025-07-02 14:10:22	575	8.52e-06	0.0001	0.0001	-0.067558
2025-07-02 14:10:23	576	8.55e-06	0.0001	0.0001	-0.05005
2025-07-02 14:10:24	577	8.55e-06	0.0001	0.0001	-0.063181
2025-07-02 14:10:25	578	8.55e-06	0.0001	0.0001	-0.054427
2025-07-02 14:10:26	579	8.55e-06	0.0001	0.0001	-0.067558
2025-07-02 14:10:27	580	8.55e-06	0.0001	0.0001	-0.058804
2025-07-02 14:10:28	581	8.55e-06	0.0001	0.0001	-0.067558
2025-07-02 14:10:29	582	8.52e-06	0.0001	0.0001	-0.05005
2025-07-02 14:10:30	583	8.55e-06	0.0001	0.0001	-0.054427
2025-07-02 14:10:31	584	8.52e-06	0.0001	0.0001	-0.063181
2025-07-02 14:10:32	585	8.52e-06	0.0001	0.0001	-0.067558
2025-07-02 14:10:33	586	8.52e-06	0.0001	0.0001	-0.058804
2025-07-02 14:10:34	587	8.55e-06	0.0001	0.0001	-0.063181
2025-07-02 14:10:35	588	8.55e-06	0.0001	0.0001	-0.071935
2025-07-02 14:10:36	589	8.55e-06	0.0001	0.0001	-0.058804
2025-07-02 14:10:37	590	8.55e-06	0.0001	0.0001	-0.058804
2025-07-02 14:10:38	591	8.55e-06	0.0001	0.0001	-0.058804
2025-07-02 14:10:39	592	8.55e-06	0.0001	0.0001	-0.071935
2025-07-02 14:10:40	593	8.55e-06	0.0001	0.0001	-0.063181
2025-07-02 14:10:41	594	8.52e-06	0.0001	0.0001	-0.054427
2025-07-02 14:10:42	595	8.55e-06	0.0001	0.0001	-0.071935
2025-07-02 14:10:43	596	8.55e-06	0.0001	0.0001	-0.063181
2025-07-02 14:10:44	597	8.55e-06	0.0001	0.0001	-0.054427
2025-07-02 14:10:45	598	8.55e-06	0.0001	0.0001	-0.067558
2025-07-02 14:10:46	599	8.55e-06	0.0001	0.0001	-0.071935
2025-07-02 14:10:47	600	8.55e-06	0.0001	0.0001	-0.058804
2025-07-02 14:10:48	601	8.55e-06	0.0001	0.0001	-0.063181
2025-07-02 14:10:49	602	8.55e-06	0.0001	0.0001	-0.063181
2025-07-02 14:10:50	603	8.52e-06	0.0001	0.0001	-0.058804
2025-07-02 14:10:51	604	8.52e-06	0.0001	0.0001	-0.058804
2025-07-02 14:10:52	605	8.52e-06	0.0001	0.0001	-0.063181
2025-07-02 14:10:53	606	8.55e-06	0.0001	0.0001	-0.076312
2025-07-02 14:10:54	607	8.52e-06	0.0001	0.0001	-0.063181
2025-07-02 14:10:55	608	8.52e-06	0.0001	0.0001	-0.058804
2025-07-02 14:10:55	608	8.52e-06	0.0001	0.0001	-0.05005
2025-07-02 14:10:56	609	8.55e-06	0.0001	0.0001	-0.063181
2025-07-02 14:10:58	611	8.55e-06	0.0001	0.0001	-0.067558
2025-07-02 14:10:58	611	8.55e-06	0.0001	0.0001	-0.054427
2025-07-02 14:10:59	612	8.55e-06	0.0001	0.0001	-0.063181
2025-07-02 14:11:00	613	8.55e-06	0.0001	0.0001	-0.063181
2025-07-02 14:11:01	614	8.55e-06	0.0001	0.0001	-0.054427
2025-07-02 14:11:02	615	8.55e-06	0.0001	0.0001	-0.071935
2025-07-02 14:11:03	616	8.55e-06	0.0001	0.0001	-0.058804
2025-07-02 14:11:04	617	8.55e-06	0.0001	0.0001	-0.071935
2025-07-02 14:11:05	618	8.55e-06	0.0001	0.0001	-0.05005
2025-07-02 14:11:06	619	8.55e-06	0.0001	0.0001	-0.058804
2025-07-02 14:11:07	620	8.55e-06	0.0001	0.0001	-0.058804
2025-07-02 14:11:08	621	8.52e-06	0.0001	0.0001	-0.058804
2025-07-02 14:11:09	622	8.55e-06	0.0001	0.0001	-0.058804
2025-07-02 14:11:10	623	8.55e-06	0.0001	0.0001	-0.05005
2025-07-02 14:11:11	624	8.55e-06	0.0001	0.0001	-0.058804
2025-07-02 14:11:12	625	8.55e-06	0.0001	0.0001	-0.058804
2025-07-02 14:11:13	626	8.52e-06	0.0001	0.0001	-0.058804
2025-07-02 14:11:14	627	8.55e-06	0.0001	0.0001	-0.058804
2025-07-02 14:11:15	628	8.55e-06	0.0001	0.0001	-0.054427
2025-07-02 14:11:16	629	8.55e-06	0.0001	0.0001	-0.054427
2025-07-02 14:11:17	630	8.55e-06	0.0001	0.0001	-0.063181
2025-07-02 14:11:18	631	8.55e-06	0.0001	0.0001	-0.05005
2025-07-02 14:11:19	632	8.55e-06	0.0001	0.0001	-0.05005
2025-07-02 14:11:20	633	8.52e-06	0.0001	0.0001	-0.063181
2025-07-02 14:11:21	634	8.55e-06	0.0001	0.0001	-0.063181
2025-07-02 14:11:22	635	8.55e-06	0.0001	0.0001	-0.058804
2025-07-02 14:11:22	635	8.55e-06	0.0001	0.0001	-0.045674
2025-07-02 14:11:23	636	8.55e-06	0.0001	0.0001	-0.054427
2025-07-02 14:11:24	637	8.55e-06	0.0001	0.0001	-0.054427
2025-07-02 14:11:25	638	8.52e-06	0.0001	0.0001	-0.058804
2025-07-02 14:11:26	639	8.55e-06	0.0001	0.0001	-0.063181
2025-07-02 14:11:27	640	8.55e-06	0.0001	0.0001	-0.054427
2025-07-02 14:11:28	641	8.55e-06	0.0001	0.0001	-0.067558
2025-07-02 14:11:29	642	8.55e-06	0.0001	0.0001	-0.067558
2025-07-02 14:11:30	643	8.55e-06	0.0001	0.0001	-0.071935
2025-07-02 14:11:31	644	8.55e-06	0.0001	0.0001	-0.054427
2025-07-02 14:11:32	645	8.55e-06	0.0001	0.0001	-0.03692
2025-07-02 14:11:33	646	8.55e-06	0.0001	0.0001	-0.063181
2025-07-02 14:11:34	647	8.55e-06	0.0001	0.0001	-0.067558
2025-07-02 14:11:35	648	8.55e-06	0.0001	0.0001	-0.067558
2025-07-02 14:11:36	649	8.55e-06	0.0001	0.0001	-0.05005
2025-07-02 14:11:37	650	8.55e-06	0.0001	0.0001	-0.054427
2025-07-02 14:11:38	651	8.52e-06	0.0001	0.0001	-0.063181
2025-07-02 14:11:39	652	8.55e-06	0.0001	0.0001	-0.063181
2025-07-02 14:11:40	653	8.55e-06	0.0001	0.0001	-0.063181
2025-07-02 14:11:41	654	8.55e-06	0.0001	0.0001	-0.058804
2025-07-02 14:11:42	655	8.55e-06	0.0001	0.0001	-0.05005
2025-07-02 14:11:43	656	8.52e-06	0.0001	0.0001	-0.054427
2025-07-02 14:11:44	657	8.55e-06	0.0001	0.0001	-0.054427
2025-07-02 14:11:45	658	8.55e-06	0.0001	0.0001	-0.063181
2025-07-02 14:11:46	659	8.55e-06	0.0001	0.0001	-0.058804
2025-07-02 14:11:47	660	8.55e-06	0.0001	0.0001	-0.063181
2025-07-02 14:11:47	660	8.55e-06	0.0001	0.0001	-0.063181
2025-07-02 14:11:48	661	8.55e-06	0.0001	0.0001	-0.05005
2025-07-02 14:11:49	662	8.55e-06	0.0001	0.0001	-0.054427
2025-07-02 14:11:50	663	8.52e-06	0.0001	0.0001	-0.071935
2025-07-02 14:11:51	664	8.55e-06	0.0001	0.0001	-0.067558
2025-07-02 14:11:52	665	8.55e-06	0.0001	0.0001	-0.05005
2025-07-02 14:11:53	666	8.55e-06	0.0001	0.0001	-0.063181
2025-07-02 14:11:54	667	8.52e-06	0.0001	0.0001	-0.085066
2025-07-02 14:11:55	668	8.55e-06	0.0001	0.0001	-0.067558
2025-07-02 14:11:56	669	8.55e-06	0.0001	0.0001	-0.071935
2025-07-02 14:11:57	670	8.52e-06	0.0001	0.0001	-0.058804
2025-07-02 14:11:58	671	8.55e-06	0.0001	0.0001	-0.058804
2025-07-02 14:11:59	672	8.55e-06	0.0001	0.0001	-0.058804
2025-07-02 14:12:00	673	8.55e-06	0.0001	0.0001	-0.058804
2025-07-02 14:12:01	674	8.52e-06	0.0001	0.0001	-0.058804
2025-07-02 14:12:02	675	8.55e-06	0.0001	0.0001	-0.054427
2025-07-02 14:12:03	676	8.55e-06	0.0001	0.0001	-0.063181
2025-07-02 14:12:04	677	8.55e-06	0.0001	0.0001	-0.058804
2025-07-02 14:12:05	678	8.55e-06	0.0001	0.0001	-0.071935
2025-07-02 14:12:06	679	8.58e-06	0.0001	0.0001	-0.076312
2025-07-02 14:12:07	680	8.52e-06	0.0001	0.0001	-0.071935
2025-07-02 14:12:08	681	8.55e-06	0.0001	0.0001	-0.063181
2025-07-02 14:12:09	682	8.55e-06	0.0001	0.0001	-0.05005
2025-07-02 14:12:10	683	8.55e-06	0.0001	0.0001	-0.054427
2025-07-02 14:12:11	684	8.55e-06	0.0001	0.0001	-0.063181
2025-07-02 14:12:12	685	8.55e-06	0.0001	0.0001	-0.058804
2025-07-02 14:12:13	686	8.52e-06	0.0001	0.0001	-0.05005
2025-07-02 14:12:13	686	8.52e-06	0.0001	0.0001	-0.054427
2025-07-02 14:12:14	687	8.55e-06	0.0001	0.0001	-0.063181
2025-07-02 14:12:15	688	8.55e-06	0.0001	0.0001	-0.063181
2025-07-02 14:12:16	689	8.52e-06	0.0001	0.0001	-0.054427
2025-07-02 14:12:17	690	8.52e-06	0.0001	0.0001	-0.067558
2025-07-02 14:12:18	691	8.55e-06	0.0001	0.0001	-0.054427
2025-07-02 14:12:19	692	8.55e-06	0.0001	0.0001	-0.054427
2025-07-02 14:12:20	693	8.52e-06	0.0001	0.0001	-0.067558
2025-07-02 14:12:21	694	8.55e-06	0.0001	0.0001	-0.054427
2025-07-02 14:12:22	695	8.55e-06	0.0001	0.0001	-0.071935
2025-07-02 14:12:23	696	8.55e-06	0.0001	0.0001	-0.067558
2025-07-02 14:12:24	697	8.55e-06	0.0001	0.0001	-0.076312
2025-07-02 14:12:25	698	8.55e-06	0.0001	0.0001	-0.054427
2025-07-02 14:12:26	699	8.52e-06	0.0001	0.0001	-0.063181
2025-07-02 14:12:27	700	8.52e-06	0.0001	0.0001	-0.058804
2025-07-02 14:12:28	701	8.55e-06	0.0001	0.0001	-0.067558
2025-07-02 14:12:29	702	8.52e-06	0.0001	0.0001	-0.054427
2025-07-02 14:12:30	703	8.55e-06	0.0001	0.0001	-0.063181
2025-07-02 14:12:31	704	8.52e-06	0.0001	0.0001	-0.067558
2025-07-02 14:12:32	705	8.55e-06	0.0001	0.0001	-0.063181
2025-07-02 14:12:33	706	8.55e-06	0.0001	0.0001	-0.063181
2025-07-02 14:12:34	707	8.55e-06	0.0001	0.0001	-0.05005
2025-07-02 14:12:35	708	8.55e-06	0.0001	0.0001	-0.054427
2025-07-02 14:12:36	709	8.55e-06	0.0001	0.0001	-0.063181
2025-07-02 14:12:37	710	8.52e-06	0.0001	0.0001	-0.063181
2025-07-02 14:12:38	711	8.52e-06	0.0001	0.0001	-0.071935
2025-07-02 14:12:39	712	8.55e-06	0.0001	0.0001	-0.063181
2025-07-02 14:12:40	713	8.55e-06	0.0001	0.0001	-0.058804
2025-07-02 14:12:41	714	8.52e-06	0.0001	0.0001	-0.054427
2025-07-02 14:12:42	715	8.52e-06	0.0001	0.0001	-0.063181
2025-07-02 14:12:43	716	8.55e-06	0.0001	0.0001	-0.063181
2025-07-02 14:12:44	717	8.52e-06	0.0001	0.0001	-0.063181
2025-07-02 14:12:45	718	8.55e-06	0.0001	0.0001	-0.054427
2025-07-02 14:12:46	719	8.55e-06	0.0001	0.0001	-0.058804
2025-07-02 14:12:47	720	8.52e-06	0.0001	0.0001	-0.058804
2025-07-02 14:12:48	721	8.52e-06	0.0001	0.0001	-0.058804
2025-07-02 14:12:49	722	8.52e-06	0.0001	0.0001	-0.063181
2025-07-02 14:12:50	723	8.55e-06	0.0001	0.0001	-0.063181
2025-07-02 14:12:52	725	8.55e-06	0.0001	0.0001	-0.063181
2025-07-02 14:12:53	726	8.55e-06	0.0001	0.0001	-0.071935
2025-07-02 14:12:54	727	8.55e-06	0.0001	0.0001	-0.05005
2025-07-02 14:12:55	728	8.55e-06	0.0001	0.0001	-0.067558
2025-07-02 14:12:56	729	8.55e-06	0.0001	0.0001	-0.058804
2025-07-02 14:12:56	729	8.52e-06	0.0001	0.0001	-0.054427
2025-07-02 14:12:57	730	8.55e-06	0.0001	0.0001	-0.058804
2025-07-02 14:12:58	731	8.55e-06	0.0001	0.0001	-0.071935
2025-07-02 14:13:00	733	8.55e-06	0.0001	0.0001	-0.063181
2025-07-02 14:13:01	734	8.55e-06	0.0001	0.0001	-0.058804
2025-07-02 14:13:02	735	8.52e-06	0.0001	0.0001	-0.054427
2025-07-02 14:13:03	736	8.52e-06	0.0001	0.0001	-0.063181
2025-07-02 14:13:04	737	8.55e-06	0.0001	0.0001	-0.05005
2025-07-02 14:13:04	737	8.55e-06	0.0001	0.0001	-0.063181
2025-07-02 14:13:05	738	8.55e-06	0.0001	0.0001	-0.067558
2025-07-02 14:13:06	739	8.55e-06	0.0001	0.0001	-0.063181
2025-07-02 14:13:08	741	8.52e-06	0.0001	0.0001	-0.05005
2025-07-02 14:13:09	742	8.52e-06	0.0001	0.0001	-0.058804
2025-07-02 14:13:10	743	8.55e-06	0.0001	0.0001	-0.058804
2025-07-02 14:13:11	744	8.55e-06	0.0001	0.0001	-0.058804
2025-07-02 14:13:12	745	8.52e-06	0.0001	0.0001	-0.071935
2025-07-02 14:13:13	746	8.55e-06	0.0001	0.0001	-0.067558
2025-07-02 14:13:14	747	8.55e-06	0.0001	0.0001	-0.067558
2025-07-02 14:13:15	748	8.52e-06	0.0001	0.0001	-0.067558
2025-07-02 14:13:16	749	8.55e-06	0.0001	0.0001	-0.058804
2025-07-02 14:13:18	751	8.55e-06	0.0001	0.0001	-0.067558
2025-07-02 14:13:19	752	8.52e-06	0.0001	0.0001	-0.063181
2025-07-02 14:13:20	753	8.52e-06	0.0001	0.0001	-0.05005
2025-07-02 14:13:21	754	8.55e-06	0.0001	0.0001	-0.058804
2025-07-02 14:13:22	755	8.55e-06	0.0001	0.0001	-0.054427
2025-07-02 14:13:22	755	8.55e-06	0.0001	0.0001	-0.063181
2025-07-02 14:13:23	756	8.52e-06	0.0001	0.0001	-0.058804
2025-07-02 14:13:24	757	8.52e-06	0.0001	0.0001	-0.067558
2025-07-02 14:13:26	759	8.55e-06	0.0001	0.0001	-0.05005
2025-07-02 14:13:27	760	8.55e-06	0.0001	0.0001	-0.058804
2025-07-02 14:13:28	761	8.52e-06	0.0001	0.0001	-0.067558
2025-07-02 14:13:29	762	8.52e-06	0.0001	0.0001	-0.067558
2025-07-02 14:13:30	763	8.55e-06	0.0001	0.0001	-0.063181
2025-07-02 14:13:30	763	8.52e-06	0.0001	0.0001	-0.05005
2025-07-02 14:13:31	764	8.55e-06	0.0001	0.0001	-0.054427
2025-07-02 14:13:32	765	8.55e-06	0.0001	0.0001	-0.054427
2025-07-02 14:13:34	767	8.55e-06	0.0001	0.0001	-0.063181
2025-07-02 14:13:35	768	8.55e-06	0.0001	0.0001	-0.045674
2025-07-02 14:13:36	769	8.55e-06	0.0001	0.0001	-0.071935
2025-07-02 14:13:37	770	8.55e-06	0.0001	0.0001	-0.063181
2025-07-02 14:13:38	771	8.55e-06	0.0001	0.0001	-0.05005
2025-07-02 14:13:39	772	8.55e-06	0.0001	0.0001	-0.058804
2025-07-02 14:13:40	773	8.55e-06	0.0001	0.0001	-0.054427
2025-07-02 14:13:40	773	8.55e-06	0.0001	0.0001	-0.045674
2025-07-02 14:13:41	774	8.55e-06	0.0001	0.0001	-0.054427
2025-07-02 14:13:42	775	8.55e-06	0.0001	0.0001	-0.05005
2025-07-02 14:13:43	776	8.55e-06	0.0001	0.0001	-0.054427
2025-07-02 14:13:44	777	8.52e-06	0.0001	0.0001	-0.054427
2025-07-02 14:13:45	778	8.52e-06	0.0001	0.0001	-0.054427
2025-07-02 14:13:46	779	8.55e-06	0.0001	0.0001	-0.058804
2025-07-02 14:13:47	780	8.55e-06	0.0001	0.0001	-0.058804
2025-07-02 14:13:48	781	8.55e-06	0.0001	0.0001	-0.071935
2025-07-02 14:13:49	782	8.55e-06	0.0001	0.0001	-0.067558
2025-07-02 14:13:50	783	8.52e-06	0.0001	0.0001	-0.063181
2025-07-02 14:13:51	784	8.46e-06	0.0001	0.0001	-0.058804
2025-07-02 14:13:52	785	8.25e-06	0.0001	0.0001	-0.063181
2025-07-02 14:13:53	786	8.22e-06	0.0001	0.0001	-0.05005
2025-07-02 14:13:54	787	8.22e-06	0.0001	0.0001	-0.05005
2025-07-02 14:13:55	788	7.95e-06	0.0001	0.0001	-0.054427
2025-07-02 14:13:56	789	7.76e-06	0.0001	0.0001	-0.067558
2025-07-02 14:13:58	791	7.61e-06	0.0001	0.0001	-0.054427
2025-07-02 14:13:59	792	7.16e-06	0.0419	0.0001	-0.058804
2025-07-02 14:14:00	793	7.07e-06	1000	0.0001	-0.063181
2025-07-02 14:14:01	794	6.9e-06	1000	0.0001	-0.058804
2025-07-02 14:14:02	795	6.9e-06	1000	0.0001	-0.05005
2025-07-02 14:14:03	796	6.8e-06	1000	0.0001	-0.058804
2025-07-02 14:14:04	797	6.8e-06	1000	0.0001	-0.058804
2025-07-02 14:14:05	798	6.7e-06	1000	0.0001	-0.063181
2025-07-02 14:14:06	799	6.68e-06	9.23	0.0001	-0.045674
2025-07-02 14:14:06	799	6.68e-06	1.02	0.0001	-0.058804
2025-07-02 14:14:07	800	6.68e-06	0.387	0.0001	-0.071935
2025-07-02 14:14:08	801	6.59e-06	0.195	0.0001	-0.058804
2025-07-02 14:14:09	802	6.59e-06	0.11	0.0001	-0.058804
2025-07-02 14:14:10	803	6.59e-06	0.0649	0.0001	-0.058804
2025-07-02 14:14:11	804	6.55e-06	0.0408	0.0001	-0.045674
2025-07-02 14:14:12	805	6.45e-06	0.0266	0.0001	-0.058804
2025-07-02 14:14:13	806	6.43e-06	0.0176	0.0001	-0.063181
2025-07-02 14:14:14	807	6.43e-06	0.0127	0.0001	-0.063181
2025-07-02 14:14:15	808	6.43e-06	0.00915	0.0001	-0.058804
2025-07-02 14:14:16	809	6.43e-06	0.00674	0.0001	-0.058804
2025-07-02 14:14:17	810	6.39e-06	0.00509	0.0001	-0.063181
2025-07-02 14:14:18	811	6.34e-06	0.004	0.0001	-0.058804
2025-07-02 14:14:19	812	6.34e-06	0.00327	0.0001	-0.058804
2025-07-02 14:14:20	813	6.34e-06	0.00272	0.0001	-0.063181
2025-07-02 14:14:21	814	6.34e-06	0.00235	0.0001	-0.058804
2025-07-02 14:14:22	815	6.32e-06	0.00206	0.0001	-0.058804
2025-07-02 14:14:23	816	6.32e-06	0.00186	0.0001	-0.058804
2025-07-02 14:14:24	817	6.34e-06	0.00172	0.0001	-0.058804
2025-07-02 14:14:25	818	6.34e-06	0.00159	0.0001	-0.05005
2025-07-02 14:14:26	819	6.34e-06	0.0015	0.0001	-0.063181
2025-07-02 14:14:27	820	6.34e-06	0.00142	0.0001	-0.067558
2025-07-02 14:14:28	821	6.34e-06	0.00138	0.0001	-0.063181
2025-07-02 14:14:29	822	6.26e-06	0.00135	0.0001	-0.063181
2025-07-02 14:14:30	823	6.22e-06	0.00133	0.0001	-0.063181
2025-07-02 14:14:31	824	6.24e-06	0.0013	0.0001	-0.054427
2025-07-02 14:14:32	825	6.22e-06	0.00129	0.0001	-0.058804
2025-07-02 14:14:32	825	6.22e-06	0.00126	0.0001	-0.067558
2025-07-02 14:14:33	826	6.24e-06	0.00125	0.0001	-0.063181
2025-07-02 14:14:34	827	6.22e-06	0.00123	0.0001	-0.054427
2025-07-02 14:14:35	828	6.22e-06	0.00123	0.0001	-0.063181
2025-07-02 14:14:36	829	6.18e-06	0.00122	0.0001	-0.05005
2025-07-02 14:14:37	830	6.12e-06	0.00122	0.0001	-0.05005
2025-07-02 14:14:38	831	6.12e-06	0.00121	0.0001	-0.054427
2025-07-02 14:14:39	832	6.12e-06	0.00121	0.0001	-0.063181
2025-07-02 14:14:40	833	6.12e-06	0.0012	0.0001	-0.058804
2025-07-02 14:14:41	834	6.11e-06	0.00119	0.0001	-0.058804
2025-07-02 14:14:42	835	6.12e-06	0.00119	0.0001	-0.067558
2025-07-02 14:14:43	836	6.12e-06	0.00119	0.0001	-0.058804
2025-07-02 14:14:44	837	6.12e-06	0.00119	0.0001	-0.05005
2025-07-02 14:14:45	838	6.12e-06	0.00119	0.0001	-0.067558
2025-07-02 14:14:46	839	6.12e-06	0.00126	0.0001	-0.054427
2025-07-02 14:14:47	840	6.12e-06	0.00137	0.0001	-0.058804
2025-07-02 14:14:48	841	2.52e-05	0.00124	0.0001	-0.063181
2025-07-02 14:14:49	842	1.82e-05	0.000919	0.0001	-0.05005
2025-07-02 14:14:50	843	1.53e-05	0.000656	0.0001	-0.067558
2025-07-02 14:14:51	844	1.41e-05	0.000487	0.0001	-0.054427
2025-07-02 14:14:52	845	1.36e-05	0.000363	0.0001	-0.063181
2025-07-02 14:14:53	846	1.32e-05	0.000268	0.0001	-0.067558
2025-07-02 14:14:54	847	1.3e-05	0.000205	0.0001	-0.05005
2025-07-02 14:14:55	848	1.28e-05	0.000163	0.0001	-0.063181
2025-07-02 14:14:56	849	1.27e-05	0.000132	0.000101	-0.03692
2025-07-02 14:14:57	850	1.25e-05	0.000111	0.000103	-0.071935
2025-07-02 14:14:57	850	1.24e-05	0.0001	0.000101	-0.054427
2025-07-02 14:14:58	851	1.22e-05	0.0001	0.000101	-0.054427
2025-07-02 14:14:59	852	1.22e-05	0.0001	0.000102	-0.058804
2025-07-02 14:15:00	853	1.2e-05	0.0001	0.000104	-0.041297
2025-07-02 14:15:01	854	1.2e-05	0.0001	0.000104	-0.05005
2025-07-02 14:15:02	855	1.2e-05	0.0001	0.000106	-0.058804
2025-07-02 14:15:03	856	1.18e-05	0.0001	0.000107	-0.063181
2025-07-02 14:15:04	857	1.17e-05	0.0001	0.000107	-0.067558
2025-07-02 14:15:05	858	1.17e-05	0.0001	0.000108	-0.067558
2025-07-02 14:15:06	859	1.17e-05	0.0001	0.000105	-0.067558
2025-07-02 14:15:07	860	1.17e-05	0.0001	0.00011	-0.058804
2025-07-02 14:15:08	861	1.15e-05	0.0001	0.000115	-0.054427
2025-07-02 14:15:09	862	1.15e-05	0.0001	0.000114	-0.058804
2025-07-02 14:15:10	863	1.26e-05	0.0001	0.000118	-0.05005
2025-07-02 14:15:11	864	1.27e-05	0.0001	0.00012	-0.058804
2025-07-02 14:15:12	865	1.27e-05	0.0001	0.00012	-0.045674
2025-07-02 14:15:13	866	1.27e-05	0.0001	0.000126	-0.063181
2025-07-02 14:15:14	867	1.28e-05	0.0001	0.000123	-0.058804
2025-07-02 14:15:15	868	1.29e-05	0.0001	0.000125	-0.054427
2025-07-02 14:15:16	869	1.3e-05	0.0001	0.000127	-0.03692
2025-07-02 14:15:17	870	1.29e-05	0.0001	0.000128	-0.063181
2025-07-02 14:15:18	871	1.3e-05	0.0001	0.000132	-0.054427
2025-07-02 14:15:19	872	1.29e-05	0.0001	0.000135	-0.067558
2025-07-02 14:15:20	873	1.29e-05	0.0001	0.000138	-0.058804
2025-07-02 14:15:21	874	1.29e-05	0.0001	0.000142	-0.05005
2025-07-02 14:15:22	875	1.29e-05	0.0001	0.000148	-0.045674
2025-07-02 14:15:23	876	1.29e-05	0.0001	0.000152	-0.054427
2025-07-02 14:15:24	877	1.29e-05	0.0001	0.000153	-0.071935
2025-07-02 14:15:24	877	1.29e-05	0.0001	0.000161	-0.067558
2025-07-02 14:15:25	878	1.3e-05	0.0001	0.000165	-0.054427
2025-07-02 14:15:26	879	1.29e-05	0.0001	0.000171	-0.058804
2025-07-02 14:15:27	880	1.29e-05	0.0001	0.000172	-0.063181
2025-07-02 14:15:28	881	1.29e-05	0.0001	0.000182	-0.058804
2025-07-02 14:15:29	882	1.29e-05	0.0001	0.000183	-0.03692
2025-07-02 14:15:30	883	1.29e-05	0.0001	0.000189	-0.063181
2025-07-02 14:15:31	884	1.29e-05	0.0001	0.00019	-0.058804
2025-07-02 14:15:32	885	1.27e-05	0.0001	0.000193	-0.067558
2025-07-02 14:15:33	886	1.27e-05	0.0001	0.000189	-0.054427
2025-07-02 14:15:34	887	1.27e-05	0.0001	0.000191	-0.071935
2025-07-02 14:15:35	888	1.27e-05	0.0001	0.000192	-0.05005
2025-07-02 14:15:36	889	1.27e-05	0.0001	0.000191	-0.054427
2025-07-02 14:15:37	890	1.27e-05	0.0001	0.000197	-0.054427
2025-07-02 14:15:38	891	1.27e-05	0.0001	0.000197	-0.063181
2025-07-02 14:15:39	892	1.27e-05	0.0001	0.000201	-0.067558
2025-07-02 14:15:40	893	1.27e-05	0.0001	0.000199	-0.071935
2025-07-02 14:15:41	894	1.27e-05	0.0001	0.0002	-0.067558
2025-07-02 14:15:42	895	1.27e-05	0.0001	0.000198	-0.063181
2025-07-02 14:15:43	896	1.26e-05	0.0001	0.0002	-0.041297
2025-07-02 14:15:44	897	1.15e-05	0.0001	0.000199	-0.054427
2025-07-02 14:15:45	898	1.13e-05	0.0001	0.000207	-0.067558
2025-07-02 14:15:46	899	1.06e-05	0.0001	0.000221	-0.067558
2025-07-02 14:15:47	900	8.46e-06	0.0001	0.000244	-0.067558
2025-07-02 14:15:48	901	8.07e-06	0.0001	0.000283	-0.063181
2025-07-02 14:15:49	902	8.04e-06	0.0001	0.000319	-0.054427
2025-07-02 14:15:49	902	7.92e-06	0.0001	0.000366	-0.03692
2025-07-02 14:15:50	903	7.92e-06	0.0001	0.000404	-0.058804
2025-07-02 14:15:51	904	7.92e-06	0.0001	0.00044	-0.058804
2025-07-02 14:15:52	905	7.83e-06	0.0001	0.000483	-0.063181
2025-07-02 14:15:53	906	7.73e-06	0.0001	0.000525	-0.058804
2025-07-02 14:15:54	907	7.73e-06	0.0001	0.000565	-0.063181
2025-07-02 14:15:55	908	7.76e-06	0.0001	0.000597	-0.054427
2025-07-02 14:15:56	909	7.73e-06	0.0001	0.000633	-0.054427
2025-07-02 14:15:57	910	7.7e-06	0.0001	0.000669	-0.05005
2025-07-02 14:15:58	911	7.61e-06	0.0001	0.000702	-0.054427
2025-07-02 14:15:59	912	7.58e-06	0.0001	0.000738	-0.071935
2025-07-02 14:16:00	913	7.58e-06	0.0001	0.000763	-0.080689
2025-07-02 14:16:01	914	7.58e-06	0.0001	0.000789	-0.058804
2025-07-02 14:16:02	915	7.58e-06	0.0001	0.000823	-0.054427
2025-07-02 14:16:03	916	7.58e-06	0.0001	0.000853	-0.076312
2025-07-02 14:16:04	917	7.58e-06	0.0001	0.00088	-0.067558
2025-07-02 14:16:05	918	7.49e-06	0.0001	0.000912	-0.063181
2025-07-02 14:16:06	919	7.43e-06	0.0001	0.000934	-0.058804
2025-07-02 14:16:07	920	7.4e-06	0.0001	0.000957	-0.063181
2025-07-02 14:16:08	921	7.4e-06	0.0001	0.000979	-0.054427
2025-07-02 14:16:09	922	7.43e-06	0.0001	0.000998	-0.067558
2025-07-02 14:16:10	923	7.4e-06	0.0001	0.00102	-0.058804
2025-07-02 14:16:11	924	7.4e-06	0.0001	0.00104	-0.054427
2025-07-02 14:16:12	925	7.4e-06	0.0001	0.00106	-0.063181
2025-07-02 14:16:13	926	7.43e-06	0.0001	0.00109	-0.063181
2025-07-02 14:16:14	927	7.43e-06	0.0001	0.00112	-0.058804
2025-07-02 14:16:15	928	7.37e-06	0.0001	0.00114	-0.03692
2025-07-02 14:16:15	928	7.28e-06	0.0001	0.00118	-0.063181
2025-07-02 14:16:16	929	7.31e-06	0.0001	0.00121	-0.045674
2025-07-02 14:16:17	930	7.28e-06	0.0001	0.00124	-0.05005
2025-07-02 14:16:18	931	7.28e-06	0.0001	0.00128	-0.063181
2025-07-02 14:16:19	932	7.28e-06	0.0001	0.00131	-0.063181
2025-07-02 14:16:20	933	7.28e-06	0.0001	0.00135	-0.063181
2025-07-02 14:16:21	934	7.28e-06	0.0001	0.00139	-0.063181
2025-07-02 14:16:22	935	7.28e-06	0.0001	0.00144	-0.063181
2025-07-02 14:16:23	936	7.28e-06	0.0001	0.00149	-0.058804
2025-07-02 14:16:24	937	7.28e-06	0.0001	0.00156	-0.063181
2025-07-02 14:16:25	938	7.28e-06	0.0001	0.00163	-0.05005
2025-07-02 14:16:26	939	7.31e-06	0.0001	0.00173	-0.071935
2025-07-02 14:16:27	940	7.28e-06	0.0001	0.00183	-0.063181
2025-07-02 14:16:28	941	7.28e-06	0.0001	0.00194	-0.067558
2025-07-02 14:16:29	942	7.28e-06	0.0001	0.00209	-0.054427
2025-07-02 14:16:30	943	7.25e-06	0.0001	0.00231	-0.05005
2025-07-02 14:16:31	944	7.13e-06	0.0001	0.00266	-0.041297
2025-07-02 14:16:32	945	7.13e-06	0.0001	0.00305	-0.05005
2025-07-02 14:16:33	946	7.1e-06	0.0001	0.00354	-0.045674
2025-07-02 14:16:34	947	7.13e-06	0.0001	0.00455	-0.023789
2025-07-02 14:16:36	949	7.13e-06	0.0001	0.00575	-0.054427
2025-07-02 14:16:37	950	7.13e-06	0.0001	0.00815	-0.058804
2025-07-02 14:16:38	951	7.13e-06	0.0001	0.011	-0.041297
2025-07-02 14:16:39	952	7.13e-06	0.0001	0.015	-0.05005
2025-07-02 14:16:40	953	7.13e-06	0.0001	0.0215	-0.041297
2025-07-02 14:16:40	953	7.13e-06	0.0001	0.0286	-0.041297
2025-07-02 14:16:41	954	7.13e-06	0.0001	0.0362	-0.032543
2025-07-02 14:16:42	955	7.13e-06	0.0001	0.0428	-0.023789
2025-07-02 14:16:44	957	7.13e-06	0.0001	0.0473	-0.023789
2025-07-02 14:16:45	958	7.13e-06	0.0001	0.0505	-0.015035
2025-07-02 14:16:46	959	7.13e-06	0.0001	0.0514	-0.015035
2025-07-02 14:16:47	960	7.1e-06	0.0001	0.0516	-0.015035
2025-07-02 14:16:48	961	7.1e-06	0.0001	0.0516	-0.015035
2025-07-02 14:16:49	962	7.13e-06	0.0001	0.0518	-0.010658
2025-07-02 14:16:49	962	7.13e-06	0.0001	0.052	-0.010658
2025-07-02 14:16:50	963	7.1e-06	0.0001	0.0523	-0.010658
2025-07-02 14:16:52	965	7.13e-06	0.0001	0.0524	-0.023789
2025-07-02 14:16:53	966	7.13e-06	0.0001	0.0527	-0.015035
2025-07-02 14:16:54	967	7.13e-06	0.0001	0.0529	-0.03692
2025-07-02 14:16:55	968	7.13e-06	0.0001	0.0532	-0.015035
2025-07-02 14:16:56	969	7.13e-06	0.0001	0.0533	-0.010658
2025-07-02 14:16:57	970	7.13e-06	0.0001	0.0536	-0.023789
2025-07-02 14:16:58	971	7.13e-06	0.0001	0.0538	-0.015035
2025-07-02 14:16:59	972	7.1e-06	0.0001	0.0541	-0.015035
2025-07-02 14:17:00	973	7.01e-06	0.0001	0.0542	-0.015035
2025-07-02 14:17:01	974	6.98e-06	0.0001	0.0548	-0.015035
2025-07-02 14:17:02	975	6.98e-06	0.0001	0.0552	-0.015035
2025-07-02 14:17:03	976	6.98e-06	0.0001	0.0561	-0.015035
2025-07-02 14:17:04	977	6.98e-06	0.0001	0.0571	-0.019412
2025-07-02 14:17:05	978	6.98e-06	0.0001	0.0585	-0.006281
2025-07-02 14:17:06	979	6.95e-06	0.0001	0.0609	-0.006281
2025-07-02 14:17:07	980	6.95e-06	0.0001	0.0645	0.002472
2025-07-02 14:17:08	981	6.98e-06	0.0001	0.0758	0.006849
2025-07-02 14:17:10	983	6.95e-06	0.0001	0.0893	0.024357
2025-07-02 14:17:11	984	6.98e-06	0.0001	0.116	0.054995
2025-07-02 14:17:12	985	6.95e-06	0.0001	0.144	0.068126
2025-07-02 14:17:13	986	6.95e-06	0.0001	0.175	0.107518
2025-07-02 14:17:14	987	6.95e-06	0.0001	0.209	0.155664
2025-07-02 14:17:15	988	6.95e-06	0.0001	0.248	0.195056
2025-07-02 14:17:15	988	6.98e-06	0.0001	0.283	0.221318
2025-07-02 14:17:16	989	6.98e-06	0.0001	0.326	0.269464
2025-07-02 14:17:18	991	6.98e-06	0.0001	0.371	0.321987
2025-07-02 14:17:19	992	6.98e-06	0.0001	0.434	0.37451
2025-07-02 14:17:20	993	6.98e-06	0.0001	0.485	0.448917
2025-07-02 14:17:21	994	6.98e-06	0.0001	0.535	0.492686
2025-07-02 14:17:22	995	6.95e-06	0.0001	0.599	0.567094
2025-07-02 14:17:23	996	6.98e-06	0.0001	0.658	0.641501
2025-07-02 14:17:24	997	6.95e-06	0.0001	0.719	0.711532
2025-07-02 14:17:24	997	6.95e-06	0.0001	0.784	0.759678
2025-07-02 14:17:26	999	6.98e-06	0.0001	0.849	0.838462
2025-07-02 14:17:27	1000	6.98e-06	0.0001	0.939	0.926
2025-07-02 14:17:28	1001	6.98e-06	0.0001	1.01	1.00916
2025-07-02 14:17:29	1002	6.98e-06	0.0001	1.09	1.07482
2025-07-02 14:17:30	1003	6.95e-06	0.0001	1.16	1.14922
2025-07-02 14:17:31	1004	6.98e-06	0.0001	1.23	1.21488
2025-07-02 14:17:32	1005	6.98e-06	0.0001	1.31	1.30679
2025-07-02 14:17:32	1005	6.98e-06	0.0001	1.38	1.38995
2025-07-02 14:17:34	1007	6.95e-06	0.0001	1.46	1.47311
2025-07-02 14:17:35	1008	6.95e-06	0.0001	1.55	1.57816
2025-07-02 14:17:36	1009	6.95e-06	0.0001	1.62	1.63944
2025-07-02 14:17:37	1010	6.95e-06	0.0001	1.68	1.71822
2025-07-02 14:17:38	1011	6.98e-06	0.0001	1.76	1.80138
2025-07-02 14:17:39	1012	6.95e-06	0.0001	1.84	1.87141
2025-07-02 14:17:40	1013	6.98e-06	0.0001	1.91	1.95457
2025-07-02 14:17:41	1014	6.95e-06	0.0001	1.98	2.01585
2025-07-02 14:17:42	1015	6.98e-06	0.0001	2.05	2.0815
2025-07-02 14:17:43	1016	6.98e-06	0.0001	2.12	2.19093
2025-07-02 14:17:44	1017	6.98e-06	0.0001	2.18	2.23907
2025-07-02 14:17:45	1018	6.98e-06	0.0001	2.22	2.29597
2025-07-02 14:17:46	1019	6.98e-06	0.0001	2.28	2.37038
2025-07-02 14:17:47	1020	6.95e-06	0.0001	2.33	2.42728
2025-07-02 14:17:48	1021	6.95e-06	0.0001	2.4	2.46667
2025-07-02 14:17:49	1022	6.98e-06	0.0001	2.43	2.52795
2025-07-02 14:17:50	1023	6.95e-06	0.0001	2.47	2.5761
2025-07-02 14:17:50	1023	6.98e-06	0.0001	2.52	2.62424
2025-07-02 14:17:51	1024	6.98e-06	0.0001	2.56	2.64613
2025-07-02 14:17:52	1025	6.95e-06	0.0001	2.6	2.68989
2025-07-02 14:17:53	1026	6.98e-06	0.0001	2.64	2.72929
2025-07-02 14:17:54	1027	6.98e-06	0.0001	2.68	2.75117
2025-07-02 14:17:56	1029	6.92e-06	0.0001	2.69	2.78181
2025-07-02 14:17:57	1030	6.95e-06	0.0001	2.74	2.81245
2025-07-02 14:17:58	1031	6.92e-06	0.0001	2.76	2.85622
2025-07-02 14:17:59	1032	6.9e-06	0.0001	2.78	2.86497
2025-07-02 14:18:00	1033	6.9e-06	0.0001	2.81	2.90436
2025-07-02 14:18:01	1034	6.88e-06	0.0001	2.83	2.90874
2025-07-02 14:18:02	1035	6.86e-06	0.0001	2.84	2.95251
2025-07-02 14:18:03	1036	6.88e-06	0.0001	2.86	2.95689
2025-07-02 14:18:04	1037	6.84e-06	0.0001	2.88	2.96564
2025-07-02 14:18:05	1038	6.84e-06	0.0001	2.89	2.98315
2025-07-02 14:18:06	1039	6.86e-06	0.0001	2.91	2.9919
2025-07-02 14:18:07	1040	6.84e-06	0.0001	2.91	3.01379
2025-07-02 14:18:08	1041	6.86e-06	0.0001	2.92	3.00941
2025-07-02 14:18:09	1042	6.84e-06	0.0001	2.93	3.03567
2025-07-02 14:18:10	1043	6.84e-06	0.0001	2.94	3.02254
2025-07-02 14:18:11	1044	6.84e-06	0.0001	2.95	3.03567
2025-07-02 14:18:12	1045	6.86e-06	0.0001	2.96	3.06631
2025-07-02 14:18:13	1046	6.84e-06	0.0001	2.96	3.06631
2025-07-02 14:18:14	1047	6.86e-06	0.0001	2.98	3.06193
2025-07-02 14:18:15	1048	6.84e-06	0.0001	2.98	3.07944
2025-07-02 14:18:15	1048	6.86e-06	0.0001	2.99	3.08382
2025-07-02 14:18:16	1049	6.84e-06	0.0001	3	3.07944
2025-07-02 14:18:17	1050	6.84e-06	0.0001	3	3.08819
2025-07-02 14:18:18	1051	6.84e-06	0.0001	3	3.1057
2025-07-02 14:18:19	1052	6.84e-06	0.0001	3.01	3.11883
2025-07-02 14:18:20	1053	6.84e-06	0.0001	3.01	3.11008
2025-07-02 14:18:21	1054	6.86e-06	0.0001	3.01	3.11883
2025-07-02 14:18:22	1055	6.84e-06	0.0001	3.01	3.11446
2025-07-02 14:18:23	1056	6.84e-06	0.0001	3.02	3.11883
2025-07-02 14:18:24	1057	6.84e-06	0.0001	3.02	3.13196
2025-07-02 14:18:25	1058	6.84e-06	0.0001	3.02	3.12321
2025-07-02 14:18:26	1059	6.84e-06	0.0001	3.03	3.11883
2025-07-02 14:18:27	1060	6.84e-06	0.0001	3.03	3.12759
2025-07-02 14:18:28	1061	6.84e-06	0.0001	3.02	3.14947
2025-07-02 14:18:29	1062	6.84e-06	0.0001	3.03	3.14509
2025-07-02 14:18:30	1063	6.84e-06	0.0001	3.05	3.13634
2025-07-02 14:18:31	1064	6.84e-06	0.0001	3.05	3.14509
2025-07-02 14:18:32	1065	6.84e-06	0.0001	3.05	3.15822
2025-07-02 14:18:33	1066	6.84e-06	0.0001	3.05	3.14072
2025-07-02 14:18:34	1067	6.84e-06	0.0001	3.05	3.15385
2025-07-02 14:18:35	1068	6.84e-06	0.0001	3.05	3.1626
2025-07-02 14:18:36	1069	6.86e-06	0.0001	3.05	3.14509
2025-07-02 14:18:37	1070	6.84e-06	0.0001	3.05	3.15822
2025-07-02 14:18:38	1071	6.84e-06	0.0001	3.05	3.15822
2025-07-02 14:18:39	1072	6.84e-06	0.0001	3.05	3.15822
2025-07-02 14:18:40	1073	6.84e-06	0.0001	3.04	3.15385
2025-07-02 14:18:41	1074	6.84e-06	0.0001	3.05	3.14509
2025-07-02 14:18:42	1075	6.84e-06	0.0001	3.05	3.1626
2025-07-02 14:18:43	1076	6.84e-06	0.0001	3.05	3.15385
2025-07-02 14:18:44	1077	6.84e-06	0.0001	3.05	3.15385
2025-07-02 14:18:45	1078	6.84e-06	0.0001	3.04	3.15822
2025-07-02 14:18:46	1079	6.84e-06	0.0001	3.05	3.16698
2025-07-02 14:18:47	1080	6.84e-06	0.0001	3.05	3.15822
2025-07-02 14:18:48	1081	6.84e-06	0.0001	3.05	3.15385
2025-07-02 14:18:49	1082	6.86e-06	0.0001	3.04	3.1626
2025-07-02 14:18:50	1083	6.84e-06	0.0001	3.05	3.15822
2025-07-02 14:18:50	1083	6.86e-06	0.0001	3.05	3.15385
2025-07-02 14:18:51	1084	6.84e-06	0.0001	3.05	3.15822
2025-07-02 14:18:52	1085	6.84e-06	0.0001	3.05	3.14947
2025-07-02 14:18:53	1086	6.84e-06	0.0001	3.05	3.15822
2025-07-02 14:18:54	1087	6.84e-06	0.0001	3.05	3.14947
2025-07-02 14:18:55	1088	6.84e-06	0.0001	3.05	3.14947
2025-07-02 14:18:56	1089	6.84e-06	0.0001	3.05	3.15385
2025-07-02 14:18:57	1090	6.84e-06	0.0001	3.05	3.15822
2025-07-02 14:18:58	1091	6.86e-06	0.0001	3.05	3.13634
2025-07-02 14:18:59	1092	6.84e-06	0.0001	3.05	3.14072
2025-07-02 14:19:00	1093	6.84e-06	0.0001	3.05	3.15822
2025-07-02 14:19:01	1094	6.84e-06	0.0001	3.04	3.15822
2025-07-02 14:19:02	1095	6.84e-06	0.0001	3.05	3.14509
2025-07-02 14:19:03	1096	6.84e-06	0.0001	3.05	3.14947
2025-07-02 14:19:04	1097	6.84e-06	0.0001	3.05	3.14509
2025-07-02 14:19:05	1098	6.86e-06	0.0001	3.05	3.14072
2025-07-02 14:19:06	1099	6.84e-06	0.0001	3.05	3.14072
2025-07-02 14:19:07	1100	6.84e-06	0.0001	3.05	3.15385
2025-07-02 14:19:08	1101	6.84e-06	0.0001	3.05	3.15385
2025-07-02 14:19:09	1102	6.84e-06	0.0001	3.03	3.14072
2025-07-02 14:19:10	1103	6.84e-06	0.0001	3.03	3.15385
2025-07-02 14:19:11	1104	6.84e-06	0.0001	3.02	3.15385
2025-07-02 14:19:12	1105	6.84e-06	0.0001	3.02	3.14947
2025-07-02 14:19:13	1106	6.84e-06	0.0001	3.02	3.15822
2025-07-02 14:19:14	1107	6.84e-06	0.0001	3.02	3.15385
2025-07-02 14:19:15	1108	6.84e-06	0.0001	3.03	3.15385
2025-07-02 14:19:16	1109	6.84e-06	0.0001	3.03	3.14947
2025-07-02 14:19:16	1109	6.84e-06	0.0001	3.03	3.15385
2025-07-02 14:19:18	1111	6.84e-06	0.0001	3.03	3.14947
2025-07-02 14:19:18	1111	6.84e-06	0.0001	3.02	3.14947
2025-07-02 14:19:19	1112	6.84e-06	0.0001	3.02	3.15385
2025-07-02 14:19:20	1113	6.86e-06	0.0001	3.02	3.14947
2025-07-02 14:19:21	1114	6.84e-06	0.0001	3.02	3.15822
2025-07-02 14:19:22	1115	6.84e-06	0.0001	3.02	3.14072
2025-07-02 14:19:23	1116	6.84e-06	0.0001	3.02	3.14947
2025-07-02 14:19:24	1117	6.84e-06	0.0001	3.02	3.15822
2025-07-02 14:19:25	1118	6.84e-06	0.0001	3.02	3.14947
2025-07-02 14:19:26	1119	6.84e-06	0.0001	3.02	3.14072
2025-07-02 14:19:27	1120	6.84e-06	0.0001	3.03	3.14947
2025-07-02 14:19:28	1121	6.84e-06	0.0001	3.02	3.14947
2025-07-02 14:19:29	1122	6.86e-06	0.0001	3.02	3.14947
2025-07-02 14:19:30	1123	6.84e-06	0.0001	3.01	3.13196
2025-07-02 14:19:31	1124	6.84e-06	0.0001	3.01	3.17136
2025-07-02 14:19:32	1125	6.84e-06	0.0001	3.01	3.14509
2025-07-02 14:19:33	1126	6.86e-06	0.0001	3.01	3.13634
2025-07-02 14:19:34	1127	6.84e-06	0.0001	3.01	3.14947
2025-07-02 14:19:35	1128	6.84e-06	0.0001	3.01	3.14947
2025-07-02 14:19:36	1129	6.84e-06	0.0001	3.01	3.14947
2025-07-02 14:19:37	1130	6.84e-06	0.0001	3.01	3.14072
2025-07-02 14:19:38	1131	6.84e-06	0.0001	3.01	3.14947
2025-07-02 14:19:39	1132	6.84e-06	0.0001	3.01	3.11008
2025-07-02 14:19:40	1133	6.84e-06	0.0001	3.01	3.12759
2025-07-02 14:19:41	1134	6.84e-06	0.0001	3	3.13196
2025-07-02 14:19:42	1135	6.84e-06	0.0001	3.01	3.14509
2025-07-02 14:19:42	1135	6.84e-06	0.0001	3	3.14072
2025-07-02 14:19:44	1137	6.84e-06	0.0001	3.01	3.14072
2025-07-02 14:19:44	1137	6.84e-06	0.0001	3	3.12759
2025-07-02 14:19:45	1138	6.84e-06	0.0001	3.01	3.14072
2025-07-02 14:19:46	1139	6.84e-06	0.0001	3.01	3.13196
2025-07-02 14:19:47	1140	6.84e-06	0.0001	3	3.12321
2025-07-02 14:19:48	1141	6.84e-06	0.0001	2.99	3.12321
2025-07-02 14:19:49	1142	6.84e-06	0.0001	2.99	3.13196
2025-07-02 14:19:50	1143	6.84e-06	0.0001	2.99	3.12321
2025-07-02 14:19:51	1144	6.84e-06	0.0001	2.99	3.11883
2025-07-02 14:19:52	1145	6.86e-06	0.0001	2.99	3.11446
2025-07-02 14:19:53	1146	6.84e-06	0.0001	2.99	3.13196
2025-07-02 14:19:54	1147	6.84e-06	0.0001	2.99	3.11008
2025-07-02 14:19:55	1148	6.84e-06	0.0001	2.98	3.11008
2025-07-02 14:19:56	1149	6.84e-06	0.0001	2.98	3.12321
2025-07-02 14:19:57	1150	6.84e-06	0.0001	2.98	3.11883
2025-07-02 14:19:58	1151	6.86e-06	0.0001	2.97	3.11008
2025-07-02 14:19:59	1152	6.84e-06	0.0001	2.98	3.11883
2025-07-02 14:20:00	1153	6.84e-06	0.0001	2.97	3.11008
2025-07-02 14:20:01	1154	6.84e-06	0.0001	2.97	3.11008
2025-07-02 14:20:02	1155	6.84e-06	0.0001	2.98	3.11008
2025-07-02 14:20:03	1156	6.84e-06	0.0001	2.97	3.10133
2025-07-02 14:20:04	1157	6.84e-06	0.0001	2.97	3.10133
2025-07-02 14:20:05	1158	6.84e-06	0.0001	2.97	3.10133
2025-07-02 14:20:06	1159	6.84e-06	0.0001	2.96	3.08819
2025-07-02 14:20:07	1160	6.84e-06	0.0001	2.95	3.08819
2025-07-02 14:20:08	1161	6.84e-06	0.0001	2.95	3.07944
2025-07-02 14:20:08	1161	6.84e-06	0.0001	2.94	3.06193
2025-07-02 14:20:09	1162	6.84e-06	0.0001	2.93	3.05756
2025-07-02 14:20:10	1163	6.84e-06	0.0001	2.93	3.06193
2025-07-02 14:20:11	1164	6.84e-06	0.0001	2.92	3.05318
2025-07-02 14:20:12	1165	6.84e-06	0.0001	2.91	3.0313
2025-07-02 14:20:13	1166	6.84e-06	0.0001	2.9	3.01816
2025-07-02 14:20:14	1167	6.86e-06	0.0001	2.89	3.00066
2025-07-02 14:20:15	1168	6.84e-06	0.0001	2.88	2.99628
2025-07-02 14:20:16	1169	6.84e-06	0.0001	2.88	2.97877
2025-07-02 14:20:17	1170	6.84e-06	0.0001	2.86	2.98315
2025-07-02 14:20:18	1171	6.8e-06	0.0001	2.85	2.96126
2025-07-02 14:20:19	1172	6.76e-06	0.0001	2.85	2.94813
2025-07-02 14:20:20	1173	6.78e-06	0.0001	2.84	2.94376
2025-07-02 14:20:21	1174	6.82e-06	0.0001	2.82	2.935
2025-07-02 14:20:22	1175	6.74e-06	0.0001	2.81	2.90874
2025-07-02 14:20:23	1176	6.8e-06	0.0001	2.79	2.89123
2025-07-02 14:20:24	1177	6.74e-06	0.0001	2.78	2.88248
2025-07-02 14:20:25	1178	6.78e-06	0.0001	2.76	2.85184
2025-07-02 14:20:26	1179	6.76e-06	0.0001	2.73	2.83433
2025-07-02 14:20:27	1180	6.74e-06	0.0001	2.7	2.79932
2025-07-02 14:20:28	1181	6.74e-06	0.0001	2.68	2.75993
2025-07-02 14:20:29	1182	6.74e-06	0.0001	2.66	2.74242
2025-07-02 14:20:30	1183	6.74e-06	0.0001	2.62	2.7074
2025-07-02 14:20:31	1184	6.74e-06	0.0001	2.59	2.68114
2025-07-02 14:20:32	1185	6.74e-06	0.0001	2.55	2.64613
2025-07-02 14:20:33	1186	6.74e-06	0.0001	2.52	2.60673
2025-07-02 14:20:34	1187	6.74e-06	0.0001	2.49	2.58047
2025-07-02 14:20:34	1187	6.74e-06	0.0001	2.46	2.55859
2025-07-02 14:20:35	1188	6.74e-06	0.0001	2.43	2.52357
2025-07-02 14:20:36	1189	6.76e-06	0.0001	2.41	2.50169
2025-07-02 14:20:37	1190	6.74e-06	0.0001	2.38	2.4798
2025-07-02 14:20:38	1191	6.74e-06	0.0001	2.37	2.45792
2025-07-02 14:20:39	1192	6.74e-06	0.0001	2.35	2.45792
2025-07-02 14:20:40	1193	6.74e-06	0.0001	2.34	2.4229
2025-07-02 14:20:42	1195	6.74e-06	0.0001	2.32	2.41415
2025-07-02 14:20:42	1195	6.74e-06	0.0001	2.31	2.37038
2025-07-02 14:20:44	1197	6.74e-06	0.0001	2.29	2.39227
2025-07-02 14:20:45	1198	6.74e-06	0.0001	2.29	2.39227
2025-07-02 14:20:46	1199	6.74e-06	0.0001	2.28	2.37476
2025-07-02 14:20:47	1200	6.72e-06	0.0001	2.28	2.37914
2025-07-02 14:20:48	1201	6.74e-06	0.0001	2.26	2.37914
2025-07-02 14:20:49	1202	6.72e-06	0.0001	2.26	2.35287
2025-07-02 14:20:50	1203	6.72e-06	0.0001	2.26	2.36163
2025-07-02 14:20:51	1204	6.72e-06	0.0001	2.25	2.37038
2025-07-02 14:20:52	1205	6.74e-06	0.0001	2.25	2.35287
2025-07-02 14:20:53	1206	6.74e-06	0.0001	2.25	2.33974
2025-07-02 14:20:54	1207	6.74e-06	0.0001	2.25	2.34412
2025-07-02 14:20:55	1208	6.74e-06	0.0001	2.24	2.32661
2025-07-02 14:20:56	1209	6.74e-06	0.0001	2.23	2.33974
2025-07-02 14:20:57	1210	6.74e-06	0.0001	2.23	2.31348
2025-07-02 14:20:58	1211	6.74e-06	0.0001	2.23	2.3485
2025-07-02 14:20:59	1212	6.74e-06	0.0001	2.23	2.33974
2025-07-02 14:21:00	1213	6.74e-06	0.0001	2.24	2.32224
2025-07-02 14:21:01	1214	6.72e-06	0.0001	2.24	2.32661
2025-07-02 14:21:02	1215	6.74e-06	0.0001	2.24	2.31786
2025-07-02 14:21:03	1216	6.74e-06	0.0001	2.24	2.33537
2025-07-02 14:21:04	1217	6.74e-06	0.0001	2.23	2.33537
2025-07-02 14:21:05	1218	6.74e-06	0.0001	2.24	2.32224
2025-07-02 14:21:06	1219	6.74e-06	0.0001	2.23	2.32224
2025-07-02 14:21:07	1220	6.74e-06	0.0001	2.22	2.32224
2025-07-02 14:21:08	1221	6.74e-06	0.0001	2.22	2.32661
2025-07-02 14:21:09	1222	6.72e-06	0.0001	2.22	2.32224
2025-07-02 14:21:11	1224	6.72e-06	0.0001	2.22	2.30473
2025-07-02 14:21:12	1225	6.74e-06	0.0001	2.22	2.3091
2025-07-02 14:21:13	1226	6.74e-06	0.0001	2.21	2.29597
2025-07-02 14:21:14	1227	6.72e-06	0.0001	2.21	2.30473
2025-07-02 14:21:15	1228	6.74e-06	0.0001	2.21	2.3091
2025-07-02 14:21:16	1229	6.74e-06	0.0001	2.21	2.29597
2025-07-02 14:21:17	1230	6.74e-06	0.0001	2.2	2.30473
2025-07-02 14:21:18	1231	6.74e-06	0.0001	2.2	2.28722
2025-07-02 14:21:19	1232	6.74e-06	0.0001	2.2	2.30473
2025-07-02 14:21:20	1233	6.74e-06	0.0001	2.2	2.2916
2025-07-02 14:21:21	1234	6.74e-06	0.0001	2.19	2.2916
2025-07-02 14:21:22	1235	6.72e-06	0.0001	2.19	2.30035
2025-07-02 14:21:23	1236	6.74e-06	0.0001	2.19	2.28284
2025-07-02 14:21:24	1237	6.74e-06	0.0001	2.19	2.28722
2025-07-02 14:21:25	1238	6.74e-06	0.0001	2.19	2.28722
2025-07-02 14:21:26	1239	6.74e-06	0.0001	2.18	2.27847
2025-07-02 14:21:27	1240	6.74e-06	0.0001	2.18	2.2916
2025-07-02 14:21:28	1241	6.74e-06	0.0001	2.18	2.2916
2025-07-02 14:21:29	1242	6.74e-06	0.0001	2.18	2.28284
2025-07-02 14:21:30	1243	6.74e-06	0.0001	2.17	2.28722
2025-07-02 14:21:32	1245	6.74e-06	0.0001	2.17	2.26971
2025-07-02 14:21:33	1246	6.74e-06	0.0001	2.17	2.28722
2025-07-02 14:21:34	1247	6.74e-06	0.0001	2.16	2.28284
2025-07-02 14:21:34	1247	6.74e-06	0.0001	2.16	2.27847
2025-07-02 14:21:36	1249	6.74e-06	0.0001	2.16	2.27409
2025-07-02 14:21:37	1250	6.74e-06	0.0001	2.16	2.26533
2025-07-02 14:21:38	1251	6.74e-06	0.0001	2.16	2.27847
2025-07-02 14:21:39	1252	6.74e-06	0.0001	2.16	2.27409
2025-07-02 14:21:40	1253	6.74e-06	0.0001	2.15	2.27409
2025-07-02 14:21:41	1254	6.74e-06	0.0001	2.15	2.26533
2025-07-02 14:21:42	1255	6.74e-06	0.0001	2.15	2.24783
2025-07-02 14:21:42	1255	6.74e-06	0.0001	2.15	2.26533
2025-07-02 14:21:44	1257	6.74e-06	0.0001	2.14	2.2522
2025-07-02 14:21:45	1258	6.72e-06	0.0001	2.13	2.2522
2025-07-02 14:21:46	1259	6.74e-06	0.0001	2.13	2.25658
2025-07-02 14:21:47	1260	6.74e-06	0.0001	2.13	2.26533
2025-07-02 14:21:48	1261	6.74e-06	0.0001	2.13	2.25658
2025-07-02 14:21:49	1262	6.74e-06	0.0001	2.12	2.24345
2025-07-02 14:21:50	1263	6.74e-06	0.0001	2.12	2.24345
2025-07-02 14:21:51	1264	6.74e-06	0.0001	2.12	2.24783
2025-07-02 14:21:51	1264	6.74e-06	0.0001	2.12	2.24345
2025-07-02 14:21:52	1265	6.74e-06	0.0001	2.12	2.2347
2025-07-02 14:21:53	1266	6.74e-06	0.0001	2.11	2.24345
2025-07-02 14:21:54	1267	6.74e-06	0.0001	2.11	2.23907
2025-07-02 14:21:56	1269	6.74e-06	0.0001	2.11	2.24783
2025-07-02 14:21:57	1270	6.74e-06	0.0001	2.11	2.23907
2025-07-02 14:21:58	1271	6.74e-06	0.0001	2.11	2.23907
2025-07-02 14:21:59	1272	6.74e-06	0.0001	2.11	2.23032
2025-07-02 14:22:00	1273	6.74e-06	0.0001	2.1	2.24783
2025-07-02 14:22:00	1273	6.74e-06	0.0001	2.1	2.23907
2025-07-02 14:22:01	1274	6.74e-06	0.0001	2.1	2.22594
2025-07-02 14:22:02	1275	6.74e-06	0.0001	2.1	2.22594
2025-07-02 14:22:03	1276	6.74e-06	0.0001	2.1	2.22594
2025-07-02 14:22:04	1277	6.74e-06	0.0001	2.1	2.23032
2025-07-02 14:22:06	1279	6.74e-06	0.0001	2.09	2.22594
2025-07-02 14:22:07	1280	6.74e-06	0.0001	2.09	2.24345
2025-07-02 14:22:08	1281	6.74e-06	0.0001	2.09	2.22157
2025-07-02 14:22:08	1281	6.74e-06	0.0001	2.09	2.22594
2025-07-02 14:22:09	1282	6.74e-06	0.0001	2.09	2.21281
2025-07-02 14:22:10	1283	6.74e-06	0.0001	2.08	2.22157
2025-07-02 14:22:11	1284	6.74e-06	0.0001	2.08	2.23907
2025-07-02 14:22:12	1285	6.74e-06	0.0001	2.08	2.20844
2025-07-02 14:22:13	1286	6.74e-06	0.0001	2.08	2.20406
2025-07-02 14:22:14	1287	6.74e-06	0.0001	2.08	2.20844
2025-07-02 14:22:16	1289	6.74e-06	0.0001	2.06	2.19968
2025-07-02 14:22:17	1290	6.74e-06	0.0001	2.06	2.20844
2025-07-02 14:22:17	1290	6.74e-06	0.0001	2.06	2.20406
2025-07-02 14:22:18	1291	6.72e-06	0.0001	2.06	2.19968
2025-07-02 14:22:19	1292	6.72e-06	0.0001	2.06	2.1953
2025-07-02 14:22:20	1293	6.74e-06	0.0001	2.07	2.20844
2025-07-02 14:22:21	1294	6.74e-06	0.0001	2.06	2.20406
2025-07-02 14:22:22	1295	6.74e-06	0.0001	2.06	2.1953
2025-07-02 14:22:23	1296	6.74e-06	0.0001	2.06	2.20844
2025-07-02 14:22:24	1297	6.72e-06	0.0001	2.06	2.19968
2025-07-02 14:22:25	1298	6.74e-06	0.0001	2.05	2.19968
2025-07-02 14:22:26	1299	6.74e-06	0.0001	2.06	2.19093
2025-07-02 14:22:27	1300	6.74e-06	0.0001	2.06	2.20406
2025-07-02 14:22:28	1301	6.74e-06	0.0001	2.06	2.19093
2025-07-02 14:22:29	1302	6.74e-06	0.0001	2.04	2.20844
2025-07-02 14:22:30	1303	6.74e-06	0.0001	2.04	2.20406
2025-07-02 14:22:31	1304	6.74e-06	0.0001	2.04	2.19093
2025-07-02 14:22:32	1305	6.74e-06	0.0001	2.04	2.1953
2025-07-02 14:22:33	1306	6.74e-06	0.0001	2.04	2.18655
2025-07-02 14:22:34	1307	6.76e-06	0.0001	2.05	2.19093
2025-07-02 14:22:35	1308	6.74e-06	0.0001	2.04	2.18655
2025-07-02 14:22:36	1309	6.74e-06	0.0001	2.04	2.18655
2025-07-02 14:22:37	1310	6.74e-06	0.0001	2.03	2.18655
2025-07-02 14:22:38	1311	6.74e-06	0.0001	2.03	2.1953
2025-07-02 14:22:39	1312	6.74e-06	0.0001	2.03	2.18217
2025-07-02 14:22:40	1313	6.74e-06	0.0001	2.03	2.18217
2025-07-02 14:22:41	1314	6.72e-06	0.0001	2.03	2.18217
2025-07-02 14:22:42	1315	6.74e-06	0.0001	2.03	2.18217
2025-07-02 14:22:43	1316	6.74e-06	0.0001	2.02	2.17342
2025-07-02 14:22:44	1317	6.74e-06	0.0001	2.02	2.18217
2025-07-02 14:22:45	1318	6.74e-06	0.0001	2.02	2.1778
2025-07-02 14:22:46	1319	6.74e-06	0.0001	2.02	2.1778
2025-07-02 14:22:47	1320	6.74e-06	0.0001	2.02	2.16467
2025-07-02 14:22:48	1321	6.74e-06	0.0001	2.02	2.16904
2025-07-02 14:22:49	1322	6.74e-06	0.0001	2.02	2.18655
2025-07-02 14:22:50	1323	6.74e-06	0.0001	2.02	2.1778
2025-07-02 14:22:51	1324	6.72e-06	0.0001	2.02	2.1778
2025-07-02 14:22:52	1325	6.74e-06	0.0001	2.01	2.16467
2025-07-02 14:22:53	1326	6.76e-06	0.0001	2.01	2.16467
2025-07-02 14:22:54	1327	6.74e-06	0.0001	2.01	2.16029
2025-07-02 14:22:55	1328	6.74e-06	0.0001	2.01	2.16904
2025-07-02 14:22:56	1329	6.74e-06	0.0001	2.01	2.16904
2025-07-02 14:22:57	1330	6.74e-06	0.0001	2.01	2.14716
2025-07-02 14:22:58	1331	6.74e-06	0.0001	2	2.16467
2025-07-02 14:22:59	1332	6.74e-06	0.0001	2	2.16029
2025-07-02 14:23:00	1333	6.74e-06	0.0001	2	2.14716
2025-07-02 14:23:01	1334	6.74e-06	0.0001	2	2.15591
2025-07-02 14:23:02	1335	6.72e-06	0.0001	2	2.16467
2025-07-02 14:23:03	1336	6.74e-06	0.0001	2	2.15153
2025-07-02 14:23:04	1337	6.74e-06	0.0001	2	2.15153
2025-07-02 14:23:05	1338	6.74e-06	0.0001	2	2.15591
2025-07-02 14:23:06	1339	6.74e-06	0.0001	1.99	2.15153
2025-07-02 14:23:07	1340	6.74e-06	0.0001	1.99	2.13841
2025-07-02 14:23:08	1341	6.74e-06	0.0001	1.99	2.15591
2025-07-02 14:23:09	1342	6.74e-06	0.0001	1.99	2.15153
2025-07-02 14:23:09	1342	6.74e-06	0.0001	1.99	2.16029
2025-07-02 14:23:10	1343	6.74e-06	0.0001	1.99	2.14716
2025-07-02 14:23:11	1344	6.74e-06	0.0001	1.99	2.14716
2025-07-02 14:23:12	1345	6.74e-06	0.0001	1.99	2.14716
2025-07-02 14:23:13	1346	6.74e-06	0.0001	1.98	2.14278
2025-07-02 14:23:14	1347	6.74e-06	0.0001	1.98	2.13841
2025-07-02 14:23:15	1348	6.74e-06	0.0001	1.97	2.13841
2025-07-02 14:23:16	1349	6.74e-06	0.0001	1.97	2.13403
2025-07-02 14:23:17	1350	6.74e-06	0.0001	1.98	2.13403
2025-07-02 14:23:18	1351	6.74e-06	0.0001	1.98	2.12527
2025-07-02 14:23:19	1352	6.74e-06	0.0001	1.97	2.13841
2025-07-02 14:23:20	1353	6.72e-06	0.0001	1.97	2.14278
2025-07-02 14:23:21	1354	6.72e-06	0.0001	1.97	2.14278
2025-07-02 14:23:22	1355	6.74e-06	0.0001	1.97	2.13841
2025-07-02 14:23:23	1356	6.74e-06	0.0001	1.97	2.1209
2025-07-02 14:23:24	1357	6.74e-06	0.0001	1.97	2.1209
2025-07-02 14:23:25	1358	6.74e-06	0.0001	1.97	2.14278
2025-07-02 14:23:26	1359	6.74e-06	0.0001	1.97	2.14278
2025-07-02 14:23:27	1360	6.74e-06	0.0001	1.96	2.1209
2025-07-02 14:23:28	1361	6.74e-06	0.0001	1.96	2.12965
2025-07-02 14:23:29	1362	6.74e-06	0.0001	1.97	2.12527
2025-07-02 14:23:30	1363	6.76e-06	0.0001	1.97	2.13841
2025-07-02 14:23:31	1364	6.74e-06	0.0001	1.96	2.12527
2025-07-02 14:23:32	1365	6.74e-06	0.0001	1.97	2.11652
2025-07-02 14:23:33	1366	6.74e-06	0.0001	1.97	2.13403
2025-07-02 14:23:34	1367	6.74e-06	0.0001	1.97	2.12965
2025-07-02 14:23:35	1368	6.74e-06	0.0001	1.97	2.10777
2025-07-02 14:23:36	1369	6.72e-06	0.0001	1.96	2.12527
2025-07-02 14:23:36	1369	6.74e-06	0.0001	1.96	2.12527
2025-07-02 14:23:37	1370	6.74e-06	0.0001	1.96	2.11652
2025-07-02 14:23:38	1371	6.74e-06	0.0001	1.96	2.11652
2025-07-02 14:23:39	1372	6.74e-06	0.0001	1.96	2.11214
2025-07-02 14:23:40	1373	6.74e-06	0.0001	1.95	2.11652
2025-07-02 14:23:41	1374	6.76e-06	0.0001	1.95	2.11652
2025-07-02 14:23:42	1375	6.74e-06	0.0001	1.95	2.10339
2025-07-02 14:23:43	1376	6.74e-06	0.0001	1.94	2.10777
2025-07-02 14:23:44	1377	6.76e-06	0.0001	1.94	2.1209
2025-07-02 14:23:45	1378	6.74e-06	0.0001	1.94	2.10777
2025-07-02 14:23:46	1379	6.72e-06	0.0001	1.94	2.09901
2025-07-02 14:23:47	1380	6.74e-06	0.0001	1.94	2.09901
2025-07-02 14:23:48	1381	6.74e-06	0.0001	1.94	2.11214
2025-07-02 14:23:49	1382	6.74e-06	0.0001	1.94	2.09901
2025-07-02 14:23:50	1383	6.74e-06	0.0001	1.94	2.10777
2025-07-02 14:23:51	1384	6.74e-06	0.0001	1.94	2.10777
2025-07-02 14:23:52	1385	6.74e-06	0.0001	1.94	2.09026
2025-07-02 14:23:53	1386	6.74e-06	0.0001	1.94	2.10777
2025-07-02 14:23:54	1387	6.74e-06	0.0001	1.93	2.10777
2025-07-02 14:23:55	1388	6.74e-06	0.0001	1.93	2.11214
2025-07-02 14:23:56	1389	6.74e-06	0.0001	1.93	2.09464
2025-07-02 14:23:57	1390	6.74e-06	0.0001	1.93	2.10777
2025-07-02 14:23:58	1391	6.7e-06	0.0001	1.93	2.09901
2025-07-02 14:23:59	1392	6.55e-06	0.0001	1.93	2.10339
2025-07-02 14:24:00	1393	6.43e-06	0.0001	1.93	2.10777
2025-07-02 14:24:01	1394	6.43e-06	0.0001	1.93	2.09026
2025-07-02 14:24:02	1395	6.36e-06	0.0001	1.93	2.09464
2025-07-02 14:24:02	1395	6.34e-06	0.000124	1.93	2.09901
2025-07-02 14:24:03	1396	6.34e-06	0.00021	1.93	2.10339
2025-07-02 14:24:04	1397	6.32e-06	0.000329	1.92	2.0815
2025-07-02 14:24:05	1398	6.3e-06	0.000451	1.92	2.11214
2025-07-02 14:24:06	1399	6.22e-06	0.000562	1.92	2.09026
2025-07-02 14:24:07	1400	6.22e-06	0.000667	1.92	2.0815
2025-07-02 14:24:08	1401	6.24e-06	0.00076	1.92	2.08588
2025-07-02 14:24:09	1402	6.24e-06	0.000844	1.92	2.09026
2025-07-02 14:24:10	1403	6.22e-06	0.000927	1.92	2.09026
2025-07-02 14:24:11	1404	6.22e-06	0.000996	1.92	2.09464
2025-07-02 14:24:12	1405	6.22e-06	0.00104	1.92	2.07275
2025-07-02 14:24:13	1406	6.22e-06	0.0011	1.92	2.07713
2025-07-02 14:24:14	1407	6.2e-06	0.00114	1.91	2.07275
2025-07-02 14:24:15	1408	6.14e-06	0.00119	1.91	2.09026
2025-07-02 14:24:16	1409	6.12e-06	0.00122	1.91	2.064
2025-07-02 14:24:17	1410	6.12e-06	0.00126	1.91	2.06837
2025-07-02 14:24:18	1411	6.12e-06	0.0013	1.91	2.0815
2025-07-02 14:24:19	1412	6.12e-06	0.00132	1.91	2.064
2025-07-02 14:24:20	1413	6.12e-06	0.00135	1.91	2.07713
2025-07-02 14:24:21	1414	6.12e-06	0.00136	1.91	2.07713
2025-07-02 14:24:22	1415	6.12e-06	0.00138	1.91	2.07713
2025-07-02 14:24:23	1416	6.11e-06	0.0014	1.91	2.07713
2025-07-02 14:24:24	1417	6.12e-06	0.00141	1.91	2.07275
2025-07-02 14:24:25	1418	6.12e-06	0.00143	1.91	2.08588
2025-07-02 14:24:26	1419	6.12e-06	0.00144	1.91	2.06837
2025-07-02 14:24:26	1419	6.12e-06	0.00146	1.91	2.064
2025-07-02 14:24:27	1420	6.12e-06	0.00148	1.9	2.08588
2025-07-02 14:24:28	1421	6.12e-06	0.00148	1.9	2.07275
2025-07-02 14:24:29	1422	6.11e-06	0.0015	1.9	2.064
2025-07-02 14:24:30	1423	6.11e-06	0.00151	1.89	2.06837
2025-07-02 14:24:31	1424	6.12e-06	0.00152	1.9	2.05962
2025-07-02 14:24:32	1425	6.12e-06	0.00153	1.9	2.064
2025-07-02 14:24:33	1426	6.12e-06	0.00153	1.9	2.05524
2025-07-02 14:24:34	1427	6.11e-06	0.00155	1.9	2.06837
2025-07-02 14:24:35	1428	6.05e-06	0.00162	1.9	2.05087
2025-07-02 14:24:36	1429	6.03e-06	0.00167	1.89	2.05524
2025-07-02 14:24:37	1430	6.03e-06	0.00169	1.88	2.05962
2025-07-02 14:24:38	1431	6.01e-06	0.00168	1.88	2.064
2025-07-02 14:24:39	1432	6.01e-06	0.00168	1.88	2.05962
2025-07-02 14:24:40	1433	6.01e-06	0.00166	1.88	2.05962
2025-07-02 14:24:41	1434	6.01e-06	0.00165	1.88	2.05524
2025-07-02 14:24:42	1435	6.01e-06	0.00164	1.88	2.04649
2025-07-02 14:24:43	1436	6.03e-06	0.00163	1.88	2.05524
2025-07-02 14:24:44	1437	6.03e-06	0.00163	1.88	2.05087
2025-07-02 14:24:45	1438	6.03e-06	0.00162	1.88	2.05087
2025-07-02 14:24:46	1439	6.01e-06	0.00161	1.88	2.04211
2025-07-02 14:24:47	1440	6.01e-06	0.00161	1.89	2.04211
2025-07-02 14:24:48	1441	6.01e-06	0.00161	1.88	2.05087
2025-07-02 14:24:49	1442	6.03e-06	0.00162	1.88	2.064
2025-07-02 14:24:50	1443	6.03e-06	0.00162	1.87	2.05087
2025-07-02 14:24:51	1444	6.03e-06	0.00162	1.87	2.04211
2025-07-02 14:24:52	1445	6.03e-06	0.00163	1.87	2.04211
2025-07-02 14:24:53	1446	6.01e-06	0.00163	1.87	2.03774
2025-07-02 14:24:54	1447	6.01e-06	0.00163	1.87	2.03774
2025-07-02 14:24:55	1448	6.01e-06	0.00163	1.87	2.04211
2025-07-02 14:24:56	1449	6.01e-06	0.00163	1.87	2.03774
2025-07-02 14:24:57	1450	6.01e-06	0.00163	1.87	2.02461
2025-07-02 14:24:58	1451	6.01e-06	0.00164	1.87	2.02898
2025-07-02 14:24:59	1452	6.03e-06	0.00164	1.87	2.02898
2025-07-02 14:25:00	1453	6.03e-06	0.00165	1.87	2.04211
2025-07-02 14:25:01	1454	6.03e-06	0.00165	1.87	2.04211
2025-07-02 14:25:02	1455	6.03e-06	0.00166	1.87	2.02898
2025-07-02 14:25:03	1456	6.01e-06	0.00166	1.87	2.02898
2025-07-02 14:25:04	1457	6.03e-06	0.00167	1.86	2.03774
2025-07-02 14:25:05	1458	6.03e-06	0.00167	1.86	2.03774
2025-07-02 14:25:06	1459	6.03e-06	0.00167	1.86	2.01585
2025-07-02 14:25:07	1460	6.01e-06	0.00168	1.87	2.02898
2025-07-02 14:25:08	1461	6.01e-06	0.00167	1.86	2.03336
2025-07-02 14:25:09	1462	6.01e-06	0.00167	1.86	2.01585
2025-07-02 14:25:10	1463	6.01e-06	0.00167	1.85	2.01585
2025-07-02 14:25:11	1464	6.01e-06	0.00168	1.85	2.03774
2025-07-02 14:25:12	1465	6.01e-06	0.00168	1.85	2.03336
2025-07-02 14:25:13	1466	6.03e-06	0.00168	1.85	2.02898
2025-07-02 14:25:14	1467	6.03e-06	0.00168	1.85	2.0071
2025-07-02 14:25:15	1468	6.01e-06	0.00168	1.85	2.02461
2025-07-02 14:25:16	1469	6.01e-06	0.00168	1.85	2.02461
2025-07-02 14:25:17	1470	6.03e-06	0.00168	1.85	2.01585
2025-07-02 14:25:18	1471	6.03e-06	0.00169	1.85	2.01147
2025-07-02 14:25:19	1472	3.83e-05	0.00152	1.85	2.02023
2025-07-02 14:25:20	1473	3.52e-05	0.00121	1.85	2.00272
2025-07-02 14:25:21	1474	2.72e-05	0.000915	1.84	2.0071
2025-07-02 14:25:22	1475	2.3e-05	0.00071	1.84	2.02023
2025-07-02 14:25:23	1476	2.05e-05	0.000551	1.84	2.01585
2025-07-02 14:25:24	1477	1.83e-05	0.000433	1.84	2.00272
2025-07-02 14:25:25	1478	1.67e-05	0.000348	1.84	1.99834
2025-07-02 14:25:26	1479	1.58e-05	0.000274	1.84	2.02023
2025-07-02 14:25:27	1480	1.51e-05	0.00021	1.84	2.00272
2025-07-02 14:25:28	1481	1.43e-05	0.000163	1.84	1.99834
2025-07-02 14:25:29	1482	1.37e-05	0.00014	1.84	2.02461
2025-07-02 14:25:30	1483	1.33e-05	0.000122	1.84	2.0071
2025-07-02 14:25:31	1484	1.3e-05	0.000106	1.84	2.0071
2025-07-02 14:25:32	1485	1.27e-05	0.0001	1.83	1.99834
2025-07-02 14:25:34	1487	1.25e-05	0.0001	1.83	2.0071
2025-07-02 14:25:35	1488	1.21e-05	0.0001	1.83	1.98521
2025-07-02 14:25:36	1489	1.2e-05	0.0001	1.83	2.00272
2025-07-02 14:25:37	1490	1.16e-05	0.0001	1.83	1.98084
2025-07-02 14:25:38	1491	1.15e-05	0.0001	1.83	1.98084
2025-07-02 14:25:39	1492	1.13e-05	0.0001	1.83	1.97646
2025-07-02 14:25:40	1493	1.12e-05	0.0001	1.83	1.98521
2025-07-02 14:25:41	1494	1.1e-05	0.0001	1.83	2.00272
2025-07-02 14:25:42	1495	1.08e-05	0.0001	1.82	1.99397
2025-07-02 14:25:43	1496	1.07e-05	0.0001	1.82	1.98959
2025-07-02 14:25:44	1497	1.06e-05	0.0001	1.82	1.99397
2025-07-02 14:25:45	1498	1.06e-05	0.0001	1.81	1.99834
2025-07-02 14:25:46	1499	1.05e-05	0.0001	1.82	1.97208
2025-07-02 14:25:47	1500	1.04e-05	0.0001	1.82	1.99834
2025-07-02 14:25:48	1501	1.03e-05	0.0001	1.82	1.97208
2025-07-02 14:25:49	1502	1.02e-05	0.0001	1.82	1.99397
2025-07-02 14:25:50	1503	1.02e-05	0.0001	1.82	1.97208
2025-07-02 14:25:51	1504	1.01e-05	0.0001	1.82	1.98521
2025-07-02 14:25:52	1505	1.01e-05	0.0001	1.82	1.96771
2025-07-02 14:25:53	1506	1e-05	0.0001	1.82	1.96771
2025-07-02 14:25:54	1507	9.98e-06	0.0001	1.82	1.98959
2025-07-02 14:25:55	1508	9.95e-06	0.0001	1.81	1.98959
2025-07-02 14:25:56	1509	9.98e-06	0.0001	1.81	1.98084
2025-07-02 14:25:57	1510	9.89e-06	0.0001	1.81	1.98959
2025-07-02 14:25:58	1511	9.86e-06	0.0001	1.81	1.98084
2025-07-02 14:25:59	1512	9.86e-06	0.0001	1.81	1.96333
2025-07-02 14:26:00	1513	9.83e-06	0.0001	1.81	1.95457
2025-07-02 14:26:01	1514	9.74e-06	0.0001	1.81	1.96771
2025-07-02 14:26:02	1515	9.7e-06	0.0001	1.81	1.95895
2025-07-02 14:26:03	1516	9.67e-06	0.0001	1.81	1.96771
2025-07-02 14:26:04	1517	9.67e-06	0.0001	1.81	1.96771
2025-07-02 14:26:05	1518	9.55e-06	0.0001	1.81	1.97208
2025-07-02 14:26:06	1519	9.52e-06	0.0001	1.81	1.95895
2025-07-02 14:26:07	1520	9.52e-06	0.0001	1.8	1.96333
2025-07-02 14:26:08	1521	9.49e-06	0.0001	1.8	1.96333
2025-07-02 14:26:09	1522	9.49e-06	0.0001	1.79	1.96333
2025-07-02 14:26:10	1523	9.52e-06	0.0001	1.8	1.95895
2025-07-02 14:26:10	1523	9.4e-06	0.0001	1.8	1.95895
2025-07-02 14:26:11	1524	9.34e-06	0.0001	1.79	1.95895
2025-07-02 14:26:12	1525	9.34e-06	0.0001	1.79	1.95457
2025-07-02 14:26:13	1526	9.34e-06	0.0001	1.79	1.95457
2025-07-02 14:26:14	1527	9.34e-06	0.0001	1.79	1.96333
2025-07-02 14:26:16	1529	9.34e-06	0.0001	1.8	1.96771
2025-07-02 14:26:17	1530	9.34e-06	0.0001	1.79	1.94582
2025-07-02 14:26:18	1531	9.19e-06	0.0001	1.79	1.96333
2025-07-02 14:26:19	1532	9.19e-06	0.0001	1.79	1.95895
2025-07-02 14:26:20	1533	9.19e-06	0.0001	1.79	1.9502
2025-07-02 14:26:22	1535	9.19e-06	0.0001	1.79	1.95457
2025-07-02 14:26:23	1536	9.07e-06	0.0001	1.78	1.94582
2025-07-02 14:26:24	1537	9.01e-06	0.0001	1.78	1.93707
2025-07-02 14:26:25	1538	9.01e-06	0.0001	1.78	1.9502
2025-07-02 14:26:26	1539	9.01e-06	0.0001	1.78	1.93707
2025-07-02 14:26:27	1540	9.01e-06	0.0001	1.78	1.93707
2025-07-02 14:26:27	1540	9.04e-06	0.0001	1.78	1.93269
2025-07-02 14:26:28	1541	9.04e-06	0.0001	1.78	1.94582
2025-07-02 14:26:29	1542	9.04e-06	0.0001	1.78	1.93707
2025-07-02 14:26:30	1543	9.04e-06	0.0001	1.78	1.94144
2025-07-02 14:26:31	1544	9.04e-06	0.0001	1.78	1.94144
2025-07-02 14:26:32	1545	8.89e-06	0.0001	1.78	1.93707
2025-07-02 14:26:33	1546	8.86e-06	0.0001	1.77	1.93707
2025-07-02 14:26:34	1547	8.86e-06	0.0001	1.77	1.93707
2025-07-02 14:26:35	1548	8.86e-06	0.0001	1.77	1.91956
2025-07-02 14:26:36	1549	8.86e-06	0.0001	1.77	1.90643
2025-07-02 14:26:37	1550	8.86e-06	0.0001	1.77	1.92394
2025-07-02 14:26:38	1551	8.86e-06	0.0001	1.77	1.93269
2025-07-02 14:26:39	1552	8.86e-06	0.0001	1.77	1.91518
2025-07-02 14:26:40	1553	8.8e-06	0.0001	1.77	1.91956
2025-07-02 14:26:41	1554	8.7e-06	0.0001	1.77	1.91956
2025-07-02 14:26:42	1555	8.7e-06	0.0001	1.77	1.91956
2025-07-02 14:26:43	1556	8.7e-06	0.0001	1.77	1.93269
2025-07-02 14:26:44	1557	8.7e-06	0.0001	1.77	1.92394
2025-07-02 14:26:45	1558	8.7e-06	0.0001	1.77	1.91518
2025-07-02 14:26:46	1559	8.7e-06	0.0001	1.77	1.92394
2025-07-02 14:26:47	1560	8.7e-06	0.0001	1.76	1.91956
2025-07-02 14:26:48	1561	8.7e-06	0.0001	1.76	1.92831
2025-07-02 14:26:49	1562	8.7e-06	0.0001	1.76	1.92394
2025-07-02 14:26:50	1563	8.67e-06	0.0001	1.76	1.90643
2025-07-02 14:26:51	1564	8.67e-06	0.0001	1.76	1.92831
2025-07-02 14:26:52	1565	8.7e-06	0.0001	1.76	1.92831
2025-07-02 14:26:53	1566	8.58e-06	0.0001	1.76	1.91518
2025-07-02 14:26:54	1567	8.55e-06	0.0001	1.76	1.90643
2025-07-02 14:26:55	1568	8.55e-06	0.0001	1.76	1.91081
2025-07-02 14:26:56	1569	8.55e-06	0.0001	1.76	1.90643
2025-07-02 14:26:57	1570	8.55e-06	0.0001	1.76	1.90643
2025-07-02 14:26:58	1571	8.55e-06	0.0001	1.75	1.90205
2025-07-02 14:26:59	1572	8.55e-06	0.0001	1.75	1.90643
2025-07-02 14:27:00	1573	8.55e-06	0.0001	1.75	1.91518
2025-07-02 14:27:01	1574	8.55e-06	0.0001	1.75	1.89768
2025-07-02 14:27:02	1575	8.55e-06	0.0001	1.75	1.92394
2025-07-02 14:27:03	1576	8.58e-06	0.0001	1.75	1.90643
2025-07-02 14:27:04	1577	8.55e-06	0.0001	1.75	1.8933
2025-07-02 14:27:05	1578	8.55e-06	0.0001	1.75	1.90205
2025-07-02 14:27:06	1579	8.55e-06	0.0001	1.75	1.89768
2025-07-02 14:27:07	1580	8.55e-06	0.0001	1.74	1.89768
2025-07-02 14:27:08	1581	8.55e-06	0.0001	1.74	1.8933
2025-07-02 14:27:09	1582	8.52e-06	0.0001	1.74	1.90643
2025-07-02 14:27:10	1583	8.55e-06	0.0001	1.74	1.89768
2025-07-02 14:27:11	1584	8.49e-06	0.0001	1.74	1.88454
2025-07-02 14:27:12	1585	8.4e-06	0.0001	1.74	1.88454
2025-07-02 14:27:13	1586	8.37e-06	0.0001	1.74	1.90643
2025-07-02 14:27:14	1587	8.4e-06	0.0001	1.74	1.87579
2025-07-02 14:27:15	1588	8.37e-06	0.0001	1.74	1.88892
2025-07-02 14:27:16	1589	8.4e-06	0.0001	1.74	1.8933
2025-07-02 14:27:17	1590	8.4e-06	0.0001	1.74	1.8933
2025-07-02 14:27:18	1591	8.37e-06	0.0001	1.74	1.90205
2025-07-02 14:27:19	1592	8.4e-06	0.0001	1.74	1.89768
2025-07-02 14:27:19	1592	8.37e-06	0.0001	1.74	1.88892
2025-07-02 14:27:20	1593	8.37e-06	0.0001	1.73	1.87579
2025-07-02 14:27:21	1594	8.37e-06	0.0001	1.72	1.89768
2025-07-02 14:27:22	1595	8.37e-06	0.0001	1.72	1.89768
2025-07-02 14:27:23	1596	8.4e-06	0.0001	1.73	1.88454
2025-07-02 14:27:24	1597	8.4e-06	0.0001	1.72	1.88017
2025-07-02 14:27:25	1598	8.37e-06	0.0001	1.73	1.88454
2025-07-02 14:27:26	1599	8.34e-06	0.0001	1.72	1.88892
2025-07-02 14:27:27	1600	8.22e-06	0.0001	1.72	1.88017
2025-07-02 14:27:28	1601	8.22e-06	0.0001	1.72	1.87579
2025-07-02 14:27:29	1602	8.22e-06	0.0001	1.72	1.88454
2025-07-02 14:27:30	1603	8.22e-06	0.0001	1.72	1.88017
2025-07-02 14:27:31	1604	8.25e-06	0.0001	1.72	1.87579
2025-07-02 14:27:32	1605	8.22e-06	0.0001	1.72	1.87579
2025-07-02 14:27:33	1606	8.22e-06	0.0001	1.72	1.87579
2025-07-02 14:27:34	1607	8.22e-06	0.0001	1.72	1.86266
2025-07-02 14:27:35	1608	8.22e-06	0.0001	1.72	1.87141
2025-07-02 14:27:36	1609	8.22e-06	0.0001	1.72	1.86266
2025-07-02 14:27:37	1610	8.25e-06	0.0001	1.72	1.86704
2025-07-02 14:27:38	1611	8.25e-06	0.0001	1.72	1.86266
2025-07-02 14:27:39	1612	8.22e-06	0.0001	1.72	1.86704
2025-07-02 14:27:40	1613	8.22e-06	0.0001	1.72	1.86266
2025-07-02 14:27:41	1614	8.22e-06	0.0001	1.72	1.86266
2025-07-02 14:27:42	1615	8.22e-06	0.0001	1.72	1.85828
2025-07-02 14:27:43	1616	8.22e-06	0.0001	1.71	1.84953
2025-07-02 14:27:44	1617	8.22e-06	0.0001	1.7	1.86266
2025-07-02 14:27:45	1618	8.22e-06	0.0001	1.7	1.8539
2025-07-02 14:27:45	1618	8.22e-06	0.0001	1.7	1.8539
2025-07-02 14:27:46	1619	8.22e-06	0.0001	1.71	1.86266
2025-07-02 14:27:47	1620	8.22e-06	0.0001	1.71	1.86266
2025-07-02 14:27:48	1621	8.22e-06	0.0001	1.7	1.8539
2025-07-02 14:27:49	1622	8.07e-06	0.0001	1.71	1.86266
2025-07-02 14:27:50	1623	8.07e-06	0.0001	1.71	1.84078
2025-07-02 14:27:51	1624	8.07e-06	0.0001	1.71	1.84515
2025-07-02 14:27:52	1625	8.07e-06	0.0001	1.71	1.86266
2025-07-02 14:27:53	1626	8.07e-06	0.0001	1.71	1.84078
2025-07-02 14:27:54	1627	8.07e-06	0.0001	1.7	1.84515
2025-07-02 14:27:55	1628	8.07e-06	0.0001	1.7	1.84953
2025-07-02 14:27:56	1629	8.07e-06	0.0001	1.69	1.8539
2025-07-02 14:27:57	1630	8.07e-06	0.0001	1.69	1.8364
2025-07-02 14:27:58	1631	8.07e-06	0.0001	1.69	1.85828
2025-07-02 14:27:59	1632	8.07e-06	0.0001	1.69	1.8364
2025-07-02 14:28:00	1633	8.07e-06	0.0001	1.69	1.84953
2025-07-02 14:28:01	1634	8.07e-06	0.0001	1.69	1.8539
2025-07-02 14:28:02	1635	8.07e-06	0.0001	1.69	1.84078
2025-07-02 14:28:03	1636	8.07e-06	0.0001	1.69	1.8364
2025-07-02 14:28:04	1637	8.07e-06	0.0001	1.69	1.83202
2025-07-02 14:28:05	1638	8.07e-06	0.0001	1.69	1.8364
2025-07-02 14:28:06	1639	8.07e-06	0.0001	1.69	1.84515
2025-07-02 14:28:07	1640	8.07e-06	0.0001	1.68	1.82764
2025-07-02 14:28:08	1641	8.07e-06	0.0001	1.68	1.8364
2025-07-02 14:28:09	1642	8.07e-06	0.0001	1.68	1.82327
2025-07-02 14:28:10	1643	8.04e-06	0.0001	1.68	1.84515
2025-07-02 14:28:11	1644	8.07e-06	0.0001	1.68	1.83202
2025-07-02 14:28:11	1644	8.07e-06	0.0001	1.68	1.81889
2025-07-02 14:28:12	1645	8.07e-06	0.0001	1.68	1.82764
2025-07-02 14:28:13	1646	8.07e-06	0.0001	1.68	1.82764
2025-07-02 14:28:14	1647	8.07e-06	0.0001	1.68	1.82764
2025-07-02 14:28:15	1648	8.07e-06	0.0001	1.68	1.82327
2025-07-02 14:28:16	1649	8.04e-06	0.0001	1.68	1.81889
2025-07-02 14:28:17	1650	8.07e-06	0.0001	1.68	1.82327
2025-07-02 14:28:18	1651	8.07e-06	0.0001	1.68	1.81889
2025-07-02 14:28:19	1652	8.07e-06	0.0001	1.68	1.82764
2025-07-02 14:28:20	1653	8.04e-06	0.0001	1.68	1.81889
2025-07-02 14:28:21	1654	8.07e-06	0.0001	1.67	1.81014
2025-07-02 14:28:22	1655	8.07e-06	0.0001	1.67	1.81451
2025-07-02 14:28:23	1656	8.04e-06	0.0001	1.67	1.81889
2025-07-02 14:28:24	1657	8.07e-06	0.0001	1.67	1.81014
2025-07-02 14:28:25	1658	8.01e-06	0.0001	1.67	1.80138
2025-07-02 14:28:26	1659	8.04e-06	0.0001	1.67	1.81889
2025-07-02 14:28:27	1660	7.95e-06	0.0001	1.67	1.81451
2025-07-02 14:28:28	1661	7.92e-06	0.0001	1.67	1.8364
2025-07-02 14:28:29	1662	7.92e-06	0.0001	1.67	1.82327
2025-07-02 14:28:30	1663	7.92e-06	0.0001	1.67	1.80576
2025-07-02 14:28:31	1664	7.92e-06	0.0001	1.67	1.80138
2025-07-02 14:28:32	1665	7.89e-06	0.0001	1.66	1.81014
2025-07-02 14:28:33	1666	7.92e-06	0.0001	1.66	1.80138
2025-07-02 14:28:34	1667	7.89e-06	0.0001	1.66	1.79263
2025-07-02 14:28:35	1668	7.89e-06	0.0001	1.66	1.79701
2025-07-02 14:28:36	1669	7.89e-06	0.0001	1.66	1.81014
2025-07-02 14:28:37	1670	7.89e-06	0.0001	1.66	1.80138
2025-07-02 14:28:37	1670	7.92e-06	0.0001	1.66	1.79701
2025-07-02 14:28:38	1671	7.89e-06	0.0001	1.66	1.80138
2025-07-02 14:28:39	1672	7.92e-06	0.0001	1.66	1.81014
2025-07-02 14:28:40	1673	7.89e-06	0.0001	1.66	1.80576
2025-07-02 14:28:41	1674	7.92e-06	0.0001	1.65	1.81014
2025-07-02 14:28:42	1675	7.92e-06	0.0001	1.65	1.79701
2025-07-02 14:28:43	1676	7.92e-06	0.0001	1.65	1.79701
2025-07-02 14:28:44	1677	7.92e-06	0.0001	1.65	1.79701
2025-07-02 14:28:45	1678	7.89e-06	0.0001	1.65	1.80138
2025-07-02 14:28:46	1679	7.89e-06	0.0001	1.65	1.79701
2025-07-02 14:28:47	1680	7.92e-06	0.0001	1.65	1.79263
2025-07-02 14:28:48	1681	7.92e-06	0.0001	1.65	1.79701
2025-07-02 14:28:49	1682	7.92e-06	0.0001	1.65	1.79263
2025-07-02 14:28:50	1683	7.92e-06	0.0001	1.65	1.79263
2025-07-02 14:28:51	1684	7.92e-06	0.0001	1.65	1.79263
2025-07-02 14:28:52	1685	7.92e-06	0.0001	1.65	1.79263
2025-07-02 14:28:53	1686	7.92e-06	0.0001	1.66	1.78825
2025-07-02 14:28:54	1687	7.89e-06	0.0001	1.65	1.7795
2025-07-02 14:28:55	1688	7.92e-06	0.0001	1.65	1.79263
2025-07-02 14:28:56	1689	7.92e-06	0.0001	1.65	1.77512
2025-07-02 14:28:57	1690	7.89e-06	0.0001	1.65	1.78388
2025-07-02 14:28:58	1691	7.89e-06	0.0001	1.65	1.7795
2025-07-02 14:28:59	1692	7.92e-06	0.0001	1.65	1.77074
2025-07-02 14:29:00	1693	7.89e-06	0.0001	1.65	1.78825
2025-07-02 14:29:01	1694	7.92e-06	0.0001	1.65	1.7795
2025-07-02 14:29:02	1695	7.92e-06	0.0001	1.65	1.7795
2025-07-02 14:29:03	1696	7.92e-06	0.0001	1.65	1.7795
2025-07-02 14:29:04	1697	7.89e-06	0.0001	1.64	1.77512
2025-07-02 14:29:05	1698	7.86e-06	0.0001	1.64	1.77074
2025-07-02 14:29:06	1699	7.83e-06	0.0001	1.64	1.7795
2025-07-02 14:29:07	1700	7.8e-06	0.0001	1.64	1.77074
2025-07-02 14:29:08	1701	7.76e-06	0.0001	1.64	1.76199
2025-07-02 14:29:09	1702	7.76e-06	0.0001	1.64	1.7795
2025-07-02 14:29:10	1703	7.73e-06	0.0001	1.64	1.7795
2025-07-02 14:29:11	1704	7.73e-06	0.0001	1.64	1.76637
2025-07-02 14:29:12	1705	7.73e-06	0.0001	1.64	1.76199
2025-07-02 14:29:13	1706	7.73e-06	0.0001	1.64	1.76637
2025-07-02 14:29:14	1707	7.73e-06	0.0001	1.64	1.76199
2025-07-02 14:29:15	1708	7.73e-06	0.0001	1.64	1.76199
2025-07-02 14:29:16	1709	7.73e-06	0.0001	1.64	1.75761
2025-07-02 14:29:17	1710	7.73e-06	0.0001	1.64	1.77512
2025-07-02 14:29:19	1712	7.73e-06	0.0001	1.63	1.75324
2025-07-02 14:29:20	1713	7.73e-06	0.0001	1.63	1.77074
2025-07-02 14:29:21	1714	7.73e-06	0.0001	1.63	1.76199
2025-07-02 14:29:22	1715	7.73e-06	0.0001	1.63	1.76637
2025-07-02 14:29:23	1716	7.76e-06	0.0001	1.63	1.75761
2025-07-02 14:29:24	1717	7.73e-06	0.0001	1.63	1.76199
2025-07-02 14:29:25	1718	7.73e-06	0.0001	1.63	1.76199
2025-07-02 14:29:26	1719	7.73e-06	0.0001	1.63	1.75324
2025-07-02 14:29:27	1720	7.73e-06	0.0001	1.63	1.75324
2025-07-02 14:29:28	1721	7.73e-06	0.0001	1.63	1.74886
2025-07-02 14:29:29	1722	7.73e-06	0.0001	1.62	1.75761
2025-07-02 14:29:30	1723	7.73e-06	0.0001	1.62	1.76199
2025-07-02 14:29:31	1724	7.73e-06	0.0001	1.62	1.74886
2025-07-02 14:29:32	1725	7.73e-06	0.0001	1.62	1.75761
2025-07-02 14:29:33	1726	7.73e-06	0.0001	1.62	1.75324
2025-07-02 14:29:34	1727	7.73e-06	0.0001	1.62	1.74886
2025-07-02 14:29:35	1728	7.73e-06	0.0001	1.62	1.74886
2025-07-02 14:29:36	1729	7.76e-06	0.0001	1.62	1.74011
2025-07-02 14:29:37	1730	7.73e-06	0.0001	1.62	1.74886
2025-07-02 14:29:38	1731	7.76e-06	0.0001	1.62	1.75324
2025-07-02 14:29:39	1732	7.73e-06	0.0001	1.62	1.73135
2025-07-02 14:29:40	1733	7.73e-06	0.0001	1.62	1.74886
2025-07-02 14:29:41	1734	7.73e-06	0.0001	1.62	1.73135
2025-07-02 14:29:42	1735	7.73e-06	0.0001	1.62	1.72697
2025-07-02 14:29:43	1736	7.73e-06	0.0001	1.62	1.74448
2025-07-02 14:29:44	1737	7.73e-06	0.0001	1.61	1.72697
2025-07-02 14:29:45	1738	7.73e-06	0.0001	1.61	1.75761
2025-07-02 14:29:46	1739	7.73e-06	0.0001	1.61	1.74011
2025-07-02 14:29:47	1740	7.73e-06	0.0001	1.61	1.74448
2025-07-02 14:29:48	1741	7.76e-06	0.0001	1.61	1.72697
2025-07-02 14:29:49	1742	7.73e-06	0.0001	1.61	1.7226
2025-07-02 14:29:50	1743	7.73e-06	0.0001	1.61	1.74448
2025-07-02 14:29:51	1744	7.73e-06	0.0001	1.61	1.73573
2025-07-02 14:29:52	1745	7.73e-06	0.0001	1.61	1.74011
2025-07-02 14:29:53	1746	7.73e-06	0.0001	1.61	1.73135
2025-07-02 14:29:54	1747	7.73e-06	0.0001	1.6	1.7226
2025-07-02 14:29:55	1748	7.73e-06	0.0001	1.6	1.72697
2025-07-02 14:29:56	1749	7.73e-06	0.0001	1.6	1.73135
2025-07-02 14:29:57	1750	7.73e-06	0.0001	1.6	1.7226
2025-07-02 14:29:58	1751	7.73e-06	0.0001	1.6	1.7226
2025-07-02 14:29:59	1752	7.73e-06	0.0001	1.6	1.7226
2025-07-02 14:30:00	1753	7.73e-06	0.0001	1.6	1.70947
2025-07-02 14:30:01	1754	7.73e-06	0.0001	1.6	1.7226
2025-07-02 14:30:02	1755	7.73e-06	0.0001	1.6	1.71822
2025-07-02 14:30:03	1756	7.73e-06	0.0001	1.6	1.71384
2025-07-02 14:30:03	1756	7.73e-06	0.0001	1.6	1.73135
2025-07-02 14:30:04	1757	7.73e-06	0.0001	1.6	1.73135
2025-07-02 14:30:05	1758	7.73e-06	0.0001	1.6	1.71822
2025-07-02 14:30:06	1759	7.73e-06	0.0001	1.6	1.71384
2025-07-02 14:30:08	1761	7.73e-06	0.0001	1.6	1.70947
2025-07-02 14:30:09	1762	7.67e-06	0.0001	1.6	1.72697
2025-07-02 14:30:10	1763	7.58e-06	0.0001	1.59	1.70947
2025-07-02 14:30:11	1764	7.58e-06	0.0001	1.6	1.7226
2025-07-02 14:30:12	1765	7.58e-06	0.0001	1.6	1.7226
2025-07-02 14:30:13	1766	7.58e-06	0.0001	1.59	1.70509
2025-07-02 14:30:14	1767	7.58e-06	0.0001	1.59	1.7226
2025-07-02 14:30:15	1768	7.58e-06	0.0001	1.59	1.70947
2025-07-02 14:30:16	1769	7.73e-06	0.0001	1.6	1.72697
2025-07-02 14:30:17	1770	7.76e-06	0.0001	1.6	1.71384
2025-07-02 14:30:18	1771	7.73e-06	0.0001	1.6	1.69634
2025-07-02 14:30:19	1772	7.58e-06	0.0001	1.6	1.71822
2025-07-02 14:30:20	1773	7.58e-06	0.0001	1.59	1.71384
2025-07-02 14:30:21	1774	7.58e-06	0.0001	1.6	1.70947
2025-07-02 14:30:22	1775	7.58e-06	0.0001	1.6	1.71384
2025-07-02 14:30:23	1776	7.58e-06	0.0001	1.59	1.71384
2025-07-02 14:30:24	1777	7.58e-06	0.0001	1.59	1.70947
2025-07-02 14:30:25	1778	7.58e-06	0.0001	1.59	1.70509
2025-07-02 14:30:26	1779	7.58e-06	0.0001	1.59	1.69196
2025-07-02 14:30:27	1780	7.58e-06	0.0001	1.59	1.70071
2025-07-02 14:30:28	1781	7.58e-06	0.0001	1.59	1.69634
2025-07-02 14:30:29	1782	7.58e-06	0.0001	1.59	1.69196
2025-07-02 14:30:30	1783	7.58e-06	0.0001	1.59	1.70071
2025-07-02 14:30:31	1784	7.58e-06	0.0001	1.59	1.70071
2025-07-02 14:30:32	1785	7.58e-06	0.0001	1.59	1.69196
2025-07-02 14:30:33	1786	7.58e-06	0.0001	1.59	1.69634
2025-07-02 14:30:34	1787	7.58e-06	0.0001	1.59	1.70071
2025-07-02 14:30:35	1788	7.58e-06	0.0001	1.59	1.69196
2025-07-02 14:30:36	1789	7.58e-06	0.0001	1.58	1.69196
2025-07-02 14:30:37	1790	7.58e-06	0.0001	1.58	1.69634
2025-07-02 14:30:38	1791	7.58e-06	0.0001	1.58	1.69634
2025-07-02 14:30:39	1792	7.58e-06	0.0001	1.58	1.70071
2025-07-02 14:30:40	1793	7.58e-06	0.0001	1.58	1.68321
2025-07-02 14:30:41	1794	7.58e-06	0.0001	1.58	1.67007
2025-07-02 14:30:42	1795	7.58e-06	0.0001	1.58	1.69634
2025-07-02 14:30:43	1796	7.58e-06	0.0001	1.58	1.70509
2025-07-02 14:30:44	1797	7.58e-06	0.0001	1.58	1.69196
2025-07-02 14:30:45	1798	7.58e-06	0.0001	1.58	1.67445
2025-07-02 14:30:46	1799	7.58e-06	0.0001	1.58	1.68321
2025-07-02 14:30:47	1800	7.58e-06	0.0001	1.58	1.69634
2025-07-02 14:30:48	1801	7.58e-06	0.0001	1.57	1.67883
2025-07-02 14:30:49	1802	7.58e-06	0.0001	1.57	1.67883
2025-07-02 14:30:50	1803	7.58e-06	0.0001	1.57	1.67445
2025-07-02 14:30:51	1804	7.58e-06	0.0001	1.57	1.67883
2025-07-02 14:30:52	1805	7.58e-06	0.0001	1.57	1.67445
2025-07-02 14:30:53	1806	7.58e-06	0.0001	1.57	1.68321
2025-07-02 14:30:54	1807	7.58e-06	0.0001	1.57	1.67883
2025-07-02 14:30:55	1808	7.58e-06	0.0001	1.57	1.67007
2025-07-02 14:30:55	1808	7.58e-06	0.0001	1.57	1.67007
2025-07-02 14:30:56	1809	7.58e-06	0.0001	1.57	1.67007
2025-07-02 14:30:57	1810	7.55e-06	0.0001	1.57	1.67883
2025-07-02 14:30:58	1811	7.58e-06	0.0001	1.57	1.67445
2025-07-02 14:30:59	1812	7.58e-06	0.0001	1.57	1.67007
2025-07-02 14:31:00	1813	7.58e-06	0.0001	1.56	1.66132
2025-07-02 14:31:01	1814	7.58e-06	0.0001	1.56	1.67445
2025-07-02 14:31:02	1815	7.58e-06	0.0001	1.56	1.67445
2025-07-02 14:31:03	1816	7.58e-06	0.0001	1.56	1.67007
2025-07-02 14:31:04	1817	7.58e-06	0.0001	1.56	1.6657
2025-07-02 14:31:05	1818	7.58e-06	0.0001	1.56	1.66132
2025-07-02 14:31:06	1819	7.58e-06	0.0001	1.56	1.65694
2025-07-02 14:31:07	1820	7.58e-06	0.0001	1.56	1.67883
2025-07-02 14:31:08	1821	7.55e-06	0.0001	1.56	1.65694
2025-07-02 14:31:09	1822	7.58e-06	0.0001	1.56	1.67007
2025-07-02 14:31:10	1823	7.58e-06	0.0001	1.56	1.67007
2025-07-02 14:31:11	1824	7.58e-06	0.0001	1.56	1.67007
2025-07-02 14:31:12	1825	7.58e-06	0.0001	1.56	1.65694
2025-07-02 14:31:13	1826	7.58e-06	0.0001	1.55	1.65694
2025-07-02 14:31:14	1827	7.58e-06	0.0001	1.55	1.6657
2025-07-02 14:31:15	1828	7.58e-06	0.0001	1.55	1.6657
2025-07-02 14:31:16	1829	7.55e-06	0.0001	1.55	1.65694
2025-07-02 14:31:17	1830	7.58e-06	0.0001	1.55	1.66132
2025-07-02 14:31:18	1831	7.55e-06	0.0001	1.55	1.65694
2025-07-02 14:31:19	1832	7.58e-06	0.0001	1.55	1.65257
2025-07-02 14:31:20	1833	7.58e-06	0.0001	1.55	1.65257
2025-07-02 14:31:21	1834	7.58e-06	0.0001	1.55	1.65257
2025-07-02 14:31:22	1835	7.58e-06	0.0001	1.55	1.63944
2025-07-02 14:31:23	1836	7.58e-06	0.0001	1.55	1.65694
2025-07-02 14:31:24	1837	7.58e-06	0.0001	1.55	1.65694
2025-07-02 14:31:25	1838	7.58e-06	0.0001	1.55	1.64819
2025-07-02 14:31:26	1839	7.58e-06	0.0001	1.55	1.65257
2025-07-02 14:31:27	1840	7.58e-06	0.0001	1.55	1.64381
2025-07-02 14:31:28	1841	7.58e-06	0.0001	1.55	1.65257
2025-07-02 14:31:29	1842	7.58e-06	0.0001	1.55	1.64381
2025-07-02 14:31:29	1842	7.58e-06	0.0001	1.55	1.65257
2025-07-02 14:31:30	1843	7.55e-06	0.0001	1.54	1.65694
2025-07-02 14:31:31	1844	7.58e-06	0.0001	1.55	1.63506
2025-07-02 14:31:32	1845	7.58e-06	0.0001	1.55	1.63944
2025-07-02 14:31:33	1846	7.58e-06	0.0001	1.55	1.64819
2025-07-02 14:31:34	1847	7.55e-06	0.0001	1.55	1.65257
2025-07-02 14:31:35	1848	7.58e-06	0.0001	1.55	1.63944
2025-07-02 14:31:36	1849	7.58e-06	0.0001	1.54	1.64381
2025-07-02 14:31:37	1850	7.58e-06	0.0001	1.54	1.63944
2025-07-02 14:31:38	1851	7.55e-06	0.0001	1.54	1.63506
2025-07-02 14:31:39	1852	7.58e-06	0.0001	1.54	1.64381
2025-07-02 14:31:40	1853	7.58e-06	0.0001	1.54	1.63944
2025-07-02 14:31:41	1854	7.58e-06	0.0001	1.54	1.63506
2025-07-02 14:31:42	1855	7.58e-06	0.0001	1.54	1.63944
2025-07-02 14:31:43	1856	7.58e-06	0.0001	1.54	1.63068
2025-07-02 14:31:44	1857	7.58e-06	0.0001	1.54	1.63506
2025-07-02 14:31:45	1858	7.58e-06	0.0001	1.54	1.63068
2025-07-02 14:31:46	1859	7.58e-06	0.0001	1.54	1.64381
2025-07-02 14:31:47	1860	7.58e-06	0.0001	1.54	1.62631
2025-07-02 14:31:48	1861	7.55e-06	0.0001	1.54	1.62631
2025-07-02 14:31:49	1862	7.58e-06	0.0001	1.53	1.62631
2025-07-02 14:31:50	1863	7.55e-06	0.0001	1.53	1.62193
2025-07-02 14:31:51	1864	7.43e-06	0.0001	1.53	1.62631
2025-07-02 14:31:52	1865	7.46e-06	0.0001	1.53	1.63506
2025-07-02 14:31:53	1866	7.46e-06	0.0001	1.53	1.62193
2025-07-02 14:31:54	1867	7.43e-06	0.0001	1.53	1.63944
2025-07-02 14:31:55	1868	7.43e-06	0.0001	1.53	1.61755
2025-07-02 14:31:55	1868	7.4e-06	0.0001	1.53	1.63068
2025-07-02 14:31:56	1869	7.4e-06	0.0001	1.53	1.61755
2025-07-02 14:31:57	1870	7.43e-06	0.0001	1.53	1.63068
2025-07-02 14:31:58	1871	7.43e-06	0.0001	1.53	1.63068
2025-07-02 14:31:59	1872	7.43e-06	0.0001	1.53	1.63068
2025-07-02 14:32:00	1873	7.4e-06	0.0001	1.53	1.62193
2025-07-02 14:32:01	1874	7.43e-06	0.0001	1.53	1.62193
2025-07-02 14:32:02	1875	7.43e-06	0.0001	1.52	1.62193
2025-07-02 14:32:03	1876	7.4e-06	0.0001	1.52	1.62193
2025-07-02 14:32:04	1877	7.4e-06	0.0001	1.52	1.61318
2025-07-02 14:32:05	1878	7.4e-06	0.0001	1.52	1.63068
2025-07-02 14:32:06	1879	7.43e-06	0.0001	1.52	1.61755
2025-07-02 14:32:07	1880	7.4e-06	0.0001	1.52	1.61755
2025-07-02 14:32:08	1881	7.4e-06	0.0001	1.52	1.59567
2025-07-02 14:32:09	1882	7.4e-06	0.0001	1.52	1.61318
2025-07-02 14:32:10	1883	7.43e-06	0.0001	1.52	1.61755
2025-07-02 14:32:11	1884	7.43e-06	0.0001	1.52	1.61755
2025-07-02 14:32:12	1885	7.4e-06	0.0001	1.52	1.61755
2025-07-02 14:32:13	1886	7.4e-06	0.0001	1.52	1.6088
2025-07-02 14:32:14	1887	7.4e-06	0.0001	1.52	1.60442
2025-07-02 14:32:15	1888	7.4e-06	0.0001	1.52	1.61755
2025-07-02 14:32:16	1889	7.4e-06	0.0001	1.52	1.6088
2025-07-02 14:32:17	1890	7.4e-06	0.0001	1.52	1.61755
2025-07-02 14:32:18	1891	7.43e-06	0.0001	1.52	1.60442
2025-07-02 14:32:19	1892	7.43e-06	0.0001	1.52	1.6088
2025-07-02 14:32:20	1893	7.4e-06	0.0001	1.52	1.60004
2025-07-02 14:32:21	1894	7.4e-06	0.0001	1.52	1.61755
2025-07-02 14:32:21	1894	7.43e-06	0.0001	1.52	1.60442
2025-07-02 14:32:22	1895	7.4e-06	0.0001	1.52	1.60004
2025-07-02 14:32:23	1896	7.43e-06	0.0001	1.52	1.61318
2025-07-02 14:32:24	1897	7.4e-06	0.0001	1.52	1.6088
2025-07-02 14:32:25	1898	7.4e-06	0.0001	1.51	1.6088
2025-07-02 14:32:26	1899	7.4e-06	0.0001	1.51	1.60004
2025-07-02 14:32:27	1900	7.4e-06	0.0001	1.51	1.59129
2025-07-02 14:32:28	1901	7.43e-06	0.0001	1.51	1.60442
2025-07-02 14:32:29	1902	7.43e-06	0.0001	1.51	1.59129
2025-07-02 14:32:30	1903	7.43e-06	0.0001	1.51	1.59567
2025-07-02 14:32:31	1904	7.4e-06	0.0001	1.51	1.59567
2025-07-02 14:32:32	1905	7.43e-06	0.0001	1.51	1.57378
2025-07-02 14:32:33	1906	7.4e-06	0.0001	1.51	1.60004
2025-07-02 14:32:34	1907	7.4e-06	0.0001	1.51	1.58254
2025-07-02 14:32:35	1908	7.4e-06	0.0001	1.51	1.58691
2025-07-02 14:32:36	1909	7.43e-06	0.0001	1.5	1.58691
2025-07-02 14:32:37	1910	7.43e-06	0.0001	1.5	1.57378
2025-07-02 14:32:38	1911	7.4e-06	0.0001	1.49	1.58254
2025-07-02 14:32:39	1912	7.43e-06	0.0001	1.49	1.56941
2025-07-02 14:32:40	1913	7.43e-06	0.0001	1.48	1.55628
2025-07-02 14:32:41	1914	7.4e-06	0.0001	1.48	1.56065
2025-07-02 14:32:42	1915	7.4e-06	0.0001	1.48	1.5519
2025-07-02 14:32:43	1916	7.4e-06	0.0001	1.47	1.54314
2025-07-02 14:32:44	1917	7.43e-06	0.0001	1.47	1.53877
2025-07-02 14:32:45	1918	7.43e-06	0.0001	1.47	1.55628
2025-07-02 14:32:46	1919	7.4e-06	0.0001	1.47	1.54752
2025-07-02 14:32:47	1920	7.43e-06	0.0001	1.47	1.54752
2025-07-02 14:32:48	1921	7.43e-06	0.0001	1.47	1.54314
2025-07-02 14:32:49	1922	7.4e-06	0.0001	1.47	1.53439
2025-07-02 14:32:50	1923	7.43e-06	0.0001	1.47	1.5519
2025-07-02 14:32:51	1924	7.43e-06	0.0001	1.47	1.53439
2025-07-02 14:32:52	1925	7.43e-06	0.0001	1.47	1.53439
2025-07-02 14:32:53	1926	7.43e-06	0.0001	1.46	1.54314
2025-07-02 14:32:54	1927	7.4e-06	0.0001	1.46	1.53877
2025-07-02 14:32:55	1928	7.4e-06	0.0001	1.46	1.54314
2025-07-02 14:32:56	1929	7.4e-06	0.0001	1.46	1.54752
2025-07-02 14:32:57	1930	7.43e-06	0.0001	1.46	1.53439
2025-07-02 14:32:58	1931	7.43e-06	0.0001	1.46	1.56065
2025-07-02 14:32:59	1932	7.43e-06	0.0001	1.46	1.53877
2025-07-02 14:33:00	1933	7.43e-06	0.0001	1.46	1.53001
2025-07-02 14:33:01	1934	7.43e-06	0.0001	1.46	1.53001
2025-07-02 14:33:02	1935	7.4e-06	0.0001	1.46	1.53877
2025-07-02 14:33:03	1936	7.4e-06	0.0001	1.46	1.52126
2025-07-02 14:33:04	1937	7.4e-06	0.0001	1.46	1.53439
2025-07-02 14:33:05	1938	7.4e-06	0.0001	1.46	1.53001
2025-07-02 14:33:06	1939	7.43e-06	0.0001	1.46	1.53439
2025-07-02 14:33:07	1940	7.4e-06	0.0001	1.45	1.53439
2025-07-02 14:33:08	1941	7.43e-06	0.0001	1.45	1.53001
2025-07-02 14:33:10	1943	7.43e-06	0.0001	1.45	1.53439
2025-07-02 14:33:11	1944	7.43e-06	0.0001	1.45	1.53001
2025-07-02 14:33:12	1945	7.43e-06	0.0001	1.45	1.53877
2025-07-02 14:33:13	1946	7.43e-06	0.0001	1.45	1.53001
2025-07-02 14:33:14	1947	7.43e-06	0.0001	1.45	1.52564
2025-07-02 14:33:15	1948	7.43e-06	0.0001	1.45	1.52564
2025-07-02 14:33:16	1949	7.4e-06	0.0001	1.45	1.53877
2025-07-02 14:33:17	1950	7.4e-06	0.0001	1.45	1.53001
2025-07-02 14:33:18	1951	7.43e-06	0.0001	1.45	1.53001
2025-07-02 14:33:19	1952	7.43e-06	0.0001	1.45	1.52126
2025-07-02 14:33:20	1953	7.4e-06	0.0001	1.45	1.53439
2025-07-02 14:33:21	1954	7.4e-06	0.0001	1.45	1.53439
2025-07-02 14:33:22	1955	7.43e-06	0.0001	1.45	1.52126
2025-07-02 14:33:23	1956	7.43e-06	0.0001	1.45	1.53439
2025-07-02 14:33:24	1957	7.4e-06	0.0001	1.45	1.51251
2025-07-02 14:33:26	1959	7.43e-06	0.0001	1.45	1.53001
2025-07-02 14:33:27	1960	7.43e-06	0.0001	1.44	1.51688
2025-07-02 14:33:28	1961	7.43e-06	0.0001	1.44	1.53001
2025-07-02 14:33:29	1962	7.43e-06	0.0001	1.44	1.51251
2025-07-02 14:33:30	1963	7.43e-06	0.0001	1.44	1.52126
2025-07-02 14:33:31	1964	7.43e-06	0.0001	1.44	1.53001
2025-07-02 14:33:32	1965	7.43e-06	0.0001	1.44	1.51251
2025-07-02 14:33:33	1966	7.43e-06	0.0001	1.44	1.50813
2025-07-02 14:33:34	1967	7.4e-06	0.0001	1.44	1.50813
2025-07-02 14:33:35	1968	7.4e-06	0.0001	1.44	1.50813
2025-07-02 14:33:36	1969	7.4e-06	0.0001	1.44	1.51251
2025-07-02 14:33:37	1970	7.43e-06	0.0001	1.44	1.51688
2025-07-02 14:33:38	1971	7.43e-06	0.0001	1.44	1.51688
2025-07-02 14:33:39	1972	7.4e-06	0.0001	1.44	1.50375
2025-07-02 14:33:40	1973	7.4e-06	0.0001	1.44	1.51688
2025-07-02 14:33:41	1974	7.43e-06	0.0001	1.44	1.51251
[truncated: 4,154 more rows]
