# Supplementary material for: A Unified Method for Triple Oxygen Isotope Analysis of Sulfate, Water, and Organics
Source: Anal Chem. 2026 Mar 6;98(11):8111–20. doi: 10.1021/acs.analchem.5c06406 (PMC13019427; doi:10.1021/acs.analchem.5c06406)
Supplement: Supplementary file 3 [file ac5c06406_si_003.zip › Zahnow_TORCH_Supplementary_Sample_Log_Files/2025-07-02_USGS46_D5_evaluation_results.xlsx]

## Sheet: Summary
DateTime	Sample name	Sample Type	Sample mass	Instrument	d18O raw	d18O GD scaled	d18O VSMOW	d18O SD	Dp17O raw	Dp17O GD scaled	Dp17O VSMOW	Dp17O SD	d13C raw	d13C VPDB	d13C SD	TCD Peak area pos	TCD Peak area std	TCD Peak area neg	TCD Peak area neg std	TCD Peak ratio	TC/EA yield (%)	CO input pressure (mbar)	CO input pressure LN2 T (mbar)	CO residual pressure (mbar)	CO converted (mbar)	Discharge yield (%)	CO2 final pressure (mbar)	CO2/CO ratio	Residual gas pressure (mbar)	Comments
2025-07-02 15:41:58	USGS46_D5	H2O	1.541	TILDAS	-30.0706	-28.2544	-28.2544	0.011	29.252	34.5739	34.5739	9.3	N/A	N/A	N/A	15.1104	0.153853	0.213717	0.00400528	70.7028	54.0455	3.19324	2.43603	0.0306	2.40544	98.7439	1.38558	0.576019	0.0209

## Sheet: Isotope Data
ID	dateTimeMeasured	SampleName	d17O	d17OError	d18O	d18OError	Dp17O	Dp17OError	nSamCycles	nSamPoints	nRefPoints	pCO2Ref	pCO2Ref_error	pCO2Sam	pCO2Sam_error	pCO2Mismatch	pCO2Mismatch_error	PCellRef	PCellRef_error	PCellSam	PCellSam_error	PCellMismatch	PCellMismatch_error	TCellSam	TCellSam_error	TCellRef	TCellRef_error	TCellMismatch	TCellMismatch_error	measurementPeriod	d18O_scaled	d17O_scaled	Dp17O_scaled
19662	2025-07-03 04:55:12	GD_USGS46_D5	-15.529	0.014	-28.561	0.011	-350.8	9.3	10	1955	2215	420.168	0.70092	418.016	0.94392	-2.16295	0.2262	41.334	0.00126	41.3343	0.00122	0.00028	0.00112	24.5429	0.00369	24.5429	0.00369	-0.00019	0.00056	2025-06-26 to 2027-06-12	-30.0706	-15.9629	29.252

## Sheet: Log Data
Sample name	Sample mass	TC/EA (°C)	Datetime	Trap 5 (°C)	Trap 6 (°C)	Trap 7 (°C)	Reactor (°C)	TCD (°C)	p G2 (mbar)	p G4 (mbar)	p G5 (mbar)	Datetime	Trap 5 (°C)	Trap 6 (°C)	Trap 7 (°C)	Reactor (°C)	TCD (°C)	p G2 (mbar)	p G4 (mbar)	p G5 (mbar)	Datetime	Trap 5 (°C)	Trap 6 (°C)	Trap 7 (°C)	Reactor (°C)	TCD (°C)	p G2 (mbar)	p G4 (mbar)	p G5 (mbar)	Datetime	Trap 5 (°C)	Trap 6 (°C)	Trap 7 (°C)	Reactor (°C)	TCD (°C)	p G2 (mbar)	p G4 (mbar)	p G5 (mbar)	Datetime	Trap 5 (°C)	Trap 6 (°C)	Trap 7 (°C)	Reactor (°C)	TCD (°C)	p G2 (mbar)	p G4 (mbar)	p G5 (mbar)	Datetime	Trap 5 (°C)
USGS46_D5	1.541	1450.000000	2025-07-02 15:41:58	30.744004	40.113166	34.351313	25.766527	37.288449	0.000100	0.000100	-0.063181	2025-07-02 16:00:43	31.001866	63.399413	31.879933	19.348953	37.379458	0.000100	3.050000	3.193240	2025-07-02 16:02:12	30.465893	65.683107	-175.622783	-175.543050	37.441410	0.000100	2.320000	2.436035	2025-07-02 16:44:03	30.331419	66.784933	-177.067930	-175.899137	37.506616	0.000100	0.030600	-0.019412	2025-07-02 16:54:23	30.809535	39.692015	24.785436	22.551034	37.878771	0.000100	0.856000	1.385576	2025-07-02 17:06:04	30.187687
[truncated: 7 more columns]

## Sheet: TCD Data
dateTime	Relative time	Signal
2025-07-02 15:44:05	0	0.060174
2025-07-02 15:44:06	1	0.065426
2025-07-02 15:44:07	2	0.057875
2025-07-02 15:44:08	3	0.061487
2025-07-02 15:44:09	4	0.055249
2025-07-02 15:44:10	5	0.058204
2025-07-02 15:44:11	6	0.0628
2025-07-02 15:44:12	7	0.064113
2025-07-02 15:44:13	8	0.060502
2025-07-02 15:44:14	9	0.064113
2025-07-02 15:44:15	10	0.058204
2025-07-02 15:44:16	11	0.0628
2025-07-02 15:44:17	12	0.063785
2025-07-02 15:44:18	13	0.061158
2025-07-02 15:44:19	14	0.057219
2025-07-02 15:44:20	15	0.06083
2025-07-02 15:44:21	16	0.067068
2025-07-02 15:44:22	17	0.060502
2025-07-02 15:44:23	18	0.054592
2025-07-02 15:44:24	19	0.063457
2025-07-02 15:44:25	20	0.057547
2025-07-02 15:44:26	21	0.061815
2025-07-02 15:44:27	22	0.062143
2025-07-02 15:44:28	23	0.063128
2025-07-02 15:44:29	24	0.063128
2025-07-02 15:44:30	25	0.059517
2025-07-02 15:44:31	26	0.061158
2025-07-02 15:44:32	27	0.067068
2025-07-02 15:44:33	28	0.056562
2025-07-02 15:44:34	29	0.063457
2025-07-02 15:44:35	30	0.059517
2025-07-02 15:44:36	31	0.060174
2025-07-02 15:44:37	32	0.062472
2025-07-02 15:44:38	33	0.059845
2025-07-02 15:44:39	34	0.059517
2025-07-02 15:44:40	35	0.058204
2025-07-02 15:44:41	36	0.05886
2025-07-02 15:44:42	37	0.058532
2025-07-02 15:44:44	39	0.056891
2025-07-02 15:44:44	39	0.059517
2025-07-02 15:44:45	40	0.059845
2025-07-02 15:44:46	41	0.055577
2025-07-02 15:44:47	42	0.059517
2025-07-02 15:44:48	43	0.056234
2025-07-02 15:44:49	44	0.056562
2025-07-02 15:44:50	45	0.06083
2025-07-02 15:44:51	46	0.05886
2025-07-02 15:44:52	47	0.059845
2025-07-02 15:44:53	48	0.05886
2025-07-02 15:44:54	49	0.05886
2025-07-02 15:44:55	50	0.057219
2025-07-02 15:44:56	51	0.05886
2025-07-02 15:44:57	52	0.0628
2025-07-02 15:44:58	53	0.058532
2025-07-02 15:44:59	54	0.058204
2025-07-02 15:45:00	55	0.056562
2025-07-02 15:45:01	56	0.063128
2025-07-02 15:45:03	58	0.059189
2025-07-02 15:45:04	59	0.055577
2025-07-02 15:45:05	60	0.055577
2025-07-02 15:45:06	61	0.058532
2025-07-02 15:45:07	62	0.06083
2025-07-02 15:45:07	62	0.059845
2025-07-02 15:45:09	64	0.061487
2025-07-02 15:45:09	64	0.054592
2025-07-02 15:45:10	65	0.061158
2025-07-02 15:45:11	66	0.060502
2025-07-02 15:45:12	67	0.062472
2025-07-02 15:45:13	68	0.05886
2025-07-02 15:45:14	69	0.06477
2025-07-02 15:45:15	70	0.055906
2025-07-02 15:45:16	71	0.063128
2025-07-02 15:45:17	72	0.061487
2025-07-02 15:45:18	73	0.057219
2025-07-02 15:45:19	74	0.058204
2025-07-02 15:45:20	75	0.0628
2025-07-02 15:45:21	76	0.060502
2025-07-02 15:45:22	77	0.064113
2025-07-02 15:45:23	78	0.056562
2025-07-02 15:45:24	79	0.060174
2025-07-02 15:45:25	80	0.064113
2025-07-02 15:45:26	81	0.060502
2025-07-02 15:45:27	82	0.057875
2025-07-02 15:45:28	83	0.057547
2025-07-02 15:45:29	84	0.057875
2025-07-02 15:45:29	84	0.060502
2025-07-02 15:45:31	86	0.057875
2025-07-02 15:45:32	87	0.065755
2025-07-02 15:45:33	88	0.058204
2025-07-02 15:45:34	89	0.058532
2025-07-02 15:45:34	89	0.061815
2025-07-02 15:45:35	90	0.063457
2025-07-02 15:45:36	91	0.055577
2025-07-02 15:45:38	93	0.064113
2025-07-02 15:45:39	94	0.056891
2025-07-02 15:45:40	95	0.062472
2025-07-02 15:45:41	96	0.063785
2025-07-02 15:45:42	97	0.059189
2025-07-02 15:45:43	98	0.065098
2025-07-02 15:45:43	98	0.062143
2025-07-02 15:45:44	99	0.060502
2025-07-02 15:45:45	100	0.063128
2025-07-02 15:45:46	101	0.057219
2025-07-02 15:45:47	102	0.054264
2025-07-02 15:45:48	103	0.060502
2025-07-02 15:45:49	104	0.062143
2025-07-02 15:45:50	105	0.061487
2025-07-02 15:45:51	106	0.077902
2025-07-02 15:45:52	107	0.0628
2025-07-02 15:45:53	108	0.04737
2025-07-02 15:45:54	109	0.051309
2025-07-02 15:45:55	110	0.062472
2025-07-02 15:45:56	111	0.076917
2025-07-02 15:45:57	112	0.075604
2025-07-02 15:45:58	113	0.076589
2025-07-02 15:45:59	114	0.074947
2025-07-02 15:46:00	115	0.071007
2025-07-02 15:46:01	116	0.062143
2025-07-02 15:46:02	117	0.06083
2025-07-02 15:46:03	118	0.056562
2025-07-02 15:46:04	119	0.062143
2025-07-02 15:46:05	120	0.06083
2025-07-02 15:46:06	121	0.059845
2025-07-02 15:46:07	122	0.060502
2025-07-02 15:46:08	123	0.051309
2025-07-02 15:46:09	124	0.040476
2025-07-02 15:46:10	125	0.054921
2025-07-02 15:46:11	126	0.066083
2025-07-02 15:46:12	127	0.068381
2025-07-02 15:46:13	128	0.051309
2025-07-02 15:46:14	129	0.049668
2025-07-02 15:46:14	129	0.044415
2025-07-02 15:46:16	131	0.04343
2025-07-02 15:46:16	131	0.042445
2025-07-02 15:46:17	132	0.045728
2025-07-02 15:46:18	133	0.056562
2025-07-02 15:46:19	134	0.055249
2025-07-02 15:46:20	135	0.054264
2025-07-02 15:46:21	136	0.064113
2025-07-02 15:46:22	137	0.052951
2025-07-02 15:46:23	138	0.067068
2025-07-02 15:46:24	139	0.055577
2025-07-02 15:46:25	140	0.053608
2025-07-02 15:46:26	141	0.06674
2025-07-02 15:46:27	142	0.057547
2025-07-02 15:46:28	143	0.065426
2025-07-02 15:46:29	144	0.065098
2025-07-02 15:46:30	145	0.06083
2025-07-02 15:46:31	146	0.059845
2025-07-02 15:46:32	147	0.062472
2025-07-02 15:46:33	148	0.060174
2025-07-02 15:46:34	149	0.060502
2025-07-02 15:46:35	150	0.058204
2025-07-02 15:46:36	151	0.060502
2025-07-02 15:46:37	152	0.06083
2025-07-02 15:46:38	153	0.059189
2025-07-02 15:46:39	154	0.058204
2025-07-02 15:46:40	155	0.064113
2025-07-02 15:46:40	155	0.059845
2025-07-02 15:46:41	156	0.062143
2025-07-02 15:46:42	157	0.06477
2025-07-02 15:46:43	158	0.063457
2025-07-02 15:46:44	159	0.062143
2025-07-02 15:46:45	160	0.05886
2025-07-02 15:46:46	161	0.062472
2025-07-02 15:46:47	162	0.055577
2025-07-02 15:46:48	163	0.054921
2025-07-02 15:46:49	164	0.057219
2025-07-02 15:46:50	165	0.056562
2025-07-02 15:46:51	166	0.058532
2025-07-02 15:46:52	167	0.063457
2025-07-02 15:46:53	168	0.065098
2025-07-02 15:46:54	169	0.054264
2025-07-02 15:46:55	170	0.058532
2025-07-02 15:46:56	171	0.062472
2025-07-02 15:46:57	172	0.061487
2025-07-02 15:46:58	173	0.065098
2025-07-02 15:46:59	174	0.063785
2025-07-02 15:47:00	175	0.066083
2025-07-02 15:47:01	176	0.058532
2025-07-02 15:47:02	177	0.056891
2025-07-02 15:47:03	178	0.062472
2025-07-02 15:47:04	179	0.064441
2025-07-02 15:47:05	180	0.057547
2025-07-02 15:47:06	181	0.06083
2025-07-02 15:47:07	182	0.062143
2025-07-02 15:47:07	182	0.0628
2025-07-02 15:47:08	183	0.060174
2025-07-02 15:47:10	185	0.06477
2025-07-02 15:47:10	185	0.059189
2025-07-02 15:47:11	186	0.063785
2025-07-02 15:47:12	187	0.060502
2025-07-02 15:47:13	188	0.060174
2025-07-02 15:47:14	189	0.062143
2025-07-02 15:47:15	190	0.063128
2025-07-02 15:47:16	191	0.063457
2025-07-02 15:47:17	192	0.066083
2025-07-02 15:47:18	193	0.061815
2025-07-02 15:47:19	194	0.057875
2025-07-02 15:47:20	195	0.061487
2025-07-02 15:47:21	196	0.055577
2025-07-02 15:47:22	197	0.062143
2025-07-02 15:47:23	198	0.056234
2025-07-02 15:47:24	199	0.058204
2025-07-02 15:47:25	200	0.065426
2025-07-02 15:47:26	201	0.059517
2025-07-02 15:47:27	202	0.05886
2025-07-02 15:47:28	203	0.063457
2025-07-02 15:47:29	204	0.057219
2025-07-02 15:47:30	205	0.061487
2025-07-02 15:47:31	206	0.06083
2025-07-02 15:47:32	207	0.059845
2025-07-02 15:47:32	207	0.059517
2025-07-02 15:47:34	209	0.061815
2025-07-02 15:47:34	209	0.062472
2025-07-02 15:47:36	211	0.057875
2025-07-02 15:47:36	211	0.056234
2025-07-02 15:47:37	212	0.063785
2025-07-02 15:47:38	213	0.060174
2025-07-02 15:47:39	214	0.061487
2025-07-02 15:47:40	215	0.064441
2025-07-02 15:47:41	216	0.062472
2025-07-02 15:47:42	217	0.063785
2025-07-02 15:47:43	218	0.054592
2025-07-02 15:47:44	219	0.059517
2025-07-02 15:47:45	220	0.061487
2025-07-02 15:47:46	221	0.0628
2025-07-02 15:47:47	222	0.05886
2025-07-02 15:47:48	223	0.064113
2025-07-02 15:47:49	224	0.062143
2025-07-02 15:47:50	225	0.06083
2025-07-02 15:47:51	226	0.058532
2025-07-02 15:47:52	227	0.05886
2025-07-02 15:47:53	228	0.059189
2025-07-02 15:47:54	229	0.06083
2025-07-02 15:47:55	230	0.057219
2025-07-02 15:47:56	231	0.058532
2025-07-02 15:47:56	231	0.05886
2025-07-02 15:47:57	232	0.062143
2025-07-02 15:47:59	234	0.065098
2025-07-02 15:48:00	235	0.057875
2025-07-02 15:48:00	235	0.066411
2025-07-02 15:48:02	237	0.056562
2025-07-02 15:48:02	237	0.060174
2025-07-02 15:48:03	238	0.061815
2025-07-02 15:48:04	239	0.063128
2025-07-02 15:48:05	240	0.068381
2025-07-02 15:48:06	241	0.057547
2025-07-02 15:48:07	242	0.056234
2025-07-02 15:48:08	243	0.061815
2025-07-02 15:48:09	244	0.063785
2025-07-02 15:48:10	245	0.065426
2025-07-02 15:48:11	246	0.06083
2025-07-02 15:48:12	247	0.064113
2025-07-02 15:48:13	248	0.053279
2025-07-02 15:48:14	249	0.060174
2025-07-02 15:48:15	250	0.060502
2025-07-02 15:48:16	251	0.060174
2025-07-02 15:48:17	252	0.058204
2025-07-02 15:48:18	253	0.061158
2025-07-02 15:48:19	254	0.0628
2025-07-02 15:48:20	255	0.060174
2025-07-02 15:48:21	256	0.058204
2025-07-02 15:48:22	257	0.05886
2025-07-02 15:48:23	258	0.059189
2025-07-02 15:48:24	259	0.056891
2025-07-02 15:48:25	260	0.059845
2025-07-02 15:48:26	261	0.064113
2025-07-02 15:48:27	262	0.059517
2025-07-02 15:48:28	263	0.058204
2025-07-02 15:48:29	264	0.063128
2025-07-02 15:48:30	265	0.06477
2025-07-02 15:48:31	266	0.055577
2025-07-02 15:48:32	267	0.061487
2025-07-02 15:48:33	268	0.061815
2025-07-02 15:48:34	269	0.0628
2025-07-02 15:48:35	270	0.06083
2025-07-02 15:48:36	271	0.066083
2025-07-02 15:48:37	272	0.05886
2025-07-02 15:48:38	273	0.058204
2025-07-02 15:48:39	274	0.06083
2025-07-02 15:48:40	275	0.059845
2025-07-02 15:48:41	276	0.05886
2025-07-02 15:48:42	277	0.059845
2025-07-02 15:48:43	278	0.058532
2025-07-02 15:48:44	279	0.057219
2025-07-02 15:48:45	280	0.059845
2025-07-02 15:48:46	281	0.053608
2025-07-02 15:48:47	282	0.059517
2025-07-02 15:48:48	283	0.061158
2025-07-02 15:48:49	284	0.062143
2025-07-02 15:48:50	285	0.063457
2025-07-02 15:48:51	286	0.063785
2025-07-02 15:48:52	287	0.061158
2025-07-02 15:48:54	289	0.065098
2025-07-02 15:48:54	289	0.068053
2025-07-02 15:48:55	290	0.056234
2025-07-02 15:48:56	291	0.063457
2025-07-02 15:48:57	292	0.056234
2025-07-02 15:48:58	293	0.060502
2025-07-02 15:48:59	294	0.062143
2025-07-02 15:49:00	295	0.059845
2025-07-02 15:49:01	296	0.061815
2025-07-02 15:49:03	298	0.056234
2025-07-02 15:49:03	298	0.063457
2025-07-02 15:49:04	299	0.060174
2025-07-02 15:49:05	300	0.059189
2025-07-02 15:49:06	301	0.053608
2025-07-02 15:49:07	302	0.0628
2025-07-02 15:49:08	303	0.062143
2025-07-02 15:49:09	304	0.066083
2025-07-02 15:49:10	305	0.061487
2025-07-02 15:49:11	306	0.057547
2025-07-02 15:49:12	307	0.060174
2025-07-02 15:49:13	308	0.065426
2025-07-02 15:49:14	309	0.061158
2025-07-02 15:49:15	310	0.061158
2025-07-02 15:49:16	311	0.064113
2025-07-02 15:49:17	312	0.061158
2025-07-02 15:49:18	313	0.060502
2025-07-02 15:49:19	314	0.062143
2025-07-02 15:49:21	316	0.065098
2025-07-02 15:49:21	316	0.061158
2025-07-02 15:49:22	317	0.059845
2025-07-02 15:49:23	318	0.062472
2025-07-02 15:49:24	319	0.058204
2025-07-02 15:49:25	320	0.057875
2025-07-02 15:49:26	321	0.062472
2025-07-02 15:49:27	322	0.056234
2025-07-02 15:49:28	323	0.058532
2025-07-02 15:49:29	324	0.058204
2025-07-02 15:49:30	325	0.059845
2025-07-02 15:49:31	326	0.066083
2025-07-02 15:49:32	327	0.066411
2025-07-02 15:49:33	328	0.063128
2025-07-02 15:49:34	329	0.0628
2025-07-02 15:49:35	330	0.063457
2025-07-02 15:49:36	331	0.05886
2025-07-02 15:49:37	332	0.05886
2025-07-02 15:49:38	333	0.060174
2025-07-02 15:49:39	334	0.064441
2025-07-02 15:49:40	335	0.062143
2025-07-02 15:49:41	336	0.05886
2025-07-02 15:49:42	337	0.061487
2025-07-02 15:49:42	337	0.399308
2025-07-02 15:49:43	338	0.047042
2025-07-02 15:49:44	339	0.057547
2025-07-02 15:49:45	340	0.061815
2025-07-02 15:49:47	342	0.055577
2025-07-02 15:49:48	343	0.057875
2025-07-02 15:49:49	344	0.067068
2025-07-02 15:49:50	345	0.060174
2025-07-02 15:49:51	346	0.06674
2025-07-02 15:49:51	346	0.072649
2025-07-02 15:49:53	348	0.075604
2025-07-02 15:49:53	348	0.093332
2025-07-02 15:49:54	349	0.108105
2025-07-02 15:49:56	351	0.150128
2025-07-02 15:49:56	351	0.182629
2025-07-02 15:49:58	353	0.225309
2025-07-02 15:49:59	354	0.274882
2025-07-02 15:49:59	354	0.332334
2025-07-02 15:50:00	355	0.383221
2025-07-02 15:50:01	356	0.421304
2025-07-02 15:50:02	357	0.456432
2025-07-02 15:50:03	358	0.480398
2025-07-02 15:50:04	359	0.498454
2025-07-02 15:50:05	360	0.506662
2025-07-02 15:50:06	361	0.512243
2025-07-02 15:50:07	362	0.507975
2025-07-02 15:50:08	363	0.505349
2025-07-02 15:50:09	364	0.500424
2025-07-02 15:50:10	365	0.487292
2025-07-02 15:50:11	366	0.485979
2025-07-02 15:50:12	367	0.480069
2025-07-02 15:50:13	368	0.463326
2025-07-02 15:50:14	369	0.45479
2025-07-02 15:50:15	370	0.440673
2025-07-02 15:50:16	371	0.431153
2025-07-02 15:50:17	372	0.420975
2025-07-02 15:50:18	373	0.412768
2025-07-02 15:50:19	374	0.402919
2025-07-02 15:50:20	375	0.3911
2025-07-02 15:50:21	376	0.375342
2025-07-02 15:50:22	377	0.359912
2025-07-02 15:50:23	378	0.354659
2025-07-02 15:50:24	379	0.34087
2025-07-02 15:50:24	379	0.331349
2025-07-02 15:50:25	380	0.317561
2025-07-02 15:50:26	381	0.307384
2025-07-02 15:50:28	383	0.293595
2025-07-02 15:50:29	384	0.284731
2025-07-02 15:50:30	385	0.270614
2025-07-02 15:50:31	386	0.26372
2025-07-02 15:50:31	386	0.256169
2025-07-02 15:50:32	387	0.244678
2025-07-02 15:50:33	388	0.232859
2025-07-02 15:50:35	390	0.220056
2025-07-02 15:50:35	390	0.211848
2025-07-02 15:50:36	391	0.210207
2025-07-02 15:50:37	392	0.19215
2025-07-02 15:50:38	393	0.187226
2025-07-02 15:50:39	394	0.180003
2025-07-02 15:50:40	395	0.174422
2025-07-02 15:50:41	396	0.163916
2025-07-02 15:50:42	397	0.156365
2025-07-02 15:50:43	398	0.135026
2025-07-02 15:50:44	399	0.136996
2025-07-02 15:50:45	400	0.129445
2025-07-02 15:50:46	401	0.125834
2025-07-02 15:50:47	402	0.124192
2025-07-02 15:50:48	403	0.114015
2025-07-02 15:50:49	404	0.110075
2025-07-02 15:50:50	405	0.10712
2025-07-02 15:50:51	406	0.102853
2025-07-02 15:50:52	407	0.09957
2025-07-02 15:50:53	408	0.096287
2025-07-02 15:50:54	409	0.091362
2025-07-02 15:50:55	410	0.09366
2025-07-02 15:50:55	410	0.090705
2025-07-02 15:50:57	412	0.083155
2025-07-02 15:50:58	413	0.081841
2025-07-02 15:50:59	414	0.07626
2025-07-02 15:51:00	415	0.076917
2025-07-02 15:51:01	416	0.071336
2025-07-02 15:51:01	416	0.075932
2025-07-02 15:51:02	417	0.072321
2025-07-02 15:51:03	418	0.070351
2025-07-02 15:51:04	419	0.070679
2025-07-02 15:51:05	420	0.071336
2025-07-02 15:51:06	421	0.061815
2025-07-02 15:51:07	422	0.06477
2025-07-02 15:51:08	423	0.068381
2025-07-02 15:51:09	424	0.064441
2025-07-02 15:51:10	425	0.05886
2025-07-02 15:51:11	426	0.063785
2025-07-02 15:51:12	427	0.061487
2025-07-02 15:51:13	428	0.066411
2025-07-02 15:51:14	429	0.068381
2025-07-02 15:51:15	430	0.063128
2025-07-02 15:51:16	431	0.0628
2025-07-02 15:51:17	432	0.06477
2025-07-02 15:51:18	433	0.064113
2025-07-02 15:51:19	434	0.0628
2025-07-02 15:51:20	435	0.067724
2025-07-02 15:51:21	436	0.064113
2025-07-02 15:51:21	436	0.064441
2025-07-02 15:51:22	437	0.06674
2025-07-02 15:51:24	439	0.066083
2025-07-02 15:51:25	440	0.063128
2025-07-02 15:51:26	441	0.059189
2025-07-02 15:51:27	442	0.060174
2025-07-02 15:51:28	443	0.061815
2025-07-02 15:51:28	443	0.058204
2025-07-02 15:51:29	444	0.06083
2025-07-02 15:51:30	445	0.05886
2025-07-02 15:51:31	446	0.063128
2025-07-02 15:51:32	447	0.068053
2025-07-02 15:51:33	448	0.065755
2025-07-02 15:51:34	449	0.055577
2025-07-02 15:51:35	450	0.058204
2025-07-02 15:51:36	451	0.063785
2025-07-02 15:51:37	452	0.059189
2025-07-02 15:51:38	453	0.061487
2025-07-02 15:51:39	454	0.064441
2025-07-02 15:51:40	455	0.061158
2025-07-02 15:51:41	456	0.062472
2025-07-02 15:51:42	457	0.059845
2025-07-02 15:51:43	458	0.055906
2025-07-02 15:51:44	459	0.065755
2025-07-02 15:51:45	460	0.061487
2025-07-02 15:51:46	461	0.055577
2025-07-02 15:51:47	462	0.057875
2025-07-02 15:51:48	463	0.064113
2025-07-02 15:51:49	464	0.061487
2025-07-02 15:51:50	465	0.0628
2025-07-02 15:51:51	466	0.058532
2025-07-02 15:51:52	467	0.0628
2025-07-02 15:51:52	467	0.068053
2025-07-02 15:51:53	468	0.0628
2025-07-02 15:51:54	469	0.062472
2025-07-02 15:51:55	470	0.061158
2025-07-02 15:51:56	471	0.05886
2025-07-02 15:51:57	472	0.062143
2025-07-02 15:51:58	473	0.063785
2025-07-02 15:51:59	474	0.061487
2025-07-02 15:52:00	475	0.061487
2025-07-02 15:52:01	476	0.0628
2025-07-02 15:52:02	477	0.058532
2025-07-02 15:52:03	478	0.063128
2025-07-02 15:52:04	479	0.060502
2025-07-02 15:52:05	480	0.060174
2025-07-02 15:52:06	481	0.057875
2025-07-02 15:52:07	482	0.065098
2025-07-02 15:52:08	483	0.066411
2025-07-02 15:52:09	484	0.063457
2025-07-02 15:52:10	485	0.056562
2025-07-02 15:52:11	486	0.0628
2025-07-02 15:52:12	487	0.061158
2025-07-02 15:52:13	488	0.06674
2025-07-02 15:52:14	489	0.056891
2025-07-02 15:52:15	490	0.062143
2025-07-02 15:52:16	491	0.059189
2025-07-02 15:52:17	492	0.059517
2025-07-02 15:52:18	493	0.060502
2025-07-02 15:52:19	494	0.06477
2025-07-02 15:52:20	495	0.059517
2025-07-02 15:52:22	497	0.057547
2025-07-02 15:52:23	498	0.062472
2025-07-02 15:52:24	499	0.059517
2025-07-02 15:52:25	500	0.064441
2025-07-02 15:52:26	501	0.055577
2025-07-02 15:52:27	502	0.066083
2025-07-02 15:52:28	503	0.059845
2025-07-02 15:52:29	504	0.061815
2025-07-02 15:52:30	505	0.0628
2025-07-02 15:52:31	506	0.058532
2025-07-02 15:52:32	507	0.057219
2025-07-02 15:52:33	508	0.060502
2025-07-02 15:52:34	509	0.061158
2025-07-02 15:52:35	510	0.062143
2025-07-02 15:52:36	511	0.062143
2025-07-02 15:52:37	512	0.064441
2025-07-02 15:52:38	513	0.063457
2025-07-02 15:52:39	514	0.063128
2025-07-02 15:52:40	515	0.063785
2025-07-02 15:52:41	516	0.057547
2025-07-02 15:52:42	517	0.057219
2025-07-02 15:52:43	518	0.059845
2025-07-02 15:52:44	519	0.06083
2025-07-02 15:52:45	520	0.062472
2025-07-02 15:52:46	521	0.064113
2025-07-02 15:52:47	522	0.056562
2025-07-02 15:52:48	523	0.058532
2025-07-02 15:52:49	524	0.063457
2025-07-02 15:52:50	525	0.061815
2025-07-02 15:52:51	526	0.063785
2025-07-02 15:52:52	527	0.064441
2025-07-02 15:52:53	528	0.063457
2025-07-02 15:52:54	529	0.061158
2025-07-02 15:52:56	531	0.064113
2025-07-02 15:52:56	531	0.063128
2025-07-02 15:52:57	532	0.063457
2025-07-02 15:52:58	533	0.063785
2025-07-02 15:52:59	534	0.064113
2025-07-02 15:53:00	535	0.058532
2025-07-02 15:53:01	536	0.052294
2025-07-02 15:53:02	537	0.063457
2025-07-02 15:53:03	538	0.056562
2025-07-02 15:53:04	539	0.062472
2025-07-02 15:53:05	540	0.061815
2025-07-02 15:53:06	541	0.062472
2025-07-02 15:53:07	542	0.060174
2025-07-02 15:53:08	543	0.055577
2025-07-02 15:53:09	544	0.05886
2025-07-02 15:53:10	545	0.065755
2025-07-02 15:53:11	546	0.059517
2025-07-02 15:53:12	547	0.06477
2025-07-02 15:53:13	548	0.055577
2025-07-02 15:53:14	549	0.061815
2025-07-02 15:53:15	550	0.061487
2025-07-02 15:53:16	551	0.0628
2025-07-02 15:53:17	552	0.059517
2025-07-02 15:53:18	553	0.059845
2025-07-02 15:53:19	554	0.054921
2025-07-02 15:53:20	555	0.051638
2025-07-02 15:53:21	556	0.057547
2025-07-02 15:53:23	558	0.065098
2025-07-02 15:53:23	558	0.063128
2025-07-02 15:53:24	559	0.060502
2025-07-02 15:53:25	560	0.056562
2025-07-02 15:53:26	561	0.061158
2025-07-02 15:53:27	562	0.063128
2025-07-02 15:53:28	563	0.064441
2025-07-02 15:53:29	564	0.060174
2025-07-02 15:53:30	565	0.063457
2025-07-02 15:53:31	566	0.059189
2025-07-02 15:53:32	567	0.061815
2025-07-02 15:53:33	568	0.051966
2025-07-02 15:53:34	569	0.056562
2025-07-02 15:53:35	570	0.060174
2025-07-02 15:53:36	571	0.059845
2025-07-02 15:53:37	572	0.061158
2025-07-02 15:53:38	573	0.057547
2025-07-02 15:53:39	574	0.06083
2025-07-02 15:53:40	575	0.06477
2025-07-02 15:53:41	576	0.060174
2025-07-02 15:53:42	577	0.061815
2025-07-02 15:53:43	578	0.05886
2025-07-02 15:53:44	579	0.057547
2025-07-02 15:53:45	580	0.062143
2025-07-02 15:53:46	581	0.058532
2025-07-02 15:53:47	582	0.057875
2025-07-02 15:53:48	583	0.058532
2025-07-02 15:53:49	584	0.057875
2025-07-02 15:53:50	585	0.060502
2025-07-02 15:53:51	586	0.053279
2025-07-02 15:53:52	587	0.057875
2025-07-02 15:53:53	588	0.063457
2025-07-02 15:53:54	589	0.063457
2025-07-02 15:53:55	590	0.05886
2025-07-02 15:53:56	591	0.065426
2025-07-02 15:53:57	592	0.061487
2025-07-02 15:53:58	593	0.058532
2025-07-02 15:53:59	594	0.059517
2025-07-02 15:53:59	594	0.058532
2025-07-02 15:54:00	595	0.065755
2025-07-02 15:54:01	596	0.059189
2025-07-02 15:54:02	597	0.061487
2025-07-02 15:54:04	599	0.065426
2025-07-02 15:54:05	600	0.057547
2025-07-02 15:54:06	601	0.063457
2025-07-02 15:54:07	602	0.054592
2025-07-02 15:54:08	603	0.058532
2025-07-02 15:54:09	604	0.065426
2025-07-02 15:54:10	605	0.065098
2025-07-02 15:54:11	606	0.065426
2025-07-02 15:54:12	607	0.062143
2025-07-02 15:54:13	608	0.062143
2025-07-02 15:54:13	608	0.056234
2025-07-02 15:54:14	609	0.065098
2025-07-02 15:54:15	610	0.060502
2025-07-02 15:54:16	611	0.060174
2025-07-02 15:54:17	612	0.066411
2025-07-02 15:54:18	613	0.056891
2025-07-02 15:54:19	614	0.058532
2025-07-02 15:54:20	615	0.057219
2025-07-02 15:54:21	616	0.062143
2025-07-02 15:54:22	617	0.055906
2025-07-02 15:54:23	618	0.058204
2025-07-02 15:54:24	619	0.054921
2025-07-02 15:54:25	620	0.058204
2025-07-02 15:54:26	621	0.064441
2025-07-02 15:54:27	622	0.056891
2025-07-02 15:54:28	623	0.067396
2025-07-02 15:54:29	624	0.061158
2025-07-02 15:54:30	625	0.057547
2025-07-02 15:54:31	626	0.057547
2025-07-02 15:54:32	627	0.062143
2025-07-02 15:54:33	628	0.065426
2025-07-02 15:54:34	629	0.057547
2025-07-02 15:54:35	630	0.057875
2025-07-02 15:54:36	631	0.057875
2025-07-02 15:54:37	632	0.061487
2025-07-02 15:54:38	633	0.0628
2025-07-02 15:54:39	634	0.058204
2025-07-02 15:54:40	635	0.0628
2025-07-02 15:54:41	636	0.060174
2025-07-02 15:54:42	637	0.062143
2025-07-02 15:54:43	638	0.06477
2025-07-02 15:54:43	638	0.059189
2025-07-02 15:54:45	640	0.06083
2025-07-02 15:54:45	640	0.060502
2025-07-02 15:54:46	641	0.063785
2025-07-02 15:54:47	642	0.057219
2025-07-02 15:54:48	643	0.06477
2025-07-02 15:54:49	644	0.061158
2025-07-02 15:54:50	645	0.062143
2025-07-02 15:54:51	646	0.060502
2025-07-02 15:54:52	647	0.058204
2025-07-02 15:54:53	648	0.060502
2025-07-02 15:54:54	649	0.061487
2025-07-02 15:54:55	650	0.065755
2025-07-02 15:54:56	651	0.061815
2025-07-02 15:54:57	652	0.055906
2025-07-02 15:54:58	653	0.058204
2025-07-02 15:54:59	654	0.059189
2025-07-02 15:55:00	655	0.059517
2025-07-02 15:55:01	656	0.056234
2025-07-02 15:55:02	657	0.065098
2025-07-02 15:55:03	658	0.059517
2025-07-02 15:55:04	659	0.061815
2025-07-02 15:55:05	660	0.054592
2025-07-02 15:55:06	661	0.05886
2025-07-02 15:55:07	662	0.059189
2025-07-02 15:55:08	663	0.06674
2025-07-02 15:55:09	664	0.061487
2025-07-02 15:55:10	665	0.053608
2025-07-02 15:55:11	666	0.060174
2025-07-02 15:55:11	666	0.056891
2025-07-02 15:55:12	667	0.059845
2025-07-02 15:55:13	668	0.058532
2025-07-02 15:55:14	669	0.063785
2025-07-02 15:55:15	670	0.055577
2025-07-02 15:55:16	671	0.060174
2025-07-02 15:55:17	672	0.055577
2025-07-02 15:55:18	673	0.064113
2025-07-02 15:55:19	674	0.060174
2025-07-02 15:55:20	675	0.061487
2025-07-02 15:55:21	676	0.060502
2025-07-02 15:55:22	677	0.057219
2025-07-02 15:55:23	678	0.061158
2025-07-02 15:55:24	679	0.067724
2025-07-02 15:55:25	680	0.060502
2025-07-02 15:55:26	681	0.063128
2025-07-02 15:55:27	682	0.062472
2025-07-02 15:55:28	683	0.060174
2025-07-02 15:55:29	684	0.057875
2025-07-02 15:55:30	685	0.05886
2025-07-02 15:55:31	686	0.060174
2025-07-02 15:55:32	687	0.065426
2025-07-02 15:55:33	688	0.061815
2025-07-02 15:55:34	689	0.064113
2025-07-02 15:55:35	690	0.06083
2025-07-02 15:55:36	691	0.06083
2025-07-02 15:55:37	692	0.060502
2025-07-02 15:55:37	692	0.064113
2025-07-02 15:55:38	693	0.058532
2025-07-02 15:55:39	694	0.060502
2025-07-02 15:55:40	695	0.063785
2025-07-02 15:55:41	696	0.059189
2025-07-02 15:55:42	697	0.06083
2025-07-02 15:55:43	698	0.058204
2025-07-02 15:55:44	699	0.061487
2025-07-02 15:55:45	700	0.063457
2025-07-02 15:55:46	701	0.062143
2025-07-02 15:55:47	702	0.063785
2025-07-02 15:55:48	703	0.057219
2025-07-02 15:55:49	704	0.06083
2025-07-02 15:55:50	705	0.061158
2025-07-02 15:55:51	706	0.054592
2025-07-02 15:55:52	707	0.058204
2025-07-02 15:55:53	708	0.060502
2025-07-02 15:55:54	709	0.058532
2025-07-02 15:55:55	710	0.061158
2025-07-02 15:55:56	711	0.059517
2025-07-02 15:55:57	712	0.061487
2025-07-02 15:55:58	713	0.060502
2025-07-02 15:55:59	714	0.053936
2025-07-02 15:56:00	715	0.06477
2025-07-02 15:56:00	715	0.059845
2025-07-02 15:56:02	717	0.062472
2025-07-02 15:56:03	718	0.057875
2025-07-02 15:56:04	719	0.057547
2025-07-02 15:56:05	720	0.066083
2025-07-02 15:56:06	721	0.059189
2025-07-02 15:56:07	722	0.05886
2025-07-02 15:56:08	723	0.063457
2025-07-02 15:56:09	724	0.063785
2025-07-02 15:56:10	725	0.05886
2025-07-02 15:56:11	726	0.063128
2025-07-02 15:56:12	727	0.057547
2025-07-02 15:56:12	727	0.059517
2025-07-02 15:56:13	728	0.065098
2025-07-02 15:56:14	729	0.060174
2025-07-02 15:56:15	730	0.06083
2025-07-02 15:56:16	731	0.061158
2025-07-02 15:56:17	732	0.065426
2025-07-02 15:56:18	733	0.057547
2025-07-02 15:56:19	734	0.059845
2025-07-02 15:56:20	735	0.056562
2025-07-02 15:56:21	736	0.06477
2025-07-02 15:56:22	737	0.064441
2025-07-02 15:56:23	738	0.064113
2025-07-02 15:56:24	739	0.064113
2025-07-02 15:56:25	740	0.05886
2025-07-02 15:56:26	741	0.056891
2025-07-02 15:56:27	742	0.05886
2025-07-02 15:56:28	743	0.059189
2025-07-02 15:56:29	744	0.057219
2025-07-02 15:56:30	745	0.05886
2025-07-02 15:56:31	746	0.056234
2025-07-02 15:56:33	748	0.057547
2025-07-02 15:56:34	749	0.065426
2025-07-02 15:56:35	750	0.058204
2025-07-02 15:56:36	751	0.06477
2025-07-02 15:56:37	752	0.065098
2025-07-02 15:56:38	753	0.065426
2025-07-02 15:56:39	754	0.06083
2025-07-02 15:56:40	755	0.06083
2025-07-02 15:56:41	756	0.061487
2025-07-02 15:56:42	757	0.060174
2025-07-02 15:56:43	758	0.061815
2025-07-02 15:56:44	759	0.0628
2025-07-02 15:56:45	760	0.065098
2025-07-02 15:56:46	761	0.057875
2025-07-02 15:56:47	762	0.06083
2025-07-02 15:56:48	763	0.06477
2025-07-02 15:56:49	764	0.057875
2025-07-02 15:56:50	765	0.057875
2025-07-02 15:56:51	766	0.057875
2025-07-02 15:56:52	767	0.055906
2025-07-02 15:56:53	768	0.0628
2025-07-02 15:56:54	769	0.062472
2025-07-02 15:56:55	770	0.05886
2025-07-02 15:56:56	771	0.063785
2025-07-02 15:56:58	773	0.058532
2025-07-02 15:56:59	774	0.061158
2025-07-02 15:56:59	774	0.057875
2025-07-02 15:57:00	775	0.059845
2025-07-02 15:57:01	776	0.062472
2025-07-02 15:57:02	777	0.063457
2025-07-02 15:57:03	778	0.061158
2025-07-02 15:57:04	779	0.058204
2025-07-02 15:57:05	780	0.064113
2025-07-02 15:57:06	781	0.06083
2025-07-02 15:57:07	782	0.063785
2025-07-02 15:57:08	783	0.063785
2025-07-02 15:57:09	784	0.0628
2025-07-02 15:57:10	785	0.057547
2025-07-02 15:57:11	786	0.059517
2025-07-02 15:57:12	787	0.063128
2025-07-02 15:57:13	788	0.060174
2025-07-02 15:57:14	789	0.060502
2025-07-02 15:57:15	790	0.059517
2025-07-02 15:57:17	792	0.064441
2025-07-02 15:57:17	792	0.058204
2025-07-02 15:57:18	793	0.060174
2025-07-02 15:57:19	794	0.058532
2025-07-02 15:57:20	795	0.058204
2025-07-02 15:57:21	796	0.0628
2025-07-02 15:57:22	797	0.062472
2025-07-02 15:57:23	798	0.064113
2025-07-02 15:57:24	799	0.061158
2025-07-02 15:57:25	800	0.05886
2025-07-02 15:57:26	801	0.059845
2025-07-02 15:57:27	802	0.05886
2025-07-02 15:57:28	803	0.062143
2025-07-02 15:57:29	804	0.058204
2025-07-02 15:57:30	805	0.059517
2025-07-02 15:57:31	806	0.05886
2025-07-02 15:57:32	807	0.056562
2025-07-02 15:57:33	808	0.069038
2025-07-02 15:57:34	809	0.061487
2025-07-02 15:57:35	810	0.062472
2025-07-02 15:57:36	811	0.056562
2025-07-02 15:57:37	812	0.057875
2025-07-02 15:57:38	813	0.06083
2025-07-02 15:57:39	814	0.06477
2025-07-02 15:57:40	815	0.0628
2025-07-02 15:57:41	816	0.05886
2025-07-02 15:57:42	817	0.06477
2025-07-02 15:57:43	818	0.06083
2025-07-02 15:57:44	819	0.059189
2025-07-02 15:57:45	820	0.06477
2025-07-02 15:57:45	820	0.061815
2025-07-02 15:57:46	821	0.059845
2025-07-02 15:57:47	822	0.054264
2025-07-02 15:57:48	823	0.063785
2025-07-02 15:57:50	825	0.062472
2025-07-02 15:57:51	826	0.062472
2025-07-02 15:57:52	827	0.059845
2025-07-02 15:57:52	827	0.066083
2025-07-02 15:57:53	828	0.063457
2025-07-02 15:57:54	829	0.061158
2025-07-02 15:57:55	830	0.06083
2025-07-02 15:57:56	831	0.06083
2025-07-02 15:57:58	833	0.056562
2025-07-02 15:57:59	834	0.055906
2025-07-02 15:57:59	834	0.058204
2025-07-02 15:58:01	836	0.061487
2025-07-02 15:58:02	837	0.066411
2025-07-02 15:58:02	837	0.059517
2025-07-02 15:58:03	838	0.061815
2025-07-02 15:58:04	839	0.06083
2025-07-02 15:58:05	840	0.057547
2025-07-02 15:58:06	841	0.060502
2025-07-02 15:58:08	843	0.066411
2025-07-02 15:58:09	844	0.059189
2025-07-02 15:58:09	844	0.060502
2025-07-02 15:58:10	845	0.060502
2025-07-02 15:58:11	846	0.057875
2025-07-02 15:58:12	847	0.061158
2025-07-02 15:58:14	849	0.065098
2025-07-02 15:58:15	850	0.056891
2025-07-02 15:58:16	851	0.063785
2025-07-02 15:58:17	852	0.053608
2025-07-02 15:58:18	853	0.061158
2025-07-02 15:58:18	853	0.058532
2025-07-02 15:58:19	854	0.060174
2025-07-02 15:58:20	855	0.0628
2025-07-02 15:58:21	856	0.063128
2025-07-02 15:58:22	857	0.061815
2025-07-02 15:58:24	859	0.060174
2025-07-02 15:58:25	860	0.063457
2025-07-02 15:58:26	861	0.057875
2025-07-02 15:58:26	861	0.059517
2025-07-02 15:58:27	862	0.06083
2025-07-02 15:58:29	864	0.062143
2025-07-02 15:58:30	865	0.0628
2025-07-02 15:58:30	865	0.068381
2025-07-02 15:58:31	866	0.06477
2025-07-02 15:58:32	867	0.061158
2025-07-02 15:58:33	868	0.067068
2025-07-02 15:58:34	869	0.060502
2025-07-02 15:58:35	870	0.065426
2025-07-02 15:58:36	871	0.056891
2025-07-02 15:58:37	872	0.049668
2025-07-02 15:58:38	873	0.06477
2025-07-02 15:58:39	874	0.065098
2025-07-02 15:58:40	875	0.058204
2025-07-02 15:58:41	876	0.062143
2025-07-02 15:58:42	877	0.057219
2025-07-02 15:58:43	878	0.059517
2025-07-02 15:58:44	879	0.063785
2025-07-02 15:58:45	880	0.06083
2025-07-02 15:58:46	881	0.059845
2025-07-02 15:58:47	882	0.06083
2025-07-02 15:58:48	883	0.063128
2025-07-02 15:58:49	884	0.059189
2025-07-02 15:58:50	885	0.06083
2025-07-02 15:58:51	886	0.060502
2025-07-02 15:58:52	887	0.062472
2025-07-02 15:58:52	887	0.061487
2025-07-02 15:58:53	888	0.061815
2025-07-02 15:58:54	889	0.062143
2025-07-02 15:58:55	890	0.062472
2025-07-02 15:58:56	891	0.062143
2025-07-02 15:58:57	892	0.063785
2025-07-02 15:58:58	893	0.06674
2025-07-02 15:59:00	895	0.062472
2025-07-02 15:59:00	895	0.067396
2025-07-02 15:59:01	896	0.053936
2025-07-02 15:59:02	897	0.062143
2025-07-02 15:59:03	898	0.054592
2025-07-02 15:59:04	899	0.060502
2025-07-02 15:59:05	900	0.058204
2025-07-02 15:59:06	901	0.061815
2025-07-02 15:59:07	902	0.061487
2025-07-02 15:59:08	903	0.053608
2025-07-02 15:59:09	904	0.064113
2025-07-02 15:59:10	905	0.061815
2025-07-02 15:59:11	906	0.062143
2025-07-02 15:59:12	907	0.061487
2025-07-02 15:59:13	908	0.06083
2025-07-02 15:59:14	909	0.06083
2025-07-02 15:59:15	910	0.064441
2025-07-02 15:59:16	911	0.056562
2025-07-02 15:59:17	912	0.06083
2025-07-02 15:59:17	912	0.058204
2025-07-02 15:59:18	913	0.060502
2025-07-02 15:59:20	915	0.060502
2025-07-02 15:59:20	915	0.055249
2025-07-02 15:59:21	916	0.05886
2025-07-02 15:59:22	917	0.06083
2025-07-02 15:59:23	918	0.065426
2025-07-02 15:59:24	919	0.05886
2025-07-02 15:59:25	920	0.061815
2025-07-02 15:59:26	921	0.062143
2025-07-02 15:59:27	922	0.065098
2025-07-02 15:59:28	923	0.0628
2025-07-02 15:59:29	924	0.062143
2025-07-02 15:59:30	925	0.060502
2025-07-02 15:59:31	926	0.059517
2025-07-02 15:59:32	927	0.060174
2025-07-02 15:59:33	928	0.060502
2025-07-02 15:59:34	929	0.062143
2025-07-02 15:59:35	930	0.055906
2025-07-02 15:59:36	931	0.06674
2025-07-02 15:59:37	932	0.057875
2025-07-02 15:59:38	933	0.062143
2025-07-02 15:59:39	934	0.053279
2025-07-02 15:59:40	935	0.059845
2025-07-02 15:59:41	936	0.059189
2025-07-02 15:59:42	937	0.058532
2025-07-02 15:59:43	938	0.058532
2025-07-02 15:59:44	939	0.057875
2025-07-02 15:59:45	940	0.06083
2025-07-02 15:59:45	940	0.056234
2025-07-02 15:59:46	941	0.06083
2025-07-02 15:59:47	942	0.059845
2025-07-02 15:59:48	943	0.061815
2025-07-02 15:59:49	944	0.063128
2025-07-02 15:59:50	945	0.060502
2025-07-02 15:59:51	946	0.059845
2025-07-02 15:59:52	947	0.057875
2025-07-02 15:59:53	948	0.061158
2025-07-02 15:59:54	949	0.060502
2025-07-02 15:59:55	950	0.059189
2025-07-02 15:59:56	951	0.057219
2025-07-02 15:59:57	952	0.05886
2025-07-02 15:59:58	953	0.053936
2025-07-02 15:59:59	954	0.065098
2025-07-02 16:00:00	955	0.059845
2025-07-02 16:00:01	956	0.060174
2025-07-02 16:00:02	957	0.059517
2025-07-02 16:00:03	958	0.062143
2025-07-02 16:00:04	959	0.057875
2025-07-02 16:00:05	960	0.06083
2025-07-02 16:00:06	961	0.061815
2025-07-02 16:00:07	962	0.061487
2025-07-02 16:00:08	963	0.059189
2025-07-02 16:00:09	964	0.058532
2025-07-02 16:00:10	965	0.064113
2025-07-02 16:00:10	965	0.061158
2025-07-02 16:00:12	967	0.066411
2025-07-02 16:00:13	968	0.065098
2025-07-02 16:00:14	969	0.062472
2025-07-02 16:00:15	970	0.060174
2025-07-02 16:00:16	971	0.064113
2025-07-02 16:00:17	972	0.056234
2025-07-02 16:00:18	973	0.062472
2025-07-02 16:00:19	974	0.062472
2025-07-02 16:00:20	975	0.057547
2025-07-02 16:00:21	976	0.061158
2025-07-02 16:00:22	977	0.06477
2025-07-02 16:00:23	978	0.0628
2025-07-02 16:00:24	979	0.061487
2025-07-02 16:00:25	980	0.06083
2025-07-02 16:00:26	981	0.059845
2025-07-02 16:00:27	982	0.057875
2025-07-02 16:00:28	983	0.061815
2025-07-02 16:00:29	984	0.062143
2025-07-02 16:00:30	985	0.056562
2025-07-02 16:00:31	986	0.057219
2025-07-02 16:00:32	987	0.060502
2025-07-02 16:00:33	988	0.055249
2025-07-02 16:00:34	989	0.059517
2025-07-02 16:00:35	990	0.063785
2025-07-02 16:00:36	991	0.057219
2025-07-02 16:00:37	992	0.061158
2025-07-02 16:00:38	993	0.056891
2025-07-02 16:00:39	994	0.068709
2025-07-02 16:00:40	995	0.061158
2025-07-02 16:00:42	997	0.059189
2025-07-02 16:00:43	998	0.0628
2025-07-02 16:00:43	998	0.064113
2025-07-02 16:00:44	999	0.065755
2025-07-02 16:00:45	1000	0.063457
2025-07-02 16:00:46	1001	0.058532
2025-07-02 16:00:47	1002	0.0628
2025-07-02 16:00:48	1003	0.061815
2025-07-02 16:00:49	1004	0.065098
2025-07-02 16:00:50	1005	0.062472
2025-07-02 16:00:51	1006	0.06083
2025-07-02 16:00:52	1007	0.061815
2025-07-02 16:00:53	1008	0.063128
2025-07-02 16:00:54	1009	0.062143
2025-07-02 16:00:55	1010	0.05886
2025-07-02 16:00:56	1011	0.05886
2025-07-02 16:00:57	1012	0.060502
2025-07-02 16:00:58	1013	0.05886
2025-07-02 16:00:59	1014	0.063785
2025-07-02 16:01:00	1015	0.056891
2025-07-02 16:01:01	1016	0.057875
2025-07-02 16:01:02	1017	0.066411
2025-07-02 16:01:03	1018	0.055577
2025-07-02 16:01:04	1019	0.060502
2025-07-02 16:01:05	1020	0.057219
2025-07-02 16:01:06	1021	0.06083
2025-07-02 16:01:07	1022	0.063128
2025-07-02 16:01:08	1023	0.065098
2025-07-02 16:01:09	1024	0.063457
2025-07-02 16:01:10	1025	0.060174
2025-07-02 16:01:11	1026	0.059189
2025-07-02 16:01:12	1027	0.061815
2025-07-02 16:01:13	1028	0.067068
2025-07-02 16:01:14	1029	0.062143
2025-07-02 16:01:15	1030	0.056234
2025-07-02 16:01:16	1031	0.059189
2025-07-02 16:01:17	1032	0.058204
2025-07-02 16:01:18	1033	0.057547
2025-07-02 16:01:19	1034	0.05886
2025-07-02 16:01:20	1035	0.061487
2025-07-02 16:01:21	1036	0.064113
2025-07-02 16:01:22	1037	0.065098
2025-07-02 16:01:23	1038	0.058532
2025-07-02 16:01:24	1039	0.057547
2025-07-02 16:01:25	1040	0.057875
2025-07-02 16:01:26	1041	0.061487
2025-07-02 16:01:27	1042	0.058532
2025-07-02 16:01:28	1043	0.063457
2025-07-02 16:01:29	1044	0.058532
2025-07-02 16:01:30	1045	0.05886
2025-07-02 16:01:32	1047	0.060502
2025-07-02 16:01:32	1047	0.062143
2025-07-02 16:01:33	1048	0.061158
2025-07-02 16:01:34	1049	0.065426
2025-07-02 16:01:35	1050	0.062472
2025-07-02 16:01:36	1051	0.062472
2025-07-02 16:01:37	1052	0.061158
2025-07-02 16:01:38	1053	0.062143
2025-07-02 16:01:39	1054	0.063457
2025-07-02 16:01:40	1055	0.060502
2025-07-02 16:01:42	1057	0.061158
2025-07-02 16:01:42	1057	0.062472
2025-07-02 16:01:43	1058	0.059189
2025-07-02 16:01:44	1059	0.065098
2025-07-02 16:01:45	1060	0.059845
2025-07-02 16:01:46	1061	0.059517
2025-07-02 16:01:47	1062	0.057219
2025-07-02 16:01:48	1063	0.060502
2025-07-02 16:01:49	1064	0.065426
2025-07-02 16:01:51	1066	0.06083
2025-07-02 16:01:51	1066	0.054592
2025-07-02 16:01:52	1067	0.063457
2025-07-02 16:01:53	1068	0.062143
2025-07-02 16:01:54	1069	0.059517
2025-07-02 16:01:55	1070	0.063128
2025-07-02 16:01:56	1071	0.06477
2025-07-02 16:01:57	1072	0.059189
2025-07-02 16:01:58	1073	0.061487
2025-07-02 16:01:59	1074	0.0628
2025-07-02 16:02:00	1075	0.055906
2025-07-02 16:02:01	1076	0.063128
2025-07-02 16:02:02	1077	0.059517
2025-07-02 16:02:03	1078	0.065098
2025-07-02 16:02:04	1079	0.058204
2025-07-02 16:02:05	1080	0.062472
2025-07-02 16:02:06	1081	0.061487
2025-07-02 16:02:07	1082	0.058532
2025-07-02 16:02:08	1083	0.0628
2025-07-02 16:02:09	1084	0.061815
2025-07-02 16:02:10	1085	0.066411
2025-07-02 16:02:11	1086	0.059517
2025-07-02 16:02:12	1087	0.063128
2025-07-02 16:02:14	1089	0.06083
2025-07-02 16:02:15	1090	0.061158
2025-07-02 16:02:16	1091	0.062143
2025-07-02 16:02:17	1092	0.060174
2025-07-02 16:02:18	1093	0.061158
2025-07-02 16:02:19	1094	0.0628
2025-07-02 16:02:20	1095	0.056891
2025-07-02 16:02:21	1096	0.060174
2025-07-02 16:02:22	1097	0.061487
2025-07-02 16:02:22	1097	0.061487
2025-07-02 16:02:24	1099	0.059517
2025-07-02 16:02:25	1100	0.060174
2025-07-02 16:02:26	1101	0.059189
2025-07-02 16:02:27	1102	0.055249
2025-07-02 16:02:28	1103	0.062472
2025-07-02 16:02:28	1103	0.058532
2025-07-02 16:02:29	1104	0.058204
2025-07-02 16:02:30	1105	0.0628
2025-07-02 16:02:31	1106	0.060502
2025-07-02 16:02:32	1107	0.066411
2025-07-02 16:02:33	1108	0.061815
2025-07-02 16:02:34	1109	0.059845
2025-07-02 16:02:35	1110	0.061158
2025-07-02 16:02:36	1111	0.060502
2025-07-02 16:02:37	1112	0.061815
2025-07-02 16:02:38	1113	0.05886
2025-07-02 16:02:39	1114	0.06083
2025-07-02 16:02:40	1115	0.059517
2025-07-02 16:02:41	1116	0.061815
2025-07-02 16:02:42	1117	0.065426
2025-07-02 16:02:43	1118	0.062143
2025-07-02 16:02:44	1119	0.063457
2025-07-02 16:02:45	1120	0.061158
2025-07-02 16:02:46	1121	0.057547
2025-07-02 16:02:47	1122	0.063785
2025-07-02 16:02:48	1123	0.057547
2025-07-02 16:02:49	1124	0.062143
2025-07-02 16:02:50	1125	0.056891
2025-07-02 16:02:51	1126	0.060502
2025-07-02 16:02:52	1127	0.059517
2025-07-02 16:02:53	1128	0.063785
2025-07-02 16:02:54	1129	0.062143
2025-07-02 16:02:54	1129	0.0628
2025-07-02 16:02:55	1130	0.066411
2025-07-02 16:02:56	1131	0.059845
2025-07-02 16:02:58	1133	0.06477
2025-07-02 16:02:59	1134	0.059845
2025-07-02 16:03:00	1135	0.059189
2025-07-02 16:03:01	1136	0.063785
2025-07-02 16:03:01	1136	0.059189
2025-07-02 16:03:02	1137	0.060502
2025-07-02 16:03:03	1138	0.065098
2025-07-02 16:03:04	1139	0.058204
2025-07-02 16:03:05	1140	0.05886
2025-07-02 16:03:07	1142	0.056891
2025-07-02 16:03:08	1143	0.063128
2025-07-02 16:03:09	1144	0.056562
2025-07-02 16:03:10	1145	0.061487
2025-07-02 16:03:11	1146	0.0628
2025-07-02 16:03:11	1146	0.061158
2025-07-02 16:03:12	1147	0.06083
2025-07-02 16:03:14	1149	0.059517
2025-07-02 16:03:15	1150	0.057547
2025-07-02 16:03:16	1151	0.062472
2025-07-02 16:03:16	1151	0.05886
2025-07-02 16:03:17	1152	0.063785
2025-07-02 16:03:19	1154	0.061158
2025-07-02 16:03:19	1154	0.063785
2025-07-02 16:03:20	1155	0.059845
2025-07-02 16:03:21	1156	0.062472
2025-07-02 16:03:22	1157	0.057547
2025-07-02 16:03:23	1158	0.063785
2025-07-02 16:03:24	1159	0.061815
2025-07-02 16:03:25	1160	0.063457
2025-07-02 16:03:26	1161	0.064441
2025-07-02 16:03:27	1162	0.061487
2025-07-02 16:03:28	1163	0.063457
2025-07-02 16:03:29	1164	0.057219
2025-07-02 16:03:30	1165	0.063128
2025-07-02 16:03:31	1166	0.060502
2025-07-02 16:03:32	1167	0.058204
2025-07-02 16:03:33	1168	0.059189
2025-07-02 16:03:34	1169	0.053936
2025-07-02 16:03:35	1170	0.058204
2025-07-02 16:03:36	1171	0.062143
2025-07-02 16:03:37	1172	0.06477
2025-07-02 16:03:38	1173	0.06477
2025-07-02 16:03:39	1174	0.062472
2025-07-02 16:03:39	1174	0.057219
2025-07-02 16:03:40	1175	0.056891
2025-07-02 16:03:41	1176	0.061487
2025-07-02 16:03:42	1177	0.057219
2025-07-02 16:03:43	1178	0.061158
2025-07-02 16:03:44	1179	0.061158
2025-07-02 16:03:45	1180	0.066411
2025-07-02 16:03:46	1181	0.057547
2025-07-02 16:03:47	1182	0.061815
2025-07-02 16:03:48	1183	0.065426
2025-07-02 16:03:49	1184	0.056234
2025-07-02 16:03:50	1185	0.06477
2025-07-02 16:03:51	1186	0.057219
2025-07-02 16:03:52	1187	0.058204
2025-07-02 16:03:53	1188	0.057547
2025-07-02 16:03:54	1189	0.061815
2025-07-02 16:03:55	1190	0.059189
2025-07-02 16:03:56	1191	0.05886
2025-07-02 16:03:57	1192	0.063785
2025-07-02 16:03:58	1193	0.063785
2025-07-02 16:03:59	1194	0.054921
2025-07-02 16:04:00	1195	0.05886
2025-07-02 16:04:01	1196	0.065098
2025-07-02 16:04:02	1197	0.06083
2025-07-02 16:04:02	1197	0.062472
2025-07-02 16:04:03	1198	0.060502
2025-07-02 16:04:04	1199	0.063457
2025-07-02 16:04:05	1200	0.061158
2025-07-02 16:04:06	1201	0.057219
2025-07-02 16:04:07	1202	0.06083
2025-07-02 16:04:08	1203	0.063457
2025-07-02 16:04:09	1204	0.06083
2025-07-02 16:04:11	1206	0.063128
2025-07-02 16:04:12	1207	0.057875
2025-07-02 16:04:12	1207	0.061158
2025-07-02 16:04:13	1208	0.054921
2025-07-02 16:04:14	1209	0.060174
2025-07-02 16:04:15	1210	0.057875
2025-07-02 16:04:16	1211	0.063128
2025-07-02 16:04:17	1212	0.062472
2025-07-02 16:04:18	1213	0.061815
2025-07-02 16:04:19	1214	0.062143
2025-07-02 16:04:20	1215	0.057219
2025-07-02 16:04:21	1216	0.059517
2025-07-02 16:04:22	1217	0.062472
2025-07-02 16:04:23	1218	0.063457
2025-07-02 16:04:24	1219	0.062472
2025-07-02 16:04:25	1220	0.062472
2025-07-02 16:04:26	1221	0.055249
2025-07-02 16:04:27	1222	0.056891
2025-07-02 16:04:28	1223	0.060174
2025-07-02 16:04:29	1224	0.06083
2025-07-02 16:04:29	1224	0.059517
2025-07-02 16:04:30	1225	0.068053
2025-07-02 16:04:32	1227	0.063457
2025-07-02 16:04:33	1228	0.058532
2025-07-02 16:04:34	1229	0.064113
2025-07-02 16:04:34	1229	0.065426
2025-07-02 16:04:36	1231	0.064113
2025-07-02 16:04:36	1231	0.060502
2025-07-02 16:04:37	1232	0.065426
2025-07-02 16:04:38	1233	0.062143
2025-07-02 16:04:39	1234	0.0628
2025-07-02 16:04:40	1235	0.061815
2025-07-02 16:04:41	1236	0.056562
2025-07-02 16:04:42	1237	0.057875
2025-07-02 16:04:43	1238	0.06083
2025-07-02 16:04:44	1239	0.065098
2025-07-02 16:04:45	1240	0.057547
2025-07-02 16:04:46	1241	0.062472
2025-07-02 16:04:47	1242	0.062143
2025-07-02 16:04:48	1243	0.06083
2025-07-02 16:04:49	1244	0.052951
2025-07-02 16:04:50	1245	0.060174
2025-07-02 16:04:51	1246	0.064441
2025-07-02 16:04:52	1247	0.059845
2025-07-02 16:04:53	1248	0.065098
2025-07-02 16:04:54	1249	0.058532
2025-07-02 16:04:54	1249	0.057875
2025-07-02 16:04:55	1250	0.061487
2025-07-02 16:04:56	1251	0.058532
2025-07-02 16:04:58	1253	0.055249
2025-07-02 16:04:59	1254	0.061487
2025-07-02 16:05:00	1255	0.0628

## Sheet: Pressure Data
dateTime	Relative time	G1	G2	G4	G5
2025-07-02 15:41:58	0	9.19e-06	0.0001	0.0001	-0.063181
2025-07-02 15:41:59	1	9.16e-06	0.0001	0.0001	-0.067558
2025-07-02 15:42:00	2	9.16e-06	0.0001	0.0001	-0.063181
2025-07-02 15:42:01	3	9.16e-06	0.0001	0.0001	-0.05005
2025-07-02 15:42:02	4	9.19e-06	0.0001	0.0001	-0.063181
2025-07-02 15:42:03	5	9.16e-06	0.0001	0.0001	-0.058804
2025-07-02 15:42:04	6	9.19e-06	0.0001	0.0001	-0.067558
2025-07-02 15:42:05	7	9.19e-06	0.0001	0.0001	-0.071935
2025-07-02 15:42:06	8	9.19e-06	0.0001	0.0001	-0.063181
2025-07-02 15:42:07	9	9.19e-06	0.0001	0.0001	-0.058804
2025-07-02 15:42:08	10	9.19e-06	0.0001	0.0001	-0.063181
2025-07-02 15:42:09	11	9.19e-06	0.0001	0.0001	-0.067558
2025-07-02 15:42:10	12	9.16e-06	0.0001	0.0001	-0.063181
2025-07-02 15:42:11	13	9.19e-06	0.0001	0.0001	-0.071935
2025-07-02 15:42:12	14	9.19e-06	0.0001	0.0001	-0.054427
2025-07-02 15:42:12	14	9.16e-06	0.0001	0.0001	-0.067558
2025-07-02 15:42:13	15	9.16e-06	0.0001	0.0001	-0.058804
2025-07-02 15:42:14	16	9.19e-06	0.0001	0.0001	-0.054427
2025-07-02 15:42:15	17	9.16e-06	0.0001	0.0001	-0.071935
2025-07-02 15:42:16	18	9.19e-06	0.0001	0.0001	-0.063181
2025-07-02 15:42:17	19	9.19e-06	0.0001	0.0001	-0.063181
2025-07-02 15:42:18	20	9.16e-06	0.0001	0.0001	-0.071935
2025-07-02 15:42:19	21	9.19e-06	0.0001	0.0001	-0.063181
2025-07-02 15:42:20	22	9.16e-06	0.0001	0.0001	-0.058804
2025-07-02 15:42:21	23	9.19e-06	0.0001	0.0001	-0.058804
2025-07-02 15:42:22	24	9.19e-06	0.0001	0.0001	-0.05005
2025-07-02 15:42:23	25	9.19e-06	0.0001	0.0001	-0.080689
2025-07-02 15:42:24	26	9.19e-06	0.0001	0.0001	-0.054427
2025-07-02 15:42:25	27	9.19e-06	0.0001	0.0001	-0.058804
2025-07-02 15:42:26	28	9.16e-06	0.0001	0.0001	-0.058804
2025-07-02 15:42:27	29	9.19e-06	0.0001	0.0001	-0.063181
2025-07-02 15:42:28	30	9.16e-06	0.0001	0.0001	-0.067558
2025-07-02 15:42:29	31	9.16e-06	0.0001	0.0001	-0.067558
2025-07-02 15:42:30	32	9.16e-06	0.0001	0.0001	-0.05005
2025-07-02 15:42:31	33	9.16e-06	0.0001	0.0001	-0.067558
2025-07-02 15:42:32	34	9.16e-06	0.0001	0.0001	-0.067558
2025-07-02 15:42:33	35	9.16e-06	0.0001	0.0001	-0.071935
2025-07-02 15:42:34	36	9.16e-06	0.0001	0.0001	-0.054427
2025-07-02 15:42:35	37	9.16e-06	0.0001	0.0001	-0.076312
2025-07-02 15:42:36	38	9.19e-06	0.0001	0.0001	-0.071935
2025-07-02 15:42:37	39	9.16e-06	0.0001	0.0001	-0.054427
2025-07-02 15:42:38	40	9.16e-06	0.0001	0.0001	-0.058804
2025-07-02 15:42:39	41	9.16e-06	0.0001	0.0001	-0.063181
2025-07-02 15:42:39	41	9.19e-06	0.0001	0.0001	-0.063181
2025-07-02 15:42:40	42	9.19e-06	0.0001	0.0001	-0.063181
2025-07-02 15:42:41	43	9.19e-06	0.0001	0.0001	-0.063181
2025-07-02 15:42:42	44	9.19e-06	0.0001	0.0001	-0.067558
2025-07-02 15:42:43	45	9.19e-06	0.0001	0.0001	-0.063181
2025-07-02 15:42:44	46	9.16e-06	0.0001	0.0001	-0.058804
2025-07-02 15:42:45	47	9.16e-06	0.0001	0.0001	-0.058804
2025-07-02 15:42:46	48	9.19e-06	0.0001	0.0001	-0.071935
2025-07-02 15:42:47	49	9.19e-06	0.0001	0.0001	-0.063181
2025-07-02 15:42:48	50	9.19e-06	0.0001	0.0001	-0.071935
2025-07-02 15:42:49	51	9.16e-06	0.0001	0.0001	-0.071935
2025-07-02 15:42:50	52	9.16e-06	0.0001	0.0001	-0.071935
2025-07-02 15:42:51	53	9.19e-06	0.0001	0.0001	-0.067558
2025-07-02 15:42:52	54	9.19e-06	0.0001	0.0001	-0.045674
2025-07-02 15:42:53	55	9.19e-06	0.0001	0.0001	-0.05005
2025-07-02 15:42:54	56	9.19e-06	0.0001	0.0001	-0.058804
2025-07-02 15:42:55	57	9.19e-06	0.0001	0.0001	-0.058804
2025-07-02 15:42:56	58	9.19e-06	0.0001	0.0001	-0.067558
2025-07-02 15:42:57	59	9.19e-06	0.0001	0.0001	-0.063181
2025-07-02 15:42:58	60	9.19e-06	0.0001	0.0001	-0.063181
2025-07-02 15:42:59	61	9.16e-06	0.0001	0.0001	-0.063181
2025-07-02 15:43:00	62	9.16e-06	0.0001	0.0001	-0.076312
2025-07-02 15:43:01	63	9.19e-06	0.0001	0.0001	-0.063181
2025-07-02 15:43:02	64	9.16e-06	0.0001	0.0001	-0.058804
2025-07-02 15:43:03	65	9.19e-06	0.0001	0.0001	-0.058804
2025-07-02 15:43:04	66	9.19e-06	0.0001	0.0001	-0.071935
2025-07-02 15:43:04	66	9.16e-06	0.0001	0.0001	-0.071935
2025-07-02 15:43:05	67	9.19e-06	0.0001	0.0001	-0.071935
2025-07-02 15:43:06	68	9.19e-06	0.0001	0.0001	-0.063181
2025-07-02 15:43:07	69	9.16e-06	0.0001	0.0001	-0.071935
2025-07-02 15:43:08	70	9.19e-06	0.0001	0.0001	-0.071935
2025-07-02 15:43:09	71	9.19e-06	0.0001	0.0001	-0.076312
2025-07-02 15:43:10	72	9.19e-06	0.0001	0.0001	-0.067558
2025-07-02 15:43:11	73	9.16e-06	0.0001	0.0001	-0.071935
2025-07-02 15:43:12	74	9.16e-06	0.0001	0.0001	-0.054427
2025-07-02 15:43:13	75	9.16e-06	0.0001	0.0001	-0.063181
2025-07-02 15:43:14	76	9.16e-06	0.0001	0.0001	-0.054427
2025-07-02 15:43:15	77	9.19e-06	0.0001	0.0001	-0.054427
2025-07-02 15:43:16	78	9.19e-06	0.0001	0.0001	-0.067558
2025-07-02 15:43:17	79	9.19e-06	0.0001	0.0001	-0.076312
2025-07-02 15:43:18	80	9.16e-06	0.0001	0.0001	-0.063181
2025-07-02 15:43:19	81	9.16e-06	0.0001	0.0001	-0.063181
2025-07-02 15:43:20	82	9.16e-06	0.0001	0.0001	-0.058804
2025-07-02 15:43:21	83	9.19e-06	0.0001	0.0001	-0.067558
2025-07-02 15:43:22	84	9.19e-06	0.0001	0.0001	-0.058804
2025-07-02 15:43:23	85	9.19e-06	0.0001	0.0001	-0.071935
2025-07-02 15:43:24	86	9.16e-06	0.0001	0.0001	-0.058804
2025-07-02 15:43:25	87	9.16e-06	0.0001	0.0001	-0.067558
2025-07-02 15:43:26	88	9.19e-06	0.0001	0.0001	-0.063181
2025-07-02 15:43:27	89	9.19e-06	0.0001	0.0001	-0.058804
2025-07-02 15:43:28	90	9.19e-06	0.0001	0.0001	-0.067558
2025-07-02 15:43:29	91	9.19e-06	0.0001	0.0001	-0.063181
2025-07-02 15:43:30	92	9.16e-06	0.0001	0.0001	-0.05005
2025-07-02 15:43:30	92	9.16e-06	0.0001	0.0001	-0.080689
2025-07-02 15:43:31	93	9.16e-06	0.0001	0.0001	-0.071935
2025-07-02 15:43:32	94	9.19e-06	0.0001	0.0001	-0.063181
2025-07-02 15:43:33	95	9.16e-06	0.0001	0.0001	-0.05005
2025-07-02 15:43:34	96	9.16e-06	0.0001	0.0001	-0.063181
2025-07-02 15:43:35	97	9.16e-06	0.0001	0.0001	-0.067558
2025-07-02 15:43:36	98	9.16e-06	0.0001	0.0001	-0.071935
2025-07-02 15:43:37	99	9.16e-06	0.0001	0.0001	-0.071935
2025-07-02 15:43:38	100	9.16e-06	0.0001	0.0001	-0.058804
2025-07-02 15:43:39	101	9.16e-06	0.0001	0.0001	-0.063181
2025-07-02 15:43:40	102	9.19e-06	0.0001	0.0001	-0.067558
2025-07-02 15:43:41	103	9.19e-06	0.0001	0.0001	-0.058804
2025-07-02 15:43:42	104	9.16e-06	0.0001	0.0001	-0.067558
2025-07-02 15:43:43	105	9.16e-06	0.0001	0.0001	-0.063181
2025-07-02 15:43:44	106	9.16e-06	0.0001	0.0001	-0.076312
2025-07-02 15:43:45	107	9.19e-06	0.0001	0.0001	-0.058804
2025-07-02 15:43:46	108	9.16e-06	0.0001	0.0001	-0.058804
2025-07-02 15:43:47	109	9.16e-06	0.0001	0.0001	-0.063181
2025-07-02 15:43:48	110	9.19e-06	0.0001	0.0001	-0.067558
2025-07-02 15:43:49	111	9.19e-06	0.0001	0.0001	-0.063181
2025-07-02 15:43:50	112	9.19e-06	0.0001	0.0001	-0.058804
2025-07-02 15:43:51	113	9.16e-06	0.0001	0.0001	-0.076312
2025-07-02 15:43:53	115	9.16e-06	0.0001	0.0001	-0.058804
2025-07-02 15:43:54	116	9.19e-06	0.0001	0.0001	-0.067558
2025-07-02 15:43:55	117	9.16e-06	0.0001	0.0001	-0.063181
2025-07-02 15:43:56	118	9.19e-06	0.0001	0.0001	-0.071935
2025-07-02 15:43:56	118	9.16e-06	0.0001	0.0001	-0.067558
2025-07-02 15:43:57	119	9.16e-06	0.0001	0.0001	-0.076312
2025-07-02 15:43:58	120	9.16e-06	0.0001	0.0001	-0.076312
2025-07-02 15:43:59	121	9.19e-06	0.0001	0.0001	-0.05005
2025-07-02 15:44:01	123	9.19e-06	0.0001	0.0001	-0.063181
2025-07-02 15:44:02	124	9.19e-06	0.0001	0.0001	-0.067558
2025-07-02 15:44:03	125	9.16e-06	0.0001	0.0001	-0.071935
2025-07-02 15:44:04	126	9.19e-06	0.0001	0.0001	-0.05005
2025-07-02 15:44:05	127	9.16e-06	0.0001	0.0001	-0.058804
2025-07-02 15:44:06	128	9.16e-06	0.0001	0.0001	-0.054427
2025-07-02 15:44:07	129	9.16e-06	0.0001	0.0001	-0.067558
2025-07-02 15:44:08	130	9.19e-06	0.0001	0.0001	-0.067558
2025-07-02 15:44:09	131	9.19e-06	0.0001	0.0001	-0.063181
2025-07-02 15:44:10	132	9.16e-06	0.0001	0.0001	-0.054427
2025-07-02 15:44:11	133	9.16e-06	0.0001	0.0001	-0.058804
2025-07-02 15:44:12	134	9.19e-06	0.0001	0.0001	-0.067558
2025-07-02 15:44:13	135	9.19e-06	0.0001	0.0001	-0.071935
2025-07-02 15:44:15	137	9.19e-06	0.0001	0.0001	-0.054427
2025-07-02 15:44:15	137	9.16e-06	0.0001	0.0001	-0.076312
2025-07-02 15:44:16	138	9.19e-06	0.0001	0.0001	-0.071935
2025-07-02 15:44:17	139	9.19e-06	0.0001	0.0001	-0.067558
2025-07-02 15:44:19	141	9.16e-06	0.0001	0.0001	-0.076312
2025-07-02 15:44:20	142	9.16e-06	0.0001	0.0001	-0.071935
2025-07-02 15:44:21	143	9.16e-06	0.0001	0.0001	-0.067558
2025-07-02 15:44:22	144	9.19e-06	0.0001	0.0001	-0.058804
2025-07-02 15:44:22	144	9.19e-06	0.0001	0.0001	-0.071935
2025-07-02 15:44:23	145	9.19e-06	0.0001	0.0001	-0.054427
2025-07-02 15:44:24	146	9.19e-06	0.0001	0.0001	-0.071935
2025-07-02 15:44:25	147	9.19e-06	0.0001	0.0001	-0.054427
2025-07-02 15:44:27	149	9.16e-06	0.0001	0.0001	-0.063181
2025-07-02 15:44:28	150	9.16e-06	0.0001	0.0001	-0.063181
2025-07-02 15:44:29	151	9.16e-06	0.0001	0.0001	-0.063181
2025-07-02 15:44:30	152	9.16e-06	0.0001	0.0001	-0.067558
2025-07-02 15:44:31	153	9.19e-06	0.0001	0.0001	-0.063181
2025-07-02 15:44:31	153	9.19e-06	0.0001	0.0001	-0.063181
2025-07-02 15:44:32	154	9.19e-06	0.0001	0.0001	-0.058804
2025-07-02 15:44:33	155	9.19e-06	0.0001	0.0001	-0.054427
2025-07-02 15:44:35	157	9.19e-06	0.0001	0.0001	-0.076312
2025-07-02 15:44:36	158	9.16e-06	0.0001	0.0001	-0.063181
2025-07-02 15:44:37	159	9.19e-06	0.0001	0.0001	-0.080689
2025-07-02 15:44:38	160	9.16e-06	0.0001	0.0001	-0.063181
2025-07-02 15:44:39	161	9.19e-06	0.0001	0.0001	-0.054427
2025-07-02 15:44:39	161	9.16e-06	0.0001	0.0001	-0.05005
2025-07-02 15:44:40	162	9.13e-06	0.0001	0.0001	-0.054427
2025-07-02 15:44:41	163	9.16e-06	0.0001	0.0001	-0.063181
2025-07-02 15:44:43	165	9.16e-06	0.0001	0.0001	-0.063181
2025-07-02 15:44:44	166	9.16e-06	0.0001	0.0001	-0.067558
2025-07-02 15:44:45	167	9.19e-06	0.0001	0.0001	-0.071935
2025-07-02 15:44:46	168	9.16e-06	0.0001	0.0001	-0.05005
2025-07-02 15:44:47	169	9.16e-06	0.0001	0.0001	-0.058804
2025-07-02 15:44:48	170	9.19e-06	0.0001	0.0001	-0.054427
2025-07-02 15:44:48	170	9.16e-06	0.0001	0.0001	-0.071935
2025-07-02 15:44:49	171	9.16e-06	0.0001	0.0001	-0.063181
2025-07-02 15:44:50	172	9.16e-06	0.0001	0.0001	-0.058804
2025-07-02 15:44:51	173	9.19e-06	0.0001	0.0001	-0.063181
2025-07-02 15:44:53	175	9.19e-06	0.0001	0.0001	-0.058804
2025-07-02 15:44:54	176	9.19e-06	0.0001	0.0001	-0.063181
2025-07-02 15:44:55	177	9.16e-06	0.0001	0.0001	-0.071935
2025-07-02 15:44:56	178	9.19e-06	0.0001	0.0001	-0.067558
2025-07-02 15:44:57	179	9.19e-06	0.0001	0.0001	-0.071935
2025-07-02 15:44:57	179	9.16e-06	0.0001	0.0001	-0.071935
2025-07-02 15:44:58	180	9.16e-06	0.0001	0.0001	-0.067558
2025-07-02 15:44:59	181	9.19e-06	0.0001	0.0001	-0.058804
2025-07-02 15:45:01	183	9.16e-06	0.0001	0.0001	-0.054427
2025-07-02 15:45:02	184	9.16e-06	0.0001	0.0001	-0.063181
2025-07-02 15:45:03	185	9.16e-06	0.0001	0.0001	-0.067558
2025-07-02 15:45:04	186	9.16e-06	0.0001	0.0001	-0.067558
2025-07-02 15:45:05	187	9.16e-06	0.0001	0.0001	-0.058804
2025-07-02 15:45:06	188	9.19e-06	0.0001	0.0001	-0.067558
2025-07-02 15:45:07	189	9.16e-06	0.0001	0.0001	-0.054427
2025-07-02 15:45:08	190	9.16e-06	0.0001	0.0001	-0.058804
2025-07-02 15:45:09	191	9.16e-06	0.0001	0.0001	-0.071935
2025-07-02 15:45:10	192	9.1e-06	0.0001	0.0001	-0.058804
2025-07-02 15:45:11	193	9.16e-06	0.0001	0.0001	-0.063181
2025-07-02 15:45:12	194	9.16e-06	0.0001	0.0001	-0.071935
2025-07-02 15:45:13	195	9.16e-06	0.0001	0.0001	-0.067558
2025-07-02 15:45:14	196	9.16e-06	0.0001	0.0001	-0.054427
2025-07-02 15:45:15	197	9.13e-06	0.0001	0.0001	-0.054427
2025-07-02 15:45:15	197	9.13e-06	0.0001	0.0001	-0.058804
2025-07-02 15:45:16	198	9.13e-06	0.0001	0.0001	-0.071935
2025-07-02 15:45:17	199	9.13e-06	0.0001	0.0001	-0.067558
2025-07-02 15:45:18	200	9.16e-06	0.0001	0.0001	-0.054427
2025-07-02 15:45:19	201	9.13e-06	0.0001	0.0001	-0.058804
2025-07-02 15:45:20	202	9.13e-06	0.0001	0.0001	-0.071935
2025-07-02 15:45:21	203	9.16e-06	0.0001	0.0001	-0.067558
2025-07-02 15:45:22	204	9.16e-06	0.0001	0.0001	-0.058804
2025-07-02 15:45:23	205	9.13e-06	0.0001	0.0001	-0.058804
2025-07-02 15:45:24	206	9.1e-06	0.0001	0.0001	-0.071935
2025-07-02 15:45:25	207	9.13e-06	0.0001	0.0001	-0.063181
2025-07-02 15:45:26	208	9.13e-06	0.0001	0.0001	-0.076312
2025-07-02 15:45:27	209	9.13e-06	0.0001	0.0001	-0.05005
2025-07-02 15:45:28	210	9.16e-06	0.0001	0.0001	-0.076312
2025-07-02 15:45:29	211	9.16e-06	0.0001	0.0001	-0.058804
2025-07-02 15:45:30	212	9.1e-06	0.0001	0.0001	-0.058804
2025-07-02 15:45:31	213	9.1e-06	0.0001	0.0001	-0.054427
2025-07-02 15:45:32	214	9.1e-06	0.0001	0.0001	-0.067558
2025-07-02 15:45:33	215	9.07e-06	0.0001	0.0001	-0.05005
2025-07-02 15:45:34	216	9.13e-06	0.0001	0.0001	-0.080689
2025-07-02 15:45:35	217	9.07e-06	0.0001	0.0001	-0.067558
2025-07-02 15:45:36	218	9.1e-06	0.0001	0.0001	-0.058804
2025-07-02 15:45:37	219	9.1e-06	0.0001	0.0001	-0.076312
2025-07-02 15:45:38	220	9.1e-06	0.0001	0.0001	-0.05005
2025-07-02 15:45:39	221	9.1e-06	0.0001	0.0001	-0.071935
2025-07-02 15:45:40	222	9.13e-06	0.0001	0.0001	-0.063181
2025-07-02 15:45:41	223	9.13e-06	0.0001	0.0001	-0.063181
2025-07-02 15:45:42	224	9.1e-06	0.0001	0.0001	-0.058804
2025-07-02 15:45:43	225	9.1e-06	0.0001	0.0001	-0.063181
2025-07-02 15:45:44	226	9.04e-06	0.0001	0.0001	-0.067558
2025-07-02 15:45:45	227	9.07e-06	0.0001	0.0001	-0.063181
2025-07-02 15:45:46	228	9.04e-06	0.0001	0.0001	-0.063181
2025-07-02 15:45:47	229	9.13e-06	0.0001	0.0001	-0.071935
2025-07-02 15:45:48	230	9.07e-06	0.0001	0.0001	-0.063181
2025-07-02 15:45:49	231	9.07e-06	0.0001	0.0001	-0.063181
2025-07-02 15:45:49	231	9.07e-06	0.0001	0.0001	-0.058804
2025-07-02 15:45:50	232	9.04e-06	0.0001	0.0001	-0.063181
2025-07-02 15:45:51	233	9.04e-06	0.0001	0.0001	-0.067558
2025-07-02 15:45:52	234	9.07e-06	0.0001	0.0001	-0.058804
2025-07-02 15:45:53	235	9.07e-06	0.0001	0.0001	-0.063181
2025-07-02 15:45:54	236	9.04e-06	0.0001	0.0001	-0.058804
2025-07-02 15:45:55	237	9.04e-06	0.0001	0.0001	-0.054427
2025-07-02 15:45:56	238	9.07e-06	0.0001	0.0001	-0.071935
2025-07-02 15:45:57	239	9.07e-06	0.0001	0.0001	-0.058804
2025-07-02 15:45:58	240	9.07e-06	0.0001	0.0001	-0.080689
2025-07-02 15:45:59	241	9.1e-06	0.0001	0.0001	-0.054427
2025-07-02 15:46:00	242	9.1e-06	0.0001	0.0001	-0.071935
2025-07-02 15:46:01	243	9.04e-06	0.0001	0.0001	-0.063181
2025-07-02 15:46:02	244	9.01e-06	0.0001	0.0001	-0.058804
2025-07-02 15:46:03	245	9.1e-06	0.0001	0.0001	-0.058804
2025-07-02 15:46:04	246	9.13e-06	0.0001	0.0001	-0.054427
2025-07-02 15:46:05	247	9.07e-06	0.0001	0.0001	-0.067558
2025-07-02 15:46:06	248	9.04e-06	0.0001	0.0001	-0.058804
2025-07-02 15:46:07	249	9.01e-06	0.0001	0.0001	-0.076312
2025-07-02 15:46:08	250	9.07e-06	0.0001	0.0001	-0.067558
2025-07-02 15:46:09	251	9.04e-06	0.0001	0.0001	-0.063181
2025-07-02 15:46:10	252	9.04e-06	0.0001	0.0001	-0.063181
2025-07-02 15:46:11	253	9.04e-06	0.0001	0.0001	-0.067558
2025-07-02 15:46:12	254	9.04e-06	0.0001	0.0001	-0.058804
2025-07-02 15:46:13	255	9.04e-06	0.0001	0.0001	-0.058804
2025-07-02 15:46:14	256	9.07e-06	0.0001	0.0001	-0.063181
2025-07-02 15:46:15	257	9.04e-06	0.0001	0.0001	-0.063181
2025-07-02 15:46:16	258	9.01e-06	0.0001	0.0001	-0.067558
2025-07-02 15:46:17	259	9.01e-06	0.0001	0.0001	-0.063181
2025-07-02 15:46:18	260	9.01e-06	0.0001	0.0001	-0.063181
2025-07-02 15:46:19	261	9.01e-06	0.0001	0.0001	-0.058804
2025-07-02 15:46:20	262	9.01e-06	0.0001	0.0001	-0.071935
2025-07-02 15:46:21	263	9.01e-06	0.0001	0.0001	-0.063181
2025-07-02 15:46:22	264	9.01e-06	0.0001	0.0001	-0.063181
2025-07-02 15:46:23	265	9.01e-06	0.0001	0.0001	-0.058804
2025-07-02 15:46:23	265	9.04e-06	0.0001	0.0001	-0.063181
2025-07-02 15:46:24	266	9.01e-06	0.0001	0.0001	-0.058804
2025-07-02 15:46:25	267	9.01e-06	0.0001	0.0001	-0.058804
2025-07-02 15:46:26	268	9.01e-06	0.0001	0.0001	-0.054427
2025-07-02 15:46:27	269	9.04e-06	0.0001	0.0001	-0.054427
2025-07-02 15:46:28	270	9.01e-06	0.0001	0.0001	-0.054427
2025-07-02 15:46:29	271	9.01e-06	0.0001	0.0001	-0.058804
2025-07-02 15:46:30	272	9.01e-06	0.0001	0.0001	-0.067558
2025-07-02 15:46:31	273	9.01e-06	0.0001	0.0001	-0.071935
2025-07-02 15:46:32	274	9.04e-06	0.0001	0.0001	-0.071935
2025-07-02 15:46:33	275	9.01e-06	0.0001	0.0001	-0.067558
2025-07-02 15:46:34	276	9.01e-06	0.0001	0.0001	-0.071935
2025-07-02 15:46:35	277	9.01e-06	0.0001	0.0001	-0.063181
2025-07-02 15:46:36	278	9.01e-06	0.0001	0.0001	-0.054427
2025-07-02 15:46:37	279	9.01e-06	0.0001	0.0001	-0.063181
2025-07-02 15:46:38	280	9.01e-06	0.0001	0.0001	-0.071935
2025-07-02 15:46:39	281	9.01e-06	0.0001	0.0001	-0.071935
2025-07-02 15:46:40	282	9.01e-06	0.0001	0.0001	-0.054427
2025-07-02 15:46:41	283	9.01e-06	0.0001	0.0001	-0.058804
2025-07-02 15:46:42	284	9.01e-06	0.0001	0.0001	-0.063181
2025-07-02 15:46:43	285	9.01e-06	0.0001	0.0001	-0.05005
2025-07-02 15:46:44	286	9.01e-06	0.0001	0.0001	-0.063181
2025-07-02 15:46:45	287	9.01e-06	0.0001	0.0001	-0.071935
2025-07-02 15:46:46	288	9.01e-06	0.0001	0.0001	-0.058804
2025-07-02 15:46:47	289	9.01e-06	0.0001	0.0001	-0.058804
2025-07-02 15:46:48	290	9.01e-06	0.0001	0.0001	-0.076312
2025-07-02 15:46:49	291	9.01e-06	0.0001	0.0001	-0.063181
2025-07-02 15:46:49	291	9.01e-06	0.0001	0.0001	-0.058804
2025-07-02 15:46:50	292	9.01e-06	0.0001	0.0001	-0.063181
2025-07-02 15:46:51	293	9.01e-06	0.0001	0.0001	-0.067558
2025-07-02 15:46:52	294	9.01e-06	0.0001	0.0001	-0.054427
2025-07-02 15:46:53	295	9.01e-06	0.0001	0.0001	-0.058804
2025-07-02 15:46:54	296	9.01e-06	0.0001	0.0001	-0.058804
2025-07-02 15:46:55	297	9.01e-06	0.0001	0.0001	-0.058804
2025-07-02 15:46:56	298	9.01e-06	0.0001	0.0001	-0.067558
2025-07-02 15:46:57	299	9.01e-06	0.0001	0.0001	-0.071935
2025-07-02 15:46:58	300	9.01e-06	0.0001	0.0001	-0.067558
2025-07-02 15:46:59	301	9.01e-06	0.0001	0.0001	-0.067558
2025-07-02 15:47:00	302	9.01e-06	0.0001	0.0001	-0.063181
2025-07-02 15:47:01	303	9.01e-06	0.0001	0.0001	-0.058804
2025-07-02 15:47:02	304	9.01e-06	0.0001	0.0001	-0.067558
2025-07-02 15:47:03	305	9.04e-06	0.0001	0.0001	-0.054427
2025-07-02 15:47:04	306	9.01e-06	0.0001	0.0001	-0.054427
2025-07-02 15:47:05	307	9.01e-06	0.0001	0.0001	-0.067558
2025-07-02 15:47:06	308	9.01e-06	0.0001	0.0001	-0.058804
2025-07-02 15:47:07	309	9.01e-06	0.0001	0.0001	-0.076312
2025-07-02 15:47:08	310	9.01e-06	0.0001	0.0001	-0.054427
2025-07-02 15:47:09	311	9.01e-06	0.0001	0.0001	-0.067558
2025-07-02 15:47:10	312	9.01e-06	0.0001	0.0001	-0.045674
2025-07-02 15:47:11	313	9.01e-06	0.0001	0.0001	-0.071935
2025-07-02 15:47:12	314	9.01e-06	0.0001	0.0001	-0.067558
2025-07-02 15:47:13	315	9.01e-06	0.0001	0.0001	-0.067558
2025-07-02 15:47:14	316	9.04e-06	0.0001	0.0001	-0.067558
2025-07-02 15:47:15	317	9.04e-06	0.0001	0.0001	-0.058804
2025-07-02 15:47:15	317	9.01e-06	0.0001	0.0001	-0.05005
2025-07-02 15:47:16	318	9.01e-06	0.0001	0.0001	-0.054427
2025-07-02 15:47:17	319	9.01e-06	0.0001	0.0001	-0.058804
2025-07-02 15:47:18	320	9.01e-06	0.0001	0.0001	-0.076312
2025-07-02 15:47:19	321	9.01e-06	0.0001	0.0001	-0.063181
2025-07-02 15:47:20	322	9.01e-06	0.0001	0.0001	-0.058804
2025-07-02 15:47:21	323	9.01e-06	0.0001	0.0001	-0.071935
2025-07-02 15:47:22	324	9.01e-06	0.0001	0.0001	-0.071935
2025-07-02 15:47:23	325	9.04e-06	0.0001	0.0001	-0.058804
2025-07-02 15:47:24	326	9.01e-06	0.0001	0.0001	-0.063181
2025-07-02 15:47:25	327	9.01e-06	0.0001	0.0001	-0.058804
2025-07-02 15:47:26	328	9.01e-06	0.0001	0.0001	-0.067558
2025-07-02 15:47:27	329	9.01e-06	0.0001	0.0001	-0.041297
2025-07-02 15:47:28	330	9.01e-06	0.0001	0.0001	-0.054427
2025-07-02 15:47:29	331	9.01e-06	0.0001	0.0001	-0.063181
2025-07-02 15:47:30	332	9.01e-06	0.0001	0.0001	-0.058804
2025-07-02 15:47:31	333	9.01e-06	0.0001	0.0001	-0.045674
2025-07-02 15:47:32	334	9.01e-06	0.0001	0.0001	-0.063181
2025-07-02 15:47:33	335	9.01e-06	0.0001	0.0001	-0.071935
2025-07-02 15:47:34	336	9.01e-06	0.0001	0.0001	-0.063181
2025-07-02 15:47:35	337	9.01e-06	0.0001	0.0001	-0.063181
2025-07-02 15:47:36	338	9.01e-06	0.0001	0.0001	-0.067558
2025-07-02 15:47:37	339	9.01e-06	0.0001	0.0001	-0.058804
2025-07-02 15:47:38	340	9.01e-06	0.0001	0.0001	-0.054427
2025-07-02 15:47:39	341	9.01e-06	0.0001	0.0001	-0.067558
2025-07-02 15:47:40	342	9.01e-06	0.0001	0.0001	-0.063181
2025-07-02 15:47:41	343	9.01e-06	0.0001	0.0001	-0.058804
2025-07-02 15:47:41	343	9.01e-06	0.0001	0.0001	-0.067558
2025-07-02 15:47:42	344	9.01e-06	0.0001	0.0001	-0.063181
2025-07-02 15:47:43	345	9.01e-06	0.0001	0.0001	-0.058804
2025-07-02 15:47:44	346	9.01e-06	0.0001	0.0001	-0.067558
2025-07-02 15:47:45	347	9.01e-06	0.0001	0.0001	-0.067558
2025-07-02 15:47:46	348	9.04e-06	0.0001	0.0001	-0.067558
2025-07-02 15:47:47	349	9.01e-06	0.0001	0.0001	-0.063181
2025-07-02 15:47:48	350	9.01e-06	0.0001	0.0001	-0.063181
2025-07-02 15:47:49	351	9.01e-06	0.0001	0.0001	-0.058804
2025-07-02 15:47:50	352	9.01e-06	0.0001	0.0001	-0.063181
2025-07-02 15:47:51	353	9.01e-06	0.0001	0.0001	-0.05005
2025-07-02 15:47:52	354	9.01e-06	0.0001	0.0001	-0.071935
2025-07-02 15:47:53	355	9.01e-06	0.0001	0.0001	-0.067558
2025-07-02 15:47:54	356	9.01e-06	0.0001	0.0001	-0.071935
2025-07-02 15:47:55	357	9.01e-06	0.0001	0.0001	-0.058804
2025-07-02 15:47:56	358	9.01e-06	0.0001	0.0001	-0.067558
2025-07-02 15:47:57	359	9.04e-06	0.0001	0.0001	-0.071935
2025-07-02 15:47:58	360	9.01e-06	0.0001	0.0001	-0.063181
2025-07-02 15:47:59	361	9.01e-06	0.0001	0.0001	-0.058804
2025-07-02 15:48:00	362	9.04e-06	0.0001	0.0001	-0.058804
2025-07-02 15:48:01	363	9.01e-06	0.0001	0.0001	-0.058804
2025-07-02 15:48:02	364	9.01e-06	0.0001	0.0001	-0.067558
2025-07-02 15:48:03	365	9.01e-06	0.0001	0.0001	-0.063181
2025-07-02 15:48:04	366	9.01e-06	0.0001	0.0001	-0.071935
2025-07-02 15:48:05	367	9.01e-06	0.0001	0.0001	-0.067558
2025-07-02 15:48:06	368	9.01e-06	0.0001	0.0001	-0.058804
2025-07-02 15:48:07	369	9.01e-06	0.0001	0.0001	-0.067558
2025-07-02 15:48:07	369	9.01e-06	0.0001	0.0001	-0.058804
2025-07-02 15:48:08	370	9.01e-06	0.0001	0.0001	-0.054427
2025-07-02 15:48:09	371	9.01e-06	0.0001	0.0001	-0.054427
2025-07-02 15:48:10	372	9.01e-06	0.0001	0.0001	-0.063181
2025-07-02 15:48:11	373	9.01e-06	0.0001	0.0001	-0.067558
2025-07-02 15:48:12	374	9.01e-06	0.0001	0.0001	-0.054427
2025-07-02 15:48:13	375	9.01e-06	0.0001	0.0001	-0.067558
2025-07-02 15:48:14	376	9.01e-06	0.0001	0.0001	-0.058804
2025-07-02 15:48:15	377	9.01e-06	0.0001	0.0001	-0.054427
2025-07-02 15:48:16	378	9.01e-06	0.0001	0.0001	-0.067558
2025-07-02 15:48:17	379	9.01e-06	0.0001	0.0001	-0.067558
2025-07-02 15:48:18	380	9.01e-06	0.0001	0.0001	-0.058804
2025-07-02 15:48:19	381	9.01e-06	0.0001	0.0001	-0.063181
2025-07-02 15:48:20	382	9.01e-06	0.0001	0.0001	-0.063181
2025-07-02 15:48:21	383	9.04e-06	0.0001	0.0001	-0.063181
2025-07-02 15:48:22	384	9.01e-06	0.0001	0.0001	-0.076312
2025-07-02 15:48:23	385	9.01e-06	0.0001	0.0001	-0.058804
2025-07-02 15:48:24	386	9.01e-06	0.0001	0.0001	-0.058804
2025-07-02 15:48:25	387	9.01e-06	0.0001	0.0001	-0.067558
2025-07-02 15:48:26	388	9.04e-06	0.0001	0.0001	-0.05005
2025-07-02 15:48:27	389	9.01e-06	0.0001	0.0001	-0.058804
2025-07-02 15:48:28	390	9.04e-06	0.0001	0.0001	-0.067558
2025-07-02 15:48:29	391	9.01e-06	0.0001	0.0001	-0.080689
2025-07-02 15:48:30	392	8.98e-06	0.0001	0.0001	-0.054427
2025-07-02 15:48:31	393	9.01e-06	0.0001	0.0001	-0.054427
2025-07-02 15:48:32	394	9.01e-06	0.0001	0.0001	-0.076312
2025-07-02 15:48:33	395	9.01e-06	0.0001	0.0001	-0.071935
2025-07-02 15:48:34	396	9.01e-06	0.0001	0.0001	-0.063181
2025-07-02 15:48:35	397	9.01e-06	0.0001	0.0001	-0.058804
2025-07-02 15:48:37	399	9.01e-06	0.0001	0.0001	-0.071935
2025-07-02 15:48:38	400	9.01e-06	0.0001	0.0001	-0.045674
2025-07-02 15:48:39	401	9.01e-06	0.0001	0.0001	-0.063181
2025-07-02 15:48:40	402	9.01e-06	0.0001	0.0001	-0.063181
2025-07-02 15:48:41	403	9.01e-06	0.0001	0.0001	-0.063181
2025-07-02 15:48:42	404	9.01e-06	0.0001	0.0001	-0.054427
2025-07-02 15:48:42	404	9.01e-06	0.0001	0.0001	-0.05005
2025-07-02 15:48:43	405	9.01e-06	0.0001	0.0001	-0.05005
2025-07-02 15:48:45	407	9.01e-06	0.0001	0.0001	-0.05005
2025-07-02 15:48:46	408	9.01e-06	0.0001	0.0001	-0.067558
2025-07-02 15:48:47	409	9.01e-06	0.0001	0.0001	-0.063181
2025-07-02 15:48:48	410	9.01e-06	0.0001	0.0001	-0.067558
2025-07-02 15:48:49	411	9.01e-06	0.0001	0.0001	-0.067558
2025-07-02 15:48:50	412	9.01e-06	0.0001	0.0001	-0.063181
2025-07-02 15:48:50	412	9.01e-06	0.0001	0.0001	-0.080689
2025-07-02 15:48:51	413	9.01e-06	0.0001	0.0001	-0.067558
2025-07-02 15:48:53	415	9.01e-06	0.0001	0.0001	-0.067558
2025-07-02 15:48:54	416	9.01e-06	0.0001	0.0001	-0.05005
2025-07-02 15:48:55	417	9.01e-06	0.0001	0.0001	-0.067558
2025-07-02 15:48:56	418	9.01e-06	0.0001	0.0001	-0.067558
2025-07-02 15:48:57	419	8.98e-06	0.0001	0.0001	-0.067558
2025-07-02 15:48:58	420	9.01e-06	0.0001	0.0001	-0.058804
2025-07-02 15:48:59	421	9.01e-06	0.0001	0.0001	-0.063181
2025-07-02 15:48:59	421	9.01e-06	0.0001	0.0001	-0.067558
2025-07-02 15:49:01	423	9.01e-06	0.0001	0.0001	-0.063181
2025-07-02 15:49:02	424	9.01e-06	0.0001	0.0001	-0.071935
2025-07-02 15:49:03	425	9.01e-06	0.0001	0.0001	-0.063181
2025-07-02 15:49:04	426	9.01e-06	0.0001	0.0001	-0.054427
2025-07-02 15:49:05	427	9.01e-06	0.0001	0.0001	-0.067558
2025-07-02 15:49:06	428	9.01e-06	0.0001	0.0001	-0.063181
2025-07-02 15:49:07	429	8.98e-06	0.0001	0.0001	-0.058804
2025-07-02 15:49:08	430	9.01e-06	0.0001	0.0001	-0.067558
2025-07-02 15:49:08	430	9.01e-06	0.0001	0.0001	-0.054427
2025-07-02 15:49:09	431	9.01e-06	0.0001	0.0001	-0.067558
2025-07-02 15:49:11	433	9.01e-06	0.0001	0.0001	-0.054427
2025-07-02 15:49:12	434	9.01e-06	0.0001	0.0001	-0.071935
2025-07-02 15:49:13	435	9.01e-06	0.0001	0.0001	-0.063181
2025-07-02 15:49:14	436	9.01e-06	0.0001	0.0001	-0.063181
2025-07-02 15:49:15	437	9.01e-06	0.0001	0.0001	-0.058804
2025-07-02 15:49:16	438	9.01e-06	0.0001	0.0001	-0.067558
2025-07-02 15:49:17	439	9.01e-06	0.0001	0.0001	-0.063181
2025-07-02 15:49:17	439	9.01e-06	0.0001	0.0001	-0.063181
2025-07-02 15:49:19	441	9.01e-06	0.0001	0.0001	-0.067558
2025-07-02 15:49:20	442	9.01e-06	0.0001	0.0001	-0.076312
2025-07-02 15:49:21	443	9.01e-06	0.0001	0.0001	-0.063181
2025-07-02 15:49:22	444	9.01e-06	0.0001	0.0001	-0.063181
2025-07-02 15:49:23	445	9.01e-06	0.0001	0.0001	-0.063181
2025-07-02 15:49:24	446	9.01e-06	0.0001	0.0001	-0.063181
2025-07-02 15:49:25	447	8.98e-06	0.0001	0.0001	-0.076312
2025-07-02 15:49:25	447	9.01e-06	0.0001	0.0001	-0.067558
2025-07-02 15:49:26	448	9.01e-06	0.0001	0.0001	-0.071935
2025-07-02 15:49:27	449	9.01e-06	0.0001	0.0001	-0.058804
2025-07-02 15:49:28	450	9.01e-06	0.0001	0.0001	-0.058804
2025-07-02 15:49:29	451	9.01e-06	0.0001	0.0001	-0.05005
2025-07-02 15:49:30	452	9.01e-06	0.0001	0.0001	-0.076312
2025-07-02 15:49:31	453	9.01e-06	0.0001	0.0001	-0.045674
2025-07-02 15:49:32	454	9.01e-06	0.0001	0.0001	-0.054427
2025-07-02 15:49:33	455	9.01e-06	0.0001	0.0001	-0.067558
2025-07-02 15:49:34	456	9.01e-06	0.0001	0.0001	-0.063181
2025-07-02 15:49:35	457	9.01e-06	0.0001	0.0001	-0.071935
2025-07-02 15:49:36	458	9.01e-06	0.0001	0.0001	-0.076312
2025-07-02 15:49:37	459	9.01e-06	0.0001	0.0001	-0.058804
2025-07-02 15:49:38	460	9.01e-06	0.0001	0.0001	-0.063181
2025-07-02 15:49:39	461	9.01e-06	0.0001	0.0001	-0.071935
2025-07-02 15:49:40	462	9.01e-06	0.0001	0.0001	-0.05005
2025-07-02 15:49:41	463	9.01e-06	0.0001	0.0001	-0.058804
2025-07-02 15:49:42	464	9.01e-06	0.0001	0.0001	-0.063181
2025-07-02 15:49:43	465	9.01e-06	0.0001	0.0001	-0.071935
2025-07-02 15:49:44	466	9.01e-06	0.0001	0.0001	-0.063181
2025-07-02 15:49:45	467	9.01e-06	0.0001	0.0001	-0.063181
2025-07-02 15:49:46	468	9.01e-06	0.0001	0.0001	-0.063181
2025-07-02 15:49:47	469	9.01e-06	0.0001	0.0001	-0.058804
2025-07-02 15:49:48	470	9.01e-06	0.0001	0.0001	-0.054427
2025-07-02 15:49:49	471	9.01e-06	0.0001	0.0001	-0.054427
2025-07-02 15:49:50	472	9.01e-06	0.0001	0.0001	-0.032543
2025-07-02 15:49:51	473	8.98e-06	0.0001	0.0001	-0.05005
2025-07-02 15:49:52	474	9.01e-06	0.0001	0.0001	-0.071935
2025-07-02 15:49:53	475	9.04e-06	0.0001	0.0001	-0.063181
2025-07-02 15:49:54	476	9.04e-06	0.0001	0.0001	-0.05005
2025-07-02 15:49:55	477	9.01e-06	0.0001	0.0001	-0.058804
2025-07-02 15:49:56	478	8.98e-06	0.0001	0.0001	-0.071935
2025-07-02 15:49:57	479	9.01e-06	0.0001	0.0001	-0.063181
2025-07-02 15:49:58	480	9.01e-06	0.0001	0.0001	-0.054427
2025-07-02 15:49:59	481	9.01e-06	0.0001	0.0001	-0.063181
2025-07-02 15:50:00	482	9.01e-06	0.0001	0.0001	-0.058804
2025-07-02 15:50:01	483	9.01e-06	0.0001	0.0001	-0.067558
2025-07-02 15:50:02	484	9.01e-06	0.0001	0.0001	-0.05005
2025-07-02 15:50:03	485	9.01e-06	0.0001	0.0001	-0.063181
2025-07-02 15:50:04	486	9.01e-06	0.0001	0.0001	-0.063181
2025-07-02 15:50:05	487	9.01e-06	0.0001	0.0001	-0.063181
2025-07-02 15:50:06	488	9.01e-06	0.0001	0.0001	-0.076312
2025-07-02 15:50:07	489	9.01e-06	0.0001	0.0001	-0.071935
2025-07-02 15:50:08	490	9.01e-06	0.0001	0.0001	-0.067558
2025-07-02 15:50:09	491	9.01e-06	0.0001	0.0001	-0.067558
2025-07-02 15:50:09	491	9.01e-06	0.0001	0.0001	-0.067558
2025-07-02 15:50:10	492	9.01e-06	0.0001	0.0001	-0.058804
2025-07-02 15:50:11	493	9.01e-06	0.0001	0.0001	-0.058804
2025-07-02 15:50:12	494	9.01e-06	0.0001	0.0001	-0.054427
2025-07-02 15:50:13	495	9.01e-06	0.0001	0.0001	-0.063181
2025-07-02 15:50:14	496	9.01e-06	0.0001	0.0001	-0.071935
2025-07-02 15:50:15	497	9.01e-06	0.0001	0.0001	-0.063181
2025-07-02 15:50:16	498	9.01e-06	0.0001	0.0001	-0.067558
2025-07-02 15:50:17	499	9.01e-06	0.0001	0.0001	-0.067558
2025-07-02 15:50:18	500	9.01e-06	0.0001	0.0001	-0.067558
2025-07-02 15:50:19	501	9.01e-06	0.0001	0.0001	-0.080689
2025-07-02 15:50:20	502	9.01e-06	0.0001	0.0001	-0.058804
2025-07-02 15:50:21	503	9.01e-06	0.0001	0.0001	-0.071935
2025-07-02 15:50:22	504	9.01e-06	0.0001	0.0001	-0.071935
2025-07-02 15:50:23	505	9.01e-06	0.0001	0.0001	-0.054427
2025-07-02 15:50:24	506	9.01e-06	0.0001	0.0001	-0.054427
2025-07-02 15:50:25	507	9.04e-06	0.0001	0.0001	-0.067558
2025-07-02 15:50:26	508	9.01e-06	0.0001	0.0001	-0.058804
2025-07-02 15:50:27	509	9.01e-06	0.0001	0.0001	-0.067558
2025-07-02 15:50:28	510	9.01e-06	0.0001	0.0001	-0.058804
2025-07-02 15:50:29	511	9.01e-06	0.0001	0.0001	-0.071935
2025-07-02 15:50:30	512	9.01e-06	0.0001	0.0001	-0.063181
2025-07-02 15:50:31	513	9.01e-06	0.0001	0.0001	-0.076312
2025-07-02 15:50:32	514	9.01e-06	0.0001	0.0001	-0.080689
2025-07-02 15:50:33	515	9.01e-06	0.0001	0.0001	-0.067558
2025-07-02 15:50:34	516	9.01e-06	0.0001	0.0001	-0.063181
2025-07-02 15:50:35	517	9.01e-06	0.0001	0.0001	-0.067558
2025-07-02 15:50:36	518	9.01e-06	0.0001	0.0001	-0.067558
2025-07-02 15:50:37	519	9.01e-06	0.0001	0.0001	-0.063181
2025-07-02 15:50:38	520	9.01e-06	0.0001	0.0001	-0.071935
2025-07-02 15:50:39	521	9.01e-06	0.0001	0.0001	-0.063181
2025-07-02 15:50:40	522	9.01e-06	0.0001	0.0001	-0.063181
2025-07-02 15:50:41	523	9.01e-06	0.0001	0.0001	-0.071935
2025-07-02 15:50:42	524	9.01e-06	0.0001	0.0001	-0.063181
2025-07-02 15:50:43	525	9.01e-06	0.0001	0.0001	-0.054427
2025-07-02 15:50:43	525	9.01e-06	0.0001	0.0001	-0.058804
2025-07-02 15:50:45	527	9.01e-06	0.0001	0.0001	-0.054427
2025-07-02 15:50:45	527	9.01e-06	0.0001	0.0001	-0.05005
2025-07-02 15:50:46	528	9.01e-06	0.0001	0.0001	-0.067558
2025-07-02 15:50:47	529	9.01e-06	0.0001	0.0001	-0.058804
2025-07-02 15:50:48	530	9.01e-06	0.0001	0.0001	-0.067558
2025-07-02 15:50:49	531	9.01e-06	0.0001	0.0001	-0.054427
2025-07-02 15:50:50	532	9.01e-06	0.0001	0.0001	-0.071935
2025-07-02 15:50:51	533	9.04e-06	0.0001	0.0001	-0.080689
2025-07-02 15:50:52	534	9.01e-06	0.0001	0.0001	-0.063181
2025-07-02 15:50:53	535	9.01e-06	0.0001	0.0001	-0.076312
2025-07-02 15:50:54	536	9.01e-06	0.0001	0.0001	-0.063181
2025-07-02 15:50:55	537	9.01e-06	0.0001	0.0001	-0.071935
2025-07-02 15:50:56	538	9.01e-06	0.0001	0.0001	-0.071935
2025-07-02 15:50:57	539	9.01e-06	0.0001	0.0001	-0.054427
2025-07-02 15:50:58	540	9.01e-06	0.0001	0.0001	-0.063181
2025-07-02 15:50:59	541	9.04e-06	0.0001	0.0001	-0.063181
2025-07-02 15:51:00	542	9.01e-06	0.0001	0.0001	-0.063181
2025-07-02 15:51:01	543	9.04e-06	0.0001	0.0001	-0.058804
2025-07-02 15:51:02	544	9.01e-06	0.0001	0.0001	-0.067558
2025-07-02 15:51:03	545	9.01e-06	0.0001	0.0001	-0.067558
2025-07-02 15:51:04	546	9.01e-06	0.0001	0.0001	-0.058804
2025-07-02 15:51:05	547	9.01e-06	0.0001	0.0001	-0.05005
2025-07-02 15:51:06	548	9.01e-06	0.0001	0.0001	-0.054427
2025-07-02 15:51:07	549	9.01e-06	0.0001	0.0001	-0.058804
2025-07-02 15:51:08	550	9.01e-06	0.0001	0.0001	-0.067558
2025-07-02 15:51:09	551	9.01e-06	0.0001	0.0001	-0.05005
2025-07-02 15:51:09	551	9.01e-06	0.0001	0.0001	-0.054427
2025-07-02 15:51:10	552	9.01e-06	0.0001	0.0001	-0.063181
2025-07-02 15:51:11	553	9.01e-06	0.0001	0.0001	-0.054427
2025-07-02 15:51:12	554	9.01e-06	0.0001	0.0001	-0.054427
2025-07-02 15:51:13	555	9.01e-06	0.0001	0.0001	-0.058804
2025-07-02 15:51:14	556	9.01e-06	0.0001	0.0001	-0.058804
2025-07-02 15:51:15	557	9.01e-06	0.0001	0.0001	-0.067558
2025-07-02 15:51:16	558	9.01e-06	0.0001	0.0001	-0.063181
2025-07-02 15:51:17	559	9.01e-06	0.0001	0.0001	-0.063181
2025-07-02 15:51:18	560	9.04e-06	0.0001	0.0001	-0.067558
2025-07-02 15:51:19	561	9.01e-06	0.0001	0.0001	-0.067558
2025-07-02 15:51:20	562	9.01e-06	0.0001	0.0001	-0.058804
2025-07-02 15:51:21	563	9.01e-06	0.0001	0.0001	-0.063181
2025-07-02 15:51:22	564	9.01e-06	0.0001	0.0001	-0.058804
2025-07-02 15:51:23	565	9.01e-06	0.0001	0.0001	-0.067558
2025-07-02 15:51:24	566	9.01e-06	0.0001	0.0001	-0.063181
2025-07-02 15:51:25	567	8.98e-06	0.0001	0.0001	-0.071935
2025-07-02 15:51:26	568	9.01e-06	0.0001	0.0001	-0.063181
2025-07-02 15:51:27	569	9.01e-06	0.0001	0.0001	-0.071935
2025-07-02 15:51:28	570	9.01e-06	0.0001	0.0001	-0.071935
2025-07-02 15:51:29	571	9.01e-06	0.0001	0.0001	-0.071935
2025-07-02 15:51:30	572	9.01e-06	0.0001	0.0001	-0.067558
2025-07-02 15:51:31	573	9.01e-06	0.0001	0.0001	-0.063181
2025-07-02 15:51:32	574	9.01e-06	0.0001	0.0001	-0.076312
2025-07-02 15:51:33	575	9.01e-06	0.0001	0.0001	-0.05005
2025-07-02 15:51:34	576	9.01e-06	0.0001	0.0001	-0.063181
2025-07-02 15:51:35	577	9.01e-06	0.0001	0.0001	-0.067558
2025-07-02 15:51:35	577	9.01e-06	0.0001	0.0001	-0.063181
2025-07-02 15:51:36	578	9.01e-06	0.0001	0.0001	-0.080689
2025-07-02 15:51:37	579	9.01e-06	0.0001	0.0001	-0.063181
2025-07-02 15:51:38	580	9.01e-06	0.0001	0.0001	-0.063181
2025-07-02 15:51:39	581	9.01e-06	0.0001	0.0001	-0.071935
2025-07-02 15:51:40	582	9.04e-06	0.0001	0.0001	-0.063181
2025-07-02 15:51:41	583	9.01e-06	0.0001	0.0001	-0.071935
2025-07-02 15:51:42	584	9.01e-06	0.0001	0.0001	-0.054427
2025-07-02 15:51:43	585	9.01e-06	0.0001	0.0001	-0.076312
2025-07-02 15:51:44	586	9.01e-06	0.0001	0.0001	-0.067558
2025-07-02 15:51:45	587	9.01e-06	0.0001	0.0001	-0.058804
2025-07-02 15:51:46	588	9.01e-06	0.0001	0.0001	-0.067558
2025-07-02 15:51:47	589	9.01e-06	0.0001	0.0001	-0.071935
2025-07-02 15:51:48	590	9.01e-06	0.0001	0.0001	-0.076312
2025-07-02 15:51:49	591	9.01e-06	0.0001	0.0001	-0.058804
2025-07-02 15:51:50	592	8.98e-06	0.0001	0.0001	-0.058804
2025-07-02 15:51:51	593	9.01e-06	0.0001	0.0001	-0.063181
2025-07-02 15:51:52	594	9.01e-06	0.0001	0.0001	-0.085066
2025-07-02 15:51:53	595	9.01e-06	0.0001	0.0001	-0.058804
2025-07-02 15:51:54	596	9.01e-06	0.0001	0.0001	-0.063181
2025-07-02 15:51:55	597	9.01e-06	0.0001	0.0001	-0.05005
2025-07-02 15:51:56	598	9.01e-06	0.0001	0.0001	-0.054427
2025-07-02 15:51:57	599	9.01e-06	0.0001	0.0001	-0.067558
2025-07-02 15:51:58	600	9.01e-06	0.0001	0.0001	-0.058804
2025-07-02 15:51:59	601	9.01e-06	0.0001	0.0001	-0.071935
2025-07-02 15:52:00	602	9.01e-06	0.0001	0.0001	-0.05005
2025-07-02 15:52:01	603	9.04e-06	0.0001	0.0001	-0.058804
2025-07-02 15:52:01	603	9.01e-06	0.0001	0.0001	-0.076312
2025-07-02 15:52:02	604	9.01e-06	0.0001	0.0001	-0.071935
2025-07-02 15:52:03	605	9.01e-06	0.0001	0.0001	-0.054427
2025-07-02 15:52:04	606	9.01e-06	0.0001	0.0001	-0.058804
2025-07-02 15:52:05	607	9.01e-06	0.0001	0.0001	-0.067558
2025-07-02 15:52:06	608	9.01e-06	0.0001	0.0001	-0.054427
2025-07-02 15:52:07	609	9.01e-06	0.0001	0.0001	-0.063181
2025-07-02 15:52:08	610	9.01e-06	0.0001	0.0001	-0.067558
2025-07-02 15:52:09	611	9.01e-06	0.0001	0.0001	-0.067558
2025-07-02 15:52:10	612	9.01e-06	0.0001	0.0001	-0.067558
2025-07-02 15:52:11	613	9.01e-06	0.0001	0.0001	-0.067558
2025-07-02 15:52:13	615	9.01e-06	0.0001	0.0001	-0.063181
2025-07-02 15:52:14	616	9.01e-06	0.0001	0.0001	-0.063181
2025-07-02 15:52:15	617	9.01e-06	0.0001	0.0001	-0.071935
2025-07-02 15:52:16	618	9.01e-06	0.0001	0.0001	-0.063181
2025-07-02 15:52:17	619	9.01e-06	0.0001	0.0001	-0.054427
2025-07-02 15:52:18	620	9.01e-06	0.0001	0.0001	-0.063181
2025-07-02 15:52:18	620	9.01e-06	0.0001	0.0001	-0.045674
2025-07-02 15:52:19	621	9.01e-06	0.0001	0.0001	-0.063181
2025-07-02 15:52:21	623	9.01e-06	0.0001	0.0001	-0.05005
2025-07-02 15:52:22	624	9.01e-06	0.0001	0.0001	-0.058804
2025-07-02 15:52:23	625	9.01e-06	0.0001	0.0001	-0.063181
2025-07-02 15:52:24	626	9.01e-06	0.0001	0.0001	-0.063181
2025-07-02 15:52:25	627	9.04e-06	0.0001	0.0001	-0.058804
2025-07-02 15:52:26	628	9.01e-06	0.0001	0.0001	-0.058804
2025-07-02 15:52:27	629	9.01e-06	0.0001	0.0001	-0.063181
2025-07-02 15:52:28	630	9.01e-06	0.0001	0.0001	-0.080689
2025-07-02 15:52:29	631	9.01e-06	0.0001	0.0001	-0.063181
2025-07-02 15:52:30	632	9.01e-06	0.0001	0.0001	-0.063181
2025-07-02 15:52:31	633	9.04e-06	0.0001	0.0001	-0.063181
2025-07-02 15:52:32	634	9.01e-06	0.0001	0.0001	-0.067558
2025-07-02 15:52:33	635	9.01e-06	0.0001	0.0001	-0.063181
2025-07-02 15:52:34	636	9.01e-06	0.0001	0.0001	-0.058804
2025-07-02 15:52:35	637	9.01e-06	0.0001	0.0001	-0.080689
2025-07-02 15:52:36	638	9.01e-06	0.0001	0.0001	-0.063181
2025-07-02 15:52:37	639	9.01e-06	0.0001	0.0001	-0.071935
2025-07-02 15:52:39	641	9.01e-06	0.0001	0.0001	-0.071935
2025-07-02 15:52:40	642	9.04e-06	0.0001	0.0001	-0.067558
2025-07-02 15:52:41	643	9.01e-06	0.0001	0.0001	-0.063181
2025-07-02 15:52:42	644	9.01e-06	0.0001	0.0001	-0.058804
2025-07-02 15:52:43	645	9.04e-06	0.0001	0.0001	-0.067558
2025-07-02 15:52:44	646	8.98e-06	0.0001	0.0001	-0.063181
2025-07-02 15:52:45	647	9.01e-06	0.0001	0.0001	-0.058804
2025-07-02 15:52:45	647	9.01e-06	0.0001	0.0001	-0.076312
2025-07-02 15:52:47	649	9.01e-06	0.0001	0.0001	-0.067558
2025-07-02 15:52:48	650	9.01e-06	0.0001	0.0001	-0.054427
2025-07-02 15:52:49	651	9.01e-06	0.0001	0.0001	-0.058804
2025-07-02 15:52:50	652	9.01e-06	0.0001	0.0001	-0.045674
2025-07-02 15:52:51	653	9.01e-06	0.0001	0.0001	-0.063181
2025-07-02 15:52:52	654	9.01e-06	0.0001	0.0001	-0.063181
2025-07-02 15:52:53	655	9.01e-06	0.0001	0.0001	-0.071935
2025-07-02 15:52:53	655	9.01e-06	0.0001	0.0001	-0.067558
2025-07-02 15:52:55	657	9.01e-06	0.0001	0.0001	-0.063181
2025-07-02 15:52:56	658	9.01e-06	0.0001	0.0001	-0.058804
2025-07-02 15:52:57	659	9.01e-06	0.0001	0.0001	-0.067558
2025-07-02 15:52:58	660	9.01e-06	0.0001	0.0001	-0.05005
2025-07-02 15:52:59	661	9.01e-06	0.0001	0.0001	-0.071935
2025-07-02 15:53:00	662	9.01e-06	0.0001	0.0001	-0.058804
2025-07-02 15:53:01	663	9.01e-06	0.0001	0.0001	-0.058804
2025-07-02 15:53:01	663	9.01e-06	0.0001	0.0001	-0.063181
2025-07-02 15:53:02	664	9.01e-06	0.0001	0.0001	-0.067558
2025-07-02 15:53:03	665	9.01e-06	0.0001	0.0001	-0.067558
2025-07-02 15:53:05	667	9.01e-06	0.0001	0.0001	-0.05005
2025-07-02 15:53:06	668	9.01e-06	0.0001	0.0001	-0.071935
2025-07-02 15:53:07	669	9.01e-06	0.0001	0.0001	-0.071935
2025-07-02 15:53:08	670	9.01e-06	0.0001	0.0001	-0.071935
2025-07-02 15:53:09	671	8.98e-06	0.0001	0.0001	-0.071935
2025-07-02 15:53:10	672	9.01e-06	0.0001	0.0001	-0.063181
2025-07-02 15:53:11	673	9.01e-06	0.0001	0.0001	-0.063181
2025-07-02 15:53:11	673	9.01e-06	0.0001	0.0001	-0.071935
2025-07-02 15:53:13	675	9.01e-06	0.0001	0.0001	-0.076312
2025-07-02 15:53:14	676	9.01e-06	0.0001	0.0001	-0.058804
2025-07-02 15:53:15	677	9.01e-06	0.0001	0.0001	-0.054427
2025-07-02 15:53:16	678	9.01e-06	0.0001	0.0001	-0.071935
2025-07-02 15:53:17	679	9.01e-06	0.0001	0.0001	-0.067558
2025-07-02 15:53:18	680	9.01e-06	0.0001	0.0001	-0.067558
2025-07-02 15:53:19	681	9.01e-06	0.0001	0.0001	-0.071935
2025-07-02 15:53:19	681	9.01e-06	0.0001	0.0001	-0.054427
2025-07-02 15:53:21	683	9.01e-06	0.0001	0.0001	-0.058804
2025-07-02 15:53:22	684	9.01e-06	0.0001	0.0001	-0.058804
2025-07-02 15:53:23	685	9.01e-06	0.0001	0.0001	-0.076312
2025-07-02 15:53:24	686	9.01e-06	0.0001	0.0001	-0.058804
2025-07-02 15:53:25	687	9.01e-06	0.0001	0.0001	-0.045674
2025-07-02 15:53:26	688	9.01e-06	0.0001	0.0001	-0.067558
2025-07-02 15:53:27	689	9.01e-06	0.0001	0.0001	-0.058804
2025-07-02 15:53:27	689	9.01e-06	0.0001	0.0001	-0.063181
2025-07-02 15:53:28	690	8.98e-06	0.0001	0.0001	-0.054427
2025-07-02 15:53:29	691	9.01e-06	0.0001	0.0001	-0.058804
2025-07-02 15:53:30	692	9.01e-06	0.0001	0.0001	-0.071935
2025-07-02 15:53:31	693	9.01e-06	0.0001	0.0001	-0.058804
2025-07-02 15:53:32	694	9.01e-06	0.0001	0.0001	-0.063181
2025-07-02 15:53:33	695	9.01e-06	0.0001	0.0001	-0.067558
2025-07-02 15:53:34	696	9.01e-06	0.0001	0.0001	-0.063181
2025-07-02 15:53:35	697	9.04e-06	0.0001	0.0001	-0.063181
2025-07-02 15:53:36	698	9.01e-06	0.0001	0.0001	-0.071935
2025-07-02 15:53:37	699	9.01e-06	0.0001	0.0001	-0.063181
2025-07-02 15:53:38	700	9.01e-06	0.0001	0.0001	-0.067558
2025-07-02 15:53:39	701	9.01e-06	0.0001	0.0001	-0.071935
2025-07-02 15:53:40	702	9.01e-06	0.0001	0.0001	-0.063181
2025-07-02 15:53:41	703	9.01e-06	0.0001	0.0001	-0.063181
2025-07-02 15:53:42	704	9.01e-06	0.0001	0.0001	-0.067558
2025-07-02 15:53:43	705	9.01e-06	0.0001	0.0001	-0.067558
2025-07-02 15:53:45	707	9.01e-06	0.0001	0.0001	-0.063181
2025-07-02 15:53:45	707	9.01e-06	0.0001	0.0001	-0.071935
2025-07-02 15:53:46	708	9.01e-06	0.0001	0.0001	-0.063181
2025-07-02 15:53:47	709	9.01e-06	0.0001	0.0001	-0.054427
2025-07-02 15:53:48	710	9.01e-06	0.0001	0.0001	-0.054427
2025-07-02 15:53:49	711	9.01e-06	0.0001	0.0001	-0.058804
2025-07-02 15:53:50	712	9.01e-06	0.0001	0.0001	-0.054427
2025-07-02 15:53:51	713	9.01e-06	0.0001	0.0001	-0.063181
2025-07-02 15:53:52	714	9.01e-06	0.0001	0.0001	-0.058804
2025-07-02 15:53:53	715	9.01e-06	0.0001	0.0001	-0.063181
2025-07-02 15:53:54	716	9.01e-06	0.0001	0.0001	-0.054427
2025-07-02 15:53:55	717	9.01e-06	0.0001	0.0001	-0.063181
2025-07-02 15:53:56	718	9.01e-06	0.0001	0.0001	-0.067558
2025-07-02 15:53:57	719	9.01e-06	0.0001	0.0001	-0.05005
2025-07-02 15:53:58	720	9.01e-06	0.0001	0.0001	-0.067558
2025-07-02 15:53:59	721	9.01e-06	0.0001	0.0001	-0.071935
2025-07-02 15:54:00	722	9.01e-06	0.0001	0.0001	-0.054427
2025-07-02 15:54:01	723	9.01e-06	0.0001	0.0001	-0.05005
2025-07-02 15:54:02	724	9.01e-06	0.0001	0.0001	-0.05005
2025-07-02 15:54:03	725	9.01e-06	0.0001	0.0001	-0.076312
2025-07-02 15:54:04	726	9.01e-06	0.0001	0.0001	-0.080689
2025-07-02 15:54:05	727	9.01e-06	0.0001	0.0001	-0.063181
2025-07-02 15:54:06	728	9.04e-06	0.0001	0.0001	-0.071935
2025-07-02 15:54:07	729	9.01e-06	0.0001	0.0001	-0.058804
2025-07-02 15:54:08	730	9.01e-06	0.0001	0.0001	-0.067558
2025-07-02 15:54:09	731	9.01e-06	0.0001	0.0001	-0.063181
2025-07-02 15:54:10	732	9.01e-06	0.0001	0.0001	-0.067558
2025-07-02 15:54:11	733	9.01e-06	0.0001	0.0001	-0.058804
2025-07-02 15:54:12	734	9.01e-06	0.0001	0.0001	-0.063181
2025-07-02 15:54:13	735	9.01e-06	0.0001	0.0001	-0.058804
2025-07-02 15:54:14	736	9.01e-06	0.0001	0.0001	-0.058804
2025-07-02 15:54:15	737	9.01e-06	0.0001	0.0001	-0.067558
2025-07-02 15:54:16	738	9.01e-06	0.0001	0.0001	-0.063181
2025-07-02 15:54:17	739	9.01e-06	0.0001	0.0001	-0.067558
2025-07-02 15:54:18	740	9.01e-06	0.0001	0.0001	-0.063181
2025-07-02 15:54:19	741	9.01e-06	0.0001	0.0001	-0.054427
2025-07-02 15:54:19	741	9.01e-06	0.0001	0.0001	-0.063181
2025-07-02 15:54:20	742	9.01e-06	0.0001	0.0001	-0.05005
2025-07-02 15:54:21	743	9.01e-06	0.0001	0.0001	-0.067558
2025-07-02 15:54:22	744	8.98e-06	0.0001	0.0001	-0.054427
2025-07-02 15:54:23	745	9.01e-06	0.0001	0.0001	-0.058804
2025-07-02 15:54:24	746	9.01e-06	0.0001	0.0001	-0.067558
2025-07-02 15:54:25	747	9.01e-06	0.0001	0.0001	-0.076312
2025-07-02 15:54:26	748	9.01e-06	0.0001	0.0001	-0.058804
2025-07-02 15:54:27	749	9.01e-06	0.0001	0.0001	-0.071935
2025-07-02 15:54:28	750	9.01e-06	0.0001	0.0001	-0.063181
2025-07-02 15:54:29	751	9.01e-06	0.0001	0.0001	-0.076312
2025-07-02 15:54:30	752	9.01e-06	0.0001	0.0001	-0.067558
2025-07-02 15:54:31	753	9.01e-06	0.0001	0.0001	-0.067558
2025-07-02 15:54:32	754	9.04e-06	0.0001	0.0001	-0.058804
2025-07-02 15:54:33	755	9.01e-06	0.0001	0.0001	-0.067558
2025-07-02 15:54:34	756	8.98e-06	0.0001	0.0001	-0.054427
2025-07-02 15:54:35	757	9.01e-06	0.0001	0.0001	-0.058804
2025-07-02 15:54:36	758	9.01e-06	0.0001	0.0001	-0.058804
2025-07-02 15:54:37	759	9.01e-06	0.0001	0.0001	-0.063181
2025-07-02 15:54:38	760	9.01e-06	0.0001	0.0001	-0.067558
2025-07-02 15:54:39	761	9.01e-06	0.0001	0.0001	-0.054427
2025-07-02 15:54:40	762	9.01e-06	0.0001	0.0001	-0.067558
2025-07-02 15:54:41	763	9.01e-06	0.0001	0.0001	-0.045674
2025-07-02 15:54:42	764	9.01e-06	0.0001	0.0001	-0.063181
2025-07-02 15:54:43	765	9.01e-06	0.0001	0.0001	-0.067558
2025-07-02 15:54:44	766	9.01e-06	0.0001	0.0001	-0.054427
2025-07-02 15:54:45	767	9.01e-06	0.0001	0.0001	-0.058804
2025-07-02 15:54:46	768	9.01e-06	0.0001	0.0001	-0.05005
2025-07-02 15:54:47	769	9.01e-06	0.0001	0.0001	-0.076312
2025-07-02 15:54:48	770	9.01e-06	0.0001	0.0001	-0.045674
2025-07-02 15:54:49	771	9.01e-06	0.0001	0.0001	-0.071935
2025-07-02 15:54:50	772	9.01e-06	0.0001	0.0001	-0.071935
2025-07-02 15:54:51	773	9.01e-06	0.0001	0.0001	-0.058804
2025-07-02 15:54:52	774	9.01e-06	0.0001	0.0001	-0.063181
2025-07-02 15:54:53	775	9.01e-06	0.0001	0.0001	-0.063181
2025-07-02 15:54:54	776	9.01e-06	0.0001	0.0001	-0.063181
2025-07-02 15:54:55	777	9.01e-06	0.0001	0.0001	-0.063181
2025-07-02 15:54:55	777	9.01e-06	0.0001	0.0001	-0.071935
2025-07-02 15:54:57	779	9.01e-06	0.0001	0.0001	-0.058804
2025-07-02 15:54:57	779	9.01e-06	0.0001	0.0001	-0.063181
2025-07-02 15:54:58	780	9.01e-06	0.0001	0.0001	-0.063181
2025-07-02 15:54:59	781	9.01e-06	0.0001	0.0001	-0.063181
2025-07-02 15:55:00	782	9.01e-06	0.0001	0.0001	-0.071935
2025-07-02 15:55:01	783	9.01e-06	0.0001	0.0001	-0.058804
2025-07-02 15:55:02	784	8.98e-06	0.0001	0.0001	-0.067558
2025-07-02 15:55:03	785	8.73e-06	0.0001	0.0001	-0.067558
2025-07-02 15:55:04	786	8.67e-06	0.0001	0.0001	-0.076312
2025-07-02 15:55:05	787	8.67e-06	0.0001	0.0001	-0.063181
2025-07-02 15:55:06	788	8.4e-06	0.0001	0.0001	-0.054427
2025-07-02 15:55:07	789	8.22e-06	0.0001	0.0001	-0.058804
2025-07-02 15:55:08	790	8.13e-06	0.0001	0.0001	-0.080689
2025-07-02 15:55:09	791	7.67e-06	0.0001	0.0001	-0.058804
2025-07-02 15:55:10	792	7.46e-06	12.1	0.0001	-0.058804
2025-07-02 15:55:11	793	7.37e-06	1000	0.0001	-0.071935
2025-07-02 15:55:12	794	7.34e-06	1000	0.0001	-0.063181
2025-07-02 15:55:13	795	7.19e-06	1000	0.0001	-0.067558
2025-07-02 15:55:14	796	7.22e-06	1000	0.0001	-0.063181
2025-07-02 15:55:15	797	7.04e-06	1000	0.0001	-0.063181
2025-07-02 15:55:16	798	7.04e-06	1000	0.0001	-0.063181
2025-07-02 15:55:17	799	7.04e-06	6.32	0.0001	-0.076312
2025-07-02 15:55:18	800	6.9e-06	0.906	0.0001	-0.067558
2025-07-02 15:55:19	801	6.9e-06	0.363	0.0001	-0.063181
2025-07-02 15:55:20	802	6.9e-06	0.184	0.0001	-0.054427
2025-07-02 15:55:21	803	6.88e-06	0.105	0.0001	-0.071935
2025-07-02 15:55:21	803	6.8e-06	0.0625	0.0001	-0.058804
2025-07-02 15:55:22	804	6.78e-06	0.0385	0.0001	-0.054427
2025-07-02 15:55:23	805	6.74e-06	0.0252	0.0001	-0.058804
2025-07-02 15:55:24	806	6.74e-06	0.0174	0.0001	-0.063181
2025-07-02 15:55:25	807	6.72e-06	0.0127	0.0001	-0.063181
2025-07-02 15:55:26	808	6.72e-06	0.00926	0.0001	-0.063181
2025-07-02 15:55:27	809	6.65e-06	0.00692	0.0001	-0.054427
2025-07-02 15:55:28	810	6.65e-06	0.00542	0.0001	-0.063181
2025-07-02 15:55:29	811	6.63e-06	0.00436	0.0001	-0.071935
2025-07-02 15:55:30	812	6.65e-06	0.0036	0.0001	-0.05005
2025-07-02 15:55:31	813	6.63e-06	0.00311	0.0001	-0.067558
2025-07-02 15:55:32	814	6.63e-06	0.00269	0.0001	-0.067558
2025-07-02 15:55:33	815	6.63e-06	0.00239	0.0001	-0.076312
2025-07-02 15:55:34	816	6.63e-06	0.00213	0.0001	-0.063181
2025-07-02 15:55:35	817	6.59e-06	0.00192	0.0001	-0.067558
2025-07-02 15:55:36	818	6.53e-06	0.00178	0.0001	-0.063181
2025-07-02 15:55:37	819	6.53e-06	0.00165	0.0001	-0.063181
2025-07-02 15:55:38	820	6.53e-06	0.00155	0.0001	-0.054427
2025-07-02 15:55:39	821	6.53e-06	0.00148	0.0001	-0.05005
2025-07-02 15:55:40	822	6.53e-06	0.00142	0.0001	-0.071935
2025-07-02 15:55:41	823	6.53e-06	0.00138	0.0001	-0.054427
2025-07-02 15:55:42	824	6.55e-06	0.00135	0.0001	-0.058804
2025-07-02 15:55:43	825	6.53e-06	0.00132	0.0001	-0.054427
2025-07-02 15:55:44	826	6.53e-06	0.0013	0.0001	-0.05005
2025-07-02 15:55:45	827	6.53e-06	0.00129	0.0001	-0.058804
2025-07-02 15:55:46	828	6.51e-06	0.00127	0.0001	-0.071935
2025-07-02 15:55:47	829	6.51e-06	0.00126	0.0001	-0.063181
2025-07-02 15:55:47	829	6.53e-06	0.00124	0.0001	-0.063181
2025-07-02 15:55:48	830	6.47e-06	0.00123	0.0001	-0.063181
2025-07-02 15:55:49	831	6.43e-06	0.00123	0.0001	-0.05005
2025-07-02 15:55:50	832	6.43e-06	0.00122	0.0001	-0.063181
2025-07-02 15:55:51	833	6.43e-06	0.00122	0.0001	-0.067558
2025-07-02 15:55:52	834	6.43e-06	0.00126	0.0001	-0.067558
2025-07-02 15:55:53	835	6.43e-06	0.00135	0.0001	-0.071935
2025-07-02 15:55:54	836	6.43e-06	0.00144	0.0001	-0.058804
2025-07-02 15:55:55	837	6.41e-06	0.00154	0.0001	-0.071935
2025-07-02 15:55:56	838	6.43e-06	0.00163	0.0001	-0.071935
2025-07-02 15:55:57	839	6.43e-06	0.00175	0.0001	-0.063181
2025-07-02 15:55:58	840	6.43e-06	0.00187	0.0001	-0.054427
2025-07-02 15:55:59	841	2.95e-05	0.0016	0.0001	-0.063181
2025-07-02 15:56:00	842	2.05e-05	0.00114	0.0001	-0.063181
2025-07-02 15:56:01	843	1.67e-05	0.000728	0.0001	-0.058804
2025-07-02 15:56:02	844	1.52e-05	0.000531	0.0001	-0.063181
2025-07-02 15:56:03	845	1.45e-05	0.000391	0.0001	-0.063181
2025-07-02 15:56:04	846	1.42e-05	0.000295	0.0001	-0.058804
2025-07-02 15:56:05	847	1.39e-05	0.000216	0.0001	-0.063181
2025-07-02 15:56:06	848	1.36e-05	0.000167	0.0001	-0.054427
2025-07-02 15:56:07	849	1.34e-05	0.000139	0.0001	-0.054427
2025-07-02 15:56:08	850	1.33e-05	0.000117	0.0001	-0.058804
2025-07-02 15:56:09	851	1.32e-05	0.0001	0.0001	-0.054427
2025-07-02 15:56:10	852	1.3e-05	0.0001	0.000103	-0.054427
2025-07-02 15:56:11	853	1.29e-05	0.0001	0.000105	-0.058804
2025-07-02 15:56:12	854	1.28e-05	0.0001	0.000103	-0.058804
2025-07-02 15:56:13	855	1.27e-05	0.0001	0.000104	-0.058804
2025-07-02 15:56:14	856	1.27e-05	0.0001	0.000104	-0.071935
2025-07-02 15:56:15	857	1.25e-05	0.0001	0.000104	-0.054427
2025-07-02 15:56:16	858	1.24e-05	0.0001	0.000106	-0.054427
2025-07-02 15:56:17	859	1.24e-05	0.0001	0.000109	-0.071935
2025-07-02 15:56:18	860	1.24e-05	0.0001	0.000108	-0.058804
2025-07-02 15:56:19	861	1.22e-05	0.0001	0.000112	-0.063181
2025-07-02 15:56:20	862	1.22e-05	0.0001	0.000112	-0.071935
2025-07-02 15:56:21	863	1.3e-05	0.0001	0.000116	-0.058804
2025-07-02 15:56:21	863	1.33e-05	0.0001	0.000117	-0.063181
2025-07-02 15:56:23	865	1.34e-05	0.0001	0.000116	-0.071935
2025-07-02 15:56:24	866	1.34e-05	0.0001	0.000121	-0.063181
2025-07-02 15:56:25	867	1.33e-05	0.0001	0.000122	-0.045674
2025-07-02 15:56:26	868	1.34e-05	0.0001	0.000123	-0.063181
2025-07-02 15:56:27	869	1.36e-05	0.0001	0.000127	-0.067558
2025-07-02 15:56:28	870	1.36e-05	0.0001	0.000128	-0.067558
2025-07-02 15:56:29	871	1.36e-05	0.0001	0.000132	-0.067558
2025-07-02 15:56:30	872	1.36e-05	0.0001	0.000133	-0.058804
2025-07-02 15:56:31	873	1.34e-05	0.0001	0.000133	-0.058804
2025-07-02 15:56:32	874	1.34e-05	0.0001	0.000138	-0.058804
2025-07-02 15:56:33	875	1.34e-05	0.0001	0.000143	-0.063181
2025-07-02 15:56:34	876	1.34e-05	0.0001	0.000149	-0.054427
2025-07-02 15:56:35	877	1.34e-05	0.0001	0.000155	-0.071935
2025-07-02 15:56:36	878	1.34e-05	0.0001	0.00016	-0.063181
2025-07-02 15:56:37	879	1.33e-05	0.0001	0.000161	-0.067558
2025-07-02 15:56:38	880	1.34e-05	0.0001	0.00017	-0.063181
2025-07-02 15:56:39	881	1.34e-05	0.0001	0.000171	-0.067558
2025-07-02 15:56:40	882	1.34e-05	0.0001	0.000172	-0.05005
2025-07-02 15:56:41	883	1.34e-05	0.0001	0.000174	-0.063181
2025-07-02 15:56:42	884	1.34e-05	0.0001	0.00018	-0.067558
2025-07-02 15:56:43	885	1.34e-05	0.0001	0.00018	-0.080689
2025-07-02 15:56:44	886	1.33e-05	0.0001	0.000184	-0.076312
2025-07-02 15:56:45	887	1.32e-05	0.0001	0.000183	-0.080689
2025-07-02 15:56:47	889	1.32e-05	0.0001	0.000185	-0.05005
2025-07-02 15:56:47	889	1.32e-05	0.0001	0.000183	-0.067558
2025-07-02 15:56:48	890	1.32e-05	0.0001	0.000185	-0.063181
2025-07-02 15:56:49	891	1.32e-05	0.0001	0.000182	-0.058804
2025-07-02 15:56:50	892	1.32e-05	0.0001	0.000186	-0.063181
2025-07-02 15:56:51	893	1.32e-05	0.0001	0.000185	-0.067558
2025-07-02 15:56:52	894	1.32e-05	0.0001	0.000185	-0.067558
2025-07-02 15:56:53	895	1.32e-05	0.0001	0.000185	-0.071935
2025-07-02 15:56:55	897	1.24e-05	0.0001	0.000186	-0.058804
2025-07-02 15:56:56	898	1.17e-05	0.0001	0.000199	-0.067558
2025-07-02 15:56:57	899	1.13e-05	0.0001	0.000205	-0.058804
2025-07-02 15:56:58	900	8.83e-06	0.0001	0.000236	-0.058804
2025-07-02 15:56:59	901	8.55e-06	0.0001	0.000269	-0.063181
2025-07-02 15:57:00	902	8.55e-06	0.0001	0.000315	-0.071935
2025-07-02 15:57:01	903	8.4e-06	0.0001	0.000353	-0.067558
2025-07-02 15:57:02	904	8.37e-06	0.0001	0.000395	-0.067558
2025-07-02 15:57:03	905	8.37e-06	0.0001	0.00043	-0.058804
2025-07-02 15:57:04	906	8.37e-06	0.0001	0.000469	-0.058804
2025-07-02 15:57:04	906	8.22e-06	0.0001	0.000509	-0.054427
2025-07-02 15:57:05	907	8.19e-06	0.0001	0.000547	-0.063181
2025-07-02 15:57:06	908	8.19e-06	0.0001	0.000576	-0.063181
2025-07-02 15:57:07	909	8.22e-06	0.0001	0.000614	-0.058804
2025-07-02 15:57:08	910	8.22e-06	0.0001	0.000648	-0.058804
2025-07-02 15:57:09	911	8.1e-06	0.0001	0.000686	-0.067558
2025-07-02 15:57:10	912	8.07e-06	0.0001	0.000718	-0.063181
2025-07-02 15:57:11	913	8.07e-06	0.0001	0.00075	-0.058804
2025-07-02 15:57:13	915	8.04e-06	0.0001	0.000772	-0.063181
2025-07-02 15:57:13	915	8.04e-06	0.0001	0.00081	-0.058804
2025-07-02 15:57:15	917	8.07e-06	0.0001	0.000844	-0.058804
2025-07-02 15:57:16	918	8.04e-06	0.0001	0.00088	-0.058804
2025-07-02 15:57:17	919	7.92e-06	0.0001	0.000898	-0.05005
2025-07-02 15:57:18	920	7.89e-06	0.0001	0.000919	-0.058804
2025-07-02 15:57:19	921	7.89e-06	0.0001	0.00094	-0.054427
2025-07-02 15:57:20	922	7.89e-06	0.0001	0.000966	-0.054427
2025-07-02 15:57:21	923	7.89e-06	0.0001	0.001	-0.054427
2025-07-02 15:57:21	923	7.89e-06	0.0001	0.00101	-0.076312
2025-07-02 15:57:23	925	7.89e-06	0.0001	0.00103	-0.063181
2025-07-02 15:57:24	926	7.89e-06	0.0001	0.00106	-0.071935
2025-07-02 15:57:25	927	7.92e-06	0.0001	0.00108	-0.058804
2025-07-02 15:57:26	928	7.89e-06	0.0001	0.00112	-0.05005
2025-07-02 15:57:27	929	7.8e-06	0.0001	0.00115	-0.058804
2025-07-02 15:57:28	930	7.73e-06	0.0001	0.00118	-0.067558
2025-07-02 15:57:29	931	7.73e-06	0.0001	0.00121	-0.063181
2025-07-02 15:57:30	932	7.73e-06	0.0001	0.00126	-0.063181
2025-07-02 15:57:30	932	7.7e-06	0.0001	0.00129	-0.05005
2025-07-02 15:57:31	933	7.73e-06	0.0001	0.00133	-0.058804
2025-07-02 15:57:32	934	7.73e-06	0.0001	0.00137	-0.041297
2025-07-02 15:57:33	935	7.73e-06	0.0001	0.00142	-0.05005
2025-07-02 15:57:34	936	7.73e-06	0.0001	0.00146	-0.063181
2025-07-02 15:57:35	937	7.73e-06	0.0001	0.00153	-0.080689
2025-07-02 15:57:36	938	7.73e-06	0.0001	0.00162	-0.063181
2025-07-02 15:57:37	939	7.73e-06	0.0001	0.00172	-0.071935
2025-07-02 15:57:38	940	7.73e-06	0.0001	0.00183	-0.067558
2025-07-02 15:57:39	941	7.73e-06	0.0001	0.00193	-0.071935
2025-07-02 15:57:40	942	7.73e-06	0.0001	0.0021	-0.045674
2025-07-02 15:57:41	943	7.73e-06	0.0001	0.00232	-0.071935
2025-07-02 15:57:42	944	7.7e-06	0.0001	0.00256	-0.054427
2025-07-02 15:57:43	945	7.64e-06	0.0001	0.00293	-0.071935
2025-07-02 15:57:44	946	7.61e-06	0.0001	0.00339	-0.054427
2025-07-02 15:57:45	947	7.58e-06	0.0001	0.00438	-0.054427
2025-07-02 15:57:46	948	7.58e-06	0.0001	0.00506	-0.045674
2025-07-02 15:57:47	949	7.58e-06	0.0001	0.00707	-0.045674
2025-07-02 15:57:48	950	7.55e-06	0.0001	0.00838	-0.058804
2025-07-02 15:57:49	951	7.58e-06	0.0001	0.0126	-0.058804
2025-07-02 15:57:50	952	7.58e-06	0.0001	0.0172	-0.03692
2025-07-02 15:57:51	953	7.58e-06	0.0001	0.0236	-0.05005
2025-07-02 15:57:52	954	7.55e-06	0.0001	0.0308	-0.045674
2025-07-02 15:57:53	955	7.55e-06	0.0001	0.0396	-0.028166
2025-07-02 15:57:54	956	7.55e-06	0.0001	0.0435	-0.028166
2025-07-02 15:57:55	957	7.58e-06	0.0001	0.0479	-0.032543
2025-07-02 15:57:56	958	7.55e-06	0.0001	0.0488	-0.032543
2025-07-02 15:57:57	959	7.55e-06	0.0001	0.0497	-0.015035
2025-07-02 15:57:58	960	7.55e-06	0.0001	0.0498	-0.032543
2025-07-02 15:57:59	961	7.55e-06	0.0001	0.0498	-0.019412
2025-07-02 15:58:00	962	7.58e-06	0.0001	0.0501	-0.023789
2025-07-02 15:58:01	963	7.55e-06	0.0001	0.0503	-0.019412
2025-07-02 15:58:02	964	7.58e-06	0.0001	0.0503	-0.010658
2025-07-02 15:58:03	965	7.55e-06	0.0001	0.0507	-0.028166
2025-07-02 15:58:04	966	7.55e-06	0.0001	0.0507	-0.019412
2025-07-02 15:58:05	967	7.58e-06	0.0001	0.051	-0.023789
2025-07-02 15:58:06	968	7.55e-06	0.0001	0.0514	-0.019412
2025-07-02 15:58:07	969	7.55e-06	0.0001	0.0515	-0.023789
2025-07-02 15:58:08	970	7.55e-06	0.0001	0.0518	-0.019412
2025-07-02 15:58:09	971	7.55e-06	0.0001	0.052	-0.023789
2025-07-02 15:58:10	972	7.58e-06	0.0001	0.0523	-0.023789
2025-07-02 15:58:11	973	7.58e-06	0.0001	0.0527	-0.023789
2025-07-02 15:58:12	974	7.52e-06	0.0001	0.0529	-0.028166
2025-07-02 15:58:13	975	7.46e-06	0.0001	0.0533	-0.015035
2025-07-02 15:58:14	976	7.43e-06	0.0001	0.0544	-0.028166
2025-07-02 15:58:15	977	7.4e-06	0.0001	0.0554	-0.015035
2025-07-02 15:58:16	978	7.43e-06	0.0001	0.0572	-0.015035
2025-07-02 15:58:17	979	7.43e-06	0.0001	0.061	-0.006281
2025-07-02 15:58:18	980	7.4e-06	0.0001	0.0639	-0.010658
2025-07-02 15:58:19	981	7.4e-06	0.0001	0.0765	0.006849
2025-07-02 15:58:20	982	7.4e-06	0.0001	0.0851	0.015603
2025-07-02 15:58:21	983	7.4e-06	0.0001	0.104	0.033111
2025-07-02 15:58:22	984	7.4e-06	0.0001	0.137	0.063749
2025-07-02 15:58:23	985	7.4e-06	0.0001	0.169	0.094388
2025-07-02 15:58:24	986	7.4e-06	0.0001	0.204	0.142534
2025-07-02 15:58:25	987	7.4e-06	0.0001	0.243	0.181926
2025-07-02 15:58:26	988	7.4e-06	0.0001	0.28	0.234449
2025-07-02 15:58:27	989	7.4e-06	0.0001	0.339	0.269464
2025-07-02 15:58:28	990	7.4e-06	0.0001	0.369	0.321987
2025-07-02 15:58:29	991	7.4e-06	0.0001	0.419	0.370133
2025-07-02 15:58:30	992	7.43e-06	0.0001	0.487	0.418279
2025-07-02 15:58:31	993	7.4e-06	0.0001	0.522	0.492686
2025-07-02 15:58:32	994	7.4e-06	0.0001	0.606	0.540832
2025-07-02 15:58:33	995	7.4e-06	0.0001	0.665	0.619617
2025-07-02 15:58:34	996	7.4e-06	0.0001	0.706	0.68527
2025-07-02 15:58:35	997	7.4e-06	0.0001	0.795	0.750924
2025-07-02 15:58:36	998	7.4e-06	0.0001	0.849	0.842839
2025-07-02 15:58:37	999	7.4e-06	0.0001	0.931	0.917247
2025-07-02 15:58:38	1000	7.4e-06	0.0001	0.979	0.987277
2025-07-02 15:58:39	1001	7.4e-06	0.0001	1.06	1.08795
2025-07-02 15:58:39	1001	7.43e-06	0.0001	1.16	1.14485
2025-07-02 15:58:40	1002	7.4e-06	0.0001	1.21	1.23238
2025-07-02 15:58:41	1003	7.4e-06	0.0001	1.31	1.30679
2025-07-02 15:58:42	1004	7.4e-06	0.0001	1.39	1.3812
2025-07-02 15:58:43	1005	7.4e-06	0.0001	1.47	1.46436
2025-07-02 15:58:44	1006	7.4e-06	0.0001	1.52	1.53001
2025-07-02 15:58:45	1007	7.4e-06	0.0001	1.59	1.62193
2025-07-02 15:58:46	1008	7.4e-06	0.0001	1.65	1.72697
2025-07-02 15:58:47	1009	7.4e-06	0.0001	1.73	1.78388
2025-07-02 15:58:48	1010	7.4e-06	0.0001	1.81	1.87579
2025-07-02 15:58:49	1011	7.43e-06	0.0001	1.92	1.93269
2025-07-02 15:58:50	1012	7.4e-06	0.0001	1.97	2.0071
2025-07-02 15:58:51	1013	7.4e-06	0.0001	2.06	2.08588
2025-07-02 15:58:52	1014	7.4e-06	0.0001	2.12	2.16029
2025-07-02 15:58:53	1015	7.4e-06	0.0001	2.17	2.2522
2025-07-02 15:58:54	1016	7.4e-06	0.0001	2.21	2.28722
2025-07-02 15:58:55	1017	7.4e-06	0.0001	2.26	2.37038
2025-07-02 15:58:56	1018	7.4e-06	0.0001	2.34	2.42728
2025-07-02 15:58:57	1019	7.4e-06	0.0001	2.4	2.49293
2025-07-02 15:58:58	1020	7.4e-06	0.0001	2.45	2.54983
2025-07-02 15:58:59	1021	7.37e-06	0.0001	2.49	2.60236
2025-07-02 15:59:00	1022	7.4e-06	0.0001	2.55	2.64175
2025-07-02 15:59:01	1023	7.34e-06	0.0001	2.59	2.69427
2025-07-02 15:59:02	1024	7.31e-06	0.0001	2.62	2.72491
2025-07-02 15:59:03	1025	7.28e-06	0.0001	2.66	2.75117
2025-07-02 15:59:04	1026	7.28e-06	0.0001	2.7	2.79932
2025-07-02 15:59:05	1027	7.28e-06	0.0001	2.73	2.83871
2025-07-02 15:59:05	1027	7.28e-06	0.0001	2.76	2.85622
2025-07-02 15:59:06	1028	7.28e-06	0.0001	2.78	2.8781
2025-07-02 15:59:07	1029	7.28e-06	0.0001	2.8	2.89999
2025-07-02 15:59:08	1030	7.28e-06	0.0001	2.82	2.935
2025-07-02 15:59:09	1031	7.28e-06	0.0001	2.84	2.95689
2025-07-02 15:59:10	1032	7.28e-06	0.0001	2.86	2.97439
2025-07-02 15:59:11	1033	7.28e-06	0.0001	2.88	2.97877
2025-07-02 15:59:12	1034	7.28e-06	0.0001	2.9	3.00941
2025-07-02 15:59:13	1035	7.28e-06	0.0001	2.91	3.03567
2025-07-02 15:59:14	1036	7.28e-06	0.0001	2.92	3.04442
2025-07-02 15:59:15	1037	7.28e-06	0.0001	2.93	3.04442
2025-07-02 15:59:16	1038	7.28e-06	0.0001	2.94	3.05756
2025-07-02 15:59:17	1039	7.28e-06	0.0001	2.95	3.07944
2025-07-02 15:59:18	1040	7.28e-06	0.0001	2.96	3.06631
2025-07-02 15:59:19	1041	7.28e-06	0.0001	2.97	3.09257
2025-07-02 15:59:20	1042	7.28e-06	0.0001	2.98	3.11446
2025-07-02 15:59:21	1043	7.28e-06	0.0001	2.99	3.11008
2025-07-02 15:59:22	1044	7.28e-06	0.0001	3	3.11008
2025-07-02 15:59:23	1045	7.28e-06	0.0001	3.01	3.12321
2025-07-02 15:59:24	1046	7.28e-06	0.0001	3.01	3.13634
2025-07-02 15:59:25	1047	7.28e-06	0.0001	3.01	3.14072
2025-07-02 15:59:26	1048	7.28e-06	0.0001	3.02	3.13634
2025-07-02 15:59:27	1049	7.28e-06	0.0001	3.02	3.13634
2025-07-02 15:59:28	1050	7.28e-06	0.0001	3.02	3.15822
2025-07-02 15:59:29	1051	7.28e-06	0.0001	3.04	3.15385
2025-07-02 15:59:30	1052	7.28e-06	0.0001	3.05	3.15822
2025-07-02 15:59:31	1053	7.28e-06	0.0001	3.05	3.1626
2025-07-02 15:59:32	1054	7.28e-06	0.0001	3.05	3.18011
2025-07-02 15:59:32	1054	7.28e-06	0.0001	3.05	3.17136
2025-07-02 15:59:33	1055	7.28e-06	0.0001	3.05	3.18886
2025-07-02 15:59:34	1056	7.28e-06	0.0001	3.06	3.18449
2025-07-02 15:59:35	1057	7.28e-06	0.0001	3.06	3.19762
2025-07-02 15:59:36	1058	7.28e-06	0.0001	3.06	3.18886
2025-07-02 15:59:37	1059	7.28e-06	0.0001	3.06	3.20199
2025-07-02 15:59:38	1060	7.28e-06	0.0001	3.06	3.19324
2025-07-02 15:59:39	1061	7.28e-06	0.0001	3.07	3.20199
2025-07-02 15:59:40	1062	7.28e-06	0.0001	3.07	3.19324
2025-07-02 15:59:41	1063	7.28e-06	0.0001	3.09	3.20637
2025-07-02 15:59:42	1064	7.28e-06	0.0001	3.09	3.19762
2025-07-02 15:59:43	1065	7.28e-06	0.0001	3.09	3.2195
2025-07-02 15:59:44	1066	7.28e-06	0.0001	3.09	3.19324
2025-07-02 15:59:45	1067	7.28e-06	0.0001	3.08	3.2195
2025-07-02 15:59:46	1068	7.28e-06	0.0001	3.09	3.2195
2025-07-02 15:59:47	1069	7.28e-06	0.0001	3.09	3.20637
2025-07-02 15:59:48	1070	7.28e-06	0.0001	3.09	3.20199
2025-07-02 15:59:49	1071	7.28e-06	0.0001	3.09	3.20637
2025-07-02 15:59:50	1072	7.28e-06	0.0001	3.09	3.21075
2025-07-02 15:59:51	1073	7.28e-06	0.0001	3.09	3.21075
2025-07-02 15:59:52	1074	7.28e-06	0.0001	3.09	3.2195
2025-07-02 15:59:53	1075	7.28e-06	0.0001	3.09	3.20637
2025-07-02 15:59:54	1076	7.28e-06	0.0001	3.09	3.21513
2025-07-02 15:59:55	1077	7.28e-06	0.0001	3.09	3.21513
2025-07-02 15:59:56	1078	7.28e-06	0.0001	3.09	3.22388
2025-07-02 15:59:57	1079	7.28e-06	0.0001	3.09	3.20637
2025-07-02 15:59:58	1080	7.28e-06	0.0001	3.09	3.21075
2025-07-02 15:59:58	1080	7.28e-06	0.0001	3.09	3.20637
2025-07-02 15:59:59	1081	7.28e-06	0.0001	3.09	3.2195
2025-07-02 16:00:00	1082	7.28e-06	0.0001	3.09	3.20199
2025-07-02 16:00:01	1083	7.28e-06	0.0001	3.09	3.20637
2025-07-02 16:00:02	1084	7.28e-06	0.0001	3.09	3.21513
2025-07-02 16:00:03	1085	7.28e-06	0.0001	3.09	3.20199
2025-07-02 16:00:04	1086	7.28e-06	0.0001	3.09	3.21075
2025-07-02 16:00:05	1087	7.28e-06	0.0001	3.09	3.20199
2025-07-02 16:00:06	1088	7.28e-06	0.0001	3.09	3.20199
2025-07-02 16:00:07	1089	7.28e-06	0.0001	3.08	3.20637
2025-07-02 16:00:08	1090	7.28e-06	0.0001	3.07	3.20637
2025-07-02 16:00:09	1091	7.28e-06	0.0001	3.06	3.20637
2025-07-02 16:00:10	1092	7.28e-06	0.0001	3.06	3.21075
2025-07-02 16:00:11	1093	7.28e-06	0.0001	3.06	3.20637
2025-07-02 16:00:12	1094	7.28e-06	0.0001	3.06	3.20637
2025-07-02 16:00:13	1095	7.28e-06	0.0001	3.06	3.20199
2025-07-02 16:00:14	1096	7.28e-06	0.0001	3.06	3.19324
2025-07-02 16:00:15	1097	7.28e-06	0.0001	3.06	3.19762
2025-07-02 16:00:16	1098	7.25e-06	0.0001	3.07	3.20637
2025-07-02 16:00:17	1099	7.28e-06	0.0001	3.07	3.21513
2025-07-02 16:00:18	1100	7.28e-06	0.0001	3.07	3.20199
2025-07-02 16:00:19	1101	7.28e-06	0.0001	3.06	3.20637
2025-07-02 16:00:20	1102	7.25e-06	0.0001	3.06	3.21513
2025-07-02 16:00:21	1103	7.28e-06	0.0001	3.06	3.2195
2025-07-02 16:00:22	1104	7.28e-06	0.0001	3.06	3.20637
2025-07-02 16:00:23	1105	7.28e-06	0.0001	3.07	3.20637
2025-07-02 16:00:24	1106	7.25e-06	0.0001	3.06	3.19762
2025-07-02 16:00:25	1107	7.28e-06	0.0001	3.06	3.22826
2025-07-02 16:00:26	1108	7.28e-06	0.0001	3.07	3.19762
2025-07-02 16:00:27	1109	7.28e-06	0.0001	3.07	3.2195
2025-07-02 16:00:28	1110	7.28e-06	0.0001	3.06	3.19762
2025-07-02 16:00:29	1111	7.28e-06	0.0001	3.06	3.22826
2025-07-02 16:00:31	1113	7.28e-06	0.0001	3.07	3.20199
2025-07-02 16:00:32	1114	7.28e-06	0.0001	3.06	3.20637
2025-07-02 16:00:33	1115	7.28e-06	0.0001	3.06	3.21075
2025-07-02 16:00:34	1116	7.28e-06	0.0001	3.05	3.19762
2025-07-02 16:00:35	1117	7.28e-06	0.0001	3.05	3.19762
2025-07-02 16:00:36	1118	7.28e-06	0.0001	3.05	3.19324
2025-07-02 16:00:37	1119	7.28e-06	0.0001	3.05	3.21513
2025-07-02 16:00:38	1120	7.28e-06	0.0001	3.05	3.20199
2025-07-02 16:00:39	1121	7.28e-06	0.0001	3.05	3.19762
2025-07-02 16:00:40	1122	7.28e-06	0.0001	3.05	3.21075
2025-07-02 16:00:41	1123	7.28e-06	0.0001	3.05	3.20637
2025-07-02 16:00:42	1124	7.28e-06	0.0001	3.05	3.19762
2025-07-02 16:00:43	1125	7.28e-06	0.0001	3.05	3.18011
2025-07-02 16:00:44	1126	7.28e-06	0.0001	3.05	3.19324
2025-07-02 16:00:45	1127	7.28e-06	0.0001	3.05	3.19324
2025-07-02 16:00:46	1128	7.28e-06	0.0001	3.05	3.18011
2025-07-02 16:00:47	1129	7.28e-06	0.0001	3.05	3.19762
2025-07-02 16:00:48	1130	7.25e-06	0.0001	3.03	3.20637
2025-07-02 16:00:49	1131	7.31e-06	0.0001	3.02	3.20637
2025-07-02 16:00:49	1131	7.28e-06	0.0001	3.03	3.21513
2025-07-02 16:00:50	1132	7.25e-06	0.0001	3.02	3.20637
2025-07-02 16:00:51	1133	7.28e-06	0.0001	3.02	3.18449
2025-07-02 16:00:52	1134	7.28e-06	0.0001	3.02	3.20637
2025-07-02 16:00:53	1135	7.25e-06	0.0001	3.02	3.20199
2025-07-02 16:00:54	1136	7.28e-06	0.0001	3.02	3.19324
2025-07-02 16:00:55	1137	7.19e-06	0.0001	3.02	3.20637
2025-07-02 16:00:56	1138	7.28e-06	0.0001	3.03	3.20199
2025-07-02 16:00:58	1140	7.22e-06	0.0001	3.03	3.18449
2025-07-02 16:00:58	1140	7.16e-06	0.0001	3.03	3.20199
2025-07-02 16:00:59	1141	7.16e-06	0.0001	3.02	3.19324
2025-07-02 16:01:00	1142	7.16e-06	0.0001	3.02	3.18449
2025-07-02 16:01:01	1143	7.19e-06	0.0001	3.02	3.18449
2025-07-02 16:01:02	1144	7.16e-06	0.0001	3.03	3.18011
2025-07-02 16:01:03	1145	7.13e-06	0.0001	3.02	3.18886
2025-07-02 16:01:05	1147	7.13e-06	0.0001	3.01	3.18886
2025-07-02 16:01:06	1148	7.1e-06	0.0001	3.01	3.17573
2025-07-02 16:01:07	1149	7.13e-06	0.0001	3.01	3.18011
2025-07-02 16:01:08	1150	7.13e-06	0.0001	3.01	3.16698
2025-07-02 16:01:09	1151	7.13e-06	0.0001	3.01	3.17573
2025-07-02 16:01:10	1152	7.13e-06	0.0001	3	3.17136
2025-07-02 16:01:11	1153	7.1e-06	0.0001	2.99	3.15822
2025-07-02 16:01:12	1154	7.1e-06	0.0001	2.99	3.1626
2025-07-02 16:01:13	1155	7.13e-06	0.0001	2.99	3.1626
2025-07-02 16:01:14	1156	7.13e-06	0.0001	2.99	3.1626
2025-07-02 16:01:15	1157	7.13e-06	0.0001	2.99	3.14947
2025-07-02 16:01:16	1158	7.13e-06	0.0001	2.98	3.15822
2025-07-02 16:01:17	1159	7.13e-06	0.0001	2.98	3.14947
2025-07-02 16:01:18	1160	7.13e-06	0.0001	2.97	3.14072
2025-07-02 16:01:19	1161	7.1e-06	0.0001	2.97	3.13196
2025-07-02 16:01:20	1162	7.13e-06	0.0001	2.96	3.11008
2025-07-02 16:01:21	1163	7.13e-06	0.0001	2.95	3.1057
2025-07-02 16:01:22	1164	7.13e-06	0.0001	2.94	3.10133
2025-07-02 16:01:23	1165	7.1e-06	0.0001	2.93	3.07944
2025-07-02 16:01:24	1166	7.1e-06	0.0001	2.92	3.07069
2025-07-02 16:01:24	1166	7.13e-06	0.0001	2.91	3.07506
2025-07-02 16:01:25	1167	7.13e-06	0.0001	2.9	3.04005
2025-07-02 16:01:26	1168	7.1e-06	0.0001	2.9	3.0488
2025-07-02 16:01:27	1169	7.13e-06	0.0001	2.88	3.01816
2025-07-02 16:01:29	1171	7.1e-06	0.0001	2.87	3.00941
2025-07-02 16:01:30	1172	7.1e-06	0.0001	2.86	2.98315
2025-07-02 16:01:31	1173	7.13e-06	0.0001	2.85	2.97002
2025-07-02 16:01:32	1174	7.1e-06	0.0001	2.83	2.95251
2025-07-02 16:01:33	1175	7.13e-06	0.0001	2.82	2.93063
2025-07-02 16:01:34	1176	7.13e-06	0.0001	2.8	2.93063
2025-07-02 16:01:35	1177	7.13e-06	0.0001	2.78	2.91312
2025-07-02 16:01:36	1178	7.1e-06	0.0001	2.76	2.86497
2025-07-02 16:01:37	1179	7.13e-06	0.0001	2.74	2.84309
2025-07-02 16:01:38	1180	7.1e-06	0.0001	2.71	2.83871
2025-07-02 16:01:39	1181	7.13e-06	0.0001	2.69	2.79056
2025-07-02 16:01:40	1182	7.13e-06	0.0001	2.66	2.75555
2025-07-02 16:01:41	1183	7.13e-06	0.0001	2.63	2.74242
2025-07-02 16:01:42	1184	7.1e-06	0.0001	2.59	2.69865
2025-07-02 16:01:43	1185	7.13e-06	0.0001	2.56	2.68114
2025-07-02 16:01:44	1186	7.13e-06	0.0001	2.54	2.64175
2025-07-02 16:01:45	1187	7.13e-06	0.0001	2.51	2.61549
2025-07-02 16:01:46	1188	7.1e-06	0.0001	2.49	2.58923
2025-07-02 16:01:47	1189	7.1e-06	0.0001	2.47	2.5761
2025-07-02 16:01:48	1190	7.13e-06	0.0001	2.45	2.55859
2025-07-02 16:01:49	1191	7.13e-06	0.0001	2.43	2.54546
2025-07-02 16:01:50	1192	7.13e-06	0.0001	2.41	2.52357
2025-07-02 16:01:51	1193	7.1e-06	0.0001	2.4	2.53233
2025-07-02 16:01:52	1194	7.13e-06	0.0001	2.4	2.54546
2025-07-02 16:01:53	1195	7.13e-06	0.0001	2.38	2.50606
2025-07-02 16:01:54	1196	7.1e-06	0.0001	2.38	2.48856
2025-07-02 16:01:55	1197	7.13e-06	0.0001	2.37	2.4798
2025-07-02 16:01:56	1198	7.13e-06	0.0001	2.37	2.48418
2025-07-02 16:01:57	1199	7.1e-06	0.0001	2.36	2.48856
2025-07-02 16:01:58	1200	7.1e-06	0.0001	2.35	2.48418
2025-07-02 16:01:59	1201	7.13e-06	0.0001	2.35	2.47543
2025-07-02 16:01:59	1201	7.13e-06	0.0001	2.35	2.46667
2025-07-02 16:02:00	1202	7.13e-06	0.0001	2.34	2.4623
2025-07-02 16:02:01	1203	7.1e-06	0.0001	2.34	2.44916
2025-07-02 16:02:02	1204	7.13e-06	0.0001	2.34	2.44041
2025-07-02 16:02:03	1205	7.13e-06	0.0001	2.34	2.45354
2025-07-02 16:02:04	1206	7.13e-06	0.0001	2.34	2.45354
2025-07-02 16:02:05	1207	7.13e-06	0.0001	2.33	2.44916
2025-07-02 16:02:06	1208	7.13e-06	0.0001	2.32	2.44916
2025-07-02 16:02:07	1209	7.13e-06	0.0001	2.32	2.44041
2025-07-02 16:02:08	1210	7.13e-06	0.0001	2.32	2.44041
2025-07-02 16:02:09	1211	7.13e-06	0.0001	2.32	2.44041
2025-07-02 16:02:10	1212	7.1e-06	0.0001	2.32	2.44479
2025-07-02 16:02:11	1213	7.1e-06	0.0001	2.32	2.43603
2025-07-02 16:02:13	1215	7.1e-06	0.0001	2.32	2.44916
2025-07-02 16:02:14	1216	7.1e-06	0.0001	2.32	2.44916
2025-07-02 16:02:15	1217	7.1e-06	0.0001	2.31	2.4229
2025-07-02 16:02:16	1218	7.13e-06	0.0001	2.31	2.43166
2025-07-02 16:02:17	1219	7.1e-06	0.0001	2.31	2.4229
2025-07-02 16:02:18	1220	7.1e-06	0.0001	2.31	2.43603
2025-07-02 16:02:19	1221	7.1e-06	0.0001	2.31	2.41415
2025-07-02 16:02:20	1222	7.1e-06	0.0001	2.31	2.43603
2025-07-02 16:02:21	1223	7.13e-06	0.0001	2.29	2.40977
2025-07-02 16:02:22	1224	7.13e-06	0.0001	2.29	2.4229
2025-07-02 16:02:23	1225	7.13e-06	0.0001	2.29	2.41853
2025-07-02 16:02:24	1226	7.13e-06	0.0001	2.29	2.40977
2025-07-02 16:02:25	1227	7.13e-06	0.0001	2.29	2.40977
2025-07-02 16:02:26	1228	7.13e-06	0.0001	2.28	2.39227
2025-07-02 16:02:27	1229	7.13e-06	0.0001	2.28	2.4054
2025-07-02 16:02:28	1230	7.13e-06	0.0001	2.28	2.41415
2025-07-02 16:02:29	1231	7.13e-06	0.0001	2.28	2.39664
2025-07-02 16:02:30	1232	7.13e-06	0.0001	2.27	2.39227
2025-07-02 16:02:31	1233	7.1e-06	0.0001	2.26	2.39664
2025-07-02 16:02:32	1234	7.13e-06	0.0001	2.26	2.41853
2025-07-02 16:02:33	1235	7.13e-06	0.0001	2.26	2.39227
2025-07-02 16:02:34	1236	7.13e-06	0.0001	2.25	2.38351
2025-07-02 16:02:35	1237	7.13e-06	0.0001	2.25	2.38789
2025-07-02 16:02:36	1238	7.13e-06	0.0001	2.25	2.4054
2025-07-02 16:02:37	1239	7.1e-06	0.0001	2.25	2.39227
2025-07-02 16:02:38	1240	7.13e-06	0.0001	2.24	2.38351
2025-07-02 16:02:39	1241	7.13e-06	0.0001	2.23	2.38351
2025-07-02 16:02:40	1242	7.13e-06	0.0001	2.24	2.37476
2025-07-02 16:02:41	1243	7.1e-06	0.0001	2.23	2.37914
2025-07-02 16:02:42	1244	7.13e-06	0.0001	2.23	2.38789
2025-07-02 16:02:42	1244	7.1e-06	0.0001	2.22	2.366
2025-07-02 16:02:43	1245	7.13e-06	0.0001	2.22	2.37038
2025-07-02 16:02:44	1246	7.13e-06	0.0001	2.22	2.3485
2025-07-02 16:02:45	1247	7.13e-06	0.0001	2.22	2.38789
2025-07-02 16:02:46	1248	7.13e-06	0.0001	2.21	2.366
2025-07-02 16:02:47	1249	7.07e-06	0.0001	2.21	2.35725
2025-07-02 16:02:48	1250	7.1e-06	0.0001	2.21	2.36163
2025-07-02 16:02:49	1251	7.1e-06	0.0001	2.21	2.36163
2025-07-02 16:02:50	1252	7.1e-06	0.0001	2.2	2.366
2025-07-02 16:02:51	1253	7.13e-06	0.0001	2.2	2.35287
2025-07-02 16:02:52	1254	7.13e-06	0.0001	2.2	2.3485
2025-07-02 16:02:53	1255	7.1e-06	0.0001	2.2	2.35287
2025-07-02 16:02:54	1256	7.1e-06	0.0001	2.19	2.3485
2025-07-02 16:02:55	1257	7.13e-06	0.0001	2.19	2.3485
2025-07-02 16:02:56	1258	7.13e-06	0.0001	2.19	2.35287
2025-07-02 16:02:57	1259	7.13e-06	0.0001	2.19	2.33537
2025-07-02 16:02:58	1260	7.13e-06	0.0001	2.19	2.34412
2025-07-02 16:02:59	1261	7.1e-06	0.0001	2.18	2.3485
2025-07-02 16:03:00	1262	7.1e-06	0.0001	2.18	2.34412
2025-07-02 16:03:01	1263	7.1e-06	0.0001	2.18	2.34412
2025-07-02 16:03:02	1264	7.13e-06	0.0001	2.18	2.33099
2025-07-02 16:03:03	1265	7.13e-06	0.0001	2.18	2.33974
2025-07-02 16:03:04	1266	7.13e-06	0.0001	2.18	2.33537
2025-07-02 16:03:05	1267	7.13e-06	0.0001	2.17	2.33537
2025-07-02 16:03:06	1268	7.13e-06	0.0001	2.16	2.33537
2025-07-02 16:03:07	1269	7.1e-06	0.0001	2.16	2.32224
2025-07-02 16:03:08	1270	7.1e-06	0.0001	2.17	2.32224
2025-07-02 16:03:09	1271	7.1e-06	0.0001	2.17	2.32224
2025-07-02 16:03:10	1272	7.1e-06	0.0001	2.16	2.32661
2025-07-02 16:03:11	1273	7.13e-06	0.0001	2.16	2.31348
2025-07-02 16:03:12	1274	7.13e-06	0.0001	2.16	2.33099
2025-07-02 16:03:13	1275	7.13e-06	0.0001	2.16	2.32661
2025-07-02 16:03:14	1276	7.13e-06	0.0001	2.16	2.31348
2025-07-02 16:03:15	1277	7.1e-06	0.0001	2.15	2.32661
2025-07-02 16:03:16	1278	7.1e-06	0.0001	2.15	2.31786
2025-07-02 16:03:17	1279	7.1e-06	0.0001	2.15	2.31786
2025-07-02 16:03:18	1280	7.13e-06	0.0001	2.15	2.3091
2025-07-02 16:03:19	1281	7.13e-06	0.0001	2.15	2.2916
2025-07-02 16:03:20	1282	7.1e-06	0.0001	2.14	2.30035
2025-07-02 16:03:21	1283	7.13e-06	0.0001	2.14	2.31786
2025-07-02 16:03:22	1284	7.13e-06	0.0001	2.13	2.28722
2025-07-02 16:03:23	1285	7.1e-06	0.0001	2.13	2.30473
2025-07-02 16:03:24	1286	7.13e-06	0.0001	2.13	2.28722
2025-07-02 16:03:25	1287	7.1e-06	0.0001	2.13	2.3091
2025-07-02 16:03:25	1287	7.13e-06	0.0001	2.12	2.2916
2025-07-02 16:03:26	1288	7.1e-06	0.0001	2.12	2.30473
2025-07-02 16:03:27	1289	7.13e-06	0.0001	2.12	2.29597
2025-07-02 16:03:28	1290	7.1e-06	0.0001	2.12	2.28722
2025-07-02 16:03:29	1291	7.13e-06	0.0001	2.12	2.30473
2025-07-02 16:03:30	1292	7.1e-06	0.0001	2.12	2.29597
2025-07-02 16:03:31	1293	7.13e-06	0.0001	2.12	2.29597
2025-07-02 16:03:32	1294	7.1e-06	0.0001	2.12	2.29597
2025-07-02 16:03:33	1295	7.13e-06	0.0001	2.12	2.28284
2025-07-02 16:03:34	1296	7.13e-06	0.0001	2.11	2.28284
2025-07-02 16:03:35	1297	7.13e-06	0.0001	2.11	2.27409
2025-07-02 16:03:36	1298	7.13e-06	0.0001	2.11	2.28284
2025-07-02 16:03:37	1299	7.13e-06	0.0001	2.11	2.28284
2025-07-02 16:03:38	1300	7.1e-06	0.0001	2.11	2.28722
2025-07-02 16:03:39	1301	7.13e-06	0.0001	2.11	2.27409
2025-07-02 16:03:40	1302	7.13e-06	0.0001	2.1	2.28722
2025-07-02 16:03:41	1303	7.13e-06	0.0001	2.1	2.27409
2025-07-02 16:03:42	1304	7.13e-06	0.0001	2.1	2.27847
2025-07-02 16:03:43	1305	7.13e-06	0.0001	2.1	2.26971
2025-07-02 16:03:44	1306	7.1e-06	0.0001	2.1	2.27409
2025-07-02 16:03:45	1307	7.1e-06	0.0001	2.1	2.25658
2025-07-02 16:03:46	1308	7.1e-06	0.0001	2.09	2.27409
2025-07-02 16:03:47	1309	7.13e-06	0.0001	2.09	2.26533
2025-07-02 16:03:48	1310	7.13e-06	0.0001	2.09	2.27847
2025-07-02 16:03:49	1311	7.1e-06	0.0001	2.09	2.26096
2025-07-02 16:03:50	1312	7.1e-06	0.0001	2.09	2.25658
2025-07-02 16:03:50	1312	7.1e-06	0.0001	2.09	2.25658
2025-07-02 16:03:51	1313	7.1e-06	0.0001	2.08	2.26533
2025-07-02 16:03:52	1314	7.13e-06	0.0001	2.07	2.24783
2025-07-02 16:03:53	1315	7.13e-06	0.0001	2.08	2.26096
2025-07-02 16:03:54	1316	7.1e-06	0.0001	2.08	2.26096
2025-07-02 16:03:55	1317	7.13e-06	0.0001	2.08	2.24783
2025-07-02 16:03:56	1318	7.1e-06	0.0001	2.08	2.26533
2025-07-02 16:03:57	1319	7.13e-06	0.0001	2.08	2.2522
2025-07-02 16:03:58	1320	7.1e-06	0.0001	2.08	2.24783
2025-07-02 16:03:59	1321	7.13e-06	0.0001	2.08	2.25658
2025-07-02 16:04:00	1322	7.13e-06	0.0001	2.06	2.24783
2025-07-02 16:04:01	1323	7.1e-06	0.0001	2.06	2.26096
2025-07-02 16:04:02	1324	7.1e-06	0.0001	2.06	2.24783
2025-07-02 16:04:03	1325	7.1e-06	0.0001	2.07	2.24783
2025-07-02 16:04:04	1326	7.1e-06	0.0001	2.07	2.24783
2025-07-02 16:04:05	1327	7.1e-06	0.0001	2.06	2.24345
2025-07-02 16:04:06	1328	7.13e-06	0.0001	2.06	2.25658
2025-07-02 16:04:07	1329	7.13e-06	0.0001	2.06	2.24783
2025-07-02 16:04:08	1330	7.13e-06	0.0001	2.06	2.2522
2025-07-02 16:04:09	1331	7.1e-06	0.0001	2.06	2.23907
2025-07-02 16:04:10	1332	7.1e-06	0.0001	2.05	2.23907
2025-07-02 16:04:11	1333	7.1e-06	0.0001	2.05	2.23032
2025-07-02 16:04:12	1334	7.13e-06	0.0001	2.06	2.24345
2025-07-02 16:04:13	1335	7.13e-06	0.0001	2.06	2.23907
2025-07-02 16:04:14	1336	7.13e-06	0.0001	2.06	2.23032
2025-07-02 16:04:15	1337	7.13e-06	0.0001	2.04	2.24345
2025-07-02 16:04:16	1338	7.13e-06	0.0001	2.04	2.23032
2025-07-02 16:04:16	1338	7.1e-06	0.0001	2.04	2.23032
2025-07-02 16:04:17	1339	7.13e-06	0.0001	2.04	2.22157
2025-07-02 16:04:18	1340	7.1e-06	0.0001	2.04	2.21281
2025-07-02 16:04:19	1341	7.1e-06	0.0001	2.04	2.21281
2025-07-02 16:04:20	1342	7.1e-06	0.0001	2.04	2.22594
2025-07-02 16:04:21	1343	7.13e-06	0.0001	2.04	2.23032
2025-07-02 16:04:22	1344	7.1e-06	0.0001	2.04	2.21719
2025-07-02 16:04:23	1345	7.13e-06	0.0001	2.04	2.21719
2025-07-02 16:04:24	1346	7.13e-06	0.0001	2.03	2.21719
2025-07-02 16:04:25	1347	7.13e-06	0.0001	2.03	2.22157
2025-07-02 16:04:26	1348	7.13e-06	0.0001	2.03	2.21281
2025-07-02 16:04:27	1349	7.13e-06	0.0001	2.03	2.21719
2025-07-02 16:04:28	1350	7.13e-06	0.0001	2.03	2.20844
2025-07-02 16:04:29	1351	7.13e-06	0.0001	2.03	2.21281
2025-07-02 16:04:30	1352	7.13e-06	0.0001	2.03	2.19968
2025-07-02 16:04:31	1353	7.1e-06	0.0001	2.03	2.20844
2025-07-02 16:04:32	1354	7.1e-06	0.0001	2.02	2.20844
2025-07-02 16:04:33	1355	7.1e-06	0.0001	2.02	2.20844
2025-07-02 16:04:34	1356	7.1e-06	0.0001	2.02	2.20844
2025-07-02 16:04:35	1357	7.1e-06	0.0001	2.02	2.20844
2025-07-02 16:04:36	1358	7.13e-06	0.0001	2.02	2.20844
2025-07-02 16:04:37	1359	7.13e-06	0.0001	2.02	2.1953
2025-07-02 16:04:38	1360	7.1e-06	0.0001	2.02	2.19968
2025-07-02 16:04:39	1361	7.1e-06	0.0001	2.02	2.1953
2025-07-02 16:04:40	1362	7.1e-06	0.0001	2.02	2.20406
2025-07-02 16:04:41	1363	7.13e-06	0.0001	2.01	2.18217
2025-07-02 16:04:42	1364	7.1e-06	0.0001	2.01	2.20406
2025-07-02 16:04:43	1365	7.13e-06	0.0001	2.01	2.19093
2025-07-02 16:04:43	1365	7.13e-06	0.0001	2.01	2.19968
2025-07-02 16:04:44	1366	7.1e-06	0.0001	2.01	2.1778
2025-07-02 16:04:45	1367	7.1e-06	0.0001	2.01	2.19093
2025-07-02 16:04:46	1368	7.1e-06	0.0001	2.01	2.19093
2025-07-02 16:04:47	1369	7.13e-06	0.0001	2.01	2.1953
2025-07-02 16:04:48	1370	7.13e-06	0.0001	2.01	2.1953
2025-07-02 16:04:49	1371	7.1e-06	0.0001	2.01	2.19093
2025-07-02 16:04:50	1372	7.13e-06	0.0001	2.01	2.19968
2025-07-02 16:04:51	1373	7.13e-06	0.0001	2.01	2.18655
2025-07-02 16:04:52	1374	7.13e-06	0.0001	2	2.1778
2025-07-02 16:04:53	1375	7.1e-06	0.0001	2	2.1778
2025-07-02 16:04:54	1376	7.1e-06	0.0001	2	2.18217
2025-07-02 16:04:55	1377	7.1e-06	0.0001	2	2.18655
2025-07-02 16:04:56	1378	7.13e-06	0.0001	2	2.18217
2025-07-02 16:04:57	1379	7.1e-06	0.0001	2	2.19093
2025-07-02 16:04:58	1380	7.13e-06	0.0001	2	2.18217
2025-07-02 16:04:59	1381	7.1e-06	0.0001	2	2.1953
2025-07-02 16:05:00	1382	7.13e-06	0.0001	2	2.1778
2025-07-02 16:05:01	1383	7.1e-06	0.0001	1.99	2.18217
2025-07-02 16:05:02	1384	7.13e-06	0.0001	1.99	2.16467
2025-07-02 16:05:03	1385	7.13e-06	0.0001	1.99	2.18655
2025-07-02 16:05:04	1386	7.13e-06	0.0001	1.99	2.16029
2025-07-02 16:05:05	1387	7.13e-06	0.0001	1.99	2.1778
2025-07-02 16:05:06	1388	7.13e-06	0.0001	1.99	2.1778
2025-07-02 16:05:07	1389	6.86e-06	0.0001	1.99	2.16904
2025-07-02 16:05:08	1390	6.74e-06	0.0001	1.99	2.16904
2025-07-02 16:05:08	1390	6.68e-06	0.0001	1.99	2.16904
2025-07-02 16:05:09	1391	6.65e-06	0.0001	1.98	2.17342
2025-07-02 16:05:10	1392	6.63e-06	0.0001	1.97	2.15591
2025-07-02 16:05:11	1393	6.63e-06	0.00013	1.98	2.16904
2025-07-02 16:05:12	1394	6.55e-06	0.000221	1.97	2.16029
2025-07-02 16:05:13	1395	6.53e-06	0.00034	1.97	2.15153
2025-07-02 16:05:14	1396	6.53e-06	0.000463	1.97	2.16904
2025-07-02 16:05:15	1397	6.53e-06	0.000577	1.97	2.1778
2025-07-02 16:05:16	1398	6.51e-06	0.000694	1.97	2.16029
2025-07-02 16:05:17	1399	6.53e-06	0.000779	1.97	2.16467
2025-07-02 16:05:18	1400	6.53e-06	0.000868	1.97	2.15591
2025-07-02 16:05:19	1401	6.45e-06	0.000949	1.97	2.14716
2025-07-02 16:05:20	1402	6.43e-06	0.00101	1.97	2.13841
2025-07-02 16:05:21	1403	6.43e-06	0.00105	1.97	2.16467
2025-07-02 16:05:22	1404	6.41e-06	0.0011	1.97	2.14278
2025-07-02 16:05:23	1405	6.45e-06	0.00115	1.97	2.16467
2025-07-02 16:05:24	1406	6.43e-06	0.00119	1.97	2.15591
2025-07-02 16:05:25	1407	6.43e-06	0.00123	1.97	2.15591
2025-07-02 16:05:26	1408	6.43e-06	0.00126	1.97	2.12965
2025-07-02 16:05:27	1409	6.41e-06	0.0013	1.97	2.15153
2025-07-02 16:05:28	1410	6.43e-06	0.00133	1.97	2.14716
2025-07-02 16:05:29	1411	6.43e-06	0.00135	1.96	2.14278
2025-07-02 16:05:30	1412	6.41e-06	0.00137	1.97	2.14278
2025-07-02 16:05:31	1413	6.43e-06	0.00139	1.97	2.15591
2025-07-02 16:05:32	1414	6.43e-06	0.0014	1.95	2.13841
2025-07-02 16:05:33	1415	6.41e-06	0.00142	1.95	2.13403
2025-07-02 16:05:34	1416	6.34e-06	0.00144	1.95	2.13403
2025-07-02 16:05:35	1417	6.32e-06	0.00146	1.95	2.13403
2025-07-02 16:05:36	1418	6.32e-06	0.00148	1.95	2.14278
2025-07-02 16:05:37	1419	6.32e-06	0.00148	1.95	2.15153
2025-07-02 16:05:38	1420	6.32e-06	0.0015	1.95	2.14716
2025-07-02 16:05:39	1421	6.32e-06	0.00152	1.95	2.13403
2025-07-02 16:05:40	1422	6.34e-06	0.00153	1.96	2.12965
2025-07-02 16:05:41	1423	6.32e-06	0.00154	1.95	2.12965
2025-07-02 16:05:42	1424	6.32e-06	0.00155	1.95	2.1209
2025-07-02 16:05:43	1425	6.32e-06	0.00163	1.95	2.12965
2025-07-02 16:05:44	1426	6.32e-06	0.00172	1.95	2.1209
2025-07-02 16:05:45	1427	6.32e-06	0.00176	1.94	2.13403
2025-07-02 16:05:46	1428	6.32e-06	0.00178	1.94	2.12527
2025-07-02 16:05:47	1429	6.32e-06	0.00176	1.94	2.12965
2025-07-02 16:05:49	1431	6.32e-06	0.00173	1.94	2.11214
2025-07-02 16:05:50	1432	6.34e-06	0.00171	1.94	2.12527
2025-07-02 16:05:51	1433	6.32e-06	0.00169	1.94	2.11214
2025-07-02 16:05:51	1433	6.34e-06	0.00168	1.94	2.12527
2025-07-02 16:05:52	1434	6.34e-06	0.00166	1.94	2.12965
2025-07-02 16:05:53	1435	6.32e-06	0.00165	1.93	2.11214
2025-07-02 16:05:54	1436	6.32e-06	0.00163	1.93	2.11652
2025-07-02 16:05:55	1437	6.32e-06	0.00163	1.93	2.10777
2025-07-02 16:05:57	1439	6.32e-06	0.00163	1.93	2.11214
2025-07-02 16:05:58	1440	6.32e-06	0.00163	1.93	2.11214
2025-07-02 16:05:59	1441	6.32e-06	0.00163	1.93	2.11652
2025-07-02 16:06:00	1442	6.32e-06	0.00163	1.93	2.1209
2025-07-02 16:06:01	1443	6.32e-06	0.00163	1.93	2.10777
2025-07-02 16:06:02	1444	6.32e-06	0.00163	1.93	2.11652
2025-07-02 16:06:03	1445	6.32e-06	0.00163	1.93	2.10339
2025-07-02 16:06:04	1446	6.32e-06	0.00164	1.93	2.12527
2025-07-02 16:06:05	1447	6.32e-06	0.00165	1.93	2.10339
2025-07-02 16:06:06	1448	6.32e-06	0.00165	1.92	2.09026
2025-07-02 16:06:07	1449	6.32e-06	0.00166	1.92	2.10339
2025-07-02 16:06:08	1450	6.34e-06	0.00166	1.92	2.09464
2025-07-02 16:06:09	1451	6.34e-06	0.00166	1.92	2.10339
2025-07-02 16:06:10	1452	6.3e-06	0.00166	1.92	2.09901
2025-07-02 16:06:11	1453	6.28e-06	0.00166	1.92	2.10339
2025-07-02 16:06:12	1454	6.24e-06	0.00167	1.92	2.09901
2025-07-02 16:06:13	1455	6.22e-06	0.00168	1.92	2.10777
2025-07-02 16:06:14	1456	6.22e-06	0.00168	1.92	2.09026
2025-07-02 16:06:15	1457	6.22e-06	0.00168	1.92	2.09901
2025-07-02 16:06:16	1458	6.22e-06	0.00168	1.92	2.09026
2025-07-02 16:06:17	1459	6.22e-06	0.00168	1.91	2.09901
2025-07-02 16:06:17	1459	6.22e-06	0.00168	1.91	2.08588
2025-07-02 16:06:18	1460	6.2e-06	0.00168	1.91	2.0815
2025-07-02 16:06:19	1461	6.22e-06	0.00168	1.91	2.09464
2025-07-02 16:06:20	1462	6.22e-06	0.00168	1.91	2.09464
2025-07-02 16:06:21	1463	6.22e-06	0.00169	1.91	2.09464
2025-07-02 16:06:23	1465	6.22e-06	0.00169	1.91	2.09026
2025-07-02 16:06:24	1466	6.2e-06	0.00169	1.91	2.0815
2025-07-02 16:06:25	1467	6.22e-06	0.00169	1.91	2.0815
2025-07-02 16:06:26	1468	6.22e-06	0.00169	1.91	2.08588
2025-07-02 16:06:27	1469	6.2e-06	0.00169	1.91	2.0815
2025-07-02 16:06:28	1470	4.88e-05	0.00151	1.91	2.06837
2025-07-02 16:06:29	1471	3.6e-05	0.00119	1.9	2.06837
2025-07-02 16:06:30	1472	2.8e-05	0.000906	1.9	2.07713
2025-07-02 16:06:31	1473	2.37e-05	0.000697	1.9	2.0815
2025-07-02 16:06:32	1474	2.11e-05	0.000536	1.89	2.08588
2025-07-02 16:06:33	1475	1.9e-05	0.000391	1.9	2.07275
2025-07-02 16:06:34	1476	1.69e-05	0.000311	1.9	2.06837
2025-07-02 16:06:35	1477	1.6e-05	0.000242	1.9	2.07713
2025-07-02 16:06:36	1478	1.53e-05	0.000193	1.9	2.07275
2025-07-02 16:06:37	1479	1.47e-05	0.000161	1.9	2.07275
2025-07-02 16:06:38	1480	1.42e-05	0.000136	1.9	2.07713
2025-07-02 16:06:39	1481	1.38e-05	0.000118	1.9	2.064
2025-07-02 16:06:40	1482	1.35e-05	0.0001	1.9	2.07713
2025-07-02 16:06:41	1483	1.32e-05	0.0001	1.88	2.07275
2025-07-02 16:06:42	1484	1.28e-05	0.0001	1.88	2.064
2025-07-02 16:06:43	1485	1.25e-05	0.0001	1.88	2.05962
2025-07-02 16:06:44	1486	1.22e-05	0.0001	1.89	2.07275
2025-07-02 16:06:45	1487	1.2e-05	0.0001	1.88	2.07275
2025-07-02 16:06:46	1488	1.18e-05	0.0001	1.88	2.05962
2025-07-02 16:06:47	1489	1.17e-05	0.0001	1.88	2.05524
2025-07-02 16:06:48	1490	1.15e-05	0.0001	1.88	2.05962
2025-07-02 16:06:49	1491	1.14e-05	0.0001	1.89	2.05962
2025-07-02 16:06:50	1492	1.12e-05	0.0001	1.89	2.06837
2025-07-02 16:06:51	1493	1.1e-05	0.0001	1.88	2.05087
2025-07-02 16:06:52	1494	1.1e-05	0.0001	1.87	2.064
2025-07-02 16:06:53	1495	1.07e-05	0.0001	1.87	2.05087
2025-07-02 16:06:54	1496	1.07e-05	0.0001	1.87	2.05087
2025-07-02 16:06:55	1497	1.07e-05	0.0001	1.87	2.05524
2025-07-02 16:06:56	1498	1.06e-05	0.0001	1.87	2.04649
2025-07-02 16:06:57	1499	1.06e-05	0.0001	1.87	2.05962
2025-07-02 16:06:58	1500	1.04e-05	0.0001	1.87	2.05962
2025-07-02 16:06:59	1501	1.04e-05	0.0001	1.87	2.04649
2025-07-02 16:07:00	1502	1.03e-05	0.0001	1.87	2.04649
2025-07-02 16:07:00	1502	1.02e-05	0.0001	1.87	2.05087
2025-07-02 16:07:01	1503	1.02e-05	0.0001	1.87	2.04211
2025-07-02 16:07:02	1504	1.02e-05	0.0001	1.87	2.05087
2025-07-02 16:07:03	1505	1.01e-05	0.0001	1.87	2.04211
2025-07-02 16:07:05	1507	1.01e-05	0.0001	1.87	2.04649
2025-07-02 16:07:06	1508	1e-05	0.0001	1.86	2.02898
2025-07-02 16:07:07	1509	9.95e-06	0.0001	1.86	2.04649
2025-07-02 16:07:08	1510	9.98e-06	0.0001	1.86	2.03336
2025-07-02 16:07:09	1511	9.95e-06	0.0001	1.86	2.03774
2025-07-02 16:07:09	1511	9.95e-06	0.0001	1.86	2.02898
2025-07-02 16:07:10	1512	9.95e-06	0.0001	1.86	2.04211
2025-07-02 16:07:11	1513	9.83e-06	0.0001	1.86	2.04211
2025-07-02 16:07:13	1515	9.83e-06	0.0001	1.86	2.03336
2025-07-02 16:07:14	1516	9.83e-06	0.0001	1.85	2.03774
2025-07-02 16:07:15	1517	9.83e-06	0.0001	1.85	2.02461
2025-07-02 16:07:16	1518	9.67e-06	0.0001	1.85	2.03336
2025-07-02 16:07:17	1519	9.67e-06	0.0001	1.85	2.03336
2025-07-02 16:07:18	1520	9.67e-06	0.0001	1.85	2.02461
2025-07-02 16:07:18	1520	9.67e-06	0.0001	1.85	2.01585
2025-07-02 16:07:19	1521	9.64e-06	0.0001	1.85	2.02898
2025-07-02 16:07:21	1523	9.52e-06	0.0001	1.85	2.02023
2025-07-02 16:07:22	1524	9.49e-06	0.0001	1.85	2.02898
2025-07-02 16:07:23	1525	9.49e-06	0.0001	1.84	2.03336
2025-07-02 16:07:24	1526	9.52e-06	0.0001	1.84	2.02898
2025-07-02 16:07:25	1527	9.52e-06	0.0001	1.84	2.02023
2025-07-02 16:07:26	1528	9.49e-06	0.0001	1.84	2.01147
2025-07-02 16:07:26	1528	9.49e-06	0.0001	1.84	2.02898
2025-07-02 16:07:27	1529	9.37e-06	0.0001	1.84	2.01147
2025-07-02 16:07:28	1530	9.34e-06	0.0001	1.84	2.02461
2025-07-02 16:07:29	1531	9.34e-06	0.0001	1.84	2.01585
2025-07-02 16:07:30	1532	9.34e-06	0.0001	1.84	2.01585
2025-07-02 16:07:31	1533	9.34e-06	0.0001	1.84	2.01147
2025-07-02 16:07:32	1534	9.34e-06	0.0001	1.84	2.0071
2025-07-02 16:07:33	1535	9.34e-06	0.0001	1.84	2.0071
2025-07-02 16:07:34	1536	9.34e-06	0.0001	1.83	2.02023
2025-07-02 16:07:35	1537	9.31e-06	0.0001	1.83	2.00272
2025-07-02 16:07:36	1538	9.19e-06	0.0001	1.83	2.00272
2025-07-02 16:07:37	1539	9.19e-06	0.0001	1.83	2.01147
2025-07-02 16:07:38	1540	9.19e-06	0.0001	1.83	2.00272
2025-07-02 16:07:39	1541	9.19e-06	0.0001	1.83	1.99834
2025-07-02 16:07:40	1542	9.19e-06	0.0001	1.82	1.99834
2025-07-02 16:07:41	1543	9.19e-06	0.0001	1.83	2.00272
2025-07-02 16:07:42	1544	9.19e-06	0.0001	1.83	1.98959
2025-07-02 16:07:43	1545	9.07e-06	0.0001	1.83	1.98959
2025-07-02 16:07:44	1546	9.04e-06	0.0001	1.82	1.99397
2025-07-02 16:07:45	1547	9.01e-06	0.0001	1.82	1.98959
2025-07-02 16:07:46	1548	9.01e-06	0.0001	1.82	1.98959
2025-07-02 16:07:47	1549	9.01e-06	0.0001	1.82	2.0071
2025-07-02 16:07:48	1550	9.01e-06	0.0001	1.82	1.99834
2025-07-02 16:07:49	1551	9.01e-06	0.0001	1.82	2.00272
2025-07-02 16:07:50	1552	9.01e-06	0.0001	1.82	1.98959
2025-07-02 16:07:51	1553	9.01e-06	0.0001	1.82	1.98084
2025-07-02 16:07:52	1554	9.01e-06	0.0001	1.82	1.98959
2025-07-02 16:07:53	1555	9.01e-06	0.0001	1.82	1.99834
2025-07-02 16:07:54	1556	9.01e-06	0.0001	1.82	1.98959
2025-07-02 16:07:55	1557	9.01e-06	0.0001	1.82	1.99397
2025-07-02 16:07:56	1558	9.04e-06	0.0001	1.82	1.99397
2025-07-02 16:07:57	1559	8.89e-06	0.0001	1.82	1.98084
2025-07-02 16:07:58	1560	8.86e-06	0.0001	1.81	1.98084
2025-07-02 16:07:59	1561	8.86e-06	0.0001	1.81	1.97646
2025-07-02 16:08:00	1562	8.83e-06	0.0001	1.81	1.97646
2025-07-02 16:08:01	1563	8.86e-06	0.0001	1.81	1.98084
2025-07-02 16:08:01	1563	8.86e-06	0.0001	1.81	1.97208
2025-07-02 16:08:02	1564	8.86e-06	0.0001	1.81	1.98959
2025-07-02 16:08:03	1565	8.83e-06	0.0001	1.81	1.97646
2025-07-02 16:08:04	1566	8.86e-06	0.0001	1.8	1.97208
2025-07-02 16:08:05	1567	8.86e-06	0.0001	1.81	1.96771
2025-07-02 16:08:06	1568	8.8e-06	0.0001	1.81	1.97208
2025-07-02 16:08:07	1569	8.73e-06	0.0001	1.81	1.95895
2025-07-02 16:08:08	1570	8.7e-06	0.0001	1.81	1.97646
2025-07-02 16:08:09	1571	8.7e-06	0.0001	1.8	1.95895
2025-07-02 16:08:10	1572	8.7e-06	0.0001	1.79	1.97646
2025-07-02 16:08:11	1573	8.7e-06	0.0001	1.79	1.97208
2025-07-02 16:08:12	1574	8.67e-06	0.0001	1.79	1.95895
2025-07-02 16:08:13	1575	8.7e-06	0.0001	1.79	1.98084
2025-07-02 16:08:14	1576	8.67e-06	0.0001	1.79	1.95895
2025-07-02 16:08:15	1577	8.7e-06	0.0001	1.79	1.96771
2025-07-02 16:08:16	1578	8.67e-06	0.0001	1.79	1.96771
2025-07-02 16:08:17	1579	8.7e-06	0.0001	1.79	1.97208
2025-07-02 16:08:18	1580	8.67e-06	0.0001	1.79	1.97208
2025-07-02 16:08:19	1581	8.67e-06	0.0001	1.79	1.96771
2025-07-02 16:08:20	1582	8.67e-06	0.0001	1.79	1.95457
2025-07-02 16:08:21	1583	8.7e-06	0.0001	1.79	1.95895
2025-07-02 16:08:22	1584	8.7e-06	0.0001	1.79	1.9502
2025-07-02 16:08:23	1585	8.67e-06	0.0001	1.79	1.95457
2025-07-02 16:08:24	1586	8.61e-06	0.0001	1.79	1.94582
2025-07-02 16:08:25	1587	8.58e-06	0.0001	1.78	1.95895
2025-07-02 16:08:26	1588	8.52e-06	0.0001	1.78	1.94144
2025-07-02 16:08:27	1589	8.55e-06	0.0001	1.78	1.9502
2025-07-02 16:08:27	1589	8.55e-06	0.0001	1.78	1.95457
2025-07-02 16:08:28	1590	8.52e-06	0.0001	1.78	1.9502
2025-07-02 16:08:29	1591	8.52e-06	0.0001	1.78	1.95457
2025-07-02 16:08:30	1592	8.52e-06	0.0001	1.78	1.93269
2025-07-02 16:08:31	1593	8.55e-06	0.0001	1.78	1.9502
2025-07-02 16:08:32	1594	8.52e-06	0.0001	1.78	1.94144
2025-07-02 16:08:33	1595	8.52e-06	0.0001	1.78	1.95895
2025-07-02 16:08:34	1596	8.55e-06	0.0001	1.77	1.94144
2025-07-02 16:08:35	1597	8.55e-06	0.0001	1.77	1.94582
2025-07-02 16:08:36	1598	8.55e-06	0.0001	1.77	1.93707
2025-07-02 16:08:37	1599	8.55e-06	0.0001	1.77	1.93707
2025-07-02 16:08:38	1600	8.52e-06	0.0001	1.77	1.93707
2025-07-02 16:08:39	1601	8.55e-06	0.0001	1.76	1.91518
2025-07-02 16:08:40	1602	8.55e-06	0.0001	1.75	1.91956
2025-07-02 16:08:41	1603	8.52e-06	0.0001	1.75	1.91518
2025-07-02 16:08:42	1604	8.52e-06	0.0001	1.74	1.90205
2025-07-02 16:08:43	1605	8.52e-06	0.0001	1.74	1.88454
2025-07-02 16:08:44	1606	8.52e-06	0.0001	1.72	1.8933
2025-07-02 16:08:45	1607	8.55e-06	0.0001	1.72	1.88892
2025-07-02 16:08:46	1608	8.52e-06	0.0001	1.72	1.88017
2025-07-02 16:08:47	1609	8.52e-06	0.0001	1.72	1.88017
2025-07-02 16:08:48	1610	8.55e-06	0.0001	1.72	1.8933
2025-07-02 16:08:49	1611	8.52e-06	0.0001	1.73	1.87579
2025-07-02 16:08:50	1612	8.55e-06	0.0001	1.72	1.87141
2025-07-02 16:08:51	1613	8.46e-06	0.0001	1.73	1.88017
2025-07-02 16:08:52	1614	8.4e-06	0.0001	1.72	1.88017
2025-07-02 16:08:52	1614	8.4e-06	0.0001	1.72	1.88017
2025-07-02 16:08:53	1615	8.4e-06	0.0001	1.72	1.86704
2025-07-02 16:08:54	1616	8.4e-06	0.0001	1.72	1.86704
2025-07-02 16:08:55	1617	8.4e-06	0.0001	1.72	1.87579
2025-07-02 16:08:56	1618	8.37e-06	0.0001	1.72	1.85828
2025-07-02 16:08:57	1619	8.37e-06	0.0001	1.72	1.87579
2025-07-02 16:08:58	1620	8.37e-06	0.0001	1.72	1.87141
2025-07-02 16:08:59	1621	8.37e-06	0.0001	1.72	1.87141
2025-07-02 16:09:00	1622	8.37e-06	0.0001	1.72	1.87141
2025-07-02 16:09:01	1623	8.37e-06	0.0001	1.72	1.86266
2025-07-02 16:09:02	1624	8.37e-06	0.0001	1.72	1.86266
2025-07-02 16:09:03	1625	8.37e-06	0.0001	1.72	1.86266
2025-07-02 16:09:04	1626	8.37e-06	0.0001	1.72	1.88454
2025-07-02 16:09:05	1627	8.37e-06	0.0001	1.71	1.86704
2025-07-02 16:09:06	1628	8.37e-06	0.0001	1.71	1.86704
2025-07-02 16:09:07	1629	8.4e-06	0.0001	1.7	1.87141
2025-07-02 16:09:08	1630	8.37e-06	0.0001	1.7	1.85828
2025-07-02 16:09:09	1631	8.37e-06	0.0001	1.7	1.87579
2025-07-02 16:09:10	1632	8.37e-06	0.0001	1.7	1.85828
2025-07-02 16:09:11	1633	8.37e-06	0.0001	1.7	1.88017
2025-07-02 16:09:12	1634	8.37e-06	0.0001	1.71	1.85828
2025-07-02 16:09:13	1635	8.34e-06	0.0001	1.7	1.86266
2025-07-02 16:09:14	1636	8.37e-06	0.0001	1.7	1.86704
2025-07-02 16:09:15	1637	8.28e-06	0.0001	1.71	1.85828
2025-07-02 16:09:16	1638	8.22e-06	0.0001	1.7	1.86266
2025-07-02 16:09:17	1639	8.22e-06	0.0001	1.7	1.86266
2025-07-02 16:09:18	1640	8.22e-06	0.0001	1.7	1.85828
2025-07-02 16:09:18	1640	8.22e-06	0.0001	1.7	1.86266
2025-07-02 16:09:19	1641	8.22e-06	0.0001	1.7	1.85828
2025-07-02 16:09:20	1642	8.22e-06	0.0001	1.7	1.86266
2025-07-02 16:09:21	1643	8.22e-06	0.0001	1.69	1.8539
2025-07-02 16:09:22	1644	8.22e-06	0.0001	1.69	1.84953
2025-07-02 16:09:23	1645	8.22e-06	0.0001	1.69	1.87579
2025-07-02 16:09:24	1646	8.22e-06	0.0001	1.69	1.86266
2025-07-02 16:09:25	1647	8.22e-06	0.0001	1.69	1.86266
2025-07-02 16:09:26	1648	8.22e-06	0.0001	1.69	1.8364
2025-07-02 16:09:27	1649	8.22e-06	0.0001	1.69	1.84515
2025-07-02 16:09:28	1650	8.22e-06	0.0001	1.69	1.8539
2025-07-02 16:09:29	1651	8.22e-06	0.0001	1.69	1.8539
2025-07-02 16:09:30	1652	8.22e-06	0.0001	1.69	1.85828
2025-07-02 16:09:31	1653	8.22e-06	0.0001	1.69	1.84515
2025-07-02 16:09:32	1654	8.22e-06	0.0001	1.69	1.84515
2025-07-02 16:09:33	1655	8.22e-06	0.0001	1.69	1.8539
2025-07-02 16:09:34	1656	8.22e-06	0.0001	1.69	1.84078
2025-07-02 16:09:35	1657	8.22e-06	0.0001	1.69	1.8364
2025-07-02 16:09:36	1658	8.22e-06	0.0001	1.68	1.8364
2025-07-02 16:09:37	1659	8.22e-06	0.0001	1.68	1.82764
2025-07-02 16:09:38	1660	8.22e-06	0.0001	1.68	1.8364
2025-07-02 16:09:39	1661	8.22e-06	0.0001	1.68	1.84078
2025-07-02 16:09:40	1662	8.22e-06	0.0001	1.68	1.82764
2025-07-02 16:09:41	1663	8.22e-06	0.0001	1.68	1.82764
2025-07-02 16:09:42	1664	8.22e-06	0.0001	1.68	1.82327
2025-07-02 16:09:43	1665	8.22e-06	0.0001	1.68	1.8364
2025-07-02 16:09:44	1666	8.22e-06	0.0001	1.68	1.84078
2025-07-02 16:09:44	1666	8.22e-06	0.0001	1.68	1.8364
2025-07-02 16:09:45	1667	8.22e-06	0.0001	1.68	1.83202
2025-07-02 16:09:46	1668	8.22e-06	0.0001	1.68	1.83202
2025-07-02 16:09:47	1669	8.19e-06	0.0001	1.68	1.82327
2025-07-02 16:09:49	1671	8.22e-06	0.0001	1.68	1.83202
2025-07-02 16:09:50	1672	8.22e-06	0.0001	1.68	1.81451
2025-07-02 16:09:51	1673	8.22e-06	0.0001	1.68	1.82327
2025-07-02 16:09:52	1674	8.22e-06	0.0001	1.67	1.83202
2025-07-02 16:09:53	1675	8.22e-06	0.0001	1.67	1.8364
2025-07-02 16:09:54	1676	8.22e-06	0.0001	1.67	1.81451
2025-07-02 16:09:55	1677	8.22e-06	0.0001	1.67	1.82327
2025-07-02 16:09:56	1678	8.22e-06	0.0001	1.67	1.83202
2025-07-02 16:09:57	1679	8.22e-06	0.0001	1.67	1.8364
2025-07-02 16:09:58	1680	8.22e-06	0.0001	1.67	1.81451
2025-07-02 16:09:59	1681	8.22e-06	0.0001	1.67	1.82764
2025-07-02 16:10:00	1682	8.22e-06	0.0001	1.67	1.81889
2025-07-02 16:10:01	1683	8.19e-06	0.0001	1.67	1.82327
2025-07-02 16:10:02	1684	8.19e-06	0.0001	1.67	1.81889
2025-07-02 16:10:03	1685	8.19e-06	0.0001	1.67	1.82764
2025-07-02 16:10:04	1686	8.19e-06	0.0001	1.67	1.81889
2025-07-02 16:10:05	1687	8.13e-06	0.0001	1.67	1.82764
2025-07-02 16:10:07	1689	8.04e-06	0.0001	1.67	1.82327
2025-07-02 16:10:08	1690	8.07e-06	0.0001	1.66	1.79701
2025-07-02 16:10:09	1691	8.07e-06	0.0001	1.66	1.80576
2025-07-02 16:10:10	1692	8.07e-06	0.0001	1.66	1.82764
2025-07-02 16:10:10	1692	8.07e-06	0.0001	1.66	1.81014
2025-07-02 16:10:11	1693	8.07e-06	0.0001	1.66	1.80576
2025-07-02 16:10:12	1694	8.07e-06	0.0001	1.66	1.81014
2025-07-02 16:10:13	1695	8.07e-06	0.0001	1.66	1.81889
2025-07-02 16:10:15	1697	8.07e-06	0.0001	1.66	1.81451
2025-07-02 16:10:16	1698	8.07e-06	0.0001	1.66	1.79701
2025-07-02 16:10:17	1699	8.04e-06	0.0001	1.66	1.81451
2025-07-02 16:10:18	1700	8.04e-06	0.0001	1.66	1.80138
2025-07-02 16:10:19	1701	8.04e-06	0.0001	1.65	1.81451
2025-07-02 16:10:20	1702	8.07e-06	0.0001	1.65	1.81889
2025-07-02 16:10:21	1703	8.07e-06	0.0001	1.65	1.80138
2025-07-02 16:10:22	1704	8.04e-06	0.0001	1.64	1.80576
2025-07-02 16:10:23	1705	8.07e-06	0.0001	1.65	1.79263
2025-07-02 16:10:24	1706	8.07e-06	0.0001	1.65	1.79263
2025-07-02 16:10:25	1707	8.07e-06	0.0001	1.65	1.80138
2025-07-02 16:10:26	1708	8.04e-06	0.0001	1.65	1.79263
2025-07-02 16:10:27	1709	8.07e-06	0.0001	1.65	1.79701
2025-07-02 16:10:28	1710	8.07e-06	0.0001	1.65	1.79701
2025-07-02 16:10:29	1711	8.04e-06	0.0001	1.65	1.80138
2025-07-02 16:10:31	1713	8.04e-06	0.0001	1.65	1.82327
2025-07-02 16:10:32	1714	8.07e-06	0.0001	1.65	1.78825
2025-07-02 16:10:33	1715	8.04e-06	0.0001	1.65	1.78388
2025-07-02 16:10:34	1716	8.04e-06	0.0001	1.65	1.80138
2025-07-02 16:10:35	1717	8.04e-06	0.0001	1.65	1.78388
2025-07-02 16:10:36	1718	8.07e-06	0.0001	1.64	1.79701
2025-07-02 16:10:37	1719	8.07e-06	0.0001	1.64	1.79263
2025-07-02 16:10:38	1720	8.04e-06	0.0001	1.64	1.80138
2025-07-02 16:10:39	1721	8.04e-06	0.0001	1.64	1.79263
2025-07-02 16:10:40	1722	8.04e-06	0.0001	1.64	1.7795
2025-07-02 16:10:41	1723	8.07e-06	0.0001	1.65	1.79263
2025-07-02 16:10:42	1724	8.04e-06	0.0001	1.65	1.78825
2025-07-02 16:10:43	1725	8.07e-06	0.0001	1.65	1.7795
2025-07-02 16:10:44	1726	8.07e-06	0.0001	1.64	1.77074
2025-07-02 16:10:45	1727	8.07e-06	0.0001	1.64	1.77512
2025-07-02 16:10:46	1728	8.07e-06	0.0001	1.64	1.78825
2025-07-02 16:10:47	1729	8.07e-06	0.0001	1.64	1.76199
2025-07-02 16:10:48	1730	8.04e-06	0.0001	1.64	1.76637
2025-07-02 16:10:49	1731	8.04e-06	0.0001	1.64	1.79701
2025-07-02 16:10:50	1732	8.07e-06	0.0001	1.64	1.7795
2025-07-02 16:10:51	1733	8.04e-06	0.0001	1.64	1.7795
2025-07-02 16:10:52	1734	8.04e-06	0.0001	1.64	1.77512
2025-07-02 16:10:53	1735	8.07e-06	0.0001	1.64	1.75761
2025-07-02 16:10:54	1736	8.07e-06	0.0001	1.64	1.76637
2025-07-02 16:10:55	1737	8.07e-06	0.0001	1.64	1.7795
2025-07-02 16:10:56	1738	8.07e-06	0.0001	1.64	1.76637
2025-07-02 16:10:57	1739	8.07e-06	0.0001	1.64	1.76637
2025-07-02 16:10:58	1740	8.04e-06	0.0001	1.64	1.76637
2025-07-02 16:10:59	1741	8.04e-06	0.0001	1.64	1.77074
2025-07-02 16:11:00	1742	8.07e-06	0.0001	1.63	1.77512
2025-07-02 16:11:01	1743	8.04e-06	0.0001	1.63	1.77074
2025-07-02 16:11:02	1744	8.04e-06	0.0001	1.63	1.77074
2025-07-02 16:11:03	1745	8.07e-06	0.0001	1.63	1.76199
2025-07-02 16:11:04	1746	8.04e-06	0.0001	1.63	1.76637
2025-07-02 16:11:05	1747	8.04e-06	0.0001	1.63	1.76637
2025-07-02 16:11:06	1748	8.07e-06	0.0001	1.63	1.77074
2025-07-02 16:11:07	1749	8.01e-06	0.0001	1.63	1.76199
2025-07-02 16:11:08	1750	8.04e-06	0.0001	1.63	1.75761
2025-07-02 16:11:09	1751	8.01e-06	0.0001	1.63	1.76637
2025-07-02 16:11:10	1752	8.04e-06	0.0001	1.63	1.77074
2025-07-02 16:11:10	1752	8.04e-06	0.0001	1.63	1.74886
2025-07-02 16:11:11	1753	7.98e-06	0.0001	1.63	1.76199
2025-07-02 16:11:12	1754	7.98e-06	0.0001	1.62	1.75324
2025-07-02 16:11:13	1755	8.01e-06	0.0001	1.62	1.75761
2025-07-02 16:11:14	1756	7.98e-06	0.0001	1.62	1.74448
2025-07-02 16:11:15	1757	7.98e-06	0.0001	1.62	1.75761
2025-07-02 16:11:16	1758	7.92e-06	0.0001	1.62	1.74448
2025-07-02 16:11:17	1759	7.89e-06	0.0001	1.62	1.74448
2025-07-02 16:11:18	1760	7.92e-06	0.0001	1.62	1.74448
2025-07-02 16:11:19	1761	7.89e-06	0.0001	1.62	1.76637
2025-07-02 16:11:20	1762	7.89e-06	0.0001	1.62	1.74448
2025-07-02 16:11:21	1763	7.92e-06	0.0001	1.62	1.74886
2025-07-02 16:11:22	1764	7.92e-06	0.0001	1.62	1.75324
2025-07-02 16:11:23	1765	7.89e-06	0.0001	1.62	1.75761
2025-07-02 16:11:24	1766	7.89e-06	0.0001	1.62	1.74448
2025-07-02 16:11:25	1767	7.89e-06	0.0001	1.62	1.74011
2025-07-02 16:11:26	1768	7.89e-06	0.0001	1.62	1.75761
2025-07-02 16:11:27	1769	7.89e-06	0.0001	1.62	1.74448
2025-07-02 16:11:28	1770	7.92e-06	0.0001	1.61	1.73135
2025-07-02 16:11:29	1771	7.89e-06	0.0001	1.61	1.74011
2025-07-02 16:11:30	1772	7.89e-06	0.0001	1.61	1.74886
2025-07-02 16:11:31	1773	7.89e-06	0.0001	1.61	1.75324
2025-07-02 16:11:32	1774	7.89e-06	0.0001	1.61	1.74886
2025-07-02 16:11:33	1775	7.89e-06	0.0001	1.61	1.74448
2025-07-02 16:11:34	1776	7.89e-06	0.0001	1.61	1.73573
2025-07-02 16:11:35	1777	7.92e-06	0.0001	1.61	1.73135
2025-07-02 16:11:36	1778	7.89e-06	0.0001	1.61	1.74886
2025-07-02 16:11:37	1779	7.89e-06	0.0001	1.61	1.74011
2025-07-02 16:11:38	1780	7.89e-06	0.0001	1.61	1.74011
2025-07-02 16:11:39	1781	7.89e-06	0.0001	1.6	1.7226
2025-07-02 16:11:40	1782	7.89e-06	0.0001	1.6	1.74011
2025-07-02 16:11:41	1783	7.89e-06	0.0001	1.6	1.69634
2025-07-02 16:11:42	1784	7.89e-06	0.0001	1.59	1.7226
2025-07-02 16:11:43	1785	7.89e-06	0.0001	1.6	1.70947
2025-07-02 16:11:44	1786	7.89e-06	0.0001	1.59	1.70509
2025-07-02 16:11:45	1787	7.89e-06	0.0001	1.59	1.70947
2025-07-02 16:11:46	1788	7.89e-06	0.0001	1.59	1.69634
2025-07-02 16:11:47	1789	7.89e-06	0.0001	1.58	1.68758
2025-07-02 16:11:48	1790	7.89e-06	0.0001	1.58	1.69196
2025-07-02 16:11:49	1791	7.89e-06	0.0001	1.58	1.68758
2025-07-02 16:11:50	1792	7.89e-06	0.0001	1.57	1.69196
2025-07-02 16:11:51	1793	7.89e-06	0.0001	1.57	1.67883
2025-07-02 16:11:52	1794	7.89e-06	0.0001	1.57	1.67883
2025-07-02 16:11:53	1795	7.89e-06	0.0001	1.56	1.67007
2025-07-02 16:11:54	1796	7.92e-06	0.0001	1.56	1.67007
2025-07-02 16:11:55	1797	7.89e-06	0.0001	1.56	1.66132
2025-07-02 16:11:56	1798	7.89e-06	0.0001	1.56	1.6657
2025-07-02 16:11:57	1799	7.92e-06	0.0001	1.55	1.64819
2025-07-02 16:11:58	1800	7.89e-06	0.0001	1.55	1.65694
2025-07-02 16:11:59	1801	7.89e-06	0.0001	1.55	1.6657
2025-07-02 16:12:00	1802	7.89e-06	0.0001	1.55	1.67445
2025-07-02 16:12:01	1803	7.89e-06	0.0001	1.55	1.65257
2025-07-02 16:12:02	1804	7.92e-06	0.0001	1.55	1.67445
2025-07-02 16:12:02	1804	7.89e-06	0.0001	1.55	1.67445
2025-07-02 16:12:03	1805	7.89e-06	0.0001	1.55	1.65257
2025-07-02 16:12:04	1806	7.89e-06	0.0001	1.55	1.6657
2025-07-02 16:12:05	1807	7.89e-06	0.0001	1.55	1.66132
2025-07-02 16:12:06	1808	7.89e-06	0.0001	1.55	1.67007
2025-07-02 16:12:07	1809	7.89e-06	0.0001	1.55	1.65694
2025-07-02 16:12:08	1810	7.89e-06	0.0001	1.54	1.66132
2025-07-02 16:12:09	1811	7.89e-06	0.0001	1.54	1.66132
2025-07-02 16:12:10	1812	7.89e-06	0.0001	1.55	1.65694
2025-07-02 16:12:11	1813	7.89e-06	0.0001	1.54	1.65694
2025-07-02 16:12:12	1814	7.89e-06	0.0001	1.54	1.65694
2025-07-02 16:12:13	1815	7.89e-06	0.0001	1.54	1.64381
2025-07-02 16:12:14	1816	7.89e-06	0.0001	1.55	1.65257
2025-07-02 16:12:15	1817	7.89e-06	0.0001	1.54	1.65694
2025-07-02 16:12:16	1818	7.89e-06	0.0001	1.54	1.63944
2025-07-02 16:12:17	1819	7.89e-06	0.0001	1.55	1.64381
2025-07-02 16:12:18	1820	7.89e-06	0.0001	1.55	1.6657
2025-07-02 16:12:19	1821	7.89e-06	0.0001	1.55	1.63506
2025-07-02 16:12:20	1822	7.89e-06	0.0001	1.55	1.65694
2025-07-02 16:12:21	1823	7.89e-06	0.0001	1.55	1.63506
2025-07-02 16:12:22	1824	7.89e-06	0.0001	1.54	1.64819
2025-07-02 16:12:23	1825	7.89e-06	0.0001	1.54	1.63506
2025-07-02 16:12:24	1826	7.92e-06	0.0001	1.54	1.65694
2025-07-02 16:12:25	1827	7.89e-06	0.0001	1.54	1.65257
2025-07-02 16:12:26	1828	7.89e-06	0.0001	1.54	1.64381
2025-07-02 16:12:27	1829	7.89e-06	0.0001	1.54	1.63944
2025-07-02 16:12:28	1830	7.89e-06	0.0001	1.54	1.65257
2025-07-02 16:12:28	1830	7.83e-06	0.0001	1.54	1.65257
2025-07-02 16:12:29	1831	7.86e-06	0.0001	1.54	1.64819
2025-07-02 16:12:30	1832	7.8e-06	0.0001	1.54	1.64819
2025-07-02 16:12:31	1833	7.83e-06	0.0001	1.54	1.66132
2025-07-02 16:12:32	1834	7.83e-06	0.0001	1.54	1.64381
2025-07-02 16:12:33	1835	7.76e-06	0.0001	1.54	1.64381
2025-07-02 16:12:34	1836	7.76e-06	0.0001	1.54	1.64381
2025-07-02 16:12:35	1837	7.76e-06	0.0001	1.54	1.64381
2025-07-02 16:12:36	1838	7.8e-06	0.0001	1.54	1.64819
2025-07-02 16:12:37	1839	7.73e-06	0.0001	1.54	1.63506
2025-07-02 16:12:38	1840	7.73e-06	0.0001	1.54	1.64381
2025-07-02 16:12:39	1841	7.76e-06	0.0001	1.54	1.64819
2025-07-02 16:12:40	1842	7.73e-06	0.0001	1.54	1.63944
2025-07-02 16:12:41	1843	7.73e-06	0.0001	1.54	1.63506
2025-07-02 16:12:42	1844	7.73e-06	0.0001	1.53	1.63068
2025-07-02 16:12:43	1845	7.73e-06	0.0001	1.53	1.63944
2025-07-02 16:12:44	1846	7.7e-06	0.0001	1.53	1.63506
2025-07-02 16:12:45	1847	7.7e-06	0.0001	1.53	1.63506
2025-07-02 16:12:46	1848	7.73e-06	0.0001	1.53	1.63506
2025-07-02 16:12:47	1849	7.73e-06	0.0001	1.53	1.62193
2025-07-02 16:12:48	1850	7.73e-06	0.0001	1.53	1.63506
2025-07-02 16:12:49	1851	7.73e-06	0.0001	1.53	1.62631
2025-07-02 16:12:50	1852	7.73e-06	0.0001	1.53	1.62631
2025-07-02 16:12:51	1853	7.73e-06	0.0001	1.53	1.61755
2025-07-02 16:12:52	1854	7.73e-06	0.0001	1.53	1.61318
2025-07-02 16:12:53	1855	7.73e-06	0.0001	1.53	1.62631
2025-07-02 16:12:54	1856	7.73e-06	0.0001	1.53	1.63506
2025-07-02 16:12:54	1856	7.73e-06	0.0001	1.53	1.62631
2025-07-02 16:12:55	1857	7.73e-06	0.0001	1.53	1.62193
2025-07-02 16:12:56	1858	7.73e-06	0.0001	1.53	1.63944
2025-07-02 16:12:57	1859	7.73e-06	0.0001	1.53	1.63068
2025-07-02 16:12:58	1860	7.73e-06	0.0001	1.53	1.62631
2025-07-02 16:12:59	1861	7.73e-06	0.0001	1.53	1.62631
2025-07-02 16:13:00	1862	7.73e-06	0.0001	1.52	1.61318
2025-07-02 16:13:01	1863	7.73e-06	0.0001	1.52	1.62193
2025-07-02 16:13:02	1864	7.73e-06	0.0001	1.52	1.61755
2025-07-02 16:13:03	1865	7.73e-06	0.0001	1.52	1.62193
2025-07-02 16:13:04	1866	7.73e-06	0.0001	1.52	1.62193
2025-07-02 16:13:05	1867	7.73e-06	0.0001	1.52	1.61755
2025-07-02 16:13:06	1868	7.7e-06	0.0001	1.52	1.63068
2025-07-02 16:13:07	1869	7.73e-06	0.0001	1.52	1.61318
2025-07-02 16:13:08	1870	7.73e-06	0.0001	1.52	1.61755
2025-07-02 16:13:09	1871	7.73e-06	0.0001	1.52	1.6088
2025-07-02 16:13:10	1872	7.73e-06	0.0001	1.52	1.61755
2025-07-02 16:13:11	1873	7.73e-06	0.0001	1.52	1.61755
2025-07-02 16:13:12	1874	7.73e-06	0.0001	1.52	1.6088
2025-07-02 16:13:13	1875	7.73e-06	0.0001	1.52	1.62631
2025-07-02 16:13:14	1876	7.73e-06	0.0001	1.52	1.63506
2025-07-02 16:13:15	1877	7.73e-06	0.0001	1.52	1.61318
2025-07-02 16:13:16	1878	7.73e-06	0.0001	1.52	1.60442
2025-07-02 16:13:17	1879	7.7e-06	0.0001	1.52	1.61755
2025-07-02 16:13:18	1880	7.73e-06	0.0001	1.52	1.63068
2025-07-02 16:13:19	1881	7.73e-06	0.0001	1.52	1.61755
2025-07-02 16:13:20	1882	7.73e-06	0.0001	1.52	1.61318
2025-07-02 16:13:20	1882	7.73e-06	0.0001	1.51	1.62193
2025-07-02 16:13:21	1883	7.73e-06	0.0001	1.52	1.60442
2025-07-02 16:13:22	1884	7.73e-06	0.0001	1.52	1.61755
2025-07-02 16:13:23	1885	7.73e-06	0.0001	1.52	1.61755
2025-07-02 16:13:24	1886	7.73e-06	0.0001	1.52	1.60442
2025-07-02 16:13:25	1887	7.73e-06	0.0001	1.52	1.60442
2025-07-02 16:13:26	1888	7.73e-06	0.0001	1.51	1.61755
2025-07-02 16:13:27	1889	7.73e-06	0.0001	1.51	1.62193
2025-07-02 16:13:28	1890	7.73e-06	0.0001	1.52	1.62193
2025-07-02 16:13:29	1891	7.73e-06	0.0001	1.52	1.60004
2025-07-02 16:13:30	1892	7.73e-06	0.0001	1.51	1.60442
2025-07-02 16:13:31	1893	7.7e-06	0.0001	1.52	1.59567
2025-07-02 16:13:32	1894	7.73e-06	0.0001	1.51	1.59567
2025-07-02 16:13:33	1895	7.73e-06	0.0001	1.51	1.62631
2025-07-02 16:13:34	1896	7.73e-06	0.0001	1.51	1.60442
2025-07-02 16:13:35	1897	7.73e-06	0.0001	1.51	1.6088
2025-07-02 16:13:36	1898	7.73e-06	0.0001	1.51	1.6088
2025-07-02 16:13:37	1899	7.73e-06	0.0001	1.51	1.61318
2025-07-02 16:13:38	1900	7.73e-06	0.0001	1.51	1.60442
2025-07-02 16:13:39	1901	7.73e-06	0.0001	1.51	1.58691
2025-07-02 16:13:40	1902	7.7e-06	0.0001	1.51	1.59129
2025-07-02 16:13:41	1903	7.73e-06	0.0001	1.51	1.60004
2025-07-02 16:13:42	1904	7.73e-06	0.0001	1.51	1.58691
2025-07-02 16:13:43	1905	7.73e-06	0.0001	1.51	1.59567
2025-07-02 16:13:44	1906	7.73e-06	0.0001	1.51	1.60004
2025-07-02 16:13:45	1907	7.73e-06	0.0001	1.51	1.59129
2025-07-02 16:13:46	1908	7.73e-06	0.0001	1.51	1.59567
2025-07-02 16:13:47	1909	7.73e-06	0.0001	1.51	1.59567
2025-07-02 16:13:47	1909	7.73e-06	0.0001	1.51	1.60004
2025-07-02 16:13:48	1910	7.73e-06	0.0001	1.5	1.59567
2025-07-02 16:13:49	1911	7.73e-06	0.0001	1.5	1.59567
2025-07-02 16:13:50	1912	7.73e-06	0.0001	1.5	1.59129
2025-07-02 16:13:51	1913	7.73e-06	0.0001	1.5	1.58254
2025-07-02 16:13:52	1914	7.7e-06	0.0001	1.5	1.59567
2025-07-02 16:13:53	1915	7.73e-06	0.0001	1.5	1.6088
2025-07-02 16:13:54	1916	7.73e-06	0.0001	1.5	1.59129
2025-07-02 16:13:55	1917	7.73e-06	0.0001	1.5	1.58254
2025-07-02 16:13:56	1918	7.73e-06	0.0001	1.5	1.58691
2025-07-02 16:13:57	1919	7.73e-06	0.0001	1.5	1.58254
2025-07-02 16:13:58	1920	7.73e-06	0.0001	1.5	1.58691
2025-07-02 16:13:59	1921	7.73e-06	0.0001	1.5	1.58254
2025-07-02 16:14:00	1922	7.73e-06	0.0001	1.49	1.58691
2025-07-02 16:14:01	1923	7.73e-06	0.0001	1.49	1.57816
2025-07-02 16:14:02	1924	7.73e-06	0.0001	1.49	1.57378
2025-07-02 16:14:03	1925	7.73e-06	0.0001	1.49	1.57378
2025-07-02 16:14:04	1926	7.73e-06	0.0001	1.49	1.57816
2025-07-02 16:14:05	1927	7.73e-06	0.0001	1.49	1.58691
2025-07-02 16:14:06	1928	7.73e-06	0.0001	1.49	1.58691
2025-07-02 16:14:07	1929	7.76e-06	0.0001	1.49	1.57816
2025-07-02 16:14:08	1930	7.73e-06	0.0001	1.49	1.58254
2025-07-02 16:14:09	1931	7.73e-06	0.0001	1.49	1.57816
2025-07-02 16:14:10	1932	7.73e-06	0.0001	1.49	1.57378
2025-07-02 16:14:11	1933	7.73e-06	0.0001	1.49	1.57378
2025-07-02 16:14:12	1934	7.73e-06	0.0001	1.49	1.57816
2025-07-02 16:14:13	1935	7.7e-06	0.0001	1.49	1.58254
2025-07-02 16:14:14	1936	7.73e-06	0.0001	1.49	1.57816
2025-07-02 16:14:15	1937	7.73e-06	0.0001	1.49	1.56941
2025-07-02 16:14:16	1938	7.73e-06	0.0001	1.49	1.57816
2025-07-02 16:14:17	1939	7.7e-06	0.0001	1.49	1.6088
2025-07-02 16:14:18	1940	7.73e-06	0.0001	1.48	1.56941
2025-07-02 16:14:19	1941	7.73e-06	0.0001	1.48	1.56065
2025-07-02 16:14:20	1942	7.73e-06	0.0001	1.48	1.55628
2025-07-02 16:14:21	1943	7.73e-06	0.0001	1.48	1.56503
2025-07-02 16:14:22	1944	7.73e-06	0.0001	1.48	1.58254
2025-07-02 16:14:23	1945	7.73e-06	0.0001	1.48	1.57816
2025-07-02 16:14:24	1946	7.73e-06	0.0001	1.48	1.56503
2025-07-02 16:14:25	1947	7.73e-06	0.0001	1.48	1.56065
2025-07-02 16:14:26	1948	7.73e-06	0.0001	1.48	1.5519
2025-07-02 16:14:28	1950	7.7e-06	0.0001	1.48	1.56065
2025-07-02 16:14:29	1951	7.73e-06	0.0001	1.47	1.56503
2025-07-02 16:14:29	1951	7.73e-06	0.0001	1.47	1.55628
2025-07-02 16:14:30	1952	7.73e-06	0.0001	1.47	1.5519
2025-07-02 16:14:31	1953	7.73e-06	0.0001	1.47	1.5519
2025-07-02 16:14:33	1955	7.73e-06	0.0001	1.48	1.5519
2025-07-02 16:14:34	1956	7.7e-06	0.0001	1.47	1.56065
2025-07-02 16:14:35	1957	7.73e-06	0.0001	1.47	1.56065
2025-07-02 16:14:36	1958	7.73e-06	0.0001	1.47	1.55628
2025-07-02 16:14:37	1959	7.7e-06	0.0001	1.47	1.54752
2025-07-02 16:14:38	1960	7.73e-06	0.0001	1.47	1.56065
2025-07-02 16:14:39	1961	7.73e-06	0.0001	1.47	1.56065
2025-07-02 16:14:40	1962	7.73e-06	0.0001	1.47	1.56065
2025-07-02 16:14:41	1963	7.73e-06	0.0001	1.46	1.54314
2025-07-02 16:14:42	1964	7.73e-06	0.0001	1.46	1.53877
2025-07-02 16:14:43	1965	7.73e-06	0.0001	1.46	1.52564
[truncated: 4,133 more rows]
