# Supplementary material for: A Unified Method for Triple Oxygen Isotope Analysis of Sulfate, Water, and Organics
Source: Anal Chem. 2026 Mar 6;98(11):8111–20. doi: 10.1021/acs.analchem.5c06406 (PMC13019427; doi:10.1021/acs.analchem.5c06406)
Supplement: Supplementary file 3 [file ac5c06406_si_003.zip › Zahnow_TORCH_Supplementary_Sample_Log_Files/2025-07-18_VSMOW2_A4_evaluation_results.xlsx]

## Sheet: Summary
DateTime	Sample name	Sample Type	Sample mass	Instrument	d18O raw	d18O GD scaled	d18O VSMOW	d18O SD	Dp17O raw	Dp17O GD scaled	Dp17O VSMOW	Dp17O SD	d13C raw	d13C VPDB	d13C SD	TCD Peak area pos	TCD Peak area std	TCD Peak area neg	TCD Peak area neg std	TCD Peak ratio	TC/EA yield (%)	CO input pressure (mbar)	CO input pressure LN2 T (mbar)	CO residual pressure (mbar)	CO converted (mbar)	Discharge yield (%)	CO2 final pressure (mbar)	CO2/CO ratio	Residual gas pressure (mbar)	Comments
2025-07-18 12:07:57	VSMOW2_A4	H2O	1.556	TILDAS	-1.65012	0.195025	0.195025	0.013	-13.5375	-8.1287	-8.1287	11.2	N/A	N/A	N/A	16.0592	0.161851	0.224552	0.00488049	71.5164	54.4782	3.25014	2.47543	0.0316	2.44383	98.7235	1.44685	0.592044	0.0217

## Sheet: Isotope Data
ID	dateTimeMeasured	SampleName	d17O	d17OError	d18O	d18OError	Dp17O	Dp17OError	nSamCycles	nSamPoints	nRefPoints	pCO2Ref	pCO2Ref_error	pCO2Sam	pCO2Sam_error	pCO2Mismatch	pCO2Mismatch_error	PCellRef	PCellRef_error	PCellSam	PCellSam_error	PCellMismatch	PCellMismatch_error	TCellSam	TCellSam_error	TCellRef	TCellRef_error	TCellMismatch	TCellMismatch_error	measurementPeriod	d18O_scaled	d17O_scaled	Dp17O_scaled
19841	2025-07-18 19:14:00	GD_VSMOW2_A4	-0.568	0.018	-0.697	0.013	-200.4	11.2	9	1806	1874	420.217	0.66237	420.867	0.96358	0.6189	0.3246	41.3346	0.00114	41.3342	0.00098	-0.00038	0.00067	24.5171	0.00382	24.5171	0.00382	0.00019	0.00035	2025-07-03 to 2027-06-12	-1.65012	-0.885128	-13.5375

## Sheet: Log Data
Sample name	Sample mass	TC/EA (°C)	Datetime	Trap 5 (°C)	Trap 6 (°C)	Trap 7 (°C)	Reactor (°C)	TCD (°C)	p G2 (mbar)	p G4 (mbar)	p G5 (mbar)	Datetime	Trap 5 (°C)	Trap 6 (°C)	Trap 7 (°C)	Reactor (°C)	TCD (°C)	p G2 (mbar)	p G4 (mbar)	p G5 (mbar)	Datetime	Trap 5 (°C)	Trap 6 (°C)	Trap 7 (°C)	Reactor (°C)	TCD (°C)	p G2 (mbar)	p G4 (mbar)	p G5 (mbar)	Datetime	Trap 5 (°C)	Trap 6 (°C)	Trap 7 (°C)	Reactor (°C)	TCD (°C)	p G2 (mbar)	p G4 (mbar)	p G5 (mbar)	Datetime	Trap 5 (°C)	Trap 6 (°C)	Trap 7 (°C)	Reactor (°C)	TCD (°C)	p G2 (mbar)	p G4 (mbar)	p G5 (mbar)	Datetime	Trap 5 (°C)
VSMOW2_A4	1.556	1450.000000	2025-07-18 12:07:57	24.223266	34.376570	28.836896	22.832938	31.537120	0.000100	0.000100	-0.036920	2025-07-18 12:26:45	31.541576	63.024072	24.412621	3.298999	31.675213	0.000100	3.250000	3.250140	2025-07-18 12:28:13	24.809342	64.653441	-175.916682	-175.986298	31.490081	0.000100	2.460000	2.475427	2025-07-18 13:10:55	24.009125	66.038153	-176.083170	-175.810735	31.652729	0.000100	0.031600	0.006849	2025-07-18 13:21:33	24.191307	32.455179	23.051830	22.121587	31.666757	0.000100	0.892000	1.446853	2025-07-18 13:33:14	22.928162
[truncated: 7 more columns]

## Sheet: TCD Data
dateTime	Relative time	Signal
2025-07-18 12:10:03	0	0.071992
2025-07-18 12:10:04	1	0.070679
2025-07-18 12:10:05	2	0.069366
2025-07-18 12:10:06	3	0.068053
2025-07-18 12:10:07	4	0.065426
2025-07-18 12:10:08	5	0.073306
2025-07-18 12:10:09	6	0.068381
2025-07-18 12:10:10	7	0.069366
2025-07-18 12:10:11	8	0.071007
2025-07-18 12:10:12	9	0.070023
2025-07-18 12:10:13	10	0.070351
2025-07-18 12:10:14	11	0.066083
2025-07-18 12:10:15	12	0.071007
2025-07-18 12:10:16	13	0.07429
2025-07-18 12:10:17	14	0.061158
2025-07-18 12:10:18	15	0.072321
2025-07-18 12:10:19	16	0.06674
2025-07-18 12:10:20	17	0.071664
2025-07-18 12:10:21	18	0.068381
2025-07-18 12:10:22	19	0.066083
2025-07-18 12:10:23	20	0.068381
2025-07-18 12:10:24	21	0.063785
2025-07-18 12:10:24	21	0.057219
2025-07-18 12:10:25	22	0.068709
2025-07-18 12:10:26	23	0.073962
2025-07-18 12:10:27	24	0.069038
2025-07-18 12:10:28	25	0.068709
2025-07-18 12:10:29	26	0.070679
2025-07-18 12:10:30	27	0.063128
2025-07-18 12:10:32	29	0.068709
2025-07-18 12:10:33	30	0.066411
2025-07-18 12:10:33	30	0.069694
2025-07-18 12:10:34	31	0.062472
2025-07-18 12:10:35	32	0.070351
2025-07-18 12:10:36	33	0.066083
2025-07-18 12:10:38	35	0.068053
2025-07-18 12:10:38	35	0.071007
2025-07-18 12:10:39	36	0.063457
2025-07-18 12:10:40	37	0.066083
2025-07-18 12:10:42	39	0.067396
2025-07-18 12:10:43	40	0.063785
2025-07-18 12:10:43	40	0.068053
2025-07-18 12:10:45	42	0.0628
2025-07-18 12:10:45	42	0.066083
2025-07-18 12:10:46	43	0.06674
2025-07-18 12:10:47	44	0.064113
2025-07-18 12:10:48	45	0.065098
2025-07-18 12:10:50	47	0.066411
2025-07-18 12:10:51	48	0.06674
2025-07-18 12:10:51	48	0.06477
2025-07-18 12:10:52	49	0.06674
2025-07-18 12:10:53	50	0.06083
2025-07-18 12:10:54	51	0.064113
2025-07-18 12:10:55	52	0.067724
2025-07-18 12:10:56	53	0.067724
2025-07-18 12:10:57	54	0.069694
2025-07-18 12:10:58	55	0.073306
2025-07-18 12:10:59	56	0.06477
2025-07-18 12:11:00	57	0.070351
2025-07-18 12:11:01	58	0.070351
2025-07-18 12:11:02	59	0.067396
2025-07-18 12:11:03	60	0.069038
2025-07-18 12:11:04	61	0.069366
2025-07-18 12:11:05	62	0.069366
2025-07-18 12:11:06	63	0.069694
2025-07-18 12:11:06	63	0.067396
2025-07-18 12:11:08	65	0.067068
2025-07-18 12:11:08	65	0.065755
2025-07-18 12:11:09	66	0.065755
2025-07-18 12:11:10	67	0.072649
2025-07-18 12:11:11	68	0.068381
2025-07-18 12:11:12	69	0.071992
2025-07-18 12:11:13	70	0.073962
2025-07-18 12:11:15	72	0.069366
2025-07-18 12:11:16	73	0.070679
2025-07-18 12:11:17	74	0.070351
2025-07-18 12:11:18	75	0.072649
2025-07-18 12:11:18	75	0.070351
2025-07-18 12:11:19	76	0.061487
2025-07-18 12:11:20	77	0.06477
2025-07-18 12:11:21	78	0.072649
2025-07-18 12:11:23	80	0.068381
2025-07-18 12:11:23	80	0.067724
2025-07-18 12:11:24	81	0.067724
2025-07-18 12:11:25	82	0.066083
2025-07-18 12:11:26	83	0.066083
2025-07-18 12:11:27	84	0.065755
2025-07-18 12:11:28	85	0.063785
2025-07-18 12:11:29	86	0.073634
2025-07-18 12:11:30	87	0.065755
2025-07-18 12:11:31	88	0.068709
2025-07-18 12:11:32	89	0.065098
2025-07-18 12:11:33	90	0.065098
2025-07-18 12:11:34	91	0.065098
2025-07-18 12:11:35	92	0.071336
2025-07-18 12:11:36	93	0.06477
2025-07-18 12:11:37	94	0.065755
2025-07-18 12:11:38	95	0.075275
2025-07-18 12:11:39	96	0.066083
2025-07-18 12:11:40	97	0.067396
2025-07-18 12:11:40	97	0.07429
2025-07-18 12:11:41	98	0.071336
2025-07-18 12:11:42	99	0.067068
2025-07-18 12:11:43	100	0.066411
2025-07-18 12:11:44	101	0.071007
2025-07-18 12:11:45	102	0.069694
2025-07-18 12:11:47	104	0.069694
2025-07-18 12:11:47	104	0.073962
2025-07-18 12:11:48	105	0.077573
2025-07-18 12:11:49	106	0.075275
2025-07-18 12:11:50	107	0.06083
2025-07-18 12:11:51	108	0.052951
2025-07-18 12:11:52	109	0.06674
2025-07-18 12:11:53	110	0.085453
2025-07-18 12:11:54	111	0.089721
2025-07-18 12:11:55	112	0.084796
2025-07-18 12:11:56	113	0.085124
2025-07-18 12:11:57	114	0.079215
2025-07-18 12:11:58	115	0.077573
2025-07-18 12:11:59	116	0.068053
2025-07-18 12:12:00	117	0.072321
2025-07-18 12:12:01	118	0.075275
2025-07-18 12:12:02	119	0.07429
2025-07-18 12:12:03	120	0.067724
2025-07-18 12:12:03	120	0.069366
2025-07-18 12:12:04	121	0.065426
2025-07-18 12:12:05	122	0.051309
2025-07-18 12:12:06	123	0.052623
2025-07-18 12:12:07	124	0.070351
2025-07-18 12:12:09	126	0.069366
2025-07-18 12:12:09	126	0.073962
2025-07-18 12:12:10	127	0.061815
2025-07-18 12:12:11	128	0.055577
2025-07-18 12:12:13	130	0.048355
2025-07-18 12:12:13	130	0.053279
2025-07-18 12:12:14	131	0.054592
2025-07-18 12:12:15	132	0.052951
2025-07-18 12:12:16	133	0.065755
2025-07-18 12:12:17	134	0.0628
2025-07-18 12:12:18	135	0.06083
2025-07-18 12:12:19	136	0.064441
2025-07-18 12:12:20	137	0.069694
2025-07-18 12:12:21	138	0.069366
2025-07-18 12:12:22	139	0.06674
2025-07-18 12:12:23	140	0.070679
2025-07-18 12:12:24	141	0.065098
2025-07-18 12:12:25	142	0.068053
2025-07-18 12:12:26	143	0.071992
2025-07-18 12:12:27	144	0.070679
2025-07-18 12:12:28	145	0.070679
2025-07-18 12:12:29	146	0.066411
2025-07-18 12:12:30	147	0.068381
2025-07-18 12:12:31	148	0.068709
2025-07-18 12:12:32	149	0.071992
2025-07-18 12:12:33	150	0.069038
2025-07-18 12:12:34	151	0.065098
2025-07-18 12:12:35	152	0.069038
2025-07-18 12:12:36	153	0.06674
2025-07-18 12:12:37	154	0.067396
2025-07-18 12:12:37	154	0.064441
2025-07-18 12:12:39	156	0.072321
2025-07-18 12:12:39	156	0.071336
2025-07-18 12:12:40	157	0.069694
2025-07-18 12:12:41	158	0.067724
2025-07-18 12:12:42	159	0.069694
2025-07-18 12:12:44	161	0.073306
2025-07-18 12:12:44	161	0.061815
2025-07-18 12:12:45	162	0.063128
2025-07-18 12:12:47	164	0.069366
2025-07-18 12:12:47	164	0.064441
2025-07-18 12:12:48	165	0.06477
2025-07-18 12:12:49	166	0.067724
2025-07-18 12:12:50	167	0.072977
2025-07-18 12:12:51	168	0.063785
2025-07-18 12:12:52	169	0.070679
2025-07-18 12:12:53	170	0.070679
2025-07-18 12:12:54	171	0.069366
2025-07-18 12:12:55	172	0.066083
2025-07-18 12:12:56	173	0.067396
2025-07-18 12:12:57	174	0.066083
2025-07-18 12:12:58	175	0.063785
2025-07-18 12:12:59	176	0.068053
2025-07-18 12:13:00	177	0.069038
2025-07-18 12:13:01	178	0.067724
2025-07-18 12:13:02	179	0.070679
2025-07-18 12:13:03	180	0.075932
2025-07-18 12:13:04	181	0.070351
2025-07-18 12:13:05	182	0.069694
2025-07-18 12:13:07	184	0.068053
2025-07-18 12:13:08	185	0.067724
2025-07-18 12:13:08	185	0.068709
2025-07-18 12:13:09	186	0.064441
2025-07-18 12:13:11	188	0.073634
2025-07-18 12:13:11	188	0.067068
2025-07-18 12:13:12	189	0.071007
2025-07-18 12:13:13	190	0.066411
2025-07-18 12:13:15	192	0.067724
2025-07-18 12:13:16	193	0.067068
2025-07-18 12:13:17	194	0.069366
2025-07-18 12:13:18	195	0.075604
2025-07-18 12:13:19	196	0.069038
2025-07-18 12:13:20	197	0.068381
2025-07-18 12:13:21	198	0.068053
2025-07-18 12:13:22	199	0.068381
2025-07-18 12:13:23	200	0.071992
2025-07-18 12:13:24	201	0.071664
2025-07-18 12:13:25	202	0.071007
2025-07-18 12:13:26	203	0.064441
2025-07-18 12:13:27	204	0.070023
2025-07-18 12:13:28	205	0.071336
2025-07-18 12:13:29	206	0.063457
2025-07-18 12:13:29	206	0.06477
2025-07-18 12:13:30	207	0.072977
2025-07-18 12:13:32	209	0.070023
2025-07-18 12:13:33	210	0.066411
2025-07-18 12:13:34	211	0.074947
2025-07-18 12:13:35	212	0.07429
2025-07-18 12:13:36	213	0.069694
2025-07-18 12:13:37	214	0.070679
2025-07-18 12:13:38	215	0.06674
2025-07-18 12:13:39	216	0.070351
2025-07-18 12:13:40	217	0.070679
2025-07-18 12:13:41	218	0.070679
2025-07-18 12:13:42	219	0.070023
2025-07-18 12:13:43	220	0.067724
2025-07-18 12:13:44	221	0.070351
2025-07-18 12:13:45	222	0.07429
2025-07-18 12:13:46	223	0.071007
2025-07-18 12:13:48	225	0.071007
2025-07-18 12:13:48	225	0.066083
2025-07-18 12:13:49	226	0.068053
2025-07-18 12:13:50	227	0.066083
2025-07-18 12:13:51	228	0.06674
2025-07-18 12:13:52	229	0.067396
2025-07-18 12:13:53	230	0.070023
2025-07-18 12:13:54	231	0.071007
2025-07-18 12:13:56	233	0.072649
2025-07-18 12:13:56	233	0.067724
2025-07-18 12:13:57	234	0.073634
2025-07-18 12:13:58	235	0.071336
2025-07-18 12:13:59	236	0.068381
2025-07-18 12:14:00	237	0.066411
2025-07-18 12:14:01	238	0.069038
2025-07-18 12:14:02	239	0.071992
2025-07-18 12:14:03	240	0.068053
2025-07-18 12:14:04	241	0.069694
2025-07-18 12:14:05	242	0.071664
2025-07-18 12:14:06	243	0.069366
2025-07-18 12:14:07	244	0.067068
2025-07-18 12:14:08	245	0.070023
2025-07-18 12:14:09	246	0.067396
2025-07-18 12:14:10	247	0.072321
2025-07-18 12:14:11	248	0.066411
2025-07-18 12:14:12	249	0.071007
2025-07-18 12:14:13	250	0.06477
2025-07-18 12:14:14	251	0.078558
2025-07-18 12:14:15	252	0.067068
2025-07-18 12:14:16	253	0.067068
2025-07-18 12:14:17	254	0.067068
2025-07-18 12:14:18	255	0.071664
2025-07-18 12:14:19	256	0.066083
2025-07-18 12:14:19	256	0.069038
2025-07-18 12:14:20	257	0.068709
2025-07-18 12:14:22	259	0.068381
2025-07-18 12:14:22	259	0.068381
2025-07-18 12:14:23	260	0.069694
2025-07-18 12:14:24	261	0.070023
2025-07-18 12:14:25	262	0.067724
2025-07-18 12:14:27	264	0.072649
2025-07-18 12:14:27	264	0.06674
2025-07-18 12:14:28	265	0.070023
2025-07-18 12:14:29	266	0.068709
2025-07-18 12:14:30	267	0.065098
2025-07-18 12:14:31	268	0.068053
2025-07-18 12:14:32	269	0.068709
2025-07-18 12:14:33	270	0.057875
2025-07-18 12:14:34	271	0.067068
2025-07-18 12:14:35	272	0.065755
2025-07-18 12:14:36	273	0.074947
2025-07-18 12:14:37	274	0.070351
2025-07-18 12:14:38	275	0.072321
2025-07-18 12:14:39	276	0.065098
2025-07-18 12:14:40	277	0.068709
2025-07-18 12:14:41	278	0.073634
2025-07-18 12:14:42	279	0.066083
2025-07-18 12:14:43	280	0.068709
2025-07-18 12:14:44	281	0.06477
2025-07-18 12:14:45	282	0.075275
2025-07-18 12:14:46	283	0.071007
2025-07-18 12:14:47	284	0.068053
2025-07-18 12:14:48	285	0.070679
2025-07-18 12:14:49	286	0.067068
2025-07-18 12:14:50	287	0.067724
2025-07-18 12:14:51	288	0.065098
2025-07-18 12:14:52	289	0.068709
2025-07-18 12:14:53	290	0.068709
2025-07-18 12:14:53	290	0.062143
2025-07-18 12:14:55	292	0.069366
2025-07-18 12:14:56	293	0.065098
2025-07-18 12:14:57	294	0.070023
2025-07-18 12:14:57	294	0.066083
2025-07-18 12:14:59	296	0.070679
2025-07-18 12:15:00	297	0.070023
2025-07-18 12:15:00	297	0.071007
2025-07-18 12:15:02	299	0.069694
2025-07-18 12:15:03	300	0.071664
2025-07-18 12:15:04	301	0.069038
2025-07-18 12:15:04	301	0.067068
2025-07-18 12:15:05	302	0.073306
2025-07-18 12:15:06	303	0.069366
2025-07-18 12:15:07	304	0.071336
2025-07-18 12:15:08	305	0.064441
2025-07-18 12:15:09	306	0.070023
2025-07-18 12:15:11	308	0.070351
2025-07-18 12:15:11	308	0.067396
2025-07-18 12:15:12	309	0.064113
2025-07-18 12:15:14	311	0.071007
2025-07-18 12:15:14	311	0.072321
2025-07-18 12:15:15	312	0.072649
2025-07-18 12:15:16	313	0.071664
2025-07-18 12:15:17	314	0.067068
2025-07-18 12:15:18	315	0.066411
2025-07-18 12:15:20	317	0.069366
2025-07-18 12:15:21	318	0.068709
2025-07-18 12:15:21	318	0.06674
2025-07-18 12:15:22	319	0.070679
2025-07-18 12:15:23	320	0.065098
2025-07-18 12:15:24	321	0.070351
2025-07-18 12:15:25	322	0.071007
2025-07-18 12:15:26	323	0.064113
2025-07-18 12:15:27	324	0.068709
2025-07-18 12:15:28	325	0.07429
2025-07-18 12:15:29	326	0.071007
2025-07-18 12:15:30	327	0.067396
2025-07-18 12:15:31	328	0.0628
2025-07-18 12:15:32	329	0.071992
2025-07-18 12:15:33	330	0.072649
2025-07-18 12:15:34	331	0.06674
2025-07-18 12:15:35	332	0.070023
2025-07-18 12:15:36	333	0.073306
2025-07-18 12:15:36	333	0.068381
2025-07-18 12:15:37	334	0.069038
2025-07-18 12:15:38	335	0.070351
2025-07-18 12:15:39	336	0.071007
2025-07-18 12:15:41	338	0.131086
2025-07-18 12:15:41	338	0.041789
2025-07-18 12:15:42	339	0.067724
2025-07-18 12:15:43	340	0.069366
2025-07-18 12:15:44	341	0.069038
2025-07-18 12:15:45	342	0.064441
2025-07-18 12:15:46	343	0.06477
2025-07-18 12:15:47	344	0.071336
2025-07-18 12:15:48	345	0.072977
2025-07-18 12:15:49	346	0.071007
2025-07-18 12:15:50	347	0.074619
2025-07-18 12:15:51	348	0.089064
2025-07-18 12:15:52	349	0.09169
2025-07-18 12:15:53	350	0.115985
2025-07-18 12:15:54	351	0.136667
2025-07-18 12:15:55	352	0.174094
2025-07-18 12:15:56	353	0.21546
2025-07-18 12:15:57	354	0.279478
2025-07-18 12:15:58	355	0.329708
2025-07-18 12:15:59	356	0.387489
2025-07-18 12:16:00	357	0.430824
2025-07-18 12:16:01	358	0.462341
2025-07-18 12:16:02	359	0.494186
2025-07-18 12:16:02	359	0.517496
2025-07-18 12:16:04	361	0.531941
2025-07-18 12:16:05	362	0.544745
2025-07-18 12:16:06	363	0.544745
2025-07-18 12:16:06	363	0.540477
2025-07-18 12:16:07	364	0.532597
2025-07-18 12:16:08	365	0.527345
2025-07-18 12:16:09	366	0.525375
2025-07-18 12:16:10	367	0.50896
2025-07-18 12:16:11	368	0.502066
2025-07-18 12:16:12	369	0.490247
2025-07-18 12:16:13	370	0.484666
2025-07-18 12:16:14	371	0.466609
2025-07-18 12:16:15	372	0.457417
2025-07-18 12:16:16	373	0.443628
2025-07-18 12:16:17	374	0.435749
2025-07-18 12:16:18	375	0.421304
2025-07-18 12:16:19	376	0.410798
2025-07-18 12:16:20	377	0.401934
2025-07-18 12:16:21	378	0.389459
2025-07-18 12:16:22	379	0.369104
2025-07-18 12:16:23	380	0.360896
2025-07-18 12:16:24	381	0.357285
2025-07-18 12:16:25	382	0.341198
2025-07-18 12:16:26	383	0.327082
2025-07-18 12:16:27	384	0.317233
2025-07-18 12:16:28	385	0.302787
2025-07-18 12:16:29	386	0.296878
2025-07-18 12:16:29	386	0.287686
2025-07-18 12:16:30	387	0.27521
2025-07-18 12:16:31	388	0.264048
2025-07-18 12:16:32	389	0.254527
2025-07-18 12:16:33	390	0.247961
2025-07-18 12:16:35	392	0.232531
2025-07-18 12:16:35	392	0.22695
2025-07-18 12:16:36	393	0.219399
2025-07-18 12:16:37	394	0.206924
2025-07-18 12:16:38	395	0.199701
2025-07-18 12:16:39	396	0.191822
2025-07-18 12:16:40	397	0.179346
2025-07-18 12:16:41	398	0.170154
2025-07-18 12:16:42	399	0.167199
2025-07-18 12:16:43	400	0.158007
2025-07-18 12:16:44	401	0.15735
2025-07-18 12:16:45	402	0.144218
2025-07-18 12:16:46	403	0.13995
2025-07-18 12:16:47	404	0.135026
2025-07-18 12:16:48	405	0.128132
2025-07-18 12:16:49	406	0.12452
2025-07-18 12:16:50	407	0.116641
2025-07-18 12:16:51	408	0.115328
2025-07-18 12:16:52	409	0.104494
2025-07-18 12:16:53	410	0.106464
2025-07-18 12:16:53	410	0.101539
2025-07-18 12:16:54	411	0.094973
2025-07-18 12:16:56	413	0.094645
2025-07-18 12:16:57	414	0.086109
2025-07-18 12:16:58	415	0.086109
2025-07-18 12:16:59	416	0.083811
2025-07-18 12:16:59	416	0.085453
2025-07-18 12:17:01	418	0.085453
2025-07-18 12:17:02	419	0.081513
2025-07-18 12:17:03	420	0.079872
2025-07-18 12:17:04	421	0.077573
2025-07-18 12:17:05	422	0.076589
2025-07-18 12:17:06	423	0.077902
2025-07-18 12:17:07	424	0.074947
2025-07-18 12:17:08	425	0.072649
2025-07-18 12:17:09	426	0.070679
2025-07-18 12:17:10	427	0.072977
2025-07-18 12:17:11	428	0.071992
2025-07-18 12:17:12	429	0.070023
2025-07-18 12:17:13	430	0.074619
2025-07-18 12:17:14	431	0.071336
2025-07-18 12:17:15	432	0.073306
2025-07-18 12:17:16	433	0.072649
2025-07-18 12:17:17	434	0.069694
2025-07-18 12:17:18	435	0.072649
2025-07-18 12:17:19	436	0.068709
2025-07-18 12:17:20	437	0.069038
2025-07-18 12:17:21	438	0.067396
2025-07-18 12:17:22	439	0.065098
2025-07-18 12:17:23	440	0.071336
2025-07-18 12:17:24	441	0.07429
2025-07-18 12:17:25	442	0.068709
2025-07-18 12:17:26	443	0.071007
2025-07-18 12:17:27	444	0.067396
2025-07-18 12:17:28	445	0.063128
2025-07-18 12:17:29	446	0.068381
2025-07-18 12:17:30	447	0.067068
2025-07-18 12:17:31	448	0.071007
2025-07-18 12:17:32	449	0.069366
2025-07-18 12:17:33	450	0.065426
2025-07-18 12:17:34	451	0.072977
2025-07-18 12:17:35	452	0.06477
2025-07-18 12:17:36	453	0.064441
2025-07-18 12:17:37	454	0.065755
2025-07-18 12:17:38	455	0.068053
2025-07-18 12:17:39	456	0.063128
2025-07-18 12:17:40	457	0.069038
2025-07-18 12:17:41	458	0.072977
2025-07-18 12:17:42	459	0.072649
2025-07-18 12:17:43	460	0.071992
2025-07-18 12:17:44	461	0.061487
2025-07-18 12:17:45	462	0.066083
2025-07-18 12:17:46	463	0.068053
2025-07-18 12:17:47	464	0.068709
2025-07-18 12:17:48	465	0.068381
2025-07-18 12:17:49	466	0.068709
2025-07-18 12:17:50	467	0.067396
2025-07-18 12:17:51	468	0.070023
2025-07-18 12:17:52	469	0.070351
2025-07-18 12:17:53	470	0.071664
2025-07-18 12:17:54	471	0.067724
2025-07-18 12:17:55	472	0.069366
2025-07-18 12:17:56	473	0.067396
2025-07-18 12:17:57	474	0.068381
2025-07-18 12:17:58	475	0.067396
2025-07-18 12:17:59	476	0.070023
2025-07-18 12:18:01	478	0.069038
2025-07-18 12:18:01	478	0.065426
2025-07-18 12:18:02	479	0.062143
2025-07-18 12:18:03	480	0.070679
2025-07-18 12:18:04	481	0.071336
2025-07-18 12:18:05	482	0.070351
2025-07-18 12:18:06	483	0.069038
2025-07-18 12:18:07	484	0.070679
2025-07-18 12:18:08	485	0.065426
2025-07-18 12:18:09	486	0.068381
2025-07-18 12:18:10	487	0.070351
2025-07-18 12:18:11	488	0.067724
2025-07-18 12:18:12	489	0.064441
2025-07-18 12:18:13	490	0.068053
2025-07-18 12:18:14	491	0.071336
2025-07-18 12:18:15	492	0.068709
2025-07-18 12:18:16	493	0.065426
2025-07-18 12:18:17	494	0.068381
2025-07-18 12:18:18	495	0.074619
2025-07-18 12:18:19	496	0.068709
2025-07-18 12:18:20	497	0.065755
2025-07-18 12:18:21	498	0.073962
2025-07-18 12:18:22	499	0.070351
2025-07-18 12:18:23	500	0.062472
2025-07-18 12:18:24	501	0.067068
2025-07-18 12:18:25	502	0.073306
2025-07-18 12:18:26	503	0.071336
2025-07-18 12:18:27	504	0.071664
2025-07-18 12:18:28	505	0.071007
2025-07-18 12:18:29	506	0.070679
2025-07-18 12:18:30	507	0.06674
2025-07-18 12:18:31	508	0.063457
2025-07-18 12:18:32	509	0.069038
2025-07-18 12:18:33	510	0.066083
2025-07-18 12:18:34	511	0.070679
2025-07-18 12:18:35	512	0.072321
2025-07-18 12:18:36	513	0.070679
2025-07-18 12:18:37	514	0.069038
2025-07-18 12:18:38	515	0.067068
2025-07-18 12:18:39	516	0.076917
2025-07-18 12:18:40	517	0.071007
2025-07-18 12:18:41	518	0.073306
2025-07-18 12:18:42	519	0.065755
2025-07-18 12:18:43	520	0.069366
2025-07-18 12:18:44	521	0.068709
2025-07-18 12:18:45	522	0.065755
2025-07-18 12:18:46	523	0.066411
2025-07-18 12:18:47	524	0.070679
2025-07-18 12:18:48	525	0.072649
2025-07-18 12:18:49	526	0.073634
2025-07-18 12:18:49	526	0.061487
2025-07-18 12:18:51	528	0.068381
2025-07-18 12:18:52	529	0.071664
2025-07-18 12:18:53	530	0.069694
2025-07-18 12:18:53	530	0.070679
2025-07-18 12:18:55	532	0.065426
2025-07-18 12:18:56	533	0.071336
2025-07-18 12:18:56	533	0.064113
2025-07-18 12:18:58	535	0.067068
2025-07-18 12:18:59	536	0.067396
2025-07-18 12:18:59	536	0.066083
2025-07-18 12:19:00	537	0.067724
2025-07-18 12:19:01	538	0.068053
2025-07-18 12:19:02	539	0.067396
2025-07-18 12:19:03	540	0.068381
2025-07-18 12:19:05	542	0.068709
2025-07-18 12:19:05	542	0.068709
2025-07-18 12:19:06	543	0.065098
2025-07-18 12:19:08	545	0.068709
2025-07-18 12:19:09	546	0.065098
2025-07-18 12:19:10	547	0.069366
2025-07-18 12:19:11	548	0.068053
2025-07-18 12:19:11	548	0.063457
2025-07-18 12:19:12	549	0.073962
2025-07-18 12:19:14	551	0.066411
2025-07-18 12:19:15	552	0.064113
2025-07-18 12:19:16	553	0.066411
2025-07-18 12:19:17	554	0.068709
2025-07-18 12:19:18	555	0.070679
2025-07-18 12:19:19	556	0.068709
2025-07-18 12:19:20	557	0.068381
2025-07-18 12:19:20	557	0.064441
2025-07-18 12:19:22	559	0.068709
2025-07-18 12:19:23	560	0.068709
2025-07-18 12:19:24	561	0.067396
2025-07-18 12:19:25	562	0.071007
2025-07-18 12:19:25	562	0.070023
2025-07-18 12:19:26	563	0.067724
2025-07-18 12:19:27	564	0.06674
2025-07-18 12:19:28	565	0.06477
2025-07-18 12:19:29	566	0.071007
2025-07-18 12:19:30	567	0.06674
2025-07-18 12:19:31	568	0.068709
2025-07-18 12:19:32	569	0.06674
2025-07-18 12:19:33	570	0.068053
2025-07-18 12:19:34	571	0.070351
2025-07-18 12:19:35	572	0.068053
2025-07-18 12:19:36	573	0.067068
2025-07-18 12:19:37	574	0.067068
2025-07-18 12:19:38	575	0.067396
2025-07-18 12:19:39	576	0.073634
2025-07-18 12:19:40	577	0.071007
2025-07-18 12:19:41	578	0.06477
2025-07-18 12:19:42	579	0.06477
2025-07-18 12:19:43	580	0.068053
2025-07-18 12:19:44	581	0.066411
2025-07-18 12:19:45	582	0.066411
2025-07-18 12:19:46	583	0.072321
2025-07-18 12:19:47	584	0.069366
2025-07-18 12:19:48	585	0.071336
2025-07-18 12:19:48	585	0.064441
2025-07-18 12:19:50	587	0.071664
2025-07-18 12:19:50	587	0.069038
2025-07-18 12:19:51	588	0.066083
2025-07-18 12:19:53	590	0.068053
2025-07-18 12:19:53	590	0.071336
2025-07-18 12:19:55	592	0.067724
2025-07-18 12:19:56	593	0.069038
2025-07-18 12:19:56	593	0.068053
2025-07-18 12:19:57	594	0.064441
2025-07-18 12:19:59	596	0.071007
2025-07-18 12:19:59	596	0.066411
2025-07-18 12:20:00	597	0.072649
2025-07-18 12:20:01	598	0.067724
2025-07-18 12:20:02	599	0.072977
2025-07-18 12:20:03	600	0.069366
2025-07-18 12:20:04	601	0.067396
2025-07-18 12:20:05	602	0.064113
2025-07-18 12:20:06	603	0.068709
2025-07-18 12:20:07	604	0.07429
2025-07-18 12:20:08	605	0.070679
2025-07-18 12:20:09	606	0.071664
2025-07-18 12:20:10	607	0.068381
2025-07-18 12:20:11	608	0.070023
2025-07-18 12:20:12	609	0.068053
2025-07-18 12:20:13	610	0.066083
2025-07-18 12:20:14	611	0.071992
2025-07-18 12:20:15	612	0.065426
2025-07-18 12:20:16	613	0.071992
2025-07-18 12:20:17	614	0.067068
2025-07-18 12:20:18	615	0.069038
2025-07-18 12:20:18	615	0.070351
2025-07-18 12:20:20	617	0.072649
2025-07-18 12:20:20	617	0.070679
2025-07-18 12:20:21	618	0.068053
2025-07-18 12:20:22	619	0.068381
2025-07-18 12:20:23	620	0.067396
2025-07-18 12:20:24	621	0.069038
2025-07-18 12:20:25	622	0.067724
2025-07-18 12:20:26	623	0.070351
2025-07-18 12:20:27	624	0.070023
2025-07-18 12:20:28	625	0.065755
2025-07-18 12:20:29	626	0.069038
2025-07-18 12:20:30	627	0.069038
2025-07-18 12:20:31	628	0.070023
2025-07-18 12:20:32	629	0.065426
2025-07-18 12:20:33	630	0.071336
2025-07-18 12:20:34	631	0.067396
2025-07-18 12:20:35	632	0.071007
2025-07-18 12:20:36	633	0.071007
2025-07-18 12:20:37	634	0.071336
2025-07-18 12:20:38	635	0.058204
2025-07-18 12:20:39	636	0.067724
2025-07-18 12:20:40	637	0.071336
2025-07-18 12:20:41	638	0.065755
2025-07-18 12:20:42	639	0.072649
2025-07-18 12:20:43	640	0.065426
2025-07-18 12:20:43	640	0.06477
2025-07-18 12:20:45	642	0.068053
2025-07-18 12:20:46	643	0.071336
2025-07-18 12:20:47	644	0.069366
2025-07-18 12:20:47	644	0.067396
2025-07-18 12:20:48	645	0.070023
2025-07-18 12:20:49	646	0.070023
2025-07-18 12:20:50	647	0.071336
2025-07-18 12:20:51	648	0.071336
2025-07-18 12:20:52	649	0.065755
2025-07-18 12:20:53	650	0.069038
2025-07-18 12:20:54	651	0.072977
2025-07-18 12:20:55	652	0.070679
2025-07-18 12:20:56	653	0.066083
2025-07-18 12:20:57	654	0.066083
2025-07-18 12:20:58	655	0.061487
2025-07-18 12:20:59	656	0.067396
2025-07-18 12:21:00	657	0.072321
2025-07-18 12:21:01	658	0.06674
2025-07-18 12:21:02	659	0.064113
2025-07-18 12:21:03	660	0.067724
2025-07-18 12:21:04	661	0.065755
2025-07-18 12:21:05	662	0.070351
2025-07-18 12:21:06	663	0.068053
2025-07-18 12:21:07	664	0.067724
2025-07-18 12:21:08	665	0.070679
2025-07-18 12:21:09	666	0.065755
2025-07-18 12:21:10	667	0.070023
2025-07-18 12:21:11	668	0.072649
2025-07-18 12:21:12	669	0.071007
2025-07-18 12:21:12	669	0.068053
2025-07-18 12:21:13	670	0.068381
2025-07-18 12:21:14	671	0.068381
2025-07-18 12:21:15	672	0.063128
2025-07-18 12:21:16	673	0.065098
2025-07-18 12:21:17	674	0.064441
2025-07-18 12:21:18	675	0.06674
2025-07-18 12:21:19	676	0.066083
2025-07-18 12:21:20	677	0.065755
2025-07-18 12:21:21	678	0.063785
2025-07-18 12:21:22	679	0.063785
2025-07-18 12:21:23	680	0.072649
2025-07-18 12:21:24	681	0.070679
2025-07-18 12:21:25	682	0.067396
2025-07-18 12:21:26	683	0.068709
2025-07-18 12:21:27	684	0.061158
2025-07-18 12:21:28	685	0.068053
2025-07-18 12:21:29	686	0.066411
2025-07-18 12:21:30	687	0.05886
2025-07-18 12:21:31	688	0.062143
2025-07-18 12:21:32	689	0.071007
2025-07-18 12:21:33	690	0.065755
2025-07-18 12:21:34	691	0.070679
2025-07-18 12:21:35	692	0.068381
2025-07-18 12:21:36	693	0.0628
2025-07-18 12:21:36	693	0.067396
2025-07-18 12:21:38	695	0.069694
2025-07-18 12:21:38	695	0.069694
2025-07-18 12:21:39	696	0.066083
2025-07-18 12:21:40	697	0.067068
2025-07-18 12:21:41	698	0.071007
2025-07-18 12:21:42	699	0.065755
2025-07-18 12:21:43	700	0.067724
2025-07-18 12:21:44	701	0.069038
2025-07-18 12:21:45	702	0.070679
2025-07-18 12:21:46	703	0.064441
2025-07-18 12:21:47	704	0.068053
2025-07-18 12:21:48	705	0.071992
2025-07-18 12:21:49	706	0.068709
2025-07-18 12:21:50	707	0.067068
2025-07-18 12:21:51	708	0.065426
2025-07-18 12:21:52	709	0.064113
2025-07-18 12:21:53	710	0.065755
2025-07-18 12:21:54	711	0.065098
2025-07-18 12:21:55	712	0.068709
2025-07-18 12:21:57	714	0.068053
2025-07-18 12:21:58	715	0.067724
2025-07-18 12:21:59	716	0.071336
2025-07-18 12:22:00	717	0.072321
2025-07-18 12:22:01	718	0.068053
2025-07-18 12:22:02	719	0.068053
2025-07-18 12:22:03	720	0.065426
2025-07-18 12:22:04	721	0.068053
2025-07-18 12:22:05	722	0.06674
2025-07-18 12:22:06	723	0.068709
2025-07-18 12:22:07	724	0.070351
2025-07-18 12:22:08	725	0.069038
2025-07-18 12:22:09	726	0.068709
2025-07-18 12:22:10	727	0.067396
2025-07-18 12:22:11	728	0.06477
2025-07-18 12:22:12	729	0.067396
2025-07-18 12:22:13	730	0.058204
2025-07-18 12:22:14	731	0.065755
2025-07-18 12:22:15	732	0.068053
2025-07-18 12:22:16	733	0.069038
2025-07-18 12:22:17	734	0.067724
2025-07-18 12:22:18	735	0.067396
2025-07-18 12:22:19	736	0.06477
2025-07-18 12:22:20	737	0.064441
2025-07-18 12:22:21	738	0.067724
2025-07-18 12:22:22	739	0.066411
2025-07-18 12:22:23	740	0.066411
2025-07-18 12:22:24	741	0.06674
2025-07-18 12:22:25	742	0.068053
2025-07-18 12:22:26	743	0.067396
2025-07-18 12:22:27	744	0.06674
2025-07-18 12:22:28	745	0.068709
2025-07-18 12:22:29	746	0.070351
2025-07-18 12:22:30	747	0.067068
2025-07-18 12:22:31	748	0.069694
2025-07-18 12:22:32	749	0.062143
2025-07-18 12:22:33	750	0.069038
2025-07-18 12:22:34	751	0.070023
2025-07-18 12:22:35	752	0.068709
2025-07-18 12:22:36	753	0.067724
2025-07-18 12:22:37	754	0.071007
2025-07-18 12:22:38	755	0.071007
2025-07-18 12:22:39	756	0.067724
2025-07-18 12:22:40	757	0.066083
2025-07-18 12:22:41	758	0.068381
2025-07-18 12:22:42	759	0.06477
2025-07-18 12:22:43	760	0.068381
2025-07-18 12:22:44	761	0.06674
2025-07-18 12:22:45	762	0.071992
2025-07-18 12:22:46	763	0.069038
2025-07-18 12:22:47	764	0.070023
2025-07-18 12:22:48	765	0.062472
2025-07-18 12:22:49	766	0.071664
2025-07-18 12:22:50	767	0.070351
2025-07-18 12:22:51	768	0.061158
2025-07-18 12:22:52	769	0.068709
2025-07-18 12:22:54	771	0.063785
2025-07-18 12:22:54	771	0.069366
2025-07-18 12:22:55	772	0.064113
2025-07-18 12:22:57	774	0.071336
2025-07-18 12:22:58	775	0.068381
2025-07-18 12:22:59	776	0.069366
2025-07-18 12:22:59	776	0.069366
2025-07-18 12:23:00	777	0.072649
2025-07-18 12:23:01	778	0.064441
2025-07-18 12:23:02	779	0.07626
2025-07-18 12:23:03	780	0.064113
2025-07-18 12:23:04	781	0.073306
2025-07-18 12:23:06	783	0.068709
2025-07-18 12:23:07	784	0.071992
2025-07-18 12:23:08	785	0.063457
2025-07-18 12:23:09	786	0.068709
2025-07-18 12:23:09	786	0.071664
2025-07-18 12:23:10	787	0.067396
2025-07-18 12:23:11	788	0.072649
2025-07-18 12:23:12	789	0.067396
2025-07-18 12:23:13	790	0.069366
2025-07-18 12:23:14	791	0.072977
2025-07-18 12:23:15	792	0.073306
2025-07-18 12:23:16	793	0.068381
2025-07-18 12:23:17	794	0.069038
2025-07-18 12:23:18	795	0.067396
2025-07-18 12:23:19	796	0.06674
2025-07-18 12:23:20	797	0.071007
2025-07-18 12:23:21	798	0.068709
2025-07-18 12:23:22	799	0.072977
2025-07-18 12:23:23	800	0.06477
2025-07-18 12:23:24	801	0.068709
2025-07-18 12:23:25	802	0.071992
2025-07-18 12:23:26	803	0.070679
2025-07-18 12:23:27	804	0.068709
2025-07-18 12:23:28	805	0.063457
2025-07-18 12:23:29	806	0.069366
2025-07-18 12:23:30	807	0.066411
2025-07-18 12:23:31	808	0.067724
2025-07-18 12:23:32	809	0.065426
2025-07-18 12:23:33	810	0.06674
2025-07-18 12:23:34	811	0.067724
2025-07-18 12:23:35	812	0.067724
2025-07-18 12:23:36	813	0.062143
2025-07-18 12:23:37	814	0.067396
2025-07-18 12:23:38	815	0.066083
2025-07-18 12:23:39	816	0.068709
2025-07-18 12:23:40	817	0.06477
2025-07-18 12:23:41	818	0.071664
2025-07-18 12:23:42	819	0.066411
2025-07-18 12:23:43	820	0.069694
2025-07-18 12:23:43	820	0.064113
2025-07-18 12:23:44	821	0.066411
2025-07-18 12:23:45	822	0.069366
2025-07-18 12:23:46	823	0.065426
2025-07-18 12:23:47	824	0.072649
2025-07-18 12:23:48	825	0.065098
2025-07-18 12:23:49	826	0.073634
2025-07-18 12:23:50	827	0.068709
2025-07-18 12:23:51	828	0.067396
2025-07-18 12:23:52	829	0.064113
2025-07-18 12:23:53	830	0.071007
2025-07-18 12:23:54	831	0.069366
2025-07-18 12:23:55	832	0.067724
2025-07-18 12:23:56	833	0.068709
2025-07-18 12:23:57	834	0.067724
2025-07-18 12:23:58	835	0.069366
2025-07-18 12:23:59	836	0.077245
2025-07-18 12:24:00	837	0.06674
2025-07-18 12:24:01	838	0.071336
2025-07-18 12:24:02	839	0.071007
2025-07-18 12:24:03	840	0.068709
2025-07-18 12:24:04	841	0.066083
2025-07-18 12:24:05	842	0.06477
2025-07-18 12:24:06	843	0.067068
2025-07-18 12:24:07	844	0.070679
2025-07-18 12:24:07	844	0.072321
2025-07-18 12:24:08	845	0.072649
2025-07-18 12:24:09	846	0.071007
2025-07-18 12:24:11	848	0.066083
2025-07-18 12:24:11	848	0.072321
2025-07-18 12:24:12	849	0.064441
2025-07-18 12:24:13	850	0.067396
2025-07-18 12:24:14	851	0.067068
2025-07-18 12:24:15	852	0.070023
2025-07-18 12:24:16	853	0.071336
2025-07-18 12:24:17	854	0.070351
2025-07-18 12:24:18	855	0.068053
2025-07-18 12:24:19	856	0.068381
2025-07-18 12:24:20	857	0.068053
2025-07-18 12:24:21	858	0.065098
2025-07-18 12:24:22	859	0.067068
2025-07-18 12:24:23	860	0.069038
2025-07-18 12:24:24	861	0.070351
2025-07-18 12:24:25	862	0.069366
2025-07-18 12:24:26	863	0.073962
2025-07-18 12:24:27	864	0.070679
2025-07-18 12:24:28	865	0.066083
2025-07-18 12:24:29	866	0.066083
2025-07-18 12:24:30	867	0.070351
2025-07-18 12:24:31	868	0.067396
2025-07-18 12:24:32	869	0.067396
2025-07-18 12:24:33	870	0.064113
2025-07-18 12:24:34	871	0.06083
2025-07-18 12:24:35	872	0.069038
2025-07-18 12:24:35	872	0.064441
2025-07-18 12:24:36	873	0.071007
2025-07-18 12:24:37	874	0.06674
2025-07-18 12:24:38	875	0.067068
2025-07-18 12:24:39	876	0.067068
2025-07-18 12:24:40	877	0.063457
2025-07-18 12:24:41	878	0.06674
2025-07-18 12:24:42	879	0.067396
2025-07-18 12:24:43	880	0.068053
2025-07-18 12:24:44	881	0.065755
2025-07-18 12:24:45	882	0.064441
2025-07-18 12:24:46	883	0.070023
2025-07-18 12:24:47	884	0.068709
2025-07-18 12:24:48	885	0.06477
2025-07-18 12:24:49	886	0.066083
2025-07-18 12:24:50	887	0.068709
2025-07-18 12:24:51	888	0.063457
2025-07-18 12:24:52	889	0.065098
2025-07-18 12:24:53	890	0.065426
2025-07-18 12:24:54	891	0.067068
2025-07-18 12:24:55	892	0.066411
2025-07-18 12:24:56	893	0.069694
2025-07-18 12:24:57	894	0.070351
2025-07-18 12:24:58	895	0.069038
2025-07-18 12:24:58	895	0.06477
2025-07-18 12:25:00	897	0.071336
2025-07-18 12:25:00	897	0.070351
2025-07-18 12:25:01	898	0.068709
2025-07-18 12:25:02	899	0.070679
2025-07-18 12:25:03	900	0.065426
2025-07-18 12:25:04	901	0.067068
2025-07-18 12:25:05	902	0.067724
2025-07-18 12:25:06	903	0.065426
2025-07-18 12:25:07	904	0.068709
2025-07-18 12:25:08	905	0.071007
2025-07-18 12:25:09	906	0.070351
2025-07-18 12:25:10	907	0.063457
2025-07-18 12:25:11	908	0.068381
2025-07-18 12:25:12	909	0.067068
2025-07-18 12:25:13	910	0.062472
2025-07-18 12:25:14	911	0.068709
2025-07-18 12:25:15	912	0.068053
2025-07-18 12:25:16	913	0.071664
2025-07-18 12:25:17	914	0.069038
2025-07-18 12:25:18	915	0.065755
2025-07-18 12:25:19	916	0.068053
2025-07-18 12:25:20	917	0.067396
2025-07-18 12:25:21	918	0.065098
2025-07-18 12:25:22	919	0.070023
2025-07-18 12:25:23	920	0.068381
2025-07-18 12:25:24	921	0.072321
2025-07-18 12:25:25	922	0.064441
2025-07-18 12:25:25	922	0.068709
2025-07-18 12:25:27	924	0.071336
2025-07-18 12:25:27	924	0.067724
2025-07-18 12:25:28	925	0.067396
2025-07-18 12:25:29	926	0.070679
2025-07-18 12:25:30	927	0.068709
2025-07-18 12:25:31	928	0.066411
2025-07-18 12:25:32	929	0.069038
2025-07-18 12:25:33	930	0.063128
2025-07-18 12:25:34	931	0.068053
2025-07-18 12:25:35	932	0.065426
2025-07-18 12:25:36	933	0.070351
2025-07-18 12:25:37	934	0.070679
2025-07-18 12:25:38	935	0.070351
2025-07-18 12:25:39	936	0.068709
2025-07-18 12:25:40	937	0.068381
2025-07-18 12:25:41	938	0.068381
2025-07-18 12:25:42	939	0.065098
2025-07-18 12:25:44	941	0.069366
2025-07-18 12:25:44	941	0.065426
2025-07-18 12:25:45	942	0.068381
2025-07-18 12:25:46	943	0.069366
2025-07-18 12:25:47	944	0.0628
2025-07-18 12:25:48	945	0.070023
2025-07-18 12:25:49	946	0.071992
2025-07-18 12:25:50	947	0.067396
2025-07-18 12:25:51	948	0.067068
2025-07-18 12:25:52	949	0.069694
2025-07-18 12:25:53	950	0.06674
2025-07-18 12:25:54	951	0.06477
2025-07-18 12:25:55	952	0.068053
2025-07-18 12:25:56	953	0.070679
2025-07-18 12:25:57	954	0.066083
2025-07-18 12:25:58	955	0.065755
2025-07-18 12:26:00	957	0.070023
2025-07-18 12:26:01	958	0.068381
2025-07-18 12:26:02	959	0.072649
2025-07-18 12:26:03	960	0.069038
2025-07-18 12:26:04	961	0.06674
2025-07-18 12:26:05	962	0.069038
2025-07-18 12:26:05	962	0.070023
2025-07-18 12:26:06	963	0.071007
2025-07-18 12:26:07	964	0.064441
2025-07-18 12:26:09	966	0.06674
2025-07-18 12:26:10	967	0.065426
2025-07-18 12:26:11	968	0.067068
2025-07-18 12:26:12	969	0.065098
2025-07-18 12:26:13	970	0.073634
2025-07-18 12:26:14	971	0.065755
2025-07-18 12:26:15	972	0.060502
2025-07-18 12:26:16	973	0.068381
2025-07-18 12:26:17	974	0.070351
2025-07-18 12:26:18	975	0.068709
2025-07-18 12:26:19	976	0.065098
2025-07-18 12:26:20	977	0.068053
2025-07-18 12:26:21	978	0.067724
2025-07-18 12:26:22	979	0.069694
2025-07-18 12:26:23	980	0.062472
2025-07-18 12:26:24	981	0.067068
2025-07-18 12:26:25	982	0.071992
2025-07-18 12:26:26	983	0.072977
2025-07-18 12:26:27	984	0.070023
2025-07-18 12:26:28	985	0.068053
2025-07-18 12:26:29	986	0.066411
2025-07-18 12:26:30	987	0.070351
2025-07-18 12:26:31	988	0.070679
2025-07-18 12:26:32	989	0.066411
2025-07-18 12:26:33	990	0.067724
2025-07-18 12:26:34	991	0.070351
2025-07-18 12:26:35	992	0.065426
2025-07-18 12:26:36	993	0.066411
2025-07-18 12:26:37	994	0.068381
2025-07-18 12:26:38	995	0.066411
2025-07-18 12:26:39	996	0.072977
2025-07-18 12:26:40	997	0.071007
2025-07-18 12:26:41	998	0.065098
2025-07-18 12:26:43	1000	0.063457
2025-07-18 12:26:43	1000	0.065426
2025-07-18 12:26:44	1001	0.06477
2025-07-18 12:26:45	1002	0.06477
2025-07-18 12:26:46	1003	0.0628
2025-07-18 12:26:47	1004	0.063785
2025-07-18 12:26:48	1005	0.069366
2025-07-18 12:26:49	1006	0.06674
2025-07-18 12:26:50	1007	0.068381
2025-07-18 12:26:51	1008	0.067068
2025-07-18 12:26:52	1009	0.061487
2025-07-18 12:26:53	1010	0.072977
2025-07-18 12:26:54	1011	0.065755
2025-07-18 12:26:55	1012	0.075275
2025-07-18 12:26:56	1013	0.067396
2025-07-18 12:26:57	1014	0.068709
2025-07-18 12:26:58	1015	0.070351
2025-07-18 12:26:59	1016	0.06477
2025-07-18 12:27:00	1017	0.070679
2025-07-18 12:27:01	1018	0.071336
2025-07-18 12:27:02	1019	0.063457
2025-07-18 12:27:03	1020	0.064441
2025-07-18 12:27:04	1021	0.070351
2025-07-18 12:27:05	1022	0.072321
2025-07-18 12:27:06	1023	0.070679
2025-07-18 12:27:07	1024	0.069694
2025-07-18 12:27:08	1025	0.065755
2025-07-18 12:27:09	1026	0.071664
2025-07-18 12:27:10	1027	0.06477
2025-07-18 12:27:11	1028	0.071664
2025-07-18 12:27:12	1029	0.068053
2025-07-18 12:27:13	1030	0.0628
2025-07-18 12:27:14	1031	0.065755
2025-07-18 12:27:15	1032	0.067396
2025-07-18 12:27:16	1033	0.0628
2025-07-18 12:27:17	1034	0.066411
2025-07-18 12:27:18	1035	0.068053
2025-07-18 12:27:19	1036	0.073306
2025-07-18 12:27:20	1037	0.070351
2025-07-18 12:27:21	1038	0.068053
2025-07-18 12:27:22	1039	0.068709
2025-07-18 12:27:23	1040	0.067396
2025-07-18 12:27:24	1041	0.065426
2025-07-18 12:27:25	1042	0.067068
2025-07-18 12:27:26	1043	0.069694
2025-07-18 12:27:27	1044	0.075932
2025-07-18 12:27:28	1045	0.068053
2025-07-18 12:27:28	1045	0.070679
2025-07-18 12:27:29	1046	0.065098
2025-07-18 12:27:31	1048	0.068709
2025-07-18 12:27:32	1049	0.068709
2025-07-18 12:27:32	1049	0.061158
2025-07-18 12:27:34	1051	0.071992
2025-07-18 12:27:35	1052	0.064113
2025-07-18 12:27:36	1053	0.073306
2025-07-18 12:27:37	1054	0.068381
2025-07-18 12:27:38	1055	0.063785
2025-07-18 12:27:38	1055	0.071007
2025-07-18 12:27:39	1056	0.072977
2025-07-18 12:27:41	1058	0.072977
2025-07-18 12:27:42	1059	0.072649
2025-07-18 12:27:43	1060	0.067396
2025-07-18 12:27:44	1061	0.068053
2025-07-18 12:27:45	1062	0.065755
2025-07-18 12:27:46	1063	0.060502
2025-07-18 12:27:46	1063	0.071664
2025-07-18 12:27:48	1065	0.070351
2025-07-18 12:27:49	1066	0.065755
2025-07-18 12:27:50	1067	0.06674
2025-07-18 12:27:51	1068	0.06674
2025-07-18 12:27:52	1069	0.070351
2025-07-18 12:27:53	1070	0.068053
2025-07-18 12:27:54	1071	0.073634
2025-07-18 12:27:55	1072	0.071336
2025-07-18 12:27:56	1073	0.073962
2025-07-18 12:27:57	1074	0.065098
2025-07-18 12:27:58	1075	0.067396
2025-07-18 12:27:59	1076	0.070023
2025-07-18 12:28:00	1077	0.071007
2025-07-18 12:28:01	1078	0.072977
2025-07-18 12:28:02	1079	0.065426
2025-07-18 12:28:03	1080	0.069694
2025-07-18 12:28:04	1081	0.069366
2025-07-18 12:28:05	1082	0.077245
2025-07-18 12:28:06	1083	0.065755
2025-07-18 12:28:07	1084	0.06674
2025-07-18 12:28:08	1085	0.067068
2025-07-18 12:28:09	1086	0.070023
2025-07-18 12:28:10	1087	0.064441
2025-07-18 12:28:10	1087	0.067396
2025-07-18 12:28:12	1089	0.067724
2025-07-18 12:28:13	1090	0.067396
2025-07-18 12:28:14	1091	0.067396
2025-07-18 12:28:15	1092	0.066411
2025-07-18 12:28:15	1092	0.063457
2025-07-18 12:28:16	1093	0.069694
2025-07-18 12:28:17	1094	0.068381
2025-07-18 12:28:18	1095	0.066083
2025-07-18 12:28:19	1096	0.067396
2025-07-18 12:28:20	1097	0.06674
2025-07-18 12:28:21	1098	0.063457
2025-07-18 12:28:22	1099	0.070023
2025-07-18 12:28:23	1100	0.068053
2025-07-18 12:28:24	1101	0.069694
2025-07-18 12:28:25	1102	0.068053
2025-07-18 12:28:26	1103	0.067724
2025-07-18 12:28:27	1104	0.067396
2025-07-18 12:28:28	1105	0.06674
2025-07-18 12:28:29	1106	0.064113
2025-07-18 12:28:30	1107	0.0628
2025-07-18 12:28:31	1108	0.076917
2025-07-18 12:28:32	1109	0.071336
2025-07-18 12:28:33	1110	0.069366
2025-07-18 12:28:34	1111	0.063457
2025-07-18 12:28:35	1112	0.06674
2025-07-18 12:28:36	1113	0.06674
2025-07-18 12:28:37	1114	0.069366
2025-07-18 12:28:38	1115	0.062143
2025-07-18 12:28:39	1116	0.071992
2025-07-18 12:28:39	1116	0.06674
2025-07-18 12:28:40	1117	0.064113
2025-07-18 12:28:41	1118	0.071336
2025-07-18 12:28:42	1119	0.065755
2025-07-18 12:28:43	1120	0.069366
2025-07-18 12:28:44	1121	0.066083
2025-07-18 12:28:45	1122	0.071992
2025-07-18 12:28:46	1123	0.071992
2025-07-18 12:28:47	1124	0.066411
2025-07-18 12:28:48	1125	0.069694
2025-07-18 12:28:49	1126	0.070023
2025-07-18 12:28:50	1127	0.067396
2025-07-18 12:28:51	1128	0.065426
2025-07-18 12:28:52	1129	0.072649
2025-07-18 12:28:53	1130	0.06674
2025-07-18 12:28:54	1131	0.066083
2025-07-18 12:28:55	1132	0.065098
2025-07-18 12:28:56	1133	0.065755
2025-07-18 12:28:57	1134	0.067396
2025-07-18 12:28:58	1135	0.066411
2025-07-18 12:28:59	1136	0.070679
2025-07-18 12:29:00	1137	0.071007
2025-07-18 12:29:01	1138	0.071336
2025-07-18 12:29:02	1139	0.065098
2025-07-18 12:29:02	1139	0.065426
2025-07-18 12:29:03	1140	0.06674
2025-07-18 12:29:05	1142	0.071336
2025-07-18 12:29:06	1143	0.068053
2025-07-18 12:29:06	1143	0.06674
2025-07-18 12:29:07	1144	0.067396
2025-07-18 12:29:09	1146	0.068709
2025-07-18 12:29:09	1146	0.065755
2025-07-18 12:29:10	1147	0.069694
2025-07-18 12:29:11	1148	0.06477
2025-07-18 12:29:12	1149	0.068053
2025-07-18 12:29:13	1150	0.069038
2025-07-18 12:29:14	1151	0.068709
2025-07-18 12:29:15	1152	0.072649
2025-07-18 12:29:16	1153	0.069366
2025-07-18 12:29:17	1154	0.068709
2025-07-18 12:29:18	1155	0.06674
2025-07-18 12:29:19	1156	0.065755
2025-07-18 12:29:20	1157	0.067068
2025-07-18 12:29:21	1158	0.068053
2025-07-18 12:29:22	1159	0.071007
2025-07-18 12:29:23	1160	0.068709
2025-07-18 12:29:24	1161	0.066411
2025-07-18 12:29:25	1162	0.07429
2025-07-18 12:29:26	1163	0.062472
2025-07-18 12:29:27	1164	0.067396
2025-07-18 12:29:28	1165	0.067396
2025-07-18 12:29:28	1165	0.071336
2025-07-18 12:29:29	1166	0.07429
2025-07-18 12:29:31	1168	0.0628
2025-07-18 12:29:32	1169	0.068709
2025-07-18 12:29:32	1169	0.06674
2025-07-18 12:29:33	1170	0.073962
2025-07-18 12:29:34	1171	0.068709
2025-07-18 12:29:35	1172	0.069366
2025-07-18 12:29:36	1173	0.069038
2025-07-18 12:29:37	1174	0.072321
2025-07-18 12:29:38	1175	0.073634
2025-07-18 12:29:39	1176	0.070023
2025-07-18 12:29:40	1177	0.068709
2025-07-18 12:29:41	1178	0.075932
2025-07-18 12:29:42	1179	0.068709
2025-07-18 12:29:43	1180	0.066411
2025-07-18 12:29:44	1181	0.072649
2025-07-18 12:29:45	1182	0.065098
2025-07-18 12:29:46	1183	0.071007
2025-07-18 12:29:47	1184	0.063128
2025-07-18 12:29:48	1185	0.073962
2025-07-18 12:29:49	1186	0.070023
2025-07-18 12:29:50	1187	0.065426
2025-07-18 12:29:51	1188	0.069694
2025-07-18 12:29:52	1189	0.070679
2025-07-18 12:29:53	1190	0.06674
2025-07-18 12:29:54	1191	0.068709
2025-07-18 12:29:55	1192	0.071336
2025-07-18 12:29:56	1193	0.071336
2025-07-18 12:29:57	1194	0.071007
2025-07-18 12:29:58	1195	0.069038
2025-07-18 12:29:59	1196	0.073962
2025-07-18 12:30:00	1197	0.070023
2025-07-18 12:30:01	1198	0.067396
2025-07-18 12:30:02	1199	0.067068
2025-07-18 12:30:03	1200	0.070023
2025-07-18 12:30:04	1201	0.067396
2025-07-18 12:30:05	1202	0.070351
2025-07-18 12:30:06	1203	0.071007
2025-07-18 12:30:08	1205	0.068053
2025-07-18 12:30:08	1205	0.0628
2025-07-18 12:30:09	1206	0.068709
2025-07-18 12:30:10	1207	0.067724
2025-07-18 12:30:11	1208	0.071007
2025-07-18 12:30:12	1209	0.066083
2025-07-18 12:30:13	1210	0.071336
2025-07-18 12:30:14	1211	0.069038
2025-07-18 12:30:15	1212	0.069366
2025-07-18 12:30:16	1213	0.070023
2025-07-18 12:30:17	1214	0.070023
2025-07-18 12:30:18	1215	0.068381
2025-07-18 12:30:19	1216	0.069366
2025-07-18 12:30:20	1217	0.065098
2025-07-18 12:30:22	1219	0.073306
2025-07-18 12:30:22	1219	0.068381
2025-07-18 12:30:23	1220	0.068709
2025-07-18 12:30:24	1221	0.073634
2025-07-18 12:30:25	1222	0.064441
2025-07-18 12:30:26	1223	0.073634
2025-07-18 12:30:27	1224	0.071007
2025-07-18 12:30:28	1225	0.068709
2025-07-18 12:30:29	1226	0.070023
2025-07-18 12:30:31	1228	0.068709
2025-07-18 12:30:32	1229	0.06477
2025-07-18 12:30:33	1230	0.071992
2025-07-18 12:30:34	1231	0.063785
2025-07-18 12:30:35	1232	0.067068
2025-07-18 12:30:36	1233	0.06674
2025-07-18 12:30:37	1234	0.067068
2025-07-18 12:30:38	1235	0.070679
2025-07-18 12:30:39	1236	0.068053
2025-07-18 12:30:40	1237	0.072649
2025-07-18 12:30:41	1238	0.068709
2025-07-18 12:30:42	1239	0.065755
2025-07-18 12:30:43	1240	0.069038
2025-07-18 12:30:44	1241	0.067724
2025-07-18 12:30:45	1242	0.071336
2025-07-18 12:30:46	1243	0.071336
2025-07-18 12:30:47	1244	0.071007
2025-07-18 12:30:48	1245	0.066083
2025-07-18 12:30:49	1246	0.066083
2025-07-18 12:30:50	1247	0.065426
2025-07-18 12:30:51	1248	0.063128
2025-07-18 12:30:52	1249	0.065098
2025-07-18 12:30:53	1250	0.06674
2025-07-18 12:30:55	1252	0.068709
2025-07-18 12:30:55	1252	0.065098
2025-07-18 12:30:56	1253	0.066411
2025-07-18 12:30:57	1254	0.068381
2025-07-18 12:30:58	1255	0.070351
2025-07-18 12:30:59	1256	0.06674
2025-07-18 12:31:00	1257	0.068381

## Sheet: Pressure Data
dateTime	Relative time	G1	G2	G4	G5
2025-07-18 12:07:56	0	5.41e-06	0.0001	0.0001	-0.03692
2025-07-18 12:07:57	1	5.41e-06	0.0001	0.0001	-0.015035
2025-07-18 12:07:58	2	5.41e-06	0.0001	0.0001	-0.041297
2025-07-18 12:07:59	3	5.41e-06	0.0001	0.0001	-0.023789
2025-07-18 12:08:00	4	5.41e-06	0.0001	0.0001	-0.03692
2025-07-18 12:08:01	5	5.41e-06	0.0001	0.0001	-0.028166
2025-07-18 12:08:02	6	5.41e-06	0.0001	0.0001	-0.028166
2025-07-18 12:08:03	7	5.41e-06	0.0001	0.0001	-0.028166
2025-07-18 12:08:04	8	5.41e-06	0.0001	0.0001	-0.032543
2025-07-18 12:08:05	9	5.41e-06	0.0001	0.0001	-0.028166
2025-07-18 12:08:06	10	5.41e-06	0.0001	0.0001	-0.028166
2025-07-18 12:08:07	11	5.39e-06	0.0001	0.0001	-0.023789
2025-07-18 12:08:08	12	5.41e-06	0.0001	0.0001	-0.019412
2025-07-18 12:08:09	13	5.41e-06	0.0001	0.0001	-0.019412
2025-07-18 12:08:10	14	5.41e-06	0.0001	0.0001	-0.028166
2025-07-18 12:08:11	15	5.41e-06	0.0001	0.0001	-0.028166
2025-07-18 12:08:12	16	5.41e-06	0.0001	0.0001	-0.023789
2025-07-18 12:08:13	17	5.41e-06	0.0001	0.0001	-0.015035
2025-07-18 12:08:13	17	5.41e-06	0.0001	0.0001	-0.032543
2025-07-18 12:08:14	18	5.41e-06	0.0001	0.0001	-0.032543
2025-07-18 12:08:15	19	5.41e-06	0.0001	0.0001	-0.015035
2025-07-18 12:08:16	20	5.41e-06	0.0001	0.0001	-0.028166
2025-07-18 12:08:17	21	5.41e-06	0.0001	0.0001	-0.028166
2025-07-18 12:08:18	22	5.41e-06	0.0001	0.0001	-0.028166
2025-07-18 12:08:19	23	5.41e-06	0.0001	0.0001	-0.019412
2025-07-18 12:08:20	24	5.41e-06	0.0001	0.0001	-0.023789
2025-07-18 12:08:21	25	5.39e-06	0.0001	0.0001	-0.045674
2025-07-18 12:08:22	26	5.41e-06	0.0001	0.0001	-0.032543
2025-07-18 12:08:23	27	5.41e-06	0.0001	0.0001	-0.03692
2025-07-18 12:08:24	28	5.41e-06	0.0001	0.0001	-0.045674
2025-07-18 12:08:25	29	5.41e-06	0.0001	0.0001	-0.03692
2025-07-18 12:08:26	30	5.41e-06	0.0001	0.0001	-0.028166
2025-07-18 12:08:27	31	5.41e-06	0.0001	0.0001	-0.023789
2025-07-18 12:08:28	32	5.41e-06	0.0001	0.0001	-0.023789
2025-07-18 12:08:29	33	5.41e-06	0.0001	0.0001	-0.028166
2025-07-18 12:08:30	34	5.41e-06	0.0001	0.0001	-0.045674
2025-07-18 12:08:31	35	5.41e-06	0.0001	0.0001	-0.03692
2025-07-18 12:08:32	36	5.41e-06	0.0001	0.0001	-0.032543
2025-07-18 12:08:33	37	5.41e-06	0.0001	0.0001	-0.023789
2025-07-18 12:08:34	38	5.41e-06	0.0001	0.0001	-0.023789
2025-07-18 12:08:35	39	5.41e-06	0.0001	0.0001	-0.023789
2025-07-18 12:08:36	40	5.41e-06	0.0001	0.0001	-0.03692
2025-07-18 12:08:37	41	5.41e-06	0.0001	0.0001	-0.03692
2025-07-18 12:08:38	42	5.41e-06	0.0001	0.0001	-0.028166
2025-07-18 12:08:39	43	5.41e-06	0.0001	0.0001	-0.032543
2025-07-18 12:08:40	44	5.41e-06	0.0001	0.0001	-0.023789
2025-07-18 12:08:41	45	5.41e-06	0.0001	0.0001	-0.023789
2025-07-18 12:08:42	46	5.41e-06	0.0001	0.0001	-0.032543
2025-07-18 12:08:43	47	5.41e-06	0.0001	0.0001	-0.019412
2025-07-18 12:08:44	48	5.41e-06	0.0001	0.0001	-0.032543
2025-07-18 12:08:45	49	5.41e-06	0.0001	0.0001	-0.023789
2025-07-18 12:08:46	50	5.41e-06	0.0001	0.0001	-0.023789
2025-07-18 12:08:47	51	5.41e-06	0.0001	0.0001	-0.03692
2025-07-18 12:08:48	52	5.41e-06	0.0001	0.0001	-0.019412
2025-07-18 12:08:49	53	5.41e-06	0.0001	0.0001	-0.03692
2025-07-18 12:08:50	54	5.41e-06	0.0001	0.0001	-0.019412
2025-07-18 12:08:51	55	5.43e-06	0.0001	0.0001	-0.015035
2025-07-18 12:08:52	56	5.41e-06	0.0001	0.0001	-0.028166
2025-07-18 12:08:53	57	5.41e-06	0.0001	0.0001	-0.028166
2025-07-18 12:08:54	58	5.43e-06	0.0001	0.0001	-0.028166
2025-07-18 12:08:55	59	5.41e-06	0.0001	0.0001	-0.028166
2025-07-18 12:08:56	60	5.41e-06	0.0001	0.0001	-0.015035
2025-07-18 12:08:57	61	5.41e-06	0.0001	0.0001	-0.019412
2025-07-18 12:08:58	62	5.41e-06	0.0001	0.0001	-0.023789
2025-07-18 12:08:59	63	5.41e-06	0.0001	0.0001	-0.023789
2025-07-18 12:09:00	64	5.41e-06	0.0001	0.0001	-0.023789
2025-07-18 12:09:01	65	5.41e-06	0.0001	0.0001	-0.032543
2025-07-18 12:09:02	66	5.41e-06	0.0001	0.0001	-0.03692
2025-07-18 12:09:03	67	5.41e-06	0.0001	0.0001	-0.019412
2025-07-18 12:09:04	68	5.41e-06	0.0001	0.0001	-0.028166
2025-07-18 12:09:05	69	5.41e-06	0.0001	0.0001	-0.032543
2025-07-18 12:09:06	70	5.41e-06	0.0001	0.0001	-0.010658
2025-07-18 12:09:07	71	5.41e-06	0.0001	0.0001	-0.023789
2025-07-18 12:09:09	73	5.41e-06	0.0001	0.0001	-0.028166
2025-07-18 12:09:10	74	5.41e-06	0.0001	0.0001	-0.023789
2025-07-18 12:09:11	75	5.41e-06	0.0001	0.0001	-0.023789
2025-07-18 12:09:12	76	5.41e-06	0.0001	0.0001	-0.032543
2025-07-18 12:09:13	77	5.41e-06	0.0001	0.0001	-0.032543
2025-07-18 12:09:13	77	5.41e-06	0.0001	0.0001	-0.023789
2025-07-18 12:09:14	78	5.41e-06	0.0001	0.0001	-0.019412
2025-07-18 12:09:15	79	5.41e-06	0.0001	0.0001	-0.032543
2025-07-18 12:09:17	81	5.41e-06	0.0001	0.0001	-0.023789
2025-07-18 12:09:18	82	5.41e-06	0.0001	0.0001	-0.019412
2025-07-18 12:09:19	83	5.41e-06	0.0001	0.0001	-0.023789
2025-07-18 12:09:20	84	5.41e-06	0.0001	0.0001	-0.028166
2025-07-18 12:09:21	85	5.41e-06	0.0001	0.0001	-0.032543
2025-07-18 12:09:21	85	5.41e-06	0.0001	0.0001	-0.023789
2025-07-18 12:09:22	86	5.41e-06	0.0001	0.0001	-0.023789
2025-07-18 12:09:23	87	5.41e-06	0.0001	0.0001	-0.032543
2025-07-18 12:09:25	89	5.41e-06	0.0001	0.0001	-0.032543
2025-07-18 12:09:26	90	5.41e-06	0.0001	0.0001	-0.032543
2025-07-18 12:09:27	91	5.39e-06	0.0001	0.0001	-0.023789
2025-07-18 12:09:28	92	5.41e-06	0.0001	0.0001	-0.032543
2025-07-18 12:09:29	93	5.41e-06	0.0001	0.0001	-0.015035
2025-07-18 12:09:30	94	5.41e-06	0.0001	0.0001	-0.041297
2025-07-18 12:09:30	94	5.41e-06	0.0001	0.0001	-0.015035
2025-07-18 12:09:31	95	5.41e-06	0.0001	0.0001	-0.023789
2025-07-18 12:09:33	97	5.41e-06	0.0001	0.0001	-0.032543
2025-07-18 12:09:34	98	5.43e-06	0.0001	0.0001	-0.023789
2025-07-18 12:09:35	99	5.39e-06	0.0001	0.0001	-0.023789
2025-07-18 12:09:36	100	5.41e-06	0.0001	0.0001	-0.032543
2025-07-18 12:09:37	101	5.41e-06	0.0001	0.0001	-0.028166
2025-07-18 12:09:38	102	5.41e-06	0.0001	0.0001	-0.028166
2025-07-18 12:09:38	102	5.41e-06	0.0001	0.0001	-0.032543
2025-07-18 12:09:39	103	5.39e-06	0.0001	0.0001	-0.03692
2025-07-18 12:09:41	105	5.39e-06	0.0001	0.0001	-0.019412
2025-07-18 12:09:42	106	5.41e-06	0.0001	0.0001	-0.023789
2025-07-18 12:09:43	107	5.41e-06	0.0001	0.0001	-0.019412
2025-07-18 12:09:44	108	5.41e-06	0.0001	0.0001	-0.03692
2025-07-18 12:09:45	109	5.41e-06	0.0001	0.0001	-0.028166
2025-07-18 12:09:46	110	5.41e-06	0.0001	0.0001	-0.03692
2025-07-18 12:09:47	111	5.41e-06	0.0001	0.0001	-0.019412
2025-07-18 12:09:47	111	5.41e-06	0.0001	0.0001	-0.032543
2025-07-18 12:09:48	112	5.41e-06	0.0001	0.0001	-0.032543
2025-07-18 12:09:49	113	5.41e-06	0.0001	0.0001	-0.023789
2025-07-18 12:09:51	115	5.41e-06	0.0001	0.0001	-0.019412
2025-07-18 12:09:52	116	5.41e-06	0.0001	0.0001	-0.019412
2025-07-18 12:09:53	117	5.41e-06	0.0001	0.0001	-0.023789
2025-07-18 12:09:54	118	5.41e-06	0.0001	0.0001	-0.019412
2025-07-18 12:09:55	119	5.41e-06	0.0001	0.0001	-0.019412
2025-07-18 12:09:56	120	5.41e-06	0.0001	0.0001	-0.023789
2025-07-18 12:09:57	121	5.41e-06	0.0001	0.0001	-0.023789
2025-07-18 12:09:58	122	5.41e-06	0.0001	0.0001	-0.023789
2025-07-18 12:09:59	123	5.41e-06	0.0001	0.0001	-0.023789
2025-07-18 12:10:00	124	5.39e-06	0.0001	0.0001	-0.028166
2025-07-18 12:10:01	125	5.41e-06	0.0001	0.0001	-0.023789
2025-07-18 12:10:02	126	5.41e-06	0.0001	0.0001	-0.05005
2025-07-18 12:10:03	127	5.41e-06	0.0001	0.0001	-0.028166
2025-07-18 12:10:05	129	5.41e-06	0.0001	0.0001	-0.041297
2025-07-18 12:10:05	129	5.41e-06	0.0001	0.0001	-0.041297
2025-07-18 12:10:06	130	5.41e-06	0.0001	0.0001	-0.010658
2025-07-18 12:10:07	131	5.41e-06	0.0001	0.0001	-0.023789
2025-07-18 12:10:08	132	5.41e-06	0.0001	0.0001	-0.028166
2025-07-18 12:10:09	133	5.31e-06	0.0001	0.0001	-0.032543
2025-07-18 12:10:10	134	5.3e-06	0.0001	0.0001	-0.023789
2025-07-18 12:10:11	135	5.3e-06	0.0001	0.0001	-0.023789
2025-07-18 12:10:13	137	5.3e-06	0.0001	0.0001	-0.045674
2025-07-18 12:10:13	137	5.3e-06	0.0001	0.0001	-0.032543
2025-07-18 12:10:14	138	5.31e-06	0.0001	0.0001	-0.03692
2025-07-18 12:10:15	139	5.31e-06	0.0001	0.0001	-0.019412
2025-07-18 12:10:16	140	5.31e-06	0.0001	0.0001	-0.019412
2025-07-18 12:10:17	141	5.31e-06	0.0001	0.0001	-0.006281
2025-07-18 12:10:18	142	5.31e-06	0.0001	0.0001	-0.015035
2025-07-18 12:10:19	143	5.31e-06	0.0001	0.0001	-0.032543
2025-07-18 12:10:20	144	5.3e-06	0.0001	0.0001	-0.010658
2025-07-18 12:10:21	145	5.31e-06	0.0001	0.0001	-0.041297
2025-07-18 12:10:22	146	5.3e-06	0.0001	0.0001	-0.028166
2025-07-18 12:10:23	147	5.3e-06	0.0001	0.0001	-0.028166
2025-07-18 12:10:24	148	5.31e-06	0.0001	0.0001	-0.03692
2025-07-18 12:10:25	149	5.3e-06	0.0001	0.0001	-0.032543
2025-07-18 12:10:26	150	5.3e-06	0.0001	0.0001	-0.041297
2025-07-18 12:10:27	151	5.31e-06	0.0001	0.0001	-0.019412
2025-07-18 12:10:28	152	5.31e-06	0.0001	0.0001	-0.019412
2025-07-18 12:10:29	153	5.3e-06	0.0001	0.0001	-0.03692
2025-07-18 12:10:30	154	5.31e-06	0.0001	0.0001	-0.03692
2025-07-18 12:10:31	155	5.3e-06	0.0001	0.0001	-0.032543
2025-07-18 12:10:32	156	5.3e-06	0.0001	0.0001	-0.03692
2025-07-18 12:10:33	157	5.31e-06	0.0001	0.0001	-0.041297
2025-07-18 12:10:34	158	5.31e-06	0.0001	0.0001	-0.032543
2025-07-18 12:10:35	159	5.3e-06	0.0001	0.0001	-0.032543
2025-07-18 12:10:36	160	5.3e-06	0.0001	0.0001	-0.032543
2025-07-18 12:10:37	161	5.3e-06	0.0001	0.0001	-0.023789
2025-07-18 12:10:38	162	5.31e-06	0.0001	0.0001	-0.023789
2025-07-18 12:10:39	163	5.31e-06	0.0001	0.0001	-0.019412
2025-07-18 12:10:40	164	5.3e-06	0.0001	0.0001	-0.019412
2025-07-18 12:10:41	165	5.3e-06	0.0001	0.0001	-0.028166
2025-07-18 12:10:42	166	5.31e-06	0.0001	0.0001	-0.032543
2025-07-18 12:10:43	167	5.31e-06	0.0001	0.0001	-0.015035
2025-07-18 12:10:44	168	5.31e-06	0.0001	0.0001	-0.028166
2025-07-18 12:10:45	169	5.31e-06	0.0001	0.0001	-0.015035
2025-07-18 12:10:46	170	5.3e-06	0.0001	0.0001	-0.019412
2025-07-18 12:10:47	171	5.31e-06	0.0001	0.0001	-0.019412
2025-07-18 12:10:48	172	5.31e-06	0.0001	0.0001	-0.015035
2025-07-18 12:10:49	173	5.3e-06	0.0001	0.0001	-0.032543
2025-07-18 12:10:50	174	5.31e-06	0.0001	0.0001	-0.023789
2025-07-18 12:10:51	175	5.3e-06	0.0001	0.0001	-0.019412
2025-07-18 12:10:52	176	5.3e-06	0.0001	0.0001	-0.015035
2025-07-18 12:10:53	177	5.31e-06	0.0001	0.0001	-0.015035
2025-07-18 12:10:54	178	5.31e-06	0.0001	0.0001	-0.015035
2025-07-18 12:10:55	179	5.31e-06	0.0001	0.0001	-0.010658
2025-07-18 12:10:55	179	5.31e-06	0.0001	0.0001	-0.023789
2025-07-18 12:10:56	180	5.31e-06	0.0001	0.0001	-0.028166
2025-07-18 12:10:57	181	5.31e-06	0.0001	0.0001	-0.028166
2025-07-18 12:10:58	182	5.3e-06	0.0001	0.0001	-0.023789
2025-07-18 12:10:59	183	5.3e-06	0.0001	0.0001	-0.023789
2025-07-18 12:11:00	184	5.3e-06	0.0001	0.0001	-0.028166
2025-07-18 12:11:01	185	5.31e-06	0.0001	0.0001	-0.023789
2025-07-18 12:11:02	186	5.3e-06	0.0001	0.0001	-0.03692
2025-07-18 12:11:03	187	5.31e-06	0.0001	0.0001	-0.032543
2025-07-18 12:11:04	188	5.31e-06	0.0001	0.0001	-0.019412
2025-07-18 12:11:05	189	5.31e-06	0.0001	0.0001	-0.032543
2025-07-18 12:11:06	190	5.3e-06	0.0001	0.0001	-0.019412
2025-07-18 12:11:07	191	5.31e-06	0.0001	0.0001	-0.028166
2025-07-18 12:11:08	192	5.3e-06	0.0001	0.0001	-0.032543
2025-07-18 12:11:09	193	5.31e-06	0.0001	0.0001	-0.023789
2025-07-18 12:11:10	194	5.3e-06	0.0001	0.0001	-0.019412
2025-07-18 12:11:11	195	5.31e-06	0.0001	0.0001	-0.028166
2025-07-18 12:11:12	196	5.31e-06	0.0001	0.0001	-0.041297
2025-07-18 12:11:13	197	5.3e-06	0.0001	0.0001	-0.023789
2025-07-18 12:11:14	198	5.3e-06	0.0001	0.0001	-0.023789
2025-07-18 12:11:15	199	5.31e-06	0.0001	0.0001	-0.041297
2025-07-18 12:11:16	200	5.31e-06	0.0001	0.0001	-0.023789
2025-07-18 12:11:17	201	5.31e-06	0.0001	0.0001	-0.03692
2025-07-18 12:11:18	202	5.31e-06	0.0001	0.0001	-0.019412
2025-07-18 12:11:19	203	5.31e-06	0.0001	0.0001	-0.023789
2025-07-18 12:11:20	204	5.31e-06	0.0001	0.0001	-0.028166
2025-07-18 12:11:21	205	5.31e-06	0.0001	0.0001	-0.019412
2025-07-18 12:11:22	206	5.31e-06	0.0001	0.0001	-0.03692
2025-07-18 12:11:23	207	5.31e-06	0.0001	0.0001	-0.032543
2025-07-18 12:11:24	208	5.3e-06	0.0001	0.0001	-0.028166
2025-07-18 12:11:25	209	5.31e-06	0.0001	0.0001	-0.028166
2025-07-18 12:11:26	210	5.3e-06	0.0001	0.0001	-0.023789
2025-07-18 12:11:27	211	5.3e-06	0.0001	0.0001	-0.028166
2025-07-18 12:11:28	212	5.3e-06	0.0001	0.0001	-0.028166
2025-07-18 12:11:29	213	5.31e-06	0.0001	0.0001	-0.03692
2025-07-18 12:11:29	213	5.31e-06	0.0001	0.0001	-0.019412
2025-07-18 12:11:30	214	5.3e-06	0.0001	0.0001	-0.028166
2025-07-18 12:11:31	215	5.3e-06	0.0001	0.0001	-0.023789
2025-07-18 12:11:32	216	5.31e-06	0.0001	0.0001	-0.032543
2025-07-18 12:11:33	217	5.3e-06	0.0001	0.0001	-0.019412
2025-07-18 12:11:34	218	5.31e-06	0.0001	0.0001	-0.032543
2025-07-18 12:11:35	219	5.31e-06	0.0001	0.0001	-0.019412
2025-07-18 12:11:36	220	5.3e-06	0.0001	0.0001	-0.023789
2025-07-18 12:11:37	221	5.31e-06	0.0001	0.0001	-0.019412
2025-07-18 12:11:38	222	5.3e-06	0.0001	0.0001	-0.028166
2025-07-18 12:11:39	223	5.3e-06	0.0001	0.0001	-0.028166
2025-07-18 12:11:40	224	5.31e-06	0.0001	0.0001	-0.023789
2025-07-18 12:11:41	225	5.31e-06	0.0001	0.0001	-0.028166
2025-07-18 12:11:42	226	5.3e-06	0.0001	0.0001	-0.015035
2025-07-18 12:11:43	227	5.31e-06	0.0001	0.0001	-0.03692
2025-07-18 12:11:44	228	5.31e-06	0.0001	0.0001	-0.023789
2025-07-18 12:11:45	229	5.31e-06	0.0001	0.0001	-0.028166
2025-07-18 12:11:46	230	5.3e-06	0.0001	0.0001	-0.010658
2025-07-18 12:11:47	231	5.31e-06	0.0001	0.0001	-0.028166
2025-07-18 12:11:48	232	5.31e-06	0.0001	0.0001	-0.028166
2025-07-18 12:11:49	233	5.3e-06	0.0001	0.0001	-0.032543
2025-07-18 12:11:50	234	5.31e-06	0.0001	0.0001	-0.023789
2025-07-18 12:11:51	235	5.31e-06	0.0001	0.0001	-0.015035
2025-07-18 12:11:52	236	5.3e-06	0.0001	0.0001	-0.019412
2025-07-18 12:11:53	237	5.31e-06	0.0001	0.0001	-0.032543
2025-07-18 12:11:53	237	5.31e-06	0.0001	0.0001	-0.03692
2025-07-18 12:11:54	238	5.31e-06	0.0001	0.0001	-0.03692
2025-07-18 12:11:55	239	5.3e-06	0.0001	0.0001	-0.041297
2025-07-18 12:11:56	240	5.31e-06	0.0001	0.0001	-0.03692
2025-07-18 12:11:57	241	5.3e-06	0.0001	0.0001	-0.019412
2025-07-18 12:11:58	242	5.3e-06	0.0001	0.0001	-0.028166
2025-07-18 12:11:59	243	5.31e-06	0.0001	0.0001	-0.019412
2025-07-18 12:12:00	244	5.31e-06	0.0001	0.0001	-0.019412
2025-07-18 12:12:01	245	5.31e-06	0.0001	0.0001	-0.028166
2025-07-18 12:12:02	246	5.3e-06	0.0001	0.0001	-0.019412
2025-07-18 12:12:03	247	5.3e-06	0.0001	0.0001	-0.019412
2025-07-18 12:12:04	248	5.31e-06	0.0001	0.0001	-0.028166
2025-07-18 12:12:05	249	5.3e-06	0.0001	0.0001	-0.032543
2025-07-18 12:12:06	250	5.3e-06	0.0001	0.0001	-0.023789
2025-07-18 12:12:07	251	5.31e-06	0.0001	0.0001	-0.041297
2025-07-18 12:12:08	252	5.3e-06	0.0001	0.0001	-0.023789
2025-07-18 12:12:09	253	5.31e-06	0.0001	0.0001	-0.032543
2025-07-18 12:12:10	254	5.31e-06	0.0001	0.0001	-0.03692
2025-07-18 12:12:11	255	5.3e-06	0.0001	0.0001	-0.015035
2025-07-18 12:12:12	256	5.31e-06	0.0001	0.0001	-0.019412
2025-07-18 12:12:13	257	5.31e-06	0.0001	0.0001	-0.032543
2025-07-18 12:12:14	258	5.31e-06	0.0001	0.0001	-0.023789
2025-07-18 12:12:15	259	5.31e-06	0.0001	0.0001	-0.023789
2025-07-18 12:12:16	260	5.3e-06	0.0001	0.0001	-0.032543
2025-07-18 12:12:17	261	5.31e-06	0.0001	0.0001	-0.019412
2025-07-18 12:12:18	262	5.31e-06	0.0001	0.0001	-0.010658
2025-07-18 12:12:19	263	5.3e-06	0.0001	0.0001	-0.023789
2025-07-18 12:12:19	263	5.3e-06	0.0001	0.0001	-0.032543
2025-07-18 12:12:20	264	5.3e-06	0.0001	0.0001	-0.028166
2025-07-18 12:12:21	265	5.31e-06	0.0001	0.0001	-0.028166
2025-07-18 12:12:22	266	5.31e-06	0.0001	0.0001	-0.023789
2025-07-18 12:12:23	267	5.31e-06	0.0001	0.0001	-0.023789
2025-07-18 12:12:24	268	5.31e-06	0.0001	0.0001	-0.041297
2025-07-18 12:12:25	269	5.31e-06	0.0001	0.0001	-0.015035
2025-07-18 12:12:26	270	5.31e-06	0.0001	0.0001	-0.023789
2025-07-18 12:12:27	271	5.3e-06	0.0001	0.0001	-0.041297
2025-07-18 12:12:28	272	5.31e-06	0.0001	0.0001	-0.001904
2025-07-18 12:12:29	273	5.31e-06	0.0001	0.0001	-0.010658
2025-07-18 12:12:30	274	5.31e-06	0.0001	0.0001	-0.023789
2025-07-18 12:12:31	275	5.31e-06	0.0001	0.0001	-0.010658
2025-07-18 12:12:32	276	5.31e-06	0.0001	0.0001	-0.028166
2025-07-18 12:12:33	277	5.3e-06	0.0001	0.0001	-0.028166
2025-07-18 12:12:34	278	5.31e-06	0.0001	0.0001	-0.019412
2025-07-18 12:12:35	279	5.31e-06	0.0001	0.0001	-0.028166
2025-07-18 12:12:36	280	5.31e-06	0.0001	0.0001	-0.032543
2025-07-18 12:12:37	281	5.3e-06	0.0001	0.0001	-0.019412
2025-07-18 12:12:38	282	5.3e-06	0.0001	0.0001	-0.019412
2025-07-18 12:12:39	283	5.3e-06	0.0001	0.0001	-0.032543
2025-07-18 12:12:40	284	5.31e-06	0.0001	0.0001	-0.019412
2025-07-18 12:12:41	285	5.3e-06	0.0001	0.0001	-0.023789
2025-07-18 12:12:42	286	5.3e-06	0.0001	0.0001	-0.032543
2025-07-18 12:12:43	287	5.3e-06	0.0001	0.0001	-0.032543
2025-07-18 12:12:44	288	5.31e-06	0.0001	0.0001	-0.03692
2025-07-18 12:12:45	289	5.31e-06	0.0001	0.0001	-0.03692
2025-07-18 12:12:46	290	5.31e-06	0.0001	0.0001	-0.019412
2025-07-18 12:12:47	291	5.3e-06	0.0001	0.0001	-0.032543
2025-07-18 12:12:48	292	5.3e-06	0.0001	0.0001	-0.028166
2025-07-18 12:12:49	293	5.3e-06	0.0001	0.0001	-0.041297
2025-07-18 12:12:50	294	5.3e-06	0.0001	0.0001	-0.028166
2025-07-18 12:12:51	295	5.3e-06	0.0001	0.0001	-0.023789
2025-07-18 12:12:52	296	5.3e-06	0.0001	0.0001	-0.023789
2025-07-18 12:12:52	296	5.31e-06	0.0001	0.0001	-0.028166
2025-07-18 12:12:53	297	5.3e-06	0.0001	0.0001	-0.019412
2025-07-18 12:12:54	298	5.31e-06	0.0001	0.0001	-0.023789
2025-07-18 12:12:55	299	5.31e-06	0.0001	0.0001	-0.019412
2025-07-18 12:12:57	301	5.3e-06	0.0001	0.0001	-0.019412
2025-07-18 12:12:58	302	5.31e-06	0.0001	0.0001	-0.023789
2025-07-18 12:12:59	303	5.31e-06	0.0001	0.0001	-0.023789
2025-07-18 12:13:00	304	5.31e-06	0.0001	0.0001	-0.032543
2025-07-18 12:13:01	305	5.3e-06	0.0001	0.0001	-0.032543
2025-07-18 12:13:01	305	5.31e-06	0.0001	0.0001	-0.03692
2025-07-18 12:13:02	306	5.3e-06	0.0001	0.0001	-0.023789
2025-07-18 12:13:03	307	5.3e-06	0.0001	0.0001	-0.028166
2025-07-18 12:13:05	309	5.31e-06	0.0001	0.0001	-0.019412
2025-07-18 12:13:06	310	5.31e-06	0.0001	0.0001	-0.023789
2025-07-18 12:13:07	311	5.3e-06	0.0001	0.0001	-0.028166
2025-07-18 12:13:08	312	5.3e-06	0.0001	0.0001	0.002472
2025-07-18 12:13:09	313	5.31e-06	0.0001	0.0001	-0.015035
2025-07-18 12:13:10	314	5.31e-06	0.0001	0.0001	-0.019412
2025-07-18 12:13:11	315	5.31e-06	0.0001	0.0001	-0.019412
2025-07-18 12:13:12	316	5.31e-06	0.0001	0.0001	-0.019412
2025-07-18 12:13:13	317	5.31e-06	0.0001	0.0001	-0.028166
2025-07-18 12:13:14	318	5.31e-06	0.0001	0.0001	-0.03692
2025-07-18 12:13:15	319	5.3e-06	0.0001	0.0001	-0.019412
2025-07-18 12:13:16	320	5.31e-06	0.0001	0.0001	-0.028166
2025-07-18 12:13:17	321	5.31e-06	0.0001	0.0001	-0.023789
2025-07-18 12:13:19	323	5.3e-06	0.0001	0.0001	-0.023789
2025-07-18 12:13:19	323	5.3e-06	0.0001	0.0001	-0.041297
2025-07-18 12:13:20	324	5.31e-06	0.0001	0.0001	-0.03692
2025-07-18 12:13:21	325	5.31e-06	0.0001	0.0001	-0.019412
2025-07-18 12:13:22	326	5.3e-06	0.0001	0.0001	-0.032543
2025-07-18 12:13:23	327	5.31e-06	0.0001	0.0001	-0.03692
2025-07-18 12:13:24	328	5.3e-06	0.0001	0.0001	-0.03692
2025-07-18 12:13:25	329	5.31e-06	0.0001	0.0001	-0.03692
2025-07-18 12:13:26	330	5.31e-06	0.0001	0.0001	-0.028166
2025-07-18 12:13:27	331	5.31e-06	0.0001	0.0001	-0.028166
2025-07-18 12:13:28	332	5.31e-06	0.0001	0.0001	-0.03692
2025-07-18 12:13:29	333	5.31e-06	0.0001	0.0001	-0.019412
2025-07-18 12:13:30	334	5.3e-06	0.0001	0.0001	-0.015035
2025-07-18 12:13:31	335	5.3e-06	0.0001	0.0001	-0.032543
2025-07-18 12:13:32	336	5.31e-06	0.0001	0.0001	-0.032543
2025-07-18 12:13:33	337	5.31e-06	0.0001	0.0001	-0.03692
2025-07-18 12:13:34	338	5.31e-06	0.0001	0.0001	-0.028166
2025-07-18 12:13:35	339	5.31e-06	0.0001	0.0001	-0.03692
2025-07-18 12:13:36	340	5.31e-06	0.0001	0.0001	-0.028166
2025-07-18 12:13:37	341	5.31e-06	0.0001	0.0001	-0.015035
2025-07-18 12:13:39	343	5.31e-06	0.0001	0.0001	-0.019412
2025-07-18 12:13:40	344	5.3e-06	0.0001	0.0001	-0.032543
2025-07-18 12:13:41	345	5.31e-06	0.0001	0.0001	-0.03692
2025-07-18 12:13:42	346	5.31e-06	0.0001	0.0001	-0.03692
2025-07-18 12:13:43	347	5.31e-06	0.0001	0.0001	-0.028166
2025-07-18 12:13:43	347	5.31e-06	0.0001	0.0001	-0.032543
2025-07-18 12:13:44	348	5.3e-06	0.0001	0.0001	-0.019412
2025-07-18 12:13:45	349	5.3e-06	0.0001	0.0001	-0.023789
2025-07-18 12:13:47	351	5.31e-06	0.0001	0.0001	-0.019412
2025-07-18 12:13:48	352	5.31e-06	0.0001	0.0001	-0.03692
2025-07-18 12:13:49	353	5.31e-06	0.0001	0.0001	-0.023789
2025-07-18 12:13:50	354	5.31e-06	0.0001	0.0001	-0.019412
2025-07-18 12:13:51	355	5.3e-06	0.0001	0.0001	-0.028166
2025-07-18 12:13:52	356	5.31e-06	0.0001	0.0001	-0.03692
2025-07-18 12:13:52	356	5.31e-06	0.0001	0.0001	-0.019412
2025-07-18 12:13:53	357	5.31e-06	0.0001	0.0001	-0.028166
2025-07-18 12:13:55	359	5.31e-06	0.0001	0.0001	-0.023789
2025-07-18 12:13:56	360	5.31e-06	0.0001	0.0001	-0.019412
2025-07-18 12:13:57	361	5.31e-06	0.0001	0.0001	-0.028166
2025-07-18 12:13:58	362	5.3e-06	0.0001	0.0001	-0.032543
2025-07-18 12:13:59	363	5.3e-06	0.0001	0.0001	-0.032543
2025-07-18 12:14:00	364	5.31e-06	0.0001	0.0001	-0.015035
2025-07-18 12:14:01	365	5.31e-06	0.0001	0.0001	-0.03692
2025-07-18 12:14:01	365	5.3e-06	0.0001	0.0001	-0.032543
2025-07-18 12:14:02	366	5.3e-06	0.0001	0.0001	-0.023789
2025-07-18 12:14:03	367	5.31e-06	0.0001	0.0001	-0.019412
2025-07-18 12:14:04	368	5.31e-06	0.0001	0.0001	-0.019412
2025-07-18 12:14:05	369	5.31e-06	0.0001	0.0001	-0.032543
2025-07-18 12:14:07	371	5.3e-06	0.0001	0.0001	-0.023789
2025-07-18 12:14:08	372	5.31e-06	0.0001	0.0001	-0.03692
2025-07-18 12:14:08	372	5.31e-06	0.0001	0.0001	-0.032543
2025-07-18 12:14:09	373	5.31e-06	0.0001	0.0001	-0.019412
2025-07-18 12:14:10	374	5.31e-06	0.0001	0.0001	-0.028166
2025-07-18 12:14:11	375	5.31e-06	0.0001	0.0001	-0.023789
2025-07-18 12:14:12	376	5.31e-06	0.0001	0.0001	-0.032543
2025-07-18 12:14:13	377	5.3e-06	0.0001	0.0001	-0.03692
2025-07-18 12:14:14	378	5.31e-06	0.0001	0.0001	-0.041297
2025-07-18 12:14:15	379	5.31e-06	0.0001	0.0001	-0.015035
2025-07-18 12:14:16	380	5.31e-06	0.0001	0.0001	-0.019412
2025-07-18 12:14:17	381	5.31e-06	0.0001	0.0001	-0.023789
2025-07-18 12:14:18	382	5.3e-06	0.0001	0.0001	-0.028166
2025-07-18 12:14:19	383	5.31e-06	0.0001	0.0001	-0.019412
2025-07-18 12:14:20	384	5.31e-06	0.0001	0.0001	-0.023789
2025-07-18 12:14:21	385	5.3e-06	0.0001	0.0001	-0.028166
2025-07-18 12:14:22	386	5.31e-06	0.0001	0.0001	-0.032543
2025-07-18 12:14:23	387	5.31e-06	0.0001	0.0001	-0.023789
2025-07-18 12:14:24	388	5.31e-06	0.0001	0.0001	-0.019412
2025-07-18 12:14:25	389	5.31e-06	0.0001	0.0001	-0.023789
2025-07-18 12:14:26	390	5.31e-06	0.0001	0.0001	-0.03692
2025-07-18 12:14:27	391	5.31e-06	0.0001	0.0001	-0.023789
2025-07-18 12:14:28	392	5.31e-06	0.0001	0.0001	-0.05005
2025-07-18 12:14:29	393	5.31e-06	0.0001	0.0001	-0.028166
2025-07-18 12:14:30	394	5.31e-06	0.0001	0.0001	-0.028166
2025-07-18 12:14:31	395	5.3e-06	0.0001	0.0001	-0.028166
2025-07-18 12:14:32	396	5.31e-06	0.0001	0.0001	-0.032543
2025-07-18 12:14:33	397	5.31e-06	0.0001	0.0001	-0.019412
2025-07-18 12:14:34	398	5.31e-06	0.0001	0.0001	-0.028166
2025-07-18 12:14:35	399	5.31e-06	0.0001	0.0001	-0.032543
2025-07-18 12:14:35	399	5.31e-06	0.0001	0.0001	-0.032543
2025-07-18 12:14:36	400	5.31e-06	0.0001	0.0001	-0.023789
2025-07-18 12:14:37	401	5.3e-06	0.0001	0.0001	-0.028166
2025-07-18 12:14:38	402	5.31e-06	0.0001	0.0001	-0.023789
2025-07-18 12:14:39	403	5.31e-06	0.0001	0.0001	-0.028166
2025-07-18 12:14:41	405	5.31e-06	0.0001	0.0001	-0.019412
2025-07-18 12:14:42	406	5.3e-06	0.0001	0.0001	-0.028166
2025-07-18 12:14:43	407	5.3e-06	0.0001	0.0001	-0.028166
2025-07-18 12:14:43	407	5.3e-06	0.0001	0.0001	-0.023789
2025-07-18 12:14:44	408	5.3e-06	0.0001	0.0001	-0.019412
2025-07-18 12:14:45	409	5.31e-06	0.0001	0.0001	-0.019412
2025-07-18 12:14:46	410	5.31e-06	0.0001	0.0001	-0.028166
2025-07-18 12:14:47	411	5.3e-06	0.0001	0.0001	-0.023789
2025-07-18 12:14:48	412	5.3e-06	0.0001	0.0001	-0.023789
2025-07-18 12:14:49	413	5.31e-06	0.0001	0.0001	-0.041297
2025-07-18 12:14:50	414	5.31e-06	0.0001	0.0001	-0.028166
2025-07-18 12:14:51	415	5.3e-06	0.0001	0.0001	-0.023789
2025-07-18 12:14:52	416	5.3e-06	0.0001	0.0001	-0.03692
2025-07-18 12:14:53	417	5.3e-06	0.0001	0.0001	-0.023789
2025-07-18 12:14:54	418	5.3e-06	0.0001	0.0001	-0.023789
2025-07-18 12:14:55	419	5.3e-06	0.0001	0.0001	-0.023789
2025-07-18 12:14:56	420	5.3e-06	0.0001	0.0001	-0.028166
2025-07-18 12:14:57	421	5.3e-06	0.0001	0.0001	-0.028166
2025-07-18 12:14:58	422	5.31e-06	0.0001	0.0001	-0.028166
2025-07-18 12:14:59	423	5.31e-06	0.0001	0.0001	-0.028166
2025-07-18 12:15:00	424	5.31e-06	0.0001	0.0001	-0.019412
2025-07-18 12:15:01	425	5.31e-06	0.0001	0.0001	-0.019412
2025-07-18 12:15:02	426	5.31e-06	0.0001	0.0001	-0.032543
2025-07-18 12:15:03	427	5.31e-06	0.0001	0.0001	-0.032543
2025-07-18 12:15:04	428	5.31e-06	0.0001	0.0001	-0.015035
2025-07-18 12:15:05	429	5.31e-06	0.0001	0.0001	-0.028166
2025-07-18 12:15:06	430	5.3e-06	0.0001	0.0001	-0.041297
2025-07-18 12:15:07	431	5.31e-06	0.0001	0.0001	0.002472
2025-07-18 12:15:08	432	5.31e-06	0.0001	0.0001	-0.05005
2025-07-18 12:15:09	433	5.31e-06	0.0001	0.0001	-0.023789
2025-07-18 12:15:10	434	5.31e-06	0.0001	0.0001	-0.032543
2025-07-18 12:15:11	435	5.31e-06	0.0001	0.0001	-0.028166
2025-07-18 12:15:12	436	5.31e-06	0.0001	0.0001	-0.028166
2025-07-18 12:15:13	437	5.31e-06	0.0001	0.0001	-0.019412
2025-07-18 12:15:14	438	5.31e-06	0.0001	0.0001	-0.028166
2025-07-18 12:15:15	439	5.31e-06	0.0001	0.0001	-0.023789
2025-07-18 12:15:16	440	5.31e-06	0.0001	0.0001	-0.032543
2025-07-18 12:15:17	441	5.31e-06	0.0001	0.0001	-0.032543
2025-07-18 12:15:18	442	5.31e-06	0.0001	0.0001	-0.03692
2025-07-18 12:15:19	443	5.31e-06	0.0001	0.0001	-0.032543
2025-07-18 12:15:20	444	5.31e-06	0.0001	0.0001	-0.028166
2025-07-18 12:15:21	445	5.3e-06	0.0001	0.0001	-0.019412
2025-07-18 12:15:22	446	5.3e-06	0.0001	0.0001	-0.032543
2025-07-18 12:15:23	447	5.3e-06	0.0001	0.0001	-0.032543
2025-07-18 12:15:24	448	5.3e-06	0.0001	0.0001	-0.03692
2025-07-18 12:15:25	449	5.31e-06	0.0001	0.0001	-0.032543
2025-07-18 12:15:25	449	5.31e-06	0.0001	0.0001	-0.03692
2025-07-18 12:15:27	451	5.31e-06	0.0001	0.0001	-0.023789
2025-07-18 12:15:27	451	5.31e-06	0.0001	0.0001	-0.015035
2025-07-18 12:15:28	452	5.31e-06	0.0001	0.0001	-0.041297
2025-07-18 12:15:29	453	5.3e-06	0.0001	0.0001	-0.041297
2025-07-18 12:15:30	454	5.31e-06	0.0001	0.0001	-0.045674
2025-07-18 12:15:31	455	5.31e-06	0.0001	0.0001	-0.015035
2025-07-18 12:15:32	456	5.3e-06	0.0001	0.0001	-0.032543
2025-07-18 12:15:33	457	5.31e-06	0.0001	0.0001	-0.023789
2025-07-18 12:15:34	458	5.31e-06	0.0001	0.0001	-0.028166
2025-07-18 12:15:35	459	5.31e-06	0.0001	0.0001	-0.023789
2025-07-18 12:15:36	460	5.31e-06	0.0001	0.0001	-0.028166
2025-07-18 12:15:37	461	5.31e-06	0.0001	0.0001	-0.03692
2025-07-18 12:15:38	462	5.31e-06	0.0001	0.0001	-0.028166
2025-07-18 12:15:39	463	5.3e-06	0.0001	0.0001	-0.028166
2025-07-18 12:15:40	464	5.3e-06	0.0001	0.0001	-0.028166
2025-07-18 12:15:41	465	5.31e-06	0.0001	0.0001	-0.032543
2025-07-18 12:15:42	466	5.3e-06	0.0001	0.0001	-0.028166
2025-07-18 12:15:43	467	5.31e-06	0.0001	0.0001	-0.023789
2025-07-18 12:15:44	468	5.3e-06	0.0001	0.0001	-0.019412
2025-07-18 12:15:45	469	5.3e-06	0.0001	0.0001	-0.032543
2025-07-18 12:15:46	470	5.3e-06	0.0001	0.0001	-0.023789
2025-07-18 12:15:47	471	5.31e-06	0.0001	0.0001	-0.023789
2025-07-18 12:15:48	472	5.3e-06	0.0001	0.0001	-0.032543
2025-07-18 12:15:49	473	5.31e-06	0.0001	0.0001	-0.028166
2025-07-18 12:15:50	474	5.31e-06	0.0001	0.0001	-0.032543
2025-07-18 12:15:50	474	5.31e-06	0.0001	0.0001	-0.028166
2025-07-18 12:15:51	475	5.3e-06	0.0001	0.0001	-0.028166
2025-07-18 12:15:52	476	5.31e-06	0.0001	0.0001	-0.032543
2025-07-18 12:15:53	477	5.31e-06	0.0001	0.0001	-0.019412
2025-07-18 12:15:54	478	5.31e-06	0.0001	0.0001	-0.023789
2025-07-18 12:15:55	479	5.31e-06	0.0001	0.0001	-0.028166
2025-07-18 12:15:56	480	5.3e-06	0.0001	0.0001	-0.028166
2025-07-18 12:15:57	481	5.31e-06	0.0001	0.0001	-0.028166
2025-07-18 12:15:58	482	5.3e-06	0.0001	0.0001	-0.019412
2025-07-18 12:15:59	483	5.31e-06	0.0001	0.0001	-0.032543
2025-07-18 12:16:00	484	5.3e-06	0.0001	0.0001	-0.023789
2025-07-18 12:16:01	485	5.3e-06	0.0001	0.0001	-0.041297
2025-07-18 12:16:02	486	5.31e-06	0.0001	0.0001	-0.023789
2025-07-18 12:16:03	487	5.31e-06	0.0001	0.0001	-0.019412
2025-07-18 12:16:04	488	5.3e-06	0.0001	0.0001	-0.028166
2025-07-18 12:16:05	489	5.31e-06	0.0001	0.0001	-0.015035
2025-07-18 12:16:06	490	5.3e-06	0.0001	0.0001	-0.028166
2025-07-18 12:16:07	491	5.3e-06	0.0001	0.0001	-0.045674
2025-07-18 12:16:08	492	5.3e-06	0.0001	0.0001	-0.019412
2025-07-18 12:16:09	493	5.3e-06	0.0001	0.0001	-0.023789
2025-07-18 12:16:10	494	5.3e-06	0.0001	0.0001	-0.028166
2025-07-18 12:16:11	495	5.31e-06	0.0001	0.0001	-0.028166
2025-07-18 12:16:12	496	5.31e-06	0.0001	0.0001	-0.023789
2025-07-18 12:16:13	497	5.3e-06	0.0001	0.0001	-0.028166
2025-07-18 12:16:14	498	5.31e-06	0.0001	0.0001	-0.03692
2025-07-18 12:16:15	499	5.31e-06	0.0001	0.0001	-0.032543
2025-07-18 12:16:15	499	5.31e-06	0.0001	0.0001	-0.028166
2025-07-18 12:16:16	500	5.3e-06	0.0001	0.0001	-0.019412
2025-07-18 12:16:17	501	5.31e-06	0.0001	0.0001	-0.045674
2025-07-18 12:16:18	502	5.31e-06	0.0001	0.0001	-0.019412
2025-07-18 12:16:19	503	5.3e-06	0.0001	0.0001	-0.03692
2025-07-18 12:16:20	504	5.3e-06	0.0001	0.0001	-0.028166
2025-07-18 12:16:21	505	5.3e-06	0.0001	0.0001	-0.015035
2025-07-18 12:16:22	506	5.31e-06	0.0001	0.0001	-0.015035
2025-07-18 12:16:23	507	5.3e-06	0.0001	0.0001	-0.028166
2025-07-18 12:16:24	508	5.3e-06	0.0001	0.0001	-0.03692
2025-07-18 12:16:25	509	5.3e-06	0.0001	0.0001	-0.019412
2025-07-18 12:16:26	510	5.31e-06	0.0001	0.0001	-0.028166
2025-07-18 12:16:27	511	5.31e-06	0.0001	0.0001	-0.019412
2025-07-18 12:16:28	512	5.31e-06	0.0001	0.0001	-0.032543
2025-07-18 12:16:29	513	5.31e-06	0.0001	0.0001	-0.032543
2025-07-18 12:16:30	514	5.31e-06	0.0001	0.0001	-0.023789
2025-07-18 12:16:31	515	5.3e-06	0.0001	0.0001	-0.032543
2025-07-18 12:16:32	516	5.31e-06	0.0001	0.0001	-0.023789
2025-07-18 12:16:33	517	5.31e-06	0.0001	0.0001	-0.023789
2025-07-18 12:16:34	518	5.31e-06	0.0001	0.0001	-0.028166
2025-07-18 12:16:35	519	5.3e-06	0.0001	0.0001	-0.032543
2025-07-18 12:16:36	520	5.31e-06	0.0001	0.0001	-0.028166
2025-07-18 12:16:37	521	5.3e-06	0.0001	0.0001	-0.023789
2025-07-18 12:16:38	522	5.31e-06	0.0001	0.0001	0.006849
2025-07-18 12:16:39	523	5.31e-06	0.0001	0.0001	-0.03692
2025-07-18 12:16:40	524	5.3e-06	0.0001	0.0001	-0.03692
2025-07-18 12:16:41	525	5.3e-06	0.0001	0.0001	-0.03692
2025-07-18 12:16:41	525	5.3e-06	0.0001	0.0001	-0.001904
2025-07-18 12:16:42	526	5.31e-06	0.0001	0.0001	-0.03692
2025-07-18 12:16:43	527	5.3e-06	0.0001	0.0001	-0.015035
2025-07-18 12:16:44	528	5.3e-06	0.0001	0.0001	-0.03692
2025-07-18 12:16:45	529	5.31e-06	0.0001	0.0001	-0.032543
2025-07-18 12:16:46	530	5.3e-06	0.0001	0.0001	-0.032543
2025-07-18 12:16:47	531	5.31e-06	0.0001	0.0001	-0.023789
2025-07-18 12:16:48	532	5.3e-06	0.0001	0.0001	-0.023789
2025-07-18 12:16:49	533	5.31e-06	0.0001	0.0001	-0.019412
2025-07-18 12:16:50	534	5.3e-06	0.0001	0.0001	-0.032543
2025-07-18 12:16:51	535	5.3e-06	0.0001	0.0001	-0.028166
2025-07-18 12:16:52	536	5.3e-06	0.0001	0.0001	-0.032543
2025-07-18 12:16:53	537	5.3e-06	0.0001	0.0001	-0.019412
2025-07-18 12:16:54	538	5.28e-06	0.0001	0.0001	-0.010658
2025-07-18 12:16:55	539	5.31e-06	0.0001	0.0001	-0.032543
2025-07-18 12:16:56	540	5.3e-06	0.0001	0.0001	-0.041297
2025-07-18 12:16:57	541	5.3e-06	0.0001	0.0001	-0.03692
2025-07-18 12:16:58	542	5.3e-06	0.0001	0.0001	-0.023789
2025-07-18 12:16:59	543	5.28e-06	0.0001	0.0001	-0.023789
2025-07-18 12:17:00	544	5.3e-06	0.0001	0.0001	-0.028166
2025-07-18 12:17:01	545	5.31e-06	0.0001	0.0001	-0.019412
2025-07-18 12:17:02	546	5.3e-06	0.0001	0.0001	-0.03692
2025-07-18 12:17:03	547	5.3e-06	0.0001	0.0001	-0.041297
2025-07-18 12:17:04	548	5.31e-06	0.0001	0.0001	-0.028166
2025-07-18 12:17:05	549	5.31e-06	0.0001	0.0001	-0.03692
2025-07-18 12:17:06	550	5.31e-06	0.0001	0.0001	-0.028166
2025-07-18 12:17:07	551	5.31e-06	0.0001	0.0001	-0.028166
2025-07-18 12:17:08	552	5.31e-06	0.0001	0.0001	-0.028166
2025-07-18 12:17:09	553	5.3e-06	0.0001	0.0001	-0.023789
2025-07-18 12:17:10	554	5.28e-06	0.0001	0.0001	-0.028166
2025-07-18 12:17:11	555	5.28e-06	0.0001	0.0001	-0.03692
2025-07-18 12:17:12	556	5.3e-06	0.0001	0.0001	-0.023789
2025-07-18 12:17:13	557	5.3e-06	0.0001	0.0001	-0.015035
2025-07-18 12:17:14	558	5.3e-06	0.0001	0.0001	-0.019412
2025-07-18 12:17:15	559	5.3e-06	0.0001	0.0001	-0.03692
2025-07-18 12:17:16	560	5.26e-06	0.0001	0.0001	-0.03692
2025-07-18 12:17:17	561	5.26e-06	0.0001	0.0001	-0.03692
2025-07-18 12:17:18	562	5.3e-06	0.0001	0.0001	-0.032543
2025-07-18 12:17:19	563	5.3e-06	0.0001	0.0001	-0.028166
2025-07-18 12:17:20	564	5.28e-06	0.0001	0.0001	-0.032543
2025-07-18 12:17:21	565	5.22e-06	0.0001	0.0001	-0.041297
2025-07-18 12:17:22	566	5.3e-06	0.0001	0.0001	-0.032543
2025-07-18 12:17:23	567	5.28e-06	0.0001	0.0001	-0.019412
2025-07-18 12:17:24	568	5.24e-06	0.0001	0.0001	-0.019412
2025-07-18 12:17:25	569	5.26e-06	0.0001	0.0001	-0.028166
2025-07-18 12:17:26	570	5.28e-06	0.0001	0.0001	-0.023789
2025-07-18 12:17:27	571	5.28e-06	0.0001	0.0001	-0.028166
2025-07-18 12:17:28	572	5.26e-06	0.0001	0.0001	-0.032543
2025-07-18 12:17:29	573	5.24e-06	0.0001	0.0001	-0.010658
2025-07-18 12:17:30	574	5.31e-06	0.0001	0.0001	-0.028166
2025-07-18 12:17:31	575	5.26e-06	0.0001	0.0001	-0.041297
2025-07-18 12:17:32	576	5.28e-06	0.0001	0.0001	-0.028166
2025-07-18 12:17:33	577	5.24e-06	0.0001	0.0001	-0.032543
2025-07-18 12:17:35	579	5.28e-06	0.0001	0.0001	-0.023789
2025-07-18 12:17:36	580	5.28e-06	0.0001	0.0001	-0.023789
2025-07-18 12:17:37	581	5.26e-06	0.0001	0.0001	-0.019412
2025-07-18 12:17:38	582	5.24e-06	0.0001	0.0001	-0.023789
2025-07-18 12:17:39	583	5.22e-06	0.0001	0.0001	-0.023789
2025-07-18 12:17:40	584	5.24e-06	0.0001	0.0001	-0.028166
2025-07-18 12:17:41	585	5.2e-06	0.0001	0.0001	-0.023789
2025-07-18 12:17:41	585	5.2e-06	0.0001	0.0001	-0.023789
2025-07-18 12:17:43	587	5.22e-06	0.0001	0.0001	-0.023789
2025-07-18 12:17:44	588	5.22e-06	0.0001	0.0001	-0.023789
2025-07-18 12:17:45	589	5.2e-06	0.0001	0.0001	-0.032543
2025-07-18 12:17:46	590	5.24e-06	0.0001	0.0001	-0.032543
2025-07-18 12:17:47	591	5.2e-06	0.0001	0.0001	-0.010658
2025-07-18 12:17:48	592	5.22e-06	0.0001	0.0001	-0.041297
2025-07-18 12:17:49	593	5.22e-06	0.0001	0.0001	-0.028166
2025-07-18 12:17:49	593	5.2e-06	0.0001	0.0001	-0.032543
2025-07-18 12:17:51	595	5.2e-06	0.0001	0.0001	-0.028166
2025-07-18 12:17:52	596	5.22e-06	0.0001	0.0001	-0.023789
2025-07-18 12:17:53	597	5.22e-06	0.0001	0.0001	-0.032543
2025-07-18 12:17:54	598	5.2e-06	0.0001	0.0001	-0.019412
2025-07-18 12:17:55	599	5.2e-06	0.0001	0.0001	-0.015035
2025-07-18 12:17:56	600	5.2e-06	0.0001	0.0001	-0.028166
2025-07-18 12:17:57	601	5.2e-06	0.0001	0.0001	-0.023789
2025-07-18 12:17:57	601	5.2e-06	0.0001	0.0001	-0.03692
2025-07-18 12:17:59	603	5.2e-06	0.0001	0.0001	-0.028166
2025-07-18 12:18:00	604	5.2e-06	0.0001	0.0001	-0.023789
2025-07-18 12:18:01	605	5.2e-06	0.0001	0.0001	-0.019412
2025-07-18 12:18:02	606	5.2e-06	0.0001	0.0001	-0.032543
2025-07-18 12:18:03	607	5.22e-06	0.0001	0.0001	-0.023789
2025-07-18 12:18:04	608	5.2e-06	0.0001	0.0001	-0.019412
2025-07-18 12:18:05	609	5.2e-06	0.0001	0.0001	-0.023789
2025-07-18 12:18:06	610	5.2e-06	0.0001	0.0001	-0.019412
2025-07-18 12:18:07	611	5.22e-06	0.0001	0.0001	-0.03692
2025-07-18 12:18:08	612	5.2e-06	0.0001	0.0001	-0.03692
2025-07-18 12:18:09	613	5.2e-06	0.0001	0.0001	-0.03692
2025-07-18 12:18:10	614	5.2e-06	0.0001	0.0001	-0.023789
2025-07-18 12:18:11	615	5.16e-06	0.0001	0.0001	-0.03692
2025-07-18 12:18:12	616	5.1e-06	0.0001	0.0001	-0.023789
2025-07-18 12:18:13	617	5.1e-06	0.0001	0.0001	-0.028166
2025-07-18 12:18:14	618	5.12e-06	0.0001	0.0001	-0.023789
2025-07-18 12:18:14	618	5.1e-06	0.0001	0.0001	-0.032543
2025-07-18 12:18:15	619	5.1e-06	0.0001	0.0001	-0.010658
2025-07-18 12:18:17	621	5.1e-06	0.0001	0.0001	-0.028166
2025-07-18 12:18:18	622	5.1e-06	0.0001	0.0001	-0.032543
2025-07-18 12:18:19	623	5.1e-06	0.0001	0.0001	-0.03692
2025-07-18 12:18:20	624	5.12e-06	0.0001	0.0001	-0.03692
2025-07-18 12:18:21	625	5.1e-06	0.0001	0.0001	-0.032543
2025-07-18 12:18:22	626	5.1e-06	0.0001	0.0001	-0.015035
2025-07-18 12:18:22	626	5.14e-06	0.0001	0.0001	-0.028166
2025-07-18 12:18:23	627	5.16e-06	0.0001	0.0001	-0.032543
2025-07-18 12:18:24	628	5.14e-06	0.0001	0.0001	-0.028166
2025-07-18 12:18:25	629	5.16e-06	0.0001	0.0001	-0.023789
2025-07-18 12:18:26	630	5.16e-06	0.0001	0.0001	-0.032543
2025-07-18 12:18:27	631	5.2e-06	0.0001	0.0001	-0.032543
2025-07-18 12:18:28	632	5.2e-06	0.0001	0.0001	-0.015035
2025-07-18 12:18:29	633	5.18e-06	0.0001	0.0001	-0.023789
2025-07-18 12:18:31	635	5.2e-06	0.0001	0.0001	-0.023789
2025-07-18 12:18:31	635	5.2e-06	0.0001	0.0001	-0.028166
2025-07-18 12:18:33	637	5.2e-06	0.0001	0.0001	-0.032543
2025-07-18 12:18:34	638	5.2e-06	0.0001	0.0001	-0.032543
2025-07-18 12:18:35	639	5.2e-06	0.0001	0.0001	-0.028166
2025-07-18 12:18:36	640	5.2e-06	0.0001	0.0001	-0.023789
2025-07-18 12:18:37	641	5.2e-06	0.0001	0.0001	-0.023789
2025-07-18 12:18:38	642	5.2e-06	0.0001	0.0001	-0.028166
2025-07-18 12:18:39	643	5.2e-06	0.0001	0.0001	-0.028166
2025-07-18 12:18:39	643	5.2e-06	0.0001	0.0001	-0.019412
2025-07-18 12:18:40	644	5.2e-06	0.0001	0.0001	-0.023789
2025-07-18 12:18:41	645	5.2e-06	0.0001	0.0001	-0.015035
2025-07-18 12:18:42	646	5.2e-06	0.0001	0.0001	-0.028166
2025-07-18 12:18:43	647	5.2e-06	0.0001	0.0001	-0.015035
2025-07-18 12:18:44	648	5.2e-06	0.0001	0.0001	-0.032543
2025-07-18 12:18:45	649	5.2e-06	0.0001	0.0001	-0.023789
2025-07-18 12:18:46	650	5.2e-06	0.0001	0.0001	-0.028166
2025-07-18 12:18:47	651	5.22e-06	0.0001	0.0001	-0.032543
2025-07-18 12:18:48	652	5.2e-06	0.0001	0.0001	-0.023789
2025-07-18 12:18:49	653	5.22e-06	0.0001	0.0001	-0.028166
2025-07-18 12:18:50	654	5.22e-06	0.0001	0.0001	-0.03692
2025-07-18 12:18:51	655	5.2e-06	0.0001	0.0001	-0.03692
2025-07-18 12:18:52	656	5.2e-06	0.0001	0.0001	-0.028166
2025-07-18 12:18:53	657	5.22e-06	0.0001	0.0001	-0.019412
2025-07-18 12:18:54	658	5.2e-06	0.0001	0.0001	-0.028166
2025-07-18 12:18:55	659	5.2e-06	0.0001	0.0001	-0.028166
2025-07-18 12:18:56	660	5.2e-06	0.0001	0.0001	-0.032543
2025-07-18 12:18:57	661	5.2e-06	0.0001	0.0001	-0.032543
2025-07-18 12:18:58	662	5.22e-06	0.0001	0.0001	-0.032543
2025-07-18 12:18:59	663	5.2e-06	0.0001	0.0001	-0.03692
2025-07-18 12:19:00	664	5.22e-06	0.0001	0.0001	-0.019412
2025-07-18 12:19:01	665	5.2e-06	0.0001	0.0001	-0.028166
2025-07-18 12:19:02	666	5.2e-06	0.0001	0.0001	-0.023789
2025-07-18 12:19:03	667	5.2e-06	0.0001	0.0001	-0.019412
2025-07-18 12:19:04	668	5.2e-06	0.0001	0.0001	-0.019412
2025-07-18 12:19:05	669	5.2e-06	0.0001	0.0001	-0.03692
2025-07-18 12:19:06	670	5.2e-06	0.0001	0.0001	-0.019412
2025-07-18 12:19:07	671	5.2e-06	0.0001	0.0001	-0.023789
2025-07-18 12:19:08	672	5.2e-06	0.0001	0.0001	-0.028166
2025-07-18 12:19:09	673	5.2e-06	0.0001	0.0001	-0.028166
2025-07-18 12:19:10	674	5.22e-06	0.0001	0.0001	-0.03692
2025-07-18 12:19:11	675	5.2e-06	0.0001	0.0001	-0.028166
2025-07-18 12:19:12	676	5.22e-06	0.0001	0.0001	-0.023789
2025-07-18 12:19:13	677	5.2e-06	0.0001	0.0001	-0.032543
2025-07-18 12:19:14	678	5.2e-06	0.0001	0.0001	-0.028166
2025-07-18 12:19:15	679	5.22e-06	0.0001	0.0001	-0.028166
2025-07-18 12:19:16	680	5.2e-06	0.0001	0.0001	-0.019412
2025-07-18 12:19:17	681	5.2e-06	0.0001	0.0001	-0.032543
2025-07-18 12:19:18	682	5.2e-06	0.0001	0.0001	-0.028166
2025-07-18 12:19:19	683	5.2e-06	0.0001	0.0001	-0.032543
2025-07-18 12:19:20	684	5.2e-06	0.0001	0.0001	-0.023789
2025-07-18 12:19:21	685	5.2e-06	0.0001	0.0001	-0.028166
2025-07-18 12:19:22	686	5.2e-06	0.0001	0.0001	-0.023789
2025-07-18 12:19:23	687	5.2e-06	0.0001	0.0001	-0.041297
2025-07-18 12:19:24	688	5.2e-06	0.0001	0.0001	-0.028166
2025-07-18 12:19:25	689	5.2e-06	0.0001	0.0001	-0.023789
2025-07-18 12:19:26	690	5.22e-06	0.0001	0.0001	-0.032543
2025-07-18 12:19:27	691	5.2e-06	0.0001	0.0001	-0.023789
2025-07-18 12:19:28	692	5.2e-06	0.0001	0.0001	-0.019412
2025-07-18 12:19:29	693	5.22e-06	0.0001	0.0001	-0.03692
2025-07-18 12:19:30	694	5.2e-06	0.0001	0.0001	-0.019412
2025-07-18 12:19:31	695	5.2e-06	0.0001	0.0001	-0.028166
2025-07-18 12:19:32	696	5.22e-06	0.0001	0.0001	-0.019412
2025-07-18 12:19:33	697	5.2e-06	0.0001	0.0001	-0.028166
2025-07-18 12:19:34	698	5.2e-06	0.0001	0.0001	-0.028166
2025-07-18 12:19:35	699	5.2e-06	0.0001	0.0001	-0.032543
2025-07-18 12:19:36	700	5.2e-06	0.0001	0.0001	-0.028166
2025-07-18 12:19:37	701	5.2e-06	0.0001	0.0001	-0.023789
2025-07-18 12:19:38	702	5.2e-06	0.0001	0.0001	-0.023789
2025-07-18 12:19:38	702	5.22e-06	0.0001	0.0001	-0.028166
2025-07-18 12:19:39	703	5.2e-06	0.0001	0.0001	-0.023789
2025-07-18 12:19:41	705	5.2e-06	0.0001	0.0001	-0.023789
2025-07-18 12:19:41	705	5.2e-06	0.0001	0.0001	-0.032543
2025-07-18 12:19:42	706	5.2e-06	0.0001	0.0001	-0.023789
2025-07-18 12:19:43	707	5.2e-06	0.0001	0.0001	-0.03692
2025-07-18 12:19:44	708	5.2e-06	0.0001	0.0001	-0.032543
2025-07-18 12:19:45	709	5.2e-06	0.0001	0.0001	-0.023789
2025-07-18 12:19:46	710	5.2e-06	0.0001	0.0001	-0.032543
2025-07-18 12:19:47	711	5.2e-06	0.0001	0.0001	-0.023789
2025-07-18 12:19:48	712	5.2e-06	0.0001	0.0001	-0.032543
2025-07-18 12:19:49	713	5.2e-06	0.0001	0.0001	-0.032543
2025-07-18 12:19:50	714	5.2e-06	0.0001	0.0001	-0.028166
2025-07-18 12:19:51	715	5.2e-06	0.0001	0.0001	-0.019412
2025-07-18 12:19:52	716	5.2e-06	0.0001	0.0001	-0.019412
2025-07-18 12:19:53	717	5.2e-06	0.0001	0.0001	-0.023789
2025-07-18 12:19:54	718	5.22e-06	0.0001	0.0001	-0.028166
2025-07-18 12:19:55	719	5.2e-06	0.0001	0.0001	-0.019412
2025-07-18 12:19:56	720	5.22e-06	0.0001	0.0001	-0.028166
2025-07-18 12:19:57	721	5.2e-06	0.0001	0.0001	-0.03692
2025-07-18 12:19:58	722	5.2e-06	0.0001	0.0001	-0.032543
2025-07-18 12:19:59	723	5.2e-06	0.0001	0.0001	-0.032543
2025-07-18 12:20:00	724	5.2e-06	0.0001	0.0001	-0.032543
2025-07-18 12:20:01	725	5.22e-06	0.0001	0.0001	-0.032543
2025-07-18 12:20:02	726	5.2e-06	0.0001	0.0001	-0.03692
2025-07-18 12:20:03	727	5.2e-06	0.0001	0.0001	-0.028166
2025-07-18 12:20:04	728	5.2e-06	0.0001	0.0001	-0.028166
2025-07-18 12:20:05	729	5.2e-06	0.0001	0.0001	-0.023789
2025-07-18 12:20:05	729	5.2e-06	0.0001	0.0001	-0.019412
2025-07-18 12:20:06	730	5.2e-06	0.0001	0.0001	-0.023789
2025-07-18 12:20:07	731	5.2e-06	0.0001	0.0001	-0.041297
2025-07-18 12:20:08	732	5.2e-06	0.0001	0.0001	-0.028166
2025-07-18 12:20:09	733	5.2e-06	0.0001	0.0001	-0.019412
2025-07-18 12:20:10	734	5.2e-06	0.0001	0.0001	-0.03692
2025-07-18 12:20:11	735	5.2e-06	0.0001	0.0001	-0.032543
2025-07-18 12:20:12	736	5.2e-06	0.0001	0.0001	-0.028166
2025-07-18 12:20:13	737	5.2e-06	0.0001	0.0001	-0.023789
2025-07-18 12:20:14	738	5.2e-06	0.0001	0.0001	-0.028166
2025-07-18 12:20:15	739	5.2e-06	0.0001	0.0001	-0.023789
2025-07-18 12:20:16	740	5.22e-06	0.0001	0.0001	-0.019412
2025-07-18 12:20:17	741	5.22e-06	0.0001	0.0001	-0.023789
2025-07-18 12:20:18	742	5.2e-06	0.0001	0.0001	-0.028166
2025-07-18 12:20:19	743	5.2e-06	0.0001	0.0001	-0.032543
2025-07-18 12:20:20	744	5.2e-06	0.0001	0.0001	-0.023789
2025-07-18 12:20:21	745	5.2e-06	0.0001	0.0001	-0.032543
2025-07-18 12:20:22	746	5.2e-06	0.0001	0.0001	-0.032543
2025-07-18 12:20:23	747	5.2e-06	0.0001	0.0001	-0.023789
2025-07-18 12:20:24	748	5.22e-06	0.0001	0.0001	-0.028166
2025-07-18 12:20:25	749	5.2e-06	0.0001	0.0001	-0.023789
2025-07-18 12:20:26	750	5.2e-06	0.0001	0.0001	-0.032543
2025-07-18 12:20:27	751	5.2e-06	0.0001	0.0001	-0.032543
2025-07-18 12:20:28	752	5.2e-06	0.0001	0.0001	-0.032543
2025-07-18 12:20:29	753	5.2e-06	0.0001	0.0001	-0.019412
2025-07-18 12:20:29	753	5.2e-06	0.0001	0.0001	-0.028166
2025-07-18 12:20:31	755	5.2e-06	0.0001	0.0001	-0.028166
2025-07-18 12:20:31	755	5.2e-06	0.0001	0.0001	-0.015035
2025-07-18 12:20:32	756	5.18e-06	0.0001	0.0001	-0.03692
2025-07-18 12:20:33	757	5.2e-06	0.0001	0.0001	-0.045674
2025-07-18 12:20:34	758	5.22e-06	0.0001	0.0001	-0.032543
2025-07-18 12:20:35	759	5.22e-06	0.0001	0.0001	-0.028166
2025-07-18 12:20:36	760	5.2e-06	0.0001	0.0001	-0.023789
2025-07-18 12:20:37	761	5.2e-06	0.0001	0.0001	-0.028166
2025-07-18 12:20:38	762	5.2e-06	0.0001	0.0001	-0.023789
2025-07-18 12:20:39	763	5.2e-06	0.0001	0.0001	-0.028166
2025-07-18 12:20:40	764	5.22e-06	0.0001	0.0001	-0.03692
2025-07-18 12:20:41	765	5.2e-06	0.0001	0.0001	-0.023789
2025-07-18 12:20:42	766	5.2e-06	0.0001	0.0001	-0.028166
2025-07-18 12:20:43	767	5.2e-06	0.0001	0.0001	-0.03692
2025-07-18 12:20:44	768	5.2e-06	0.0001	0.0001	-0.041297
2025-07-18 12:20:45	769	5.2e-06	0.0001	0.0001	-0.03692
2025-07-18 12:20:46	770	5.2e-06	0.0001	0.0001	-0.028166
2025-07-18 12:20:47	771	5.2e-06	0.0001	0.0001	-0.023789
2025-07-18 12:20:48	772	5.2e-06	0.0001	0.0001	-0.015035
2025-07-18 12:20:49	773	5.22e-06	0.0001	0.0001	-0.03692
2025-07-18 12:20:50	774	5.2e-06	0.0001	0.0001	-0.019412
2025-07-18 12:20:51	775	5.2e-06	0.0001	0.0001	-0.032543
2025-07-18 12:20:52	776	5.22e-06	0.0001	0.0001	-0.032543
2025-07-18 12:20:53	777	5.2e-06	0.0001	0.0001	-0.006281
2025-07-18 12:20:54	778	5.2e-06	0.0001	0.0001	-0.019412
2025-07-18 12:20:55	779	5.2e-06	0.0001	0.0001	-0.03692
2025-07-18 12:20:55	779	5.2e-06	0.0001	0.0001	-0.03692
2025-07-18 12:20:56	780	5.2e-06	0.0001	0.0001	-0.023789
2025-07-18 12:20:57	781	5.2e-06	0.0001	0.0001	-0.023789
2025-07-18 12:20:58	782	5.2e-06	0.0001	0.0001	-0.010658
2025-07-18 12:20:59	783	5.2e-06	0.0001	0.0001	-0.032543
2025-07-18 12:21:00	784	5.2e-06	0.0001	0.0001	-0.032543
2025-07-18 12:21:01	785	5.12e-06	0.0001	0.0001	-0.03692
2025-07-18 12:21:02	786	5.1e-06	0.0001	0.0001	-0.023789
2025-07-18 12:21:03	787	5.02e-06	0.0001	0.0001	-0.023789
2025-07-18 12:21:04	788	4.93e-06	0.0001	0.0001	-0.032543
2025-07-18 12:21:05	789	4.81e-06	0.0001	0.0001	-0.028166
2025-07-18 12:21:06	790	4.75e-06	0.0001	0.0001	-0.019412
2025-07-18 12:21:07	791	4.5e-06	0.0001	0.0001	-0.023789
2025-07-18 12:21:08	792	4.42e-06	0.00994	0.0001	-0.03692
2025-07-18 12:21:09	793	4.4e-06	1000	0.0001	-0.028166
2025-07-18 12:21:10	794	4.36e-06	1000	0.0001	-0.03692
2025-07-18 12:21:11	795	4.31e-06	1000	0.0001	-0.023789
2025-07-18 12:21:12	796	4.3e-06	1000	0.0001	-0.028166
2025-07-18 12:21:13	797	4.3e-06	1000	0.0001	-0.028166
2025-07-18 12:21:14	798	4.23e-06	1000	0.0001	-0.03692
2025-07-18 12:21:15	799	4.23e-06	26.9	0.0001	-0.010658
2025-07-18 12:21:16	800	4.23e-06	1.31	0.0001	-0.023789
2025-07-18 12:21:17	801	4.21e-06	0.464	0.0001	-0.03692
2025-07-18 12:21:18	802	4.19e-06	0.231	0.0001	-0.032543
2025-07-18 12:21:19	803	4.19e-06	0.127	0.0001	-0.028166
2025-07-18 12:21:20	804	4.19e-06	0.0753	0.0001	-0.028166
2025-07-18 12:21:21	805	4.17e-06	0.0471	0.0001	-0.028166
2025-07-18 12:21:21	805	4.17e-06	0.0307	0.0001	-0.023789
2025-07-18 12:21:22	806	4.17e-06	0.0198	0.0001	-0.045674
2025-07-18 12:21:23	807	4.1e-06	0.0145	0.0001	-0.019412
2025-07-18 12:21:24	808	4.09e-06	0.0105	0.0001	-0.032543
2025-07-18 12:21:25	809	4.1e-06	0.00768	0.0001	-0.028166
2025-07-18 12:21:26	810	4.09e-06	0.0058	0.0001	-0.032543
2025-07-18 12:21:27	811	4.1e-06	0.00451	0.0001	-0.032543
2025-07-18 12:21:28	812	4.1e-06	0.00367	0.0001	-0.023789
2025-07-18 12:21:29	813	4.07e-06	0.00312	0.0001	-0.028166
2025-07-18 12:21:30	814	4.02e-06	0.00265	0.0001	-0.028166
2025-07-18 12:21:31	815	4.02e-06	0.00238	0.0001	-0.028166
2025-07-18 12:21:32	816	4.02e-06	0.00213	0.0001	-0.032543
2025-07-18 12:21:33	817	4.02e-06	0.00194	0.0001	-0.028166
2025-07-18 12:21:34	818	4.02e-06	0.00183	0.0001	-0.019412
2025-07-18 12:21:35	819	4.02e-06	0.00173	0.0001	-0.041297
2025-07-18 12:21:36	820	4.02e-06	0.00166	0.0001	-0.028166
2025-07-18 12:21:37	821	4.02e-06	0.00159	0.0001	-0.03692
2025-07-18 12:21:38	822	4.02e-06	0.00155	0.0001	-0.045674
2025-07-18 12:21:39	823	3.99e-06	0.00152	0.0001	-0.028166
2025-07-18 12:21:40	824	3.95e-06	0.00148	0.0001	-0.032543
2025-07-18 12:21:41	825	3.95e-06	0.00145	0.0001	-0.015035
2025-07-18 12:21:42	826	3.96e-06	0.00144	0.0001	-0.015035
2025-07-18 12:21:43	827	3.95e-06	0.00142	0.0001	-0.023789
2025-07-18 12:21:44	828	3.96e-06	0.00142	0.0001	-0.019412
2025-07-18 12:21:45	829	3.95e-06	0.00141	0.0001	-0.03692
2025-07-18 12:21:45	829	3.96e-06	0.0014	0.0001	-0.023789
2025-07-18 12:21:47	831	3.96e-06	0.00139	0.0001	-0.028166
2025-07-18 12:21:48	832	3.96e-06	0.00139	0.0001	-0.023789
2025-07-18 12:21:49	833	3.96e-06	0.00139	0.0001	-0.023789
2025-07-18 12:21:50	834	3.96e-06	0.00139	0.0001	-0.03692
2025-07-18 12:21:51	835	3.95e-06	0.00138	0.0001	-0.019412
2025-07-18 12:21:52	836	3.96e-06	0.00138	0.0001	-0.023789
2025-07-18 12:21:53	837	3.96e-06	0.00138	0.0001	-0.028166
2025-07-18 12:21:53	837	3.95e-06	0.00138	0.0001	-0.028166
2025-07-18 12:21:55	839	3.96e-06	0.0014	0.0001	-0.023789
2025-07-18 12:21:56	840	3.95e-06	0.00153	0.0001	-0.041297
2025-07-18 12:21:57	841	2.22e-05	0.00134	0.0001	-0.03692
2025-07-18 12:21:58	842	1.44e-05	0.000998	0.0001	-0.028166
2025-07-18 12:21:59	843	1.21e-05	0.000743	0.0001	-0.019412
2025-07-18 12:22:01	845	1.1e-05	0.000537	0.0001	-0.019412
2025-07-18 12:22:02	846	1.04e-05	0.000433	0.0001	-0.023789
2025-07-18 12:22:03	847	1.01e-05	0.000331	0.0001	-0.03692
2025-07-18 12:22:04	848	9.98e-06	0.000277	0.0001	-0.028166
2025-07-18 12:22:05	849	9.83e-06	0.000233	0.0001	-0.028166
2025-07-18 12:22:06	850	9.67e-06	0.000201	0.0001	-0.023789
2025-07-18 12:22:07	851	9.64e-06	0.000173	0.0001	-0.032543
2025-07-18 12:22:08	852	9.52e-06	0.00016	0.0001	-0.041297
2025-07-18 12:22:09	853	9.4e-06	0.000145	0.0001	-0.023789
2025-07-18 12:22:10	854	9.34e-06	0.000136	0.0001	-0.028166
2025-07-18 12:22:11	855	9.34e-06	0.000126	0.0001	-0.023789
2025-07-18 12:22:12	856	9.16e-06	0.000117	0.0001	-0.015035
2025-07-18 12:22:13	857	9.16e-06	0.000112	0.0001	-0.032543
2025-07-18 12:22:14	858	9.07e-06	0.00011	0.000101	-0.032543
2025-07-18 12:22:15	859	9.01e-06	0.000107	0.0001	-0.028166
2025-07-18 12:22:16	860	9.04e-06	0.000102	0.0001	-0.028166
2025-07-18 12:22:17	861	9.01e-06	0.0001	0.000103	-0.032543
2025-07-18 12:22:18	862	8.86e-06	0.0001	0.000103	-0.019412
2025-07-18 12:22:19	863	8.83e-06	0.0001	0.000103	-0.032543
2025-07-18 12:22:19	863	9.16e-06	0.0001	0.000106	-0.019412
2025-07-18 12:22:20	864	9.19e-06	0.0001	0.000111	-0.028166
2025-07-18 12:22:21	865	9.34e-06	0.0001	0.000117	-0.019412
2025-07-18 12:22:22	866	9.34e-06	0.0001	0.000118	-0.023789
2025-07-18 12:22:23	867	9.34e-06	0.0001	0.000124	-0.023789
2025-07-18 12:22:24	868	9.34e-06	0.0001	0.000129	-0.019412
2025-07-18 12:22:25	869	9.34e-06	0.0001	0.000133	-0.028166
2025-07-18 12:22:27	871	9.34e-06	0.0001	0.000135	-0.041297
2025-07-18 12:22:27	871	9.31e-06	0.0001	0.000144	-0.032543
2025-07-18 12:22:29	873	9.34e-06	0.0001	0.000147	-0.03692
2025-07-18 12:22:30	874	9.37e-06	0.0001	0.000149	-0.028166
2025-07-18 12:22:31	875	9.49e-06	0.0001	0.000154	-0.028166
2025-07-18 12:22:32	876	9.49e-06	0.0001	0.000158	-0.03692
2025-07-18 12:22:33	877	9.52e-06	0.0001	0.000167	-0.028166
2025-07-18 12:22:34	878	9.49e-06	0.0001	0.00017	-0.028166
2025-07-18 12:22:35	879	9.52e-06	0.0001	0.000178	-0.028166
2025-07-18 12:22:36	880	9.49e-06	0.0001	0.000184	-0.028166
2025-07-18 12:22:37	881	9.49e-06	0.0001	0.000189	-0.023789
2025-07-18 12:22:38	882	9.49e-06	0.0001	0.0002	-0.028166
2025-07-18 12:22:39	883	9.52e-06	0.0001	0.000205	-0.03692
2025-07-18 12:22:40	884	9.52e-06	0.0001	0.000209	-0.041297
2025-07-18 12:22:41	885	9.49e-06	0.0001	0.000213	-0.045674
2025-07-18 12:22:42	886	9.49e-06	0.0001	0.000214	-0.023789
2025-07-18 12:22:43	887	9.46e-06	0.0001	0.000217	-0.015035
2025-07-18 12:22:44	888	9.37e-06	0.0001	0.000219	-0.028166
2025-07-18 12:22:44	888	9.34e-06	0.0001	0.00022	-0.032543
2025-07-18 12:22:45	889	9.34e-06	0.0001	0.000222	-0.03692
2025-07-18 12:22:46	890	9.34e-06	0.0001	0.000224	-0.023789
2025-07-18 12:22:47	891	9.34e-06	0.0001	0.000227	-0.006281
2025-07-18 12:22:48	892	9.34e-06	0.0001	0.000224	-0.028166
2025-07-18 12:22:49	893	9.34e-06	0.0001	0.000223	-0.015035
2025-07-18 12:22:51	895	9.34e-06	0.0001	0.000226	-0.010658
2025-07-18 12:22:52	896	9.34e-06	0.0001	0.000228	-0.028166
2025-07-18 12:22:53	897	8.49e-06	0.0001	0.000227	-0.028166
2025-07-18 12:22:54	898	8.22e-06	0.0001	0.000241	-0.023789
2025-07-18 12:22:55	899	7.83e-06	0.0001	0.000249	-0.028166
2025-07-18 12:22:56	900	5.33e-06	0.0001	0.000273	-0.028166
2025-07-18 12:22:57	901	5.22e-06	0.0001	0.000321	-0.03692
2025-07-18 12:22:58	902	5.12e-06	0.0001	0.000344	-0.041297
2025-07-18 12:22:59	903	5.1e-06	0.0001	0.000392	-0.032543
2025-07-18 12:23:00	904	5.1e-06	0.0001	0.000415	-0.015035
2025-07-18 12:23:01	905	5.02e-06	0.0001	0.000455	-0.028166
2025-07-18 12:23:02	906	4.99e-06	0.0001	0.000511	-0.028166
2025-07-18 12:23:03	907	5.01e-06	0.0001	0.000536	-0.023789
2025-07-18 12:23:04	908	5.01e-06	0.0001	0.000581	-0.03692
2025-07-18 12:23:05	909	4.99e-06	0.0001	0.000615	-0.028166
2025-07-18 12:23:06	910	4.91e-06	0.0001	0.00065	-0.023789
2025-07-18 12:23:07	911	4.89e-06	0.0001	0.000699	-0.03692
2025-07-18 12:23:08	912	4.89e-06	0.0001	0.000719	-0.023789
2025-07-18 12:23:09	913	4.89e-06	0.0001	0.000754	-0.023789
2025-07-18 12:23:10	914	4.89e-06	0.0001	0.000785	-0.023789
2025-07-18 12:23:11	915	4.81e-06	0.0001	0.00081	-0.019412
2025-07-18 12:23:12	916	4.79e-06	0.0001	0.000851	-0.023789
2025-07-18 12:23:13	917	4.79e-06	0.0001	0.000883	-0.006281
2025-07-18 12:23:14	918	4.79e-06	0.0001	0.000902	-0.023789
2025-07-18 12:23:15	919	4.79e-06	0.0001	0.000938	-0.023789
2025-07-18 12:23:16	920	4.81e-06	0.0001	0.000953	-0.03692
2025-07-18 12:23:17	921	4.79e-06	0.0001	0.000981	-0.03692
2025-07-18 12:23:18	922	4.74e-06	0.0001	0.00101	-0.028166
2025-07-18 12:23:18	922	4.7e-06	0.0001	0.00103	-0.028166
2025-07-18 12:23:19	923	4.68e-06	0.0001	0.00105	-0.032543
2025-07-18 12:23:20	924	4.7e-06	0.0001	0.00107	-0.015035
2025-07-18 12:23:21	925	4.7e-06	0.0001	0.00112	-0.03692
2025-07-18 12:23:22	926	4.7e-06	0.0001	0.00115	-0.019412
2025-07-18 12:23:23	927	4.7e-06	0.0001	0.00116	-0.019412
2025-07-18 12:23:24	928	4.7e-06	0.0001	0.0012	-0.028166
2025-07-18 12:23:25	929	4.72e-06	0.0001	0.00122	-0.023789
2025-07-18 12:23:26	930	4.7e-06	0.0001	0.00126	-0.028166
2025-07-18 12:23:27	931	4.66e-06	0.0001	0.00129	-0.019412
2025-07-18 12:23:28	932	4.62e-06	0.0001	0.00132	-0.019412
2025-07-18 12:23:29	933	4.58e-06	0.0001	0.00135	-0.03692
2025-07-18 12:23:30	934	4.58e-06	0.0001	0.00137	-0.010658
2025-07-18 12:23:31	935	4.6e-06	0.0001	0.00143	-0.03692
2025-07-18 12:23:32	936	4.58e-06	0.0001	0.00146	-0.03692
2025-07-18 12:23:33	937	4.6e-06	0.0001	0.00155	-0.032543
2025-07-18 12:23:34	938	4.6e-06	0.0001	0.00159	-0.023789
2025-07-18 12:23:35	939	4.58e-06	0.0001	0.00171	-0.015035
2025-07-18 12:23:36	940	4.58e-06	0.0001	0.00181	-0.023789
2025-07-18 12:23:37	941	4.6e-06	0.0001	0.00195	-0.015035
2025-07-18 12:23:38	942	4.58e-06	0.0001	0.00205	-0.032543
2025-07-18 12:23:39	943	4.58e-06	0.0001	0.00232	-0.023789
2025-07-18 12:23:40	944	4.52e-06	0.0001	0.00245	-0.010658
2025-07-18 12:23:41	945	4.48e-06	0.0001	0.00285	-0.001904
2025-07-18 12:23:42	946	4.48e-06	0.0001	0.00315	-0.023789
2025-07-18 12:23:43	947	4.48e-06	0.0001	0.00388	-0.023789
2025-07-18 12:23:44	948	4.48e-06	0.0001	0.00467	-0.019412
2025-07-18 12:23:45	949	4.48e-06	0.0001	0.00588	-0.015035
2025-07-18 12:23:46	950	4.48e-06	0.0001	0.00695	-0.023789
2025-07-18 12:23:47	951	4.48e-06	0.0001	0.0101	-0.015035
2025-07-18 12:23:48	952	4.48e-06	0.0001	0.0123	-0.010658
2025-07-18 12:23:49	953	4.48e-06	0.0001	0.0189	-0.006281
2025-07-18 12:23:50	954	4.48e-06	0.0001	0.0231	-0.001904
2025-07-18 12:23:51	955	4.48e-06	0.0001	0.0304	0.006849
2025-07-18 12:23:52	956	4.48e-06	0.0001	0.0388	0.006849
2025-07-18 12:23:52	956	4.5e-06	0.0001	0.043	0.002472
2025-07-18 12:23:53	957	4.48e-06	0.0001	0.0478	0.011226
2025-07-18 12:23:54	958	4.48e-06	0.0001	0.0493	0.028734
2025-07-18 12:23:55	959	4.48e-06	0.0001	0.0501	0.006849
2025-07-18 12:23:56	960	4.48e-06	0.0001	0.0502	0.006849
2025-07-18 12:23:57	961	4.48e-06	0.0001	0.0501	0.006849
2025-07-18 12:23:58	962	4.48e-06	0.0001	0.0505	0.006849
2025-07-18 12:23:59	963	4.48e-06	0.0001	0.0505	0.015603
2025-07-18 12:24:00	964	4.48e-06	0.0001	0.0508	0.011226
2025-07-18 12:24:01	965	4.48e-06	0.0001	0.0511	-0.001904
2025-07-18 12:24:02	966	4.48e-06	0.0001	0.0512	0.01998
2025-07-18 12:24:03	967	4.48e-06	0.0001	0.0514	0.011226
2025-07-18 12:24:04	968	4.42e-06	0.0001	0.0516	0.011226
2025-07-18 12:24:05	969	4.41e-06	0.0001	0.052	0.006849
2025-07-18 12:24:06	970	4.41e-06	0.0001	0.052	0.01998
2025-07-18 12:24:07	971	4.4e-06	0.0001	0.0524	0.006849
2025-07-18 12:24:08	972	4.41e-06	0.0001	0.0528	0.028734
2025-07-18 12:24:09	973	4.41e-06	0.0001	0.0529	0.002472
2025-07-18 12:24:10	974	4.41e-06	0.0001	0.0533	0.011226
2025-07-18 12:24:11	975	4.41e-06	0.0001	0.0537	0.002472
2025-07-18 12:24:12	976	4.41e-06	0.0001	0.0541	0.002472
2025-07-18 12:24:13	977	4.41e-06	0.0001	0.0553	0.024357
2025-07-18 12:24:14	978	4.41e-06	0.0001	0.0568	0.015603
2025-07-18 12:24:15	979	4.41e-06	0.0001	0.0583	0.024357
2025-07-18 12:24:16	980	4.41e-06	0.0001	0.0625	0.015603
2025-07-18 12:24:17	981	4.41e-06	0.0001	0.0688	0.037488
2025-07-18 12:24:17	981	4.41e-06	0.0001	0.0817	0.041865
2025-07-18 12:24:19	983	4.41e-06	0.0001	0.1	0.054995
2025-07-18 12:24:19	983	4.41e-06	0.0001	0.123	0.081257
2025-07-18 12:24:20	984	4.41e-06	0.0001	0.154	0.120649
2025-07-18 12:24:21	985	4.41e-06	0.0001	0.192	0.14691
2025-07-18 12:24:22	986	4.41e-06	0.0001	0.23	0.181926
2025-07-18 12:24:23	987	4.41e-06	0.0001	0.269	0.216941
2025-07-18 12:24:24	988	4.41e-06	0.0001	0.314	0.273841
2025-07-18 12:24:25	989	4.41e-06	0.0001	0.36	0.308856
2025-07-18 12:24:26	990	4.41e-06	0.0001	0.409	0.361379
2025-07-18 12:24:27	991	4.41e-06	0.0001	0.462	0.405148
2025-07-18 12:24:28	992	4.41e-06	0.0001	0.514	0.492686
2025-07-18 12:24:29	993	4.41e-06	0.0001	0.58	0.540832
2025-07-18 12:24:30	994	4.41e-06	0.0001	0.643	0.602109
2025-07-18 12:24:31	995	4.41e-06	0.0001	0.705	0.676517
2025-07-18 12:24:32	996	4.4e-06	0.0001	0.777	0.750924
2025-07-18 12:24:33	997	4.38e-06	0.0001	0.851	0.79907
2025-07-18 12:24:34	998	4.35e-06	0.0001	0.914	0.882231
2025-07-18 12:24:35	999	4.35e-06	0.0001	0.989	0.961016
2025-07-18 12:24:36	1000	4.33e-06	0.0001	1.07	1.03542
2025-07-18 12:24:37	1001	4.33e-06	0.0001	1.15	1.0967
2025-07-18 12:24:38	1002	4.35e-06	0.0001	1.22	1.18424
2025-07-18 12:24:39	1003	4.35e-06	0.0001	1.31	1.25427
2025-07-18 12:24:40	1004	4.33e-06	0.0001	1.39	1.33743
2025-07-18 12:24:41	1005	4.33e-06	0.0001	1.47	1.42497
2025-07-18 12:24:42	1006	4.35e-06	0.0001	1.54	1.495
2025-07-18 12:24:43	1007	4.33e-06	0.0001	1.62	1.57816
2025-07-18 12:24:43	1007	4.33e-06	0.0001	1.69	1.67007
2025-07-18 12:24:44	1008	4.35e-06	0.0001	1.77	1.74011
2025-07-18 12:24:45	1009	4.35e-06	0.0001	1.86	1.81014
2025-07-18 12:24:46	1010	4.33e-06	0.0001	1.94	1.88017
2025-07-18 12:24:47	1011	4.35e-06	0.0001	2.02	1.95895
2025-07-18 12:24:48	1012	4.33e-06	0.0001	2.09	2.04649
2025-07-18 12:24:49	1013	4.33e-06	0.0001	2.16	2.10777
2025-07-18 12:24:50	1014	4.35e-06	0.0001	2.21	2.19093
2025-07-18 12:24:51	1015	4.33e-06	0.0001	2.28	2.2522
2025-07-18 12:24:52	1016	4.35e-06	0.0001	2.35	2.31348
2025-07-18 12:24:53	1017	4.33e-06	0.0001	2.41	2.37914
2025-07-18 12:24:54	1018	4.33e-06	0.0001	2.47	2.45354
2025-07-18 12:24:55	1019	4.33e-06	0.0001	2.53	2.49293
2025-07-18 12:24:56	1020	4.33e-06	0.0001	2.59	2.54546
2025-07-18 12:24:57	1021	4.33e-06	0.0001	2.64	2.61986
2025-07-18 12:24:58	1022	4.35e-06	0.0001	2.69	2.66363
2025-07-18 12:24:59	1023	4.35e-06	0.0001	2.74	2.69427
2025-07-18 12:25:00	1024	4.33e-06	0.0001	2.78	2.75117
2025-07-18 12:25:01	1025	4.33e-06	0.0001	2.81	2.78619
2025-07-18 12:25:02	1026	4.35e-06	0.0001	2.84	2.80369
2025-07-18 12:25:03	1027	4.35e-06	0.0001	2.87	2.84309
2025-07-18 12:25:04	1028	4.35e-06	0.0001	2.9	2.86059
2025-07-18 12:25:05	1029	4.33e-06	0.0001	2.92	2.89123
2025-07-18 12:25:06	1030	4.33e-06	0.0001	2.94	2.89561
2025-07-18 12:25:07	1031	4.33e-06	0.0001	2.96	2.93938
2025-07-18 12:25:08	1032	4.35e-06	0.0001	2.98	2.96564
2025-07-18 12:25:09	1033	4.33e-06	0.0001	3	2.97877
2025-07-18 12:25:09	1033	4.33e-06	0.0001	3.02	2.99628
2025-07-18 12:25:10	1034	4.33e-06	0.0001	3.04	3.01816
2025-07-18 12:25:11	1035	4.35e-06	0.0001	3.05	3.02692
2025-07-18 12:25:12	1036	4.33e-06	0.0001	3.07	3.0488
2025-07-18 12:25:13	1037	4.35e-06	0.0001	3.09	3.05318
2025-07-18 12:25:14	1038	4.33e-06	0.0001	3.11	3.07069
2025-07-18 12:25:15	1039	4.35e-06	0.0001	3.11	3.07944
2025-07-18 12:25:16	1040	4.35e-06	0.0001	3.13	3.10133
2025-07-18 12:25:17	1041	4.31e-06	0.0001	3.15	3.1057
2025-07-18 12:25:18	1042	4.28e-06	0.0001	3.15	3.08819
2025-07-18 12:25:19	1043	4.28e-06	0.0001	3.17	3.11446
2025-07-18 12:25:20	1044	4.27e-06	0.0001	3.17	3.13196
2025-07-18 12:25:21	1045	4.28e-06	0.0001	3.19	3.13634
2025-07-18 12:25:22	1046	4.26e-06	0.0001	3.19	3.14072
2025-07-18 12:25:23	1047	4.27e-06	0.0001	3.2	3.15385
2025-07-18 12:25:24	1048	4.28e-06	0.0001	3.22	3.15822
2025-07-18 12:25:25	1049	4.27e-06	0.0001	3.21	3.16698
2025-07-18 12:25:26	1050	4.27e-06	0.0001	3.23	3.1626
2025-07-18 12:25:27	1051	4.28e-06	0.0001	3.24	3.18011
2025-07-18 12:25:28	1052	4.27e-06	0.0001	3.23	3.17573
2025-07-18 12:25:29	1053	4.27e-06	0.0001	3.24	3.18011
2025-07-18 12:25:30	1054	4.27e-06	0.0001	3.25	3.19324
2025-07-18 12:25:31	1055	4.27e-06	0.0001	3.25	3.20637
2025-07-18 12:25:32	1056	4.27e-06	0.0001	3.25	3.19324
2025-07-18 12:25:33	1057	4.27e-06	0.0001	3.27	3.19762
2025-07-18 12:25:33	1057	4.27e-06	0.0001	3.28	3.20199
2025-07-18 12:25:34	1058	4.27e-06	0.0001	3.27	3.2195
2025-07-18 12:25:35	1059	4.27e-06	0.0001	3.28	3.20637
2025-07-18 12:25:36	1060	4.27e-06	0.0001	3.28	3.21513
2025-07-18 12:25:37	1061	4.27e-06	0.0001	3.28	3.23263
2025-07-18 12:25:38	1062	4.27e-06	0.0001	3.28	3.21075
2025-07-18 12:25:39	1063	4.27e-06	0.0001	3.29	3.23263
2025-07-18 12:25:41	1065	4.26e-06	0.0001	3.29	3.22826
2025-07-18 12:25:42	1066	4.27e-06	0.0001	3.29	3.26327
2025-07-18 12:25:43	1067	4.27e-06	0.0001	3.29	3.22826
2025-07-18 12:25:44	1068	4.27e-06	0.0001	3.29	3.25014
2025-07-18 12:25:45	1069	4.27e-06	0.0001	3.29	3.28078
2025-07-18 12:25:46	1070	4.27e-06	0.0001	3.29	3.24576
2025-07-18 12:25:47	1071	4.27e-06	0.0001	3.29	3.23701
2025-07-18 12:25:48	1072	4.27e-06	0.0001	3.29	3.22826
2025-07-18 12:25:49	1073	4.27e-06	0.0001	3.31	3.26765
2025-07-18 12:25:50	1074	4.27e-06	0.0001	3.31	3.25452
2025-07-18 12:25:51	1075	4.27e-06	0.0001	3.31	3.26327
2025-07-18 12:25:52	1076	4.27e-06	0.0001	3.32	3.25889
2025-07-18 12:25:53	1077	4.27e-06	0.0001	3.32	3.24576
2025-07-18 12:25:54	1078	4.27e-06	0.0001	3.31	3.25014
2025-07-18 12:25:55	1079	4.27e-06	0.0001	3.31	3.25889
2025-07-18 12:25:56	1080	4.27e-06	0.0001	3.31	3.25889
2025-07-18 12:25:57	1081	4.27e-06	0.0001	3.32	3.25014
2025-07-18 12:25:58	1082	4.28e-06	0.0001	3.31	3.25889
2025-07-18 12:25:59	1083	4.27e-06	0.0001	3.32	3.26327
2025-07-18 12:26:00	1084	4.28e-06	0.0001	3.32	3.25889
2025-07-18 12:26:01	1085	4.28e-06	0.0001	3.31	3.25452
2025-07-18 12:26:02	1086	4.28e-06	0.0001	3.32	3.25889
2025-07-18 12:26:03	1087	4.27e-06	0.0001	3.32	3.26327
2025-07-18 12:26:04	1088	4.27e-06	0.0001	3.32	3.26327
2025-07-18 12:26:05	1089	4.27e-06	0.0001	3.32	3.25889
2025-07-18 12:26:06	1090	4.27e-06	0.0001	3.32	3.25452
2025-07-18 12:26:07	1091	4.27e-06	0.0001	3.32	3.25889
2025-07-18 12:26:08	1092	4.27e-06	0.0001	3.32	3.25014
2025-07-18 12:26:09	1093	4.27e-06	0.0001	3.29	3.24576
2025-07-18 12:26:10	1094	4.27e-06	0.0001	3.29	3.25014
2025-07-18 12:26:11	1095	4.27e-06	0.0001	3.28	3.24576
2025-07-18 12:26:12	1096	4.27e-06	0.0001	3.29	3.26327
2025-07-18 12:26:13	1097	4.27e-06	0.0001	3.29	3.25014
2025-07-18 12:26:15	1099	4.27e-06	0.0001	3.29	3.25452
2025-07-18 12:26:16	1100	4.27e-06	0.0001	3.29	3.25452
2025-07-18 12:26:17	1101	4.27e-06	0.0001	3.29	3.25452
2025-07-18 12:26:18	1102	4.27e-06	0.0001	3.29	3.24139
2025-07-18 12:26:19	1103	4.27e-06	0.0001	3.29	3.25014
2025-07-18 12:26:20	1104	4.27e-06	0.0001	3.29	3.24139
2025-07-18 12:26:21	1105	4.27e-06	0.0001	3.29	3.25452
2025-07-18 12:26:22	1106	4.27e-06	0.0001	3.29	3.25014
2025-07-18 12:26:23	1107	4.27e-06	0.0001	3.29	3.24576
2025-07-18 12:26:24	1108	4.27e-06	0.0001	3.29	3.24576
2025-07-18 12:26:25	1109	4.27e-06	0.0001	3.29	3.26327
2025-07-18 12:26:26	1110	4.27e-06	0.0001	3.29	3.24576
2025-07-18 12:26:27	1111	4.26e-06	0.0001	3.29	3.25889
2025-07-18 12:26:28	1112	4.25e-06	0.0001	3.29	3.25014
2025-07-18 12:26:29	1113	4.23e-06	0.0001	3.29	3.25014
2025-07-18 12:26:30	1114	4.23e-06	0.0001	3.29	3.25452
2025-07-18 12:26:31	1115	4.23e-06	0.0001	3.28	3.24576
2025-07-18 12:26:32	1116	4.21e-06	0.0001	3.27	3.24139
2025-07-18 12:26:33	1117	4.23e-06	0.0001	3.27	3.25889
2025-07-18 12:26:34	1118	4.21e-06	0.0001	3.27	3.24139
2025-07-18 12:26:35	1119	4.22e-06	0.0001	3.27	3.25452
2025-07-18 12:26:36	1120	4.22e-06	0.0001	3.27	3.24139
2025-07-18 12:26:37	1121	4.22e-06	0.0001	3.27	3.24576
2025-07-18 12:26:38	1122	4.23e-06	0.0001	3.27	3.25452
2025-07-18 12:26:39	1123	4.21e-06	0.0001	3.28	3.25452
2025-07-18 12:26:40	1124	4.21e-06	0.0001	3.28	3.24576
2025-07-18 12:26:41	1125	4.21e-06	0.0001	3.28	3.24139
2025-07-18 12:26:42	1126	4.21e-06	0.0001	3.28	3.24139
2025-07-18 12:26:43	1127	4.2e-06	0.0001	3.25	3.24576
2025-07-18 12:26:44	1128	4.21e-06	0.0001	3.25	3.25889
2025-07-18 12:26:45	1129	4.21e-06	0.0001	3.25	3.25014
2025-07-18 12:26:46	1130	4.21e-06	0.0001	3.25	3.25452
2025-07-18 12:26:47	1131	4.21e-06	0.0001	3.25	3.23263
2025-07-18 12:26:48	1132	4.21e-06	0.0001	3.25	3.24139
2025-07-18 12:26:49	1133	4.21e-06	0.0001	3.25	3.24576
2025-07-18 12:26:50	1134	4.21e-06	0.0001	3.25	3.23701
2025-07-18 12:26:50	1134	4.21e-06	0.0001	3.25	3.22826
2025-07-18 12:26:51	1135	4.21e-06	0.0001	3.25	3.23263
2025-07-18 12:26:52	1136	4.21e-06	0.0001	3.25	3.23701
2025-07-18 12:26:53	1137	4.21e-06	0.0001	3.24	3.24576
2025-07-18 12:26:54	1138	4.21e-06	0.0001	3.24	3.23263
2025-07-18 12:26:55	1139	4.21e-06	0.0001	3.23	3.23701
2025-07-18 12:26:56	1140	4.21e-06	0.0001	3.23	3.22388
2025-07-18 12:26:57	1141	4.21e-06	0.0001	3.24	3.22826
2025-07-18 12:26:58	1142	4.21e-06	0.0001	3.24	3.21513
2025-07-18 12:26:59	1143	4.21e-06	0.0001	3.24	3.2195
2025-07-18 12:27:00	1144	4.21e-06	0.0001	3.21	3.22826
2025-07-18 12:27:01	1145	4.21e-06	0.0001	3.21	3.22388
2025-07-18 12:27:02	1146	4.21e-06	0.0001	3.21	3.21513
2025-07-18 12:27:03	1147	4.21e-06	0.0001	3.21	3.22388
2025-07-18 12:27:04	1148	4.21e-06	0.0001	3.21	3.20199
2025-07-18 12:27:05	1149	4.21e-06	0.0001	3.21	3.2195
2025-07-18 12:27:06	1150	4.21e-06	0.0001	3.19	3.21513
2025-07-18 12:27:07	1151	4.21e-06	0.0001	3.19	3.21075
2025-07-18 12:27:08	1152	4.21e-06	0.0001	3.19	3.21075
2025-07-18 12:27:09	1153	4.21e-06	0.0001	3.19	3.21075
2025-07-18 12:27:10	1154	4.21e-06	0.0001	3.19	3.22388
2025-07-18 12:27:11	1155	4.21e-06	0.0001	3.19	3.18449
2025-07-18 12:27:12	1156	4.2e-06	0.0001	3.18	3.20199
2025-07-18 12:27:13	1157	4.21e-06	0.0001	3.17	3.19324
2025-07-18 12:27:14	1158	4.21e-06	0.0001	3.17	3.19324
2025-07-18 12:27:15	1159	4.2e-06	0.0001	3.17	3.19324
2025-07-18 12:27:16	1160	4.21e-06	0.0001	3.17	3.17573
2025-07-18 12:27:17	1161	4.21e-06	0.0001	3.17	3.18886
2025-07-18 12:27:18	1162	4.21e-06	0.0001	3.15	3.17573
2025-07-18 12:27:19	1163	4.21e-06	0.0001	3.15	3.15385
2025-07-18 12:27:20	1164	4.21e-06	0.0001	3.14	3.15822
2025-07-18 12:27:21	1165	4.2e-06	0.0001	3.13	3.14509
2025-07-18 12:27:22	1166	4.21e-06	0.0001	3.11	3.13634
2025-07-18 12:27:23	1167	4.21e-06	0.0001	3.11	3.12759
2025-07-18 12:27:24	1168	4.21e-06	0.0001	3.1	3.11446
2025-07-18 12:27:25	1169	4.21e-06	0.0001	3.09	3.1057
2025-07-18 12:27:26	1170	4.21e-06	0.0001	3.07	3.11008
2025-07-18 12:27:27	1171	4.21e-06	0.0001	3.05	3.07944
2025-07-18 12:27:28	1172	4.21e-06	0.0001	3.05	3.06631
2025-07-18 12:27:29	1173	4.21e-06	0.0001	3.02	3.04442
2025-07-18 12:27:30	1174	4.21e-06	0.0001	3.01	3.0488
2025-07-18 12:27:31	1175	4.21e-06	0.0001	3	3.00066
2025-07-18 12:27:32	1176	4.2e-06	0.0001	2.97	2.97877
2025-07-18 12:27:33	1177	4.21e-06	0.0001	2.96	2.95689
2025-07-18 12:27:34	1178	4.21e-06	0.0001	2.93	2.9175
2025-07-18 12:27:35	1179	4.21e-06	0.0001	2.89	2.88686
2025-07-18 12:27:36	1180	4.21e-06	0.0001	2.87	2.86059
2025-07-18 12:27:37	1181	4.21e-06	0.0001	2.83	2.8212
2025-07-18 12:27:38	1182	4.21e-06	0.0001	2.81	2.79494
2025-07-18 12:27:39	1183	4.21e-06	0.0001	2.78	2.75555
2025-07-18 12:27:40	1184	4.21e-06	0.0001	2.73	2.73366
2025-07-18 12:27:41	1185	4.21e-06	0.0001	2.71	2.68989
2025-07-18 12:27:42	1186	4.21e-06	0.0001	2.68	2.68114
2025-07-18 12:27:43	1187	4.21e-06	0.0001	2.65	2.6505
2025-07-18 12:27:44	1188	4.2e-06	0.0001	2.63	2.61549
2025-07-18 12:27:45	1189	4.21e-06	0.0001	2.61	2.58923
2025-07-18 12:27:46	1190	4.21e-06	0.0001	2.59	2.58047
2025-07-18 12:27:47	1191	4.21e-06	0.0001	2.58	2.58047
2025-07-18 12:27:48	1192	4.21e-06	0.0001	2.56	2.54983
2025-07-18 12:27:49	1193	4.21e-06	0.0001	2.55	2.55859
2025-07-18 12:27:50	1194	4.21e-06	0.0001	2.53	2.55421
2025-07-18 12:27:51	1195	4.21e-06	0.0001	2.53	2.5367
2025-07-18 12:27:52	1196	4.21e-06	0.0001	2.52	2.54108
2025-07-18 12:27:53	1197	4.21e-06	0.0001	2.52	2.52357
2025-07-18 12:27:54	1198	4.21e-06	0.0001	2.5	2.51482
2025-07-18 12:27:55	1199	4.21e-06	0.0001	2.5	2.52357
2025-07-18 12:27:56	1200	4.21e-06	0.0001	2.5	2.5192
2025-07-18 12:27:57	1201	4.21e-06	0.0001	2.5	2.51044
2025-07-18 12:27:58	1202	4.21e-06	0.0001	2.49	2.49731
2025-07-18 12:27:59	1203	4.21e-06	0.0001	2.49	2.50169
2025-07-18 12:28:00	1204	4.21e-06	0.0001	2.49	2.49731
2025-07-18 12:28:01	1205	4.21e-06	0.0001	2.49	2.48856
2025-07-18 12:28:02	1206	4.21e-06	0.0001	2.49	2.49293
2025-07-18 12:28:03	1207	4.21e-06	0.0001	2.47	2.49293
2025-07-18 12:28:04	1208	4.21e-06	0.0001	2.47	2.47543
2025-07-18 12:28:05	1209	4.21e-06	0.0001	2.47	2.48856
2025-07-18 12:28:06	1210	4.21e-06	0.0001	2.47	2.4798
2025-07-18 12:28:07	1211	4.21e-06	0.0001	2.47	2.47543
2025-07-18 12:28:08	1212	4.21e-06	0.0001	2.47	2.48418
2025-07-18 12:28:09	1213	4.22e-06	0.0001	2.47	2.48856
2025-07-18 12:28:10	1214	4.21e-06	0.0001	2.46	2.47543
2025-07-18 12:28:11	1215	4.2e-06	0.0001	2.46	2.47105
2025-07-18 12:28:12	1216	4.21e-06	0.0001	2.46	2.47543
2025-07-18 12:28:13	1217	4.21e-06	0.0001	2.46	2.47543
2025-07-18 12:28:14	1218	4.21e-06	0.0001	2.46	2.46667
2025-07-18 12:28:15	1219	4.21e-06	0.0001	2.46	2.47105
2025-07-18 12:28:16	1220	4.21e-06	0.0001	2.46	2.47105
2025-07-18 12:28:17	1221	4.21e-06	0.0001	2.46	2.47105
2025-07-18 12:28:18	1222	4.21e-06	0.0001	2.46	2.46667
2025-07-18 12:28:19	1223	4.21e-06	0.0001	2.46	2.47105
2025-07-18 12:28:20	1224	4.21e-06	0.0001	2.46	2.45354
2025-07-18 12:28:21	1225	4.21e-06	0.0001	2.44	2.4623
2025-07-18 12:28:22	1226	4.21e-06	0.0001	2.44	2.47105
2025-07-18 12:28:23	1227	4.2e-06	0.0001	2.44	2.47105
2025-07-18 12:28:23	1227	4.21e-06	0.0001	2.44	2.45792
2025-07-18 12:28:24	1228	4.21e-06	0.0001	2.43	2.4623
2025-07-18 12:28:25	1229	4.21e-06	0.0001	2.43	2.4623
2025-07-18 12:28:26	1230	4.21e-06	0.0001	2.43	2.45792
2025-07-18 12:28:27	1231	4.21e-06	0.0001	2.43	2.44916
2025-07-18 12:28:28	1232	4.21e-06	0.0001	2.42	2.44916
2025-07-18 12:28:29	1233	4.21e-06	0.0001	2.41	2.44916
2025-07-18 12:28:30	1234	4.21e-06	0.0001	2.41	2.44479
2025-07-18 12:28:31	1235	4.2e-06	0.0001	2.41	2.44479
2025-07-18 12:28:32	1236	4.21e-06	0.0001	2.4	2.45354
2025-07-18 12:28:33	1237	4.21e-06	0.0001	2.4	2.44916
2025-07-18 12:28:34	1238	4.2e-06	0.0001	2.4	2.43603
2025-07-18 12:28:35	1239	4.21e-06	0.0001	2.4	2.43603
2025-07-18 12:28:36	1240	4.21e-06	0.0001	2.4	2.42728
2025-07-18 12:28:37	1241	4.21e-06	0.0001	2.38	2.41415
2025-07-18 12:28:38	1242	4.21e-06	0.0001	2.38	2.42728
2025-07-18 12:28:39	1243	4.21e-06	0.0001	2.38	2.41853
2025-07-18 12:28:40	1244	4.21e-06	0.0001	2.37	2.41853
2025-07-18 12:28:41	1245	4.21e-06	0.0001	2.37	2.42728
2025-07-18 12:28:42	1246	4.21e-06	0.0001	2.37	2.4229
2025-07-18 12:28:43	1247	4.21e-06	0.0001	2.37	2.40977
2025-07-18 12:28:44	1248	4.21e-06	0.0001	2.37	2.40977
2025-07-18 12:28:45	1249	4.21e-06	0.0001	2.35	2.40102
2025-07-18 12:28:46	1250	4.21e-06	0.0001	2.35	2.41415
2025-07-18 12:28:47	1251	4.21e-06	0.0001	2.35	2.40977
2025-07-18 12:28:48	1252	4.21e-06	0.0001	2.35	2.41415
2025-07-18 12:28:48	1252	4.21e-06	0.0001	2.35	2.4054
2025-07-18 12:28:49	1253	4.21e-06	0.0001	2.35	2.39664
2025-07-18 12:28:50	1254	4.21e-06	0.0001	2.34	2.40102
2025-07-18 12:28:51	1255	4.21e-06	0.0001	2.34	2.4054
2025-07-18 12:28:52	1256	4.21e-06	0.0001	2.34	2.39664
2025-07-18 12:28:53	1257	4.21e-06	0.0001	2.34	2.39227
2025-07-18 12:28:54	1258	4.21e-06	0.0001	2.34	2.39664
2025-07-18 12:28:55	1259	4.21e-06	0.0001	2.32	2.39227
2025-07-18 12:28:56	1260	4.21e-06	0.0001	2.32	2.38351
2025-07-18 12:28:57	1261	4.21e-06	0.0001	2.32	2.39227
2025-07-18 12:28:58	1262	4.21e-06	0.0001	2.32	2.39664
2025-07-18 12:28:59	1263	4.21e-06	0.0001	2.32	2.38789
2025-07-18 12:29:00	1264	4.21e-06	0.0001	2.31	2.39227
2025-07-18 12:29:01	1265	4.21e-06	0.0001	2.31	2.38789
2025-07-18 12:29:02	1266	4.21e-06	0.0001	2.31	2.38351
2025-07-18 12:29:03	1267	4.21e-06	0.0001	2.31	2.37476
2025-07-18 12:29:04	1268	4.2e-06	0.0001	2.31	2.37914
2025-07-18 12:29:05	1269	4.2e-06	0.0001	2.29	2.37038
2025-07-18 12:29:06	1270	4.21e-06	0.0001	2.29	2.37914
2025-07-18 12:29:07	1271	4.2e-06	0.0001	2.29	2.366
2025-07-18 12:29:08	1272	4.21e-06	0.0001	2.29	2.37476
2025-07-18 12:29:09	1273	4.21e-06	0.0001	2.29	2.37476
2025-07-18 12:29:10	1274	4.21e-06	0.0001	2.29	2.37038
2025-07-18 12:29:11	1275	4.21e-06	0.0001	2.28	2.37476
2025-07-18 12:29:12	1276	4.21e-06	0.0001	2.28	2.37038
2025-07-18 12:29:13	1277	4.21e-06	0.0001	2.28	2.35725
2025-07-18 12:29:14	1278	4.21e-06	0.0001	2.28	2.366
2025-07-18 12:29:14	1278	4.21e-06	0.0001	2.28	2.37476
2025-07-18 12:29:15	1279	4.21e-06	0.0001	2.28	2.35725
2025-07-18 12:29:16	1280	4.21e-06	0.0001	2.27	2.3485
2025-07-18 12:29:17	1281	4.21e-06	0.0001	2.26	2.3485
2025-07-18 12:29:18	1282	4.21e-06	0.0001	2.26	2.3485
2025-07-18 12:29:19	1283	4.21e-06	0.0001	2.26	2.366
2025-07-18 12:29:20	1284	4.21e-06	0.0001	2.26	2.36163
2025-07-18 12:29:21	1285	4.21e-06	0.0001	2.26	2.35287
2025-07-18 12:29:22	1286	4.21e-06	0.0001	2.26	2.34412
2025-07-18 12:29:23	1287	4.21e-06	0.0001	2.26	2.366
2025-07-18 12:29:24	1288	4.21e-06	0.0001	2.25	2.33974
2025-07-18 12:29:25	1289	4.21e-06	0.0001	2.25	2.3485
2025-07-18 12:29:26	1290	4.21e-06	0.0001	2.25	2.33974
2025-07-18 12:29:27	1291	4.2e-06	0.0001	2.25	2.35287
2025-07-18 12:29:28	1292	4.2e-06	0.0001	2.25	2.33974
2025-07-18 12:29:29	1293	4.21e-06	0.0001	2.24	2.34412
2025-07-18 12:29:30	1294	4.2e-06	0.0001	2.24	2.34412
2025-07-18 12:29:31	1295	4.2e-06	0.0001	2.24	2.33974
2025-07-18 12:29:32	1296	4.2e-06	0.0001	2.24	2.34412
2025-07-18 12:29:33	1297	4.21e-06	0.0001	2.24	2.32224
2025-07-18 12:29:34	1298	4.2e-06	0.0001	2.23	2.32224
2025-07-18 12:29:35	1299	4.19e-06	0.0001	2.23	2.32224
2025-07-18 12:29:36	1300	4.2e-06	0.0001	2.23	2.32661
2025-07-18 12:29:37	1301	4.17e-06	0.0001	2.23	2.31786
2025-07-18 12:29:38	1302	4.19e-06	0.0001	2.22	2.31348
2025-07-18 12:29:39	1303	4.19e-06	0.0001	2.22	2.33537
2025-07-18 12:29:40	1304	4.19e-06	0.0001	2.22	2.33537
2025-07-18 12:29:41	1305	4.19e-06	0.0001	2.22	2.32224
2025-07-18 12:29:42	1306	4.17e-06	0.0001	2.22	2.32661
2025-07-18 12:29:43	1307	4.15e-06	0.0001	2.21	2.3091
2025-07-18 12:29:44	1308	4.17e-06	0.0001	2.21	2.33099
2025-07-18 12:29:45	1309	4.16e-06	0.0001	2.21	2.32661
2025-07-18 12:29:46	1310	4.17e-06	0.0001	2.21	2.31348
2025-07-18 12:29:47	1311	4.17e-06	0.0001	2.21	2.31786
2025-07-18 12:29:48	1312	4.16e-06	0.0001	2.21	2.31786
2025-07-18 12:29:48	1312	4.17e-06	0.0001	2.21	2.32224
2025-07-18 12:29:49	1313	4.17e-06	0.0001	2.21	2.33099
2025-07-18 12:29:50	1314	4.17e-06	0.0001	2.2	2.3091
2025-07-18 12:29:51	1315	4.16e-06	0.0001	2.21	2.3091
2025-07-18 12:29:52	1316	4.16e-06	0.0001	2.21	2.30473
2025-07-18 12:29:53	1317	4.16e-06	0.0001	2.2	2.3091
2025-07-18 12:29:54	1318	4.16e-06	0.0001	2.21	2.30473
2025-07-18 12:29:56	1320	4.16e-06	0.0001	2.2	2.31348
2025-07-18 12:29:56	1320	4.16e-06	0.0001	2.2	2.3091
2025-07-18 12:29:57	1321	4.16e-06	0.0001	2.19	2.29597
2025-07-18 12:29:58	1322	4.16e-06	0.0001	2.19	2.30473
2025-07-18 12:29:59	1323	4.16e-06	0.0001	2.19	2.28722
2025-07-18 12:30:00	1324	4.16e-06	0.0001	2.19	2.28722
2025-07-18 12:30:01	1325	4.15e-06	0.0001	2.19	2.29597
2025-07-18 12:30:02	1326	4.15e-06	0.0001	2.19	2.30035
2025-07-18 12:30:04	1328	4.16e-06	0.0001	2.19	2.29597
2025-07-18 12:30:05	1329	4.16e-06	0.0001	2.19	2.2916
2025-07-18 12:30:06	1330	4.16e-06	0.0001	2.19	2.26971
2025-07-18 12:30:07	1331	4.16e-06	0.0001	2.18	2.29597
2025-07-18 12:30:08	1332	4.15e-06	0.0001	2.18	2.26971
2025-07-18 12:30:09	1333	4.16e-06	0.0001	2.18	2.28284
2025-07-18 12:30:10	1334	4.15e-06	0.0001	2.18	2.2916
2025-07-18 12:30:11	1335	4.15e-06	0.0001	2.18	2.2916
2025-07-18 12:30:12	1336	4.16e-06	0.0001	2.18	2.28284
2025-07-18 12:30:13	1337	4.15e-06	0.0001	2.18	2.28284
2025-07-18 12:30:14	1338	4.16e-06	0.0001	2.17	2.27847
2025-07-18 12:30:15	1339	4.16e-06	0.0001	2.17	2.28722
2025-07-18 12:30:16	1340	4.16e-06	0.0001	2.17	2.27847
2025-07-18 12:30:17	1341	4.15e-06	0.0001	2.17	2.30473
2025-07-18 12:30:18	1342	4.15e-06	0.0001	2.17	2.29597
2025-07-18 12:30:19	1343	4.16e-06	0.0001	2.17	2.28722
2025-07-18 12:30:20	1344	4.16e-06	0.0001	2.17	2.27847
2025-07-18 12:30:21	1345	4.16e-06	0.0001	2.17	2.30035
2025-07-18 12:30:22	1346	4.16e-06	0.0001	2.17	2.28722
2025-07-18 12:30:23	1347	4.16e-06	0.0001	2.17	2.26971
2025-07-18 12:30:24	1348	4.16e-06	0.0001	2.17	2.26533
2025-07-18 12:30:25	1349	4.15e-06	0.0001	2.17	2.27847
2025-07-18 12:30:26	1350	4.16e-06	0.0001	2.17	2.27409
2025-07-18 12:30:27	1351	4.16e-06	0.0001	2.16	2.2916
2025-07-18 12:30:28	1352	4.16e-06	0.0001	2.16	2.27409
2025-07-18 12:30:29	1353	4.15e-06	0.0001	2.16	2.26533
2025-07-18 12:30:30	1354	4.16e-06	0.0001	2.16	2.27409
2025-07-18 12:30:31	1355	4.16e-06	0.0001	2.16	2.27409
2025-07-18 12:30:32	1356	4.15e-06	0.0001	2.16	2.27409
2025-07-18 12:30:33	1357	4.16e-06	0.0001	2.16	2.28284
2025-07-18 12:30:35	1359	4.15e-06	0.0001	2.15	2.25658
2025-07-18 12:30:36	1360	4.15e-06	0.0001	2.15	2.25658
2025-07-18 12:30:37	1361	4.15e-06	0.0001	2.15	2.26096
2025-07-18 12:30:38	1362	4.15e-06	0.0001	2.15	2.25658
2025-07-18 12:30:38	1362	4.16e-06	0.0001	2.15	2.26533
2025-07-18 12:30:39	1363	4.16e-06	0.0001	2.15	2.26096
2025-07-18 12:30:40	1364	4.16e-06	0.0001	2.15	2.26096
2025-07-18 12:30:41	1365	4.16e-06	0.0001	2.14	2.26971
2025-07-18 12:30:42	1366	4.16e-06	0.0001	2.14	2.25658
2025-07-18 12:30:43	1367	4.16e-06	0.0001	2.14	2.26533
2025-07-18 12:30:44	1368	4.16e-06	0.0001	2.13	2.26096
2025-07-18 12:30:45	1369	4.16e-06	0.0001	2.13	2.25658
2025-07-18 12:30:46	1370	4.16e-06	0.0001	2.14	2.2522
2025-07-18 12:30:47	1371	4.15e-06	0.0001	2.14	2.24783
2025-07-18 12:30:49	1373	4.16e-06	0.0001	2.13	2.2347
2025-07-18 12:30:50	1374	4.16e-06	0.0001	2.14	2.24345
2025-07-18 12:30:51	1375	4.16e-06	0.0001	2.14	2.26096
2025-07-18 12:30:52	1376	4.16e-06	0.0001	2.13	2.24783
2025-07-18 12:30:53	1377	4.15e-06	0.0001	2.12	2.24345
2025-07-18 12:30:54	1378	4.16e-06	0.0001	2.12	2.2522
2025-07-18 12:30:55	1379	4.16e-06	0.0001	2.12	2.2347
2025-07-18 12:30:56	1380	4.16e-06	0.0001	2.12	2.24345
2025-07-18 12:30:57	1381	4.15e-06	0.0001	2.12	2.24345
2025-07-18 12:30:58	1382	4.16e-06	0.0001	2.12	2.24783
2025-07-18 12:30:59	1383	4.15e-06	0.0001	2.12	2.23907
2025-07-18 12:31:00	1384	4.16e-06	0.0001	2.12	2.24345
2025-07-18 12:31:01	1385	4.16e-06	0.0001	2.12	2.2347
2025-07-18 12:31:02	1386	4.16e-06	0.0001	2.12	2.2347
2025-07-18 12:31:03	1387	4.15e-06	0.0001	2.12	2.2347
2025-07-18 12:31:03	1387	4.16e-06	0.0001	2.11	2.22594
2025-07-18 12:31:04	1388	4.16e-06	0.0001	2.11	2.21281
2025-07-18 12:31:05	1389	4.15e-06	0.0001	2.11	2.23032
2025-07-18 12:31:06	1390	4.16e-06	0.0001	2.11	2.23032
2025-07-18 12:31:07	1391	4.16e-06	0.0001	2.11	2.2347
2025-07-18 12:31:09	1393	4.09e-06	0.0001	2.11	2.23032
2025-07-18 12:31:10	1394	4.02e-06	0.0001	2.11	2.22594
2025-07-18 12:31:11	1395	4.02e-06	0.0001	2.11	2.21719
2025-07-18 12:31:12	1396	3.96e-06	0.0001	2.1	2.21719
2025-07-18 12:31:12	1396	3.95e-06	0.0001	2.1	2.21281
2025-07-18 12:31:13	1397	3.95e-06	0.000158	2.1	2.22594
2025-07-18 12:31:15	1399	3.96e-06	0.000322	2.1	2.21719
2025-07-18 12:31:16	1400	3.96e-06	0.000459	2.1	2.22157
2025-07-18 12:31:17	1401	3.96e-06	0.000566	2.1	2.20844
2025-07-18 12:31:18	1402	3.91e-06	0.000677	2.1	2.22157
2025-07-18 12:31:19	1403	3.89e-06	0.000768	2.1	2.21719
2025-07-18 12:31:20	1404	3.89e-06	0.000853	2.1	2.21281
2025-07-18 12:31:20	1404	3.89e-06	0.000936	2.1	2.21281
2025-07-18 12:31:21	1405	3.89e-06	0.001	2.1	2.22157
2025-07-18 12:31:23	1407	3.89e-06	0.00108	2.1	2.21281
2025-07-18 12:31:24	1408	3.9e-06	0.00113	2.1	2.21281
2025-07-18 12:31:25	1409	3.9e-06	0.00117	2.09	2.19968
2025-07-18 12:31:26	1410	3.89e-06	0.00122	2.09	2.22157
2025-07-18 12:31:27	1411	3.89e-06	0.00125	2.09	2.20406
2025-07-18 12:31:28	1412	3.9e-06	0.00129	2.09	2.22594
2025-07-18 12:31:29	1413	3.89e-06	0.00131	2.09	2.21719
2025-07-18 12:31:29	1413	3.84e-06	0.00133	2.09	2.19093
2025-07-18 12:31:30	1414	3.84e-06	0.00135	2.09	2.20844
2025-07-18 12:31:31	1415	3.82e-06	0.00137	2.09	2.22157
2025-07-18 12:31:32	1416	3.82e-06	0.00139	2.09	2.21281
2025-07-18 12:31:33	1417	3.82e-06	0.0014	2.09	2.21281
2025-07-18 12:31:34	1418	3.82e-06	0.00141	2.08	2.19093
2025-07-18 12:31:35	1419	3.84e-06	0.00142	2.08	2.18655
2025-07-18 12:31:36	1420	3.82e-06	0.00143	2.08	2.19968
2025-07-18 12:31:37	1421	3.81e-06	0.00145	2.08	2.18655
2025-07-18 12:31:38	1422	3.82e-06	0.00145	2.08	2.1953
2025-07-18 12:31:39	1423	3.82e-06	0.00146	2.08	2.19093
2025-07-18 12:31:40	1424	3.82e-06	0.00147	2.08	2.18655
2025-07-18 12:31:41	1425	3.82e-06	0.00148	2.08	2.18217
2025-07-18 12:31:42	1426	3.82e-06	0.00148	2.08	2.19093
2025-07-18 12:31:43	1427	3.82e-06	0.0015	2.08	2.1953
2025-07-18 12:31:44	1428	3.82e-06	0.0015	2.08	2.17342
2025-07-18 12:31:45	1429	3.82e-06	0.0015	2.07	2.19093
2025-07-18 12:31:46	1430	3.82e-06	0.00151	2.07	2.1953
2025-07-18 12:31:47	1431	3.81e-06	0.00152	2.07	2.18217
2025-07-18 12:31:48	1432	3.82e-06	0.00153	2.06	2.18217
2025-07-18 12:31:49	1433	3.81e-06	0.00153	2.07	2.16904
2025-07-18 12:31:50	1434	3.82e-06	0.00153	2.07	2.1778
2025-07-18 12:31:51	1435	3.81e-06	0.00154	2.07	2.19968
2025-07-18 12:31:52	1436	3.82e-06	0.00155	2.07	2.17342
2025-07-18 12:31:53	1437	3.79e-06	0.00155	2.07	2.18217
2025-07-18 12:31:54	1438	3.78e-06	0.00155	2.07	2.18217
2025-07-18 12:31:55	1439	3.76e-06	0.00156	2.07	2.1778
2025-07-18 12:31:56	1440	3.76e-06	0.00157	2.06	2.16904
2025-07-18 12:31:57	1441	3.76e-06	0.00157	2.06	2.16904
2025-07-18 12:31:58	1442	3.76e-06	0.00158	2.06	2.16904
2025-07-18 12:31:59	1443	3.76e-06	0.00159	2.06	2.16029
2025-07-18 12:32:00	1444	3.75e-06	0.0016	2.06	2.15591
2025-07-18 12:32:01	1445	3.76e-06	0.0016	2.06	2.16904
2025-07-18 12:32:02	1446	3.76e-06	0.00161	2.06	2.16029
2025-07-18 12:32:03	1447	3.76e-06	0.00161	2.06	2.16029
2025-07-18 12:32:04	1448	3.75e-06	0.00162	2.06	2.16029
2025-07-18 12:32:05	1449	3.75e-06	0.00162	2.05	2.16029
2025-07-18 12:32:06	1450	3.75e-06	0.00163	2.05	2.16029
2025-07-18 12:32:07	1451	3.75e-06	0.00163	2.05	2.15153
2025-07-18 12:32:08	1452	3.75e-06	0.00163	2.04	2.15591
2025-07-18 12:32:09	1453	3.76e-06	0.00163	2.05	2.15591
2025-07-18 12:32:10	1454	3.76e-06	0.00163	2.05	2.15591
2025-07-18 12:32:11	1455	3.76e-06	0.00163	2.05	2.16467
2025-07-18 12:32:11	1455	3.76e-06	0.00163	2.05	2.15591
2025-07-18 12:32:12	1456	3.75e-06	0.00163	2.05	2.15153
2025-07-18 12:32:13	1457	3.76e-06	0.00164	2.05	2.16029
2025-07-18 12:32:14	1458	3.76e-06	0.00164	2.05	2.15591
2025-07-18 12:32:15	1459	3.76e-06	0.00165	2.05	2.14278
2025-07-18 12:32:16	1460	3.75e-06	0.00165	2.05	2.13841
2025-07-18 12:32:17	1461	3.76e-06	0.00166	2.05	2.15591
2025-07-18 12:32:18	1462	3.76e-06	0.00166	2.04	2.14278
2025-07-18 12:32:19	1463	3.75e-06	0.00166	2.04	2.16029
2025-07-18 12:32:20	1464	3.75e-06	0.00166	2.05	2.14716
2025-07-18 12:32:21	1465	3.76e-06	0.00166	2.04	2.16904
2025-07-18 12:32:22	1466	3.76e-06	0.00166	2.03	2.13403
2025-07-18 12:32:23	1467	3.76e-06	0.00166	2.03	2.13403
2025-07-18 12:32:24	1468	3.76e-06	0.00166	2.03	2.13841
2025-07-18 12:32:25	1469	3.75e-06	0.00167	2.04	2.14716
2025-07-18 12:32:26	1470	3.75e-06	0.00167	2.03	2.13841
2025-07-18 12:32:27	1471	3.76e-06	0.00166	2.03	2.13841
2025-07-18 12:32:28	1472	3.76e-06	0.00165	2.04	2.13841
2025-07-18 12:32:29	1473	2.49e-05	0.00159	2.04	2.12527
2025-07-18 12:32:30	1474	3.18e-05	0.00134	2.03	2.12965
2025-07-18 12:32:31	1475	2.3e-05	0.00104	2.03	2.13403
2025-07-18 12:32:32	1476	1.85e-05	0.000814	2.03	2.1209
2025-07-18 12:32:33	1477	1.57e-05	0.000656	2.03	2.13403
2025-07-18 12:32:34	1478	1.42e-05	0.000543	2.02	2.13403
2025-07-18 12:32:35	1479	1.32e-05	0.000453	2.02	2.13403
2025-07-18 12:32:36	1480	1.23e-05	0.000384	2.02	2.12965
2025-07-18 12:32:37	1481	1.16e-05	0.000326	2.02	2.14716
2025-07-18 12:32:37	1481	1.09e-05	0.000282	2.02	2.11652
2025-07-18 12:32:38	1482	1.05e-05	0.000245	2.02	2.1209
2025-07-18 12:32:39	1483	1.02e-05	0.000218	2.02	2.12527
2025-07-18 12:32:40	1484	9.98e-06	0.000191	2.02	2.11652
2025-07-18 12:32:41	1485	9.7e-06	0.000171	2.02	2.1209
2025-07-18 12:32:42	1486	9.46e-06	0.000154	2.02	2.13403
2025-07-18 12:32:43	1487	9.25e-06	0.000146	2.02	2.1209
2025-07-18 12:32:44	1488	9.04e-06	0.000137	2.02	2.12527
2025-07-18 12:32:45	1489	8.86e-06	0.000129	2.01	2.1209
2025-07-18 12:32:46	1490	8.73e-06	0.000121	2.01	2.11652
2025-07-18 12:32:47	1491	8.55e-06	0.000115	2.01	2.11214
2025-07-18 12:32:48	1492	8.4e-06	0.000109	2.01	2.11214
2025-07-18 12:32:49	1493	8.22e-06	0.000104	2.01	2.10777
2025-07-18 12:32:50	1494	8.07e-06	0.000104	2.01	2.11652
2025-07-18 12:32:51	1495	7.92e-06	0.0001	2.01	2.11652
2025-07-18 12:32:52	1496	7.83e-06	0.0001	2.01	2.11214
2025-07-18 12:32:53	1497	7.73e-06	0.0001	2.01	2.10777
2025-07-18 12:32:54	1498	7.58e-06	0.0001	2	2.10777
2025-07-18 12:32:55	1499	7.49e-06	0.0001	2	2.10339
2025-07-18 12:32:56	1500	7.43e-06	0.0001	2	2.09901
2025-07-18 12:32:57	1501	7.28e-06	0.0001	2	2.10339
2025-07-18 12:32:58	1502	7.22e-06	0.0001	2	2.09901
2025-07-18 12:32:59	1503	7.13e-06	0.0001	2	2.09026
2025-07-18 12:33:00	1504	6.98e-06	0.0001	2	2.09464
2025-07-18 12:33:01	1505	6.98e-06	0.0001	2	2.10339
2025-07-18 12:33:02	1506	6.86e-06	0.0001	2	2.10777
2025-07-18 12:33:02	1506	6.84e-06	0.0001	2	2.08588
2025-07-18 12:33:03	1507	6.76e-06	0.0001	2	2.09901
2025-07-18 12:33:04	1508	6.74e-06	0.0001	2	2.10339
2025-07-18 12:33:05	1509	6.7e-06	0.0001	2	2.09026
2025-07-18 12:33:06	1510	6.65e-06	0.0001	2	2.10339
2025-07-18 12:33:07	1511	6.65e-06	0.0001	2	2.09901
2025-07-18 12:33:08	1512	6.53e-06	0.0001	2	2.10777
2025-07-18 12:33:09	1513	6.53e-06	0.0001	1.99	2.09901
2025-07-18 12:33:10	1514	6.49e-06	0.0001	1.99	2.09901
2025-07-18 12:33:11	1515	6.43e-06	0.0001	1.99	2.09026
2025-07-18 12:33:12	1516	6.43e-06	0.0001	1.99	2.09901
2025-07-18 12:33:13	1517	6.38e-06	0.0001	1.99	2.0815
2025-07-18 12:33:14	1518	6.34e-06	0.0001	1.99	2.0815
2025-07-18 12:33:15	1519	6.34e-06	0.0001	1.99	2.09901
2025-07-18 12:33:16	1520	6.24e-06	0.0001	1.99	2.08588
2025-07-18 12:33:17	1521	6.22e-06	0.0001	1.99	2.08588
2025-07-18 12:33:18	1522	6.22e-06	0.0001	1.98	2.07713
2025-07-18 12:33:19	1523	6.2e-06	0.0001	1.98	2.07275
2025-07-18 12:33:20	1524	6.12e-06	0.0001	1.98	2.08588
2025-07-18 12:33:21	1525	6.11e-06	0.0001	1.98	2.08588
2025-07-18 12:33:22	1526	6.12e-06	0.0001	1.98	2.08588
2025-07-18 12:33:23	1527	6.07e-06	0.0001	1.98	2.07275
2025-07-18 12:33:24	1528	6.01e-06	0.0001	1.98	2.07275
2025-07-18 12:33:25	1529	6.01e-06	0.0001	1.98	2.064
2025-07-18 12:33:26	1530	6.01e-06	0.0001	1.98	2.07275
2025-07-18 12:33:27	1531	5.99e-06	0.0001	1.97	2.05962
2025-07-18 12:33:28	1532	5.91e-06	0.0001	1.97	2.07275
2025-07-18 12:33:28	1532	5.89e-06	0.0001	1.97	2.06837
2025-07-18 12:33:29	1533	5.91e-06	0.0001	1.97	2.064
2025-07-18 12:33:30	1534	5.91e-06	0.0001	1.97	2.05962
2025-07-18 12:33:31	1535	5.82e-06	0.0001	1.97	2.07275
2025-07-18 12:33:32	1536	5.82e-06	0.0001	1.97	2.0815
2025-07-18 12:33:33	1537	5.82e-06	0.0001	1.97	2.07713
2025-07-18 12:33:35	1539	5.82e-06	0.0001	1.97	2.064
2025-07-18 12:33:36	1540	5.8e-06	0.0001	1.97	2.05962
2025-07-18 12:33:37	1541	5.72e-06	0.0001	1.97	2.06837
2025-07-18 12:33:38	1542	5.7e-06	0.0001	1.97	2.05524
2025-07-18 12:33:39	1543	5.7e-06	0.0001	1.97	2.06837
2025-07-18 12:33:40	1544	5.7e-06	0.0001	1.97	2.08588
2025-07-18 12:33:41	1545	5.72e-06	0.0001	1.97	2.064
2025-07-18 12:33:42	1546	5.7e-06	0.0001	1.97	2.05524
2025-07-18 12:33:43	1547	5.7e-06	0.0001	1.96	2.06837
2025-07-18 12:33:44	1548	5.64e-06	0.0001	1.96	2.07275
2025-07-18 12:33:45	1549	5.62e-06	0.0001	1.96	2.05524
2025-07-18 12:33:45	1549	5.62e-06	0.0001	1.96	2.04649
2025-07-18 12:33:46	1550	5.62e-06	0.0001	1.95	2.03774
2025-07-18 12:33:47	1551	5.6e-06	0.0001	1.96	2.05962
2025-07-18 12:33:48	1552	5.62e-06	0.0001	1.96	2.04649
2025-07-18 12:33:49	1553	5.62e-06	0.0001	1.96	2.05087
2025-07-18 12:33:50	1554	5.53e-06	0.0001	1.96	2.04649
2025-07-18 12:33:52	1556	5.51e-06	0.0001	1.96	2.04211
2025-07-18 12:33:53	1557	5.51e-06	0.0001	1.94	2.04649
2025-07-18 12:33:53	1557	5.51e-06	0.0001	1.94	2.03774
2025-07-18 12:33:54	1558	5.53e-06	0.0001	1.94	2.04649
2025-07-18 12:33:55	1559	5.51e-06	0.0001	1.94	2.04649
2025-07-18 12:33:56	1560	5.53e-06	0.0001	1.95	2.04211
2025-07-18 12:33:57	1561	5.43e-06	0.0001	1.95	2.04211
2025-07-18 12:33:59	1563	5.41e-06	0.0001	1.94	2.03336
2025-07-18 12:34:00	1564	5.41e-06	0.0001	1.95	2.02461
2025-07-18 12:34:01	1565	5.41e-06	0.0001	1.94	2.02461
2025-07-18 12:34:01	1565	5.41e-06	0.0001	1.94	2.04211
2025-07-18 12:34:02	1566	5.41e-06	0.0001	1.94	2.04211
2025-07-18 12:34:03	1567	5.41e-06	0.0001	1.94	2.02461
2025-07-18 12:34:04	1568	5.41e-06	0.0001	1.94	2.03774
2025-07-18 12:34:05	1569	5.35e-06	0.0001	1.94	2.04211
2025-07-18 12:34:06	1570	5.31e-06	0.0001	1.93	2.03774
2025-07-18 12:34:07	1571	5.33e-06	0.0001	1.93	2.03336
2025-07-18 12:34:08	1572	5.31e-06	0.0001	1.93	2.02461
2025-07-18 12:34:10	1574	5.31e-06	0.0001	1.93	2.02461
2025-07-18 12:34:10	1574	5.3e-06	0.0001	1.93	2.02461
2025-07-18 12:34:11	1575	5.31e-06	0.0001	1.93	2.02461
2025-07-18 12:34:12	1576	5.31e-06	0.0001	1.93	2.02898
2025-07-18 12:34:13	1577	5.31e-06	0.0001	1.93	2.03336
2025-07-18 12:34:15	1579	5.3e-06	0.0001	1.93	2.02023
2025-07-18 12:34:16	1580	5.26e-06	0.0001	1.93	2.02898
2025-07-18 12:34:17	1581	5.22e-06	0.0001	1.92	2.02461
2025-07-18 12:34:18	1582	5.2e-06	0.0001	1.92	2.01585
2025-07-18 12:34:19	1583	5.2e-06	0.0001	1.92	2.02898
2025-07-18 12:34:20	1584	5.22e-06	0.0001	1.92	2.02461
2025-07-18 12:34:21	1585	5.2e-06	0.0001	1.92	2.01585
2025-07-18 12:34:22	1586	5.2e-06	0.0001	1.92	2.01585
2025-07-18 12:34:23	1587	5.2e-06	0.0001	1.92	2.01585
2025-07-18 12:34:24	1588	5.2e-06	0.0001	1.92	2.00272
2025-07-18 12:34:25	1589	5.2e-06	0.0001	1.92	2.0071
2025-07-18 12:34:26	1590	5.2e-06	0.0001	1.92	2.01585
2025-07-18 12:34:27	1591	5.18e-06	0.0001	1.92	2.0071
2025-07-18 12:34:28	1592	5.12e-06	0.0001	1.92	2.0071
2025-07-18 12:34:29	1593	5.1e-06	0.0001	1.91	2.02461
2025-07-18 12:34:30	1594	5.1e-06	0.0001	1.91	2.00272
2025-07-18 12:34:31	1595	5.1e-06	0.0001	1.91	2.00272
2025-07-18 12:34:32	1596	5.1e-06	0.0001	1.91	2.0071
2025-07-18 12:34:33	1597	5.1e-06	0.0001	1.91	1.99397
2025-07-18 12:34:34	1598	5.1e-06	0.0001	1.91	2.0071
2025-07-18 12:34:35	1599	5.1e-06	0.0001	1.91	2.0071
2025-07-18 12:34:36	1600	5.12e-06	0.0001	1.91	1.99834
2025-07-18 12:34:37	1601	5.1e-06	0.0001	1.91	2.00272
2025-07-18 12:34:38	1602	5.1e-06	0.0001	1.91	1.99834
2025-07-18 12:34:39	1603	5.1e-06	0.0001	1.91	2.00272
2025-07-18 12:34:40	1604	5.1e-06	0.0001	1.91	2.00272
2025-07-18 12:34:41	1605	5.1e-06	0.0001	1.91	1.98959
2025-07-18 12:34:42	1606	5.1e-06	0.0001	1.9	2.01147
2025-07-18 12:34:43	1607	5.1e-06	0.0001	1.9	1.99397
2025-07-18 12:34:44	1608	5.08e-06	0.0001	1.9	1.99834
2025-07-18 12:34:45	1609	5.01e-06	0.0001	1.9	1.98521
2025-07-18 12:34:46	1610	5.01e-06	0.0001	1.9	1.99397
2025-07-18 12:34:47	1611	5.01e-06	0.0001	1.9	1.97208
2025-07-18 12:34:48	1612	5.01e-06	0.0001	1.9	1.98959
2025-07-18 12:34:49	1613	5.01e-06	0.0001	1.9	1.98084
2025-07-18 12:34:50	1614	5.01e-06	0.0001	1.89	1.98084
2025-07-18 12:34:51	1615	4.99e-06	0.0001	1.9	1.97646
2025-07-18 12:34:52	1616	5.01e-06	0.0001	1.9	1.97646
2025-07-18 12:34:52	1616	5.01e-06	0.0001	1.9	1.98084
2025-07-18 12:34:53	1617	5.01e-06	0.0001	1.9	1.98084
2025-07-18 12:34:54	1618	5.01e-06	0.0001	1.9	1.99397
2025-07-18 12:34:55	1619	5.01e-06	0.0001	1.9	1.98084
2025-07-18 12:34:56	1620	4.99e-06	0.0001	1.89	1.97208
2025-07-18 12:34:57	1621	4.99e-06	0.0001	1.89	1.95895
2025-07-18 12:34:58	1622	4.99e-06	0.0001	1.89	1.96771
2025-07-18 12:34:59	1623	4.93e-06	0.0001	1.88	1.96771
2025-07-18 12:35:00	1624	4.91e-06	0.0001	1.89	1.98084
2025-07-18 12:35:01	1625	4.91e-06	0.0001	1.89	1.95457
2025-07-18 12:35:02	1626	4.91e-06	0.0001	1.89	1.97208
2025-07-18 12:35:03	1627	4.89e-06	0.0001	1.89	1.95895
2025-07-18 12:35:05	1629	4.89e-06	0.0001	1.87	1.95895
2025-07-18 12:35:06	1630	4.89e-06	0.0001	1.87	1.96333
2025-07-18 12:35:07	1631	4.91e-06	0.0001	1.87	1.96771
2025-07-18 12:35:08	1632	4.89e-06	0.0001	1.87	1.96333
2025-07-18 12:35:09	1633	4.89e-06	0.0001	1.87	1.96333
2025-07-18 12:35:09	1633	4.89e-06	0.0001	1.87	1.96333
2025-07-18 12:35:10	1634	4.91e-06	0.0001	1.87	1.95895
2025-07-18 12:35:11	1635	4.89e-06	0.0001	1.87	1.95457
2025-07-18 12:35:13	1637	4.89e-06	0.0001	1.87	1.9502
2025-07-18 12:35:14	1638	4.89e-06	0.0001	1.86	1.95457
2025-07-18 12:35:15	1639	4.89e-06	0.0001	1.87	1.96771
2025-07-18 12:35:16	1640	4.89e-06	0.0001	1.87	1.94582
2025-07-18 12:35:17	1641	4.89e-06	0.0001	1.86	1.95457
2025-07-18 12:35:18	1642	4.89e-06	0.0001	1.87	1.95895
2025-07-18 12:35:18	1642	4.89e-06	0.0001	1.87	1.94582
2025-07-18 12:35:19	1643	4.89e-06	0.0001	1.87	1.95895
2025-07-18 12:35:21	1645	4.91e-06	0.0001	1.87	1.9502
2025-07-18 12:35:22	1646	4.91e-06	0.0001	1.85	1.95895
2025-07-18 12:35:23	1647	4.81e-06	0.0001	1.86	1.96771
2025-07-18 12:35:24	1648	4.79e-06	0.0001	1.85	1.93707
2025-07-18 12:35:25	1649	4.79e-06	0.0001	1.85	1.95895
2025-07-18 12:35:26	1650	4.79e-06	0.0001	1.85	1.9502
2025-07-18 12:35:26	1650	4.79e-06	0.0001	1.85	1.94582
2025-07-18 12:35:27	1651	4.79e-06	0.0001	1.85	1.94582
2025-07-18 12:35:28	1652	4.81e-06	0.0001	1.85	1.94582
2025-07-18 12:35:29	1653	4.79e-06	0.0001	1.85	1.94582
2025-07-18 12:35:30	1654	4.81e-06	0.0001	1.85	1.94144
2025-07-18 12:35:31	1655	4.79e-06	0.0001	1.85	1.94582
2025-07-18 12:35:32	1656	4.79e-06	0.0001	1.86	1.93707
2025-07-18 12:35:33	1657	4.79e-06	0.0001	1.85	1.94144
2025-07-18 12:35:34	1658	4.81e-06	0.0001	1.84	1.93707
2025-07-18 12:35:35	1659	4.79e-06	0.0001	1.84	1.92831
2025-07-18 12:35:36	1660	4.79e-06	0.0001	1.84	1.93269
2025-07-18 12:35:37	1661	4.79e-06	0.0001	1.84	1.93707
2025-07-18 12:35:38	1662	4.79e-06	0.0001	1.84	1.91956
2025-07-18 12:35:39	1663	4.79e-06	0.0001	1.84	1.92831
2025-07-18 12:35:40	1664	4.79e-06	0.0001	1.84	1.93707
2025-07-18 12:35:41	1665	4.79e-06	0.0001	1.84	1.93269
2025-07-18 12:35:42	1666	4.79e-06	0.0001	1.84	1.92394
2025-07-18 12:35:43	1667	4.79e-06	0.0001	1.84	1.92831
2025-07-18 12:35:44	1668	4.79e-06	0.0001	1.84	1.92394
2025-07-18 12:35:45	1669	4.79e-06	0.0001	1.83	1.92831
2025-07-18 12:35:46	1670	4.79e-06	0.0001	1.83	1.92394
2025-07-18 12:35:47	1671	4.79e-06	0.0001	1.83	1.91518
2025-07-18 12:35:48	1672	4.79e-06	0.0001	1.83	1.92831
2025-07-18 12:35:49	1673	4.79e-06	0.0001	1.83	1.92394
2025-07-18 12:35:50	1674	4.72e-06	0.0001	1.83	1.93707
2025-07-18 12:35:51	1675	4.72e-06	0.0001	1.83	1.92831
2025-07-18 12:35:52	1676	4.72e-06	0.0001	1.83	1.91081
2025-07-18 12:35:53	1677	4.7e-06	0.0001	1.83	1.92394
2025-07-18 12:35:54	1678	4.7e-06	0.0001	1.83	1.90643
2025-07-18 12:35:55	1679	4.7e-06	0.0001	1.83	1.90643
2025-07-18 12:35:56	1680	4.7e-06	0.0001	1.82	1.91081
2025-07-18 12:35:57	1681	4.7e-06	0.0001	1.82	1.91081
2025-07-18 12:35:58	1682	4.7e-06	0.0001	1.82	1.90205
2025-07-18 12:35:59	1683	4.7e-06	0.0001	1.82	1.8933
2025-07-18 12:36:00	1684	4.7e-06	0.0001	1.82	1.91518
2025-07-18 12:36:01	1685	4.7e-06	0.0001	1.82	1.92831
2025-07-18 12:36:02	1686	4.7e-06	0.0001	1.82	1.90643
2025-07-18 12:36:03	1687	4.7e-06	0.0001	1.82	1.91956
2025-07-18 12:36:04	1688	4.7e-06	0.0001	1.82	1.90205
2025-07-18 12:36:05	1689	4.7e-06	0.0001	1.82	1.90643
2025-07-18 12:36:06	1690	4.7e-06	0.0001	1.82	1.88892
2025-07-18 12:36:07	1691	4.7e-06	0.0001	1.82	1.89768
2025-07-18 12:36:08	1692	4.7e-06	0.0001	1.82	1.8933
2025-07-18 12:36:09	1693	4.7e-06	0.0001	1.81	1.88454
2025-07-18 12:36:10	1694	4.68e-06	0.0001	1.81	1.8933
2025-07-18 12:36:11	1695	4.7e-06	0.0001	1.81	1.89768
2025-07-18 12:36:12	1696	4.7e-06	0.0001	1.81	1.88017
2025-07-18 12:36:13	1697	4.7e-06	0.0001	1.81	1.91081
2025-07-18 12:36:14	1698	4.7e-06	0.0001	1.81	1.90205
2025-07-18 12:36:15	1699	4.7e-06	0.0001	1.81	1.8933
2025-07-18 12:36:16	1700	4.7e-06	0.0001	1.81	1.90205
2025-07-18 12:36:17	1701	4.7e-06	0.0001	1.81	1.88017
2025-07-18 12:36:17	1701	4.7e-06	0.0001	1.81	1.8933
2025-07-18 12:36:18	1702	4.7e-06	0.0001	1.81	1.88892
2025-07-18 12:36:19	1703	4.7e-06	0.0001	1.81	1.89768
2025-07-18 12:36:20	1704	4.7e-06	0.0001	1.81	1.88454
2025-07-18 12:36:21	1705	4.7e-06	0.0001	1.81	1.88454
2025-07-18 12:36:22	1706	4.7e-06	0.0001	1.81	1.88454
2025-07-18 12:36:23	1707	4.68e-06	0.0001	1.81	1.87579
2025-07-18 12:36:24	1708	4.62e-06	0.0001	1.8	1.88017
2025-07-18 12:36:25	1709	4.62e-06	0.0001	1.8	1.88454
2025-07-18 12:36:26	1710	4.6e-06	0.0001	1.79	1.86266
2025-07-18 12:36:27	1711	4.6e-06	0.0001	1.8	1.88454
2025-07-18 12:36:28	1712	4.6e-06	0.0001	1.8	1.86704
2025-07-18 12:36:29	1713	4.6e-06	0.0001	1.8	1.88017
2025-07-18 12:36:30	1714	4.6e-06	0.0001	1.8	1.88454
2025-07-18 12:36:31	1715	4.6e-06	0.0001	1.8	1.87141
2025-07-18 12:36:32	1716	4.6e-06	0.0001	1.8	1.87579
2025-07-18 12:36:33	1717	4.6e-06	0.0001	1.8	1.87141
2025-07-18 12:36:34	1718	4.6e-06	0.0001	1.79	1.87141
2025-07-18 12:36:35	1719	4.6e-06	0.0001	1.8	1.88017
2025-07-18 12:36:36	1720	4.6e-06	0.0001	1.78	1.84515
2025-07-18 12:36:37	1721	4.58e-06	0.0001	1.78	1.8364
2025-07-18 12:36:38	1722	4.6e-06	0.0001	1.77	1.84515
2025-07-18 12:36:39	1723	4.6e-06	0.0001	1.77	1.86704
2025-07-18 12:36:40	1724	4.58e-06	0.0001	1.76	1.82327
2025-07-18 12:36:41	1725	4.6e-06	0.0001	1.76	1.8364
2025-07-18 12:36:42	1726	4.6e-06	0.0001	1.75	1.82327
2025-07-18 12:36:42	1726	4.58e-06	0.0001	1.74	1.79701
2025-07-18 12:36:43	1727	4.58e-06	0.0001	1.73	1.81014
2025-07-18 12:36:44	1728	4.6e-06	0.0001	1.73	1.81451
2025-07-18 12:36:45	1729	4.6e-06	0.0001	1.73	1.79263
2025-07-18 12:36:46	1730	4.6e-06	0.0001	1.73	1.80576
2025-07-18 12:36:47	1731	4.6e-06	0.0001	1.73	1.79701
2025-07-18 12:36:48	1732	4.58e-06	0.0001	1.73	1.80138
2025-07-18 12:36:49	1733	4.6e-06	0.0001	1.72	1.81014
2025-07-18 12:36:50	1734	4.6e-06	0.0001	1.72	1.78825
2025-07-18 12:36:51	1735	4.58e-06	0.0001	1.72	1.81014
2025-07-18 12:36:52	1736	4.58e-06	0.0001	1.72	1.78825
2025-07-18 12:36:53	1737	4.58e-06	0.0001	1.72	1.81014
2025-07-18 12:36:54	1738	4.6e-06	0.0001	1.72	1.7795
2025-07-18 12:36:55	1739	4.58e-06	0.0001	1.72	1.78388
2025-07-18 12:36:56	1740	4.6e-06	0.0001	1.72	1.80138
2025-07-18 12:36:57	1741	4.58e-06	0.0001	1.72	1.79263
2025-07-18 12:36:58	1742	4.6e-06	0.0001	1.72	1.79263
2025-07-18 12:36:59	1743	4.6e-06	0.0001	1.72	1.80576
2025-07-18 12:37:00	1744	4.6e-06	0.0001	1.72	1.78825
2025-07-18 12:37:01	1745	4.6e-06	0.0001	1.72	1.78825
2025-07-18 12:37:02	1746	4.58e-06	0.0001	1.72	1.77074
2025-07-18 12:37:03	1747	4.58e-06	0.0001	1.72	1.78388
2025-07-18 12:37:04	1748	4.6e-06	0.0001	1.72	1.78825
2025-07-18 12:37:05	1749	4.6e-06	0.0001	1.72	1.7795
2025-07-18 12:37:06	1750	4.6e-06	0.0001	1.72	1.79701
2025-07-18 12:37:07	1751	4.58e-06	0.0001	1.72	1.79701
2025-07-18 12:37:07	1751	4.6e-06	0.0001	1.72	1.7795
2025-07-18 12:37:08	1752	4.6e-06	0.0001	1.72	1.7795
2025-07-18 12:37:09	1753	4.58e-06	0.0001	1.72	1.78388
2025-07-18 12:37:10	1754	4.56e-06	0.0001	1.72	1.78388
2025-07-18 12:37:11	1755	4.5e-06	0.0001	1.71	1.78388
2025-07-18 12:37:12	1756	4.5e-06	0.0001	1.71	1.78825
2025-07-18 12:37:13	1757	4.5e-06	0.0001	1.71	1.77074
2025-07-18 12:37:14	1758	4.48e-06	0.0001	1.71	1.79701
2025-07-18 12:37:15	1759	4.48e-06	0.0001	1.71	1.77512
2025-07-18 12:37:16	1760	4.5e-06	0.0001	1.71	1.78825
2025-07-18 12:37:17	1761	4.48e-06	0.0001	1.71	1.78825
2025-07-18 12:37:18	1762	4.48e-06	0.0001	1.71	1.76637
2025-07-18 12:37:19	1763	4.5e-06	0.0001	1.71	1.7795
2025-07-18 12:37:20	1764	4.48e-06	0.0001	1.71	1.79263
2025-07-18 12:37:21	1765	4.48e-06	0.0001	1.71	1.77074
2025-07-18 12:37:22	1766	4.48e-06	0.0001	1.71	1.7795
2025-07-18 12:37:23	1767	4.48e-06	0.0001	1.71	1.7795
2025-07-18 12:37:24	1768	4.48e-06	0.0001	1.7	1.76637
2025-07-18 12:37:25	1769	4.48e-06	0.0001	1.7	1.75761
2025-07-18 12:37:26	1770	4.48e-06	0.0001	1.69	1.76637
2025-07-18 12:37:27	1771	4.48e-06	0.0001	1.7	1.76637
2025-07-18 12:37:28	1772	4.48e-06	0.0001	1.7	1.77074
2025-07-18 12:37:29	1773	4.5e-06	0.0001	1.69	1.77512
2025-07-18 12:37:30	1774	4.48e-06	0.0001	1.7	1.77074
2025-07-18 12:37:31	1775	4.48e-06	0.0001	1.7	1.76637
2025-07-18 12:37:32	1776	4.48e-06	0.0001	1.7	1.76199
2025-07-18 12:37:33	1777	4.48e-06	0.0001	1.7	1.77512
2025-07-18 12:37:33	1777	4.48e-06	0.0001	1.7	1.76637
2025-07-18 12:37:34	1778	4.48e-06	0.0001	1.7	1.75761
2025-07-18 12:37:35	1779	4.5e-06	0.0001	1.7	1.76637
2025-07-18 12:37:36	1780	4.5e-06	0.0001	1.69	1.76199
2025-07-18 12:37:37	1781	4.48e-06	0.0001	1.7	1.77074
2025-07-18 12:37:38	1782	4.48e-06	0.0001	1.7	1.77074
2025-07-18 12:37:39	1783	4.5e-06	0.0001	1.69	1.7795
2025-07-18 12:37:40	1784	4.5e-06	0.0001	1.69	1.76637
2025-07-18 12:37:41	1785	4.48e-06	0.0001	1.69	1.77074
2025-07-18 12:37:42	1786	4.48e-06	0.0001	1.7	1.77074
2025-07-18 12:37:43	1787	4.48e-06	0.0001	1.69	1.76637
2025-07-18 12:37:44	1788	4.5e-06	0.0001	1.69	1.75324
2025-07-18 12:37:45	1789	4.48e-06	0.0001	1.7	1.76199
2025-07-18 12:37:46	1790	4.48e-06	0.0001	1.7	1.74886
2025-07-18 12:37:47	1791	4.48e-06	0.0001	1.69	1.75761
2025-07-18 12:37:48	1792	4.48e-06	0.0001	1.69	1.76637
2025-07-18 12:37:49	1793	4.5e-06	0.0001	1.68	1.75324
2025-07-18 12:37:50	1794	4.48e-06	0.0001	1.68	1.75761
2025-07-18 12:37:51	1795	4.48e-06	0.0001	1.68	1.76199
2025-07-18 12:37:52	1796	4.48e-06	0.0001	1.68	1.75761
2025-07-18 12:37:53	1797	4.48e-06	0.0001	1.68	1.76637
2025-07-18 12:37:54	1798	4.48e-06	0.0001	1.68	1.75761
2025-07-18 12:37:55	1799	4.5e-06	0.0001	1.68	1.76199
2025-07-18 12:37:56	1800	4.48e-06	0.0001	1.68	1.75761
2025-07-18 12:37:57	1801	4.48e-06	0.0001	1.68	1.75324
2025-07-18 12:37:58	1802	4.48e-06	0.0001	1.68	1.75761
2025-07-18 12:37:59	1803	4.48e-06	0.0001	1.68	1.75324
2025-07-18 12:38:00	1804	4.48e-06	0.0001	1.68	1.75761
2025-07-18 12:38:01	1805	4.48e-06	0.0001	1.68	1.75324
2025-07-18 12:38:02	1806	4.48e-06	0.0001	1.68	1.74448
2025-07-18 12:38:03	1807	4.48e-06	0.0001	1.68	1.75761
2025-07-18 12:38:04	1808	4.48e-06	0.0001	1.68	1.75324
2025-07-18 12:38:05	1809	4.48e-06	0.0001	1.68	1.74448
2025-07-18 12:38:06	1810	4.5e-06	0.0001	1.68	1.75761
2025-07-18 12:38:07	1811	4.5e-06	0.0001	1.68	1.75761
2025-07-18 12:38:08	1812	4.48e-06	0.0001	1.68	1.75324
2025-07-18 12:38:09	1813	4.48e-06	0.0001	1.68	1.74448
2025-07-18 12:38:10	1814	4.48e-06	0.0001	1.68	1.74011
2025-07-18 12:38:12	1816	4.48e-06	0.0001	1.67	1.74448
2025-07-18 12:38:13	1817	4.48e-06	0.0001	1.68	1.73135
2025-07-18 12:38:14	1818	4.48e-06	0.0001	1.67	1.74011
2025-07-18 12:38:15	1819	4.48e-06	0.0001	1.68	1.73573
2025-07-18 12:38:16	1820	4.5e-06	0.0001	1.68	1.74448
2025-07-18 12:38:17	1821	4.48e-06	0.0001	1.68	1.74011
2025-07-18 12:38:18	1822	4.48e-06	0.0001	1.68	1.73135
2025-07-18 12:38:19	1823	4.45e-06	0.0001	1.68	1.74448
2025-07-18 12:38:20	1824	4.43e-06	0.0001	1.67	1.73135
2025-07-18 12:38:21	1825	4.42e-06	0.0001	1.67	1.74011
2025-07-18 12:38:22	1826	4.42e-06	0.0001	1.66	1.76199
2025-07-18 12:38:23	1827	4.42e-06	0.0001	1.66	1.74448
2025-07-18 12:38:24	1828	4.41e-06	0.0001	1.66	1.73573
2025-07-18 12:38:25	1829	4.41e-06	0.0001	1.66	1.74011
2025-07-18 12:38:26	1830	4.41e-06	0.0001	1.66	1.72697
2025-07-18 12:38:27	1831	4.41e-06	0.0001	1.66	1.72697
2025-07-18 12:38:28	1832	4.41e-06	0.0001	1.66	1.74448
2025-07-18 12:38:29	1833	4.41e-06	0.0001	1.66	1.74011
2025-07-18 12:38:30	1834	4.41e-06	0.0001	1.66	1.73135
2025-07-18 12:38:31	1835	4.41e-06	0.0001	1.66	1.7226
2025-07-18 12:38:32	1836	4.41e-06	0.0001	1.66	1.73573
2025-07-18 12:38:33	1837	4.41e-06	0.0001	1.66	1.71822
2025-07-18 12:38:34	1838	4.41e-06	0.0001	1.66	1.7226
2025-07-18 12:38:35	1839	4.41e-06	0.0001	1.66	1.7226
2025-07-18 12:38:36	1840	4.41e-06	0.0001	1.66	1.72697
2025-07-18 12:38:37	1841	4.41e-06	0.0001	1.66	1.71822
2025-07-18 12:38:38	1842	4.41e-06	0.0001	1.66	1.71384
2025-07-18 12:38:39	1843	4.41e-06	0.0001	1.65	1.73135
2025-07-18 12:38:40	1844	4.41e-06	0.0001	1.65	1.72697
2025-07-18 12:38:41	1845	4.41e-06	0.0001	1.65	1.71384
2025-07-18 12:38:42	1846	4.41e-06	0.0001	1.66	1.71384
2025-07-18 12:38:43	1847	4.41e-06	0.0001	1.66	1.7226
2025-07-18 12:38:44	1848	4.41e-06	0.0001	1.65	1.72697
2025-07-18 12:38:45	1849	4.41e-06	0.0001	1.65	1.72697
2025-07-18 12:38:46	1850	4.41e-06	0.0001	1.65	1.70947
2025-07-18 12:38:47	1851	4.41e-06	0.0001	1.66	1.70947
2025-07-18 12:38:48	1852	4.41e-06	0.0001	1.66	1.71822
2025-07-18 12:38:49	1853	4.41e-06	0.0001	1.66	1.70947
2025-07-18 12:38:50	1854	4.41e-06	0.0001	1.66	1.71384
2025-07-18 12:38:51	1855	4.41e-06	0.0001	1.65	1.70509
2025-07-18 12:38:52	1856	4.41e-06	0.0001	1.65	1.7226
2025-07-18 12:38:53	1857	4.41e-06	0.0001	1.65	1.71384
2025-07-18 12:38:54	1858	4.41e-06	0.0001	1.65	1.71822
2025-07-18 12:38:55	1859	4.41e-06	0.0001	1.65	1.70071
2025-07-18 12:38:56	1860	4.41e-06	0.0001	1.65	1.71822
2025-07-18 12:38:57	1861	4.41e-06	0.0001	1.65	1.70947
2025-07-18 12:38:58	1862	4.41e-06	0.0001	1.65	1.70509
2025-07-18 12:38:59	1863	4.41e-06	0.0001	1.65	1.70509
2025-07-18 12:39:00	1864	4.41e-06	0.0001	1.65	1.71384
2025-07-18 12:39:01	1865	4.41e-06	0.0001	1.65	1.70509
2025-07-18 12:39:02	1866	4.41e-06	0.0001	1.64	1.70509
2025-07-18 12:39:03	1867	4.41e-06	0.0001	1.63	1.70071
2025-07-18 12:39:04	1868	4.41e-06	0.0001	1.62	1.67007
2025-07-18 12:39:05	1869	4.41e-06	0.0001	1.62	1.67007
2025-07-18 12:39:06	1870	4.41e-06	0.0001	1.61	1.66132
2025-07-18 12:39:07	1871	4.41e-06	0.0001	1.61	1.66132
2025-07-18 12:39:08	1872	4.41e-06	0.0001	1.6	1.65257
2025-07-18 12:39:09	1873	4.42e-06	0.0001	1.6	1.64819
2025-07-18 12:39:10	1874	4.41e-06	0.0001	1.6	1.64381
2025-07-18 12:39:11	1875	4.41e-06	0.0001	1.6	1.64819
2025-07-18 12:39:12	1876	4.41e-06	0.0001	1.6	1.64819
2025-07-18 12:39:13	1877	4.41e-06	0.0001	1.59	1.65257
2025-07-18 12:39:14	1878	4.41e-06	0.0001	1.59	1.64381
2025-07-18 12:39:15	1879	4.41e-06	0.0001	1.59	1.63944
2025-07-18 12:39:16	1880	4.41e-06	0.0001	1.59	1.64819
2025-07-18 12:39:17	1881	4.42e-06	0.0001	1.58	1.64381
2025-07-18 12:39:18	1882	4.41e-06	0.0001	1.59	1.64381
2025-07-18 12:39:19	1883	4.41e-06	0.0001	1.59	1.62631
2025-07-18 12:39:20	1884	4.4e-06	0.0001	1.59	1.63068
2025-07-18 12:39:22	1886	4.41e-06	0.0001	1.59	1.63944
2025-07-18 12:39:22	1886	4.4e-06	0.0001	1.59	1.62631
2025-07-18 12:39:23	1887	4.4e-06	0.0001	1.59	1.63944
2025-07-18 12:39:25	1889	4.41e-06	0.0001	1.59	1.63068
2025-07-18 12:39:26	1890	4.41e-06	0.0001	1.59	1.61318
2025-07-18 12:39:27	1891	4.41e-06	0.0001	1.59	1.62193
2025-07-18 12:39:28	1892	4.41e-06	0.0001	1.59	1.63068
2025-07-18 12:39:29	1893	4.41e-06	0.0001	1.59	1.63068
2025-07-18 12:39:30	1894	4.41e-06	0.0001	1.58	1.63068
2025-07-18 12:39:31	1895	4.41e-06	0.0001	1.58	1.63068
2025-07-18 12:39:31	1895	4.41e-06	0.0001	1.58	1.63506
2025-07-18 12:39:33	1897	4.41e-06	0.0001	1.58	1.61318
2025-07-18 12:39:34	1898	4.41e-06	0.0001	1.58	1.63506
2025-07-18 12:39:35	1899	4.41e-06	0.0001	1.58	1.60004
2025-07-18 12:39:36	1900	4.41e-06	0.0001	1.58	1.63506
2025-07-18 12:39:37	1901	4.4e-06	0.0001	1.58	1.63068
2025-07-18 12:39:38	1902	4.41e-06	0.0001	1.58	1.61755
2025-07-18 12:39:39	1903	4.4e-06	0.0001	1.58	1.62193
2025-07-18 12:39:39	1903	4.41e-06	0.0001	1.58	1.61755
2025-07-18 12:39:40	1904	4.41e-06	0.0001	1.58	1.61755
2025-07-18 12:39:41	1905	4.41e-06	0.0001	1.58	1.62631
2025-07-18 12:39:42	1906	4.4e-06	0.0001	1.58	1.62631
2025-07-18 12:39:43	1907	4.4e-06	0.0001	1.58	1.62193
2025-07-18 12:39:44	1908	4.4e-06	0.0001	1.57	1.62631
2025-07-18 12:39:45	1909	4.38e-06	0.0001	1.57	1.6088
2025-07-18 12:39:46	1910	4.36e-06	0.0001	1.57	1.63068
2025-07-18 12:39:47	1911	4.35e-06	0.0001	1.57	1.62193
2025-07-18 12:39:48	1912	4.36e-06	0.0001	1.57	1.62631
2025-07-18 12:39:49	1913	4.36e-06	0.0001	1.57	1.61318
2025-07-18 12:39:50	1914	4.36e-06	0.0001	1.57	1.61755
2025-07-18 12:39:51	1915	4.35e-06	0.0001	1.57	1.61318
2025-07-18 12:39:52	1916	4.35e-06	0.0001	1.57	1.61755
2025-07-18 12:39:53	1917	4.36e-06	0.0001	1.57	1.62193
2025-07-18 12:39:54	1918	4.35e-06	0.0001	1.57	1.60442
2025-07-18 12:39:55	1919	4.35e-06	0.0001	1.57	1.6088
2025-07-18 12:39:56	1920	4.35e-06	0.0001	1.57	1.61755
2025-07-18 12:39:57	1921	4.35e-06	0.0001	1.57	1.62193
2025-07-18 12:39:58	1922	4.35e-06	0.0001	1.57	1.61755
2025-07-18 12:39:59	1923	4.35e-06	0.0001	1.57	1.59567
2025-07-18 12:40:00	1924	4.33e-06	0.0001	1.57	1.61755
2025-07-18 12:40:01	1925	4.33e-06	0.0001	1.57	1.61318
2025-07-18 12:40:02	1926	4.35e-06	0.0001	1.57	1.61755
2025-07-18 12:40:03	1927	4.33e-06	0.0001	1.57	1.61755
2025-07-18 12:40:04	1928	4.35e-06	0.0001	1.56	1.60442
2025-07-18 12:40:05	1929	4.33e-06	0.0001	1.56	1.6088
2025-07-18 12:40:06	1930	4.33e-06	0.0001	1.56	1.60004
2025-07-18 12:40:07	1931	4.33e-06	0.0001	1.56	1.6088
2025-07-18 12:40:08	1932	4.35e-06	0.0001	1.56	1.61755
2025-07-18 12:40:09	1933	4.35e-06	0.0001	1.56	1.60004
2025-07-18 12:40:10	1934	4.35e-06	0.0001	1.56	1.59567
2025-07-18 12:40:11	1935	4.35e-06	0.0001	1.56	1.60442
2025-07-18 12:40:12	1936	4.35e-06	0.0001	1.56	1.6088
2025-07-18 12:40:13	1937	4.35e-06	0.0001	1.56	1.59129
2025-07-18 12:40:14	1938	4.32e-06	0.0001	1.56	1.60442
2025-07-18 12:40:15	1939	4.33e-06	0.0001	1.56	1.59129
2025-07-18 12:40:16	1940	4.35e-06	0.0001	1.56	1.60004
2025-07-18 12:40:17	1941	4.35e-06	0.0001	1.56	1.59567
2025-07-18 12:40:18	1942	4.33e-06	0.0001	1.56	1.58691
2025-07-18 12:40:19	1943	4.35e-06	0.0001	1.56	1.60004
2025-07-18 12:40:20	1944	4.35e-06	0.0001	1.56	1.60004
2025-07-18 12:40:21	1945	4.33e-06	0.0001	1.56	1.59129
2025-07-18 12:40:22	1946	4.35e-06	0.0001	1.56	1.59129
2025-07-18 12:40:23	1947	4.35e-06	0.0001	1.56	1.58691
2025-07-18 12:40:24	1948	4.33e-06	0.0001	1.55	1.59567
2025-07-18 12:40:25	1949	4.35e-06	0.0001	1.55	1.59567
2025-07-18 12:40:26	1950	4.35e-06	0.0001	1.56	1.59567
2025-07-18 12:40:27	1951	4.35e-06	0.0001	1.55	1.58691
2025-07-18 12:40:28	1952	4.33e-06	0.0001	1.56	1.59129
2025-07-18 12:40:29	1953	4.33e-06	0.0001	1.56	1.59129
2025-07-18 12:40:30	1954	4.33e-06	0.0001	1.55	1.58254
2025-07-18 12:40:30	1954	4.35e-06	0.0001	1.56	1.58254
2025-07-18 12:40:31	1955	4.35e-06	0.0001	1.56	1.59129
2025-07-18 12:40:32	1956	4.33e-06	0.0001	1.56	1.60004
2025-07-18 12:40:33	1957	4.35e-06	0.0001	1.56	1.59567
2025-07-18 12:40:34	1958	4.35e-06	0.0001	1.56	1.60442
2025-07-18 12:40:35	1959	4.33e-06	0.0001	1.56	1.59129
2025-07-18 12:40:36	1960	4.33e-06	0.0001	1.56	1.59567
2025-07-18 12:40:37	1961	4.35e-06	0.0001	1.56	1.59129
2025-07-18 12:40:38	1962	4.35e-06	0.0001	1.55	1.59129
2025-07-18 12:40:39	1963	4.35e-06	0.0001	1.55	1.58691
2025-07-18 12:40:40	1964	4.35e-06	0.0001	1.55	1.57816
2025-07-18 12:40:41	1965	4.33e-06	0.0001	1.55	1.58691
2025-07-18 12:40:42	1966	4.33e-06	0.0001	1.55	1.58254
2025-07-18 12:40:43	1967	4.35e-06	0.0001	1.55	1.58254
2025-07-18 12:40:44	1968	4.35e-06	0.0001	1.55	1.56941
2025-07-18 12:40:45	1969	4.35e-06	0.0001	1.55	1.58691
[truncated: 4,256 more rows]
