# Supplementary material for: A Unified Method for Triple Oxygen Isotope Analysis of Sulfate, Water, and Organics
Source: Anal Chem. 2026 Mar 6;98(11):8111–20. doi: 10.1021/acs.analchem.5c06406 (PMC13019427; doi:10.1021/acs.analchem.5c06406)
Supplement: Supplementary file 3 [file ac5c06406_si_003.zip › Zahnow_TORCH_Supplementary_Sample_Log_Files/2025-07-18_VSMOW2_A5_evaluation_results.xlsx]

## Sheet: Summary
DateTime	Sample name	Sample Type	Sample mass	Instrument	d18O raw	d18O GD scaled	d18O VSMOW	d18O SD	Dp17O raw	Dp17O GD scaled	Dp17O VSMOW	Dp17O SD	d13C raw	d13C VPDB	d13C SD	TCD Peak area pos	TCD Peak area std	TCD Peak area neg	TCD Peak area neg std	TCD Peak ratio	TC/EA yield (%)	CO input pressure (mbar)	CO input pressure LN2 T (mbar)	CO residual pressure (mbar)	CO converted (mbar)	Discharge yield (%)	CO2 final pressure (mbar)	CO2/CO ratio	Residual gas pressure (mbar)	Comments
2025-07-18 13:50:43	VSMOW2_A5	H2O	1.533	TILDAS	-1.8714	0.0727704	0.0727704	0.012	-3.465	2.24123	2.24123	9.9	N/A	N/A	N/A	13.4751	0.14887	0.232104	0.0206309	58.0563	49.9341	2.935	2.26533	0.0305	2.23483	98.6536	1.30242	0.582779	0.0221

## Sheet: Isotope Data
ID	dateTimeMeasured	SampleName	d17O	d17OError	d18O	d18OError	Dp17O	Dp17OError	nSamCycles	nSamPoints	nRefPoints	pCO2Ref	pCO2Ref_error	pCO2Sam	pCO2Sam_error	pCO2Mismatch	pCO2Mismatch_error	PCellRef	PCellRef_error	PCellSam	PCellSam_error	PCellMismatch	PCellMismatch_error	TCellSam	TCellSam_error	TCellRef	TCellRef_error	TCellMismatch	TCellMismatch_error	measurementPeriod	d18O_scaled	d17O_scaled	Dp17O_scaled
19842	2025-07-18 21:28:00	GD_VSMOW2_A5	-0.674	0.015	-0.914	0.012	-191.4	9.9	10	1967	2184	420.377	0.67233	420.702	0.94977	0.32336	0.24809	41.3344	0.00179	41.3345	0.00111	0.00015	0.00116	24.5193	0.00377	24.5193	0.00377	4e-05	0.00031	2025-07-03 to 2027-06-12	-1.8714	-0.991995	-3.465

## Sheet: Log Data
Sample name	Sample mass	TC/EA (°C)	Datetime	Trap 5 (°C)	Trap 6 (°C)	Trap 7 (°C)	Reactor (°C)	TCD (°C)	p G2 (mbar)	p G4 (mbar)	p G5 (mbar)	Datetime	Trap 5 (°C)	Trap 6 (°C)	Trap 7 (°C)	Reactor (°C)	TCD (°C)	p G2 (mbar)	p G4 (mbar)	p G5 (mbar)	Datetime	Trap 5 (°C)	Trap 6 (°C)	Trap 7 (°C)	Reactor (°C)	TCD (°C)	p G2 (mbar)	p G4 (mbar)	p G5 (mbar)	Datetime	Trap 5 (°C)	Trap 6 (°C)	Trap 7 (°C)	Reactor (°C)	TCD (°C)	p G2 (mbar)	p G4 (mbar)	p G5 (mbar)	Datetime	Trap 5 (°C)	Trap 6 (°C)	Trap 7 (°C)	Reactor (°C)	TCD (°C)	p G2 (mbar)	p G4 (mbar)	p G5 (mbar)	Datetime	Trap 5 (°C)
VSMOW2_A5	1.533	1450.000000	2025-07-18 13:50:43	24.608283	34.072074	28.821348	24.197545	31.628662	0.000100	0.000100	-0.023789	2025-07-18 14:09:35	31.708395	66.129962	24.481107	3.313971	31.714584	0.000100	2.980000	2.935003	2025-07-18 14:11:03	26.493768	65.962151	-176.027698	-175.871597	31.662978	0.000100	2.260000	2.265335	2025-07-18 14:50:36	24.488902	64.716673	-176.269058	-175.871600	31.944626	0.000100	0.030500	0.015603	2025-07-18 15:01:27	25.179107	32.497866	23.469831	22.208570	31.862342	0.000100	0.840000	1.302415	2025-07-18 15:13:08	24.320258
[truncated: 7 more columns]

## Sheet: TCD Data
dateTime	Relative time	Signal
2025-07-18 13:52:49	0	0.063128
2025-07-18 13:52:50	1	0.06477
2025-07-18 13:52:51	2	0.065426
2025-07-18 13:52:52	3	0.071007
2025-07-18 13:52:53	4	0.067068
2025-07-18 13:52:54	5	0.068053
2025-07-18 13:52:55	6	0.065755
2025-07-18 13:52:56	7	0.061487
2025-07-18 13:52:57	8	0.068709
2025-07-18 13:52:58	9	0.069694
2025-07-18 13:52:59	10	0.068709
2025-07-18 13:53:00	11	0.069366
2025-07-18 13:53:00	11	0.069038
2025-07-18 13:53:01	12	0.071664
2025-07-18 13:53:03	14	0.067396
2025-07-18 13:53:03	14	0.067396
2025-07-18 13:53:05	16	0.069038
2025-07-18 13:53:06	17	0.064113
2025-07-18 13:53:06	17	0.073962
2025-07-18 13:53:08	19	0.062472
2025-07-18 13:53:08	19	0.068053
2025-07-18 13:53:09	20	0.06477
2025-07-18 13:53:10	21	0.067068
2025-07-18 13:53:11	22	0.065426
2025-07-18 13:53:12	23	0.066411
2025-07-18 13:53:13	24	0.067396
2025-07-18 13:53:14	25	0.06674
2025-07-18 13:53:15	26	0.062143
2025-07-18 13:53:16	27	0.069366
2025-07-18 13:53:17	28	0.065098
2025-07-18 13:53:18	29	0.06674
2025-07-18 13:53:19	30	0.068053
2025-07-18 13:53:20	31	0.065426
2025-07-18 13:53:21	32	0.066083
2025-07-18 13:53:22	33	0.067724
2025-07-18 13:53:23	34	0.065098
2025-07-18 13:53:24	35	0.064113
2025-07-18 13:53:25	36	0.067068
2025-07-18 13:53:26	37	0.067724
2025-07-18 13:53:26	37	0.067396
2025-07-18 13:53:27	38	0.067396
2025-07-18 13:53:28	39	0.071336
2025-07-18 13:53:29	40	0.065098
2025-07-18 13:53:30	41	0.067068
2025-07-18 13:53:31	42	0.068053
2025-07-18 13:53:32	43	0.067724
2025-07-18 13:53:33	44	0.064441
2025-07-18 13:53:34	45	0.069366
2025-07-18 13:53:35	46	0.065098
2025-07-18 13:53:36	47	0.065755
2025-07-18 13:53:37	48	0.066083
2025-07-18 13:53:38	49	0.065755
2025-07-18 13:53:39	50	0.067068
2025-07-18 13:53:40	51	0.061487
2025-07-18 13:53:41	52	0.070351
2025-07-18 13:53:42	53	0.070023
2025-07-18 13:53:43	54	0.06674
2025-07-18 13:53:44	55	0.080856
2025-07-18 13:53:45	56	0.071336
2025-07-18 13:53:46	57	0.068709
2025-07-18 13:53:47	58	0.069694
2025-07-18 13:53:48	59	0.070351
2025-07-18 13:53:49	60	0.072977
2025-07-18 13:53:50	61	0.070023
2025-07-18 13:53:51	62	0.07429
2025-07-18 13:53:52	63	0.063457
2025-07-18 13:53:53	64	0.069038
2025-07-18 13:53:54	65	0.066411
2025-07-18 13:53:54	65	0.069366
2025-07-18 13:53:55	66	0.068381
2025-07-18 13:53:56	67	0.070679
2025-07-18 13:53:57	68	0.063128
2025-07-18 13:53:58	69	0.071336
2025-07-18 13:53:59	70	0.066411
2025-07-18 13:54:00	71	0.070023
2025-07-18 13:54:01	72	0.06477
2025-07-18 13:54:02	73	0.066411
2025-07-18 13:54:03	74	0.065755
2025-07-18 13:54:04	75	0.065426
2025-07-18 13:54:05	76	0.067724
2025-07-18 13:54:06	77	0.073306
2025-07-18 13:54:07	78	0.067396
2025-07-18 13:54:08	79	0.064113
2025-07-18 13:54:10	81	0.065755
2025-07-18 13:54:11	82	0.071664
2025-07-18 13:54:12	83	0.066083
2025-07-18 13:54:12	83	0.065098
2025-07-18 13:54:14	85	0.070023
2025-07-18 13:54:14	85	0.062472
2025-07-18 13:54:15	86	0.063457
2025-07-18 13:54:16	87	0.067068
2025-07-18 13:54:18	89	0.066411
2025-07-18 13:54:19	90	0.070351
2025-07-18 13:54:20	91	0.072649
2025-07-18 13:54:21	92	0.065098
2025-07-18 13:54:21	92	0.068709
2025-07-18 13:54:22	93	0.068381
2025-07-18 13:54:23	94	0.06674
2025-07-18 13:54:24	95	0.070679
2025-07-18 13:54:25	96	0.068709
2025-07-18 13:54:26	97	0.067724
2025-07-18 13:54:27	98	0.070351
2025-07-18 13:54:28	99	0.072649
2025-07-18 13:54:29	100	0.072977
2025-07-18 13:54:30	101	0.070679
2025-07-18 13:54:31	102	0.068381
2025-07-18 13:54:32	103	0.068709
2025-07-18 13:54:33	104	0.075275
2025-07-18 13:54:34	105	0.079215
2025-07-18 13:54:35	106	0.070351
2025-07-18 13:54:36	107	0.065755
2025-07-18 13:54:37	108	0.073634
2025-07-18 13:54:38	109	0.089392
2025-07-18 13:54:39	110	0.086109
2025-07-18 13:54:40	111	0.088736
2025-07-18 13:54:41	112	0.085124
2025-07-18 13:54:42	113	0.073962
2025-07-18 13:54:43	114	0.072977
2025-07-18 13:54:44	115	0.073962
2025-07-18 13:54:45	116	0.063457
2025-07-18 13:54:46	117	0.070679
2025-07-18 13:54:47	118	0.073634
2025-07-18 13:54:48	119	0.073306
2025-07-18 13:54:49	120	0.06083
2025-07-18 13:54:50	121	0.0628
2025-07-18 13:54:52	123	0.053608
2025-07-18 13:54:53	124	0.064113
2025-07-18 13:54:54	125	0.073306
2025-07-18 13:54:55	126	0.065098
2025-07-18 13:54:56	127	0.04737
2025-07-18 13:54:57	128	0.046713
2025-07-18 13:54:58	129	0.045072
2025-07-18 13:55:00	131	0.051309
2025-07-18 13:55:01	132	0.06083
2025-07-18 13:55:02	133	0.06477
2025-07-18 13:55:03	134	0.064113
2025-07-18 13:55:04	135	0.071007
2025-07-18 13:55:05	136	0.067724
2025-07-18 13:55:06	137	0.065426
2025-07-18 13:55:07	138	0.070023
2025-07-18 13:55:08	139	0.066083
2025-07-18 13:55:09	140	0.069038
2025-07-18 13:55:10	141	0.066411
2025-07-18 13:55:11	142	0.073962
2025-07-18 13:55:12	143	0.061487
2025-07-18 13:55:13	144	0.071336
2025-07-18 13:55:14	145	0.062472
2025-07-18 13:55:15	146	0.074947
2025-07-18 13:55:16	147	0.070351
2025-07-18 13:55:17	148	0.068053
2025-07-18 13:55:18	149	0.064113
2025-07-18 13:55:19	150	0.0628
2025-07-18 13:55:20	151	0.070679
2025-07-18 13:55:21	152	0.066083
2025-07-18 13:55:22	153	0.069366
2025-07-18 13:55:23	154	0.063128
2025-07-18 13:55:24	155	0.065755
2025-07-18 13:55:25	156	0.067724
2025-07-18 13:55:26	157	0.068381
2025-07-18 13:55:27	158	0.06674
2025-07-18 13:55:28	159	0.071992
2025-07-18 13:55:29	160	0.071664
2025-07-18 13:55:30	161	0.067396
2025-07-18 13:55:31	162	0.067068
2025-07-18 13:55:32	163	0.068709
2025-07-18 13:55:33	164	0.068381
2025-07-18 13:55:34	165	0.065755
2025-07-18 13:55:35	166	0.070351
2025-07-18 13:55:36	167	0.065426
2025-07-18 13:55:37	168	0.067396
2025-07-18 13:55:38	169	0.067396
2025-07-18 13:55:39	170	0.063457
2025-07-18 13:55:40	171	0.069694
2025-07-18 13:55:41	172	0.071007
2025-07-18 13:55:43	174	0.071992
2025-07-18 13:55:44	175	0.067724
2025-07-18 13:55:44	175	0.067724
2025-07-18 13:55:45	176	0.070351
2025-07-18 13:55:46	177	0.063785
2025-07-18 13:55:47	178	0.067068
2025-07-18 13:55:48	179	0.070679
2025-07-18 13:55:49	180	0.070679
2025-07-18 13:55:50	181	0.065755
2025-07-18 13:55:51	182	0.063128
2025-07-18 13:55:52	183	0.070023
2025-07-18 13:55:53	184	0.068381
2025-07-18 13:55:54	185	0.070351
2025-07-18 13:55:55	186	0.06477
2025-07-18 13:55:56	187	0.06674
2025-07-18 13:55:57	188	0.071664
2025-07-18 13:55:59	190	0.062143
2025-07-18 13:56:00	191	0.070023
2025-07-18 13:56:01	192	0.070351
2025-07-18 13:56:02	193	0.073962
2025-07-18 13:56:02	193	0.067396
2025-07-18 13:56:04	195	0.069038
2025-07-18 13:56:04	195	0.068709
2025-07-18 13:56:06	197	0.069038
2025-07-18 13:56:07	198	0.067724
2025-07-18 13:56:08	199	0.067396
2025-07-18 13:56:09	200	0.071664
2025-07-18 13:56:10	201	0.067724
2025-07-18 13:56:10	201	0.073962
2025-07-18 13:56:11	202	0.072977
2025-07-18 13:56:12	203	0.065755
2025-07-18 13:56:13	204	0.067068
2025-07-18 13:56:14	205	0.072649
2025-07-18 13:56:15	206	0.069038
2025-07-18 13:56:17	208	0.067396
2025-07-18 13:56:17	208	0.067724
2025-07-18 13:56:18	209	0.068709
2025-07-18 13:56:19	210	0.065426
2025-07-18 13:56:20	211	0.069366
2025-07-18 13:56:21	212	0.065426
2025-07-18 13:56:22	213	0.06477
2025-07-18 13:56:23	214	0.067396
2025-07-18 13:56:25	216	0.070679
2025-07-18 13:56:26	217	0.063785
2025-07-18 13:56:27	218	0.071992
2025-07-18 13:56:28	219	0.068709
2025-07-18 13:56:29	220	0.073634
2025-07-18 13:56:30	221	0.066411
2025-07-18 13:56:31	222	0.068053
2025-07-18 13:56:32	223	0.068381
2025-07-18 13:56:33	224	0.068709
2025-07-18 13:56:34	225	0.07626
2025-07-18 13:56:35	226	0.068709
2025-07-18 13:56:35	226	0.070023
2025-07-18 13:56:36	227	0.065098
2025-07-18 13:56:37	228	0.069366
2025-07-18 13:56:39	230	0.062143
2025-07-18 13:56:39	230	0.067396
2025-07-18 13:56:40	231	0.06477
2025-07-18 13:56:41	232	0.068053
2025-07-18 13:56:42	233	0.072977
2025-07-18 13:56:43	234	0.075275
2025-07-18 13:56:44	235	0.070023
2025-07-18 13:56:45	236	0.071664
2025-07-18 13:56:46	237	0.063785
2025-07-18 13:56:47	238	0.071992
2025-07-18 13:56:48	239	0.069694
2025-07-18 13:56:49	240	0.069038
2025-07-18 13:56:50	241	0.066083
2025-07-18 13:56:51	242	0.066411
2025-07-18 13:56:52	243	0.071336
2025-07-18 13:56:53	244	0.072649
2025-07-18 13:56:54	245	0.065426
2025-07-18 13:56:55	246	0.070679
2025-07-18 13:56:56	247	0.069038
2025-07-18 13:56:57	248	0.066083
2025-07-18 13:56:58	249	0.068709
2025-07-18 13:56:59	250	0.069038
2025-07-18 13:57:00	251	0.067724
2025-07-18 13:57:01	252	0.070023
2025-07-18 13:57:02	253	0.069038
2025-07-18 13:57:02	253	0.068381
2025-07-18 13:57:03	254	0.070679
2025-07-18 13:57:04	255	0.069038
2025-07-18 13:57:05	256	0.065426
2025-07-18 13:57:06	257	0.063457
2025-07-18 13:57:07	258	0.066083
2025-07-18 13:57:08	259	0.067396
2025-07-18 13:57:09	260	0.067396
2025-07-18 13:57:10	261	0.06477
2025-07-18 13:57:11	262	0.064441
2025-07-18 13:57:12	263	0.070023
2025-07-18 13:57:13	264	0.063457
2025-07-18 13:57:14	265	0.071992
2025-07-18 13:57:15	266	0.071336
2025-07-18 13:57:16	267	0.068053
2025-07-18 13:57:17	268	0.068709
2025-07-18 13:57:18	269	0.069694
2025-07-18 13:57:19	270	0.069366
2025-07-18 13:57:20	271	0.069366
2025-07-18 13:57:21	272	0.066083
2025-07-18 13:57:22	273	0.065098
2025-07-18 13:57:23	274	0.067724
2025-07-18 13:57:24	275	0.067724
2025-07-18 13:57:25	276	0.065098
2025-07-18 13:57:25	276	0.065755
2025-07-18 13:57:26	277	0.070351
2025-07-18 13:57:27	278	0.066083
2025-07-18 13:57:28	279	0.071664
2025-07-18 13:57:29	280	0.068053
2025-07-18 13:57:30	281	0.066411
2025-07-18 13:57:31	282	0.069038
2025-07-18 13:57:32	283	0.068381
2025-07-18 13:57:33	284	0.070351
2025-07-18 13:57:34	285	0.069366
2025-07-18 13:57:35	286	0.072977
2025-07-18 13:57:36	287	0.066411
2025-07-18 13:57:37	288	0.070023
2025-07-18 13:57:38	289	0.065755
2025-07-18 13:57:39	290	0.06674
2025-07-18 13:57:40	291	0.067068
2025-07-18 13:57:41	292	0.063128
2025-07-18 13:57:42	293	0.068053
2025-07-18 13:57:43	294	0.067724
2025-07-18 13:57:44	295	0.067068
2025-07-18 13:57:45	296	0.064113
2025-07-18 13:57:46	297	0.063457
2025-07-18 13:57:47	298	0.062143
2025-07-18 13:57:48	299	0.062472
2025-07-18 13:57:49	300	0.069694
2025-07-18 13:57:50	301	0.065098
2025-07-18 13:57:51	302	0.068381
2025-07-18 13:57:51	302	0.070351
2025-07-18 13:57:52	303	0.070679
2025-07-18 13:57:53	304	0.070351
2025-07-18 13:57:54	305	0.067068
2025-07-18 13:57:55	306	0.068053
2025-07-18 13:57:56	307	0.071336
2025-07-18 13:57:57	308	0.063128
2025-07-18 13:57:58	309	0.066411
2025-07-18 13:57:59	310	0.071007
2025-07-18 13:58:00	311	0.073634
2025-07-18 13:58:01	312	0.067724
2025-07-18 13:58:02	313	0.071007
2025-07-18 13:58:03	314	0.067724
2025-07-18 13:58:04	315	0.064113
2025-07-18 13:58:05	316	0.068381
2025-07-18 13:58:06	317	0.071336
2025-07-18 13:58:07	318	0.06674
2025-07-18 13:58:08	319	0.067396
2025-07-18 13:58:09	320	0.068709
2025-07-18 13:58:10	321	0.066083
2025-07-18 13:58:11	322	0.063128
2025-07-18 13:58:12	323	0.068053
2025-07-18 13:58:13	324	0.071664
2025-07-18 13:58:14	325	0.060502
2025-07-18 13:58:15	326	0.073306
2025-07-18 13:58:16	327	0.065755
2025-07-18 13:58:17	328	0.073306
2025-07-18 13:58:17	328	0.071007
2025-07-18 13:58:19	330	0.069694
2025-07-18 13:58:19	330	0.071992
2025-07-18 13:58:20	331	0.065755
2025-07-18 13:58:21	332	0.074947
2025-07-18 13:58:22	333	0.067396
2025-07-18 13:58:23	334	0.070023
2025-07-18 13:58:24	335	0.066083
2025-07-18 13:58:25	336	0.07429
2025-07-18 13:58:26	337	0.06674
2025-07-18 13:58:27	338	-0.012381
2025-07-18 13:58:28	339	0.057547
2025-07-18 13:58:29	340	0.063457
2025-07-18 13:58:30	341	0.063457
2025-07-18 13:58:31	342	0.070679
2025-07-18 13:58:32	343	0.069694
2025-07-18 13:58:33	344	0.069694
2025-07-18 13:58:34	345	0.072977
2025-07-18 13:58:35	346	0.071336
2025-07-18 13:58:36	347	0.071336
2025-07-18 13:58:37	348	0.084139
2025-07-18 13:58:38	349	0.096287
2025-07-18 13:58:39	350	0.111388
2025-07-18 13:58:40	351	0.134369
2025-07-18 13:58:41	352	0.160633
2025-07-18 13:58:42	353	0.203312
2025-07-18 13:58:43	354	0.24435
2025-07-18 13:58:44	355	0.294908
2025-07-18 13:58:45	356	0.339229
2025-07-18 13:58:46	357	0.396025
2025-07-18 13:58:48	359	0.452164
2025-07-18 13:58:49	360	0.471862
2025-07-18 13:58:49	360	0.485322
2025-07-18 13:58:51	362	0.503707
2025-07-18 13:58:52	363	0.504035
2025-07-18 13:58:53	364	0.501409
2025-07-18 13:58:54	365	0.505349
2025-07-18 13:58:55	366	0.494186
2025-07-18 13:58:56	367	0.488934
2025-07-18 13:58:57	368	0.475802
2025-07-18 13:58:58	369	0.467266
2025-07-18 13:58:59	370	0.461685
2025-07-18 13:59:00	371	0.451179
2025-07-18 13:59:01	372	0.442972
2025-07-18 13:59:02	373	0.425243
2025-07-18 13:59:03	374	0.408828
2025-07-18 13:59:04	375	0.400949
2025-07-18 13:59:05	376	0.383549
2025-07-18 13:59:06	377	0.375342
2025-07-18 13:59:07	378	0.363523
2025-07-18 13:59:08	379	0.353017
2025-07-18 13:59:09	380	0.339229
2025-07-18 13:59:10	381	0.332006
2025-07-18 13:59:11	382	0.314934
2025-07-18 13:59:12	383	0.30607
2025-07-18 13:59:13	384	0.286701
2025-07-18 13:59:14	385	0.283746
2025-07-18 13:59:15	386	0.271927
2025-07-18 13:59:16	387	0.258139
2025-07-18 13:59:17	388	0.251244
2025-07-18 13:59:18	389	0.239097
2025-07-18 13:59:19	390	0.226622
2025-07-18 13:59:20	391	0.218414
2025-07-18 13:59:21	392	0.20955
2025-07-18 13:59:22	393	0.198388
2025-07-18 13:59:23	394	0.185256
2025-07-18 13:59:24	395	0.185584
2025-07-18 13:59:25	396	0.177377
2025-07-18 13:59:26	397	0.166543
2025-07-18 13:59:27	398	0.153739
2025-07-18 13:59:28	399	0.154067
2025-07-18 13:59:29	400	0.139622
2025-07-18 13:59:30	401	0.131743
2025-07-18 13:59:31	402	0.131415
2025-07-18 13:59:32	403	0.120909
2025-07-18 13:59:33	404	0.118939
2025-07-18 13:59:34	405	0.116969
2025-07-18 13:59:35	406	0.108434
2025-07-18 13:59:36	407	0.110075
2025-07-18 13:59:37	408	0.098256
2025-07-18 13:59:39	410	0.094973
2025-07-18 13:59:39	410	0.092675
2025-07-18 13:59:40	411	0.088407
2025-07-18 13:59:41	412	0.089721
2025-07-18 13:59:42	413	0.086438
2025-07-18 13:59:43	414	0.087094
2025-07-18 13:59:44	415	0.081841
2025-07-18 13:59:45	416	0.080856
2025-07-18 13:59:46	417	0.077902
2025-07-18 13:59:47	418	0.072649
2025-07-18 13:59:48	419	0.078887
2025-07-18 13:59:49	420	0.073634
2025-07-18 13:59:50	421	0.069366
2025-07-18 13:59:51	422	0.071336
2025-07-18 13:59:52	423	0.072977
2025-07-18 13:59:53	424	0.071007
2025-07-18 13:59:54	425	0.067724
2025-07-18 13:59:55	426	0.067396
2025-07-18 13:59:56	427	0.070023
2025-07-18 13:59:57	428	0.074947
2025-07-18 13:59:58	429	0.06674
2025-07-18 13:59:59	430	0.071336
2025-07-18 14:00:00	431	0.067396
2025-07-18 14:00:01	432	0.069366
2025-07-18 14:00:02	433	0.074947
2025-07-18 14:00:03	434	0.065426
2025-07-18 14:00:04	435	0.068709
2025-07-18 14:00:05	436	0.067068
2025-07-18 14:00:06	437	0.069694
2025-07-18 14:00:07	438	0.069366
2025-07-18 14:00:08	439	0.070023
2025-07-18 14:00:09	440	0.065426
2025-07-18 14:00:10	441	0.068709
2025-07-18 14:00:11	442	0.069038
2025-07-18 14:00:12	443	0.070679
2025-07-18 14:00:13	444	0.065755
2025-07-18 14:00:14	445	0.071664
2025-07-18 14:00:15	446	0.070023
2025-07-18 14:00:16	447	0.06477
2025-07-18 14:00:17	448	0.065098
2025-07-18 14:00:18	449	0.065426
2025-07-18 14:00:19	450	0.064113
2025-07-18 14:00:20	451	0.063785
2025-07-18 14:00:21	452	0.070023
2025-07-18 14:00:22	453	0.067068
2025-07-18 14:00:23	454	0.069366
2025-07-18 14:00:24	455	0.070679
2025-07-18 14:00:25	456	0.06674
2025-07-18 14:00:26	457	0.06674
2025-07-18 14:00:27	458	0.071336
2025-07-18 14:00:28	459	0.066083
2025-07-18 14:00:29	460	0.070351
2025-07-18 14:00:30	461	0.070023
2025-07-18 14:00:31	462	0.067068
2025-07-18 14:00:32	463	0.068709
2025-07-18 14:00:33	464	0.069038
2025-07-18 14:00:34	465	0.068709
2025-07-18 14:00:35	466	0.068053
2025-07-18 14:00:36	467	0.067724
2025-07-18 14:00:37	468	0.063128
2025-07-18 14:00:38	469	0.070351
2025-07-18 14:00:39	470	0.0628
2025-07-18 14:00:40	471	0.081513
2025-07-18 14:00:41	472	0.070679
2025-07-18 14:00:42	473	0.067068
2025-07-18 14:00:43	474	0.069038
2025-07-18 14:00:44	475	0.072321
2025-07-18 14:00:45	476	0.071336
2025-07-18 14:00:46	477	0.067396
2025-07-18 14:00:47	478	0.071007
2025-07-18 14:00:48	479	0.066083
2025-07-18 14:00:49	480	0.072977
2025-07-18 14:00:49	480	0.068709
2025-07-18 14:00:51	482	0.068381
2025-07-18 14:00:51	482	0.069694
2025-07-18 14:00:53	484	0.069366
2025-07-18 14:00:54	485	0.068709
2025-07-18 14:00:55	486	0.066411
2025-07-18 14:00:56	487	0.06674
2025-07-18 14:00:57	488	0.070023
2025-07-18 14:00:57	488	0.067396
2025-07-18 14:00:58	489	0.070023
2025-07-18 14:00:59	490	0.071664
2025-07-18 14:01:00	491	0.069038
2025-07-18 14:01:02	493	0.071992
2025-07-18 14:01:02	493	0.065098
2025-07-18 14:01:03	494	0.07429
2025-07-18 14:01:04	495	0.075275
2025-07-18 14:01:05	496	0.068381
2025-07-18 14:01:06	497	0.067396
2025-07-18 14:01:07	498	0.065098
2025-07-18 14:01:08	499	0.07429
2025-07-18 14:01:09	500	0.073634
2025-07-18 14:01:10	501	0.065098
2025-07-18 14:01:11	502	0.068381
2025-07-18 14:01:12	503	0.069366
2025-07-18 14:01:13	504	0.070023
2025-07-18 14:01:14	505	0.065426
2025-07-18 14:01:15	506	0.06477
2025-07-18 14:01:16	507	0.068381
2025-07-18 14:01:17	508	0.071664
2025-07-18 14:01:18	509	0.070679
2025-07-18 14:01:19	510	0.069694
2025-07-18 14:01:20	511	0.074619
2025-07-18 14:01:21	512	0.067724
2025-07-18 14:01:21	512	0.072321
2025-07-18 14:01:22	513	0.070679
2025-07-18 14:01:23	514	0.071336
2025-07-18 14:01:24	515	0.07626
2025-07-18 14:01:25	516	0.067068
2025-07-18 14:01:26	517	0.069366
2025-07-18 14:01:27	518	0.070351
2025-07-18 14:01:28	519	0.065098
2025-07-18 14:01:29	520	0.071664
2025-07-18 14:01:30	521	0.06674
2025-07-18 14:01:31	522	0.068053
2025-07-18 14:01:32	523	0.066411
2025-07-18 14:01:33	524	0.071336
2025-07-18 14:01:34	525	0.070679
2025-07-18 14:01:35	526	0.067396
2025-07-18 14:01:36	527	0.074619
2025-07-18 14:01:37	528	0.068709
2025-07-18 14:01:38	529	0.065098
2025-07-18 14:01:39	530	0.068709
2025-07-18 14:01:40	531	0.064113
2025-07-18 14:01:41	532	0.070023
2025-07-18 14:01:42	533	0.068709
2025-07-18 14:01:43	534	0.072321
2025-07-18 14:01:44	535	0.070023
2025-07-18 14:01:45	536	0.070351
2025-07-18 14:01:46	537	0.066411
2025-07-18 14:01:47	538	0.065755
2025-07-18 14:01:48	539	0.066083
2025-07-18 14:01:48	539	0.069694
2025-07-18 14:01:49	540	0.069694
2025-07-18 14:01:50	541	0.067724
2025-07-18 14:01:51	542	0.070023
2025-07-18 14:01:52	543	0.066411
2025-07-18 14:01:53	544	0.070351
2025-07-18 14:01:54	545	0.066411
2025-07-18 14:01:55	546	0.066083
2025-07-18 14:01:56	547	0.067068
2025-07-18 14:01:57	548	0.069038
2025-07-18 14:01:58	549	0.06477
2025-07-18 14:01:59	550	0.066083
2025-07-18 14:02:00	551	0.065426
2025-07-18 14:02:01	552	0.065426
2025-07-18 14:02:02	553	0.067724
2025-07-18 14:02:03	554	0.067396
2025-07-18 14:02:04	555	0.063457
2025-07-18 14:02:05	556	0.068709
2025-07-18 14:02:06	557	0.071664
2025-07-18 14:02:07	558	0.062472
2025-07-18 14:02:08	559	0.069694
2025-07-18 14:02:09	560	0.068053
2025-07-18 14:02:10	561	0.065426
2025-07-18 14:02:11	562	0.066411
2025-07-18 14:02:12	563	0.070679
2025-07-18 14:02:12	563	0.068709
2025-07-18 14:02:13	564	0.069366
2025-07-18 14:02:14	565	0.068053
2025-07-18 14:02:15	566	0.063785
2025-07-18 14:02:16	567	0.071007
2025-07-18 14:02:17	568	0.065755
2025-07-18 14:02:18	569	0.068381
2025-07-18 14:02:20	571	0.065755
2025-07-18 14:02:20	571	0.06674
2025-07-18 14:02:21	572	0.068709
2025-07-18 14:02:22	573	0.0628
2025-07-18 14:02:23	574	0.06674
2025-07-18 14:02:24	575	0.068709
2025-07-18 14:02:25	576	0.071336
2025-07-18 14:02:26	577	0.066083
2025-07-18 14:02:27	578	0.065426
2025-07-18 14:02:28	579	0.066411
2025-07-18 14:02:29	580	0.066411
2025-07-18 14:02:30	581	0.067396
2025-07-18 14:02:31	582	0.067068
2025-07-18 14:02:32	583	0.06674
2025-07-18 14:02:33	584	0.065098
2025-07-18 14:02:34	585	0.07429
2025-07-18 14:02:35	586	0.070351
2025-07-18 14:02:36	587	0.065755
2025-07-18 14:02:37	588	0.069694
2025-07-18 14:02:38	589	0.067724
2025-07-18 14:02:39	590	0.071664
2025-07-18 14:02:40	591	0.067396
2025-07-18 14:02:40	591	0.070023
2025-07-18 14:02:41	592	0.068709
2025-07-18 14:02:42	593	0.069694
2025-07-18 14:02:44	595	0.060174
2025-07-18 14:02:45	596	0.069366
2025-07-18 14:02:46	597	0.069694
2025-07-18 14:02:47	598	0.070351
2025-07-18 14:02:48	599	0.072977
2025-07-18 14:02:49	600	0.069366
2025-07-18 14:02:50	601	0.06674
2025-07-18 14:02:51	602	0.068381
2025-07-18 14:02:52	603	0.063128
2025-07-18 14:02:53	604	0.069366
2025-07-18 14:02:54	605	0.068709
2025-07-18 14:02:55	606	0.064113
2025-07-18 14:02:56	607	0.070351
2025-07-18 14:02:57	608	0.069038
2025-07-18 14:02:58	609	0.070023
2025-07-18 14:02:59	610	0.064441
2025-07-18 14:03:00	611	0.065426
2025-07-18 14:03:01	612	0.070351
2025-07-18 14:03:01	612	0.067724
2025-07-18 14:03:03	614	0.071007
2025-07-18 14:03:04	615	0.071992
2025-07-18 14:03:05	616	0.066083
2025-07-18 14:03:05	616	0.066411
2025-07-18 14:03:07	618	0.071992
2025-07-18 14:03:07	618	0.070679
2025-07-18 14:03:08	619	0.068381
2025-07-18 14:03:10	621	0.070023
2025-07-18 14:03:10	621	0.067068
2025-07-18 14:03:11	622	0.072977
2025-07-18 14:03:12	623	0.069038
2025-07-18 14:03:13	624	0.070351
2025-07-18 14:03:14	625	0.067068
2025-07-18 14:03:15	626	0.067396
2025-07-18 14:03:17	628	0.07429
2025-07-18 14:03:18	629	0.069038
2025-07-18 14:03:19	630	0.068709
2025-07-18 14:03:20	631	0.065755
2025-07-18 14:03:21	632	0.071007
2025-07-18 14:03:21	632	0.068053
2025-07-18 14:03:22	633	0.067396
2025-07-18 14:03:23	634	0.069038
2025-07-18 14:03:24	635	0.066411
2025-07-18 14:03:26	637	0.068053
2025-07-18 14:03:27	638	0.0628
2025-07-18 14:03:28	639	0.067724
2025-07-18 14:03:29	640	0.071336
2025-07-18 14:03:30	641	0.06674
2025-07-18 14:03:31	642	0.068381
2025-07-18 14:03:32	643	0.072321
2025-07-18 14:03:34	645	0.070023
2025-07-18 14:03:35	646	0.072649
2025-07-18 14:03:36	647	0.063457
2025-07-18 14:03:37	648	0.06477
2025-07-18 14:03:38	649	0.067068
2025-07-18 14:03:39	650	0.068053
2025-07-18 14:03:40	651	0.063128
2025-07-18 14:03:41	652	0.070351
2025-07-18 14:03:42	653	0.063785
2025-07-18 14:03:43	654	0.069366
2025-07-18 14:03:44	655	0.063457
2025-07-18 14:03:45	656	0.070023
2025-07-18 14:03:46	657	0.063128
2025-07-18 14:03:47	658	0.070351
2025-07-18 14:03:48	659	0.065426
2025-07-18 14:03:49	660	0.067068
2025-07-18 14:03:50	661	0.058532
2025-07-18 14:03:51	662	0.068053
2025-07-18 14:03:52	663	0.072977
2025-07-18 14:03:53	664	0.070023
2025-07-18 14:03:54	665	0.069694
2025-07-18 14:03:55	666	0.067724
2025-07-18 14:03:56	667	0.068381
2025-07-18 14:03:57	668	0.068053
2025-07-18 14:03:58	669	0.06477
2025-07-18 14:03:59	670	0.063785
2025-07-18 14:04:00	671	0.070679
2025-07-18 14:04:01	672	0.073306
2025-07-18 14:04:02	673	0.074947
2025-07-18 14:04:03	674	0.071664
2025-07-18 14:04:04	675	0.071336
2025-07-18 14:04:05	676	0.062143
2025-07-18 14:04:06	677	0.070679
2025-07-18 14:04:08	679	0.067068
2025-07-18 14:04:09	680	0.063128
2025-07-18 14:04:09	680	0.067724
2025-07-18 14:04:10	681	0.072321
2025-07-18 14:04:11	682	0.06674
2025-07-18 14:04:12	683	0.075932
2025-07-18 14:04:13	684	0.064113
2025-07-18 14:04:14	685	0.068053
2025-07-18 14:04:15	686	0.069694
2025-07-18 14:04:16	687	0.069694
2025-07-18 14:04:17	688	0.067724
2025-07-18 14:04:18	689	0.073634
2025-07-18 14:04:19	690	0.069038
2025-07-18 14:04:20	691	0.068053
2025-07-18 14:04:21	692	0.068053
2025-07-18 14:04:22	693	0.074947
2025-07-18 14:04:23	694	0.067724
2025-07-18 14:04:24	695	0.072649
2025-07-18 14:04:25	696	0.073634
2025-07-18 14:04:26	697	0.064113
2025-07-18 14:04:27	698	0.063128
2025-07-18 14:04:28	699	0.067396
2025-07-18 14:04:29	700	0.064441
2025-07-18 14:04:30	701	0.072321
2025-07-18 14:04:31	702	0.068709
2025-07-18 14:04:32	703	0.068381
2025-07-18 14:04:33	704	0.071992
2025-07-18 14:04:34	705	0.073634
2025-07-18 14:04:35	706	0.074947
2025-07-18 14:04:36	707	0.066411
2025-07-18 14:04:37	708	0.071664
2025-07-18 14:04:38	709	0.069694
2025-07-18 14:04:39	710	0.068053
2025-07-18 14:04:40	711	0.06477
2025-07-18 14:04:41	712	0.072321
2025-07-18 14:04:42	713	0.068709
2025-07-18 14:04:43	714	0.069038
2025-07-18 14:04:44	715	0.067724
2025-07-18 14:04:45	716	0.063128
2025-07-18 14:04:46	717	0.067724
2025-07-18 14:04:47	718	0.071992
2025-07-18 14:04:48	719	0.067724
2025-07-18 14:04:49	720	0.071007
2025-07-18 14:04:50	721	0.06674
2025-07-18 14:04:51	722	0.069038
2025-07-18 14:04:52	723	0.065426
2025-07-18 14:04:53	724	0.070679
2025-07-18 14:04:54	725	0.069366
2025-07-18 14:04:55	726	0.06674
2025-07-18 14:04:56	727	0.069694
2025-07-18 14:04:57	728	0.071007
2025-07-18 14:04:58	729	0.069366
2025-07-18 14:04:59	730	0.0628
2025-07-18 14:05:00	731	0.068053
2025-07-18 14:05:01	732	0.073962
2025-07-18 14:05:02	733	0.067724
2025-07-18 14:05:03	734	0.07429
2025-07-18 14:05:04	735	0.073962
2025-07-18 14:05:05	736	0.068381
2025-07-18 14:05:06	737	0.067724
2025-07-18 14:05:07	738	0.070023
2025-07-18 14:05:08	739	0.070679
2025-07-18 14:05:09	740	0.071664
2025-07-18 14:05:10	741	0.072649
2025-07-18 14:05:11	742	0.068053
2025-07-18 14:05:12	743	0.071664
2025-07-18 14:05:13	744	0.066083
2025-07-18 14:05:14	745	0.06477
2025-07-18 14:05:15	746	0.068381
2025-07-18 14:05:16	747	0.067396
2025-07-18 14:05:16	747	0.072977
2025-07-18 14:05:18	749	0.069694
2025-07-18 14:05:19	750	0.065098
2025-07-18 14:05:20	751	0.073306
2025-07-18 14:05:21	752	0.067068
2025-07-18 14:05:22	753	0.06674
2025-07-18 14:05:23	754	0.067396
2025-07-18 14:05:24	755	0.068381
2025-07-18 14:05:25	756	0.071336
2025-07-18 14:05:26	757	0.065426
2025-07-18 14:05:27	758	0.067396
2025-07-18 14:05:28	759	0.071336
2025-07-18 14:05:29	760	0.070679
2025-07-18 14:05:29	760	0.070679
2025-07-18 14:05:31	762	0.070679
2025-07-18 14:05:32	763	0.069366
2025-07-18 14:05:33	764	0.069366
2025-07-18 14:05:34	765	0.070679
2025-07-18 14:05:35	766	0.069694
2025-07-18 14:05:36	767	0.064113
2025-07-18 14:05:37	768	0.071992
2025-07-18 14:05:38	769	0.070351
2025-07-18 14:05:39	770	0.072321
2025-07-18 14:05:39	770	0.067724
2025-07-18 14:05:40	771	0.069366
2025-07-18 14:05:41	772	0.065426
2025-07-18 14:05:43	774	0.066411
2025-07-18 14:05:43	774	0.065098
2025-07-18 14:05:44	775	0.071007
2025-07-18 14:05:45	776	0.065755
2025-07-18 14:05:46	777	0.071007
2025-07-18 14:05:47	778	0.065755
2025-07-18 14:05:48	779	0.072321
2025-07-18 14:05:49	780	0.073306
2025-07-18 14:05:50	781	0.068381
2025-07-18 14:05:51	782	0.069038
2025-07-18 14:05:52	783	0.06083
2025-07-18 14:05:53	784	0.067724
2025-07-18 14:05:54	785	0.064441
2025-07-18 14:05:55	786	0.067396
2025-07-18 14:05:56	787	0.067724
2025-07-18 14:05:57	788	0.064113
2025-07-18 14:05:58	789	0.062472
2025-07-18 14:05:59	790	0.071336
2025-07-18 14:06:00	791	0.067724
2025-07-18 14:06:01	792	0.069694
2025-07-18 14:06:02	793	0.067396
2025-07-18 14:06:02	793	0.070023
2025-07-18 14:06:03	794	0.070679
2025-07-18 14:06:04	795	0.069366
2025-07-18 14:06:05	796	0.070679
2025-07-18 14:06:06	797	0.067396
2025-07-18 14:06:07	798	0.069366
2025-07-18 14:06:08	799	0.068381
2025-07-18 14:06:09	800	0.068709
2025-07-18 14:06:10	801	0.065426
2025-07-18 14:06:11	802	0.068053
2025-07-18 14:06:12	803	0.062472
2025-07-18 14:06:13	804	0.070679
2025-07-18 14:06:14	805	0.070351
2025-07-18 14:06:15	806	0.071992
2025-07-18 14:06:16	807	0.067724
2025-07-18 14:06:17	808	0.067396
2025-07-18 14:06:18	809	0.066083
2025-07-18 14:06:19	810	0.073634
2025-07-18 14:06:20	811	0.07429
2025-07-18 14:06:21	812	0.067396
2025-07-18 14:06:22	813	0.069038
2025-07-18 14:06:23	814	0.067396
2025-07-18 14:06:24	815	0.070679
2025-07-18 14:06:25	816	0.064113
2025-07-18 14:06:26	817	0.06674
2025-07-18 14:06:26	817	0.070679
2025-07-18 14:06:27	818	0.070023
2025-07-18 14:06:28	819	0.067068
2025-07-18 14:06:29	820	0.065755
2025-07-18 14:06:31	822	0.066411
2025-07-18 14:06:31	822	0.067724
2025-07-18 14:06:32	823	0.065098
2025-07-18 14:06:33	824	0.064441
2025-07-18 14:06:34	825	0.071664
2025-07-18 14:06:35	826	0.069038
2025-07-18 14:06:36	827	0.069366
2025-07-18 14:06:37	828	0.067396
2025-07-18 14:06:38	829	0.071664
2025-07-18 14:06:39	830	0.073306
2025-07-18 14:06:40	831	0.071336
2025-07-18 14:06:41	832	0.069366
2025-07-18 14:06:42	833	0.071664
2025-07-18 14:06:43	834	0.068709
2025-07-18 14:06:44	835	0.065755
2025-07-18 14:06:45	836	0.074619
2025-07-18 14:06:46	837	0.071007
2025-07-18 14:06:47	838	0.068053
2025-07-18 14:06:48	839	0.07429
2025-07-18 14:06:49	840	0.072649
2025-07-18 14:06:50	841	0.070351
2025-07-18 14:06:51	842	0.066411
2025-07-18 14:06:52	843	0.065098
2025-07-18 14:06:53	844	0.070679
2025-07-18 14:06:53	844	0.068709
2025-07-18 14:06:54	845	0.073634
2025-07-18 14:06:56	847	0.067068
2025-07-18 14:06:56	847	0.068381
2025-07-18 14:06:57	848	0.068381
2025-07-18 14:06:58	849	0.075275
2025-07-18 14:06:59	850	0.073962
2025-07-18 14:07:00	851	0.0628
2025-07-18 14:07:01	852	0.070023
2025-07-18 14:07:02	853	0.066083
2025-07-18 14:07:03	854	0.065426
2025-07-18 14:07:04	855	0.068053
2025-07-18 14:07:05	856	0.063785
2025-07-18 14:07:06	857	0.064113
2025-07-18 14:07:07	858	0.069694
2025-07-18 14:07:08	859	0.068381
2025-07-18 14:07:09	860	0.065098
2025-07-18 14:07:10	861	0.068053
2025-07-18 14:07:11	862	0.074947
2025-07-18 14:07:12	863	0.068381
2025-07-18 14:07:13	864	0.067396
2025-07-18 14:07:14	865	0.070023
2025-07-18 14:07:15	866	0.068709
2025-07-18 14:07:16	867	0.072977
2025-07-18 14:07:17	868	0.065426
2025-07-18 14:07:18	869	0.066083
2025-07-18 14:07:19	870	0.069694
2025-07-18 14:07:20	871	0.067724
2025-07-18 14:07:21	872	0.069694
2025-07-18 14:07:22	873	0.068709
2025-07-18 14:07:23	874	0.072649
2025-07-18 14:07:23	874	0.069038
2025-07-18 14:07:24	875	0.066083
2025-07-18 14:07:26	877	0.074947
2025-07-18 14:07:26	877	0.072977
2025-07-18 14:07:28	879	0.067396
2025-07-18 14:07:29	880	0.065098
2025-07-18 14:07:30	881	0.068709
2025-07-18 14:07:31	882	0.072649
2025-07-18 14:07:32	883	0.069038
2025-07-18 14:07:33	884	0.068053
2025-07-18 14:07:34	885	0.069366
2025-07-18 14:07:35	886	0.064441
2025-07-18 14:07:36	887	0.073962
2025-07-18 14:07:37	888	0.068709
2025-07-18 14:07:38	889	0.071336
2025-07-18 14:07:39	890	0.069366
2025-07-18 14:07:40	891	0.069366
2025-07-18 14:07:41	892	0.071664
2025-07-18 14:07:42	893	0.074947
2025-07-18 14:07:43	894	0.067724
2025-07-18 14:07:44	895	0.064113
2025-07-18 14:07:45	896	0.070023
2025-07-18 14:07:46	897	0.071664
2025-07-18 14:07:46	897	0.067724
2025-07-18 14:07:47	898	0.069694
2025-07-18 14:07:48	899	0.065755
2025-07-18 14:07:49	900	0.067396
2025-07-18 14:07:50	901	0.063128
2025-07-18 14:07:51	902	0.06674
2025-07-18 14:07:52	903	0.06477
2025-07-18 14:07:53	904	0.065755
2025-07-18 14:07:54	905	0.065755
2025-07-18 14:07:55	906	0.067068
2025-07-18 14:07:56	907	0.068709
2025-07-18 14:07:57	908	0.068709
2025-07-18 14:07:58	909	0.071007
2025-07-18 14:07:59	910	0.072321
2025-07-18 14:08:00	911	0.070023
2025-07-18 14:08:01	912	0.070023
2025-07-18 14:08:02	913	0.071336
2025-07-18 14:08:04	915	0.068709
2025-07-18 14:08:05	916	0.067396
2025-07-18 14:08:06	917	0.063785
2025-07-18 14:08:07	918	0.071992
2025-07-18 14:08:08	919	0.069038
2025-07-18 14:08:09	920	0.071664
2025-07-18 14:08:10	921	0.066411
2025-07-18 14:08:12	923	0.072977
2025-07-18 14:08:13	924	0.067724
2025-07-18 14:08:13	924	0.068709
2025-07-18 14:08:14	925	0.071664
2025-07-18 14:08:15	926	0.065755
2025-07-18 14:08:16	927	0.067396
2025-07-18 14:08:17	928	0.070679
2025-07-18 14:08:18	929	0.072977
2025-07-18 14:08:19	930	0.063785
2025-07-18 14:08:20	931	0.069038
2025-07-18 14:08:21	932	0.071664
2025-07-18 14:08:22	933	0.065755
2025-07-18 14:08:23	934	0.065755
2025-07-18 14:08:24	935	0.072977
2025-07-18 14:08:25	936	0.068709
2025-07-18 14:08:26	937	0.067724
2025-07-18 14:08:27	938	0.068053
2025-07-18 14:08:28	939	0.072977
2025-07-18 14:08:29	940	0.067068
2025-07-18 14:08:30	941	0.069038
2025-07-18 14:08:31	942	0.068381
2025-07-18 14:08:32	943	0.073634
2025-07-18 14:08:33	944	0.070679
2025-07-18 14:08:34	945	0.070351
2025-07-18 14:08:35	946	0.070679
2025-07-18 14:08:36	947	0.066411
2025-07-18 14:08:37	948	0.065426
2025-07-18 14:08:38	949	0.070351
2025-07-18 14:08:40	951	0.070351
2025-07-18 14:08:40	951	0.069694
2025-07-18 14:08:41	952	0.074947
2025-07-18 14:08:42	953	0.065098
2025-07-18 14:08:43	954	0.069038
2025-07-18 14:08:45	956	0.070679
2025-07-18 14:08:46	957	0.070351
2025-07-18 14:08:46	957	0.066411
2025-07-18 14:08:47	958	0.072321
2025-07-18 14:08:48	959	0.070023
2025-07-18 14:08:49	960	0.063457
2025-07-18 14:08:50	961	0.066083
2025-07-18 14:08:51	962	0.065755
2025-07-18 14:08:52	963	0.065098
2025-07-18 14:08:53	964	0.069038
2025-07-18 14:08:54	965	0.067396
2025-07-18 14:08:55	966	0.06674
2025-07-18 14:08:56	967	0.069366
2025-07-18 14:08:57	968	0.069694
2025-07-18 14:08:58	969	0.06083
2025-07-18 14:08:59	970	0.062472
2025-07-18 14:09:00	971	0.065098
2025-07-18 14:09:01	972	0.069694
2025-07-18 14:09:02	973	0.070023
2025-07-18 14:09:03	974	0.066083
2025-07-18 14:09:04	975	0.067068
2025-07-18 14:09:05	976	0.070679
2025-07-18 14:09:06	977	0.069366
2025-07-18 14:09:07	978	0.062143
2025-07-18 14:09:08	979	0.06477
2025-07-18 14:09:09	980	0.073634
2025-07-18 14:09:10	981	0.069366
2025-07-18 14:09:11	982	0.070023
2025-07-18 14:09:12	983	0.063785
2025-07-18 14:09:13	984	0.06083
2025-07-18 14:09:14	985	0.063128
2025-07-18 14:09:15	986	0.064441
2025-07-18 14:09:16	987	0.067724
2025-07-18 14:09:17	988	0.071007
2025-07-18 14:09:18	989	0.067068
2025-07-18 14:09:19	990	0.066083
2025-07-18 14:09:20	991	0.072977
2025-07-18 14:09:21	992	0.068381
2025-07-18 14:09:22	993	0.067396
2025-07-18 14:09:23	994	0.069694
2025-07-18 14:09:24	995	0.071664
2025-07-18 14:09:25	996	0.066411
2025-07-18 14:09:26	997	0.067396
2025-07-18 14:09:26	997	0.068709
2025-07-18 14:09:27	998	0.065098
2025-07-18 14:09:29	1000	0.070351
2025-07-18 14:09:30	1001	0.068709
2025-07-18 14:09:31	1002	0.068053
2025-07-18 14:09:32	1003	0.071992
2025-07-18 14:09:32	1003	0.067724
2025-07-18 14:09:34	1005	0.064113
2025-07-18 14:09:35	1006	0.071992
2025-07-18 14:09:36	1007	0.065098
2025-07-18 14:09:37	1008	0.061487
2025-07-18 14:09:38	1009	0.055249
2025-07-18 14:09:39	1010	0.069694
2025-07-18 14:09:40	1011	0.068381
2025-07-18 14:09:41	1012	0.071007
2025-07-18 14:09:42	1013	0.066411
2025-07-18 14:09:43	1014	0.066411
2025-07-18 14:09:44	1015	0.071336
2025-07-18 14:09:45	1016	0.070351
2025-07-18 14:09:46	1017	0.06477
2025-07-18 14:09:47	1018	0.070351
2025-07-18 14:09:48	1019	0.070023
2025-07-18 14:09:49	1020	0.067396
2025-07-18 14:09:50	1021	0.067396
2025-07-18 14:09:51	1022	0.066411
2025-07-18 14:09:52	1023	0.066083
2025-07-18 14:09:52	1023	0.065098
2025-07-18 14:09:54	1025	0.070023
2025-07-18 14:09:55	1026	0.06674
2025-07-18 14:09:55	1026	0.064113
2025-07-18 14:09:56	1027	0.068053
2025-07-18 14:09:57	1028	0.067724
2025-07-18 14:09:58	1029	0.068709
2025-07-18 14:09:59	1030	0.068053
2025-07-18 14:10:00	1031	0.067396
2025-07-18 14:10:01	1032	0.066411
2025-07-18 14:10:02	1033	0.064113
2025-07-18 14:10:03	1034	0.066411
2025-07-18 14:10:04	1035	0.067068
2025-07-18 14:10:05	1036	0.068053
2025-07-18 14:10:06	1037	0.064441
2025-07-18 14:10:07	1038	0.070023
2025-07-18 14:10:08	1039	0.070023
2025-07-18 14:10:09	1040	0.072649
2025-07-18 14:10:10	1041	0.063128
2025-07-18 14:10:11	1042	0.066411
2025-07-18 14:10:12	1043	0.062472
2025-07-18 14:10:13	1044	0.062143
2025-07-18 14:10:14	1045	0.064441
2025-07-18 14:10:15	1046	0.071007
2025-07-18 14:10:16	1047	0.065426
2025-07-18 14:10:17	1048	0.069694
2025-07-18 14:10:18	1049	0.069038
2025-07-18 14:10:18	1049	0.065755
2025-07-18 14:10:19	1050	0.063785
2025-07-18 14:10:20	1051	0.066411
2025-07-18 14:10:21	1052	0.06477
2025-07-18 14:10:22	1053	0.067396
2025-07-18 14:10:23	1054	0.069366
2025-07-18 14:10:24	1055	0.065755
2025-07-18 14:10:25	1056	0.065755
2025-07-18 14:10:26	1057	0.073634
2025-07-18 14:10:27	1058	0.068709
2025-07-18 14:10:28	1059	0.068709
2025-07-18 14:10:29	1060	0.073306
2025-07-18 14:10:30	1061	0.066083
2025-07-18 14:10:31	1062	0.069694
2025-07-18 14:10:32	1063	0.065755
2025-07-18 14:10:33	1064	0.070023
2025-07-18 14:10:34	1065	0.066083
2025-07-18 14:10:35	1066	0.068709
2025-07-18 14:10:36	1067	0.073306
2025-07-18 14:10:37	1068	0.067068
2025-07-18 14:10:38	1069	0.067068
2025-07-18 14:10:39	1070	0.065098
2025-07-18 14:10:40	1071	0.0628
2025-07-18 14:10:41	1072	0.072649
2025-07-18 14:10:42	1073	0.061815
2025-07-18 14:10:42	1073	0.073306
2025-07-18 14:10:44	1075	0.067396
2025-07-18 14:10:44	1075	0.070023
2025-07-18 14:10:45	1076	0.06674
2025-07-18 14:10:46	1077	0.068053
2025-07-18 14:10:47	1078	0.070351
2025-07-18 14:10:48	1079	0.066411
2025-07-18 14:10:49	1080	0.064113
2025-07-18 14:10:50	1081	0.065755
2025-07-18 14:10:51	1082	0.06477
2025-07-18 14:10:52	1083	0.068709
2025-07-18 14:10:53	1084	0.072977
2025-07-18 14:10:54	1085	0.070023
2025-07-18 14:10:55	1086	0.066411
2025-07-18 14:10:56	1087	0.062143
2025-07-18 14:10:57	1088	0.072321
2025-07-18 14:10:58	1089	0.069694
2025-07-18 14:10:59	1090	0.066411
2025-07-18 14:11:00	1091	0.067068
2025-07-18 14:11:01	1092	0.067724
2025-07-18 14:11:02	1093	0.06477
2025-07-18 14:11:03	1094	0.071992
2025-07-18 14:11:04	1095	0.072649
2025-07-18 14:11:05	1096	0.070351
2025-07-18 14:11:06	1097	0.068381
2025-07-18 14:11:07	1098	0.070351
2025-07-18 14:11:08	1099	0.071336
2025-07-18 14:11:09	1100	0.069366
2025-07-18 14:11:10	1101	0.067396
2025-07-18 14:11:10	1101	0.070351
2025-07-18 14:11:11	1102	0.072321
2025-07-18 14:11:12	1103	0.065098
2025-07-18 14:11:13	1104	0.068381
2025-07-18 14:11:14	1105	0.068053
2025-07-18 14:11:15	1106	0.068381
2025-07-18 14:11:16	1107	0.064441
2025-07-18 14:11:17	1108	0.066083
2025-07-18 14:11:18	1109	0.072649
2025-07-18 14:11:19	1110	0.068381
2025-07-18 14:11:20	1111	0.068381
2025-07-18 14:11:21	1112	0.064441
2025-07-18 14:11:22	1113	0.063128
2025-07-18 14:11:23	1114	0.071007
2025-07-18 14:11:24	1115	0.069038
2025-07-18 14:11:25	1116	0.071007
2025-07-18 14:11:26	1117	0.076589
2025-07-18 14:11:27	1118	0.065426
2025-07-18 14:11:28	1119	0.065755
2025-07-18 14:11:29	1120	0.064113
2025-07-18 14:11:30	1121	0.065426
2025-07-18 14:11:31	1122	0.06083
2025-07-18 14:11:32	1123	0.069366
2025-07-18 14:11:32	1123	0.071007
2025-07-18 14:11:34	1125	0.071992
2025-07-18 14:11:35	1126	0.064113
2025-07-18 14:11:36	1127	0.070023
2025-07-18 14:11:37	1128	0.068053
2025-07-18 14:11:37	1128	0.06674
2025-07-18 14:11:38	1129	0.067396
2025-07-18 14:11:39	1130	0.068709
2025-07-18 14:11:40	1131	0.071336
2025-07-18 14:11:41	1132	0.067068
2025-07-18 14:11:43	1134	0.065426
2025-07-18 14:11:43	1134	0.069366
2025-07-18 14:11:44	1135	0.065755
2025-07-18 14:11:46	1137	0.071336
2025-07-18 14:11:46	1137	0.067068
2025-07-18 14:11:47	1138	0.070023
2025-07-18 14:11:48	1139	0.067396
2025-07-18 14:11:49	1140	0.072321
2025-07-18 14:11:50	1141	0.071007
2025-07-18 14:11:51	1142	0.069038
2025-07-18 14:11:52	1143	0.072649
2025-07-18 14:11:53	1144	0.07429
2025-07-18 14:11:54	1145	0.072321
2025-07-18 14:11:55	1146	0.063457
2025-07-18 14:11:56	1147	0.066083
2025-07-18 14:11:57	1148	0.067068
2025-07-18 14:11:59	1150	0.067068
2025-07-18 14:12:00	1151	0.068709
2025-07-18 14:12:01	1152	0.069366
2025-07-18 14:12:02	1153	0.069038
2025-07-18 14:12:03	1154	0.075604
2025-07-18 14:12:04	1155	0.072321
2025-07-18 14:12:05	1156	0.066411
2025-07-18 14:12:06	1157	0.061158
2025-07-18 14:12:06	1157	0.066411
2025-07-18 14:12:08	1159	0.071336
2025-07-18 14:12:09	1160	0.067396
2025-07-18 14:12:10	1161	0.068709
2025-07-18 14:12:11	1162	0.066411
2025-07-18 14:12:12	1163	0.072977
2025-07-18 14:12:13	1164	0.068053
2025-07-18 14:12:14	1165	0.062143
2025-07-18 14:12:15	1166	0.068053
2025-07-18 14:12:16	1167	0.067724
2025-07-18 14:12:17	1168	0.070679
2025-07-18 14:12:18	1169	0.071992
2025-07-18 14:12:19	1170	0.063785
2025-07-18 14:12:20	1171	0.065098
2025-07-18 14:12:21	1172	0.069694
2025-07-18 14:12:22	1173	0.075932
2025-07-18 14:12:23	1174	0.063457
2025-07-18 14:12:24	1175	0.069694
2025-07-18 14:12:25	1176	0.069038
2025-07-18 14:12:26	1177	0.065098
2025-07-18 14:12:27	1178	0.070023
2025-07-18 14:12:29	1180	0.065426
2025-07-18 14:12:29	1180	0.070023
2025-07-18 14:12:30	1181	0.070023
2025-07-18 14:12:31	1182	0.064441
2025-07-18 14:12:33	1184	0.069694
2025-07-18 14:12:34	1185	0.069366
2025-07-18 14:12:35	1186	0.06674
2025-07-18 14:12:35	1186	0.067724
2025-07-18 14:12:36	1187	0.067724
2025-07-18 14:12:37	1188	0.068709
2025-07-18 14:12:38	1189	0.069366
2025-07-18 14:12:39	1190	0.069694
2025-07-18 14:12:41	1192	0.070679
2025-07-18 14:12:41	1192	0.06674
2025-07-18 14:12:42	1193	0.070679
2025-07-18 14:12:44	1195	0.067068
2025-07-18 14:12:44	1195	0.066411
2025-07-18 14:12:45	1196	0.068381
2025-07-18 14:12:46	1197	0.067396
2025-07-18 14:12:47	1198	0.068053
2025-07-18 14:12:49	1200	0.068053
2025-07-18 14:12:50	1201	0.068381
2025-07-18 14:12:51	1202	0.069366
2025-07-18 14:12:52	1203	0.065755
2025-07-18 14:12:53	1204	0.067396
2025-07-18 14:12:53	1204	0.069366
2025-07-18 14:12:54	1205	0.065098
2025-07-18 14:12:55	1206	0.070351
2025-07-18 14:12:57	1208	0.071664
2025-07-18 14:12:58	1209	0.068381
2025-07-18 14:12:58	1209	0.06477
2025-07-18 14:12:59	1210	0.067396
2025-07-18 14:13:00	1211	0.06477
2025-07-18 14:13:02	1213	0.068381
2025-07-18 14:13:03	1214	0.073306
2025-07-18 14:13:03	1214	0.069366
2025-07-18 14:13:04	1215	0.065426
2025-07-18 14:13:05	1216	0.071992
2025-07-18 14:13:06	1217	0.067396
2025-07-18 14:13:07	1218	0.063785
2025-07-18 14:13:09	1220	0.069366
2025-07-18 14:13:09	1220	0.073962
2025-07-18 14:13:10	1221	0.067068
2025-07-18 14:13:11	1222	0.065755
2025-07-18 14:13:12	1223	0.0628
2025-07-18 14:13:14	1225	0.068709
2025-07-18 14:13:15	1226	0.067724
2025-07-18 14:13:15	1226	0.064113
2025-07-18 14:13:16	1227	0.065098
2025-07-18 14:13:17	1228	0.066411
2025-07-18 14:13:19	1230	0.069038
2025-07-18 14:13:20	1231	0.066411
2025-07-18 14:13:21	1232	0.068381
2025-07-18 14:13:22	1233	0.067724
2025-07-18 14:13:23	1234	0.067068
2025-07-18 14:13:24	1235	0.067724
2025-07-18 14:13:25	1236	0.067068
2025-07-18 14:13:25	1236	0.065098
2025-07-18 14:13:27	1238	0.071007
2025-07-18 14:13:28	1239	0.066411
2025-07-18 14:13:29	1240	0.068381
2025-07-18 14:13:30	1241	0.06674
2025-07-18 14:13:31	1242	0.069366
2025-07-18 14:13:32	1243	0.071992
2025-07-18 14:13:33	1244	0.068709
2025-07-18 14:13:34	1245	0.068381
2025-07-18 14:13:35	1246	0.067396
2025-07-18 14:13:36	1247	0.071992
2025-07-18 14:13:37	1248	0.07429
2025-07-18 14:13:38	1249	0.069366
2025-07-18 14:13:39	1250	0.069366
2025-07-18 14:13:40	1251	0.070351
2025-07-18 14:13:41	1252	0.068709
2025-07-18 14:13:42	1253	0.073962
2025-07-18 14:13:43	1254	0.070351
2025-07-18 14:13:44	1255	0.069038
2025-07-18 14:13:45	1256	0.067724
2025-07-18 14:13:46	1257	0.06674
2025-07-18 14:13:47	1258	0.067068
2025-07-18 14:13:48	1259	0.06674
2025-07-18 14:13:49	1260	0.064113
2025-07-18 14:13:50	1261	0.068053
2025-07-18 14:13:51	1262	0.066083

## Sheet: Pressure Data
dateTime	Relative time	G1	G2	G4	G5
2025-07-18 13:50:42	0	5.41e-06	0.0001	0.0001	-0.023789
2025-07-18 13:50:43	1	5.41e-06	0.0001	0.0001	-0.028166
2025-07-18 13:50:44	2	5.39e-06	0.0001	0.0001	-0.03692
2025-07-18 13:50:46	4	5.41e-06	0.0001	0.0001	-0.028166
2025-07-18 13:50:47	5	5.39e-06	0.0001	0.0001	-0.032543
2025-07-18 13:50:48	6	5.39e-06	0.0001	0.0001	-0.023789
2025-07-18 13:50:49	7	5.41e-06	0.0001	0.0001	-0.023789
2025-07-18 13:50:49	7	5.41e-06	0.0001	0.0001	-0.023789
2025-07-18 13:50:50	8	5.41e-06	0.0001	0.0001	-0.028166
2025-07-18 13:50:51	9	5.41e-06	0.0001	0.0001	-0.03692
2025-07-18 13:50:52	10	5.41e-06	0.0001	0.0001	-0.028166
2025-07-18 13:50:54	12	5.41e-06	0.0001	0.0001	-0.023789
2025-07-18 13:50:55	13	5.41e-06	0.0001	0.0001	-0.028166
2025-07-18 13:50:56	14	5.41e-06	0.0001	0.0001	-0.023789
2025-07-18 13:50:57	15	5.41e-06	0.0001	0.0001	-0.028166
2025-07-18 13:50:57	15	5.41e-06	0.0001	0.0001	-0.032543
2025-07-18 13:50:58	16	5.41e-06	0.0001	0.0001	-0.023789
2025-07-18 13:50:59	17	5.41e-06	0.0001	0.0001	-0.028166
2025-07-18 13:51:00	18	5.41e-06	0.0001	0.0001	-0.032543
2025-07-18 13:51:02	20	5.39e-06	0.0001	0.0001	-0.019412
2025-07-18 13:51:03	21	5.41e-06	0.0001	0.0001	-0.023789
2025-07-18 13:51:04	22	5.41e-06	0.0001	0.0001	-0.041297
2025-07-18 13:51:05	23	5.41e-06	0.0001	0.0001	-0.03692
2025-07-18 13:51:06	24	5.41e-06	0.0001	0.0001	-0.023789
2025-07-18 13:51:06	24	5.41e-06	0.0001	0.0001	-0.03692
2025-07-18 13:51:07	25	5.39e-06	0.0001	0.0001	-0.019412
2025-07-18 13:51:08	26	5.41e-06	0.0001	0.0001	-0.023789
2025-07-18 13:51:10	28	5.39e-06	0.0001	0.0001	-0.03692
2025-07-18 13:51:11	29	5.41e-06	0.0001	0.0001	-0.023789
2025-07-18 13:51:12	30	5.41e-06	0.0001	0.0001	-0.028166
2025-07-18 13:51:13	31	5.39e-06	0.0001	0.0001	-0.03692
2025-07-18 13:51:14	32	5.39e-06	0.0001	0.0001	-0.023789
2025-07-18 13:51:14	32	5.39e-06	0.0001	0.0001	-0.028166
2025-07-18 13:51:15	33	5.39e-06	0.0001	0.0001	-0.023789
2025-07-18 13:51:16	34	5.41e-06	0.0001	0.0001	-0.03692
2025-07-18 13:51:18	36	5.41e-06	0.0001	0.0001	-0.032543
2025-07-18 13:51:19	37	5.41e-06	0.0001	0.0001	-0.028166
2025-07-18 13:51:20	38	5.41e-06	0.0001	0.0001	-0.006281
2025-07-18 13:51:21	39	5.39e-06	0.0001	0.0001	-0.015035
2025-07-18 13:51:22	40	5.41e-06	0.0001	0.0001	-0.041297
2025-07-18 13:51:22	40	5.41e-06	0.0001	0.0001	-0.023789
2025-07-18 13:51:23	41	5.41e-06	0.0001	0.0001	-0.023789
2025-07-18 13:51:24	42	5.41e-06	0.0001	0.0001	-0.019412
2025-07-18 13:51:25	43	5.41e-06	0.0001	0.0001	-0.03692
2025-07-18 13:51:26	44	5.41e-06	0.0001	0.0001	-0.010658
2025-07-18 13:51:27	45	5.41e-06	0.0001	0.0001	-0.023789
2025-07-18 13:51:28	46	5.41e-06	0.0001	0.0001	-0.03692
2025-07-18 13:51:29	47	5.41e-06	0.0001	0.0001	-0.03692
2025-07-18 13:51:30	48	5.41e-06	0.0001	0.0001	-0.028166
2025-07-18 13:51:31	49	5.41e-06	0.0001	0.0001	-0.03692
2025-07-18 13:51:32	50	5.41e-06	0.0001	0.0001	-0.015035
2025-07-18 13:51:33	51	5.41e-06	0.0001	0.0001	-0.032543
2025-07-18 13:51:34	52	5.41e-06	0.0001	0.0001	-0.023789
2025-07-18 13:51:35	53	5.41e-06	0.0001	0.0001	-0.032543
2025-07-18 13:51:36	54	5.41e-06	0.0001	0.0001	-0.032543
2025-07-18 13:51:37	55	5.41e-06	0.0001	0.0001	-0.032543
2025-07-18 13:51:38	56	5.41e-06	0.0001	0.0001	-0.023789
2025-07-18 13:51:39	57	5.41e-06	0.0001	0.0001	-0.023789
2025-07-18 13:51:40	58	5.39e-06	0.0001	0.0001	-0.028166
2025-07-18 13:51:42	60	5.41e-06	0.0001	0.0001	-0.023789
2025-07-18 13:51:42	60	5.41e-06	0.0001	0.0001	-0.028166
2025-07-18 13:51:43	61	5.41e-06	0.0001	0.0001	-0.028166
2025-07-18 13:51:44	62	5.41e-06	0.0001	0.0001	-0.019412
2025-07-18 13:51:45	63	5.41e-06	0.0001	0.0001	-0.032543
2025-07-18 13:51:47	65	5.41e-06	0.0001	0.0001	-0.028166
2025-07-18 13:51:48	66	5.41e-06	0.0001	0.0001	-0.028166
2025-07-18 13:51:49	67	5.39e-06	0.0001	0.0001	-0.023789
2025-07-18 13:51:50	68	5.39e-06	0.0001	0.0001	-0.019412
2025-07-18 13:51:51	69	5.41e-06	0.0001	0.0001	-0.03692
2025-07-18 13:51:52	70	5.41e-06	0.0001	0.0001	-0.028166
2025-07-18 13:51:53	71	5.41e-06	0.0001	0.0001	-0.032543
2025-07-18 13:51:54	72	5.41e-06	0.0001	0.0001	-0.019412
2025-07-18 13:51:55	73	5.41e-06	0.0001	0.0001	-0.032543
2025-07-18 13:51:56	74	5.39e-06	0.0001	0.0001	-0.028166
2025-07-18 13:51:57	75	5.39e-06	0.0001	0.0001	-0.032543
2025-07-18 13:51:58	76	5.39e-06	0.0001	0.0001	-0.03692
2025-07-18 13:51:59	77	5.39e-06	0.0001	0.0001	-0.023789
2025-07-18 13:52:00	78	5.41e-06	0.0001	0.0001	-0.028166
2025-07-18 13:52:01	79	5.41e-06	0.0001	0.0001	-0.032543
2025-07-18 13:52:02	80	5.41e-06	0.0001	0.0001	-0.019412
2025-07-18 13:52:03	81	5.39e-06	0.0001	0.0001	-0.03692
2025-07-18 13:52:04	82	5.41e-06	0.0001	0.0001	-0.015035
2025-07-18 13:52:05	83	5.39e-06	0.0001	0.0001	-0.032543
2025-07-18 13:52:06	84	5.41e-06	0.0001	0.0001	-0.03692
2025-07-18 13:52:07	85	5.41e-06	0.0001	0.0001	-0.023789
2025-07-18 13:52:08	86	5.41e-06	0.0001	0.0001	-0.023789
2025-07-18 13:52:09	87	5.41e-06	0.0001	0.0001	-0.023789
2025-07-18 13:52:10	88	5.41e-06	0.0001	0.0001	-0.019412
2025-07-18 13:52:11	89	5.41e-06	0.0001	0.0001	-0.028166
2025-07-18 13:52:12	90	5.39e-06	0.0001	0.0001	-0.019412
2025-07-18 13:52:13	91	5.41e-06	0.0001	0.0001	-0.05005
2025-07-18 13:52:14	92	5.41e-06	0.0001	0.0001	-0.05005
2025-07-18 13:52:15	93	5.39e-06	0.0001	0.0001	-0.028166
2025-07-18 13:52:16	94	5.39e-06	0.0001	0.0001	-0.023789
2025-07-18 13:52:17	95	5.39e-06	0.0001	0.0001	-0.023789
2025-07-18 13:52:18	96	5.41e-06	0.0001	0.0001	-0.032543
2025-07-18 13:52:19	97	5.41e-06	0.0001	0.0001	-0.019412
2025-07-18 13:52:20	98	5.41e-06	0.0001	0.0001	-0.028166
2025-07-18 13:52:21	99	5.41e-06	0.0001	0.0001	-0.032543
2025-07-18 13:52:22	100	5.41e-06	0.0001	0.0001	-0.019412
2025-07-18 13:52:22	100	5.41e-06	0.0001	0.0001	-0.028166
2025-07-18 13:52:24	102	5.41e-06	0.0001	0.0001	-0.019412
2025-07-18 13:52:24	102	5.41e-06	0.0001	0.0001	-0.032543
2025-07-18 13:52:25	103	5.41e-06	0.0001	0.0001	-0.028166
2025-07-18 13:52:26	104	5.39e-06	0.0001	0.0001	-0.03692
2025-07-18 13:52:27	105	5.41e-06	0.0001	0.0001	-0.028166
2025-07-18 13:52:28	106	5.41e-06	0.0001	0.0001	-0.019412
2025-07-18 13:52:29	107	5.41e-06	0.0001	0.0001	-0.028166
2025-07-18 13:52:30	108	5.41e-06	0.0001	0.0001	-0.032543
2025-07-18 13:52:31	109	5.41e-06	0.0001	0.0001	-0.023789
2025-07-18 13:52:32	110	5.39e-06	0.0001	0.0001	-0.032543
2025-07-18 13:52:33	111	5.41e-06	0.0001	0.0001	-0.023789
2025-07-18 13:52:34	112	5.39e-06	0.0001	0.0001	-0.019412
2025-07-18 13:52:35	113	5.39e-06	0.0001	0.0001	-0.041297
2025-07-18 13:52:36	114	5.39e-06	0.0001	0.0001	-0.023789
2025-07-18 13:52:37	115	5.33e-06	0.0001	0.0001	-0.03692
2025-07-18 13:52:38	116	5.37e-06	0.0001	0.0001	-0.03692
2025-07-18 13:52:39	117	5.37e-06	0.0001	0.0001	-0.041297
2025-07-18 13:52:40	118	5.39e-06	0.0001	0.0001	-0.03692
2025-07-18 13:52:41	119	5.39e-06	0.0001	0.0001	-0.032543
2025-07-18 13:52:42	120	5.37e-06	0.0001	0.0001	-0.032543
2025-07-18 13:52:43	121	5.31e-06	0.0001	0.0001	-0.023789
2025-07-18 13:52:44	122	5.37e-06	0.0001	0.0001	-0.032543
2025-07-18 13:52:45	123	5.41e-06	0.0001	0.0001	-0.028166
2025-07-18 13:52:46	124	5.37e-06	0.0001	0.0001	-0.019412
2025-07-18 13:52:47	125	5.33e-06	0.0001	0.0001	-0.032543
2025-07-18 13:52:47	125	5.31e-06	0.0001	0.0001	-0.015035
2025-07-18 13:52:48	126	5.3e-06	0.0001	0.0001	-0.032543
2025-07-18 13:52:50	128	5.31e-06	0.0001	0.0001	-0.028166
2025-07-18 13:52:50	128	5.3e-06	0.0001	0.0001	-0.032543
2025-07-18 13:52:51	129	5.3e-06	0.0001	0.0001	-0.028166
2025-07-18 13:52:52	130	5.31e-06	0.0001	0.0001	-0.03692
2025-07-18 13:52:53	131	5.31e-06	0.0001	0.0001	-0.03692
2025-07-18 13:52:54	132	5.31e-06	0.0001	0.0001	-0.03692
2025-07-18 13:52:55	133	5.3e-06	0.0001	0.0001	-0.010658
2025-07-18 13:52:56	134	5.31e-06	0.0001	0.0001	-0.023789
2025-07-18 13:52:57	135	5.31e-06	0.0001	0.0001	-0.019412
2025-07-18 13:52:58	136	5.31e-06	0.0001	0.0001	-0.028166
2025-07-18 13:52:59	137	5.31e-06	0.0001	0.0001	-0.041297
2025-07-18 13:53:00	138	5.3e-06	0.0001	0.0001	-0.041297
2025-07-18 13:53:01	139	5.3e-06	0.0001	0.0001	-0.019412
2025-07-18 13:53:02	140	5.3e-06	0.0001	0.0001	-0.03692
2025-07-18 13:53:03	141	5.3e-06	0.0001	0.0001	-0.03692
2025-07-18 13:53:04	142	5.3e-06	0.0001	0.0001	-0.028166
2025-07-18 13:53:05	143	5.3e-06	0.0001	0.0001	-0.023789
2025-07-18 13:53:06	144	5.3e-06	0.0001	0.0001	-0.03692
2025-07-18 13:53:07	145	5.3e-06	0.0001	0.0001	-0.03692
2025-07-18 13:53:08	146	5.31e-06	0.0001	0.0001	-0.019412
2025-07-18 13:53:09	147	5.3e-06	0.0001	0.0001	-0.03692
2025-07-18 13:53:10	148	5.3e-06	0.0001	0.0001	-0.001904
2025-07-18 13:53:11	149	5.3e-06	0.0001	0.0001	-0.045674
2025-07-18 13:53:12	150	5.31e-06	0.0001	0.0001	-0.023789
2025-07-18 13:53:13	151	5.31e-06	0.0001	0.0001	-0.028166
2025-07-18 13:53:13	151	5.31e-06	0.0001	0.0001	-0.032543
2025-07-18 13:53:14	152	5.31e-06	0.0001	0.0001	-0.023789
2025-07-18 13:53:15	153	5.3e-06	0.0001	0.0001	-0.028166
2025-07-18 13:53:16	154	5.3e-06	0.0001	0.0001	-0.03692
2025-07-18 13:53:17	155	5.31e-06	0.0001	0.0001	-0.032543
2025-07-18 13:53:18	156	5.31e-06	0.0001	0.0001	-0.041297
2025-07-18 13:53:19	157	5.31e-06	0.0001	0.0001	-0.019412
2025-07-18 13:53:20	158	5.3e-06	0.0001	0.0001	-0.032543
2025-07-18 13:53:21	159	5.3e-06	0.0001	0.0001	-0.041297
2025-07-18 13:53:22	160	5.3e-06	0.0001	0.0001	-0.041297
2025-07-18 13:53:23	161	5.3e-06	0.0001	0.0001	-0.028166
2025-07-18 13:53:24	162	5.3e-06	0.0001	0.0001	-0.032543
2025-07-18 13:53:25	163	5.3e-06	0.0001	0.0001	-0.03692
2025-07-18 13:53:26	164	5.3e-06	0.0001	0.0001	-0.041297
2025-07-18 13:53:27	165	5.31e-06	0.0001	0.0001	-0.028166
2025-07-18 13:53:28	166	5.31e-06	0.0001	0.0001	-0.032543
2025-07-18 13:53:29	167	5.3e-06	0.0001	0.0001	-0.019412
2025-07-18 13:53:30	168	5.3e-06	0.0001	0.0001	-0.032543
2025-07-18 13:53:31	169	5.3e-06	0.0001	0.0001	-0.032543
2025-07-18 13:53:32	170	5.31e-06	0.0001	0.0001	-0.032543
2025-07-18 13:53:33	171	5.3e-06	0.0001	0.0001	-0.015035
2025-07-18 13:53:34	172	5.3e-06	0.0001	0.0001	-0.032543
2025-07-18 13:53:35	173	5.3e-06	0.0001	0.0001	-0.03692
2025-07-18 13:53:36	174	5.31e-06	0.0001	0.0001	-0.028166
2025-07-18 13:53:37	175	5.31e-06	0.0001	0.0001	-0.023789
2025-07-18 13:53:38	176	5.31e-06	0.0001	0.0001	-0.028166
2025-07-18 13:53:38	176	5.31e-06	0.0001	0.0001	-0.023789
2025-07-18 13:53:39	177	5.3e-06	0.0001	0.0001	-0.03692
2025-07-18 13:53:40	178	5.31e-06	0.0001	0.0001	-0.023789
2025-07-18 13:53:41	179	5.3e-06	0.0001	0.0001	-0.03692
2025-07-18 13:53:42	180	5.3e-06	0.0001	0.0001	-0.028166
2025-07-18 13:53:43	181	5.3e-06	0.0001	0.0001	-0.03692
2025-07-18 13:53:44	182	5.3e-06	0.0001	0.0001	-0.041297
2025-07-18 13:53:45	183	5.3e-06	0.0001	0.0001	-0.023789
2025-07-18 13:53:46	184	5.3e-06	0.0001	0.0001	-0.028166
2025-07-18 13:53:47	185	5.3e-06	0.0001	0.0001	-0.028166
2025-07-18 13:53:48	186	5.31e-06	0.0001	0.0001	-0.032543
2025-07-18 13:53:49	187	5.3e-06	0.0001	0.0001	-0.028166
2025-07-18 13:53:50	188	5.3e-06	0.0001	0.0001	-0.019412
2025-07-18 13:53:51	189	5.3e-06	0.0001	0.0001	-0.023789
2025-07-18 13:53:52	190	5.3e-06	0.0001	0.0001	-0.028166
2025-07-18 13:53:53	191	5.3e-06	0.0001	0.0001	-0.023789
2025-07-18 13:53:54	192	5.31e-06	0.0001	0.0001	-0.028166
2025-07-18 13:53:55	193	5.31e-06	0.0001	0.0001	-0.03692
2025-07-18 13:53:56	194	5.3e-06	0.0001	0.0001	-0.023789
2025-07-18 13:53:57	195	5.3e-06	0.0001	0.0001	-0.015035
2025-07-18 13:53:58	196	5.3e-06	0.0001	0.0001	-0.032543
2025-07-18 13:53:59	197	5.3e-06	0.0001	0.0001	-0.041297
2025-07-18 13:54:00	198	5.3e-06	0.0001	0.0001	-0.019412
2025-07-18 13:54:01	199	5.3e-06	0.0001	0.0001	-0.03692
2025-07-18 13:54:02	200	5.3e-06	0.0001	0.0001	-0.015035
2025-07-18 13:54:03	201	5.31e-06	0.0001	0.0001	-0.032543
2025-07-18 13:54:03	201	5.31e-06	0.0001	0.0001	-0.032543
2025-07-18 13:54:04	202	5.3e-06	0.0001	0.0001	-0.023789
2025-07-18 13:54:05	203	5.3e-06	0.0001	0.0001	-0.023789
2025-07-18 13:54:06	204	5.3e-06	0.0001	0.0001	-0.019412
2025-07-18 13:54:08	206	5.31e-06	0.0001	0.0001	-0.028166
2025-07-18 13:54:09	207	5.3e-06	0.0001	0.0001	-0.041297
2025-07-18 13:54:10	208	5.31e-06	0.0001	0.0001	-0.028166
2025-07-18 13:54:11	209	5.3e-06	0.0001	0.0001	-0.041297
2025-07-18 13:54:12	210	5.3e-06	0.0001	0.0001	-0.019412
2025-07-18 13:54:13	211	5.3e-06	0.0001	0.0001	-0.03692
2025-07-18 13:54:14	212	5.3e-06	0.0001	0.0001	-0.03692
2025-07-18 13:54:15	213	5.31e-06	0.0001	0.0001	-0.010658
2025-07-18 13:54:16	214	5.31e-06	0.0001	0.0001	-0.03692
2025-07-18 13:54:17	215	5.31e-06	0.0001	0.0001	-0.03692
2025-07-18 13:54:18	216	5.3e-06	0.0001	0.0001	-0.028166
2025-07-18 13:54:19	217	5.3e-06	0.0001	0.0001	-0.010658
2025-07-18 13:54:20	218	5.3e-06	0.0001	0.0001	-0.023789
2025-07-18 13:54:21	219	5.31e-06	0.0001	0.0001	-0.041297
2025-07-18 13:54:22	220	5.31e-06	0.0001	0.0001	-0.028166
2025-07-18 13:54:23	221	5.3e-06	0.0001	0.0001	-0.019412
2025-07-18 13:54:24	222	5.3e-06	0.0001	0.0001	-0.019412
2025-07-18 13:54:25	223	5.3e-06	0.0001	0.0001	-0.028166
2025-07-18 13:54:26	224	5.3e-06	0.0001	0.0001	-0.028166
2025-07-18 13:54:27	225	5.3e-06	0.0001	0.0001	-0.03692
2025-07-18 13:54:28	226	5.3e-06	0.0001	0.0001	-0.03692
2025-07-18 13:54:29	227	5.3e-06	0.0001	0.0001	-0.041297
2025-07-18 13:54:30	228	5.28e-06	0.0001	0.0001	-0.03692
2025-07-18 13:54:30	228	5.26e-06	0.0001	0.0001	-0.032543
2025-07-18 13:54:31	229	5.3e-06	0.0001	0.0001	-0.028166
2025-07-18 13:54:32	230	5.26e-06	0.0001	0.0001	-0.03692
2025-07-18 13:54:34	232	5.31e-06	0.0001	0.0001	-0.03692
2025-07-18 13:54:35	233	5.3e-06	0.0001	0.0001	-0.028166
2025-07-18 13:54:36	234	5.3e-06	0.0001	0.0001	-0.028166
2025-07-18 13:54:37	235	5.3e-06	0.0001	0.0001	-0.041297
2025-07-18 13:54:37	235	5.3e-06	0.0001	0.0001	-0.023789
2025-07-18 13:54:38	236	5.3e-06	0.0001	0.0001	-0.045674
2025-07-18 13:54:39	237	5.26e-06	0.0001	0.0001	-0.028166
2025-07-18 13:54:40	238	5.28e-06	0.0001	0.0001	-0.032543
2025-07-18 13:54:42	240	5.28e-06	0.0001	0.0001	-0.041297
2025-07-18 13:54:43	241	5.3e-06	0.0001	0.0001	-0.03692
2025-07-18 13:54:44	242	5.28e-06	0.0001	0.0001	-0.028166
2025-07-18 13:54:45	243	5.28e-06	0.0001	0.0001	-0.032543
2025-07-18 13:54:46	244	5.3e-06	0.0001	0.0001	-0.028166
2025-07-18 13:54:46	244	5.3e-06	0.0001	0.0001	-0.032543
2025-07-18 13:54:47	245	5.3e-06	0.0001	0.0001	-0.023789
2025-07-18 13:54:48	246	5.31e-06	0.0001	0.0001	-0.019412
2025-07-18 13:54:50	248	5.3e-06	0.0001	0.0001	-0.023789
2025-07-18 13:54:51	249	5.3e-06	0.0001	0.0001	-0.028166
2025-07-18 13:54:52	250	5.31e-06	0.0001	0.0001	-0.028166
2025-07-18 13:54:53	251	5.3e-06	0.0001	0.0001	-0.032543
2025-07-18 13:54:54	252	5.3e-06	0.0001	0.0001	-0.023789
2025-07-18 13:54:55	253	5.31e-06	0.0001	0.0001	-0.023789
2025-07-18 13:54:56	254	5.3e-06	0.0001	0.0001	-0.032543
2025-07-18 13:54:58	256	5.3e-06	0.0001	0.0001	-0.028166
2025-07-18 13:54:59	257	5.3e-06	0.0001	0.0001	-0.023789
2025-07-18 13:55:00	258	5.3e-06	0.0001	0.0001	-0.023789
2025-07-18 13:55:01	259	5.31e-06	0.0001	0.0001	-0.023789
2025-07-18 13:55:02	260	5.3e-06	0.0001	0.0001	-0.023789
2025-07-18 13:55:03	261	5.31e-06	0.0001	0.0001	-0.032543
2025-07-18 13:55:04	262	5.31e-06	0.0001	0.0001	-0.028166
2025-07-18 13:55:05	263	5.3e-06	0.0001	0.0001	-0.045674
2025-07-18 13:55:06	264	5.31e-06	0.0001	0.0001	-0.032543
2025-07-18 13:55:07	265	5.31e-06	0.0001	0.0001	-0.019412
2025-07-18 13:55:08	266	5.31e-06	0.0001	0.0001	-0.041297
2025-07-18 13:55:09	267	5.31e-06	0.0001	0.0001	-0.028166
2025-07-18 13:55:10	268	5.3e-06	0.0001	0.0001	-0.028166
2025-07-18 13:55:11	269	5.3e-06	0.0001	0.0001	-0.03692
2025-07-18 13:55:12	270	5.3e-06	0.0001	0.0001	-0.032543
2025-07-18 13:55:13	271	5.3e-06	0.0001	0.0001	-0.041297
2025-07-18 13:55:14	272	5.3e-06	0.0001	0.0001	-0.041297
2025-07-18 13:55:16	274	5.3e-06	0.0001	0.0001	-0.001904
2025-07-18 13:55:17	275	5.3e-06	0.0001	0.0001	-0.015035
2025-07-18 13:55:18	276	5.3e-06	0.0001	0.0001	-0.03692
2025-07-18 13:55:19	277	5.3e-06	0.0001	0.0001	-0.03692
2025-07-18 13:55:20	278	5.31e-06	0.0001	0.0001	-0.028166
2025-07-18 13:55:20	278	5.3e-06	0.0001	0.0001	-0.023789
2025-07-18 13:55:21	279	5.3e-06	0.0001	0.0001	-0.019412
2025-07-18 13:55:22	280	5.3e-06	0.0001	0.0001	-0.032543
2025-07-18 13:55:23	281	5.3e-06	0.0001	0.0001	-0.032543
2025-07-18 13:55:24	282	5.3e-06	0.0001	0.0001	-0.032543
2025-07-18 13:55:25	283	5.3e-06	0.0001	0.0001	-0.023789
2025-07-18 13:55:26	284	5.3e-06	0.0001	0.0001	-0.023789
2025-07-18 13:55:27	285	5.3e-06	0.0001	0.0001	-0.028166
2025-07-18 13:55:28	286	5.31e-06	0.0001	0.0001	-0.03692
2025-07-18 13:55:30	288	5.31e-06	0.0001	0.0001	-0.032543
2025-07-18 13:55:30	288	5.31e-06	0.0001	0.0001	-0.028166
2025-07-18 13:55:32	290	5.3e-06	0.0001	0.0001	-0.032543
2025-07-18 13:55:33	291	5.31e-06	0.0001	0.0001	-0.028166
2025-07-18 13:55:34	292	5.3e-06	0.0001	0.0001	-0.032543
2025-07-18 13:55:35	293	5.3e-06	0.0001	0.0001	-0.023789
2025-07-18 13:55:36	294	5.31e-06	0.0001	0.0001	-0.023789
2025-07-18 13:55:37	295	5.3e-06	0.0001	0.0001	-0.028166
2025-07-18 13:55:37	295	5.3e-06	0.0001	0.0001	-0.041297
2025-07-18 13:55:38	296	5.31e-06	0.0001	0.0001	-0.028166
2025-07-18 13:55:40	298	5.31e-06	0.0001	0.0001	-0.028166
2025-07-18 13:55:41	299	5.3e-06	0.0001	0.0001	-0.019412
2025-07-18 13:55:42	300	5.3e-06	0.0001	0.0001	-0.028166
2025-07-18 13:55:43	301	5.31e-06	0.0001	0.0001	-0.023789
2025-07-18 13:55:44	302	5.31e-06	0.0001	0.0001	-0.015035
2025-07-18 13:55:45	303	5.31e-06	0.0001	0.0001	-0.03692
2025-07-18 13:55:46	304	5.31e-06	0.0001	0.0001	-0.032543
2025-07-18 13:55:47	305	5.3e-06	0.0001	0.0001	-0.019412
2025-07-18 13:55:48	306	5.31e-06	0.0001	0.0001	-0.03692
2025-07-18 13:55:49	307	5.31e-06	0.0001	0.0001	-0.032543
2025-07-18 13:55:50	308	5.3e-06	0.0001	0.0001	-0.023789
2025-07-18 13:55:51	309	5.3e-06	0.0001	0.0001	-0.023789
2025-07-18 13:55:52	310	5.3e-06	0.0001	0.0001	-0.028166
2025-07-18 13:55:53	311	5.31e-06	0.0001	0.0001	-0.019412
2025-07-18 13:55:54	312	5.3e-06	0.0001	0.0001	-0.015035
2025-07-18 13:55:54	312	5.31e-06	0.0001	0.0001	-0.032543
2025-07-18 13:55:55	313	5.3e-06	0.0001	0.0001	-0.023789
2025-07-18 13:55:57	315	5.3e-06	0.0001	0.0001	-0.032543
2025-07-18 13:55:58	316	5.3e-06	0.0001	0.0001	-0.03692
2025-07-18 13:55:59	317	5.31e-06	0.0001	0.0001	-0.023789
2025-07-18 13:56:00	318	5.3e-06	0.0001	0.0001	-0.03692
2025-07-18 13:56:01	319	5.3e-06	0.0001	0.0001	-0.028166
2025-07-18 13:56:02	320	5.3e-06	0.0001	0.0001	-0.03692
2025-07-18 13:56:03	321	5.3e-06	0.0001	0.0001	-0.028166
2025-07-18 13:56:04	322	5.3e-06	0.0001	0.0001	-0.023789
2025-07-18 13:56:05	323	5.3e-06	0.0001	0.0001	-0.032543
2025-07-18 13:56:06	324	5.3e-06	0.0001	0.0001	-0.03692
2025-07-18 13:56:07	325	5.3e-06	0.0001	0.0001	-0.028166
2025-07-18 13:56:08	326	5.3e-06	0.0001	0.0001	-0.032543
2025-07-18 13:56:09	327	5.31e-06	0.0001	0.0001	-0.041297
2025-07-18 13:56:10	328	5.3e-06	0.0001	0.0001	-0.045674
2025-07-18 13:56:11	329	5.3e-06	0.0001	0.0001	-0.023789
2025-07-18 13:56:12	330	5.3e-06	0.0001	0.0001	-0.015035
2025-07-18 13:56:13	331	5.3e-06	0.0001	0.0001	-0.028166
2025-07-18 13:56:14	332	5.31e-06	0.0001	0.0001	-0.028166
2025-07-18 13:56:15	333	5.31e-06	0.0001	0.0001	-0.03692
2025-07-18 13:56:16	334	5.3e-06	0.0001	0.0001	-0.041297
2025-07-18 13:56:17	335	5.3e-06	0.0001	0.0001	-0.028166
2025-07-18 13:56:18	336	5.3e-06	0.0001	0.0001	-0.032543
2025-07-18 13:56:19	337	5.3e-06	0.0001	0.0001	-0.023789
2025-07-18 13:56:20	338	5.3e-06	0.0001	0.0001	-0.028166
2025-07-18 13:56:21	339	5.3e-06	0.0001	0.0001	-0.032543
2025-07-18 13:56:22	340	5.3e-06	0.0001	0.0001	-0.032543
2025-07-18 13:56:23	341	5.3e-06	0.0001	0.0001	-0.023789
2025-07-18 13:56:24	342	5.31e-06	0.0001	0.0001	-0.023789
2025-07-18 13:56:25	343	5.3e-06	0.0001	0.0001	-0.028166
2025-07-18 13:56:26	344	5.3e-06	0.0001	0.0001	-0.028166
2025-07-18 13:56:27	345	5.3e-06	0.0001	0.0001	-0.028166
2025-07-18 13:56:28	346	5.31e-06	0.0001	0.0001	-0.019412
2025-07-18 13:56:29	347	5.3e-06	0.0001	0.0001	-0.023789
2025-07-18 13:56:30	348	5.3e-06	0.0001	0.0001	-0.019412
2025-07-18 13:56:31	349	5.31e-06	0.0001	0.0001	-0.028166
2025-07-18 13:56:32	350	5.31e-06	0.0001	0.0001	-0.032543
2025-07-18 13:56:33	351	5.3e-06	0.0001	0.0001	-0.028166
2025-07-18 13:56:34	352	5.3e-06	0.0001	0.0001	-0.03692
2025-07-18 13:56:35	353	5.3e-06	0.0001	0.0001	-0.041297
2025-07-18 13:56:36	354	5.31e-06	0.0001	0.0001	-0.032543
2025-07-18 13:56:37	355	5.3e-06	0.0001	0.0001	-0.032543
2025-07-18 13:56:38	356	5.3e-06	0.0001	0.0001	-0.023789
2025-07-18 13:56:39	357	5.3e-06	0.0001	0.0001	-0.03692
2025-07-18 13:56:40	358	5.3e-06	0.0001	0.0001	-0.032543
2025-07-18 13:56:41	359	5.31e-06	0.0001	0.0001	-0.032543
2025-07-18 13:56:42	360	5.3e-06	0.0001	0.0001	-0.028166
2025-07-18 13:56:43	361	5.28e-06	0.0001	0.0001	-0.041297
2025-07-18 13:56:44	362	5.3e-06	0.0001	0.0001	-0.023789
2025-07-18 13:56:44	362	5.31e-06	0.0001	0.0001	-0.028166
2025-07-18 13:56:45	363	5.3e-06	0.0001	0.0001	-0.032543
2025-07-18 13:56:46	364	5.3e-06	0.0001	0.0001	-0.03692
2025-07-18 13:56:47	365	5.3e-06	0.0001	0.0001	-0.041297
2025-07-18 13:56:48	366	5.3e-06	0.0001	0.0001	-0.03692
2025-07-18 13:56:49	367	5.28e-06	0.0001	0.0001	-0.041297
2025-07-18 13:56:50	368	5.3e-06	0.0001	0.0001	-0.03692
2025-07-18 13:56:51	369	5.31e-06	0.0001	0.0001	-0.015035
2025-07-18 13:56:52	370	5.3e-06	0.0001	0.0001	-0.045674
2025-07-18 13:56:53	371	5.3e-06	0.0001	0.0001	-0.028166
2025-07-18 13:56:54	372	5.28e-06	0.0001	0.0001	-0.023789
2025-07-18 13:56:55	373	5.24e-06	0.0001	0.0001	-0.03692
2025-07-18 13:56:56	374	5.28e-06	0.0001	0.0001	-0.019412
2025-07-18 13:56:57	375	5.3e-06	0.0001	0.0001	-0.019412
2025-07-18 13:56:58	376	5.28e-06	0.0001	0.0001	-0.028166
2025-07-18 13:56:59	377	5.3e-06	0.0001	0.0001	-0.03692
2025-07-18 13:57:00	378	5.3e-06	0.0001	0.0001	-0.023789
2025-07-18 13:57:01	379	5.28e-06	0.0001	0.0001	-0.023789
2025-07-18 13:57:02	380	5.26e-06	0.0001	0.0001	-0.032543
2025-07-18 13:57:03	381	5.3e-06	0.0001	0.0001	-0.041297
2025-07-18 13:57:04	382	5.24e-06	0.0001	0.0001	-0.041297
2025-07-18 13:57:05	383	5.28e-06	0.0001	0.0001	-0.028166
2025-07-18 13:57:06	384	5.28e-06	0.0001	0.0001	-0.032543
2025-07-18 13:57:07	385	5.26e-06	0.0001	0.0001	-0.032543
2025-07-18 13:57:08	386	5.22e-06	0.0001	0.0001	-0.001904
2025-07-18 13:57:09	387	5.24e-06	0.0001	0.0001	-0.023789
2025-07-18 13:57:10	388	5.28e-06	0.0001	0.0001	-0.028166
2025-07-18 13:57:10	388	5.22e-06	0.0001	0.0001	-0.028166
2025-07-18 13:57:12	390	5.28e-06	0.0001	0.0001	-0.028166
2025-07-18 13:57:12	390	5.28e-06	0.0001	0.0001	-0.028166
2025-07-18 13:57:13	391	5.3e-06	0.0001	0.0001	-0.028166
2025-07-18 13:57:14	392	5.22e-06	0.0001	0.0001	-0.03692
2025-07-18 13:57:15	393	5.24e-06	0.0001	0.0001	-0.03692
2025-07-18 13:57:16	394	5.24e-06	0.0001	0.0001	-0.028166
2025-07-18 13:57:17	395	5.26e-06	0.0001	0.0001	-0.028166
2025-07-18 13:57:18	396	5.24e-06	0.0001	0.0001	-0.032543
2025-07-18 13:57:19	397	5.24e-06	0.0001	0.0001	-0.028166
2025-07-18 13:57:20	398	5.26e-06	0.0001	0.0001	-0.028166
2025-07-18 13:57:21	399	5.24e-06	0.0001	0.0001	-0.032543
2025-07-18 13:57:22	400	5.22e-06	0.0001	0.0001	-0.015035
2025-07-18 13:57:23	401	5.22e-06	0.0001	0.0001	-0.006281
2025-07-18 13:57:24	402	5.22e-06	0.0001	0.0001	-0.023789
2025-07-18 13:57:25	403	5.2e-06	0.0001	0.0001	-0.023789
2025-07-18 13:57:26	404	5.24e-06	0.0001	0.0001	-0.023789
2025-07-18 13:57:27	405	5.22e-06	0.0001	0.0001	-0.023789
2025-07-18 13:57:28	406	5.2e-06	0.0001	0.0001	-0.032543
2025-07-18 13:57:29	407	5.2e-06	0.0001	0.0001	-0.032543
2025-07-18 13:57:30	408	5.22e-06	0.0001	0.0001	-0.023789
2025-07-18 13:57:31	409	5.2e-06	0.0001	0.0001	-0.019412
2025-07-18 13:57:32	410	5.2e-06	0.0001	0.0001	-0.023789
2025-07-18 13:57:33	411	5.22e-06	0.0001	0.0001	-0.019412
2025-07-18 13:57:34	412	5.22e-06	0.0001	0.0001	-0.023789
2025-07-18 13:57:35	413	5.2e-06	0.0001	0.0001	-0.023789
2025-07-18 13:57:36	414	5.2e-06	0.0001	0.0001	-0.032543
2025-07-18 13:57:36	414	5.2e-06	0.0001	0.0001	-0.023789
2025-07-18 13:57:37	415	5.2e-06	0.0001	0.0001	-0.041297
2025-07-18 13:57:38	416	5.2e-06	0.0001	0.0001	-0.006281
2025-07-18 13:57:39	417	5.2e-06	0.0001	0.0001	-0.045674
2025-07-18 13:57:40	418	5.2e-06	0.0001	0.0001	-0.015035
2025-07-18 13:57:41	419	5.2e-06	0.0001	0.0001	-0.028166
2025-07-18 13:57:42	420	5.2e-06	0.0001	0.0001	-0.028166
2025-07-18 13:57:43	421	5.2e-06	0.0001	0.0001	-0.019412
2025-07-18 13:57:44	422	5.22e-06	0.0001	0.0001	-0.03692
2025-07-18 13:57:45	423	5.2e-06	0.0001	0.0001	-0.023789
2025-07-18 13:57:46	424	5.2e-06	0.0001	0.0001	-0.019412
2025-07-18 13:57:47	425	5.2e-06	0.0001	0.0001	-0.015035
2025-07-18 13:57:48	426	5.22e-06	0.0001	0.0001	-0.028166
2025-07-18 13:57:49	427	5.2e-06	0.0001	0.0001	-0.041297
2025-07-18 13:57:50	428	5.2e-06	0.0001	0.0001	-0.032543
2025-07-18 13:57:51	429	5.2e-06	0.0001	0.0001	-0.028166
2025-07-18 13:57:52	430	5.2e-06	0.0001	0.0001	-0.023789
2025-07-18 13:57:53	431	5.2e-06	0.0001	0.0001	-0.028166
2025-07-18 13:57:54	432	5.22e-06	0.0001	0.0001	-0.023789
2025-07-18 13:57:55	433	5.22e-06	0.0001	0.0001	-0.028166
2025-07-18 13:57:56	434	5.2e-06	0.0001	0.0001	-0.028166
2025-07-18 13:57:57	435	5.22e-06	0.0001	0.0001	-0.028166
2025-07-18 13:57:58	436	5.2e-06	0.0001	0.0001	-0.03692
2025-07-18 13:57:59	437	5.2e-06	0.0001	0.0001	-0.028166
2025-07-18 13:58:00	438	5.2e-06	0.0001	0.0001	-0.023789
2025-07-18 13:58:01	439	5.22e-06	0.0001	0.0001	-0.028166
2025-07-18 13:58:01	439	5.2e-06	0.0001	0.0001	-0.023789
2025-07-18 13:58:02	440	5.2e-06	0.0001	0.0001	-0.028166
2025-07-18 13:58:03	441	5.22e-06	0.0001	0.0001	-0.028166
2025-07-18 13:58:04	442	5.2e-06	0.0001	0.0001	-0.032543
2025-07-18 13:58:05	443	5.2e-06	0.0001	0.0001	-0.028166
2025-07-18 13:58:06	444	5.2e-06	0.0001	0.0001	-0.028166
2025-07-18 13:58:07	445	5.2e-06	0.0001	0.0001	-0.03692
2025-07-18 13:58:08	446	5.2e-06	0.0001	0.0001	-0.03692
2025-07-18 13:58:09	447	5.2e-06	0.0001	0.0001	-0.028166
2025-07-18 13:58:10	448	5.2e-06	0.0001	0.0001	-0.032543
2025-07-18 13:58:11	449	5.2e-06	0.0001	0.0001	-0.032543
2025-07-18 13:58:12	450	5.2e-06	0.0001	0.0001	-0.023789
2025-07-18 13:58:13	451	5.22e-06	0.0001	0.0001	-0.019412
2025-07-18 13:58:14	452	5.2e-06	0.0001	0.0001	-0.028166
2025-07-18 13:58:15	453	5.2e-06	0.0001	0.0001	-0.015035
2025-07-18 13:58:16	454	5.2e-06	0.0001	0.0001	-0.041297
2025-07-18 13:58:17	455	5.2e-06	0.0001	0.0001	-0.041297
2025-07-18 13:58:18	456	5.2e-06	0.0001	0.0001	-0.023789
2025-07-18 13:58:19	457	5.18e-06	0.0001	0.0001	-0.03692
2025-07-18 13:58:20	458	5.2e-06	0.0001	0.0001	-0.032543
2025-07-18 13:58:21	459	5.2e-06	0.0001	0.0001	-0.023789
2025-07-18 13:58:22	460	5.2e-06	0.0001	0.0001	-0.03692
2025-07-18 13:58:23	461	5.18e-06	0.0001	0.0001	-0.032543
2025-07-18 13:58:24	462	5.2e-06	0.0001	0.0001	-0.03692
2025-07-18 13:58:25	463	5.2e-06	0.0001	0.0001	-0.028166
2025-07-18 13:58:26	464	5.2e-06	0.0001	0.0001	-0.023789
2025-07-18 13:58:26	464	5.2e-06	0.0001	0.0001	-0.023789
2025-07-18 13:58:27	465	5.2e-06	0.0001	0.0001	-0.028166
2025-07-18 13:58:28	466	5.2e-06	0.0001	0.0001	-0.028166
2025-07-18 13:58:29	467	5.18e-06	0.0001	0.0001	-0.019412
2025-07-18 13:58:30	468	5.22e-06	0.0001	0.0001	-0.023789
2025-07-18 13:58:31	469	5.2e-06	0.0001	0.0001	-0.015035
2025-07-18 13:58:32	470	5.2e-06	0.0001	0.0001	-0.032543
2025-07-18 13:58:33	471	5.2e-06	0.0001	0.0001	-0.032543
2025-07-18 13:58:34	472	5.2e-06	0.0001	0.0001	-0.028166
2025-07-18 13:58:35	473	5.2e-06	0.0001	0.0001	-0.028166
2025-07-18 13:58:36	474	5.2e-06	0.0001	0.0001	-0.023789
2025-07-18 13:58:38	476	5.2e-06	0.0001	0.0001	-0.019412
2025-07-18 13:58:39	477	5.2e-06	0.0001	0.0001	-0.023789
2025-07-18 13:58:40	478	5.2e-06	0.0001	0.0001	-0.03692
2025-07-18 13:58:41	479	5.2e-06	0.0001	0.0001	-0.028166
2025-07-18 13:58:42	480	5.2e-06	0.0001	0.0001	-0.028166
2025-07-18 13:58:43	481	5.2e-06	0.0001	0.0001	-0.028166
2025-07-18 13:58:43	481	5.2e-06	0.0001	0.0001	-0.03692
2025-07-18 13:58:44	482	5.2e-06	0.0001	0.0001	-0.028166
2025-07-18 13:58:46	484	5.2e-06	0.0001	0.0001	-0.032543
2025-07-18 13:58:47	485	5.2e-06	0.0001	0.0001	-0.028166
2025-07-18 13:58:48	486	5.2e-06	0.0001	0.0001	-0.032543
2025-07-18 13:58:49	487	5.2e-06	0.0001	0.0001	-0.032543
2025-07-18 13:58:50	488	5.2e-06	0.0001	0.0001	-0.03692
2025-07-18 13:58:51	489	5.2e-06	0.0001	0.0001	-0.028166
2025-07-18 13:58:52	490	5.2e-06	0.0001	0.0001	-0.032543
2025-07-18 13:58:53	491	5.2e-06	0.0001	0.0001	-0.023789
2025-07-18 13:58:54	492	5.2e-06	0.0001	0.0001	-0.028166
2025-07-18 13:58:55	493	5.2e-06	0.0001	0.0001	-0.03692
2025-07-18 13:58:56	494	5.18e-06	0.0001	0.0001	-0.028166
2025-07-18 13:58:57	495	5.2e-06	0.0001	0.0001	-0.041297
2025-07-18 13:58:58	496	5.2e-06	0.0001	0.0001	-0.028166
2025-07-18 13:58:59	497	5.2e-06	0.0001	0.0001	-0.028166
2025-07-18 13:59:00	498	5.2e-06	0.0001	0.0001	-0.028166
2025-07-18 13:59:01	499	5.22e-06	0.0001	0.0001	-0.028166
2025-07-18 13:59:02	500	5.22e-06	0.0001	0.0001	-0.028166
2025-07-18 13:59:03	501	5.2e-06	0.0001	0.0001	-0.032543
2025-07-18 13:59:04	502	5.2e-06	0.0001	0.0001	-0.041297
2025-07-18 13:59:05	503	5.2e-06	0.0001	0.0001	-0.023789
2025-07-18 13:59:06	504	5.2e-06	0.0001	0.0001	-0.023789
2025-07-18 13:59:07	505	5.2e-06	0.0001	0.0001	-0.028166
2025-07-18 13:59:08	506	5.2e-06	0.0001	0.0001	-0.03692
2025-07-18 13:59:09	507	5.2e-06	0.0001	0.0001	-0.032543
2025-07-18 13:59:10	508	5.2e-06	0.0001	0.0001	-0.023789
2025-07-18 13:59:11	509	5.2e-06	0.0001	0.0001	-0.023789
2025-07-18 13:59:12	510	5.2e-06	0.0001	0.0001	-0.023789
2025-07-18 13:59:13	511	5.2e-06	0.0001	0.0001	-0.03692
2025-07-18 13:59:14	512	5.2e-06	0.0001	0.0001	-0.032543
2025-07-18 13:59:15	513	5.2e-06	0.0001	0.0001	-0.028166
2025-07-18 13:59:16	514	5.2e-06	0.0001	0.0001	-0.032543
2025-07-18 13:59:17	515	5.22e-06	0.0001	0.0001	-0.010658
2025-07-18 13:59:18	516	5.2e-06	0.0001	0.0001	-0.028166
2025-07-18 13:59:20	518	5.2e-06	0.0001	0.0001	-0.032543
2025-07-18 13:59:21	519	5.2e-06	0.0001	0.0001	-0.023789
2025-07-18 13:59:22	520	5.2e-06	0.0001	0.0001	-0.03692
2025-07-18 13:59:23	521	5.2e-06	0.0001	0.0001	-0.03692
2025-07-18 13:59:24	522	5.22e-06	0.0001	0.0001	-0.032543
2025-07-18 13:59:25	523	5.2e-06	0.0001	0.0001	-0.028166
2025-07-18 13:59:26	524	5.2e-06	0.0001	0.0001	-0.03692
2025-07-18 13:59:26	524	5.2e-06	0.0001	0.0001	-0.03692
2025-07-18 13:59:28	526	5.18e-06	0.0001	0.0001	-0.032543
2025-07-18 13:59:29	527	5.2e-06	0.0001	0.0001	-0.028166
2025-07-18 13:59:30	528	5.2e-06	0.0001	0.0001	-0.023789
2025-07-18 13:59:31	529	5.2e-06	0.0001	0.0001	-0.028166
2025-07-18 13:59:32	530	5.2e-06	0.0001	0.0001	-0.045674
2025-07-18 13:59:33	531	5.2e-06	0.0001	0.0001	-0.028166
2025-07-18 13:59:34	532	5.2e-06	0.0001	0.0001	-0.032543
2025-07-18 13:59:34	532	5.22e-06	0.0001	0.0001	-0.023789
2025-07-18 13:59:36	534	5.2e-06	0.0001	0.0001	-0.023789
2025-07-18 13:59:37	535	5.2e-06	0.0001	0.0001	-0.032543
2025-07-18 13:59:38	536	5.2e-06	0.0001	0.0001	-0.028166
2025-07-18 13:59:39	537	5.2e-06	0.0001	0.0001	-0.028166
2025-07-18 13:59:40	538	5.2e-06	0.0001	0.0001	-0.028166
2025-07-18 13:59:41	539	5.18e-06	0.0001	0.0001	-0.03692
2025-07-18 13:59:42	540	5.1e-06	0.0001	0.0001	-0.015035
2025-07-18 13:59:42	540	5.1e-06	0.0001	0.0001	-0.032543
2025-07-18 13:59:44	542	5.08e-06	0.0001	0.0001	-0.03692
2025-07-18 13:59:45	543	5.08e-06	0.0001	0.0001	-0.028166
2025-07-18 13:59:46	544	5.1e-06	0.0001	0.0001	-0.03692
2025-07-18 13:59:47	545	5.1e-06	0.0001	0.0001	-0.028166
2025-07-18 13:59:48	546	5.08e-06	0.0001	0.0001	-0.028166
2025-07-18 13:59:49	547	5.1e-06	0.0001	0.0001	-0.019412
2025-07-18 13:59:50	548	5.08e-06	0.0001	0.0001	-0.028166
2025-07-18 13:59:51	549	5.1e-06	0.0001	0.0001	-0.023789
2025-07-18 13:59:52	550	5.1e-06	0.0001	0.0001	-0.023789
2025-07-18 13:59:53	551	5.12e-06	0.0001	0.0001	-0.023789
2025-07-18 13:59:54	552	5.08e-06	0.0001	0.0001	-0.041297
2025-07-18 13:59:55	553	5.1e-06	0.0001	0.0001	-0.032543
2025-07-18 13:59:56	554	5.12e-06	0.0001	0.0001	-0.032543
2025-07-18 13:59:57	555	5.1e-06	0.0001	0.0001	-0.028166
2025-07-18 13:59:58	556	5.14e-06	0.0001	0.0001	-0.028166
2025-07-18 13:59:59	557	5.12e-06	0.0001	0.0001	-0.041297
2025-07-18 14:00:00	558	5.18e-06	0.0001	0.0001	-0.028166
2025-07-18 14:00:00	558	5.2e-06	0.0001	0.0001	-0.03692
2025-07-18 14:00:01	559	5.2e-06	0.0001	0.0001	-0.023789
2025-07-18 14:00:02	560	5.2e-06	0.0001	0.0001	-0.019412
2025-07-18 14:00:03	561	5.2e-06	0.0001	0.0001	-0.028166
2025-07-18 14:00:04	562	5.2e-06	0.0001	0.0001	-0.03692
2025-07-18 14:00:05	563	5.2e-06	0.0001	0.0001	-0.028166
2025-07-18 14:00:06	564	5.2e-06	0.0001	0.0001	-0.019412
2025-07-18 14:00:08	566	5.2e-06	0.0001	0.0001	-0.023789
2025-07-18 14:00:08	566	5.18e-06	0.0001	0.0001	-0.028166
2025-07-18 14:00:09	567	5.2e-06	0.0001	0.0001	-0.028166
2025-07-18 14:00:10	568	5.2e-06	0.0001	0.0001	-0.023789
2025-07-18 14:00:11	569	5.2e-06	0.0001	0.0001	-0.028166
2025-07-18 14:00:12	570	5.2e-06	0.0001	0.0001	-0.023789
2025-07-18 14:00:13	571	5.2e-06	0.0001	0.0001	-0.023789
2025-07-18 14:00:14	572	5.2e-06	0.0001	0.0001	-0.023789
2025-07-18 14:00:16	574	5.2e-06	0.0001	0.0001	-0.023789
2025-07-18 14:00:16	574	5.2e-06	0.0001	0.0001	-0.032543
2025-07-18 14:00:17	575	5.2e-06	0.0001	0.0001	-0.03692
2025-07-18 14:00:18	576	5.2e-06	0.0001	0.0001	-0.032543
2025-07-18 14:00:19	577	5.2e-06	0.0001	0.0001	-0.023789
2025-07-18 14:00:20	578	5.2e-06	0.0001	0.0001	-0.03692
2025-07-18 14:00:21	579	5.2e-06	0.0001	0.0001	-0.03692
2025-07-18 14:00:22	580	5.2e-06	0.0001	0.0001	-0.023789
2025-07-18 14:00:24	582	5.2e-06	0.0001	0.0001	-0.03692
2025-07-18 14:00:24	582	5.2e-06	0.0001	0.0001	-0.023789
2025-07-18 14:00:25	583	5.2e-06	0.0001	0.0001	-0.019412
2025-07-18 14:00:26	584	5.2e-06	0.0001	0.0001	-0.019412
2025-07-18 14:00:27	585	5.2e-06	0.0001	0.0001	-0.028166
2025-07-18 14:00:28	586	5.2e-06	0.0001	0.0001	-0.023789
2025-07-18 14:00:29	587	5.2e-06	0.0001	0.0001	-0.028166
2025-07-18 14:00:30	588	5.2e-06	0.0001	0.0001	-0.028166
2025-07-18 14:00:31	589	5.2e-06	0.0001	0.0001	-0.032543
2025-07-18 14:00:32	590	5.2e-06	0.0001	0.0001	-0.019412
2025-07-18 14:00:33	591	5.2e-06	0.0001	0.0001	-0.023789
2025-07-18 14:00:34	592	5.2e-06	0.0001	0.0001	-0.028166
2025-07-18 14:00:35	593	5.2e-06	0.0001	0.0001	-0.03692
2025-07-18 14:00:36	594	5.2e-06	0.0001	0.0001	-0.032543
2025-07-18 14:00:37	595	5.2e-06	0.0001	0.0001	-0.023789
2025-07-18 14:00:38	596	5.2e-06	0.0001	0.0001	-0.023789
2025-07-18 14:00:39	597	5.2e-06	0.0001	0.0001	-0.028166
2025-07-18 14:00:40	598	5.2e-06	0.0001	0.0001	-0.023789
2025-07-18 14:00:41	599	5.2e-06	0.0001	0.0001	-0.03692
2025-07-18 14:00:42	600	5.2e-06	0.0001	0.0001	-0.019412
2025-07-18 14:00:43	601	5.2e-06	0.0001	0.0001	-0.023789
2025-07-18 14:00:44	602	5.2e-06	0.0001	0.0001	-0.041297
2025-07-18 14:00:45	603	5.2e-06	0.0001	0.0001	-0.032543
2025-07-18 14:00:46	604	5.2e-06	0.0001	0.0001	-0.023789
2025-07-18 14:00:47	605	5.2e-06	0.0001	0.0001	-0.03692
2025-07-18 14:00:48	606	5.2e-06	0.0001	0.0001	-0.032543
2025-07-18 14:00:49	607	5.2e-06	0.0001	0.0001	-0.019412
2025-07-18 14:00:50	608	5.2e-06	0.0001	0.0001	-0.03692
2025-07-18 14:00:51	609	5.22e-06	0.0001	0.0001	-0.023789
2025-07-18 14:00:52	610	5.2e-06	0.0001	0.0001	-0.032543
2025-07-18 14:00:53	611	5.2e-06	0.0001	0.0001	-0.028166
2025-07-18 14:00:54	612	5.2e-06	0.0001	0.0001	-0.041297
2025-07-18 14:00:55	613	5.2e-06	0.0001	0.0001	-0.028166
2025-07-18 14:00:56	614	5.2e-06	0.0001	0.0001	-0.028166
2025-07-18 14:00:57	615	5.2e-06	0.0001	0.0001	-0.028166
2025-07-18 14:00:58	616	5.2e-06	0.0001	0.0001	-0.023789
2025-07-18 14:00:59	617	5.2e-06	0.0001	0.0001	-0.028166
2025-07-18 14:01:00	618	5.2e-06	0.0001	0.0001	-0.028166
2025-07-18 14:01:01	619	5.2e-06	0.0001	0.0001	-0.023789
2025-07-18 14:01:02	620	5.2e-06	0.0001	0.0001	-0.032543
2025-07-18 14:01:03	621	5.2e-06	0.0001	0.0001	-0.032543
2025-07-18 14:01:04	622	5.2e-06	0.0001	0.0001	-0.019412
2025-07-18 14:01:05	623	5.2e-06	0.0001	0.0001	-0.028166
2025-07-18 14:01:06	624	5.2e-06	0.0001	0.0001	-0.019412
2025-07-18 14:01:07	625	5.2e-06	0.0001	0.0001	-0.032543
2025-07-18 14:01:07	625	5.2e-06	0.0001	0.0001	-0.03692
2025-07-18 14:01:08	626	5.2e-06	0.0001	0.0001	-0.028166
2025-07-18 14:01:09	627	5.2e-06	0.0001	0.0001	-0.032543
2025-07-18 14:01:10	628	5.2e-06	0.0001	0.0001	-0.015035
2025-07-18 14:01:11	629	5.2e-06	0.0001	0.0001	-0.032543
2025-07-18 14:01:12	630	5.2e-06	0.0001	0.0001	-0.041297
2025-07-18 14:01:13	631	5.2e-06	0.0001	0.0001	-0.019412
2025-07-18 14:01:14	632	5.22e-06	0.0001	0.0001	-0.032543
2025-07-18 14:01:15	633	5.22e-06	0.0001	0.0001	-0.028166
2025-07-18 14:01:16	634	5.2e-06	0.0001	0.0001	-0.023789
2025-07-18 14:01:17	635	5.2e-06	0.0001	0.0001	-0.032543
2025-07-18 14:01:18	636	5.2e-06	0.0001	0.0001	-0.028166
2025-07-18 14:01:19	637	5.2e-06	0.0001	0.0001	-0.03692
2025-07-18 14:01:20	638	5.2e-06	0.0001	0.0001	-0.03692
2025-07-18 14:01:21	639	5.2e-06	0.0001	0.0001	-0.019412
2025-07-18 14:01:22	640	5.2e-06	0.0001	0.0001	-0.032543
2025-07-18 14:01:23	641	5.2e-06	0.0001	0.0001	-0.023789
2025-07-18 14:01:24	642	5.2e-06	0.0001	0.0001	-0.015035
2025-07-18 14:01:25	643	5.2e-06	0.0001	0.0001	-0.028166
2025-07-18 14:01:26	644	5.2e-06	0.0001	0.0001	-0.028166
2025-07-18 14:01:27	645	5.2e-06	0.0001	0.0001	-0.019412
2025-07-18 14:01:28	646	5.2e-06	0.0001	0.0001	-0.023789
2025-07-18 14:01:29	647	5.2e-06	0.0001	0.0001	-0.028166
2025-07-18 14:01:30	648	5.2e-06	0.0001	0.0001	-0.041297
2025-07-18 14:01:31	649	5.2e-06	0.0001	0.0001	-0.03692
2025-07-18 14:01:32	650	5.2e-06	0.0001	0.0001	-0.032543
2025-07-18 14:01:32	650	5.2e-06	0.0001	0.0001	-0.028166
2025-07-18 14:01:34	652	5.2e-06	0.0001	0.0001	-0.041297
2025-07-18 14:01:34	652	5.2e-06	0.0001	0.0001	-0.03692
2025-07-18 14:01:35	653	5.18e-06	0.0001	0.0001	-0.019412
2025-07-18 14:01:36	654	5.2e-06	0.0001	0.0001	-0.023789
2025-07-18 14:01:37	655	5.22e-06	0.0001	0.0001	-0.03692
2025-07-18 14:01:38	656	5.2e-06	0.0001	0.0001	-0.023789
2025-07-18 14:01:39	657	5.2e-06	0.0001	0.0001	-0.032543
2025-07-18 14:01:40	658	5.22e-06	0.0001	0.0001	-0.03692
2025-07-18 14:01:41	659	5.2e-06	0.0001	0.0001	-0.010658
2025-07-18 14:01:42	660	5.2e-06	0.0001	0.0001	-0.023789
2025-07-18 14:01:43	661	5.2e-06	0.0001	0.0001	-0.028166
2025-07-18 14:01:44	662	5.2e-06	0.0001	0.0001	-0.032543
2025-07-18 14:01:45	663	5.2e-06	0.0001	0.0001	-0.023789
2025-07-18 14:01:46	664	5.2e-06	0.0001	0.0001	-0.028166
2025-07-18 14:01:47	665	5.16e-06	0.0001	0.0001	-0.032543
2025-07-18 14:01:48	666	5.2e-06	0.0001	0.0001	-0.023789
2025-07-18 14:01:49	667	5.2e-06	0.0001	0.0001	-0.023789
2025-07-18 14:01:50	668	5.2e-06	0.0001	0.0001	-0.028166
2025-07-18 14:01:51	669	5.2e-06	0.0001	0.0001	-0.032543
2025-07-18 14:01:52	670	5.2e-06	0.0001	0.0001	-0.028166
2025-07-18 14:01:53	671	5.2e-06	0.0001	0.0001	-0.010658
2025-07-18 14:01:54	672	5.2e-06	0.0001	0.0001	-0.028166
2025-07-18 14:01:55	673	5.2e-06	0.0001	0.0001	-0.023789
2025-07-18 14:01:56	674	5.2e-06	0.0001	0.0001	-0.023789
2025-07-18 14:01:57	675	5.2e-06	0.0001	0.0001	-0.019412
2025-07-18 14:01:58	676	5.2e-06	0.0001	0.0001	-0.028166
2025-07-18 14:01:58	676	5.2e-06	0.0001	0.0001	-0.032543
2025-07-18 14:02:00	678	5.2e-06	0.0001	0.0001	-0.023789
2025-07-18 14:02:00	678	5.2e-06	0.0001	0.0001	-0.032543
2025-07-18 14:02:01	679	5.2e-06	0.0001	0.0001	-0.041297
2025-07-18 14:02:02	680	5.2e-06	0.0001	0.0001	-0.028166
2025-07-18 14:02:03	681	5.18e-06	0.0001	0.0001	-0.03692
2025-07-18 14:02:04	682	5.2e-06	0.0001	0.0001	-0.028166
2025-07-18 14:02:05	683	5.2e-06	0.0001	0.0001	-0.023789
2025-07-18 14:02:06	684	5.2e-06	0.0001	0.0001	-0.023789
2025-07-18 14:02:07	685	5.2e-06	0.0001	0.0001	-0.015035
2025-07-18 14:02:08	686	5.2e-06	0.0001	0.0001	-0.019412
2025-07-18 14:02:09	687	5.2e-06	0.0001	0.0001	-0.028166
2025-07-18 14:02:10	688	5.2e-06	0.0001	0.0001	-0.028166
2025-07-18 14:02:11	689	5.22e-06	0.0001	0.0001	-0.028166
2025-07-18 14:02:12	690	5.2e-06	0.0001	0.0001	-0.03692
2025-07-18 14:02:13	691	5.2e-06	0.0001	0.0001	-0.023789
2025-07-18 14:02:14	692	5.2e-06	0.0001	0.0001	-0.03692
2025-07-18 14:02:15	693	5.2e-06	0.0001	0.0001	-0.019412
2025-07-18 14:02:16	694	5.2e-06	0.0001	0.0001	-0.019412
2025-07-18 14:02:17	695	5.2e-06	0.0001	0.0001	-0.028166
2025-07-18 14:02:18	696	5.2e-06	0.0001	0.0001	-0.03692
2025-07-18 14:02:19	697	5.2e-06	0.0001	0.0001	-0.03692
2025-07-18 14:02:20	698	5.2e-06	0.0001	0.0001	-0.015035
2025-07-18 14:02:21	699	5.2e-06	0.0001	0.0001	-0.03692
2025-07-18 14:02:22	700	5.2e-06	0.0001	0.0001	-0.028166
2025-07-18 14:02:23	701	5.2e-06	0.0001	0.0001	-0.03692
2025-07-18 14:02:24	702	5.2e-06	0.0001	0.0001	-0.032543
2025-07-18 14:02:24	702	5.22e-06	0.0001	0.0001	-0.023789
2025-07-18 14:02:25	703	5.2e-06	0.0001	0.0001	-0.032543
2025-07-18 14:02:26	704	5.2e-06	0.0001	0.0001	-0.023789
2025-07-18 14:02:27	705	5.22e-06	0.0001	0.0001	-0.019412
2025-07-18 14:02:28	706	5.2e-06	0.0001	0.0001	-0.023789
2025-07-18 14:02:29	707	5.2e-06	0.0001	0.0001	-0.03692
2025-07-18 14:02:30	708	5.2e-06	0.0001	0.0001	-0.023789
2025-07-18 14:02:31	709	5.2e-06	0.0001	0.0001	-0.023789
2025-07-18 14:02:32	710	5.2e-06	0.0001	0.0001	-0.019412
2025-07-18 14:02:33	711	5.18e-06	0.0001	0.0001	-0.023789
2025-07-18 14:02:34	712	5.2e-06	0.0001	0.0001	-0.03692
2025-07-18 14:02:35	713	5.2e-06	0.0001	0.0001	-0.023789
2025-07-18 14:02:36	714	5.2e-06	0.0001	0.0001	-0.023789
2025-07-18 14:02:37	715	5.2e-06	0.0001	0.0001	-0.041297
2025-07-18 14:02:38	716	5.2e-06	0.0001	0.0001	-0.05005
2025-07-18 14:02:39	717	5.2e-06	0.0001	0.0001	-0.03692
2025-07-18 14:02:40	718	5.2e-06	0.0001	0.0001	-0.028166
2025-07-18 14:02:41	719	5.18e-06	0.0001	0.0001	-0.015035
2025-07-18 14:02:42	720	5.2e-06	0.0001	0.0001	-0.023789
2025-07-18 14:02:43	721	5.2e-06	0.0001	0.0001	-0.054427
2025-07-18 14:02:44	722	5.2e-06	0.0001	0.0001	-0.03692
2025-07-18 14:02:45	723	5.2e-06	0.0001	0.0001	-0.028166
2025-07-18 14:02:46	724	5.2e-06	0.0001	0.0001	-0.019412
2025-07-18 14:02:47	725	5.2e-06	0.0001	0.0001	-0.023789
2025-07-18 14:02:48	726	5.2e-06	0.0001	0.0001	-0.028166
2025-07-18 14:02:49	727	5.2e-06	0.0001	0.0001	-0.028166
2025-07-18 14:02:50	728	5.2e-06	0.0001	0.0001	-0.032543
2025-07-18 14:02:51	729	5.18e-06	0.0001	0.0001	-0.028166
2025-07-18 14:02:52	730	5.2e-06	0.0001	0.0001	-0.03692
2025-07-18 14:02:53	731	5.2e-06	0.0001	0.0001	-0.03692
2025-07-18 14:02:54	732	5.22e-06	0.0001	0.0001	-0.03692
2025-07-18 14:02:55	733	5.2e-06	0.0001	0.0001	-0.019412
2025-07-18 14:02:56	734	5.2e-06	0.0001	0.0001	-0.03692
2025-07-18 14:02:57	735	5.2e-06	0.0001	0.0001	-0.023789
2025-07-18 14:02:58	736	5.2e-06	0.0001	0.0001	-0.03692
2025-07-18 14:02:59	737	5.2e-06	0.0001	0.0001	-0.023789
2025-07-18 14:03:00	738	5.18e-06	0.0001	0.0001	-0.019412
2025-07-18 14:03:01	739	5.2e-06	0.0001	0.0001	-0.03692
2025-07-18 14:03:02	740	5.2e-06	0.0001	0.0001	-0.032543
2025-07-18 14:03:03	741	5.2e-06	0.0001	0.0001	-0.041297
2025-07-18 14:03:04	742	5.2e-06	0.0001	0.0001	-0.019412
2025-07-18 14:03:05	743	5.2e-06	0.0001	0.0001	-0.028166
2025-07-18 14:03:06	744	5.2e-06	0.0001	0.0001	-0.03692
2025-07-18 14:03:07	745	5.2e-06	0.0001	0.0001	-0.03692
2025-07-18 14:03:08	746	5.2e-06	0.0001	0.0001	-0.023789
2025-07-18 14:03:09	747	5.2e-06	0.0001	0.0001	-0.032543
2025-07-18 14:03:10	748	5.18e-06	0.0001	0.0001	-0.032543
2025-07-18 14:03:11	749	5.2e-06	0.0001	0.0001	-0.028166
2025-07-18 14:03:12	750	5.2e-06	0.0001	0.0001	-0.032543
2025-07-18 14:03:13	751	5.2e-06	0.0001	0.0001	-0.023789
2025-07-18 14:03:14	752	5.2e-06	0.0001	0.0001	-0.041297
2025-07-18 14:03:14	752	5.2e-06	0.0001	0.0001	-0.028166
2025-07-18 14:03:16	754	5.2e-06	0.0001	0.0001	-0.03692
2025-07-18 14:03:17	755	5.2e-06	0.0001	0.0001	-0.032543
2025-07-18 14:03:18	756	5.2e-06	0.0001	0.0001	-0.032543
2025-07-18 14:03:19	757	5.2e-06	0.0001	0.0001	-0.032543
2025-07-18 14:03:20	758	5.22e-06	0.0001	0.0001	-0.028166
2025-07-18 14:03:21	759	5.2e-06	0.0001	0.0001	-0.019412
2025-07-18 14:03:22	760	5.22e-06	0.0001	0.0001	-0.03692
2025-07-18 14:03:23	761	5.2e-06	0.0001	0.0001	-0.015035
2025-07-18 14:03:24	762	5.2e-06	0.0001	0.0001	-0.03692
2025-07-18 14:03:25	763	5.2e-06	0.0001	0.0001	-0.03692
2025-07-18 14:03:26	764	5.2e-06	0.0001	0.0001	-0.028166
2025-07-18 14:03:27	765	5.2e-06	0.0001	0.0001	-0.023789
2025-07-18 14:03:28	766	5.2e-06	0.0001	0.0001	-0.045674
2025-07-18 14:03:30	768	5.2e-06	0.0001	0.0001	-0.041297
2025-07-18 14:03:30	768	5.2e-06	0.0001	0.0001	-0.023789
2025-07-18 14:03:32	770	5.2e-06	0.0001	0.0001	-0.023789
2025-07-18 14:03:33	771	5.2e-06	0.0001	0.0001	-0.028166
2025-07-18 14:03:34	772	5.2e-06	0.0001	0.0001	-0.028166
2025-07-18 14:03:35	773	5.2e-06	0.0001	0.0001	-0.028166
2025-07-18 14:03:36	774	5.2e-06	0.0001	0.0001	-0.028166
2025-07-18 14:03:37	775	5.2e-06	0.0001	0.0001	-0.028166
2025-07-18 14:03:38	776	5.2e-06	0.0001	0.0001	-0.045674
2025-07-18 14:03:39	777	5.2e-06	0.0001	0.0001	-0.028166
2025-07-18 14:03:40	778	5.2e-06	0.0001	0.0001	-0.028166
2025-07-18 14:03:42	780	5.2e-06	0.0001	0.0001	-0.032543
2025-07-18 14:03:43	781	5.2e-06	0.0001	0.0001	-0.028166
2025-07-18 14:03:44	782	5.2e-06	0.0001	0.0001	-0.015035
2025-07-18 14:03:45	783	5.2e-06	0.0001	0.0001	-0.028166
2025-07-18 14:03:46	784	5.2e-06	0.0001	0.0001	-0.032543
2025-07-18 14:03:47	785	5.2e-06	0.0001	0.0001	-0.03692
2025-07-18 14:03:47	785	5.1e-06	0.0001	0.0001	-0.03692
2025-07-18 14:03:48	786	5.01e-06	0.0001	0.0001	-0.023789
2025-07-18 14:03:49	787	4.99e-06	0.0001	0.0001	-0.023789
2025-07-18 14:03:50	788	4.91e-06	0.0001	0.0001	-0.023789
2025-07-18 14:03:51	789	4.79e-06	0.0001	0.0001	-0.032543
2025-07-18 14:03:52	790	4.68e-06	0.0001	0.0001	-0.041297
2025-07-18 14:03:53	791	4.5e-06	0.0001	0.0001	-0.023789
2025-07-18 14:03:54	792	4.41e-06	0.0385	0.0001	-0.032543
2025-07-18 14:03:56	794	4.36e-06	1000	0.0001	-0.028166
2025-07-18 14:03:56	794	4.35e-06	1000	0.0001	-0.028166
2025-07-18 14:03:58	796	4.3e-06	1000	0.0001	-0.03692
2025-07-18 14:03:59	797	4.3e-06	1000	0.0001	-0.028166
2025-07-18 14:04:00	798	4.23e-06	1000	0.0001	-0.032543
2025-07-18 14:04:01	799	4.23e-06	48.9	0.0001	-0.019412
2025-07-18 14:04:02	800	4.22e-06	1.46	0.0001	-0.019412
2025-07-18 14:04:03	801	4.2e-06	0.491	0.0001	-0.019412
2025-07-18 14:04:04	802	4.17e-06	0.237	0.0001	-0.032543
2025-07-18 14:04:04	802	4.17e-06	0.132	0.0001	-0.023789
2025-07-18 14:04:06	804	4.17e-06	0.0649	0.0001	-0.032543
2025-07-18 14:04:07	805	4.17e-06	0.0414	0.0001	-0.023789
2025-07-18 14:04:08	806	4.11e-06	0.0265	0.0001	-0.023789
2025-07-18 14:04:09	807	4.09e-06	0.0182	0.0001	-0.03692
2025-07-18 14:04:10	808	4.09e-06	0.013	0.0001	-0.041297
2025-07-18 14:04:11	809	4.09e-06	0.00949	0.0001	-0.028166
2025-07-18 14:04:12	810	4.09e-06	0.00698	0.0001	-0.023789
2025-07-18 14:04:13	811	4.09e-06	0.00536	0.0001	-0.023789
2025-07-18 14:04:13	811	4.07e-06	0.0042	0.0001	-0.032543
2025-07-18 14:04:14	812	4.02e-06	0.00339	0.0001	-0.019412
2025-07-18 14:04:15	813	4.02e-06	0.00289	0.0001	-0.023789
2025-07-18 14:04:16	814	4.02e-06	0.00248	0.0001	-0.032543
2025-07-18 14:04:17	815	4.02e-06	0.00221	0.0001	-0.03692
2025-07-18 14:04:18	816	4.02e-06	0.00197	0.0001	-0.019412
2025-07-18 14:04:19	817	4.02e-06	0.00182	0.0001	-0.023789
2025-07-18 14:04:20	818	4.01e-06	0.00171	0.0001	-0.032543
2025-07-18 14:04:21	819	4.02e-06	0.0016	0.0001	-0.023789
2025-07-18 14:04:22	820	4.01e-06	0.0015	0.0001	-0.023789
2025-07-18 14:04:23	821	4.02e-06	0.00145	0.0001	-0.03692
2025-07-18 14:04:24	822	4.02e-06	0.00141	0.0001	-0.03692
2025-07-18 14:04:25	823	3.96e-06	0.00139	0.0001	-0.028166
2025-07-18 14:04:26	824	3.95e-06	0.00138	0.0001	-0.023789
2025-07-18 14:04:27	825	3.96e-06	0.00136	0.0001	-0.032543
2025-07-18 14:04:28	826	3.96e-06	0.00135	0.0001	-0.028166
2025-07-18 14:04:30	828	3.95e-06	0.00133	0.0001	-0.023789
2025-07-18 14:04:30	828	3.95e-06	0.00132	0.0001	-0.019412
2025-07-18 14:04:31	829	3.95e-06	0.00131	0.0001	-0.028166
2025-07-18 14:04:32	830	3.96e-06	0.0013	0.0001	-0.019412
2025-07-18 14:04:33	831	3.95e-06	0.00129	0.0001	-0.023789
2025-07-18 14:04:34	832	3.96e-06	0.00129	0.0001	-0.019412
2025-07-18 14:04:35	833	3.95e-06	0.00128	0.0001	-0.032543
2025-07-18 14:04:36	834	3.95e-06	0.00128	0.0001	-0.028166
2025-07-18 14:04:37	835	3.95e-06	0.00128	0.0001	-0.010658
2025-07-18 14:04:38	836	3.96e-06	0.00129	0.0001	-0.028166
2025-07-18 14:04:39	837	3.95e-06	0.00128	0.0001	-0.023789
2025-07-18 14:04:40	838	3.96e-06	0.0013	0.0001	-0.028166
2025-07-18 14:04:41	839	3.91e-06	0.00135	0.0001	-0.019412
2025-07-18 14:04:42	840	3.89e-06	0.00151	0.0001	-0.03692
2025-07-18 14:04:43	841	2.05e-05	0.00142	0.0001	-0.03692
2025-07-18 14:04:44	842	1.5e-05	0.00108	0.0001	-0.023789
2025-07-18 14:04:46	844	1.21e-05	0.000735	0.0001	-0.032543
2025-07-18 14:04:46	844	1.07e-05	0.000563	0.0001	-0.015035
2025-07-18 14:04:47	845	1.03e-05	0.000458	0.0001	-0.023789
2025-07-18 14:04:48	846	1e-05	0.000372	0.0001	-0.03692
2025-07-18 14:04:49	847	9.89e-06	0.000309	0.0001	-0.023789
2025-07-18 14:04:50	848	9.67e-06	0.000259	0.0001	-0.010658
2025-07-18 14:04:51	849	9.58e-06	0.000217	0.0001	-0.019412
2025-07-18 14:04:52	850	9.49e-06	0.000187	0.0001	-0.019412
2025-07-18 14:04:54	852	9.37e-06	0.000161	0.000101	-0.028166
2025-07-18 14:04:55	853	9.34e-06	0.000146	0.000102	-0.019412
2025-07-18 14:04:55	853	9.19e-06	0.000135	0.000103	-0.023789
2025-07-18 14:04:56	854	9.19e-06	0.00013	0.000103	-0.03692
2025-07-18 14:04:57	855	9.07e-06	0.000124	0.000103	-0.03692
2025-07-18 14:04:58	856	9.01e-06	0.000117	0.000103	-0.028166
2025-07-18 14:04:59	857	9.01e-06	0.000111	0.000101	-0.032543
2025-07-18 14:05:00	858	8.86e-06	0.000107	0.000103	-0.032543
2025-07-18 14:05:01	859	8.83e-06	0.000106	0.000103	-0.032543
2025-07-18 14:05:02	860	8.86e-06	0.000102	0.000104	-0.028166
2025-07-18 14:05:03	861	8.83e-06	0.0001	0.000108	-0.023789
2025-07-18 14:05:04	862	8.73e-06	0.0001	0.000109	-0.023789
2025-07-18 14:05:05	863	9.04e-06	0.0001	0.000108	-0.028166
2025-07-18 14:05:06	864	9.16e-06	0.0001	0.000112	-0.032543
2025-07-18 14:05:07	865	9.25e-06	0.0001	0.000116	-0.041297
2025-07-18 14:05:08	866	9.31e-06	0.0001	0.000124	-0.028166
2025-07-18 14:05:09	867	9.34e-06	0.0001	0.000125	-0.032543
2025-07-18 14:05:10	868	9.31e-06	0.0001	0.000132	-0.028166
2025-07-18 14:05:11	869	9.31e-06	0.0001	0.000136	-0.028166
2025-07-18 14:05:12	870	9.34e-06	0.0001	0.000141	-0.032543
2025-07-18 14:05:13	871	9.34e-06	0.0001	0.000144	-0.03692
2025-07-18 14:05:14	872	9.34e-06	0.0001	0.000149	-0.03692
2025-07-18 14:05:15	873	9.34e-06	0.0001	0.00015	-0.019412
2025-07-18 14:05:16	874	9.34e-06	0.0001	0.000153	-0.015035
2025-07-18 14:05:17	875	9.46e-06	0.0001	0.000154	-0.03692
2025-07-18 14:05:18	876	9.31e-06	0.0001	0.000165	-0.015035
2025-07-18 14:05:19	877	9.34e-06	0.0001	0.000167	-0.023789
2025-07-18 14:05:20	878	9.34e-06	0.0001	0.000171	-0.023789
2025-07-18 14:05:21	879	9.37e-06	0.0001	0.000179	-0.015035
2025-07-18 14:05:22	880	9.34e-06	0.0001	0.000185	-0.010658
2025-07-18 14:05:23	881	9.34e-06	0.0001	0.000194	-0.023789
2025-07-18 14:05:24	882	9.34e-06	0.0001	0.000203	-0.019412
2025-07-18 14:05:25	883	9.34e-06	0.0001	0.000207	-0.045674
2025-07-18 14:05:26	884	9.31e-06	0.0001	0.000203	-0.032543
2025-07-18 14:05:27	885	9.34e-06	0.0001	0.000207	-0.03692
2025-07-18 14:05:28	886	9.34e-06	0.0001	0.000216	-0.028166
2025-07-18 14:05:29	887	9.34e-06	0.0001	0.000219	-0.028166
2025-07-18 14:05:30	888	9.31e-06	0.0001	0.000221	-0.032543
2025-07-18 14:05:31	889	9.34e-06	0.0001	0.000223	-0.03692
2025-07-18 14:05:32	890	9.34e-06	0.0001	0.000223	-0.032543
2025-07-18 14:05:33	891	9.34e-06	0.0001	0.000224	-0.023789
2025-07-18 14:05:34	892	9.34e-06	0.0001	0.000225	-0.028166
2025-07-18 14:05:35	893	9.34e-06	0.0001	0.000227	-0.041297
2025-07-18 14:05:36	894	9.31e-06	0.0001	0.000227	-0.028166
2025-07-18 14:05:37	895	9.25e-06	0.0001	0.000227	-0.041297
2025-07-18 14:05:38	896	9.16e-06	0.0001	0.000227	-0.023789
2025-07-18 14:05:39	897	8.4e-06	0.0001	0.000228	-0.028166
2025-07-18 14:05:40	898	8.22e-06	0.0001	0.000237	-0.028166
2025-07-18 14:05:41	899	8.22e-06	0.0001	0.000245	-0.03692
2025-07-18 14:05:42	900	5.85e-06	0.0001	0.000264	-0.023789
2025-07-18 14:05:43	901	5.24e-06	0.0001	0.000286	-0.03692
2025-07-18 14:05:44	902	5.1e-06	0.0001	0.000332	-0.023789
2025-07-18 14:05:45	903	5.1e-06	0.0001	0.00036	-0.03692
2025-07-18 14:05:46	904	5.1e-06	0.0001	0.000388	-0.028166
2025-07-18 14:05:46	904	5.01e-06	0.0001	0.000431	-0.019412
2025-07-18 14:05:47	905	4.99e-06	0.0001	0.000468	-0.019412
2025-07-18 14:05:48	906	4.99e-06	0.0001	0.00051	-0.03692
2025-07-18 14:05:49	907	4.99e-06	0.0001	0.000547	-0.028166
2025-07-18 14:05:50	908	4.91e-06	0.0001	0.00057	-0.028166
2025-07-18 14:05:51	909	4.89e-06	0.0001	0.000614	-0.032543
2025-07-18 14:05:52	910	4.89e-06	0.0001	0.000655	-0.028166
2025-07-18 14:05:53	911	4.89e-06	0.0001	0.000677	-0.028166
2025-07-18 14:05:54	912	4.89e-06	0.0001	0.000721	-0.028166
2025-07-18 14:05:55	913	4.89e-06	0.0001	0.000739	-0.023789
2025-07-18 14:05:56	914	4.87e-06	0.0001	0.000774	-0.032543
2025-07-18 14:05:57	915	4.81e-06	0.0001	0.000789	-0.028166
2025-07-18 14:05:58	916	4.79e-06	0.0001	0.000831	-0.023789
2025-07-18 14:05:59	917	4.77e-06	0.0001	0.000863	-0.023789
2025-07-18 14:06:00	918	4.79e-06	0.0001	0.000893	-0.023789
2025-07-18 14:06:01	919	4.79e-06	0.0001	0.000923	-0.028166
2025-07-18 14:06:02	920	4.79e-06	0.0001	0.000951	-0.032543
2025-07-18 14:06:03	921	4.77e-06	0.0001	0.000968	-0.032543
2025-07-18 14:06:04	922	4.75e-06	0.0001	0.001	-0.041297
2025-07-18 14:06:05	923	4.7e-06	0.0001	0.00102	-0.028166
2025-07-18 14:06:06	924	4.68e-06	0.0001	0.00104	-0.023789
2025-07-18 14:06:07	925	4.68e-06	0.0001	0.00106	-0.028166
2025-07-18 14:06:08	926	4.68e-06	0.0001	0.00109	-0.032543
2025-07-18 14:06:09	927	4.68e-06	0.0001	0.00112	-0.019412
2025-07-18 14:06:10	928	4.7e-06	0.0001	0.00115	-0.028166
2025-07-18 14:06:11	929	4.7e-06	0.0001	0.00118	-0.023789
2025-07-18 14:06:12	930	4.68e-06	0.0001	0.00121	-0.023789
2025-07-18 14:06:12	930	4.7e-06	0.0001	0.00124	-0.028166
2025-07-18 14:06:13	931	4.68e-06	0.0001	0.00127	-0.032543
2025-07-18 14:06:14	932	4.68e-06	0.0001	0.0013	-0.028166
2025-07-18 14:06:15	933	4.62e-06	0.0001	0.00133	-0.019412
2025-07-18 14:06:16	934	4.58e-06	0.0001	0.00137	-0.028166
2025-07-18 14:06:17	935	4.58e-06	0.0001	0.00141	-0.041297
2025-07-18 14:06:18	936	4.58e-06	0.0001	0.00147	-0.028166
2025-07-18 14:06:19	937	4.58e-06	0.0001	0.00153	-0.015035
2025-07-18 14:06:20	938	4.58e-06	0.0001	0.00161	-0.023789
2025-07-18 14:06:21	939	4.58e-06	0.0001	0.00171	-0.019412
2025-07-18 14:06:22	940	4.58e-06	0.0001	0.00181	-0.019412
2025-07-18 14:06:23	941	4.58e-06	0.0001	0.00191	-0.028166
2025-07-18 14:06:24	942	4.6e-06	0.0001	0.00206	-0.028166
2025-07-18 14:06:25	943	4.58e-06	0.0001	0.00227	-0.032543
2025-07-18 14:06:26	944	4.6e-06	0.0001	0.00247	-0.03692
2025-07-18 14:06:27	945	4.58e-06	0.0001	0.00277	-0.041297
2025-07-18 14:06:28	946	4.6e-06	0.0001	0.0032	-0.028166
2025-07-18 14:06:29	947	4.6e-06	0.0001	0.00376	-0.032543
2025-07-18 14:06:30	948	4.56e-06	0.0001	0.00451	-0.019412
2025-07-18 14:06:31	949	4.5e-06	0.0001	0.00569	-0.023789
2025-07-18 14:06:32	950	4.48e-06	0.0001	0.00738	-0.019412
2025-07-18 14:06:33	951	4.48e-06	0.0001	0.0098	-0.019412
2025-07-18 14:06:34	952	4.48e-06	0.0001	0.0133	-0.010658
2025-07-18 14:06:35	953	4.48e-06	0.0001	0.0186	-0.015035
2025-07-18 14:06:36	954	4.48e-06	0.0001	0.0253	-0.010658
2025-07-18 14:06:36	954	4.48e-06	0.0001	0.032	0.006849
2025-07-18 14:06:37	955	4.48e-06	0.0001	0.0388	0.002472
2025-07-18 14:06:38	956	4.48e-06	0.0001	0.0446	-0.001904
2025-07-18 14:06:39	957	4.5e-06	0.0001	0.0479	0.006849
2025-07-18 14:06:40	958	4.48e-06	0.0001	0.0495	-0.001904
2025-07-18 14:06:41	959	4.48e-06	0.0001	0.0502	0.01998
2025-07-18 14:06:42	960	4.48e-06	0.0001	0.0505	-0.001904
2025-07-18 14:06:43	961	4.48e-06	0.0001	0.0505	0.011226
2025-07-18 14:06:44	962	4.48e-06	0.0001	0.0506	0.01998
2025-07-18 14:06:45	963	4.48e-06	0.0001	0.0507	0.015603
2025-07-18 14:06:46	964	4.48e-06	0.0001	0.0511	-0.001904
2025-07-18 14:06:47	965	4.48e-06	0.0001	0.0512	-0.001904
2025-07-18 14:06:48	966	4.48e-06	0.0001	0.0514	0.011226
2025-07-18 14:06:49	967	4.48e-06	0.0001	0.0516	0.028734
2025-07-18 14:06:50	968	4.48e-06	0.0001	0.0519	0.002472
2025-07-18 14:06:51	969	4.47e-06	0.0001	0.052	0.01998
2025-07-18 14:06:52	970	4.42e-06	0.0001	0.0524	0.006849
2025-07-18 14:06:53	971	4.4e-06	0.0001	0.0525	0.011226
2025-07-18 14:06:54	972	4.4e-06	0.0001	0.0528	0.011226
2025-07-18 14:06:55	973	4.41e-06	0.0001	0.0529	0.015603
2025-07-18 14:06:56	974	4.41e-06	0.0001	0.0533	0.006849
2025-07-18 14:06:57	975	4.4e-06	0.0001	0.0536	0.015603
2025-07-18 14:06:58	976	4.41e-06	0.0001	0.0541	0.011226
2025-07-18 14:06:59	977	4.41e-06	0.0001	0.0549	0.024357
2025-07-18 14:07:00	978	4.41e-06	0.0001	0.0557	0.033111
2025-07-18 14:07:01	979	4.4e-06	0.0001	0.0572	0.011226
2025-07-18 14:07:02	980	4.4e-06	0.0001	0.0593	0.024357
2025-07-18 14:07:02	980	4.41e-06	0.0001	0.0627	0.028734
2025-07-18 14:07:03	981	4.41e-06	0.0001	0.0691	0.028734
2025-07-18 14:07:04	982	4.41e-06	0.0001	0.0807	0.037488
2025-07-18 14:07:05	983	4.41e-06	0.0001	0.0984	0.041865
2025-07-18 14:07:06	984	4.41e-06	0.0001	0.119	0.085634
2025-07-18 14:07:07	985	4.41e-06	0.0001	0.148	0.107518
2025-07-18 14:07:08	986	4.4e-06	0.0001	0.182	0.14691
2025-07-18 14:07:09	987	4.4e-06	0.0001	0.215	0.173172
2025-07-18 14:07:10	988	4.41e-06	0.0001	0.254	0.225695
2025-07-18 14:07:11	989	4.41e-06	0.0001	0.291	0.256333
2025-07-18 14:07:12	990	4.4e-06	0.0001	0.336	0.295725
2025-07-18 14:07:13	991	4.41e-06	0.0001	0.377	0.357002
2025-07-18 14:07:14	992	4.41e-06	0.0001	0.427	0.383264
2025-07-18 14:07:15	993	4.41e-06	0.0001	0.49	0.453294
2025-07-18 14:07:16	994	4.41e-06	0.0001	0.548	0.505817
2025-07-18 14:07:17	995	4.41e-06	0.0001	0.607	0.571471
2025-07-18 14:07:18	996	4.4e-06	0.0001	0.664	0.650255
2025-07-18 14:07:19	997	4.4e-06	0.0001	0.729	0.694024
2025-07-18 14:07:20	998	4.41e-06	0.0001	0.79	0.759678
2025-07-18 14:07:21	999	4.41e-06	0.0001	0.856	0.829708
2025-07-18 14:07:22	1000	4.38e-06	0.0001	0.921	0.895362
2025-07-18 14:07:23	1001	4.4e-06	0.0001	0.991	0.947885
2025-07-18 14:07:24	1002	4.37e-06	0.0001	1.07	1.02667
2025-07-18 14:07:25	1003	4.35e-06	0.0001	1.14	1.10108
2025-07-18 14:07:26	1004	4.35e-06	0.0001	1.21	1.16673
2025-07-18 14:07:27	1005	4.33e-06	0.0001	1.29	1.24551
2025-07-18 14:07:28	1006	4.35e-06	0.0001	1.36	1.31117
2025-07-18 14:07:29	1007	4.33e-06	0.0001	1.44	1.38995
2025-07-18 14:07:30	1008	4.33e-06	0.0001	1.53	1.48625
2025-07-18 14:07:31	1009	4.33e-06	0.0001	1.6	1.56503
2025-07-18 14:07:32	1010	4.35e-06	0.0001	1.66	1.65257
2025-07-18 14:07:33	1011	4.35e-06	0.0001	1.76	1.72697
2025-07-18 14:07:34	1012	4.33e-06	0.0001	1.83	1.79263
2025-07-18 14:07:35	1013	4.33e-06	0.0001	1.91	1.87579
2025-07-18 14:07:36	1014	4.33e-06	0.0001	1.97	1.93269
2025-07-18 14:07:37	1015	4.33e-06	0.0001	2.04	1.98521
2025-07-18 14:07:38	1016	4.33e-06	0.0001	2.09	2.03774
2025-07-18 14:07:39	1017	4.35e-06	0.0001	2.15	2.1209
2025-07-18 14:07:40	1018	4.33e-06	0.0001	2.19	2.18655
2025-07-18 14:07:41	1019	4.33e-06	0.0001	2.24	2.21281
2025-07-18 14:07:42	1020	4.33e-06	0.0001	2.29	2.26971
2025-07-18 14:07:43	1021	4.33e-06	0.0001	2.34	2.31786
2025-07-18 14:07:44	1022	4.35e-06	0.0001	2.39	2.35287
2025-07-18 14:07:45	1023	4.33e-06	0.0001	2.43	2.4054
2025-07-18 14:07:46	1024	4.33e-06	0.0001	2.48	2.43166
2025-07-18 14:07:47	1025	4.33e-06	0.0001	2.52	2.47543
2025-07-18 14:07:48	1026	4.33e-06	0.0001	2.55	2.51044
2025-07-18 14:07:49	1027	4.33e-06	0.0001	2.59	2.54546
2025-07-18 14:07:50	1028	4.33e-06	0.0001	2.62	2.5761
2025-07-18 14:07:51	1029	4.33e-06	0.0001	2.65	2.5936
2025-07-18 14:07:52	1030	4.33e-06	0.0001	2.68	2.61111
2025-07-18 14:07:53	1031	4.33e-06	0.0001	2.7	2.65488
2025-07-18 14:07:53	1031	4.33e-06	0.0001	2.73	2.66801
2025-07-18 14:07:54	1032	4.33e-06	0.0001	2.75	2.68552
2025-07-18 14:07:55	1033	4.33e-06	0.0001	2.77	2.7074
2025-07-18 14:07:56	1034	4.33e-06	0.0001	2.79	2.7074
2025-07-18 14:07:57	1035	4.33e-06	0.0001	2.81	2.74242
2025-07-18 14:07:58	1036	4.35e-06	0.0001	2.82	2.73804
2025-07-18 14:08:00	1038	4.33e-06	0.0001	2.83	2.75993
2025-07-18 14:08:01	1039	4.33e-06	0.0001	2.85	2.78181
2025-07-18 14:08:02	1040	4.33e-06	0.0001	2.86	2.78181
2025-07-18 14:08:03	1041	4.33e-06	0.0001	2.87	2.79932
2025-07-18 14:08:04	1042	4.33e-06	0.0001	2.89	2.8212
2025-07-18 14:08:05	1043	4.33e-06	0.0001	2.9	2.82558
2025-07-18 14:08:06	1044	4.35e-06	0.0001	2.91	2.82996
2025-07-18 14:08:08	1046	4.33e-06	0.0001	2.91	2.83433
2025-07-18 14:08:09	1047	4.33e-06	0.0001	2.92	2.84746
2025-07-18 14:08:10	1048	4.33e-06	0.0001	2.93	2.86935
2025-07-18 14:08:11	1049	4.33e-06	0.0001	2.94	2.86497
2025-07-18 14:08:12	1050	4.33e-06	0.0001	2.94	2.86935
2025-07-18 14:08:13	1051	4.33e-06	0.0001	2.95	2.8781
2025-07-18 14:08:14	1052	4.33e-06	0.0001	2.95	2.89123
2025-07-18 14:08:15	1053	4.33e-06	0.0001	2.95	2.88248
2025-07-18 14:08:16	1054	4.32e-06	0.0001	2.97	2.8781
2025-07-18 14:08:17	1055	4.33e-06	0.0001	2.97	2.89999
2025-07-18 14:08:18	1056	4.33e-06	0.0001	2.97	2.89999
2025-07-18 14:08:18	1056	4.33e-06	0.0001	2.97	2.89561
2025-07-18 14:08:19	1057	4.33e-06	0.0001	2.98	2.90436
2025-07-18 14:08:20	1058	4.33e-06	0.0001	2.97	2.9175
2025-07-18 14:08:21	1059	4.33e-06	0.0001	2.99	2.91312
2025-07-18 14:08:22	1060	4.33e-06	0.0001	2.98	2.92187
2025-07-18 14:08:23	1061	4.33e-06	0.0001	2.98	2.92625
2025-07-18 14:08:24	1062	4.33e-06	0.0001	2.98	2.92625
2025-07-18 14:08:26	1064	4.33e-06	0.0001	3	2.935
2025-07-18 14:08:27	1065	4.33e-06	0.0001	3	2.9175
2025-07-18 14:08:27	1065	4.33e-06	0.0001	3	2.92625
2025-07-18 14:08:28	1066	4.33e-06	0.0001	3	2.92625
2025-07-18 14:08:29	1067	4.33e-06	0.0001	3	2.94813
2025-07-18 14:08:30	1068	4.33e-06	0.0001	3	2.94813
2025-07-18 14:08:31	1069	4.33e-06	0.0001	3	2.93938
2025-07-18 14:08:32	1070	4.35e-06	0.0001	3	2.95251
2025-07-18 14:08:34	1072	4.33e-06	0.0001	2.99	2.94813
2025-07-18 14:08:35	1073	4.33e-06	0.0001	3	2.93938
2025-07-18 14:08:36	1074	4.33e-06	0.0001	3	2.93938
2025-07-18 14:08:37	1075	4.33e-06	0.0001	3	2.94813
2025-07-18 14:08:38	1076	4.33e-06	0.0001	3	2.94813
2025-07-18 14:08:39	1077	4.33e-06	0.0001	3	2.95251
2025-07-18 14:08:40	1078	4.33e-06	0.0001	3	2.94813
2025-07-18 14:08:41	1079	4.33e-06	0.0001	3	2.94376
2025-07-18 14:08:42	1080	4.33e-06	0.0001	3	2.96126
2025-07-18 14:08:43	1081	4.35e-06	0.0001	3	2.95251
2025-07-18 14:08:44	1082	4.33e-06	0.0001	3	2.95251
2025-07-18 14:08:45	1083	4.33e-06	0.0001	3	2.93938
2025-07-18 14:08:46	1084	4.33e-06	0.0001	3	2.94376
2025-07-18 14:08:47	1085	4.33e-06	0.0001	3	2.95251
2025-07-18 14:08:48	1086	4.33e-06	0.0001	3	2.94813
2025-07-18 14:08:49	1087	4.35e-06	0.0001	2.99	2.93938
2025-07-18 14:08:50	1088	4.33e-06	0.0001	3	2.94376
2025-07-18 14:08:51	1089	4.33e-06	0.0001	3	2.935
2025-07-18 14:08:52	1090	4.33e-06	0.0001	3	2.95251
2025-07-18 14:08:52	1090	4.32e-06	0.0001	3	2.94376
2025-07-18 14:08:53	1091	4.33e-06	0.0001	3	2.94376
2025-07-18 14:08:54	1092	4.33e-06	0.0001	3	2.95251
2025-07-18 14:08:55	1093	4.33e-06	0.0001	3	2.94813
2025-07-18 14:08:56	1094	4.3e-06	0.0001	3	2.95689
2025-07-18 14:08:57	1095	4.3e-06	0.0001	2.99	2.95251
2025-07-18 14:08:58	1096	4.28e-06	0.0001	3	2.93938
2025-07-18 14:08:59	1097	4.28e-06	0.0001	3	2.94813
2025-07-18 14:09:00	1098	4.27e-06	0.0001	3	2.94376
2025-07-18 14:09:01	1099	4.27e-06	0.0001	3	2.95251
2025-07-18 14:09:02	1100	4.27e-06	0.0001	3	2.94376
2025-07-18 14:09:03	1101	4.27e-06	0.0001	3	2.94813
2025-07-18 14:09:04	1102	4.27e-06	0.0001	3	2.94813
2025-07-18 14:09:05	1103	4.26e-06	0.0001	3	2.93938
2025-07-18 14:09:06	1104	4.27e-06	0.0001	3	2.96126
2025-07-18 14:09:07	1105	4.27e-06	0.0001	3	2.94813
2025-07-18 14:09:08	1106	4.27e-06	0.0001	3	2.94813
2025-07-18 14:09:09	1107	4.27e-06	0.0001	3	2.95251
2025-07-18 14:09:10	1108	4.27e-06	0.0001	3	2.95251
2025-07-18 14:09:11	1109	4.27e-06	0.0001	3	2.93063
2025-07-18 14:09:12	1110	4.27e-06	0.0001	3	2.93938
2025-07-18 14:09:13	1111	4.27e-06	0.0001	3	2.935
2025-07-18 14:09:14	1112	4.27e-06	0.0001	3	2.94813
2025-07-18 14:09:15	1113	4.27e-06	0.0001	2.99	2.94376
2025-07-18 14:09:16	1114	4.26e-06	0.0001	2.98	2.95689
2025-07-18 14:09:17	1115	4.27e-06	0.0001	2.98	2.95251
2025-07-18 14:09:18	1116	4.27e-06	0.0001	2.98	2.93938
2025-07-18 14:09:19	1117	4.27e-06	0.0001	2.98	2.94813
2025-07-18 14:09:20	1118	4.27e-06	0.0001	2.98	2.95251
2025-07-18 14:09:21	1119	4.27e-06	0.0001	2.98	2.93938
2025-07-18 14:09:22	1120	4.27e-06	0.0001	2.98	2.93938
2025-07-18 14:09:23	1121	4.27e-06	0.0001	2.98	2.935
2025-07-18 14:09:24	1122	4.27e-06	0.0001	2.98	2.94813
2025-07-18 14:09:25	1123	4.27e-06	0.0001	2.99	2.93938
2025-07-18 14:09:26	1124	4.27e-06	0.0001	2.98	2.935
2025-07-18 14:09:27	1125	4.26e-06	0.0001	2.98	2.935
2025-07-18 14:09:28	1126	4.27e-06	0.0001	2.98	2.94813
2025-07-18 14:09:29	1127	4.27e-06	0.0001	2.99	2.94813
2025-07-18 14:09:30	1128	4.27e-06	0.0001	2.99	2.93938
2025-07-18 14:09:31	1129	4.27e-06	0.0001	2.99	2.94376
2025-07-18 14:09:32	1130	4.27e-06	0.0001	2.98	2.95251
2025-07-18 14:09:33	1131	4.27e-06	0.0001	2.99	2.95251
2025-07-18 14:09:34	1132	4.27e-06	0.0001	2.98	2.935
2025-07-18 14:09:35	1133	4.27e-06	0.0001	2.98	2.94376
2025-07-18 14:09:36	1134	4.27e-06	0.0001	2.97	2.94813
2025-07-18 14:09:37	1135	4.27e-06	0.0001	2.97	2.935
2025-07-18 14:09:38	1136	4.27e-06	0.0001	2.97	2.935
2025-07-18 14:09:39	1137	4.27e-06	0.0001	2.97	2.92187
2025-07-18 14:09:40	1138	4.28e-06	0.0001	2.97	2.935
2025-07-18 14:09:41	1139	4.27e-06	0.0001	2.97	2.92625
2025-07-18 14:09:42	1140	4.27e-06	0.0001	2.97	2.92625
2025-07-18 14:09:43	1141	4.26e-06	0.0001	2.95	2.92187
2025-07-18 14:09:44	1142	4.27e-06	0.0001	2.96	2.92187
2025-07-18 14:09:45	1143	4.27e-06	0.0001	2.96	2.92187
2025-07-18 14:09:46	1144	4.27e-06	0.0001	2.95	2.92187
2025-07-18 14:09:47	1145	4.27e-06	0.0001	2.96	2.91312
2025-07-18 14:09:48	1146	4.27e-06	0.0001	2.95	2.90436
2025-07-18 14:09:49	1147	4.26e-06	0.0001	2.94	2.92625
2025-07-18 14:09:50	1148	4.27e-06	0.0001	2.94	2.92187
2025-07-18 14:09:51	1149	4.27e-06	0.0001	2.94	2.92187
2025-07-18 14:09:52	1150	4.27e-06	0.0001	2.94	2.91312
2025-07-18 14:09:53	1151	4.27e-06	0.0001	2.94	2.90436
2025-07-18 14:09:54	1152	4.27e-06	0.0001	2.94	2.90436
2025-07-18 14:09:55	1153	4.27e-06	0.0001	2.94	2.89999
2025-07-18 14:09:56	1154	4.27e-06	0.0001	2.94	2.90436
2025-07-18 14:09:57	1155	4.27e-06	0.0001	2.94	2.89999
2025-07-18 14:09:58	1156	4.27e-06	0.0001	2.93	2.90874
2025-07-18 14:09:59	1157	4.27e-06	0.0001	2.93	2.89123
2025-07-18 14:10:00	1158	4.27e-06	0.0001	2.93	2.89561
2025-07-18 14:10:00	1158	4.27e-06	0.0001	2.93	2.89561
2025-07-18 14:10:01	1159	4.27e-06	0.0001	2.93	2.89999
2025-07-18 14:10:02	1160	4.27e-06	0.0001	2.92	2.89561
2025-07-18 14:10:03	1161	4.27e-06	0.0001	2.92	2.89561
2025-07-18 14:10:04	1162	4.27e-06	0.0001	2.92	2.89999
2025-07-18 14:10:05	1163	4.27e-06	0.0001	2.91	2.8781
2025-07-18 14:10:06	1164	4.27e-06	0.0001	2.91	2.89123
2025-07-18 14:10:07	1165	4.27e-06	0.0001	2.91	2.87373
2025-07-18 14:10:08	1166	4.27e-06	0.0001	2.9	2.86497
2025-07-18 14:10:09	1167	4.27e-06	0.0001	2.89	2.86497
2025-07-18 14:10:10	1168	4.26e-06	0.0001	2.88	2.86497
2025-07-18 14:10:11	1169	4.26e-06	0.0001	2.88	2.85622
2025-07-18 14:10:12	1170	4.27e-06	0.0001	2.87	2.83871
2025-07-18 14:10:13	1171	4.27e-06	0.0001	2.86	2.83871
2025-07-18 14:10:14	1172	4.26e-06	0.0001	2.85	2.82996
2025-07-18 14:10:15	1173	4.27e-06	0.0001	2.84	2.79932
2025-07-18 14:10:16	1174	4.27e-06	0.0001	2.82	2.78619
2025-07-18 14:10:17	1175	4.27e-06	0.0001	2.82	2.78181
2025-07-18 14:10:18	1176	4.27e-06	0.0001	2.79	2.75555
2025-07-18 14:10:19	1177	4.27e-06	0.0001	2.79	2.74242
2025-07-18 14:10:20	1178	4.27e-06	0.0001	2.76	2.73804
2025-07-18 14:10:21	1179	4.27e-06	0.0001	2.75	2.7074
2025-07-18 14:10:22	1180	4.27e-06	0.0001	2.72	2.69427
2025-07-18 14:10:23	1181	4.27e-06	0.0001	2.7	2.66801
2025-07-18 14:10:24	1182	4.27e-06	0.0001	2.69	2.64613
2025-07-18 14:10:25	1183	4.27e-06	0.0001	2.64	2.61549
2025-07-18 14:10:25	1183	4.26e-06	0.0001	2.62	2.60236
2025-07-18 14:10:26	1184	4.27e-06	0.0001	2.59	2.56734
2025-07-18 14:10:27	1185	4.27e-06	0.0001	2.56	2.52357
2025-07-18 14:10:28	1186	4.27e-06	0.0001	2.53	2.51044
2025-07-18 14:10:29	1187	4.27e-06	0.0001	2.5	2.46667
2025-07-18 14:10:30	1188	4.27e-06	0.0001	2.48	2.44916
2025-07-18 14:10:31	1189	4.27e-06	0.0001	2.46	2.43603
2025-07-18 14:10:32	1190	4.27e-06	0.0001	2.43	2.4229
2025-07-18 14:10:33	1191	4.27e-06	0.0001	2.41	2.39227
2025-07-18 14:10:34	1192	4.26e-06	0.0001	2.4	2.38351
2025-07-18 14:10:35	1193	4.27e-06	0.0001	2.38	2.37914
2025-07-18 14:10:36	1194	4.27e-06	0.0001	2.37	2.37914
2025-07-18 14:10:37	1195	4.26e-06	0.0001	2.35	2.33974
2025-07-18 14:10:38	1196	4.26e-06	0.0001	2.34	2.34412
2025-07-18 14:10:39	1197	4.26e-06	0.0001	2.34	2.31786
2025-07-18 14:10:40	1198	4.27e-06	0.0001	2.32	2.31786
2025-07-18 14:10:41	1199	4.27e-06	0.0001	2.32	2.30035
2025-07-18 14:10:42	1200	4.26e-06	0.0001	2.31	2.3091
2025-07-18 14:10:43	1201	4.27e-06	0.0001	2.31	2.3091
2025-07-18 14:10:44	1202	4.27e-06	0.0001	2.31	2.30035
2025-07-18 14:10:45	1203	4.27e-06	0.0001	2.29	2.30035
2025-07-18 14:10:46	1204	4.27e-06	0.0001	2.29	2.28722
2025-07-18 14:10:47	1205	4.27e-06	0.0001	2.29	2.30473
2025-07-18 14:10:48	1206	4.27e-06	0.0001	2.29	2.28284
2025-07-18 14:10:49	1207	4.27e-06	0.0001	2.29	2.28284
2025-07-18 14:10:50	1208	4.27e-06	0.0001	2.28	2.2916
2025-07-18 14:10:51	1209	4.27e-06	0.0001	2.28	2.27847
2025-07-18 14:10:51	1209	4.28e-06	0.0001	2.28	2.26533
2025-07-18 14:10:52	1210	4.27e-06	0.0001	2.28	2.28722
2025-07-18 14:10:53	1211	4.27e-06	0.0001	2.28	2.27409
2025-07-18 14:10:54	1212	4.27e-06	0.0001	2.28	2.27409
2025-07-18 14:10:55	1213	4.27e-06	0.0001	2.26	2.26533
2025-07-18 14:10:56	1214	4.28e-06	0.0001	2.26	2.26096
2025-07-18 14:10:57	1215	4.27e-06	0.0001	2.26	2.25658
2025-07-18 14:10:58	1216	4.27e-06	0.0001	2.26	2.26971
2025-07-18 14:10:59	1217	4.27e-06	0.0001	2.26	2.26096
2025-07-18 14:11:00	1218	4.27e-06	0.0001	2.26	2.26533
2025-07-18 14:11:01	1219	4.27e-06	0.0001	2.26	2.25658
2025-07-18 14:11:02	1220	4.27e-06	0.0001	2.26	2.25658
2025-07-18 14:11:03	1221	4.27e-06	0.0001	2.26	2.26533
2025-07-18 14:11:04	1222	4.27e-06	0.0001	2.26	2.25658
2025-07-18 14:11:05	1223	4.26e-06	0.0001	2.26	2.25658
2025-07-18 14:11:06	1224	4.27e-06	0.0001	2.26	2.25658
2025-07-18 14:11:07	1225	4.27e-06	0.0001	2.25	2.24783
2025-07-18 14:11:08	1226	4.27e-06	0.0001	2.25	2.23907
2025-07-18 14:11:09	1227	4.27e-06	0.0001	2.25	2.2522
2025-07-18 14:11:10	1228	4.27e-06	0.0001	2.25	2.2522
2025-07-18 14:11:11	1229	4.27e-06	0.0001	2.25	2.24783
2025-07-18 14:11:12	1230	4.27e-06	0.0001	2.24	2.2522
2025-07-18 14:11:13	1231	4.26e-06	0.0001	2.24	2.23907
2025-07-18 14:11:14	1232	4.27e-06	0.0001	2.24	2.23907
2025-07-18 14:11:15	1233	4.27e-06	0.0001	2.24	2.2347
2025-07-18 14:11:16	1234	4.26e-06	0.0001	2.23	2.24783
2025-07-18 14:11:16	1234	4.27e-06	0.0001	2.23	2.23032
2025-07-18 14:11:17	1235	4.27e-06	0.0001	2.23	2.23032
2025-07-18 14:11:18	1236	4.27e-06	0.0001	2.22	2.21719
2025-07-18 14:11:19	1237	4.27e-06	0.0001	2.21	2.23032
2025-07-18 14:11:20	1238	4.27e-06	0.0001	2.21	2.21719
2025-07-18 14:11:21	1239	4.27e-06	0.0001	2.21	2.2347
2025-07-18 14:11:22	1240	4.27e-06	0.0001	2.21	2.22594
2025-07-18 14:11:23	1241	4.27e-06	0.0001	2.2	2.21719
2025-07-18 14:11:24	1242	4.27e-06	0.0001	2.21	2.21281
2025-07-18 14:11:25	1243	4.27e-06	0.0001	2.21	2.21719
2025-07-18 14:11:26	1244	4.27e-06	0.0001	2.2	2.21719
2025-07-18 14:11:27	1245	4.27e-06	0.0001	2.19	2.1953
2025-07-18 14:11:28	1246	4.27e-06	0.0001	2.19	2.20844
2025-07-18 14:11:29	1247	4.27e-06	0.0001	2.19	2.21281
2025-07-18 14:11:30	1248	4.27e-06	0.0001	2.19	2.21281
2025-07-18 14:11:31	1249	4.27e-06	0.0001	2.18	2.19968
2025-07-18 14:11:32	1250	4.27e-06	0.0001	2.18	2.1953
2025-07-18 14:11:33	1251	4.26e-06	0.0001	2.18	2.20406
2025-07-18 14:11:34	1252	4.27e-06	0.0001	2.18	2.19968
2025-07-18 14:11:35	1253	4.28e-06	0.0001	2.17	2.18655
2025-07-18 14:11:36	1254	4.27e-06	0.0001	2.17	2.18217
2025-07-18 14:11:37	1255	4.27e-06	0.0001	2.17	2.18655
2025-07-18 14:11:38	1256	4.27e-06	0.0001	2.17	2.1953
2025-07-18 14:11:39	1257	4.27e-06	0.0001	2.16	2.18655
2025-07-18 14:11:40	1258	4.27e-06	0.0001	2.16	2.18217
2025-07-18 14:11:41	1259	4.27e-06	0.0001	2.16	2.18655
2025-07-18 14:11:42	1260	4.27e-06	0.0001	2.16	2.1778
2025-07-18 14:11:43	1261	4.27e-06	0.0001	2.15	2.17342
2025-07-18 14:11:44	1262	4.27e-06	0.0001	2.15	2.16904
2025-07-18 14:11:45	1263	4.27e-06	0.0001	2.15	2.16904
2025-07-18 14:11:46	1264	4.27e-06	0.0001	2.14	2.18217
2025-07-18 14:11:47	1265	4.27e-06	0.0001	2.14	2.1778
2025-07-18 14:11:48	1266	4.27e-06	0.0001	2.14	2.16029
2025-07-18 14:11:49	1267	4.27e-06	0.0001	2.13	2.16467
2025-07-18 14:11:50	1268	4.27e-06	0.0001	2.14	2.16467
2025-07-18 14:11:51	1269	4.27e-06	0.0001	2.13	2.17342
2025-07-18 14:11:52	1270	4.27e-06	0.0001	2.12	2.16467
2025-07-18 14:11:53	1271	4.27e-06	0.0001	2.12	2.16029
2025-07-18 14:11:54	1272	4.27e-06	0.0001	2.12	2.16029
2025-07-18 14:11:55	1273	4.27e-06	0.0001	2.12	2.16904
2025-07-18 14:11:56	1274	4.26e-06	0.0001	2.12	2.15591
2025-07-18 14:11:57	1275	4.27e-06	0.0001	2.12	2.16029
2025-07-18 14:11:58	1276	4.27e-06	0.0001	2.11	2.15591
2025-07-18 14:11:59	1277	4.27e-06	0.0001	2.11	2.16029
2025-07-18 14:12:00	1278	4.27e-06	0.0001	2.11	2.15153
2025-07-18 14:12:01	1279	4.27e-06	0.0001	2.11	2.18217
2025-07-18 14:12:02	1280	4.27e-06	0.0001	2.1	2.16029
2025-07-18 14:12:03	1281	4.27e-06	0.0001	2.1	2.14716
2025-07-18 14:12:04	1282	4.27e-06	0.0001	2.1	2.14278
2025-07-18 14:12:05	1283	4.27e-06	0.0001	2.1	2.14716
2025-07-18 14:12:06	1284	4.27e-06	0.0001	2.09	2.14716
2025-07-18 14:12:07	1285	4.27e-06	0.0001	2.09	2.14278
2025-07-18 14:12:08	1286	4.27e-06	0.0001	2.09	2.13403
2025-07-18 14:12:09	1287	4.27e-06	0.0001	2.09	2.12965
2025-07-18 14:12:10	1288	4.27e-06	0.0001	2.08	2.12527
2025-07-18 14:12:11	1289	4.27e-06	0.0001	2.08	2.14716
2025-07-18 14:12:12	1290	4.27e-06	0.0001	2.08	2.15153
2025-07-18 14:12:13	1291	4.26e-06	0.0001	2.08	2.12527
2025-07-18 14:12:15	1293	4.25e-06	0.0001	2.08	2.12527
2025-07-18 14:12:15	1293	4.27e-06	0.0001	2.08	2.12527
2025-07-18 14:12:16	1294	4.27e-06	0.0001	2.07	2.13841
2025-07-18 14:12:17	1295	4.26e-06	0.0001	2.06	2.12527
2025-07-18 14:12:18	1296	4.26e-06	0.0001	2.07	2.11214
2025-07-18 14:12:19	1297	4.26e-06	0.0001	2.07	2.12527
2025-07-18 14:12:20	1298	4.26e-06	0.0001	2.07	2.1209
2025-07-18 14:12:22	1300	4.26e-06	0.0001	2.07	2.10777
2025-07-18 14:12:23	1301	4.26e-06	0.0001	2.06	2.11652
2025-07-18 14:12:24	1302	4.25e-06	0.0001	2.06	2.1209
2025-07-18 14:12:25	1303	4.23e-06	0.0001	2.06	2.1209
2025-07-18 14:12:26	1304	4.25e-06	0.0001	2.06	2.10339
2025-07-18 14:12:27	1305	4.22e-06	0.0001	2.05	2.12965
2025-07-18 14:12:28	1306	4.23e-06	0.0001	2.05	2.12527
2025-07-18 14:12:29	1307	4.22e-06	0.0001	2.05	2.11214
2025-07-18 14:12:30	1308	4.23e-06	0.0001	2.05	2.10777
2025-07-18 14:12:31	1309	4.22e-06	0.0001	2.04	2.11214
2025-07-18 14:12:32	1310	4.21e-06	0.0001	2.04	2.10777
2025-07-18 14:12:33	1311	4.22e-06	0.0001	2.04	2.10339
2025-07-18 14:12:34	1312	4.21e-06	0.0001	2.05	2.09026
2025-07-18 14:12:35	1313	4.22e-06	0.0001	2.04	2.09464
2025-07-18 14:12:36	1314	4.21e-06	0.0001	2.04	2.09464
2025-07-18 14:12:37	1315	4.22e-06	0.0001	2.04	2.09464
2025-07-18 14:12:38	1316	4.23e-06	0.0001	2.04	2.10777
2025-07-18 14:12:39	1317	4.22e-06	0.0001	2.04	2.09464
2025-07-18 14:12:40	1318	4.21e-06	0.0001	2.04	2.10339
2025-07-18 14:12:41	1319	4.25e-06	0.0001	2.03	2.09464
2025-07-18 14:12:42	1320	4.22e-06	0.0001	2.03	2.09026
2025-07-18 14:12:43	1321	4.23e-06	0.0001	2.02	2.09026
2025-07-18 14:12:44	1322	4.22e-06	0.0001	2.02	2.09901
2025-07-18 14:12:45	1323	4.21e-06	0.0001	2.02	2.09464
2025-07-18 14:12:46	1324	4.2e-06	0.0001	2.02	2.0815
2025-07-18 14:12:47	1325	4.21e-06	0.0001	2.02	2.09026
2025-07-18 14:12:48	1326	4.21e-06	0.0001	2.01	2.09026
2025-07-18 14:12:49	1327	4.21e-06	0.0001	2.01	2.09026
2025-07-18 14:12:50	1328	4.21e-06	0.0001	2.01	2.08588
2025-07-18 14:12:51	1329	4.21e-06	0.0001	2.01	2.08588
2025-07-18 14:12:52	1330	4.21e-06	0.0001	2.01	2.07275
2025-07-18 14:12:53	1331	4.21e-06	0.0001	2.01	2.09464
2025-07-18 14:12:54	1332	4.2e-06	0.0001	2	2.07713
2025-07-18 14:12:55	1333	4.21e-06	0.0001	2	2.07275
2025-07-18 14:12:56	1334	4.21e-06	0.0001	2	2.07713
2025-07-18 14:12:57	1335	4.21e-06	0.0001	2	2.064
2025-07-18 14:12:58	1336	4.21e-06	0.0001	2	2.08588
2025-07-18 14:12:59	1337	4.2e-06	0.0001	2	2.064
2025-07-18 14:13:00	1338	4.2e-06	0.0001	2	2.0815
2025-07-18 14:13:01	1339	4.2e-06	0.0001	2	2.07275
2025-07-18 14:13:02	1340	4.2e-06	0.0001	1.99	2.07275
2025-07-18 14:13:03	1341	4.21e-06	0.0001	1.99	2.064
2025-07-18 14:13:04	1342	4.21e-06	0.0001	1.99	2.07275
2025-07-18 14:13:05	1343	4.21e-06	0.0001	1.99	2.06837
2025-07-18 14:13:06	1344	4.21e-06	0.0001	1.99	2.07275
2025-07-18 14:13:06	1344	4.2e-06	0.0001	1.99	2.07275
2025-07-18 14:13:08	1346	4.2e-06	0.0001	1.99	2.064
2025-07-18 14:13:09	1347	4.2e-06	0.0001	1.98	2.05524
2025-07-18 14:13:10	1348	4.21e-06	0.0001	1.98	2.064
2025-07-18 14:13:11	1349	4.2e-06	0.0001	1.98	2.064
2025-07-18 14:13:12	1350	4.2e-06	0.0001	1.98	2.05962
2025-07-18 14:13:13	1351	4.2e-06	0.0001	1.98	2.05962
2025-07-18 14:13:14	1352	4.21e-06	0.0001	1.98	2.05524
2025-07-18 14:13:15	1353	4.2e-06	0.0001	1.98	2.05962
2025-07-18 14:13:16	1354	4.21e-06	0.0001	1.97	2.04211
2025-07-18 14:13:17	1355	4.21e-06	0.0001	1.97	2.04649
2025-07-18 14:13:18	1356	4.2e-06	0.0001	1.97	2.04649
2025-07-18 14:13:19	1357	4.2e-06	0.0001	1.97	2.04649
2025-07-18 14:13:20	1358	4.21e-06	0.0001	1.97	2.04649
2025-07-18 14:13:21	1359	4.21e-06	0.0001	1.97	2.03774
2025-07-18 14:13:22	1360	4.2e-06	0.0001	1.97	2.05087
2025-07-18 14:13:23	1361	4.21e-06	0.0001	1.97	2.05524
2025-07-18 14:13:24	1362	4.21e-06	0.0001	1.97	2.04211
2025-07-18 14:13:25	1363	4.21e-06	0.0001	1.97	2.05087
2025-07-18 14:13:26	1364	4.21e-06	0.0001	1.97	2.05524
2025-07-18 14:13:27	1365	4.21e-06	0.0001	1.96	2.03336
2025-07-18 14:13:28	1366	4.21e-06	0.0001	1.96	2.04649
2025-07-18 14:13:29	1367	4.21e-06	0.0001	1.96	2.03336
2025-07-18 14:13:30	1368	4.2e-06	0.0001	1.96	2.05524
2025-07-18 14:13:31	1369	4.2e-06	0.0001	1.96	2.02461
2025-07-18 14:13:32	1370	4.21e-06	0.0001	1.95	2.02898
2025-07-18 14:13:33	1371	4.21e-06	0.0001	1.96	2.02898
2025-07-18 14:13:34	1372	4.2e-06	0.0001	1.95	2.03774
2025-07-18 14:13:36	1374	4.21e-06	0.0001	1.94	2.02461
2025-07-18 14:13:37	1375	4.21e-06	0.0001	1.95	2.02461
2025-07-18 14:13:38	1376	4.21e-06	0.0001	1.94	2.03774
2025-07-18 14:13:39	1377	4.21e-06	0.0001	1.94	2.02461
2025-07-18 14:13:40	1378	4.2e-06	0.0001	1.94	2.04211
2025-07-18 14:13:40	1378	4.2e-06	0.0001	1.94	2.03774
2025-07-18 14:13:41	1379	4.21e-06	0.0001	1.94	2.03774
2025-07-18 14:13:42	1380	4.21e-06	0.0001	1.94	2.02461
2025-07-18 14:13:43	1381	4.2e-06	0.0001	1.94	2.03774
2025-07-18 14:13:44	1382	4.2e-06	0.0001	1.93	2.02461
2025-07-18 14:13:45	1383	4.21e-06	0.0001	1.93	2.02898
2025-07-18 14:13:46	1384	4.21e-06	0.0001	1.93	2.02461
2025-07-18 14:13:47	1385	4.2e-06	0.0001	1.93	2.02023
2025-07-18 14:13:48	1386	4.21e-06	0.0001	1.93	2.02461
2025-07-18 14:13:49	1387	4.21e-06	0.0001	1.93	2.0071
2025-07-18 14:13:50	1388	4.21e-06	0.0001	1.93	2.02023
2025-07-18 14:13:51	1389	4.21e-06	0.0001	1.93	2.02023
2025-07-18 14:13:52	1390	4.21e-06	0.0001	1.92	2.0071
2025-07-18 14:13:53	1391	4.21e-06	0.0001	1.92	2.02023
2025-07-18 14:13:54	1392	4.21e-06	0.0001	1.92	2.01147
2025-07-18 14:13:55	1393	4.2e-06	0.0001	1.92	2.00272
2025-07-18 14:13:56	1394	4.2e-06	0.0001	1.92	2.00272
2025-07-18 14:13:57	1395	4.2e-06	0.0001	1.92	2.01147
2025-07-18 14:13:58	1396	4.15e-06	0.0001	1.92	2.0071
2025-07-18 14:13:59	1397	4.09e-06	0.0001	1.92	2.01585
2025-07-18 14:14:00	1398	4.09e-06	0.0001	1.92	2.00272
2025-07-18 14:14:01	1399	4.02e-06	0.0001	1.92	2.00272
2025-07-18 14:14:02	1400	4.02e-06	0.0001	1.92	1.99397
2025-07-18 14:14:03	1401	4.01e-06	0.000133	1.91	2.00272
2025-07-18 14:14:04	1402	4.01e-06	0.000245	1.91	2.0071
2025-07-18 14:14:05	1403	4.02e-06	0.000388	1.91	1.99397
2025-07-18 14:14:06	1404	4.02e-06	0.000509	1.91	1.98084
2025-07-18 14:14:07	1405	4e-06	0.00062	1.91	1.98959
2025-07-18 14:14:08	1406	3.96e-06	0.000727	1.91	1.99397
2025-07-18 14:14:09	1407	3.96e-06	0.000819	1.91	2.0071
2025-07-18 14:14:10	1408	3.95e-06	0.000904	1.91	1.98959
2025-07-18 14:14:11	1409	3.95e-06	0.000985	1.91	2.0071
2025-07-18 14:14:12	1410	3.95e-06	0.00106	1.91	1.98959
2025-07-18 14:14:13	1411	3.95e-06	0.00112	1.9	1.98959
2025-07-18 14:14:14	1412	3.95e-06	0.00117	1.9	2.00272
2025-07-18 14:14:15	1413	3.95e-06	0.00122	1.9	1.99834
2025-07-18 14:14:16	1414	3.95e-06	0.00126	1.9	2.02461
2025-07-18 14:14:17	1415	3.95e-06	0.00129	1.9	1.98084
2025-07-18 14:14:18	1416	3.94e-06	0.00132	1.9	1.99397
2025-07-18 14:14:19	1417	3.92e-06	0.00134	1.9	1.97646
2025-07-18 14:14:20	1418	3.89e-06	0.00136	1.9	1.97208
2025-07-18 14:14:21	1419	3.89e-06	0.00137	1.9	1.98959
2025-07-18 14:14:22	1420	3.89e-06	0.00139	1.9	1.96771
2025-07-18 14:14:23	1421	3.89e-06	0.0014	1.9	1.96771
2025-07-18 14:14:24	1422	3.89e-06	0.00141	1.9	1.96771
2025-07-18 14:14:25	1423	3.89e-06	0.00142	1.9	1.97208
2025-07-18 14:14:26	1424	3.89e-06	0.00144	1.9	1.97646
2025-07-18 14:14:27	1425	3.87e-06	0.00145	1.9	1.97646
2025-07-18 14:14:28	1426	3.89e-06	0.00146	1.9	1.95895
2025-07-18 14:14:29	1427	3.89e-06	0.00147	1.89	1.97646
2025-07-18 14:14:30	1428	3.89e-06	0.00147	1.89	1.97646
2025-07-18 14:14:31	1429	3.89e-06	0.00148	1.89	1.96771
2025-07-18 14:14:31	1429	3.89e-06	0.00148	1.89	1.96771
2025-07-18 14:14:32	1430	3.89e-06	0.0015	1.89	1.97208
2025-07-18 14:14:33	1431	3.89e-06	0.0015	1.88	1.97646
2025-07-18 14:14:34	1432	3.87e-06	0.0015	1.88	1.96771
2025-07-18 14:14:35	1433	3.86e-06	0.00152	1.87	1.97208
2025-07-18 14:14:36	1434	3.81e-06	0.00152	1.87	1.95895
2025-07-18 14:14:37	1435	3.81e-06	0.00153	1.87	1.96333
2025-07-18 14:14:38	1436	3.82e-06	0.00153	1.87	1.96771
2025-07-18 14:14:39	1437	3.81e-06	0.00153	1.87	1.95895
2025-07-18 14:14:40	1438	3.82e-06	0.00153	1.88	1.95895
2025-07-18 14:14:41	1439	3.81e-06	0.00153	1.87	1.96333
2025-07-18 14:14:42	1440	3.82e-06	0.00155	1.87	1.96333
2025-07-18 14:14:43	1441	3.82e-06	0.00155	1.87	1.95895
2025-07-18 14:14:44	1442	3.82e-06	0.00156	1.86	1.95457
2025-07-18 14:14:45	1443	3.81e-06	0.00156	1.86	1.96771
2025-07-18 14:14:46	1444	3.82e-06	0.00157	1.87	1.9502
2025-07-18 14:14:47	1445	3.81e-06	0.00157	1.87	1.95895
2025-07-18 14:14:48	1446	3.82e-06	0.00158	1.87	1.94144
2025-07-18 14:14:49	1447	3.82e-06	0.00158	1.85	1.95457
2025-07-18 14:14:50	1448	3.82e-06	0.00158	1.85	1.9502
2025-07-18 14:14:51	1449	3.82e-06	0.00159	1.85	1.94582
2025-07-18 14:14:52	1450	3.82e-06	0.00159	1.85	1.94144
2025-07-18 14:14:53	1451	3.81e-06	0.0016	1.85	1.94582
2025-07-18 14:14:54	1452	3.81e-06	0.0016	1.85	1.94144
2025-07-18 14:14:55	1453	3.82e-06	0.0016	1.85	1.94582
2025-07-18 14:14:56	1454	3.82e-06	0.00161	1.85	1.94144
2025-07-18 14:14:56	1454	3.82e-06	0.00162	1.85	1.94582
2025-07-18 14:14:57	1455	3.82e-06	0.00162	1.85	1.95457
2025-07-18 14:14:58	1456	3.82e-06	0.00163	1.85	1.9502
2025-07-18 14:14:59	1457	3.81e-06	0.00163	1.84	1.95457
2025-07-18 14:15:00	1458	3.82e-06	0.00163	1.84	1.93707
2025-07-18 14:15:01	1459	3.82e-06	0.00163	1.84	1.94144
2025-07-18 14:15:02	1460	3.82e-06	0.00163	1.84	1.94144
2025-07-18 14:15:03	1461	3.82e-06	0.00164	1.84	1.94582
2025-07-18 14:15:04	1462	3.82e-06	0.00164	1.84	1.93707
2025-07-18 14:15:05	1463	3.82e-06	0.00164	1.84	1.93269
2025-07-18 14:15:06	1464	3.82e-06	0.00164	1.84	1.94144
2025-07-18 14:15:07	1465	3.81e-06	0.00164	1.84	1.94144
2025-07-18 14:15:08	1466	3.82e-06	0.00164	1.83	1.92831
2025-07-18 14:15:09	1467	3.81e-06	0.00164	1.83	1.92831
2025-07-18 14:15:10	1468	3.81e-06	0.00164	1.83	1.92831
2025-07-18 14:15:11	1469	3.81e-06	0.00165	1.83	1.92394
2025-07-18 14:15:12	1470	3.82e-06	0.00166	1.83	1.92831
2025-07-18 14:15:13	1471	3.82e-06	0.00166	1.83	1.93269
2025-07-18 14:15:14	1472	3.82e-06	0.00166	1.83	1.93707
2025-07-18 14:15:15	1473	3.82e-06	0.00166	1.83	1.91081
2025-07-18 14:15:16	1474	3.82e-06	0.00166	1.83	1.91518
2025-07-18 14:15:17	1475	3.82e-06	0.00166	1.83	1.91518
2025-07-18 14:15:18	1476	3.82e-06	0.00166	1.83	1.91956
2025-07-18 14:15:19	1477	4.01e-06	0.00164	1.83	1.91956
2025-07-18 14:15:20	1478	3.78e-05	0.00146	1.83	1.91081
2025-07-18 14:15:21	1479	2.72e-05	0.00117	1.82	1.91956
2025-07-18 14:15:22	1480	2.14e-05	0.00091	1.82	1.91081
2025-07-18 14:15:22	1480	1.76e-05	0.000716	1.82	1.91081
2025-07-18 14:15:23	1481	1.56e-05	0.000579	1.82	1.92394
2025-07-18 14:15:24	1482	1.43e-05	0.000483	1.82	1.91081
2025-07-18 14:15:25	1483	1.33e-05	0.00041	1.82	1.91081
2025-07-18 14:15:26	1484	1.25e-05	0.000344	1.82	1.90643
2025-07-18 14:15:27	1485	1.19e-05	0.000297	1.82	1.91081
2025-07-18 14:15:28	1486	1.13e-05	0.000255	1.82	1.91081
2025-07-18 14:15:29	1487	1.07e-05	0.000224	1.82	1.91518
2025-07-18 14:15:30	1488	1.05e-05	0.000196	1.82	1.90643
2025-07-18 14:15:31	1489	1.02e-05	0.000176	1.81	1.90643
2025-07-18 14:15:32	1490	9.98e-06	0.000161	1.81	1.90643
2025-07-18 14:15:33	1491	9.74e-06	0.000147	1.81	1.91518
2025-07-18 14:15:34	1492	9.52e-06	0.000136	1.81	1.90643
2025-07-18 14:15:35	1493	9.34e-06	0.000127	1.81	1.8933
2025-07-18 14:15:36	1494	9.16e-06	0.00012	1.81	1.91956
2025-07-18 14:15:37	1495	9.01e-06	0.000115	1.81	1.90643
2025-07-18 14:15:38	1496	8.8e-06	0.00011	1.81	1.8933
2025-07-18 14:15:39	1497	8.64e-06	0.000106	1.81	1.88892
2025-07-18 14:15:40	1498	8.52e-06	0.0001	1.81	1.89768
2025-07-18 14:15:41	1499	8.37e-06	0.0001	1.81	1.89768
2025-07-18 14:15:42	1500	8.22e-06	0.0001	1.81	1.90205
2025-07-18 14:15:43	1501	8.16e-06	0.0001	1.81	1.89768
2025-07-18 14:15:44	1502	8.04e-06	0.0001	1.81	1.89768
2025-07-18 14:15:45	1503	7.89e-06	0.0001	1.81	1.90205
2025-07-18 14:15:46	1504	7.73e-06	0.0001	1.8	1.8933
2025-07-18 14:15:47	1505	7.73e-06	0.0001	1.8	1.8933
2025-07-18 14:15:47	1505	7.55e-06	0.0001	1.8	1.8933
2025-07-18 14:15:48	1506	7.46e-06	0.0001	1.8	1.8933
2025-07-18 14:15:49	1507	7.43e-06	0.0001	1.8	1.88454
2025-07-18 14:15:50	1508	7.28e-06	0.0001	1.79	1.87579
2025-07-18 14:15:51	1509	7.28e-06	0.0001	1.8	1.88454
2025-07-18 14:15:52	1510	7.13e-06	0.0001	1.8	1.88892
2025-07-18 14:15:53	1511	7.04e-06	0.0001	1.8	1.88017
2025-07-18 14:15:54	1512	6.95e-06	0.0001	1.8	1.88454
2025-07-18 14:15:55	1513	6.92e-06	0.0001	1.79	1.87141
2025-07-18 14:15:56	1514	6.84e-06	0.0001	1.8	1.87141
2025-07-18 14:15:57	1515	6.84e-06	0.0001	1.8	1.86704
2025-07-18 14:15:58	1516	6.8e-06	0.0001	1.8	1.86704
2025-07-18 14:15:59	1517	6.72e-06	0.0001	1.8	1.87141
2025-07-18 14:16:00	1518	6.72e-06	0.0001	1.79	1.87579
2025-07-18 14:16:01	1519	6.63e-06	0.0001	1.79	1.87141
2025-07-18 14:16:02	1520	6.63e-06	0.0001	1.79	1.87579
2025-07-18 14:16:03	1521	6.63e-06	0.0001	1.78	1.87579
2025-07-18 14:16:04	1522	6.53e-06	0.0001	1.79	1.87141
2025-07-18 14:16:05	1523	6.53e-06	0.0001	1.79	1.86704
2025-07-18 14:16:06	1524	6.43e-06	0.0001	1.79	1.86704
2025-07-18 14:16:07	1525	6.41e-06	0.0001	1.78	1.8539
2025-07-18 14:16:08	1526	6.41e-06	0.0001	1.78	1.86266
2025-07-18 14:16:09	1527	6.34e-06	0.0001	1.79	1.8539
2025-07-18 14:16:10	1528	6.32e-06	0.0001	1.78	1.84953
2025-07-18 14:16:11	1529	6.32e-06	0.0001	1.78	1.85828
2025-07-18 14:16:12	1530	6.32e-06	0.0001	1.77	1.8539
2025-07-18 14:16:13	1531	6.22e-06	0.0001	1.77	1.87579
2025-07-18 14:16:14	1532	6.2e-06	0.0001	1.77	1.84515
2025-07-18 14:16:15	1533	6.2e-06	0.0001	1.77	1.86266
2025-07-18 14:16:16	1534	6.18e-06	0.0001	1.77	1.85828
2025-07-18 14:16:17	1535	6.11e-06	0.0001	1.77	1.86704
2025-07-18 14:16:18	1536	6.11e-06	0.0001	1.77	1.85828
2025-07-18 14:16:19	1537	6.12e-06	0.0001	1.77	1.86266
2025-07-18 14:16:20	1538	6.09e-06	0.0001	1.77	1.84515
2025-07-18 14:16:21	1539	6.01e-06	0.0001	1.77	1.85828
2025-07-18 14:16:22	1540	5.99e-06	0.0001	1.77	1.84953
2025-07-18 14:16:23	1541	6.01e-06	0.0001	1.77	1.8539
2025-07-18 14:16:24	1542	6.01e-06	0.0001	1.76	1.8539
2025-07-18 14:16:25	1543	6.01e-06	0.0001	1.76	1.84953
2025-07-18 14:16:26	1544	5.95e-06	0.0001	1.76	1.86266
2025-07-18 14:16:27	1545	5.89e-06	0.0001	1.77	1.8539
2025-07-18 14:16:28	1546	5.89e-06	0.0001	1.76	1.8364
2025-07-18 14:16:29	1547	5.89e-06	0.0001	1.76	1.84953
2025-07-18 14:16:30	1548	5.89e-06	0.0001	1.77	1.8364
2025-07-18 14:16:31	1549	5.8e-06	0.0001	1.76	1.8364
2025-07-18 14:16:32	1550	5.8e-06	0.0001	1.76	1.8539
2025-07-18 14:16:34	1552	5.8e-06	0.0001	1.75	1.84515
2025-07-18 14:16:35	1553	5.8e-06	0.0001	1.75	1.84078
2025-07-18 14:16:36	1554	5.8e-06	0.0001	1.75	1.82764
2025-07-18 14:16:37	1555	5.74e-06	0.0001	1.75	1.83202
2025-07-18 14:16:38	1556	5.7e-06	0.0001	1.75	1.82764
2025-07-18 14:16:39	1557	5.7e-06	0.0001	1.75	1.8364
2025-07-18 14:16:40	1558	5.7e-06	0.0001	1.75	1.83202
2025-07-18 14:16:41	1559	5.68e-06	0.0001	1.75	1.8364
2025-07-18 14:16:42	1560	5.7e-06	0.0001	1.75	1.82764
2025-07-18 14:16:43	1561	5.7e-06	0.0001	1.75	1.84078
2025-07-18 14:16:44	1562	5.66e-06	0.0001	1.75	1.82764
2025-07-18 14:16:45	1563	5.62e-06	0.0001	1.75	1.83202
2025-07-18 14:16:46	1564	5.6e-06	0.0001	1.75	1.82764
2025-07-18 14:16:46	1564	5.62e-06	0.0001	1.74	1.82327
2025-07-18 14:16:47	1565	5.6e-06	0.0001	1.74	1.81451
2025-07-18 14:16:48	1566	5.62e-06	0.0001	1.74	1.81889
2025-07-18 14:16:50	1568	5.62e-06	0.0001	1.74	1.82764
2025-07-18 14:16:51	1569	5.6e-06	0.0001	1.74	1.82327
2025-07-18 14:16:52	1570	5.55e-06	0.0001	1.74	1.81014
2025-07-18 14:16:53	1571	5.51e-06	0.0001	1.74	1.81451
2025-07-18 14:16:54	1572	5.53e-06	0.0001	1.74	1.80576
2025-07-18 14:16:55	1573	5.51e-06	0.0001	1.74	1.81889
2025-07-18 14:16:56	1574	5.51e-06	0.0001	1.74	1.82764
2025-07-18 14:16:57	1575	5.51e-06	0.0001	1.73	1.81014
2025-07-18 14:16:58	1576	5.51e-06	0.0001	1.73	1.81014
2025-07-18 14:16:59	1577	5.51e-06	0.0001	1.73	1.81889
2025-07-18 14:17:00	1578	5.51e-06	0.0001	1.72	1.81889
2025-07-18 14:17:01	1579	5.51e-06	0.0001	1.73	1.81014
2025-07-18 14:17:02	1580	5.51e-06	0.0001	1.73	1.79701
2025-07-18 14:17:03	1581	5.45e-06	0.0001	1.73	1.81451
2025-07-18 14:17:03	1581	5.39e-06	0.0001	1.73	1.80138
2025-07-18 14:17:04	1582	5.41e-06	0.0001	1.73	1.80576
2025-07-18 14:17:05	1583	5.41e-06	0.0001	1.73	1.79701
2025-07-18 14:17:06	1584	5.41e-06	0.0001	1.73	1.79701
2025-07-18 14:17:08	1586	5.41e-06	0.0001	1.73	1.79701
2025-07-18 14:17:09	1587	5.39e-06	0.0001	1.73	1.81451
2025-07-18 14:17:10	1588	5.41e-06	0.0001	1.73	1.81014
2025-07-18 14:17:11	1589	5.41e-06	0.0001	1.73	1.79263
2025-07-18 14:17:12	1590	5.39e-06	0.0001	1.72	1.78825
2025-07-18 14:17:13	1591	5.37e-06	0.0001	1.72	1.80138
2025-07-18 14:17:14	1592	5.31e-06	0.0001	1.72	1.80576
2025-07-18 14:17:15	1593	5.3e-06	0.0001	1.72	1.78825
2025-07-18 14:17:16	1594	5.31e-06	0.0001	1.72	1.78825
2025-07-18 14:17:17	1595	5.3e-06	0.0001	1.72	1.79701
2025-07-18 14:17:18	1596	5.3e-06	0.0001	1.72	1.78388
2025-07-18 14:17:19	1597	5.3e-06	0.0001	1.71	1.78825
2025-07-18 14:17:20	1598	5.3e-06	0.0001	1.7	1.76199
2025-07-18 14:17:21	1599	5.3e-06	0.0001	1.69	1.76199
2025-07-18 14:17:22	1600	5.31e-06	0.0001	1.68	1.75761
2025-07-18 14:17:23	1601	5.3e-06	0.0001	1.67	1.74011
2025-07-18 14:17:24	1602	5.31e-06	0.0001	1.66	1.74011
2025-07-18 14:17:25	1603	5.3e-06	0.0001	1.66	1.7226
2025-07-18 14:17:26	1604	5.22e-06	0.0001	1.65	1.73135
2025-07-18 14:17:27	1605	5.2e-06	0.0001	1.66	1.7226
2025-07-18 14:17:28	1606	5.2e-06	0.0001	1.66	1.71384
2025-07-18 14:17:29	1607	5.2e-06	0.0001	1.65	1.71822
2025-07-18 14:17:29	1607	5.2e-06	0.0001	1.66	1.70947
2025-07-18 14:17:30	1608	5.2e-06	0.0001	1.65	1.7226
2025-07-18 14:17:31	1609	5.2e-06	0.0001	1.65	1.70947
2025-07-18 14:17:32	1610	5.2e-06	0.0001	1.65	1.71384
2025-07-18 14:17:33	1611	5.2e-06	0.0001	1.65	1.7226
2025-07-18 14:17:34	1612	5.2e-06	0.0001	1.65	1.71822
2025-07-18 14:17:35	1613	5.2e-06	0.0001	1.65	1.71822
2025-07-18 14:17:36	1614	5.22e-06	0.0001	1.65	1.71384
2025-07-18 14:17:37	1615	5.2e-06	0.0001	1.65	1.70509
2025-07-18 14:17:38	1616	5.18e-06	0.0001	1.65	1.71822
2025-07-18 14:17:39	1617	5.2e-06	0.0001	1.65	1.71822
2025-07-18 14:17:40	1618	5.14e-06	0.0001	1.65	1.71822
2025-07-18 14:17:41	1619	5.1e-06	0.0001	1.65	1.71384
2025-07-18 14:17:42	1620	5.1e-06	0.0001	1.65	1.70947
2025-07-18 14:17:43	1621	5.08e-06	0.0001	1.65	1.70947
2025-07-18 14:17:44	1622	5.08e-06	0.0001	1.65	1.70947
2025-07-18 14:17:45	1623	5.1e-06	0.0001	1.65	1.71822
2025-07-18 14:17:46	1624	5.1e-06	0.0001	1.65	1.70509
2025-07-18 14:17:47	1625	5.1e-06	0.0001	1.65	1.7226
2025-07-18 14:17:48	1626	5.1e-06	0.0001	1.65	1.70509
2025-07-18 14:17:49	1627	5.1e-06	0.0001	1.64	1.70509
2025-07-18 14:17:50	1628	5.1e-06	0.0001	1.64	1.70509
2025-07-18 14:17:51	1629	5.1e-06	0.0001	1.64	1.70947
2025-07-18 14:17:52	1630	5.1e-06	0.0001	1.64	1.70071
2025-07-18 14:17:53	1631	5.1e-06	0.0001	1.64	1.71384
2025-07-18 14:17:54	1632	5.08e-06	0.0001	1.64	1.69634
2025-07-18 14:17:55	1633	5.1e-06	0.0001	1.64	1.69634
2025-07-18 14:17:56	1634	5.1e-06	0.0001	1.64	1.70509
2025-07-18 14:17:57	1635	5.08e-06	0.0001	1.64	1.71384
2025-07-18 14:17:58	1636	5.04e-06	0.0001	1.64	1.70071
2025-07-18 14:17:59	1637	5.01e-06	0.0001	1.64	1.69634
2025-07-18 14:18:00	1638	5.01e-06	0.0001	1.64	1.70071
2025-07-18 14:18:01	1639	4.99e-06	0.0001	1.64	1.69634
2025-07-18 14:18:02	1640	4.99e-06	0.0001	1.64	1.69634
2025-07-18 14:18:03	1641	5.01e-06	0.0001	1.64	1.71384
2025-07-18 14:18:04	1642	5.01e-06	0.0001	1.64	1.68758
2025-07-18 14:18:05	1643	4.99e-06	0.0001	1.64	1.70509
2025-07-18 14:18:06	1644	5.01e-06	0.0001	1.64	1.70509
2025-07-18 14:18:07	1645	5.01e-06	0.0001	1.64	1.70509
2025-07-18 14:18:08	1646	4.99e-06	0.0001	1.64	1.69634
2025-07-18 14:18:09	1647	4.99e-06	0.0001	1.64	1.69634
2025-07-18 14:18:10	1648	4.99e-06	0.0001	1.64	1.68758
2025-07-18 14:18:11	1649	5.01e-06	0.0001	1.64	1.70071
2025-07-18 14:18:12	1650	4.99e-06	0.0001	1.64	1.69634
2025-07-18 14:18:13	1651	5.01e-06	0.0001	1.64	1.69196
2025-07-18 14:18:14	1652	5.01e-06	0.0001	1.63	1.70509
2025-07-18 14:18:15	1653	4.99e-06	0.0001	1.63	1.68758
2025-07-18 14:18:16	1654	4.99e-06	0.0001	1.63	1.68758
2025-07-18 14:18:17	1655	4.99e-06	0.0001	1.63	1.69196
2025-07-18 14:18:18	1656	5.01e-06	0.0001	1.63	1.69634
2025-07-18 14:18:19	1657	4.95e-06	0.0001	1.63	1.70509
2025-07-18 14:18:20	1658	4.95e-06	0.0001	1.63	1.70071
2025-07-18 14:18:21	1659	4.89e-06	0.0001	1.63	1.70071
2025-07-18 14:18:22	1660	4.89e-06	0.0001	1.63	1.70509
2025-07-18 14:18:23	1661	4.89e-06	0.0001	1.63	1.69634
2025-07-18 14:18:24	1662	4.89e-06	0.0001	1.63	1.69196
2025-07-18 14:18:25	1663	4.89e-06	0.0001	1.63	1.70071
2025-07-18 14:18:26	1664	4.89e-06	0.0001	1.63	1.69196
2025-07-18 14:18:27	1665	4.89e-06	0.0001	1.63	1.69196
2025-07-18 14:18:28	1666	4.89e-06	0.0001	1.63	1.70071
2025-07-18 14:18:29	1667	4.91e-06	0.0001	1.63	1.69196
2025-07-18 14:18:30	1668	4.89e-06	0.0001	1.63	1.70071
2025-07-18 14:18:31	1669	4.89e-06	0.0001	1.63	1.68758
2025-07-18 14:18:32	1670	4.89e-06	0.0001	1.63	1.69634
2025-07-18 14:18:33	1671	4.89e-06	0.0001	1.63	1.67883
2025-07-18 14:18:34	1672	4.89e-06	0.0001	1.63	1.69196
2025-07-18 14:18:35	1673	4.89e-06	0.0001	1.63	1.68321
2025-07-18 14:18:36	1674	4.89e-06	0.0001	1.63	1.70509
2025-07-18 14:18:36	1674	4.87e-06	0.0001	1.63	1.69634
2025-07-18 14:18:37	1675	4.89e-06	0.0001	1.63	1.68758
2025-07-18 14:18:38	1676	4.89e-06	0.0001	1.63	1.69634
2025-07-18 14:18:39	1677	4.89e-06	0.0001	1.62	1.68758
2025-07-18 14:18:40	1678	4.89e-06	0.0001	1.62	1.68758
2025-07-18 14:18:41	1679	4.89e-06	0.0001	1.62	1.67445
2025-07-18 14:18:42	1680	4.89e-06	0.0001	1.62	1.68321
2025-07-18 14:18:43	1681	4.91e-06	0.0001	1.62	1.67445
2025-07-18 14:18:44	1682	4.89e-06	0.0001	1.62	1.67445
2025-07-18 14:18:45	1683	4.89e-06	0.0001	1.62	1.68321
2025-07-18 14:18:46	1684	4.89e-06	0.0001	1.62	1.67883
2025-07-18 14:18:47	1685	4.87e-06	0.0001	1.62	1.67883
2025-07-18 14:18:48	1686	4.89e-06	0.0001	1.62	1.68321
2025-07-18 14:18:49	1687	4.89e-06	0.0001	1.62	1.68321
2025-07-18 14:18:50	1688	4.89e-06	0.0001	1.62	1.67883
2025-07-18 14:18:51	1689	4.89e-06	0.0001	1.62	1.69196
2025-07-18 14:18:52	1690	4.89e-06	0.0001	1.62	1.6657
2025-07-18 14:18:53	1691	4.89e-06	0.0001	1.62	1.6657
2025-07-18 14:18:54	1692	4.83e-06	0.0001	1.62	1.67007
2025-07-18 14:18:55	1693	4.79e-06	0.0001	1.62	1.71384
2025-07-18 14:18:56	1694	4.79e-06	0.0001	1.62	1.68321
2025-07-18 14:18:57	1695	4.79e-06	0.0001	1.62	1.65694
2025-07-18 14:18:58	1696	4.79e-06	0.0001	1.62	1.67007
2025-07-18 14:18:59	1697	4.79e-06	0.0001	1.62	1.66132
2025-07-18 14:19:00	1698	4.79e-06	0.0001	1.62	1.68758
2025-07-18 14:19:01	1699	4.79e-06	0.0001	1.62	1.67007
2025-07-18 14:19:02	1700	4.79e-06	0.0001	1.62	1.67007
2025-07-18 14:19:02	1700	4.79e-06	0.0001	1.62	1.68321
2025-07-18 14:19:03	1701	4.79e-06	0.0001	1.61	1.66132
2025-07-18 14:19:04	1702	4.79e-06	0.0001	1.61	1.6657
2025-07-18 14:19:05	1703	4.79e-06	0.0001	1.61	1.64381
2025-07-18 14:19:06	1704	4.79e-06	0.0001	1.6	1.63506
2025-07-18 14:19:07	1705	4.79e-06	0.0001	1.59	1.62631
2025-07-18 14:19:08	1706	4.77e-06	0.0001	1.59	1.62193
2025-07-18 14:19:09	1707	4.79e-06	0.0001	1.58	1.62631
2025-07-18 14:19:10	1708	4.79e-06	0.0001	1.58	1.61755
2025-07-18 14:19:11	1709	4.77e-06	0.0001	1.57	1.62631
2025-07-18 14:19:12	1710	4.79e-06	0.0001	1.57	1.61755
2025-07-18 14:19:13	1711	4.79e-06	0.0001	1.57	1.61318
2025-07-18 14:19:14	1712	4.77e-06	0.0001	1.57	1.61755
2025-07-18 14:19:15	1713	4.79e-06	0.0001	1.56	1.6088
2025-07-18 14:19:16	1714	4.81e-06	0.0001	1.56	1.62631
2025-07-18 14:19:17	1715	4.79e-06	0.0001	1.56	1.61755
2025-07-18 14:19:18	1716	4.79e-06	0.0001	1.56	1.6088
2025-07-18 14:19:19	1717	4.79e-06	0.0001	1.56	1.60442
2025-07-18 14:19:20	1718	4.79e-06	0.0001	1.56	1.62193
2025-07-18 14:19:21	1719	4.79e-06	0.0001	1.56	1.60442
2025-07-18 14:19:22	1720	4.79e-06	0.0001	1.56	1.6088
2025-07-18 14:19:23	1721	4.79e-06	0.0001	1.56	1.60442
2025-07-18 14:19:24	1722	4.79e-06	0.0001	1.56	1.60004
2025-07-18 14:19:25	1723	4.79e-06	0.0001	1.57	1.60442
2025-07-18 14:19:26	1724	4.79e-06	0.0001	1.56	1.60004
2025-07-18 14:19:27	1725	4.79e-06	0.0001	1.56	1.61318
2025-07-18 14:19:27	1725	4.79e-06	0.0001	1.56	1.60442
2025-07-18 14:19:28	1726	4.77e-06	0.0001	1.56	1.6088
2025-07-18 14:19:29	1727	4.77e-06	0.0001	1.56	1.60442
2025-07-18 14:19:30	1728	4.77e-06	0.0001	1.55	1.6088
2025-07-18 14:19:31	1729	4.74e-06	0.0001	1.56	1.59129
2025-07-18 14:19:32	1730	4.75e-06	0.0001	1.56	1.60442
2025-07-18 14:19:33	1731	4.72e-06	0.0001	1.56	1.59567
2025-07-18 14:19:34	1732	4.72e-06	0.0001	1.56	1.6088
2025-07-18 14:19:35	1733	4.7e-06	0.0001	1.55	1.62631
2025-07-18 14:19:36	1734	4.7e-06	0.0001	1.56	1.60442
2025-07-18 14:19:37	1735	4.68e-06	0.0001	1.56	1.59567
2025-07-18 14:19:38	1736	4.7e-06	0.0001	1.56	1.57816
2025-07-18 14:19:39	1737	4.7e-06	0.0001	1.55	1.59567
2025-07-18 14:19:40	1738	4.68e-06	0.0001	1.56	1.60004
2025-07-18 14:19:41	1739	4.7e-06	0.0001	1.55	1.60004
2025-07-18 14:19:42	1740	4.68e-06	0.0001	1.55	1.59129
2025-07-18 14:19:43	1741	4.7e-06	0.0001	1.55	1.59567
2025-07-18 14:19:44	1742	4.7e-06	0.0001	1.55	1.58254
2025-07-18 14:19:45	1743	4.7e-06	0.0001	1.55	1.59567
2025-07-18 14:19:46	1744	4.7e-06	0.0001	1.55	1.59129
2025-07-18 14:19:47	1745	4.68e-06	0.0001	1.55	1.59567
2025-07-18 14:19:48	1746	4.7e-06	0.0001	1.55	1.60004
2025-07-18 14:19:49	1747	4.7e-06	0.0001	1.55	1.57816
2025-07-18 14:19:50	1748	4.68e-06	0.0001	1.55	1.58254
2025-07-18 14:19:51	1749	4.68e-06	0.0001	1.55	1.58254
2025-07-18 14:19:52	1750	4.7e-06	0.0001	1.55	1.59567
2025-07-18 14:19:52	1750	4.72e-06	0.0001	1.55	1.58691
2025-07-18 14:19:53	1751	4.7e-06	0.0001	1.55	1.6088
2025-07-18 14:19:54	1752	4.7e-06	0.0001	1.55	1.58691
2025-07-18 14:19:55	1753	4.68e-06	0.0001	1.55	1.58691
2025-07-18 14:19:56	1754	4.7e-06	0.0001	1.55	1.58691
2025-07-18 14:19:57	1755	4.7e-06	0.0001	1.55	1.58254
2025-07-18 14:19:58	1756	4.68e-06	0.0001	1.55	1.58254
2025-07-18 14:19:59	1757	4.68e-06	0.0001	1.55	1.59129
2025-07-18 14:20:00	1758	4.7e-06	0.0001	1.55	1.59567
2025-07-18 14:20:01	1759	4.68e-06	0.0001	1.55	1.59129
2025-07-18 14:20:02	1760	4.7e-06	0.0001	1.55	1.59129
2025-07-18 14:20:03	1761	4.7e-06	0.0001	1.54	1.58254
2025-07-18 14:20:04	1762	4.7e-06	0.0001	1.54	1.57378
2025-07-18 14:20:05	1763	4.7e-06	0.0001	1.54	1.58254
2025-07-18 14:20:06	1764	4.7e-06	0.0001	1.54	1.57816
2025-07-18 14:20:07	1765	4.7e-06	0.0001	1.54	1.58254
2025-07-18 14:20:08	1766	4.7e-06	0.0001	1.54	1.58691
2025-07-18 14:20:09	1767	4.7e-06	0.0001	1.54	1.57378
2025-07-18 14:20:10	1768	4.7e-06	0.0001	1.54	1.58691
2025-07-18 14:20:11	1769	4.68e-06	0.0001	1.54	1.57378
2025-07-18 14:20:12	1770	4.7e-06	0.0001	1.54	1.58254
2025-07-18 14:20:13	1771	4.68e-06	0.0001	1.54	1.58691
2025-07-18 14:20:14	1772	4.7e-06	0.0001	1.54	1.57816
2025-07-18 14:20:15	1773	4.7e-06	0.0001	1.54	1.57816
2025-07-18 14:20:16	1774	4.68e-06	0.0001	1.54	1.56941
2025-07-18 14:20:17	1775	4.7e-06	0.0001	1.54	1.57378
2025-07-18 14:20:18	1776	4.7e-06	0.0001	1.54	1.58254
2025-07-18 14:20:19	1777	4.68e-06	0.0001	1.54	1.57816
2025-07-18 14:20:20	1778	4.68e-06	0.0001	1.54	1.56503
2025-07-18 14:20:21	1779	4.7e-06	0.0001	1.54	1.58691
2025-07-18 14:20:22	1780	4.68e-06	0.0001	1.54	1.57378
2025-07-18 14:20:23	1781	4.7e-06	0.0001	1.54	1.58254
2025-07-18 14:20:24	1782	4.68e-06	0.0001	1.54	1.56941
2025-07-18 14:20:25	1783	4.7e-06	0.0001	1.54	1.56503
2025-07-18 14:20:26	1784	4.7e-06	0.0001	1.53	1.56941
2025-07-18 14:20:27	1785	4.7e-06	0.0001	1.53	1.56503
2025-07-18 14:20:28	1786	4.68e-06	0.0001	1.53	1.57816
2025-07-18 14:20:30	1788	4.68e-06	0.0001	1.53	1.56503
2025-07-18 14:20:31	1789	4.7e-06	0.0001	1.53	1.56941
2025-07-18 14:20:32	1790	4.7e-06	0.0001	1.53	1.55628
2025-07-18 14:20:33	1791	4.7e-06	0.0001	1.53	1.56503
2025-07-18 14:20:34	1792	4.7e-06	0.0001	1.53	1.56941
2025-07-18 14:20:35	1793	4.7e-06	0.0001	1.53	1.56503
2025-07-18 14:20:36	1794	4.7e-06	0.0001	1.53	1.56065
2025-07-18 14:20:37	1795	4.7e-06	0.0001	1.53	1.56065
2025-07-18 14:20:38	1796	4.68e-06	0.0001	1.53	1.58254
2025-07-18 14:20:39	1797	4.7e-06	0.0001	1.53	1.55628
2025-07-18 14:20:40	1798	4.6e-06	0.0001	1.53	1.55628
2025-07-18 14:20:41	1799	4.6e-06	0.0001	1.53	1.5519
2025-07-18 14:20:42	1800	4.58e-06	0.0001	1.53	1.56503
2025-07-18 14:20:43	1801	4.58e-06	0.0001	1.53	1.56065
2025-07-18 14:20:44	1802	4.58e-06	0.0001	1.52	1.5519
2025-07-18 14:20:45	1803	4.58e-06	0.0001	1.52	1.55628
2025-07-18 14:20:46	1804	4.58e-06	0.0001	1.52	1.5519
2025-07-18 14:20:47	1805	4.58e-06	0.0001	1.52	1.55628
2025-07-18 14:20:48	1806	4.6e-06	0.0001	1.52	1.56065
2025-07-18 14:20:49	1807	4.6e-06	0.0001	1.52	1.56065
2025-07-18 14:20:50	1808	4.58e-06	0.0001	1.52	1.5519
2025-07-18 14:20:51	1809	4.58e-06	0.0001	1.52	1.55628
2025-07-18 14:20:52	1810	4.58e-06	0.0001	1.52	1.55628
2025-07-18 14:20:53	1811	4.58e-06	0.0001	1.52	1.56941
2025-07-18 14:20:54	1812	4.6e-06	0.0001	1.52	1.5519
2025-07-18 14:20:55	1813	4.58e-06	0.0001	1.52	1.54314
2025-07-18 14:20:56	1814	4.58e-06	0.0001	1.52	1.54752
2025-07-18 14:20:57	1815	4.58e-06	0.0001	1.52	1.54752
2025-07-18 14:20:58	1816	4.58e-06	0.0001	1.52	1.55628
2025-07-18 14:20:59	1817	4.58e-06	0.0001	1.52	1.56065
2025-07-18 14:21:00	1818	4.58e-06	0.0001	1.52	1.55628
2025-07-18 14:21:01	1819	4.6e-06	0.0001	1.52	1.5519
2025-07-18 14:21:02	1820	4.58e-06	0.0001	1.52	1.5519
2025-07-18 14:21:03	1821	4.58e-06	0.0001	1.52	1.56503
2025-07-18 14:21:04	1822	4.58e-06	0.0001	1.52	1.5519
2025-07-18 14:21:05	1823	4.58e-06	0.0001	1.52	1.54752
2025-07-18 14:21:06	1824	4.58e-06	0.0001	1.52	1.53877
2025-07-18 14:21:07	1825	4.58e-06	0.0001	1.52	1.54752
2025-07-18 14:21:08	1826	4.58e-06	0.0001	1.52	1.5519
2025-07-18 14:21:09	1827	4.58e-06	0.0001	1.52	1.54752
2025-07-18 14:21:10	1828	4.6e-06	0.0001	1.52	1.5519
2025-07-18 14:21:11	1829	4.58e-06	0.0001	1.52	1.53877
2025-07-18 14:21:12	1830	4.58e-06	0.0001	1.52	1.55628
2025-07-18 14:21:13	1831	4.58e-06	0.0001	1.52	1.54314
2025-07-18 14:21:14	1832	4.58e-06	0.0001	1.52	1.5519
2025-07-18 14:21:15	1833	4.6e-06	0.0001	1.52	1.53001
2025-07-18 14:21:16	1834	4.58e-06	0.0001	1.52	1.53439
2025-07-18 14:21:17	1835	4.58e-06	0.0001	1.51	1.53001
2025-07-18 14:21:18	1836	4.58e-06	0.0001	1.51	1.53439
2025-07-18 14:21:19	1837	4.6e-06	0.0001	1.51	1.5519
2025-07-18 14:21:20	1838	4.58e-06	0.0001	1.51	1.53001
2025-07-18 14:21:21	1839	4.58e-06	0.0001	1.51	1.53439
2025-07-18 14:21:22	1840	4.58e-06	0.0001	1.51	1.53439
2025-07-18 14:21:23	1841	4.6e-06	0.0001	1.51	1.53877
2025-07-18 14:21:24	1842	4.58e-06	0.0001	1.51	1.52564
2025-07-18 14:21:25	1843	4.58e-06	0.0001	1.51	1.53439
2025-07-18 14:21:26	1844	4.58e-06	0.0001	1.51	1.52126
2025-07-18 14:21:26	1844	4.58e-06	0.0001	1.51	1.53439
2025-07-18 14:21:27	1845	4.58e-06	0.0001	1.51	1.52126
2025-07-18 14:21:28	1846	4.58e-06	0.0001	1.51	1.54314
2025-07-18 14:21:29	1847	4.58e-06	0.0001	1.51	1.52564
2025-07-18 14:21:30	1848	4.58e-06	0.0001	1.51	1.53439
2025-07-18 14:21:31	1849	4.58e-06	0.0001	1.5	1.53439
2025-07-18 14:21:32	1850	4.58e-06	0.0001	1.5	1.53439
2025-07-18 14:21:33	1851	4.58e-06	0.0001	1.5	1.53001
2025-07-18 14:21:34	1852	4.58e-06	0.0001	1.5	1.51688
2025-07-18 14:21:35	1853	4.6e-06	0.0001	1.5	1.53439
2025-07-18 14:21:36	1854	4.58e-06	0.0001	1.5	1.53001
2025-07-18 14:21:37	1855	4.58e-06	0.0001	1.5	1.51251
2025-07-18 14:21:38	1856	4.6e-06	0.0001	1.5	1.51688
2025-07-18 14:21:39	1857	4.58e-06	0.0001	1.5	1.53439
2025-07-18 14:21:40	1858	4.58e-06	0.0001	1.5	1.52126
2025-07-18 14:21:41	1859	4.58e-06	0.0001	1.5	1.52126
2025-07-18 14:21:42	1860	4.6e-06	0.0001	1.5	1.51251
2025-07-18 14:21:43	1861	4.6e-06	0.0001	1.49	1.52126
2025-07-18 14:21:44	1862	4.58e-06	0.0001	1.49	1.50375
2025-07-18 14:21:45	1863	4.6e-06	0.0001	1.49	1.51688
2025-07-18 14:21:46	1864	4.6e-06	0.0001	1.49	1.52126
2025-07-18 14:21:47	1865	4.6e-06	0.0001	1.49	1.51688
2025-07-18 14:21:48	1866	4.58e-06	0.0001	1.49	1.51688
2025-07-18 14:21:49	1867	4.58e-06	0.0001	1.49	1.51688
2025-07-18 14:21:50	1868	4.58e-06	0.0001	1.49	1.52564
2025-07-18 14:21:51	1869	4.6e-06	0.0001	1.49	1.51688
2025-07-18 14:21:52	1870	4.6e-06	0.0001	1.49	1.50813
2025-07-18 14:21:53	1871	4.6e-06	0.0001	1.49	1.50813
2025-07-18 14:21:54	1872	4.58e-06	0.0001	1.49	1.51251
2025-07-18 14:21:55	1873	4.58e-06	0.0001	1.49	1.54314
2025-07-18 14:21:56	1874	4.58e-06	0.0001	1.49	1.50813
2025-07-18 14:21:57	1875	4.58e-06	0.0001	1.49	1.51251
2025-07-18 14:21:58	1876	4.6e-06	0.0001	1.49	1.50813
2025-07-18 14:21:59	1877	4.6e-06	0.0001	1.49	1.50375
2025-07-18 14:21:59	1877	4.6e-06	0.0001	1.49	1.51688
2025-07-18 14:22:00	1878	4.58e-06	0.0001	1.49	1.49938
2025-07-18 14:22:01	1879	4.58e-06	0.0001	1.49	1.52126
2025-07-18 14:22:02	1880	4.56e-06	0.0001	1.48	1.49938
2025-07-18 14:22:03	1881	4.58e-06	0.0001	1.48	1.51251
2025-07-18 14:22:04	1882	4.58e-06	0.0001	1.48	1.51251
2025-07-18 14:22:05	1883	4.56e-06	0.0001	1.48	1.495
2025-07-18 14:22:06	1884	4.58e-06	0.0001	1.49	1.50813
2025-07-18 14:22:07	1885	4.58e-06	0.0001	1.48	1.495
2025-07-18 14:22:08	1886	4.58e-06	0.0001	1.48	1.50375
2025-07-18 14:22:09	1887	4.54e-06	0.0001	1.48	1.49938
2025-07-18 14:22:10	1888	4.56e-06	0.0001	1.48	1.495
2025-07-18 14:22:11	1889	4.54e-06	0.0001	1.48	1.51251
2025-07-18 14:22:12	1890	4.52e-06	0.0001	1.48	1.50813
2025-07-18 14:22:13	1891	4.54e-06	0.0001	1.48	1.48187
2025-07-18 14:22:14	1892	4.54e-06	0.0001	1.48	1.50813
2025-07-18 14:22:15	1893	4.54e-06	0.0001	1.48	1.49938
2025-07-18 14:22:16	1894	4.5e-06	0.0001	1.47	1.47749
2025-07-18 14:22:17	1895	4.48e-06	0.0001	1.46	1.46874
2025-07-18 14:22:18	1896	4.5e-06	0.0001	1.45	1.46874
2025-07-18 14:22:19	1897	4.48e-06	0.0001	1.45	1.47749
2025-07-18 14:22:20	1898	4.48e-06	0.0001	1.44	1.45998
2025-07-18 14:22:21	1899	4.48e-06	0.0001	1.44	1.45561
2025-07-18 14:22:22	1900	4.5e-06	0.0001	1.43	1.45561
2025-07-18 14:22:23	1901	4.48e-06	0.0001	1.43	1.44248
2025-07-18 14:22:24	1902	4.48e-06	0.0001	1.42	1.44685
2025-07-18 14:22:25	1903	4.48e-06	0.0001	1.43	1.43372
2025-07-18 14:22:26	1904	4.48e-06	0.0001	1.43	1.44248
2025-07-18 14:22:27	1905	4.48e-06	0.0001	1.43	1.43372
2025-07-18 14:22:28	1906	4.48e-06	0.0001	1.42	1.4381
2025-07-18 14:22:29	1907	4.48e-06	0.0001	1.42	1.44248
2025-07-18 14:22:30	1908	4.48e-06	0.0001	1.42	1.43372
2025-07-18 14:22:31	1909	4.48e-06	0.0001	1.42	1.4381
2025-07-18 14:22:32	1910	4.48e-06	0.0001	1.42	1.4381
2025-07-18 14:22:33	1911	4.48e-06	0.0001	1.42	1.4381
2025-07-18 14:22:34	1912	4.48e-06	0.0001	1.42	1.4381
2025-07-18 14:22:35	1913	4.48e-06	0.0001	1.42	1.42935
2025-07-18 14:22:36	1914	4.48e-06	0.0001	1.42	1.4381
2025-07-18 14:22:37	1915	4.48e-06	0.0001	1.42	1.4381
2025-07-18 14:22:38	1916	4.48e-06	0.0001	1.42	1.42497
2025-07-18 14:22:39	1917	4.48e-06	0.0001	1.42	1.44248
2025-07-18 14:22:40	1918	4.5e-06	0.0001	1.41	1.41621
2025-07-18 14:22:41	1919	4.48e-06	0.0001	1.41	1.4381
2025-07-18 14:22:42	1920	4.48e-06	0.0001	1.41	1.42059
2025-07-18 14:22:43	1921	4.48e-06	0.0001	1.41	1.42497
2025-07-18 14:22:44	1922	4.48e-06	0.0001	1.41	1.44248
2025-07-18 14:22:45	1923	4.48e-06	0.0001	1.41	1.43372
2025-07-18 14:22:46	1924	4.48e-06	0.0001	1.41	1.42935
2025-07-18 14:22:47	1925	4.47e-06	0.0001	1.41	1.42059
2025-07-18 14:22:48	1926	4.47e-06	0.0001	1.41	1.42497
2025-07-18 14:22:49	1927	4.48e-06	0.0001	1.41	1.42059
2025-07-18 14:22:50	1928	4.48e-06	0.0001	1.41	1.41621
2025-07-18 14:22:50	1928	4.48e-06	0.0001	1.41	1.42497
2025-07-18 14:22:51	1929	4.48e-06	0.0001	1.41	1.42059
2025-07-18 14:22:52	1930	4.48e-06	0.0001	1.41	1.43372
2025-07-18 14:22:53	1931	4.48e-06	0.0001	1.41	1.42497
2025-07-18 14:22:54	1932	4.48e-06	0.0001	1.41	1.40746
2025-07-18 14:22:55	1933	4.5e-06	0.0001	1.4	1.42935
2025-07-18 14:22:56	1934	4.48e-06	0.0001	1.4	1.42059
2025-07-18 14:22:57	1935	4.48e-06	0.0001	1.4	1.42059
2025-07-18 14:22:58	1936	4.48e-06	0.0001	1.4	1.39433
2025-07-18 14:22:59	1937	4.48e-06	0.0001	1.4	1.41621
2025-07-18 14:23:00	1938	4.48e-06	0.0001	1.4	1.42497
2025-07-18 14:23:01	1939	4.48e-06	0.0001	1.4	1.40746
2025-07-18 14:23:02	1940	4.48e-06	0.0001	1.4	1.42059
2025-07-18 14:23:03	1941	4.48e-06	0.0001	1.4	1.39871
2025-07-18 14:23:04	1942	4.48e-06	0.0001	1.4	1.40746
2025-07-18 14:23:05	1943	4.48e-06	0.0001	1.4	1.42497
2025-07-18 14:23:06	1944	4.48e-06	0.0001	1.4	1.41621
2025-07-18 14:23:07	1945	4.48e-06	0.0001	1.4	1.41184
2025-07-18 14:23:08	1946	4.48e-06	0.0001	1.4	1.41621
2025-07-18 14:23:09	1947	4.48e-06	0.0001	1.4	1.41621
2025-07-18 14:23:10	1948	4.48e-06	0.0001	1.4	1.40746
2025-07-18 14:23:11	1949	4.48e-06	0.0001	1.4	1.41621
2025-07-18 14:23:12	1950	4.48e-06	0.0001	1.4	1.42059
2025-07-18 14:23:13	1951	4.48e-06	0.0001	1.4	1.42059
2025-07-18 14:23:14	1952	4.48e-06	0.0001	1.39	1.42059
2025-07-18 14:23:15	1953	4.48e-06	0.0001	1.39	1.40746
2025-07-18 14:23:16	1954	4.47e-06	0.0001	1.39	1.42059
2025-07-18 14:23:16	1954	4.48e-06	0.0001	1.39	1.40308
2025-07-18 14:23:17	1955	4.48e-06	0.0001	1.39	1.39433
2025-07-18 14:23:18	1956	4.48e-06	0.0001	1.39	1.41621
2025-07-18 14:23:19	1957	4.5e-06	0.0001	1.39	1.41184
2025-07-18 14:23:20	1958	4.48e-06	0.0001	1.39	1.39871
2025-07-18 14:23:21	1959	4.48e-06	0.0001	1.39	1.39871
2025-07-18 14:23:22	1960	4.48e-06	0.0001	1.39	1.40746
2025-07-18 14:23:23	1961	4.48e-06	0.0001	1.39	1.40746
2025-07-18 14:23:24	1962	4.5e-06	0.0001	1.39	1.39871
2025-07-18 14:23:25	1963	4.48e-06	0.0001	1.39	1.40746
2025-07-18 14:23:26	1964	4.48e-06	0.0001	1.39	1.39871
2025-07-18 14:23:27	1965	4.48e-06	0.0001	1.39	1.40308
2025-07-18 14:23:28	1966	4.48e-06	0.0001	1.39	1.40746
2025-07-18 14:23:29	1967	4.48e-06	0.0001	1.39	1.42059
2025-07-18 14:23:30	1968	4.48e-06	0.0001	1.38	1.38995
2025-07-18 14:23:31	1969	4.48e-06	0.0001	1.38	1.41184
2025-07-18 14:23:32	1970	4.48e-06	0.0001	1.39	1.41184
2025-07-18 14:23:33	1971	4.48e-06	0.0001	1.38	1.38995
2025-07-18 14:23:34	1972	4.47e-06	0.0001	1.38	1.40746
[truncated: 4,070 more rows]
