# Supplementary material for: A Unified Method for Triple Oxygen Isotope Analysis of Sulfate, Water, and Organics
Source: Anal Chem. 2026 Mar 6;98(11):8111–20. doi: 10.1021/acs.analchem.5c06406 (PMC13019427; doi:10.1021/acs.analchem.5c06406)
Supplement: Supplementary file 3 [file ac5c06406_si_003.zip › Zahnow_TORCH_Supplementary_Sample_Log_Files/2025-07-18_VSMOW2_A6_evaluation_results.xlsx]

## Sheet: Summary
DateTime	Sample name	Sample Type	Sample mass	Instrument	d18O raw	d18O GD scaled	d18O VSMOW	d18O SD	Dp17O raw	Dp17O GD scaled	Dp17O VSMOW	Dp17O SD	d13C raw	d13C VPDB	d13C SD	TCD Peak area pos	TCD Peak area std	TCD Peak area neg	TCD Peak area neg std	TCD Peak ratio	TC/EA yield (%)	CO input pressure (mbar)	CO input pressure LN2 T (mbar)	CO residual pressure (mbar)	CO converted (mbar)	Discharge yield (%)	CO2 final pressure (mbar)	CO2/CO ratio	Residual gas pressure (mbar)	Comments
2025-07-18 15:30:26	VSMOW2_A6	H2O	1.551	TILDAS	-1.77248	0.032562	0.032562	0.015	-28.538	-23.2497	-23.2497	12.6	N/A	N/A	N/A	15.2118	0.161589	0.140843	0.00435837	108.005	54.5066	3.24139	2.47543	0.0309	2.44453	98.7517	1.42935	0.584712	0.0255

## Sheet: Isotope Data
ID	dateTimeMeasured	SampleName	d17O	d17OError	d18O	d18OError	Dp17O	Dp17OError	nSamCycles	nSamPoints	nRefPoints	pCO2Ref	pCO2Ref_error	pCO2Sam	pCO2Sam_error	pCO2Mismatch	pCO2Mismatch_error	PCellRef	PCellRef_error	PCellSam	PCellSam_error	PCellMismatch	PCellMismatch_error	TCellSam	TCellSam_error	TCellRef	TCellRef_error	TCellMismatch	TCellMismatch_error	measurementPeriod	d18O_scaled	d17O_scaled	Dp17O_scaled
19843	2025-07-18 23:44:00	GD_VSMOW2_A6	-0.647	0.019	-0.817	0.015	-215.6	12.6	10	2017	2135	420.479	0.77864	420.696	0.99497	0.18337	0.43951	41.335	0.00217	41.3341	0.00095	-0.00099	0.00139	24.5207	0.0043	24.5207	0.0043	4e-05	0.00034	2025-07-03 to 2027-06-12	-1.77248	-0.964774	-28.538

## Sheet: Log Data
Sample name	Sample mass	TC/EA (°C)	Datetime	Trap 5 (°C)	Trap 6 (°C)	Trap 7 (°C)	Reactor (°C)	TCD (°C)	p G2 (mbar)	p G4 (mbar)	p G5 (mbar)	Datetime	Trap 5 (°C)	Trap 6 (°C)	Trap 7 (°C)	Reactor (°C)	TCD (°C)	p G2 (mbar)	p G4 (mbar)	p G5 (mbar)	Datetime	Trap 5 (°C)	Trap 6 (°C)	Trap 7 (°C)	Reactor (°C)	TCD (°C)	p G2 (mbar)	p G4 (mbar)	p G5 (mbar)	Datetime	Trap 5 (°C)	Trap 6 (°C)	Trap 7 (°C)	Reactor (°C)	TCD (°C)	p G2 (mbar)	p G4 (mbar)	p G5 (mbar)	Datetime	Trap 5 (°C)	Trap 6 (°C)	Trap 7 (°C)	Reactor (°C)	TCD (°C)	p G2 (mbar)	p G4 (mbar)	p G5 (mbar)	Datetime	Trap 5 (°C)
VSMOW2_A6	1.551	1450.000000	2025-07-18 15:30:26	25.099427	34.515434	29.020838	23.584982	31.861082	0.000100	0.000100	-0.006281	2025-07-18 15:49:22	35.797927	64.271625	24.395448	2.723916	32.111443	0.000100	3.240000	3.241386	2025-07-18 15:50:50	27.037530	65.542642	-176.196354	-175.868495	31.950911	0.000100	2.460000	2.475427	2025-07-18 16:33:41	24.849355	65.671423	-177.020627	-176.198605	32.042989	0.000100	0.030900	0.002472	2025-07-18 16:44:08	25.811199	34.791589	24.608805	22.273317	32.182830	0.000100	0.886000	1.429345	2025-07-18 16:55:49	25.093243
[truncated: 7 more columns]

## Sheet: TCD Data
dateTime	Relative time	Signal
2025-07-18 15:32:33	0	0.066083
2025-07-18 15:32:33	0	0.065098
2025-07-18 15:32:35	2	0.069366
2025-07-18 15:32:35	2	0.069038
2025-07-18 15:32:37	4	0.062472
2025-07-18 15:32:38	5	0.073962
2025-07-18 15:32:39	6	0.075275
2025-07-18 15:32:40	7	0.069038
2025-07-18 15:32:41	8	0.067724
2025-07-18 15:32:42	9	0.066083
2025-07-18 15:32:43	10	0.064441
2025-07-18 15:32:44	11	0.068053
2025-07-18 15:32:45	12	0.070023
2025-07-18 15:32:46	13	0.071007
2025-07-18 15:32:47	14	0.068381
2025-07-18 15:32:48	15	0.065426
2025-07-18 15:32:49	16	0.071664
2025-07-18 15:32:50	17	0.070023
2025-07-18 15:32:51	18	0.062472
2025-07-18 15:32:53	20	0.067396
2025-07-18 15:32:54	21	0.067068
2025-07-18 15:32:55	22	0.068053
2025-07-18 15:32:56	23	0.065755
2025-07-18 15:32:57	24	0.070679
2025-07-18 15:32:58	25	0.068053
2025-07-18 15:32:59	26	0.066411
2025-07-18 15:33:01	28	0.068709
2025-07-18 15:33:02	29	0.068053
2025-07-18 15:33:03	30	0.065098
2025-07-18 15:33:04	31	0.073634
2025-07-18 15:33:05	32	0.067724
2025-07-18 15:33:06	33	0.071992
2025-07-18 15:33:07	34	0.067068
2025-07-18 15:33:08	35	0.067396
2025-07-18 15:33:09	36	0.065098
2025-07-18 15:33:10	37	0.072649
2025-07-18 15:33:11	38	0.067068
2025-07-18 15:33:12	39	0.069694
2025-07-18 15:33:13	40	0.066411
2025-07-18 15:33:14	41	0.06477
2025-07-18 15:33:15	42	0.067068
2025-07-18 15:33:16	43	0.069366
2025-07-18 15:33:17	44	0.070023
2025-07-18 15:33:18	45	0.067396
2025-07-18 15:33:19	46	0.068381
2025-07-18 15:33:20	47	0.06674
2025-07-18 15:33:21	48	0.072321
2025-07-18 15:33:22	49	0.066411
2025-07-18 15:33:23	50	0.067068
2025-07-18 15:33:24	51	0.070023
2025-07-18 15:33:25	52	0.067396
2025-07-18 15:33:26	53	0.067396
2025-07-18 15:33:27	54	0.062472
2025-07-18 15:33:28	55	0.061158
2025-07-18 15:33:29	56	0.074619
2025-07-18 15:33:30	57	0.074947
2025-07-18 15:33:31	58	0.069038
2025-07-18 15:33:32	59	0.071336
2025-07-18 15:33:33	60	0.063785
2025-07-18 15:33:34	61	0.068709
2025-07-18 15:33:35	62	0.074947
2025-07-18 15:33:36	63	0.066083
2025-07-18 15:33:37	64	0.066083
2025-07-18 15:33:38	65	0.071007
2025-07-18 15:33:39	66	0.076589
2025-07-18 15:33:40	67	0.069694
2025-07-18 15:33:41	68	0.071336
2025-07-18 15:33:42	69	0.069038
2025-07-18 15:33:43	70	0.070679
2025-07-18 15:33:44	71	0.067396
2025-07-18 15:33:45	72	0.065426
2025-07-18 15:33:46	73	0.071992
2025-07-18 15:33:47	74	0.065755
2025-07-18 15:33:48	75	0.068709
2025-07-18 15:33:49	76	0.063457
2025-07-18 15:33:50	77	0.067068
2025-07-18 15:33:51	78	0.073962
2025-07-18 15:33:52	79	0.06674
2025-07-18 15:33:53	80	0.065426
2025-07-18 15:33:54	81	0.067724
2025-07-18 15:33:55	82	0.068053
2025-07-18 15:33:56	83	0.062143
2025-07-18 15:33:57	84	0.065098
2025-07-18 15:33:58	85	0.063457
2025-07-18 15:33:59	86	0.072977
2025-07-18 15:34:00	87	0.069694
2025-07-18 15:34:01	88	0.068053
2025-07-18 15:34:02	89	0.071664
2025-07-18 15:34:03	90	0.071664
2025-07-18 15:34:04	91	0.067724
2025-07-18 15:34:05	92	0.069038
2025-07-18 15:34:06	93	0.076589
2025-07-18 15:34:08	95	0.068053
2025-07-18 15:34:09	96	0.070351
2025-07-18 15:34:09	96	0.068053
2025-07-18 15:34:10	97	0.071007
2025-07-18 15:34:11	98	0.071664
2025-07-18 15:34:12	99	0.070351
2025-07-18 15:34:13	100	0.063128
2025-07-18 15:34:14	101	0.065755
2025-07-18 15:34:16	103	0.072321
2025-07-18 15:34:17	104	0.071336
2025-07-18 15:34:18	105	0.073634
2025-07-18 15:34:18	105	0.078558
2025-07-18 15:34:19	106	0.084468
2025-07-18 15:34:20	107	0.062472
2025-07-18 15:34:21	108	0.061158
2025-07-18 15:34:22	109	0.069038
2025-07-18 15:34:23	110	0.085124
2025-07-18 15:34:24	111	0.083811
2025-07-18 15:34:26	113	0.086109
2025-07-18 15:34:27	114	0.083811
2025-07-18 15:34:27	114	0.075932
2025-07-18 15:34:28	115	0.07429
2025-07-18 15:34:29	116	0.066083
2025-07-18 15:34:30	117	0.070351
2025-07-18 15:34:31	118	0.068053
2025-07-18 15:34:32	119	0.073962
2025-07-18 15:34:33	120	0.069366
2025-07-18 15:34:34	121	0.067396
2025-07-18 15:34:35	122	0.056891
2025-07-18 15:34:36	123	0.048355
2025-07-18 15:34:37	124	0.061158
2025-07-18 15:34:38	125	0.067068
2025-07-18 15:34:39	126	0.07429
2025-07-18 15:34:40	127	0.062143
2025-07-18 15:34:41	128	0.056562
2025-07-18 15:34:42	129	0.050981
2025-07-18 15:34:43	130	0.047042
2025-07-18 15:34:44	131	0.053608
2025-07-18 15:34:45	132	0.054264
2025-07-18 15:34:46	133	0.062472
2025-07-18 15:34:47	134	0.066083
2025-07-18 15:34:48	135	0.065098
2025-07-18 15:34:48	135	0.075275
2025-07-18 15:34:49	136	0.070023
2025-07-18 15:34:50	137	0.068381
2025-07-18 15:34:52	139	0.069038
2025-07-18 15:34:53	140	0.065755
2025-07-18 15:34:54	141	0.068053
2025-07-18 15:34:54	141	0.065426
2025-07-18 15:34:55	142	0.066083
2025-07-18 15:34:56	143	0.070351
2025-07-18 15:34:57	144	0.073306
2025-07-18 15:34:58	145	0.069366
2025-07-18 15:34:59	146	0.069694
2025-07-18 15:35:00	147	0.072321
2025-07-18 15:35:01	148	0.063457
2025-07-18 15:35:02	149	0.065098
2025-07-18 15:35:03	150	0.071992
2025-07-18 15:35:04	151	0.071992
2025-07-18 15:35:05	152	0.068053
2025-07-18 15:35:06	153	0.068381
2025-07-18 15:35:07	154	0.066083
2025-07-18 15:35:08	155	0.06674
2025-07-18 15:35:09	156	0.067396
2025-07-18 15:35:10	157	0.069366
2025-07-18 15:35:11	158	0.070679
2025-07-18 15:35:12	159	0.06674
2025-07-18 15:35:13	160	0.067396
2025-07-18 15:35:14	161	0.068381
2025-07-18 15:35:15	162	0.068053
2025-07-18 15:35:16	163	0.073962
2025-07-18 15:35:17	164	0.069366
2025-07-18 15:35:18	165	0.071336
2025-07-18 15:35:18	165	0.071992
2025-07-18 15:35:19	166	0.068381
2025-07-18 15:35:20	167	0.070023
2025-07-18 15:35:21	168	0.073306
2025-07-18 15:35:22	169	0.065098
2025-07-18 15:35:23	170	0.070023
2025-07-18 15:35:24	171	0.065755
2025-07-18 15:35:25	172	0.069694
2025-07-18 15:35:26	173	0.068053
2025-07-18 15:35:27	174	0.069694
2025-07-18 15:35:28	175	0.065755
2025-07-18 15:35:29	176	0.071007
2025-07-18 15:35:30	177	0.067396
2025-07-18 15:35:31	178	0.072977
2025-07-18 15:35:32	179	0.069038
2025-07-18 15:35:33	180	0.072649
2025-07-18 15:35:34	181	0.069694
2025-07-18 15:35:35	182	0.073306
2025-07-18 15:35:36	183	0.068053
2025-07-18 15:35:37	184	0.06674
2025-07-18 15:35:38	185	0.071007
2025-07-18 15:35:39	186	0.065755
2025-07-18 15:35:40	187	0.069038
2025-07-18 15:35:40	187	0.068709
2025-07-18 15:35:41	188	0.070023
2025-07-18 15:35:43	190	0.072977
2025-07-18 15:35:44	191	0.066083
2025-07-18 15:35:44	191	0.068053
2025-07-18 15:35:45	192	0.072977
2025-07-18 15:35:46	193	0.072321
2025-07-18 15:35:47	194	0.067396
2025-07-18 15:35:48	195	0.069694
2025-07-18 15:35:49	196	0.069366
2025-07-18 15:35:50	197	0.071007
2025-07-18 15:35:51	198	0.071336
2025-07-18 15:35:52	199	0.070023
2025-07-18 15:35:53	200	0.071336
2025-07-18 15:35:54	201	0.070023
2025-07-18 15:35:55	202	0.071007
2025-07-18 15:35:56	203	0.067068
2025-07-18 15:35:57	204	0.064441
2025-07-18 15:35:58	205	0.067396
2025-07-18 15:35:59	206	0.073962
2025-07-18 15:36:00	207	0.072321
2025-07-18 15:36:01	208	0.070023
2025-07-18 15:36:02	209	0.066083
2025-07-18 15:36:03	210	0.068053
2025-07-18 15:36:04	211	0.069694
2025-07-18 15:36:05	212	0.06674
2025-07-18 15:36:06	213	0.067724
2025-07-18 15:36:07	214	0.070679
2025-07-18 15:36:08	215	0.069038
2025-07-18 15:36:08	215	0.067396
2025-07-18 15:36:09	216	0.066083
2025-07-18 15:36:10	217	0.065755
2025-07-18 15:36:11	218	0.067396
2025-07-18 15:36:12	219	0.071336
2025-07-18 15:36:13	220	0.069038
2025-07-18 15:36:14	221	0.069366
2025-07-18 15:36:15	222	0.06674
2025-07-18 15:36:16	223	0.064441
2025-07-18 15:36:17	224	0.071992
2025-07-18 15:36:18	225	0.069694
2025-07-18 15:36:19	226	0.073634
2025-07-18 15:36:20	227	0.068053
2025-07-18 15:36:21	228	0.066411
2025-07-18 15:36:22	229	0.073634
2025-07-18 15:36:23	230	0.066083
2025-07-18 15:36:24	231	0.071664
2025-07-18 15:36:25	232	0.069694
2025-07-18 15:36:26	233	0.070679
2025-07-18 15:36:27	234	0.074619
2025-07-18 15:36:28	235	0.065426
2025-07-18 15:36:29	236	0.069366
2025-07-18 15:36:30	237	0.068053
2025-07-18 15:36:31	238	0.066083
2025-07-18 15:36:31	238	0.071336
2025-07-18 15:36:32	239	0.071336
2025-07-18 15:36:33	240	0.067724
2025-07-18 15:36:34	241	0.073634
2025-07-18 15:36:36	243	0.073634
2025-07-18 15:36:37	244	0.068381
2025-07-18 15:36:37	244	0.063128
2025-07-18 15:36:38	245	0.071992
2025-07-18 15:36:39	246	0.067396
2025-07-18 15:36:41	248	0.067068
2025-07-18 15:36:42	249	0.067396
2025-07-18 15:36:43	250	0.065098
2025-07-18 15:36:44	251	0.069694
2025-07-18 15:36:44	251	0.069694
2025-07-18 15:36:45	252	0.068381
2025-07-18 15:36:47	254	0.071007
2025-07-18 15:36:47	254	0.071007
2025-07-18 15:36:48	255	0.06477
2025-07-18 15:36:49	256	0.067068
2025-07-18 15:36:50	257	0.06674
2025-07-18 15:36:51	258	0.068381
2025-07-18 15:36:52	259	0.06674
2025-07-18 15:36:53	260	0.071664
2025-07-18 15:36:54	261	0.071992
2025-07-18 15:36:55	262	0.065755
2025-07-18 15:36:56	263	0.071336
2025-07-18 15:36:57	264	0.064113
2025-07-18 15:36:58	265	0.069694
2025-07-18 15:36:59	266	0.068709
2025-07-18 15:37:00	267	0.067724
2025-07-18 15:37:01	268	0.067396
2025-07-18 15:37:02	269	0.070351
2025-07-18 15:37:03	270	0.068053
2025-07-18 15:37:04	271	0.071664
2025-07-18 15:37:05	272	0.064441
2025-07-18 15:37:06	273	0.069694
2025-07-18 15:37:07	274	0.069694
2025-07-18 15:37:08	275	0.070679
2025-07-18 15:37:09	276	0.069366
2025-07-18 15:37:10	277	0.066083
2025-07-18 15:37:11	278	0.067396
2025-07-18 15:37:12	279	0.063128
2025-07-18 15:37:13	280	0.073306
2025-07-18 15:37:14	281	0.068053
2025-07-18 15:37:15	282	0.071992
2025-07-18 15:37:16	283	0.070351
2025-07-18 15:37:17	284	0.068053
2025-07-18 15:37:18	285	0.065426
2025-07-18 15:37:19	286	0.07626
2025-07-18 15:37:20	287	0.065755
2025-07-18 15:37:21	288	0.066411
2025-07-18 15:37:23	290	0.070679
2025-07-18 15:37:24	291	0.067396
2025-07-18 15:37:25	292	0.067724
2025-07-18 15:37:26	293	0.071007
2025-07-18 15:37:27	294	0.072977
2025-07-18 15:37:28	295	0.063785
2025-07-18 15:37:29	296	0.069038
2025-07-18 15:37:30	297	0.066083
2025-07-18 15:37:31	298	0.069366
2025-07-18 15:37:32	299	0.069038
2025-07-18 15:37:33	300	0.067724
2025-07-18 15:37:34	301	0.070023
2025-07-18 15:37:35	302	0.067068
2025-07-18 15:37:36	303	0.068053
2025-07-18 15:37:37	304	0.06674
2025-07-18 15:37:38	305	0.068709
2025-07-18 15:37:39	306	0.067396
2025-07-18 15:37:40	307	0.071664
2025-07-18 15:37:41	308	0.068381
2025-07-18 15:37:42	309	0.06674
2025-07-18 15:37:43	310	0.068709
2025-07-18 15:37:44	311	0.067068
2025-07-18 15:37:45	312	0.065426
2025-07-18 15:37:46	313	0.068053
2025-07-18 15:37:47	314	0.067068
2025-07-18 15:37:48	315	0.068709
2025-07-18 15:37:49	316	0.069366
2025-07-18 15:37:50	317	0.067724
2025-07-18 15:37:51	318	0.070679
2025-07-18 15:37:52	319	0.071007
2025-07-18 15:37:53	320	0.067724
2025-07-18 15:37:54	321	0.070023
2025-07-18 15:37:55	322	0.068709
2025-07-18 15:37:56	323	0.065755
2025-07-18 15:37:57	324	0.071336
2025-07-18 15:37:58	325	0.072977
2025-07-18 15:37:59	326	0.070679
2025-07-18 15:38:00	327	0.063785
2025-07-18 15:38:01	328	0.073306
2025-07-18 15:38:02	329	0.065098
2025-07-18 15:38:03	330	0.068053
2025-07-18 15:38:04	331	0.071664
2025-07-18 15:38:05	332	0.06477
2025-07-18 15:38:06	333	0.067396
2025-07-18 15:38:07	334	0.074619
2025-07-18 15:38:08	335	0.067724
2025-07-18 15:38:09	336	0.070679
2025-07-18 15:38:10	337	0.071664
2025-07-18 15:38:11	338	0.122879
2025-07-18 15:38:12	339	0.051966
2025-07-18 15:38:13	340	0.071336
2025-07-18 15:38:14	341	0.071336
2025-07-18 15:38:15	342	0.070351
2025-07-18 15:38:16	343	0.06674
2025-07-18 15:38:17	344	0.070351
2025-07-18 15:38:18	345	0.078558
2025-07-18 15:38:19	346	0.080528
2025-07-18 15:38:20	347	0.081513
2025-07-18 15:38:21	348	0.096615
2025-07-18 15:38:21	348	0.11106
2025-07-18 15:38:22	349	0.141264
2025-07-18 15:38:24	351	0.195105
2025-07-18 15:38:25	352	0.240739
2025-07-18 15:38:26	353	0.297863
2025-07-18 15:38:27	354	0.35433
2025-07-18 15:38:28	355	0.398323
2025-07-18 15:38:29	356	0.447239
2025-07-18 15:38:30	357	0.487949
2025-07-18 15:38:31	358	0.515526
2025-07-18 15:38:32	359	0.529971
2025-07-18 15:38:33	360	0.545729
2025-07-18 15:38:34	361	0.545073
2025-07-18 15:38:35	362	0.539163
2025-07-18 15:38:36	363	0.536537
2025-07-18 15:38:37	364	0.529314
2025-07-18 15:38:38	365	0.520122
2025-07-18 15:38:39	366	0.512571
2025-07-18 15:38:40	367	0.50502
2025-07-18 15:38:41	368	0.490575
2025-07-18 15:38:42	369	0.477443
2025-07-18 15:38:43	370	0.465953
2025-07-18 15:38:44	371	0.451507
2025-07-18 15:38:45	372	0.436734
2025-07-18 15:38:46	373	0.430496
2025-07-18 15:38:47	374	0.417036
2025-07-18 15:38:48	375	0.403904
2025-07-18 15:38:49	376	0.384862
2025-07-18 15:38:50	377	0.376327
2025-07-18 15:38:51	378	0.365164
2025-07-18 15:38:52	379	0.351376
2025-07-18 15:38:53	380	0.339885
2025-07-18 15:38:54	381	0.325768
2025-07-18 15:38:55	382	0.318546
2025-07-18 15:38:56	383	0.303772
2025-07-18 15:38:57	384	0.296221
2025-07-18 15:38:58	385	0.284403
2025-07-18 15:38:59	386	0.272255
2025-07-18 15:39:00	387	0.262078
2025-07-18 15:39:01	388	0.250259
2025-07-18 15:39:01	388	0.245663
2025-07-18 15:39:03	390	0.229576
2025-07-18 15:39:04	391	0.225637
2025-07-18 15:39:05	392	0.214146
2025-07-18 15:39:05	392	0.202656
2025-07-18 15:39:07	394	0.196418
2025-07-18 15:39:08	395	0.188539
2025-07-18 15:39:08	395	0.176063
2025-07-18 15:39:10	397	0.166543
2025-07-18 15:39:11	398	0.164245
2025-07-18 15:39:11	398	0.150128
2025-07-18 15:39:13	400	0.150456
2025-07-18 15:39:14	401	0.139294
2025-07-18 15:39:15	402	0.134041
2025-07-18 15:39:16	403	0.12846
2025-07-18 15:39:16	403	0.119268
2025-07-18 15:39:18	405	0.115985
2025-07-18 15:39:18	405	0.117954
2025-07-18 15:39:20	407	0.107449
2025-07-18 15:39:21	408	0.110075
2025-07-18 15:39:22	409	0.100554
2025-07-18 15:39:23	410	0.092675
2025-07-18 15:39:23	410	0.094317
2025-07-18 15:39:24	411	0.087094
2025-07-18 15:39:26	413	0.084468
2025-07-18 15:39:27	414	0.087751
2025-07-18 15:39:27	414	0.087751
2025-07-18 15:39:29	416	0.079543
2025-07-18 15:39:29	416	0.079872
2025-07-18 15:39:30	417	0.080528
2025-07-18 15:39:31	418	0.07429
2025-07-18 15:39:32	419	0.079215
2025-07-18 15:39:33	420	0.071336
2025-07-18 15:39:34	421	0.077245
2025-07-18 15:39:35	422	0.073962
2025-07-18 15:39:36	423	0.069038
2025-07-18 15:39:37	424	0.070679
2025-07-18 15:39:38	425	0.067396
2025-07-18 15:39:39	426	0.071336
2025-07-18 15:39:40	427	0.073962
2025-07-18 15:39:41	428	0.068709
2025-07-18 15:39:42	429	0.073306
2025-07-18 15:39:43	430	0.069366
2025-07-18 15:39:44	431	0.067396
2025-07-18 15:39:45	432	0.067724
2025-07-18 15:39:46	433	0.072321
2025-07-18 15:39:47	434	0.069694
2025-07-18 15:39:48	435	0.06674
2025-07-18 15:39:49	436	0.068053
2025-07-18 15:39:49	436	0.070351
2025-07-18 15:39:50	437	0.070023
2025-07-18 15:39:51	438	0.065755
2025-07-18 15:39:52	439	0.067068
2025-07-18 15:39:54	441	0.070351
2025-07-18 15:39:54	441	0.071336
2025-07-18 15:39:55	442	0.067068
2025-07-18 15:39:56	443	0.065755
2025-07-18 15:39:57	444	0.073962
2025-07-18 15:39:58	445	0.070023
2025-07-18 15:39:59	446	0.070023
2025-07-18 15:40:00	447	0.072977
2025-07-18 15:40:01	448	0.066083
2025-07-18 15:40:03	450	0.065755
2025-07-18 15:40:03	450	0.070023
2025-07-18 15:40:04	451	0.071992
2025-07-18 15:40:05	452	0.070679
2025-07-18 15:40:06	453	0.070679
2025-07-18 15:40:07	454	0.069366
2025-07-18 15:40:08	455	0.073306
2025-07-18 15:40:09	456	0.067724
2025-07-18 15:40:10	457	0.068381
2025-07-18 15:40:11	458	0.070351
2025-07-18 15:40:12	459	0.071992
2025-07-18 15:40:13	460	0.066083
2025-07-18 15:40:14	461	0.066083
2025-07-18 15:40:15	462	0.068709
2025-07-18 15:40:16	463	0.072649
2025-07-18 15:40:17	464	0.070023
2025-07-18 15:40:18	465	0.069038
2025-07-18 15:40:19	466	0.071336
2025-07-18 15:40:20	467	0.069366
2025-07-18 15:40:21	468	0.070023
2025-07-18 15:40:22	469	0.071664
2025-07-18 15:40:22	469	0.067396
2025-07-18 15:40:23	470	0.068709
2025-07-18 15:40:25	472	0.067724
2025-07-18 15:40:25	472	0.066411
2025-07-18 15:40:27	474	0.072977
2025-07-18 15:40:27	474	0.071992
2025-07-18 15:40:28	475	0.068053
2025-07-18 15:40:29	476	0.069366
2025-07-18 15:40:30	477	0.069038
2025-07-18 15:40:31	478	0.07429
2025-07-18 15:40:32	479	0.067068
2025-07-18 15:40:33	480	0.069038
2025-07-18 15:40:34	481	0.068709
2025-07-18 15:40:35	482	0.071992
2025-07-18 15:40:36	483	0.066411
2025-07-18 15:40:37	484	0.068053
2025-07-18 15:40:38	485	0.070351
2025-07-18 15:40:39	486	0.071992
2025-07-18 15:40:40	487	0.072649
2025-07-18 15:40:41	488	0.072977
2025-07-18 15:40:42	489	0.071007
2025-07-18 15:40:43	490	0.071664
2025-07-18 15:40:44	491	0.06674
2025-07-18 15:40:45	492	0.073962
2025-07-18 15:40:46	493	0.069038
2025-07-18 15:40:47	494	0.071992
2025-07-18 15:40:47	494	0.070351
2025-07-18 15:40:48	495	0.06674
2025-07-18 15:40:50	497	0.069366
2025-07-18 15:40:51	498	0.073634
2025-07-18 15:40:52	499	0.065098
2025-07-18 15:40:53	500	0.067724
2025-07-18 15:40:53	500	0.070023
2025-07-18 15:40:54	501	0.070679
2025-07-18 15:40:55	502	0.063457
2025-07-18 15:40:56	503	0.067396
2025-07-18 15:40:57	504	0.067396
2025-07-18 15:40:58	505	0.067068
2025-07-18 15:40:59	506	0.069038
2025-07-18 15:41:00	507	0.068053
2025-07-18 15:41:01	508	0.071007
2025-07-18 15:41:02	509	0.070023
2025-07-18 15:41:03	510	0.067724
2025-07-18 15:41:04	511	0.066083
2025-07-18 15:41:05	512	0.06674
2025-07-18 15:41:06	513	0.069038
2025-07-18 15:41:07	514	0.068709
2025-07-18 15:41:08	515	0.071007
2025-07-18 15:41:09	516	0.071992
2025-07-18 15:41:10	517	0.06477
2025-07-18 15:41:11	518	0.069038
2025-07-18 15:41:12	519	0.070679
2025-07-18 15:41:13	520	0.066411
2025-07-18 15:41:14	521	0.068053
2025-07-18 15:41:15	522	0.068709
2025-07-18 15:41:16	523	0.067068
2025-07-18 15:41:17	524	0.072321
2025-07-18 15:41:18	525	0.066083
2025-07-18 15:41:19	526	0.068053
2025-07-18 15:41:20	527	0.073306
2025-07-18 15:41:21	528	0.070351
2025-07-18 15:41:22	529	0.071336
2025-07-18 15:41:23	530	0.06674
2025-07-18 15:41:24	531	0.071992
2025-07-18 15:41:25	532	0.071992
2025-07-18 15:41:25	532	0.068381
2025-07-18 15:41:27	534	0.070023
2025-07-18 15:41:27	534	0.067068
2025-07-18 15:41:28	535	0.077902
2025-07-18 15:41:29	536	0.066411
2025-07-18 15:41:30	537	0.069038
2025-07-18 15:41:31	538	0.066083
2025-07-18 15:41:32	539	0.071336
2025-07-18 15:41:33	540	0.070351
2025-07-18 15:41:34	541	0.072649
2025-07-18 15:41:35	542	0.069038
2025-07-18 15:41:36	543	0.071336
2025-07-18 15:41:37	544	0.067724
2025-07-18 15:41:38	545	0.069366
2025-07-18 15:41:39	546	0.072321
2025-07-18 15:41:40	547	0.070679
2025-07-18 15:41:41	548	0.071992
2025-07-18 15:41:42	549	0.070023
2025-07-18 15:41:43	550	0.071007
2025-07-18 15:41:44	551	0.074619
2025-07-18 15:41:45	552	0.070023
2025-07-18 15:41:46	553	0.07429
2025-07-18 15:41:47	554	0.067068
2025-07-18 15:41:48	555	0.070679
2025-07-18 15:41:49	556	0.068053
2025-07-18 15:41:50	557	0.071336
2025-07-18 15:41:52	559	0.067724
2025-07-18 15:41:53	560	0.06674
2025-07-18 15:41:54	561	0.075932
2025-07-18 15:41:55	562	0.070023
2025-07-18 15:41:56	563	0.065426
2025-07-18 15:41:57	564	0.067068
2025-07-18 15:41:58	565	0.069694
2025-07-18 15:41:59	566	0.066411
2025-07-18 15:42:00	567	0.062143
2025-07-18 15:42:01	568	0.071007
2025-07-18 15:42:02	569	0.071992
2025-07-18 15:42:03	570	0.069038
2025-07-18 15:42:04	571	0.070679
2025-07-18 15:42:05	572	0.067396
2025-07-18 15:42:06	573	0.067724
2025-07-18 15:42:07	574	0.072649
2025-07-18 15:42:08	575	0.067724
2025-07-18 15:42:09	576	0.072321
2025-07-18 15:42:10	577	0.069694
2025-07-18 15:42:11	578	0.073306
2025-07-18 15:42:12	579	0.068053
2025-07-18 15:42:13	580	0.071007
2025-07-18 15:42:14	581	0.071664
2025-07-18 15:42:15	582	0.066083
2025-07-18 15:42:16	583	0.069694
2025-07-18 15:42:17	584	0.066083
2025-07-18 15:42:18	585	0.066411
2025-07-18 15:42:19	586	0.071992
2025-07-18 15:42:20	587	0.067396
2025-07-18 15:42:21	588	0.070351
2025-07-18 15:42:22	589	0.067724
2025-07-18 15:42:23	590	0.071992
2025-07-18 15:42:24	591	0.071992
2025-07-18 15:42:26	593	0.070679
2025-07-18 15:42:26	593	0.070679
2025-07-18 15:42:27	594	0.072649
2025-07-18 15:42:28	595	0.072977
2025-07-18 15:42:29	596	0.070679
2025-07-18 15:42:30	597	0.073306
2025-07-18 15:42:31	598	0.066411
2025-07-18 15:42:32	599	0.067396
2025-07-18 15:42:34	601	0.071007
2025-07-18 15:42:34	601	0.071007
2025-07-18 15:42:35	602	0.06477
2025-07-18 15:42:37	604	0.073306
2025-07-18 15:42:38	605	0.063457
2025-07-18 15:42:38	605	0.070679
2025-07-18 15:42:39	606	0.069366
2025-07-18 15:42:40	607	0.071992
2025-07-18 15:42:41	608	0.070351
2025-07-18 15:42:42	609	0.067396
2025-07-18 15:42:43	610	0.072321
2025-07-18 15:42:44	611	0.061487
2025-07-18 15:42:46	613	0.070351
2025-07-18 15:42:46	613	0.069038
2025-07-18 15:42:47	614	0.073962
2025-07-18 15:42:48	615	0.071007
2025-07-18 15:42:50	617	0.071992
2025-07-18 15:42:51	618	0.067068
2025-07-18 15:42:51	618	0.066083
2025-07-18 15:42:52	619	0.068709
2025-07-18 15:42:53	620	0.067068
2025-07-18 15:42:54	621	0.068709
2025-07-18 15:42:55	622	0.070023
2025-07-18 15:42:56	623	0.066083
2025-07-18 15:42:57	624	0.065755
2025-07-18 15:42:58	625	0.06477
2025-07-18 15:42:59	626	0.069694
2025-07-18 15:43:00	627	0.070351
2025-07-18 15:43:01	628	0.071664
2025-07-18 15:43:02	629	0.071992
2025-07-18 15:43:03	630	0.065098
2025-07-18 15:43:04	631	0.06674
2025-07-18 15:43:05	632	0.068381
2025-07-18 15:43:06	633	0.066083
2025-07-18 15:43:07	634	0.069366
2025-07-18 15:43:08	635	0.068053
2025-07-18 15:43:09	636	0.072321
2025-07-18 15:43:10	637	0.068053
2025-07-18 15:43:11	638	0.073962
2025-07-18 15:43:12	639	0.070679
2025-07-18 15:43:13	640	0.070023
2025-07-18 15:43:14	641	0.071007
2025-07-18 15:43:14	641	0.063785
2025-07-18 15:43:16	643	0.068053
2025-07-18 15:43:17	644	0.072649
2025-07-18 15:43:18	645	0.069694
2025-07-18 15:43:19	646	0.072321
2025-07-18 15:43:20	647	0.068381
2025-07-18 15:43:20	647	0.067396
2025-07-18 15:43:22	649	0.069038
2025-07-18 15:43:23	650	0.070679
2025-07-18 15:43:23	650	0.073962
2025-07-18 15:43:25	652	0.068053
2025-07-18 15:43:26	653	0.064441
2025-07-18 15:43:27	654	0.069694
2025-07-18 15:43:28	655	0.071336
2025-07-18 15:43:29	656	0.066411
2025-07-18 15:43:30	657	0.069366
2025-07-18 15:43:31	658	0.065098
2025-07-18 15:43:31	658	0.071336
2025-07-18 15:43:33	660	0.069366
2025-07-18 15:43:34	661	0.063785
2025-07-18 15:43:35	662	0.071336
2025-07-18 15:43:36	663	0.070351
2025-07-18 15:43:37	664	0.067068
2025-07-18 15:43:38	665	0.073962
2025-07-18 15:43:39	666	0.075932
2025-07-18 15:43:40	667	0.068709
2025-07-18 15:43:40	667	0.068381
2025-07-18 15:43:42	669	0.071336
2025-07-18 15:43:43	670	0.069038
2025-07-18 15:43:44	671	0.068381
2025-07-18 15:43:45	672	0.070679
2025-07-18 15:43:46	673	0.066411
2025-07-18 15:43:46	673	0.074619
2025-07-18 15:43:48	675	0.069038
2025-07-18 15:43:49	676	0.070351
2025-07-18 15:43:50	677	0.070351
2025-07-18 15:43:50	677	0.068053
2025-07-18 15:43:51	678	0.065426
2025-07-18 15:43:53	680	0.067396
2025-07-18 15:43:53	680	0.065098
2025-07-18 15:43:54	681	0.069694
2025-07-18 15:43:55	682	0.073306
2025-07-18 15:43:56	683	0.066083
2025-07-18 15:43:57	684	0.069038
2025-07-18 15:43:58	685	0.073306
2025-07-18 15:43:59	686	0.072977
2025-07-18 15:44:00	687	0.071664
2025-07-18 15:44:01	688	0.067724
2025-07-18 15:44:02	689	0.069038
2025-07-18 15:44:03	690	0.071992
2025-07-18 15:44:04	691	0.067396
2025-07-18 15:44:05	692	0.067396
2025-07-18 15:44:06	693	0.069694
2025-07-18 15:44:07	694	0.068709
2025-07-18 15:44:08	695	0.064113
2025-07-18 15:44:09	696	0.067724
2025-07-18 15:44:10	697	0.071992
2025-07-18 15:44:11	698	0.064441
2025-07-18 15:44:12	699	0.072977
2025-07-18 15:44:13	700	0.071007
2025-07-18 15:44:13	700	0.068709
2025-07-18 15:44:14	701	0.067724
2025-07-18 15:44:15	702	0.072321
2025-07-18 15:44:16	703	0.066083
2025-07-18 15:44:17	704	0.066411
2025-07-18 15:44:18	705	0.071007
2025-07-18 15:44:19	706	0.071007
2025-07-18 15:44:20	707	0.071992
2025-07-18 15:44:21	708	0.070351
2025-07-18 15:44:22	709	0.069366
2025-07-18 15:44:23	710	0.070023
2025-07-18 15:44:24	711	0.068709
2025-07-18 15:44:25	712	0.067396
2025-07-18 15:44:26	713	0.063785
2025-07-18 15:44:27	714	0.068709
2025-07-18 15:44:28	715	0.067724
2025-07-18 15:44:29	716	0.071336
2025-07-18 15:44:30	717	0.068709
2025-07-18 15:44:31	718	0.071992
2025-07-18 15:44:32	719	0.069366
2025-07-18 15:44:33	720	0.070351
2025-07-18 15:44:34	721	0.070351
2025-07-18 15:44:35	722	0.073962
2025-07-18 15:44:36	723	0.07429
2025-07-18 15:44:37	724	0.069038
2025-07-18 15:44:38	725	0.071664
2025-07-18 15:44:39	726	0.062472
2025-07-18 15:44:39	726	0.067068
2025-07-18 15:44:40	727	0.069038
2025-07-18 15:44:41	728	0.067068
2025-07-18 15:44:42	729	0.068709
2025-07-18 15:44:43	730	0.068053
2025-07-18 15:44:44	731	0.072977
2025-07-18 15:44:45	732	0.075604
2025-07-18 15:44:46	733	0.06477
2025-07-18 15:44:47	734	0.067396
2025-07-18 15:44:48	735	0.072649
2025-07-18 15:44:49	736	0.068709
2025-07-18 15:44:50	737	0.067396
2025-07-18 15:44:51	738	0.070351
2025-07-18 15:44:52	739	0.067396
2025-07-18 15:44:53	740	0.071336
2025-07-18 15:44:54	741	0.068709
2025-07-18 15:44:55	742	0.067724
2025-07-18 15:44:56	743	0.071664
2025-07-18 15:44:57	744	0.069038
2025-07-18 15:44:58	745	0.071007
2025-07-18 15:44:59	746	0.069038
2025-07-18 15:45:00	747	0.069038
2025-07-18 15:45:01	748	0.067724
2025-07-18 15:45:02	749	0.067724
2025-07-18 15:45:03	750	0.066411
2025-07-18 15:45:03	750	0.072321
2025-07-18 15:45:05	752	0.062472
2025-07-18 15:45:06	753	0.071336
2025-07-18 15:45:07	754	0.065755
2025-07-18 15:45:07	754	0.067724
2025-07-18 15:45:08	755	0.073634
2025-07-18 15:45:09	756	0.067396
2025-07-18 15:45:10	757	0.06674
2025-07-18 15:45:11	758	0.065426
2025-07-18 15:45:12	759	0.072977
2025-07-18 15:45:13	760	0.071664
2025-07-18 15:45:14	761	0.067724
2025-07-18 15:45:15	762	0.069694
2025-07-18 15:45:16	763	0.067724
2025-07-18 15:45:17	764	0.068381
2025-07-18 15:45:18	765	0.069038
2025-07-18 15:45:19	766	0.066411
2025-07-18 15:45:20	767	0.069694
2025-07-18 15:45:21	768	0.069038
2025-07-18 15:45:22	769	0.071992
2025-07-18 15:45:23	770	0.066083
2025-07-18 15:45:24	771	0.072321
2025-07-18 15:45:25	772	0.071336
2025-07-18 15:45:26	773	0.06674
2025-07-18 15:45:27	774	0.068709
2025-07-18 15:45:28	775	0.064113
2025-07-18 15:45:29	776	0.066083
2025-07-18 15:45:30	777	0.069694
2025-07-18 15:45:31	778	0.068709
2025-07-18 15:45:32	779	0.071336
2025-07-18 15:45:32	779	0.069694
2025-07-18 15:45:34	781	0.067724
2025-07-18 15:45:34	781	0.067724
2025-07-18 15:45:35	782	0.073634
2025-07-18 15:45:36	783	0.065098
2025-07-18 15:45:37	784	0.071336
2025-07-18 15:45:38	785	0.071664
2025-07-18 15:45:39	786	0.070679
2025-07-18 15:45:40	787	0.069366
2025-07-18 15:45:41	788	0.068381
2025-07-18 15:45:42	789	0.066083
2025-07-18 15:45:43	790	0.07429
2025-07-18 15:45:44	791	0.064113
2025-07-18 15:45:45	792	0.068381
2025-07-18 15:45:46	793	0.068053
2025-07-18 15:45:47	794	0.066411
2025-07-18 15:45:48	795	0.063457
2025-07-18 15:45:49	796	0.066411
2025-07-18 15:45:50	797	0.067724
2025-07-18 15:45:51	798	0.066083
2025-07-18 15:45:52	799	0.067068
2025-07-18 15:45:53	800	0.064113
2025-07-18 15:45:54	801	0.066411
2025-07-18 15:45:54	801	0.071336
2025-07-18 15:45:56	803	0.067068
2025-07-18 15:45:57	804	0.070351
2025-07-18 15:45:57	804	0.065755
2025-07-18 15:45:58	805	0.068053
2025-07-18 15:45:59	806	0.071992
2025-07-18 15:46:00	807	0.0628
2025-07-18 15:46:01	808	0.067396
2025-07-18 15:46:02	809	0.068053
2025-07-18 15:46:03	810	0.071664
2025-07-18 15:46:04	811	0.068381
2025-07-18 15:46:06	813	0.069694
2025-07-18 15:46:07	814	0.071336
2025-07-18 15:46:07	814	0.067396
2025-07-18 15:46:08	815	0.072321
2025-07-18 15:46:09	816	0.070023
2025-07-18 15:46:10	817	0.069366
2025-07-18 15:46:11	818	0.070023
2025-07-18 15:46:12	819	0.070679
2025-07-18 15:46:13	820	0.067396
2025-07-18 15:46:15	822	0.071992
2025-07-18 15:46:16	823	0.071664
2025-07-18 15:46:17	824	0.068053
2025-07-18 15:46:18	825	0.067068
2025-07-18 15:46:19	826	0.073634
2025-07-18 15:46:19	826	0.067396
2025-07-18 15:46:21	828	0.072649
2025-07-18 15:46:21	828	0.063457
2025-07-18 15:46:23	830	0.067724
2025-07-18 15:46:24	831	0.067396
2025-07-18 15:46:25	832	0.073634
2025-07-18 15:46:26	833	0.070679
2025-07-18 15:46:27	834	0.072321
2025-07-18 15:46:27	834	0.061158
2025-07-18 15:46:29	836	0.071007
2025-07-18 15:46:30	837	0.070023
2025-07-18 15:46:30	837	0.07429
2025-07-18 15:46:32	839	0.066411
2025-07-18 15:46:32	839	0.071336
2025-07-18 15:46:33	840	0.06477
2025-07-18 15:46:34	841	0.069038
2025-07-18 15:46:35	842	0.068053
2025-07-18 15:46:36	843	0.070679
2025-07-18 15:46:37	844	0.069038
2025-07-18 15:46:38	845	0.063785
2025-07-18 15:46:39	846	0.071336
2025-07-18 15:46:40	847	0.075275
2025-07-18 15:46:41	848	0.074947
2025-07-18 15:46:42	849	0.069366
2025-07-18 15:46:43	850	0.067396
2025-07-18 15:46:44	851	0.065098
2025-07-18 15:46:45	852	0.066083
2025-07-18 15:46:46	853	0.067724
2025-07-18 15:46:47	854	0.065755
2025-07-18 15:46:48	855	0.072321
2025-07-18 15:46:49	856	0.062143
2025-07-18 15:46:50	857	0.066083
2025-07-18 15:46:51	858	0.068053
2025-07-18 15:46:52	859	0.071336
2025-07-18 15:46:53	860	0.070023
2025-07-18 15:46:54	861	0.072649
2025-07-18 15:46:56	863	0.069366
2025-07-18 15:46:56	863	0.068053
2025-07-18 15:46:57	864	0.070023
2025-07-18 15:46:58	865	0.068053
2025-07-18 15:46:59	866	0.063785
2025-07-18 15:47:00	867	0.063457
2025-07-18 15:47:01	868	0.069038
2025-07-18 15:47:02	869	0.073306
2025-07-18 15:47:03	870	0.065755
2025-07-18 15:47:04	871	0.066411
2025-07-18 15:47:05	872	0.064441
2025-07-18 15:47:07	874	0.069038
2025-07-18 15:47:07	874	0.072649
2025-07-18 15:47:08	875	0.07429
2025-07-18 15:47:09	876	0.072977
2025-07-18 15:47:10	877	0.067724
2025-07-18 15:47:12	879	0.071007
2025-07-18 15:47:13	880	0.071007
2025-07-18 15:47:14	881	0.073306
2025-07-18 15:47:14	881	0.067068
2025-07-18 15:47:15	882	0.072977
2025-07-18 15:47:16	883	0.065755
2025-07-18 15:47:17	884	0.066411
2025-07-18 15:47:18	885	0.068709
2025-07-18 15:47:19	886	0.069366
2025-07-18 15:47:20	887	0.069366
2025-07-18 15:47:21	888	0.068381
2025-07-18 15:47:22	889	0.064113
2025-07-18 15:47:23	890	0.068053
2025-07-18 15:47:24	891	0.069694
2025-07-18 15:47:25	892	0.072977
2025-07-18 15:47:26	893	0.068053
2025-07-18 15:47:27	894	0.06674
2025-07-18 15:47:28	895	0.067068
2025-07-18 15:47:29	896	0.068709
2025-07-18 15:47:30	897	0.065098
2025-07-18 15:47:31	898	0.071007
2025-07-18 15:47:32	899	0.070351
2025-07-18 15:47:33	900	0.073962
2025-07-18 15:47:34	901	0.072977
2025-07-18 15:47:35	902	0.070679
2025-07-18 15:47:36	903	0.071336
2025-07-18 15:47:37	904	0.070679
2025-07-18 15:47:38	905	0.062472
2025-07-18 15:47:39	906	0.072321
2025-07-18 15:47:40	907	0.064441
2025-07-18 15:47:41	908	0.069038
2025-07-18 15:47:42	909	0.067724
2025-07-18 15:47:43	910	0.067068
2025-07-18 15:47:44	911	0.073634
2025-07-18 15:47:44	911	0.068709
2025-07-18 15:47:46	913	0.065098
2025-07-18 15:47:46	913	0.066083
2025-07-18 15:47:47	914	0.070679
2025-07-18 15:47:49	916	0.066411
2025-07-18 15:47:49	916	0.065098
2025-07-18 15:47:50	917	0.063457
2025-07-18 15:47:51	918	0.072321
2025-07-18 15:47:52	919	0.065426
2025-07-18 15:47:53	920	0.067068
2025-07-18 15:47:54	921	0.065098
2025-07-18 15:47:55	922	0.075932
2025-07-18 15:47:56	923	0.071336
2025-07-18 15:47:57	924	0.068053
2025-07-18 15:47:58	925	0.068053
2025-07-18 15:47:59	926	0.070023
2025-07-18 15:48:00	927	0.073962
2025-07-18 15:48:01	928	0.071664
2025-07-18 15:48:02	929	0.066411
2025-07-18 15:48:03	930	0.063128
2025-07-18 15:48:04	931	0.070023
2025-07-18 15:48:05	932	0.06674
2025-07-18 15:48:06	933	0.068053
2025-07-18 15:48:07	934	0.067724
2025-07-18 15:48:08	935	0.068053
2025-07-18 15:48:09	936	0.065426
2025-07-18 15:48:10	937	0.067724
2025-07-18 15:48:11	938	0.073306
2025-07-18 15:48:12	939	0.07429
2025-07-18 15:48:13	940	0.073306
2025-07-18 15:48:14	941	0.068709
2025-07-18 15:48:15	942	0.067396
2025-07-18 15:48:16	943	0.071992
2025-07-18 15:48:17	944	0.075275
2025-07-18 15:48:18	945	0.072649
2025-07-18 15:48:19	946	0.066411
2025-07-18 15:48:20	947	0.069694
2025-07-18 15:48:21	948	0.070023
2025-07-18 15:48:22	949	0.06477
2025-07-18 15:48:23	950	0.068053
2025-07-18 15:48:24	951	0.064441
2025-07-18 15:48:24	951	0.070023
2025-07-18 15:48:26	953	0.072977
2025-07-18 15:48:27	954	0.068381
2025-07-18 15:48:28	955	0.066083
2025-07-18 15:48:28	955	0.067068
2025-07-18 15:48:30	957	0.063785
2025-07-18 15:48:30	957	0.063128
2025-07-18 15:48:31	958	0.071336
2025-07-18 15:48:32	959	0.072649
2025-07-18 15:48:33	960	0.072977
2025-07-18 15:48:34	961	0.072649
2025-07-18 15:48:35	962	0.070351
2025-07-18 15:48:36	963	0.065755
2025-07-18 15:48:37	964	0.071664
2025-07-18 15:48:38	965	0.071992
2025-07-18 15:48:39	966	0.065755
2025-07-18 15:48:40	967	0.068709
2025-07-18 15:48:41	968	0.067068
2025-07-18 15:48:42	969	0.074619
2025-07-18 15:48:43	970	0.069038
2025-07-18 15:48:44	971	0.068053
2025-07-18 15:48:45	972	0.073306
2025-07-18 15:48:46	973	0.070679
2025-07-18 15:48:47	974	0.066083
2025-07-18 15:48:48	975	0.070351
2025-07-18 15:48:49	976	0.067068
2025-07-18 15:48:50	977	0.068381
2025-07-18 15:48:50	977	0.068381
2025-07-18 15:48:52	979	0.066411
2025-07-18 15:48:53	980	0.069366
2025-07-18 15:48:53	980	0.073962
2025-07-18 15:48:55	982	0.070679
2025-07-18 15:48:55	982	0.068053
2025-07-18 15:48:56	983	0.068709
2025-07-18 15:48:57	984	0.069038
2025-07-18 15:48:58	985	0.065098
2025-07-18 15:48:59	986	0.06674
2025-07-18 15:49:00	987	0.071007
2025-07-18 15:49:01	988	0.068381
2025-07-18 15:49:02	989	0.071992
2025-07-18 15:49:03	990	0.073962
2025-07-18 15:49:04	991	0.06674
2025-07-18 15:49:05	992	0.068381
2025-07-18 15:49:06	993	0.070023
2025-07-18 15:49:07	994	0.073962
2025-07-18 15:49:08	995	0.068381
2025-07-18 15:49:09	996	0.065426
2025-07-18 15:49:10	997	0.068709
2025-07-18 15:49:11	998	0.066083
2025-07-18 15:49:12	999	0.067724
2025-07-18 15:49:13	1000	0.071336
2025-07-18 15:49:14	1001	0.069038
2025-07-18 15:49:15	1002	0.070351
2025-07-18 15:49:16	1003	0.066411
2025-07-18 15:49:16	1003	0.071007
2025-07-18 15:49:18	1005	0.065755
2025-07-18 15:49:19	1006	0.067396
2025-07-18 15:49:19	1006	0.068381
2025-07-18 15:49:20	1007	0.071336
2025-07-18 15:49:21	1008	0.075604
2025-07-18 15:49:22	1009	0.067396
2025-07-18 15:49:23	1010	0.071664
2025-07-18 15:49:24	1011	0.074619
2025-07-18 15:49:25	1012	0.067396
2025-07-18 15:49:26	1013	0.069038
2025-07-18 15:49:27	1014	0.067068
2025-07-18 15:49:28	1015	0.065755
2025-07-18 15:49:29	1016	0.065755
2025-07-18 15:49:30	1017	0.065098
2025-07-18 15:49:31	1018	0.069694
2025-07-18 15:49:32	1019	0.067068
2025-07-18 15:49:33	1020	0.06674
2025-07-18 15:49:34	1021	0.070679
2025-07-18 15:49:35	1022	0.069366
2025-07-18 15:49:36	1023	0.072649
2025-07-18 15:49:37	1024	0.070679
2025-07-18 15:49:38	1025	0.071992
2025-07-18 15:49:39	1026	0.061487
2025-07-18 15:49:40	1027	0.071007
2025-07-18 15:49:41	1028	0.065098
2025-07-18 15:49:42	1029	0.072321
2025-07-18 15:49:42	1029	0.07429
2025-07-18 15:49:44	1031	0.069694
2025-07-18 15:49:44	1031	0.063785
2025-07-18 15:49:46	1033	0.067068
2025-07-18 15:49:47	1034	0.072649
2025-07-18 15:49:47	1034	0.067724
2025-07-18 15:49:48	1035	0.070351
2025-07-18 15:49:49	1036	0.067068
2025-07-18 15:49:50	1037	0.070351
2025-07-18 15:49:51	1038	0.070679
2025-07-18 15:49:52	1039	0.068381
2025-07-18 15:49:53	1040	0.072649
2025-07-18 15:49:54	1041	0.069038
2025-07-18 15:49:55	1042	0.070679
2025-07-18 15:49:56	1043	0.067068
2025-07-18 15:49:57	1044	0.066411
2025-07-18 15:49:58	1045	0.068381
2025-07-18 15:49:59	1046	0.064113
2025-07-18 15:50:00	1047	0.068709
2025-07-18 15:50:01	1048	0.067396
2025-07-18 15:50:02	1049	0.068381
2025-07-18 15:50:03	1050	0.068709
2025-07-18 15:50:04	1051	0.069366
2025-07-18 15:50:05	1052	0.065098
2025-07-18 15:50:06	1053	0.063128
2025-07-18 15:50:07	1054	0.071336
2025-07-18 15:50:07	1054	0.067724
2025-07-18 15:50:08	1055	0.070351
2025-07-18 15:50:09	1056	0.062143
2025-07-18 15:50:11	1058	0.06477
2025-07-18 15:50:12	1059	0.069366
2025-07-18 15:50:13	1060	0.068381
2025-07-18 15:50:14	1061	0.070679
2025-07-18 15:50:15	1062	0.070679
2025-07-18 15:50:16	1063	0.069366
2025-07-18 15:50:16	1063	0.069038
2025-07-18 15:50:18	1065	0.067724
2025-07-18 15:50:19	1066	0.071664
2025-07-18 15:50:20	1067	0.070679
2025-07-18 15:50:21	1068	0.068053
2025-07-18 15:50:22	1069	0.068381
2025-07-18 15:50:22	1069	0.067396
2025-07-18 15:50:23	1070	0.064441
2025-07-18 15:50:25	1072	0.067396
2025-07-18 15:50:26	1073	0.06477
2025-07-18 15:50:27	1074	0.069366
2025-07-18 15:50:28	1075	0.069366
2025-07-18 15:50:29	1076	0.065755
2025-07-18 15:50:30	1077	0.06674
2025-07-18 15:50:31	1078	0.067068
2025-07-18 15:50:32	1079	0.070351
2025-07-18 15:50:33	1080	0.068709
2025-07-18 15:50:34	1081	0.071007
2025-07-18 15:50:36	1083	0.068381
2025-07-18 15:50:37	1084	0.067396
2025-07-18 15:50:37	1084	0.073634
2025-07-18 15:50:38	1085	0.068709
2025-07-18 15:50:39	1086	0.068709
2025-07-18 15:50:40	1087	0.072649
2025-07-18 15:50:41	1088	0.070679
2025-07-18 15:50:42	1089	0.065098
2025-07-18 15:50:44	1091	0.072649
2025-07-18 15:50:45	1092	0.066411
2025-07-18 15:50:46	1093	0.070023
2025-07-18 15:50:47	1094	0.069038
2025-07-18 15:50:48	1095	0.063457
2025-07-18 15:50:49	1096	0.068709
2025-07-18 15:50:50	1097	0.070679
2025-07-18 15:50:51	1098	0.067724
2025-07-18 15:50:52	1099	0.063785
2025-07-18 15:50:53	1100	0.067724
2025-07-18 15:50:53	1100	0.065426
2025-07-18 15:50:54	1101	0.067724
2025-07-18 15:50:55	1102	0.068709
2025-07-18 15:50:56	1103	0.069694
2025-07-18 15:50:57	1104	0.067396
2025-07-18 15:50:58	1105	0.067724
2025-07-18 15:50:59	1106	0.068381
2025-07-18 15:51:00	1107	0.071664
2025-07-18 15:51:02	1109	0.067724
2025-07-18 15:51:02	1109	0.061487
2025-07-18 15:51:03	1110	0.075604
2025-07-18 15:51:04	1111	0.069038
2025-07-18 15:51:05	1112	0.071664
2025-07-18 15:51:06	1113	0.065755
2025-07-18 15:51:08	1115	0.069038
2025-07-18 15:51:08	1115	0.067068
2025-07-18 15:51:09	1116	0.066411
2025-07-18 15:51:10	1117	0.068709
2025-07-18 15:51:11	1118	0.070023
2025-07-18 15:51:12	1119	0.071992
2025-07-18 15:51:13	1120	0.069366
2025-07-18 15:51:14	1121	0.068053
2025-07-18 15:51:15	1122	0.073962
2025-07-18 15:51:16	1123	0.068053
2025-07-18 15:51:17	1124	0.06674
2025-07-18 15:51:18	1125	0.064441
2025-07-18 15:51:19	1126	0.067068
2025-07-18 15:51:21	1128	0.067068
2025-07-18 15:51:21	1128	0.069694
2025-07-18 15:51:22	1129	0.070351
2025-07-18 15:51:23	1130	0.071992
2025-07-18 15:51:24	1131	0.071007
2025-07-18 15:51:26	1133	0.071007
2025-07-18 15:51:26	1133	0.070351
2025-07-18 15:51:28	1135	0.069366
2025-07-18 15:51:28	1135	0.068709
2025-07-18 15:51:29	1136	0.070679
2025-07-18 15:51:30	1137	0.069038
2025-07-18 15:51:31	1138	0.068053
2025-07-18 15:51:32	1139	0.071336
2025-07-18 15:51:34	1141	0.068053
2025-07-18 15:51:35	1142	0.062143
2025-07-18 15:51:36	1143	0.065755
2025-07-18 15:51:36	1143	0.068053
2025-07-18 15:51:37	1144	0.071992
2025-07-18 15:51:38	1145	0.071336
2025-07-18 15:51:39	1146	0.068381
2025-07-18 15:51:40	1147	0.069366
2025-07-18 15:51:41	1148	0.070023
2025-07-18 15:51:42	1149	0.066083
2025-07-18 15:51:43	1150	0.068709
2025-07-18 15:51:44	1151	0.06477
2025-07-18 15:51:45	1152	0.066083
2025-07-18 15:51:46	1153	0.072649
2025-07-18 15:51:47	1154	0.068381
2025-07-18 15:51:48	1155	0.068053
2025-07-18 15:51:49	1156	0.069366
2025-07-18 15:51:50	1157	0.068381
2025-07-18 15:51:51	1158	0.068053
2025-07-18 15:51:52	1159	0.067396
2025-07-18 15:51:53	1160	0.072977
2025-07-18 15:51:54	1161	0.070023
2025-07-18 15:51:55	1162	0.073962
2025-07-18 15:51:56	1163	0.067396
2025-07-18 15:51:57	1164	0.071007
2025-07-18 15:51:57	1164	0.071664
2025-07-18 15:51:58	1165	0.074947
2025-07-18 15:52:00	1167	0.069366
2025-07-18 15:52:01	1168	0.069366
2025-07-18 15:52:02	1169	0.06083
2025-07-18 15:52:03	1170	0.072321
2025-07-18 15:52:04	1171	0.072321
2025-07-18 15:52:04	1171	0.071664
2025-07-18 15:52:05	1172	0.067724
2025-07-18 15:52:06	1173	0.067724
2025-07-18 15:52:07	1174	0.073962
2025-07-18 15:52:08	1175	0.072977
2025-07-18 15:52:10	1177	0.068053
2025-07-18 15:52:10	1177	0.071992
2025-07-18 15:52:11	1178	0.065755
2025-07-18 15:52:12	1179	0.069038
2025-07-18 15:52:13	1180	0.06674
2025-07-18 15:52:14	1181	0.064441
2025-07-18 15:52:15	1182	0.071336
2025-07-18 15:52:16	1183	0.069038
2025-07-18 15:52:17	1184	0.071664
2025-07-18 15:52:18	1185	0.072649
2025-07-18 15:52:19	1186	0.066083
2025-07-18 15:52:20	1187	0.071007
2025-07-18 15:52:21	1188	0.075275
2025-07-18 15:52:22	1189	0.070679
2025-07-18 15:52:23	1190	0.071007
2025-07-18 15:52:24	1191	0.068053
2025-07-18 15:52:25	1192	0.070023
2025-07-18 15:52:26	1193	0.07429
2025-07-18 15:52:27	1194	0.067724
2025-07-18 15:52:28	1195	0.069694
2025-07-18 15:52:29	1196	0.067396
2025-07-18 15:52:30	1197	0.073306
2025-07-18 15:52:31	1198	0.06477
2025-07-18 15:52:32	1199	0.071992
2025-07-18 15:52:33	1200	0.073306
2025-07-18 15:52:34	1201	0.067724
2025-07-18 15:52:35	1202	0.064441
2025-07-18 15:52:36	1203	0.068709
2025-07-18 15:52:37	1204	0.064441
2025-07-18 15:52:38	1205	0.067724
2025-07-18 15:52:38	1205	0.068709
2025-07-18 15:52:40	1207	0.069038
2025-07-18 15:52:40	1207	0.070023
2025-07-18 15:52:42	1209	0.070679
2025-07-18 15:52:43	1210	0.072321
2025-07-18 15:52:44	1211	0.06674
2025-07-18 15:52:45	1212	0.071007
2025-07-18 15:52:46	1213	0.063785
2025-07-18 15:52:46	1213	0.071007
2025-07-18 15:52:48	1215	0.069038
2025-07-18 15:52:49	1216	0.069366
2025-07-18 15:52:50	1217	0.072977
2025-07-18 15:52:51	1218	0.072321
2025-07-18 15:52:52	1219	0.068709
2025-07-18 15:52:53	1220	0.072649
2025-07-18 15:52:54	1221	0.067396
2025-07-18 15:52:55	1222	0.067068
2025-07-18 15:52:56	1223	0.076917
2025-07-18 15:52:57	1224	0.070351
2025-07-18 15:52:57	1224	0.072649
2025-07-18 15:52:59	1226	0.070679
2025-07-18 15:52:59	1226	0.070679
2025-07-18 15:53:00	1227	0.068381
2025-07-18 15:53:01	1228	0.066411
2025-07-18 15:53:02	1229	0.067396
2025-07-18 15:53:03	1230	0.069038
2025-07-18 15:53:04	1231	0.064441
2025-07-18 15:53:05	1232	0.070679
2025-07-18 15:53:06	1233	0.068709
2025-07-18 15:53:07	1234	0.067396
2025-07-18 15:53:08	1235	0.063128
2025-07-18 15:53:09	1236	0.067724
2025-07-18 15:53:10	1237	0.068381
2025-07-18 15:53:11	1238	0.069038
2025-07-18 15:53:12	1239	0.068381
2025-07-18 15:53:13	1240	0.069038
2025-07-18 15:53:14	1241	0.071992
2025-07-18 15:53:15	1242	0.073962
2025-07-18 15:53:16	1243	0.071992
2025-07-18 15:53:17	1244	0.073962
2025-07-18 15:53:18	1245	0.070023
2025-07-18 15:53:19	1246	0.068381
2025-07-18 15:53:20	1247	0.070679
2025-07-18 15:53:21	1248	0.071336
2025-07-18 15:53:22	1249	0.069038
2025-07-18 15:53:23	1250	0.071007
2025-07-18 15:53:24	1251	0.068709
2025-07-18 15:53:25	1252	0.069694
2025-07-18 15:53:25	1252	0.065755
2025-07-18 15:53:26	1253	0.071336
2025-07-18 15:53:27	1254	0.067068
2025-07-18 15:53:28	1255	0.065755
2025-07-18 15:53:29	1256	0.065098
2025-07-18 15:53:30	1257	0.063785
2025-07-18 15:53:31	1258	0.069694
2025-07-18 15:53:32	1259	0.067396
2025-07-18 15:53:33	1260	0.064441
2025-07-18 15:53:34	1261	0.069366
2025-07-18 15:53:35	1262	0.076589
2025-07-18 15:53:36	1263	0.064441
2025-07-18 15:53:37	1264	0.070023

## Sheet: Pressure Data
dateTime	Relative time	G1	G2	G4	G5
2025-07-18 15:30:26	0	5.6e-06	0.0001	0.0001	-0.006281
2025-07-18 15:30:27	1	5.6e-06	0.0001	0.0001	-0.041297
2025-07-18 15:30:28	2	5.6e-06	0.0001	0.0001	-0.032543
2025-07-18 15:30:29	3	5.6e-06	0.0001	0.0001	-0.032543
2025-07-18 15:30:30	4	5.6e-06	0.0001	0.0001	-0.019412
2025-07-18 15:30:31	5	5.6e-06	0.0001	0.0001	-0.023789
2025-07-18 15:30:32	6	5.6e-06	0.0001	0.0001	-0.03692
2025-07-18 15:30:33	7	5.6e-06	0.0001	0.0001	-0.03692
2025-07-18 15:30:34	8	5.6e-06	0.0001	0.0001	-0.032543
2025-07-18 15:30:35	9	5.6e-06	0.0001	0.0001	-0.032543
2025-07-18 15:30:36	10	5.6e-06	0.0001	0.0001	-0.03692
2025-07-18 15:30:37	11	5.6e-06	0.0001	0.0001	-0.032543
2025-07-18 15:30:38	12	5.6e-06	0.0001	0.0001	-0.03692
2025-07-18 15:30:39	13	5.6e-06	0.0001	0.0001	-0.032543
2025-07-18 15:30:40	14	5.6e-06	0.0001	0.0001	-0.032543
2025-07-18 15:30:41	15	5.6e-06	0.0001	0.0001	-0.028166
2025-07-18 15:30:42	16	5.6e-06	0.0001	0.0001	-0.023789
2025-07-18 15:30:43	17	5.6e-06	0.0001	0.0001	-0.041297
2025-07-18 15:30:44	18	5.6e-06	0.0001	0.0001	-0.028166
2025-07-18 15:30:45	19	5.58e-06	0.0001	0.0001	-0.03692
2025-07-18 15:30:46	20	5.6e-06	0.0001	0.0001	-0.028166
2025-07-18 15:30:47	21	5.6e-06	0.0001	0.0001	-0.028166
2025-07-18 15:30:47	21	5.6e-06	0.0001	0.0001	-0.028166
2025-07-18 15:30:48	22	5.6e-06	0.0001	0.0001	-0.03692
2025-07-18 15:30:49	23	5.6e-06	0.0001	0.0001	-0.045674
2025-07-18 15:30:50	24	5.6e-06	0.0001	0.0001	-0.03692
2025-07-18 15:30:51	25	5.6e-06	0.0001	0.0001	-0.028166
2025-07-18 15:30:52	26	5.6e-06	0.0001	0.0001	-0.03692
2025-07-18 15:30:53	27	5.6e-06	0.0001	0.0001	-0.041297
2025-07-18 15:30:54	28	5.6e-06	0.0001	0.0001	-0.032543
2025-07-18 15:30:55	29	5.6e-06	0.0001	0.0001	-0.032543
2025-07-18 15:30:56	30	5.6e-06	0.0001	0.0001	-0.03692
2025-07-18 15:30:57	31	5.6e-06	0.0001	0.0001	-0.03692
2025-07-18 15:30:58	32	5.6e-06	0.0001	0.0001	-0.023789
2025-07-18 15:30:59	33	5.6e-06	0.0001	0.0001	-0.019412
2025-07-18 15:31:00	34	5.6e-06	0.0001	0.0001	-0.028166
2025-07-18 15:31:01	35	5.6e-06	0.0001	0.0001	-0.041297
2025-07-18 15:31:02	36	5.6e-06	0.0001	0.0001	-0.015035
2025-07-18 15:31:03	37	5.6e-06	0.0001	0.0001	-0.03692
2025-07-18 15:31:04	38	5.6e-06	0.0001	0.0001	-0.019412
2025-07-18 15:31:05	39	5.6e-06	0.0001	0.0001	-0.03692
2025-07-18 15:31:06	40	5.62e-06	0.0001	0.0001	-0.03692
2025-07-18 15:31:07	41	5.6e-06	0.0001	0.0001	-0.032543
2025-07-18 15:31:08	42	5.6e-06	0.0001	0.0001	-0.041297
2025-07-18 15:31:09	43	5.6e-06	0.0001	0.0001	-0.023789
2025-07-18 15:31:10	44	5.62e-06	0.0001	0.0001	-0.028166
2025-07-18 15:31:11	45	5.6e-06	0.0001	0.0001	-0.03692
2025-07-18 15:31:12	46	5.6e-06	0.0001	0.0001	-0.03692
2025-07-18 15:31:13	47	5.6e-06	0.0001	0.0001	-0.03692
2025-07-18 15:31:13	47	5.6e-06	0.0001	0.0001	-0.028166
2025-07-18 15:31:14	48	5.6e-06	0.0001	0.0001	-0.023789
2025-07-18 15:31:15	49	5.6e-06	0.0001	0.0001	-0.028166
2025-07-18 15:31:16	50	5.58e-06	0.0001	0.0001	-0.023789
2025-07-18 15:31:17	51	5.6e-06	0.0001	0.0001	-0.032543
2025-07-18 15:31:18	52	5.6e-06	0.0001	0.0001	-0.032543
2025-07-18 15:31:19	53	5.6e-06	0.0001	0.0001	-0.028166
2025-07-18 15:31:20	54	5.6e-06	0.0001	0.0001	-0.03692
2025-07-18 15:31:21	55	5.6e-06	0.0001	0.0001	-0.041297
2025-07-18 15:31:22	56	5.6e-06	0.0001	0.0001	-0.023789
2025-07-18 15:31:23	57	5.6e-06	0.0001	0.0001	-0.032543
2025-07-18 15:31:24	58	5.6e-06	0.0001	0.0001	-0.023789
2025-07-18 15:31:25	59	5.6e-06	0.0001	0.0001	-0.03692
2025-07-18 15:31:26	60	5.6e-06	0.0001	0.0001	-0.023789
2025-07-18 15:31:27	61	5.6e-06	0.0001	0.0001	-0.03692
2025-07-18 15:31:28	62	5.6e-06	0.0001	0.0001	-0.03692
2025-07-18 15:31:29	63	5.6e-06	0.0001	0.0001	-0.028166
2025-07-18 15:31:30	64	5.6e-06	0.0001	0.0001	-0.023789
2025-07-18 15:31:31	65	5.6e-06	0.0001	0.0001	-0.019412
2025-07-18 15:31:32	66	5.6e-06	0.0001	0.0001	-0.041297
2025-07-18 15:31:33	67	5.6e-06	0.0001	0.0001	-0.041297
2025-07-18 15:31:34	68	5.6e-06	0.0001	0.0001	-0.023789
2025-07-18 15:31:35	69	5.6e-06	0.0001	0.0001	-0.019412
2025-07-18 15:31:36	70	5.6e-06	0.0001	0.0001	-0.015035
2025-07-18 15:31:37	71	5.58e-06	0.0001	0.0001	-0.032543
2025-07-18 15:31:38	72	5.6e-06	0.0001	0.0001	-0.023789
2025-07-18 15:31:38	72	5.6e-06	0.0001	0.0001	-0.019412
2025-07-18 15:31:39	73	5.6e-06	0.0001	0.0001	-0.03692
2025-07-18 15:31:40	74	5.6e-06	0.0001	0.0001	-0.032543
2025-07-18 15:31:41	75	5.6e-06	0.0001	0.0001	-0.023789
2025-07-18 15:31:42	76	5.6e-06	0.0001	0.0001	-0.023789
2025-07-18 15:31:43	77	5.6e-06	0.0001	0.0001	-0.028166
2025-07-18 15:31:44	78	5.6e-06	0.0001	0.0001	-0.015035
2025-07-18 15:31:45	79	5.6e-06	0.0001	0.0001	-0.032543
2025-07-18 15:31:46	80	5.6e-06	0.0001	0.0001	-0.032543
2025-07-18 15:31:47	81	5.58e-06	0.0001	0.0001	-0.041297
2025-07-18 15:31:48	82	5.6e-06	0.0001	0.0001	-0.019412
2025-07-18 15:31:49	83	5.58e-06	0.0001	0.0001	-0.032543
2025-07-18 15:31:50	84	5.58e-06	0.0001	0.0001	-0.03692
2025-07-18 15:31:51	85	5.6e-06	0.0001	0.0001	-0.032543
2025-07-18 15:31:52	86	5.6e-06	0.0001	0.0001	-0.032543
2025-07-18 15:31:53	87	5.6e-06	0.0001	0.0001	-0.019412
2025-07-18 15:31:54	88	5.6e-06	0.0001	0.0001	-0.028166
2025-07-18 15:31:55	89	5.6e-06	0.0001	0.0001	-0.032543
2025-07-18 15:31:56	90	5.6e-06	0.0001	0.0001	-0.032543
2025-07-18 15:31:57	91	5.6e-06	0.0001	0.0001	-0.032543
2025-07-18 15:31:58	92	5.6e-06	0.0001	0.0001	-0.041297
2025-07-18 15:31:59	93	5.6e-06	0.0001	0.0001	-0.023789
2025-07-18 15:32:00	94	5.58e-06	0.0001	0.0001	-0.041297
2025-07-18 15:32:01	95	5.6e-06	0.0001	0.0001	-0.028166
2025-07-18 15:32:02	96	5.58e-06	0.0001	0.0001	-0.041297
2025-07-18 15:32:03	97	5.6e-06	0.0001	0.0001	-0.032543
2025-07-18 15:32:03	97	5.6e-06	0.0001	0.0001	-0.032543
2025-07-18 15:32:04	98	5.6e-06	0.0001	0.0001	-0.028166
2025-07-18 15:32:05	99	5.6e-06	0.0001	0.0001	-0.032543
2025-07-18 15:32:06	100	5.6e-06	0.0001	0.0001	-0.023789
2025-07-18 15:32:07	101	5.6e-06	0.0001	0.0001	-0.032543
2025-07-18 15:32:08	102	5.6e-06	0.0001	0.0001	-0.032543
2025-07-18 15:32:09	103	5.58e-06	0.0001	0.0001	-0.03692
2025-07-18 15:32:10	104	5.58e-06	0.0001	0.0001	-0.041297
2025-07-18 15:32:11	105	5.6e-06	0.0001	0.0001	-0.023789
2025-07-18 15:32:12	106	5.6e-06	0.0001	0.0001	-0.03692
2025-07-18 15:32:13	107	5.6e-06	0.0001	0.0001	0.002472
2025-07-18 15:32:14	108	5.6e-06	0.0001	0.0001	-0.03692
2025-07-18 15:32:15	109	5.58e-06	0.0001	0.0001	0.002472
2025-07-18 15:32:16	110	5.6e-06	0.0001	0.0001	-0.019412
2025-07-18 15:32:17	111	5.6e-06	0.0001	0.0001	-0.032543
2025-07-18 15:32:18	112	5.6e-06	0.0001	0.0001	-0.023789
2025-07-18 15:32:19	113	5.6e-06	0.0001	0.0001	-0.028166
2025-07-18 15:32:20	114	5.6e-06	0.0001	0.0001	-0.028166
2025-07-18 15:32:21	115	5.6e-06	0.0001	0.0001	-0.041297
2025-07-18 15:32:22	116	5.6e-06	0.0001	0.0001	-0.028166
2025-07-18 15:32:23	117	5.6e-06	0.0001	0.0001	-0.019412
2025-07-18 15:32:24	118	5.6e-06	0.0001	0.0001	-0.028166
2025-07-18 15:32:25	119	5.6e-06	0.0001	0.0001	-0.028166
2025-07-18 15:32:26	120	5.6e-06	0.0001	0.0001	-0.028166
2025-07-18 15:32:27	121	5.6e-06	0.0001	0.0001	-0.03692
2025-07-18 15:32:28	122	5.6e-06	0.0001	0.0001	-0.041297
2025-07-18 15:32:29	123	5.6e-06	0.0001	0.0001	-0.028166
2025-07-18 15:32:30	124	5.6e-06	0.0001	0.0001	-0.032543
2025-07-18 15:32:31	125	5.58e-06	0.0001	0.0001	-0.023789
2025-07-18 15:32:32	126	5.6e-06	0.0001	0.0001	-0.023789
2025-07-18 15:32:33	127	5.6e-06	0.0001	0.0001	-0.032543
2025-07-18 15:32:34	128	5.6e-06	0.0001	0.0001	-0.028166
2025-07-18 15:32:35	129	5.6e-06	0.0001	0.0001	-0.023789
2025-07-18 15:32:36	130	5.58e-06	0.0001	0.0001	-0.023789
2025-07-18 15:32:37	131	5.6e-06	0.0001	0.0001	-0.03692
2025-07-18 15:32:38	132	5.6e-06	0.0001	0.0001	-0.028166
2025-07-18 15:32:39	133	5.57e-06	0.0001	0.0001	-0.019412
2025-07-18 15:32:40	134	5.51e-06	0.0001	0.0001	-0.023789
2025-07-18 15:32:41	135	5.51e-06	0.0001	0.0001	-0.032543
2025-07-18 15:32:43	137	5.51e-06	0.0001	0.0001	-0.028166
2025-07-18 15:32:44	138	5.49e-06	0.0001	0.0001	-0.032543
2025-07-18 15:32:45	139	5.51e-06	0.0001	0.0001	-0.03692
2025-07-18 15:32:46	140	5.51e-06	0.0001	0.0001	-0.023789
2025-07-18 15:32:46	140	5.49e-06	0.0001	0.0001	-0.023789
2025-07-18 15:32:47	141	5.49e-06	0.0001	0.0001	-0.041297
2025-07-18 15:32:48	142	5.51e-06	0.0001	0.0001	-0.028166
2025-07-18 15:32:49	143	5.51e-06	0.0001	0.0001	-0.032543
2025-07-18 15:32:51	145	5.51e-06	0.0001	0.0001	-0.019412
2025-07-18 15:32:52	146	5.51e-06	0.0001	0.0001	-0.023789
2025-07-18 15:32:53	147	5.51e-06	0.0001	0.0001	-0.028166
2025-07-18 15:32:54	148	5.49e-06	0.0001	0.0001	-0.041297
2025-07-18 15:32:55	149	5.51e-06	0.0001	0.0001	-0.03692
2025-07-18 15:32:56	150	5.49e-06	0.0001	0.0001	-0.019412
2025-07-18 15:32:57	151	5.51e-06	0.0001	0.0001	-0.023789
2025-07-18 15:32:59	153	5.51e-06	0.0001	0.0001	-0.023789
2025-07-18 15:33:00	154	5.51e-06	0.0001	0.0001	-0.032543
2025-07-18 15:33:01	155	5.51e-06	0.0001	0.0001	-0.03692
2025-07-18 15:33:02	156	5.51e-06	0.0001	0.0001	-0.032543
2025-07-18 15:33:03	157	5.49e-06	0.0001	0.0001	-0.015035
2025-07-18 15:33:05	159	5.49e-06	0.0001	0.0001	-0.03692
2025-07-18 15:33:05	159	5.49e-06	0.0001	0.0001	-0.028166
2025-07-18 15:33:07	161	5.49e-06	0.0001	0.0001	-0.032543
2025-07-18 15:33:08	162	5.51e-06	0.0001	0.0001	-0.041297
2025-07-18 15:33:09	163	5.49e-06	0.0001	0.0001	-0.041297
2025-07-18 15:33:10	164	5.51e-06	0.0001	0.0001	-0.03692
2025-07-18 15:33:11	165	5.51e-06	0.0001	0.0001	-0.032543
2025-07-18 15:33:11	165	5.51e-06	0.0001	0.0001	-0.032543
2025-07-18 15:33:12	166	5.51e-06	0.0001	0.0001	-0.028166
2025-07-18 15:33:13	167	5.49e-06	0.0001	0.0001	-0.032543
2025-07-18 15:33:14	168	5.49e-06	0.0001	0.0001	-0.023789
2025-07-18 15:33:15	169	5.51e-06	0.0001	0.0001	-0.023789
2025-07-18 15:33:17	171	5.49e-06	0.0001	0.0001	-0.032543
2025-07-18 15:33:18	172	5.51e-06	0.0001	0.0001	-0.032543
2025-07-18 15:33:19	173	5.51e-06	0.0001	0.0001	-0.023789
2025-07-18 15:33:20	174	5.51e-06	0.0001	0.0001	-0.03692
2025-07-18 15:33:20	174	5.49e-06	0.0001	0.0001	-0.032543
2025-07-18 15:33:21	175	5.49e-06	0.0001	0.0001	-0.03692
2025-07-18 15:33:22	176	5.49e-06	0.0001	0.0001	-0.023789
2025-07-18 15:33:23	177	5.51e-06	0.0001	0.0001	-0.032543
2025-07-18 15:33:25	179	5.49e-06	0.0001	0.0001	-0.028166
2025-07-18 15:33:26	180	5.49e-06	0.0001	0.0001	-0.023789
2025-07-18 15:33:27	181	5.49e-06	0.0001	0.0001	-0.028166
2025-07-18 15:33:28	182	5.51e-06	0.0001	0.0001	-0.03692
2025-07-18 15:33:28	182	5.51e-06	0.0001	0.0001	-0.023789
2025-07-18 15:33:29	183	5.51e-06	0.0001	0.0001	-0.032543
2025-07-18 15:33:30	184	5.49e-06	0.0001	0.0001	-0.028166
2025-07-18 15:33:31	185	5.51e-06	0.0001	0.0001	-0.032543
2025-07-18 15:33:33	187	5.51e-06	0.0001	0.0001	-0.032543
2025-07-18 15:33:34	188	5.51e-06	0.0001	0.0001	-0.032543
2025-07-18 15:33:35	189	5.51e-06	0.0001	0.0001	-0.028166
2025-07-18 15:33:36	190	5.49e-06	0.0001	0.0001	-0.028166
2025-07-18 15:33:37	191	5.51e-06	0.0001	0.0001	-0.03692
2025-07-18 15:33:37	191	5.51e-06	0.0001	0.0001	-0.032543
2025-07-18 15:33:38	192	5.49e-06	0.0001	0.0001	-0.019412
2025-07-18 15:33:39	193	5.51e-06	0.0001	0.0001	-0.028166
2025-07-18 15:33:41	195	5.51e-06	0.0001	0.0001	-0.032543
2025-07-18 15:33:42	196	5.51e-06	0.0001	0.0001	-0.041297
2025-07-18 15:33:43	197	5.49e-06	0.0001	0.0001	-0.041297
2025-07-18 15:33:44	198	5.51e-06	0.0001	0.0001	-0.032543
2025-07-18 15:33:45	199	5.51e-06	0.0001	0.0001	-0.023789
2025-07-18 15:33:45	199	5.51e-06	0.0001	0.0001	-0.023789
2025-07-18 15:33:46	200	5.51e-06	0.0001	0.0001	-0.03692
2025-07-18 15:33:47	201	5.51e-06	0.0001	0.0001	-0.045674
2025-07-18 15:33:48	202	5.49e-06	0.0001	0.0001	-0.03692
2025-07-18 15:33:49	203	5.49e-06	0.0001	0.0001	-0.028166
2025-07-18 15:33:50	204	5.49e-06	0.0001	0.0001	-0.023789
2025-07-18 15:33:51	205	5.51e-06	0.0001	0.0001	-0.028166
2025-07-18 15:33:52	206	5.49e-06	0.0001	0.0001	-0.03692
2025-07-18 15:33:53	207	5.49e-06	0.0001	0.0001	-0.032543
2025-07-18 15:33:55	209	5.51e-06	0.0001	0.0001	-0.015035
2025-07-18 15:33:55	209	5.49e-06	0.0001	0.0001	-0.028166
2025-07-18 15:33:56	210	5.49e-06	0.0001	0.0001	-0.032543
2025-07-18 15:33:58	212	5.51e-06	0.0001	0.0001	-0.019412
2025-07-18 15:33:59	213	5.51e-06	0.0001	0.0001	-0.041297
2025-07-18 15:34:00	214	5.49e-06	0.0001	0.0001	-0.019412
2025-07-18 15:34:01	215	5.51e-06	0.0001	0.0001	-0.03692
2025-07-18 15:34:02	216	5.49e-06	0.0001	0.0001	-0.028166
2025-07-18 15:34:03	217	5.51e-06	0.0001	0.0001	-0.03692
2025-07-18 15:34:04	218	5.51e-06	0.0001	0.0001	-0.023789
2025-07-18 15:34:05	219	5.49e-06	0.0001	0.0001	-0.041297
2025-07-18 15:34:06	220	5.49e-06	0.0001	0.0001	-0.032543
2025-07-18 15:34:07	221	5.51e-06	0.0001	0.0001	-0.019412
2025-07-18 15:34:08	222	5.51e-06	0.0001	0.0001	-0.032543
2025-07-18 15:34:09	223	5.51e-06	0.0001	0.0001	-0.028166
2025-07-18 15:34:10	224	5.49e-06	0.0001	0.0001	-0.041297
2025-07-18 15:34:11	225	5.51e-06	0.0001	0.0001	-0.03692
2025-07-18 15:34:12	226	5.49e-06	0.0001	0.0001	-0.032543
2025-07-18 15:34:13	227	5.49e-06	0.0001	0.0001	-0.03692
2025-07-18 15:34:14	228	5.49e-06	0.0001	0.0001	-0.028166
2025-07-18 15:34:15	229	5.51e-06	0.0001	0.0001	-0.028166
2025-07-18 15:34:16	230	5.49e-06	0.0001	0.0001	-0.032543
2025-07-18 15:34:17	231	5.49e-06	0.0001	0.0001	-0.05005
2025-07-18 15:34:18	232	5.51e-06	0.0001	0.0001	-0.041297
2025-07-18 15:34:19	233	5.49e-06	0.0001	0.0001	-0.03692
2025-07-18 15:34:20	234	5.49e-06	0.0001	0.0001	-0.019412
2025-07-18 15:34:21	235	5.51e-06	0.0001	0.0001	-0.028166
2025-07-18 15:34:22	236	5.51e-06	0.0001	0.0001	-0.032543
2025-07-18 15:34:23	237	5.51e-06	0.0001	0.0001	-0.03692
2025-07-18 15:34:24	238	5.51e-06	0.0001	0.0001	-0.023789
2025-07-18 15:34:25	239	5.51e-06	0.0001	0.0001	-0.028166
2025-07-18 15:34:26	240	5.49e-06	0.0001	0.0001	-0.041297
2025-07-18 15:34:27	241	5.51e-06	0.0001	0.0001	-0.032543
2025-07-18 15:34:28	242	5.51e-06	0.0001	0.0001	-0.041297
2025-07-18 15:34:29	243	5.49e-06	0.0001	0.0001	-0.03692
2025-07-18 15:34:30	244	5.51e-06	0.0001	0.0001	-0.028166
2025-07-18 15:34:31	245	5.49e-06	0.0001	0.0001	-0.041297
2025-07-18 15:34:32	246	5.51e-06	0.0001	0.0001	-0.028166
2025-07-18 15:34:33	247	5.49e-06	0.0001	0.0001	-0.041297
2025-07-18 15:34:34	248	5.51e-06	0.0001	0.0001	-0.028166
2025-07-18 15:34:35	249	5.51e-06	0.0001	0.0001	-0.023789
2025-07-18 15:34:36	250	5.51e-06	0.0001	0.0001	-0.03692
2025-07-18 15:34:36	250	5.51e-06	0.0001	0.0001	-0.032543
2025-07-18 15:34:37	251	5.51e-06	0.0001	0.0001	-0.032543
2025-07-18 15:34:38	252	5.51e-06	0.0001	0.0001	-0.03692
2025-07-18 15:34:39	253	5.51e-06	0.0001	0.0001	-0.03692
2025-07-18 15:34:40	254	5.51e-06	0.0001	0.0001	-0.03692
2025-07-18 15:34:41	255	5.51e-06	0.0001	0.0001	-0.03692
2025-07-18 15:34:42	256	5.51e-06	0.0001	0.0001	-0.032543
2025-07-18 15:34:43	257	5.49e-06	0.0001	0.0001	-0.03692
2025-07-18 15:34:44	258	5.51e-06	0.0001	0.0001	-0.010658
2025-07-18 15:34:45	259	5.49e-06	0.0001	0.0001	-0.023789
2025-07-18 15:34:46	260	5.49e-06	0.0001	0.0001	-0.028166
2025-07-18 15:34:47	261	5.51e-06	0.0001	0.0001	-0.023789
2025-07-18 15:34:48	262	5.51e-06	0.0001	0.0001	-0.028166
2025-07-18 15:34:49	263	5.49e-06	0.0001	0.0001	-0.019412
2025-07-18 15:34:50	264	5.51e-06	0.0001	0.0001	-0.041297
2025-07-18 15:34:51	265	5.49e-06	0.0001	0.0001	-0.041297
2025-07-18 15:34:52	266	5.51e-06	0.0001	0.0001	-0.03692
2025-07-18 15:34:53	267	5.51e-06	0.0001	0.0001	-0.028166
2025-07-18 15:34:54	268	5.51e-06	0.0001	0.0001	-0.015035
2025-07-18 15:34:55	269	5.51e-06	0.0001	0.0001	-0.032543
2025-07-18 15:34:56	270	5.49e-06	0.0001	0.0001	-0.028166
2025-07-18 15:34:57	271	5.51e-06	0.0001	0.0001	-0.032543
2025-07-18 15:34:58	272	5.49e-06	0.0001	0.0001	-0.03692
2025-07-18 15:34:59	273	5.51e-06	0.0001	0.0001	-0.03692
2025-07-18 15:35:00	274	5.49e-06	0.0001	0.0001	-0.03692
2025-07-18 15:35:01	275	5.49e-06	0.0001	0.0001	-0.023789
2025-07-18 15:35:01	275	5.51e-06	0.0001	0.0001	-0.03692
2025-07-18 15:35:03	277	5.51e-06	0.0001	0.0001	-0.03692
2025-07-18 15:35:03	277	5.51e-06	0.0001	0.0001	-0.032543
2025-07-18 15:35:04	278	5.49e-06	0.0001	0.0001	-0.023789
2025-07-18 15:35:05	279	5.49e-06	0.0001	0.0001	-0.028166
2025-07-18 15:35:06	280	5.51e-06	0.0001	0.0001	-0.032543
2025-07-18 15:35:07	281	5.51e-06	0.0001	0.0001	-0.03692
2025-07-18 15:35:08	282	5.51e-06	0.0001	0.0001	-0.019412
2025-07-18 15:35:09	283	5.51e-06	0.0001	0.0001	-0.032543
2025-07-18 15:35:10	284	5.49e-06	0.0001	0.0001	-0.03692
2025-07-18 15:35:11	285	5.51e-06	0.0001	0.0001	-0.028166
2025-07-18 15:35:12	286	5.51e-06	0.0001	0.0001	-0.03692
2025-07-18 15:35:13	287	5.51e-06	0.0001	0.0001	-0.041297
2025-07-18 15:35:14	288	5.51e-06	0.0001	0.0001	-0.041297
2025-07-18 15:35:15	289	5.51e-06	0.0001	0.0001	-0.023789
2025-07-18 15:35:16	290	5.49e-06	0.0001	0.0001	-0.023789
2025-07-18 15:35:17	291	5.49e-06	0.0001	0.0001	-0.045674
2025-07-18 15:35:18	292	5.51e-06	0.0001	0.0001	-0.03692
2025-07-18 15:35:19	293	5.51e-06	0.0001	0.0001	-0.03692
2025-07-18 15:35:20	294	5.51e-06	0.0001	0.0001	-0.03692
2025-07-18 15:35:21	295	5.51e-06	0.0001	0.0001	-0.03692
2025-07-18 15:35:22	296	5.49e-06	0.0001	0.0001	-0.03692
2025-07-18 15:35:23	297	5.49e-06	0.0001	0.0001	-0.023789
2025-07-18 15:35:24	298	5.51e-06	0.0001	0.0001	-0.03692
2025-07-18 15:35:25	299	5.51e-06	0.0001	0.0001	-0.028166
2025-07-18 15:35:26	300	5.51e-06	0.0001	0.0001	-0.032543
2025-07-18 15:35:27	301	5.51e-06	0.0001	0.0001	-0.023789
2025-07-18 15:35:27	301	5.49e-06	0.0001	0.0001	-0.032543
2025-07-18 15:35:28	302	5.49e-06	0.0001	0.0001	-0.028166
2025-07-18 15:35:29	303	5.49e-06	0.0001	0.0001	-0.03692
2025-07-18 15:35:30	304	5.49e-06	0.0001	0.0001	-0.032543
2025-07-18 15:35:31	305	5.49e-06	0.0001	0.0001	-0.03692
2025-07-18 15:35:32	306	5.49e-06	0.0001	0.0001	-0.023789
2025-07-18 15:35:33	307	5.51e-06	0.0001	0.0001	-0.041297
2025-07-18 15:35:34	308	5.51e-06	0.0001	0.0001	-0.041297
2025-07-18 15:35:35	309	5.51e-06	0.0001	0.0001	-0.03692
2025-07-18 15:35:36	310	5.51e-06	0.0001	0.0001	-0.03692
2025-07-18 15:35:37	311	5.49e-06	0.0001	0.0001	-0.023789
2025-07-18 15:35:38	312	5.49e-06	0.0001	0.0001	-0.023789
2025-07-18 15:35:39	313	5.51e-06	0.0001	0.0001	-0.041297
2025-07-18 15:35:40	314	5.49e-06	0.0001	0.0001	-0.023789
2025-07-18 15:35:41	315	5.49e-06	0.0001	0.0001	-0.028166
2025-07-18 15:35:42	316	5.51e-06	0.0001	0.0001	-0.023789
2025-07-18 15:35:43	317	5.51e-06	0.0001	0.0001	-0.023789
2025-07-18 15:35:44	318	5.49e-06	0.0001	0.0001	-0.028166
2025-07-18 15:35:45	319	5.49e-06	0.0001	0.0001	-0.019412
2025-07-18 15:35:46	320	5.51e-06	0.0001	0.0001	-0.03692
2025-07-18 15:35:47	321	5.51e-06	0.0001	0.0001	-0.045674
2025-07-18 15:35:48	322	5.51e-06	0.0001	0.0001	-0.041297
2025-07-18 15:35:49	323	5.49e-06	0.0001	0.0001	-0.045674
2025-07-18 15:35:50	324	5.51e-06	0.0001	0.0001	-0.032543
2025-07-18 15:35:51	325	5.49e-06	0.0001	0.0001	-0.019412
2025-07-18 15:35:52	326	5.51e-06	0.0001	0.0001	-0.028166
2025-07-18 15:35:52	326	5.51e-06	0.0001	0.0001	-0.015035
2025-07-18 15:35:53	327	5.49e-06	0.0001	0.0001	-0.041297
2025-07-18 15:35:54	328	5.51e-06	0.0001	0.0001	-0.023789
2025-07-18 15:35:55	329	5.51e-06	0.0001	0.0001	-0.023789
2025-07-18 15:35:56	330	5.51e-06	0.0001	0.0001	-0.032543
2025-07-18 15:35:57	331	5.49e-06	0.0001	0.0001	-0.041297
2025-07-18 15:35:58	332	5.49e-06	0.0001	0.0001	-0.028166
2025-07-18 15:35:59	333	5.51e-06	0.0001	0.0001	-0.028166
2025-07-18 15:36:00	334	5.51e-06	0.0001	0.0001	-0.032543
2025-07-18 15:36:01	335	5.51e-06	0.0001	0.0001	-0.03692
2025-07-18 15:36:02	336	5.49e-06	0.0001	0.0001	-0.019412
2025-07-18 15:36:03	337	5.49e-06	0.0001	0.0001	-0.028166
2025-07-18 15:36:04	338	5.49e-06	0.0001	0.0001	-0.05005
2025-07-18 15:36:05	339	5.51e-06	0.0001	0.0001	-0.03692
2025-07-18 15:36:06	340	5.51e-06	0.0001	0.0001	-0.028166
2025-07-18 15:36:07	341	5.49e-06	0.0001	0.0001	-0.019412
2025-07-18 15:36:08	342	5.49e-06	0.0001	0.0001	-0.028166
2025-07-18 15:36:09	343	5.51e-06	0.0001	0.0001	-0.028166
2025-07-18 15:36:10	344	5.51e-06	0.0001	0.0001	-0.03692
2025-07-18 15:36:11	345	5.51e-06	0.0001	0.0001	-0.032543
2025-07-18 15:36:12	346	5.51e-06	0.0001	0.0001	-0.03692
2025-07-18 15:36:13	347	5.51e-06	0.0001	0.0001	-0.028166
2025-07-18 15:36:14	348	5.51e-06	0.0001	0.0001	-0.019412
2025-07-18 15:36:15	349	5.51e-06	0.0001	0.0001	-0.023789
2025-07-18 15:36:16	350	5.51e-06	0.0001	0.0001	-0.023789
2025-07-18 15:36:17	351	5.51e-06	0.0001	0.0001	-0.03692
2025-07-18 15:36:17	351	5.49e-06	0.0001	0.0001	-0.023789
2025-07-18 15:36:18	352	5.51e-06	0.0001	0.0001	-0.028166
2025-07-18 15:36:19	353	5.51e-06	0.0001	0.0001	-0.028166
2025-07-18 15:36:20	354	5.49e-06	0.0001	0.0001	-0.03692
2025-07-18 15:36:21	355	5.49e-06	0.0001	0.0001	-0.045674
2025-07-18 15:36:22	356	5.49e-06	0.0001	0.0001	-0.032543
2025-07-18 15:36:23	357	5.51e-06	0.0001	0.0001	-0.032543
2025-07-18 15:36:24	358	5.49e-06	0.0001	0.0001	-0.045674
2025-07-18 15:36:25	359	5.49e-06	0.0001	0.0001	-0.03692
2025-07-18 15:36:26	360	5.51e-06	0.0001	0.0001	-0.041297
2025-07-18 15:36:27	361	5.51e-06	0.0001	0.0001	-0.041297
2025-07-18 15:36:28	362	5.49e-06	0.0001	0.0001	-0.023789
2025-07-18 15:36:29	363	5.51e-06	0.0001	0.0001	-0.03692
2025-07-18 15:36:30	364	5.49e-06	0.0001	0.0001	-0.032543
2025-07-18 15:36:31	365	5.51e-06	0.0001	0.0001	-0.032543
2025-07-18 15:36:32	366	5.51e-06	0.0001	0.0001	-0.032543
2025-07-18 15:36:33	367	5.51e-06	0.0001	0.0001	-0.023789
2025-07-18 15:36:34	368	5.51e-06	0.0001	0.0001	-0.032543
2025-07-18 15:36:35	369	5.51e-06	0.0001	0.0001	-0.03692
2025-07-18 15:36:36	370	5.49e-06	0.0001	0.0001	-0.010658
2025-07-18 15:36:37	371	5.49e-06	0.0001	0.0001	-0.023789
2025-07-18 15:36:38	372	5.49e-06	0.0001	0.0001	-0.028166
2025-07-18 15:36:39	373	5.49e-06	0.0001	0.0001	-0.019412
2025-07-18 15:36:40	374	5.49e-06	0.0001	0.0001	-0.03692
2025-07-18 15:36:41	375	5.51e-06	0.0001	0.0001	-0.032543
2025-07-18 15:36:42	376	5.51e-06	0.0001	0.0001	-0.03692
2025-07-18 15:36:43	377	5.49e-06	0.0001	0.0001	-0.03692
2025-07-18 15:36:44	378	5.51e-06	0.0001	0.0001	-0.041297
2025-07-18 15:36:45	379	5.49e-06	0.0001	0.0001	-0.03692
2025-07-18 15:36:46	380	5.51e-06	0.0001	0.0001	-0.03692
2025-07-18 15:36:47	381	5.49e-06	0.0001	0.0001	-0.032543
2025-07-18 15:36:48	382	5.51e-06	0.0001	0.0001	-0.032543
2025-07-18 15:36:49	383	5.49e-06	0.0001	0.0001	-0.028166
2025-07-18 15:36:50	384	5.49e-06	0.0001	0.0001	-0.03692
2025-07-18 15:36:51	385	5.51e-06	0.0001	0.0001	-0.028166
2025-07-18 15:36:51	385	5.51e-06	0.0001	0.0001	-0.028166
2025-07-18 15:36:52	386	5.49e-06	0.0001	0.0001	-0.028166
2025-07-18 15:36:53	387	5.51e-06	0.0001	0.0001	-0.032543
2025-07-18 15:36:54	388	5.51e-06	0.0001	0.0001	-0.028166
2025-07-18 15:36:55	389	5.51e-06	0.0001	0.0001	-0.023789
2025-07-18 15:36:57	391	5.51e-06	0.0001	0.0001	-0.041297
2025-07-18 15:36:58	392	5.51e-06	0.0001	0.0001	-0.028166
2025-07-18 15:36:59	393	5.51e-06	0.0001	0.0001	-0.023789
2025-07-18 15:37:00	394	5.51e-06	0.0001	0.0001	-0.028166
2025-07-18 15:37:00	394	5.49e-06	0.0001	0.0001	-0.023789
2025-07-18 15:37:01	395	5.49e-06	0.0001	0.0001	-0.032543
2025-07-18 15:37:02	396	5.49e-06	0.0001	0.0001	-0.028166
2025-07-18 15:37:03	397	5.49e-06	0.0001	0.0001	-0.041297
2025-07-18 15:37:04	398	5.51e-06	0.0001	0.0001	-0.028166
2025-07-18 15:37:05	399	5.51e-06	0.0001	0.0001	-0.028166
2025-07-18 15:37:06	400	5.51e-06	0.0001	0.0001	-0.023789
2025-07-18 15:37:07	401	5.51e-06	0.0001	0.0001	-0.023789
2025-07-18 15:37:08	402	5.51e-06	0.0001	0.0001	-0.028166
2025-07-18 15:37:09	403	5.51e-06	0.0001	0.0001	-0.028166
2025-07-18 15:37:10	404	5.51e-06	0.0001	0.0001	-0.03692
2025-07-18 15:37:11	405	5.51e-06	0.0001	0.0001	-0.03692
2025-07-18 15:37:12	406	5.49e-06	0.0001	0.0001	-0.032543
2025-07-18 15:37:13	407	5.49e-06	0.0001	0.0001	-0.028166
2025-07-18 15:37:14	408	5.49e-06	0.0001	0.0001	-0.019412
2025-07-18 15:37:15	409	5.49e-06	0.0001	0.0001	-0.023789
2025-07-18 15:37:16	410	5.51e-06	0.0001	0.0001	-0.041297
2025-07-18 15:37:17	411	5.49e-06	0.0001	0.0001	-0.023789
2025-07-18 15:37:18	412	5.51e-06	0.0001	0.0001	-0.045674
2025-07-18 15:37:19	413	5.51e-06	0.0001	0.0001	-0.019412
2025-07-18 15:37:21	415	5.51e-06	0.0001	0.0001	-0.032543
2025-07-18 15:37:22	416	5.51e-06	0.0001	0.0001	-0.023789
2025-07-18 15:37:23	417	5.51e-06	0.0001	0.0001	-0.019412
2025-07-18 15:37:25	419	5.49e-06	0.0001	0.0001	-0.03692
2025-07-18 15:37:25	419	5.51e-06	0.0001	0.0001	-0.045674
2025-07-18 15:37:26	420	5.49e-06	0.0001	0.0001	-0.03692
2025-07-18 15:37:27	421	5.51e-06	0.0001	0.0001	-0.028166
2025-07-18 15:37:29	423	5.51e-06	0.0001	0.0001	-0.03692
2025-07-18 15:37:30	424	5.51e-06	0.0001	0.0001	-0.03692
2025-07-18 15:37:31	425	5.49e-06	0.0001	0.0001	-0.032543
2025-07-18 15:37:32	426	5.49e-06	0.0001	0.0001	-0.032543
2025-07-18 15:37:33	427	5.49e-06	0.0001	0.0001	-0.015035
2025-07-18 15:37:34	428	5.51e-06	0.0001	0.0001	-0.032543
2025-07-18 15:37:34	428	5.51e-06	0.0001	0.0001	-0.045674
2025-07-18 15:37:35	429	5.51e-06	0.0001	0.0001	-0.019412
2025-07-18 15:37:37	431	5.51e-06	0.0001	0.0001	-0.028166
2025-07-18 15:37:38	432	5.51e-06	0.0001	0.0001	-0.019412
2025-07-18 15:37:39	433	5.51e-06	0.0001	0.0001	-0.032543
2025-07-18 15:37:40	434	5.51e-06	0.0001	0.0001	-0.041297
2025-07-18 15:37:41	435	5.49e-06	0.0001	0.0001	-0.045674
2025-07-18 15:37:42	436	5.51e-06	0.0001	0.0001	-0.019412
2025-07-18 15:37:42	436	5.51e-06	0.0001	0.0001	-0.023789
2025-07-18 15:37:43	437	5.49e-06	0.0001	0.0001	-0.028166
2025-07-18 15:37:44	438	5.51e-06	0.0001	0.0001	-0.019412
2025-07-18 15:37:45	439	5.51e-06	0.0001	0.0001	-0.023789
2025-07-18 15:37:47	441	5.49e-06	0.0001	0.0001	-0.019412
2025-07-18 15:37:48	442	5.51e-06	0.0001	0.0001	-0.023789
2025-07-18 15:37:49	443	5.49e-06	0.0001	0.0001	-0.019412
2025-07-18 15:37:50	444	5.51e-06	0.0001	0.0001	-0.032543
2025-07-18 15:37:51	445	5.51e-06	0.0001	0.0001	-0.03692
2025-07-18 15:37:51	445	5.49e-06	0.0001	0.0001	-0.010658
2025-07-18 15:37:52	446	5.51e-06	0.0001	0.0001	-0.028166
2025-07-18 15:37:53	447	5.51e-06	0.0001	0.0001	-0.023789
2025-07-18 15:37:55	449	5.49e-06	0.0001	0.0001	-0.032543
2025-07-18 15:37:56	450	5.51e-06	0.0001	0.0001	-0.019412
2025-07-18 15:37:57	451	5.51e-06	0.0001	0.0001	-0.032543
2025-07-18 15:37:58	452	5.51e-06	0.0001	0.0001	-0.041297
2025-07-18 15:37:59	453	5.49e-06	0.0001	0.0001	-0.045674
2025-07-18 15:37:59	453	5.51e-06	0.0001	0.0001	-0.028166
2025-07-18 15:38:00	454	5.51e-06	0.0001	0.0001	-0.028166
2025-07-18 15:38:01	455	5.51e-06	0.0001	0.0001	-0.045674
2025-07-18 15:38:03	457	5.51e-06	0.0001	0.0001	-0.015035
2025-07-18 15:38:04	458	5.49e-06	0.0001	0.0001	-0.019412
2025-07-18 15:38:05	459	5.51e-06	0.0001	0.0001	-0.041297
2025-07-18 15:38:06	460	5.49e-06	0.0001	0.0001	-0.023789
2025-07-18 15:38:07	461	5.49e-06	0.0001	0.0001	-0.03692
2025-07-18 15:38:08	462	5.51e-06	0.0001	0.0001	-0.03692
2025-07-18 15:38:08	462	5.49e-06	0.0001	0.0001	-0.032543
2025-07-18 15:38:09	463	5.49e-06	0.0001	0.0001	-0.032543
2025-07-18 15:38:10	464	5.49e-06	0.0001	0.0001	-0.03692
2025-07-18 15:38:11	465	5.51e-06	0.0001	0.0001	-0.032543
2025-07-18 15:38:12	466	5.51e-06	0.0001	0.0001	-0.03692
2025-07-18 15:38:13	467	5.51e-06	0.0001	0.0001	-0.028166
2025-07-18 15:38:14	468	5.49e-06	0.0001	0.0001	-0.028166
2025-07-18 15:38:15	469	5.51e-06	0.0001	0.0001	-0.028166
2025-07-18 15:38:16	470	5.51e-06	0.0001	0.0001	-0.041297
2025-07-18 15:38:17	471	5.49e-06	0.0001	0.0001	-0.023789
2025-07-18 15:38:18	472	5.51e-06	0.0001	0.0001	-0.03692
2025-07-18 15:38:19	473	5.51e-06	0.0001	0.0001	-0.019412
2025-07-18 15:38:20	474	5.51e-06	0.0001	0.0001	-0.019412
2025-07-18 15:38:21	475	5.51e-06	0.0001	0.0001	-0.028166
2025-07-18 15:38:22	476	5.51e-06	0.0001	0.0001	-0.032543
2025-07-18 15:38:23	477	5.51e-06	0.0001	0.0001	-0.045674
2025-07-18 15:38:24	478	5.51e-06	0.0001	0.0001	-0.019412
2025-07-18 15:38:25	479	5.49e-06	0.0001	0.0001	-0.03692
2025-07-18 15:38:26	480	5.49e-06	0.0001	0.0001	-0.032543
2025-07-18 15:38:27	481	5.51e-06	0.0001	0.0001	-0.023789
2025-07-18 15:38:28	482	5.49e-06	0.0001	0.0001	-0.023789
2025-07-18 15:38:29	483	5.51e-06	0.0001	0.0001	-0.028166
2025-07-18 15:38:30	484	5.51e-06	0.0001	0.0001	-0.032543
2025-07-18 15:38:31	485	5.51e-06	0.0001	0.0001	-0.032543
2025-07-18 15:38:32	486	5.49e-06	0.0001	0.0001	-0.028166
2025-07-18 15:38:33	487	5.49e-06	0.0001	0.0001	-0.028166
2025-07-18 15:38:34	488	5.49e-06	0.0001	0.0001	-0.028166
2025-07-18 15:38:35	489	5.49e-06	0.0001	0.0001	-0.041297
2025-07-18 15:38:36	490	5.51e-06	0.0001	0.0001	-0.023789
2025-07-18 15:38:37	491	5.51e-06	0.0001	0.0001	-0.032543
2025-07-18 15:38:38	492	5.51e-06	0.0001	0.0001	-0.028166
2025-07-18 15:38:39	493	5.49e-06	0.0001	0.0001	-0.032543
2025-07-18 15:38:40	494	5.49e-06	0.0001	0.0001	-0.032543
2025-07-18 15:38:41	495	5.51e-06	0.0001	0.0001	-0.028166
2025-07-18 15:38:43	497	5.49e-06	0.0001	0.0001	-0.045674
2025-07-18 15:38:43	497	5.49e-06	0.0001	0.0001	-0.023789
2025-07-18 15:38:44	498	5.51e-06	0.0001	0.0001	-0.032543
2025-07-18 15:38:45	499	5.49e-06	0.0001	0.0001	-0.041297
2025-07-18 15:38:46	500	5.51e-06	0.0001	0.0001	-0.03692
2025-07-18 15:38:47	501	5.51e-06	0.0001	0.0001	-0.041297
2025-07-18 15:38:49	503	5.51e-06	0.0001	0.0001	-0.03692
2025-07-18 15:38:50	504	5.51e-06	0.0001	0.0001	-0.032543
2025-07-18 15:38:51	505	5.49e-06	0.0001	0.0001	-0.028166
2025-07-18 15:38:51	505	5.51e-06	0.0001	0.0001	-0.019412
2025-07-18 15:38:52	506	5.51e-06	0.0001	0.0001	-0.032543
2025-07-18 15:38:53	507	5.51e-06	0.0001	0.0001	-0.019412
2025-07-18 15:38:54	508	5.49e-06	0.0001	0.0001	-0.023789
2025-07-18 15:38:55	509	5.51e-06	0.0001	0.0001	-0.045674
2025-07-18 15:38:56	510	5.49e-06	0.0001	0.0001	-0.019412
2025-07-18 15:38:57	511	5.51e-06	0.0001	0.0001	-0.028166
2025-07-18 15:38:58	512	5.51e-06	0.0001	0.0001	-0.023789
2025-07-18 15:38:59	513	5.51e-06	0.0001	0.0001	-0.041297
2025-07-18 15:39:00	514	5.51e-06	0.0001	0.0001	-0.045674
2025-07-18 15:39:01	515	5.49e-06	0.0001	0.0001	-0.023789
2025-07-18 15:39:02	516	5.51e-06	0.0001	0.0001	-0.032543
2025-07-18 15:39:03	517	5.51e-06	0.0001	0.0001	-0.028166
2025-07-18 15:39:04	518	5.51e-06	0.0001	0.0001	-0.019412
2025-07-18 15:39:05	519	5.49e-06	0.0001	0.0001	-0.032543
2025-07-18 15:39:06	520	5.49e-06	0.0001	0.0001	-0.032543
2025-07-18 15:39:07	521	5.51e-06	0.0001	0.0001	-0.03692
2025-07-18 15:39:08	522	5.51e-06	0.0001	0.0001	-0.023789
2025-07-18 15:39:09	523	5.49e-06	0.0001	0.0001	-0.032543
2025-07-18 15:39:10	524	5.51e-06	0.0001	0.0001	-0.03692
2025-07-18 15:39:11	525	5.49e-06	0.0001	0.0001	-0.032543
2025-07-18 15:39:12	526	5.49e-06	0.0001	0.0001	-0.03692
2025-07-18 15:39:13	527	5.51e-06	0.0001	0.0001	-0.023789
2025-07-18 15:39:14	528	5.51e-06	0.0001	0.0001	-0.03692
2025-07-18 15:39:15	529	5.51e-06	0.0001	0.0001	-0.019412
2025-07-18 15:39:16	530	5.49e-06	0.0001	0.0001	-0.028166
2025-07-18 15:39:17	531	5.49e-06	0.0001	0.0001	-0.03692
2025-07-18 15:39:18	532	5.51e-06	0.0001	0.0001	-0.032543
2025-07-18 15:39:19	533	5.51e-06	0.0001	0.0001	-0.023789
2025-07-18 15:39:20	534	5.49e-06	0.0001	0.0001	-0.03692
2025-07-18 15:39:21	535	5.51e-06	0.0001	0.0001	-0.028166
2025-07-18 15:39:22	536	5.51e-06	0.0001	0.0001	-0.028166
2025-07-18 15:39:23	537	5.49e-06	0.0001	0.0001	-0.023789
2025-07-18 15:39:24	538	5.49e-06	0.0001	0.0001	-0.028166
2025-07-18 15:39:25	539	5.51e-06	0.0001	0.0001	-0.032543
2025-07-18 15:39:26	540	5.51e-06	0.0001	0.0001	-0.028166
2025-07-18 15:39:27	541	5.51e-06	0.0001	0.0001	-0.023789
2025-07-18 15:39:28	542	5.51e-06	0.0001	0.0001	-0.028166
2025-07-18 15:39:29	543	5.49e-06	0.0001	0.0001	-0.03692
2025-07-18 15:39:30	544	5.51e-06	0.0001	0.0001	-0.028166
2025-07-18 15:39:31	545	5.51e-06	0.0001	0.0001	-0.023789
2025-07-18 15:39:32	546	5.51e-06	0.0001	0.0001	-0.03692
2025-07-18 15:39:33	547	5.51e-06	0.0001	0.0001	-0.03692
2025-07-18 15:39:33	547	5.51e-06	0.0001	0.0001	-0.028166
2025-07-18 15:39:34	548	5.49e-06	0.0001	0.0001	-0.023789
2025-07-18 15:39:35	549	5.45e-06	0.0001	0.0001	-0.03692
2025-07-18 15:39:36	550	5.41e-06	0.0001	0.0001	-0.019412
2025-07-18 15:39:37	551	5.39e-06	0.0001	0.0001	-0.041297
2025-07-18 15:39:38	552	5.39e-06	0.0001	0.0001	-0.023789
2025-07-18 15:39:39	553	5.39e-06	0.0001	0.0001	-0.03692
2025-07-18 15:39:40	554	5.41e-06	0.0001	0.0001	-0.03692
2025-07-18 15:39:41	555	5.39e-06	0.0001	0.0001	-0.032543
2025-07-18 15:39:42	556	5.39e-06	0.0001	0.0001	-0.041297
2025-07-18 15:39:43	557	5.39e-06	0.0001	0.0001	-0.041297
2025-07-18 15:39:44	558	5.41e-06	0.0001	0.0001	-0.03692
2025-07-18 15:39:45	559	5.39e-06	0.0001	0.0001	-0.023789
2025-07-18 15:39:46	560	5.39e-06	0.0001	0.0001	-0.032543
2025-07-18 15:39:47	561	5.39e-06	0.0001	0.0001	-0.028166
2025-07-18 15:39:48	562	5.39e-06	0.0001	0.0001	-0.03692
2025-07-18 15:39:49	563	5.39e-06	0.0001	0.0001	-0.045674
2025-07-18 15:39:50	564	5.41e-06	0.0001	0.0001	-0.032543
2025-07-18 15:39:51	565	5.39e-06	0.0001	0.0001	-0.028166
2025-07-18 15:39:52	566	5.39e-06	0.0001	0.0001	-0.023789
2025-07-18 15:39:53	567	5.39e-06	0.0001	0.0001	-0.028166
2025-07-18 15:39:54	568	5.39e-06	0.0001	0.0001	-0.028166
2025-07-18 15:39:55	569	5.39e-06	0.0001	0.0001	-0.019412
2025-07-18 15:39:56	570	5.39e-06	0.0001	0.0001	-0.015035
2025-07-18 15:39:57	571	5.39e-06	0.0001	0.0001	-0.028166
2025-07-18 15:39:58	572	5.37e-06	0.0001	0.0001	-0.028166
2025-07-18 15:39:59	573	5.39e-06	0.0001	0.0001	-0.023789
2025-07-18 15:40:00	574	5.39e-06	0.0001	0.0001	-0.028166
2025-07-18 15:40:01	575	5.41e-06	0.0001	0.0001	-0.032543
2025-07-18 15:40:02	576	5.41e-06	0.0001	0.0001	-0.032543
2025-07-18 15:40:03	577	5.41e-06	0.0001	0.0001	-0.019412
2025-07-18 15:40:04	578	5.41e-06	0.0001	0.0001	-0.032543
2025-07-18 15:40:05	579	5.39e-06	0.0001	0.0001	-0.041297
2025-07-18 15:40:06	580	5.39e-06	0.0001	0.0001	-0.041297
2025-07-18 15:40:07	581	5.39e-06	0.0001	0.0001	-0.019412
2025-07-18 15:40:07	581	5.41e-06	0.0001	0.0001	-0.023789
2025-07-18 15:40:08	582	5.41e-06	0.0001	0.0001	-0.032543
2025-07-18 15:40:09	583	5.39e-06	0.0001	0.0001	-0.041297
2025-07-18 15:40:10	584	5.41e-06	0.0001	0.0001	-0.019412
2025-07-18 15:40:11	585	5.39e-06	0.0001	0.0001	-0.03692
2025-07-18 15:40:12	586	5.39e-06	0.0001	0.0001	-0.03692
2025-07-18 15:40:13	587	5.41e-06	0.0001	0.0001	-0.045674
2025-07-18 15:40:14	588	5.41e-06	0.0001	0.0001	-0.028166
2025-07-18 15:40:15	589	5.39e-06	0.0001	0.0001	-0.028166
2025-07-18 15:40:16	590	5.41e-06	0.0001	0.0001	-0.032543
2025-07-18 15:40:17	591	5.39e-06	0.0001	0.0001	-0.032543
2025-07-18 15:40:18	592	5.39e-06	0.0001	0.0001	-0.032543
2025-07-18 15:40:19	593	5.39e-06	0.0001	0.0001	-0.041297
2025-07-18 15:40:20	594	5.39e-06	0.0001	0.0001	-0.019412
2025-07-18 15:40:21	595	5.41e-06	0.0001	0.0001	-0.041297
2025-07-18 15:40:22	596	5.39e-06	0.0001	0.0001	-0.028166
2025-07-18 15:40:23	597	5.39e-06	0.0001	0.0001	-0.041297
2025-07-18 15:40:24	598	5.39e-06	0.0001	0.0001	-0.023789
2025-07-18 15:40:25	599	5.39e-06	0.0001	0.0001	-0.019412
2025-07-18 15:40:26	600	5.39e-06	0.0001	0.0001	-0.023789
2025-07-18 15:40:27	601	5.41e-06	0.0001	0.0001	-0.010658
2025-07-18 15:40:28	602	5.39e-06	0.0001	0.0001	-0.023789
2025-07-18 15:40:29	603	5.39e-06	0.0001	0.0001	-0.023789
2025-07-18 15:40:30	604	5.39e-06	0.0001	0.0001	-0.041297
2025-07-18 15:40:31	605	5.39e-06	0.0001	0.0001	-0.023789
2025-07-18 15:40:32	606	5.39e-06	0.0001	0.0001	-0.032543
2025-07-18 15:40:32	606	5.39e-06	0.0001	0.0001	-0.041297
2025-07-18 15:40:33	607	5.39e-06	0.0001	0.0001	-0.032543
2025-07-18 15:40:34	608	5.39e-06	0.0001	0.0001	-0.028166
2025-07-18 15:40:35	609	5.39e-06	0.0001	0.0001	-0.019412
2025-07-18 15:40:36	610	5.39e-06	0.0001	0.0001	-0.028166
2025-07-18 15:40:37	611	5.39e-06	0.0001	0.0001	-0.032543
2025-07-18 15:40:38	612	5.39e-06	0.0001	0.0001	-0.010658
2025-07-18 15:40:39	613	5.39e-06	0.0001	0.0001	-0.03692
2025-07-18 15:40:40	614	5.39e-06	0.0001	0.0001	-0.028166
2025-07-18 15:40:41	615	5.39e-06	0.0001	0.0001	-0.041297
2025-07-18 15:40:42	616	5.39e-06	0.0001	0.0001	-0.032543
2025-07-18 15:40:43	617	5.39e-06	0.0001	0.0001	-0.041297
2025-07-18 15:40:44	618	5.39e-06	0.0001	0.0001	-0.05005
2025-07-18 15:40:45	619	5.39e-06	0.0001	0.0001	-0.045674
2025-07-18 15:40:46	620	5.39e-06	0.0001	0.0001	-0.03692
2025-07-18 15:40:47	621	5.39e-06	0.0001	0.0001	-0.032543
2025-07-18 15:40:48	622	5.39e-06	0.0001	0.0001	-0.028166
2025-07-18 15:40:49	623	5.39e-06	0.0001	0.0001	-0.032543
2025-07-18 15:40:50	624	5.39e-06	0.0001	0.0001	-0.028166
2025-07-18 15:40:51	625	5.41e-06	0.0001	0.0001	-0.019412
2025-07-18 15:40:52	626	5.39e-06	0.0001	0.0001	-0.023789
2025-07-18 15:40:53	627	5.39e-06	0.0001	0.0001	-0.023789
2025-07-18 15:40:54	628	5.39e-06	0.0001	0.0001	-0.023789
2025-07-18 15:40:55	629	5.39e-06	0.0001	0.0001	-0.03692
2025-07-18 15:40:56	630	5.39e-06	0.0001	0.0001	-0.032543
2025-07-18 15:40:57	631	5.39e-06	0.0001	0.0001	-0.045674
2025-07-18 15:40:57	631	5.41e-06	0.0001	0.0001	-0.032543
2025-07-18 15:40:58	632	5.41e-06	0.0001	0.0001	-0.03692
2025-07-18 15:40:59	633	5.39e-06	0.0001	0.0001	-0.041297
2025-07-18 15:41:00	634	5.39e-06	0.0001	0.0001	-0.032543
2025-07-18 15:41:01	635	5.39e-06	0.0001	0.0001	-0.041297
2025-07-18 15:41:02	636	5.39e-06	0.0001	0.0001	-0.028166
2025-07-18 15:41:03	637	5.39e-06	0.0001	0.0001	-0.028166
2025-07-18 15:41:04	638	5.41e-06	0.0001	0.0001	-0.023789
2025-07-18 15:41:05	639	5.39e-06	0.0001	0.0001	-0.028166
2025-07-18 15:41:06	640	5.39e-06	0.0001	0.0001	-0.041297
2025-07-18 15:41:07	641	5.39e-06	0.0001	0.0001	-0.03692
2025-07-18 15:41:08	642	5.39e-06	0.0001	0.0001	-0.032543
2025-07-18 15:41:09	643	5.41e-06	0.0001	0.0001	-0.045674
2025-07-18 15:41:10	644	5.39e-06	0.0001	0.0001	-0.019412
2025-07-18 15:41:11	645	5.39e-06	0.0001	0.0001	-0.023789
2025-07-18 15:41:12	646	5.39e-06	0.0001	0.0001	-0.045674
2025-07-18 15:41:13	647	5.39e-06	0.0001	0.0001	-0.023789
2025-07-18 15:41:14	648	5.41e-06	0.0001	0.0001	-0.032543
2025-07-18 15:41:15	649	5.39e-06	0.0001	0.0001	-0.023789
2025-07-18 15:41:16	650	5.39e-06	0.0001	0.0001	-0.028166
2025-07-18 15:41:17	651	5.39e-06	0.0001	0.0001	-0.023789
2025-07-18 15:41:18	652	5.39e-06	0.0001	0.0001	-0.032543
2025-07-18 15:41:19	653	5.41e-06	0.0001	0.0001	-0.032543
2025-07-18 15:41:20	654	5.39e-06	0.0001	0.0001	-0.023789
2025-07-18 15:41:21	655	5.39e-06	0.0001	0.0001	-0.028166
2025-07-18 15:41:22	656	5.39e-06	0.0001	0.0001	-0.019412
2025-07-18 15:41:23	657	5.39e-06	0.0001	0.0001	-0.028166
2025-07-18 15:41:24	658	5.39e-06	0.0001	0.0001	-0.03692
2025-07-18 15:41:25	659	5.39e-06	0.0001	0.0001	-0.023789
2025-07-18 15:41:26	660	5.39e-06	0.0001	0.0001	-0.023789
2025-07-18 15:41:27	661	5.39e-06	0.0001	0.0001	-0.028166
2025-07-18 15:41:28	662	5.39e-06	0.0001	0.0001	-0.03692
2025-07-18 15:41:29	663	5.41e-06	0.0001	0.0001	-0.023789
2025-07-18 15:41:30	664	5.39e-06	0.0001	0.0001	-0.03692
2025-07-18 15:41:31	665	5.41e-06	0.0001	0.0001	-0.03692
2025-07-18 15:41:31	665	5.41e-06	0.0001	0.0001	-0.041297
2025-07-18 15:41:32	666	5.39e-06	0.0001	0.0001	-0.03692
2025-07-18 15:41:33	667	5.39e-06	0.0001	0.0001	-0.028166
2025-07-18 15:41:35	669	5.39e-06	0.0001	0.0001	-0.03692
2025-07-18 15:41:36	670	5.39e-06	0.0001	0.0001	-0.032543
2025-07-18 15:41:37	671	5.39e-06	0.0001	0.0001	-0.041297
2025-07-18 15:41:38	672	5.39e-06	0.0001	0.0001	-0.032543
2025-07-18 15:41:39	673	5.39e-06	0.0001	0.0001	-0.041297
2025-07-18 15:41:40	674	5.41e-06	0.0001	0.0001	-0.032543
2025-07-18 15:41:41	675	5.41e-06	0.0001	0.0001	-0.032543
2025-07-18 15:41:41	675	5.39e-06	0.0001	0.0001	-0.03692
2025-07-18 15:41:43	677	5.39e-06	0.0001	0.0001	-0.028166
2025-07-18 15:41:44	678	5.41e-06	0.0001	0.0001	-0.045674
2025-07-18 15:41:45	679	5.39e-06	0.0001	0.0001	-0.023789
2025-07-18 15:41:46	680	5.39e-06	0.0001	0.0001	-0.032543
2025-07-18 15:41:47	681	5.41e-06	0.0001	0.0001	-0.028166
2025-07-18 15:41:48	682	5.41e-06	0.0001	0.0001	-0.032543
2025-07-18 15:41:49	683	5.39e-06	0.0001	0.0001	-0.023789
2025-07-18 15:41:49	683	5.39e-06	0.0001	0.0001	-0.023789
2025-07-18 15:41:51	685	5.39e-06	0.0001	0.0001	-0.03692
2025-07-18 15:41:52	686	5.39e-06	0.0001	0.0001	-0.023789
2025-07-18 15:41:53	687	5.41e-06	0.0001	0.0001	-0.028166
2025-07-18 15:41:54	688	5.39e-06	0.0001	0.0001	-0.03692
2025-07-18 15:41:55	689	5.39e-06	0.0001	0.0001	-0.019412
2025-07-18 15:41:57	691	5.39e-06	0.0001	0.0001	-0.028166
2025-07-18 15:41:57	691	5.39e-06	0.0001	0.0001	-0.019412
2025-07-18 15:41:58	692	5.41e-06	0.0001	0.0001	-0.028166
2025-07-18 15:41:59	693	5.39e-06	0.0001	0.0001	-0.019412
2025-07-18 15:42:00	694	5.39e-06	0.0001	0.0001	-0.032543
2025-07-18 15:42:01	695	5.39e-06	0.0001	0.0001	-0.03692
2025-07-18 15:42:03	697	5.39e-06	0.0001	0.0001	-0.03692
2025-07-18 15:42:04	698	5.39e-06	0.0001	0.0001	-0.03692
2025-07-18 15:42:05	699	5.39e-06	0.0001	0.0001	-0.028166
2025-07-18 15:42:05	699	5.39e-06	0.0001	0.0001	-0.03692
2025-07-18 15:42:06	700	5.41e-06	0.0001	0.0001	-0.032543
2025-07-18 15:42:07	701	5.39e-06	0.0001	0.0001	-0.023789
2025-07-18 15:42:08	702	5.39e-06	0.0001	0.0001	-0.045674
2025-07-18 15:42:09	703	5.39e-06	0.0001	0.0001	-0.028166
2025-07-18 15:42:11	705	5.41e-06	0.0001	0.0001	-0.023789
2025-07-18 15:42:12	706	5.39e-06	0.0001	0.0001	-0.028166
2025-07-18 15:42:13	707	5.41e-06	0.0001	0.0001	-0.032543
2025-07-18 15:42:13	707	5.39e-06	0.0001	0.0001	-0.041297
2025-07-18 15:42:14	708	5.41e-06	0.0001	0.0001	-0.041297
2025-07-18 15:42:15	709	5.41e-06	0.0001	0.0001	-0.019412
2025-07-18 15:42:17	711	5.39e-06	0.0001	0.0001	-0.03692
2025-07-18 15:42:18	712	5.39e-06	0.0001	0.0001	-0.032543
2025-07-18 15:42:19	713	5.39e-06	0.0001	0.0001	-0.028166
2025-07-18 15:42:20	714	5.39e-06	0.0001	0.0001	-0.045674
2025-07-18 15:42:21	715	5.41e-06	0.0001	0.0001	-0.023789
2025-07-18 15:42:22	716	5.41e-06	0.0001	0.0001	-0.028166
2025-07-18 15:42:23	717	5.39e-06	0.0001	0.0001	-0.032543
2025-07-18 15:42:23	717	5.39e-06	0.0001	0.0001	-0.028166
2025-07-18 15:42:25	719	5.39e-06	0.0001	0.0001	-0.032543
2025-07-18 15:42:26	720	5.41e-06	0.0001	0.0001	-0.032543
2025-07-18 15:42:27	721	5.41e-06	0.0001	0.0001	-0.03692
2025-07-18 15:42:28	722	5.41e-06	0.0001	0.0001	-0.032543
2025-07-18 15:42:29	723	5.39e-06	0.0001	0.0001	-0.041297
2025-07-18 15:42:30	724	5.39e-06	0.0001	0.0001	-0.041297
2025-07-18 15:42:30	724	5.39e-06	0.0001	0.0001	-0.045674
2025-07-18 15:42:31	725	5.39e-06	0.0001	0.0001	-0.028166
2025-07-18 15:42:33	727	5.39e-06	0.0001	0.0001	-0.03692
2025-07-18 15:42:34	728	5.39e-06	0.0001	0.0001	-0.010658
2025-07-18 15:42:35	729	5.39e-06	0.0001	0.0001	-0.032543
2025-07-18 15:42:36	730	5.39e-06	0.0001	0.0001	-0.028166
2025-07-18 15:42:37	731	5.41e-06	0.0001	0.0001	-0.041297
2025-07-18 15:42:38	732	5.39e-06	0.0001	0.0001	-0.023789
2025-07-18 15:42:39	733	5.39e-06	0.0001	0.0001	-0.032543
2025-07-18 15:42:39	733	5.39e-06	0.0001	0.0001	-0.041297
2025-07-18 15:42:40	734	5.39e-06	0.0001	0.0001	-0.019412
2025-07-18 15:42:41	735	5.39e-06	0.0001	0.0001	-0.028166
2025-07-18 15:42:42	736	5.39e-06	0.0001	0.0001	-0.03692
2025-07-18 15:42:43	737	5.37e-06	0.0001	0.0001	-0.041297
2025-07-18 15:42:45	739	5.39e-06	0.0001	0.0001	-0.03692
2025-07-18 15:42:46	740	5.39e-06	0.0001	0.0001	-0.03692
2025-07-18 15:42:47	741	5.39e-06	0.0001	0.0001	-0.028166
2025-07-18 15:42:47	741	5.39e-06	0.0001	0.0001	-0.019412
2025-07-18 15:42:49	743	5.39e-06	0.0001	0.0001	-0.023789
2025-07-18 15:42:50	744	5.39e-06	0.0001	0.0001	-0.032543
2025-07-18 15:42:51	745	5.39e-06	0.0001	0.0001	-0.032543
2025-07-18 15:42:52	746	5.39e-06	0.0001	0.0001	-0.03692
2025-07-18 15:42:53	747	5.41e-06	0.0001	0.0001	-0.028166
2025-07-18 15:42:54	748	5.41e-06	0.0001	0.0001	-0.023789
2025-07-18 15:42:55	749	5.39e-06	0.0001	0.0001	-0.032543
2025-07-18 15:42:56	750	5.39e-06	0.0001	0.0001	-0.032543
2025-07-18 15:42:56	750	5.39e-06	0.0001	0.0001	-0.03692
2025-07-18 15:42:57	751	5.39e-06	0.0001	0.0001	-0.041297
2025-07-18 15:42:58	752	5.39e-06	0.0001	0.0001	-0.032543
2025-07-18 15:42:59	753	5.39e-06	0.0001	0.0001	-0.028166
2025-07-18 15:43:00	754	5.39e-06	0.0001	0.0001	-0.032543
2025-07-18 15:43:01	755	5.39e-06	0.0001	0.0001	-0.028166
2025-07-18 15:43:02	756	5.39e-06	0.0001	0.0001	-0.032543
2025-07-18 15:43:03	757	5.39e-06	0.0001	0.0001	-0.028166
2025-07-18 15:43:04	758	5.39e-06	0.0001	0.0001	-0.019412
2025-07-18 15:43:05	759	5.41e-06	0.0001	0.0001	-0.028166
2025-07-18 15:43:06	760	5.41e-06	0.0001	0.0001	-0.015035
2025-07-18 15:43:07	761	5.41e-06	0.0001	0.0001	-0.028166
2025-07-18 15:43:08	762	5.39e-06	0.0001	0.0001	-0.028166
2025-07-18 15:43:09	763	5.39e-06	0.0001	0.0001	-0.028166
2025-07-18 15:43:10	764	5.39e-06	0.0001	0.0001	-0.03692
2025-07-18 15:43:11	765	5.39e-06	0.0001	0.0001	-0.019412
2025-07-18 15:43:12	766	5.39e-06	0.0001	0.0001	-0.041297
2025-07-18 15:43:13	767	5.41e-06	0.0001	0.0001	-0.028166
2025-07-18 15:43:14	768	5.39e-06	0.0001	0.0001	-0.03692
2025-07-18 15:43:15	769	5.41e-06	0.0001	0.0001	-0.032543
2025-07-18 15:43:16	770	5.39e-06	0.0001	0.0001	-0.019412
2025-07-18 15:43:17	771	5.39e-06	0.0001	0.0001	-0.019412
2025-07-18 15:43:18	772	5.39e-06	0.0001	0.0001	-0.032543
2025-07-18 15:43:19	773	5.41e-06	0.0001	0.0001	-0.045674
2025-07-18 15:43:20	774	5.39e-06	0.0001	0.0001	-0.028166
2025-07-18 15:43:21	775	5.39e-06	0.0001	0.0001	-0.032543
2025-07-18 15:43:22	776	5.39e-06	0.0001	0.0001	-0.045674
2025-07-18 15:43:23	777	5.39e-06	0.0001	0.0001	-0.045674
2025-07-18 15:43:24	778	5.39e-06	0.0001	0.0001	-0.023789
2025-07-18 15:43:25	779	5.39e-06	0.0001	0.0001	-0.023789
2025-07-18 15:43:26	780	5.39e-06	0.0001	0.0001	-0.032543
2025-07-18 15:43:27	781	5.39e-06	0.0001	0.0001	-0.028166
2025-07-18 15:43:28	782	5.41e-06	0.0001	0.0001	-0.028166
2025-07-18 15:43:29	783	5.39e-06	0.0001	0.0001	-0.032543
2025-07-18 15:43:30	784	5.39e-06	0.0001	0.0001	-0.03692
2025-07-18 15:43:31	785	5.39e-06	0.0001	0.0001	-0.010658
2025-07-18 15:43:32	786	5.3e-06	0.0001	0.0001	-0.041297
2025-07-18 15:43:33	787	5.3e-06	0.0001	0.0001	-0.019412
2025-07-18 15:43:34	788	5.24e-06	0.0001	0.0001	-0.028166
2025-07-18 15:43:35	789	5.08e-06	0.0001	0.0001	-0.032543
2025-07-18 15:43:36	790	4.99e-06	0.0001	0.0001	-0.041297
2025-07-18 15:43:37	791	4.74e-06	0.0001	0.0001	-0.023789
2025-07-18 15:43:38	792	4.6e-06	0.0001	0.0001	-0.028166
2025-07-18 15:43:39	793	4.54e-06	510	0.0001	-0.010658
2025-07-18 15:43:40	794	4.5e-06	1000	0.0001	-0.019412
2025-07-18 15:43:41	795	4.43e-06	1000	0.0001	-0.028166
2025-07-18 15:43:42	796	4.42e-06	1000	0.0001	-0.019412
2025-07-18 15:43:43	797	4.37e-06	1000	0.0001	-0.03692
2025-07-18 15:43:44	798	4.35e-06	1000	0.0001	-0.041297
2025-07-18 15:43:45	799	4.36e-06	15.7	0.0001	-0.023789
2025-07-18 15:43:46	800	4.36e-06	1.15	0.0001	-0.032543
2025-07-18 15:43:47	801	4.35e-06	0.425	0.0001	-0.023789
2025-07-18 15:43:48	802	4.3e-06	0.213	0.0001	-0.028166
2025-07-18 15:43:49	803	4.28e-06	0.118	0.0001	-0.03692
2025-07-18 15:43:50	804	4.3e-06	0.0705	0.0001	-0.032543
2025-07-18 15:43:51	805	4.28e-06	0.0448	0.0001	-0.05005
2025-07-18 15:43:52	806	4.28e-06	0.0286	0.0001	-0.05005
2025-07-18 15:43:53	807	4.21e-06	0.0189	0.0001	-0.032543
2025-07-18 15:43:54	808	4.2e-06	0.0138	0.0001	-0.032543
2025-07-18 15:43:55	809	4.2e-06	0.01	0.0001	-0.03692
2025-07-18 15:43:55	809	4.21e-06	0.00735	0.0001	-0.032543
2025-07-18 15:43:56	810	4.2e-06	0.00557	0.0001	-0.028166
2025-07-18 15:43:57	811	4.2e-06	0.00434	0.0001	-0.03692
2025-07-18 15:43:58	812	4.2e-06	0.0035	0.0001	-0.03692
2025-07-18 15:43:59	813	4.15e-06	0.00298	0.0001	-0.023789
2025-07-18 15:44:00	814	4.16e-06	0.00253	0.0001	-0.032543
2025-07-18 15:44:01	815	4.15e-06	0.00224	0.0001	-0.028166
2025-07-18 15:44:02	816	4.15e-06	0.002	0.0001	-0.028166
2025-07-18 15:44:03	817	4.15e-06	0.00183	0.0001	-0.028166
2025-07-18 15:44:04	818	4.15e-06	0.00172	0.0001	-0.032543
2025-07-18 15:44:05	819	4.15e-06	0.00162	0.0001	-0.03692
2025-07-18 15:44:06	820	4.15e-06	0.00153	0.0001	-0.032543
2025-07-18 15:44:07	821	4.15e-06	0.00148	0.0001	-0.032543
2025-07-18 15:44:08	822	4.15e-06	0.00143	0.0001	-0.03692
2025-07-18 15:44:09	823	4.15e-06	0.0014	0.0001	-0.032543
2025-07-18 15:44:10	824	4.1e-06	0.00138	0.0001	-0.019412
2025-07-18 15:44:11	825	4.09e-06	0.00137	0.0001	-0.028166
2025-07-18 15:44:12	826	4.09e-06	0.00135	0.0001	-0.028166
2025-07-18 15:44:13	827	4.07e-06	0.00135	0.0001	-0.023789
2025-07-18 15:44:14	828	4.07e-06	0.00133	0.0001	-0.041297
2025-07-18 15:44:15	829	4.09e-06	0.00132	0.0001	-0.023789
2025-07-18 15:44:16	830	4.07e-06	0.00132	0.0001	-0.023789
2025-07-18 15:44:17	831	4.09e-06	0.00131	0.0001	-0.023789
2025-07-18 15:44:18	832	4.07e-06	0.0013	0.0001	-0.041297
2025-07-18 15:44:19	833	4.09e-06	0.0013	0.0001	-0.019412
2025-07-18 15:44:20	834	4.09e-06	0.0013	0.0001	-0.041297
2025-07-18 15:44:21	835	4.09e-06	0.00129	0.0001	-0.032543
2025-07-18 15:44:21	835	4.09e-06	0.00129	0.0001	-0.03692
2025-07-18 15:44:23	837	4.09e-06	0.00127	0.0001	-0.03692
2025-07-18 15:44:23	837	4.07e-06	0.00128	0.0001	-0.03692
2025-07-18 15:44:24	838	4.05e-06	0.0013	0.0001	-0.041297
2025-07-18 15:44:25	839	4.05e-06	0.00137	0.0001	-0.03692
2025-07-18 15:44:26	840	4.02e-06	0.0015	0.0001	-0.03692
2025-07-18 15:44:27	841	2.16e-05	0.0014	0.0001	-0.019412
2025-07-18 15:44:28	842	1.54e-05	0.00107	0.0001	-0.019412
2025-07-18 15:44:29	843	1.27e-05	0.000802	0.0001	-0.045674
2025-07-18 15:44:30	844	1.14e-05	0.000606	0.0001	-0.028166
2025-07-18 15:44:31	845	1.08e-05	0.000485	0.0001	-0.023789
2025-07-18 15:44:32	846	1.04e-05	0.000393	0.0001	-0.032543
2025-07-18 15:44:33	847	1.02e-05	0.000324	0.0001	-0.032543
2025-07-18 15:44:34	848	1.01e-05	0.000274	0.0001	-0.041297
2025-07-18 15:44:35	849	9.98e-06	0.000234	0.0001	-0.028166
2025-07-18 15:44:36	850	9.83e-06	0.000197	0.0001	-0.028166
2025-07-18 15:44:37	851	9.8e-06	0.000171	0.0001	-0.023789
2025-07-18 15:44:38	852	9.64e-06	0.000153	0.0001	-0.03692
2025-07-18 15:44:39	853	9.64e-06	0.00014	0.0001	-0.028166
2025-07-18 15:44:40	854	9.49e-06	0.000128	0.0001	-0.028166
2025-07-18 15:44:41	855	9.49e-06	0.000122	0.000103	-0.03692
2025-07-18 15:44:42	856	9.37e-06	0.000118	0.000104	-0.023789
2025-07-18 15:44:43	857	9.34e-06	0.000113	0.000105	-0.028166
2025-07-18 15:44:44	858	9.34e-06	0.000107	0.000105	-0.03692
2025-07-18 15:44:45	859	9.31e-06	0.000103	0.000105	-0.041297
2025-07-18 15:44:46	860	9.16e-06	0.0001	0.000106	-0.028166
2025-07-18 15:44:47	861	9.13e-06	0.0001	0.000105	-0.028166
2025-07-18 15:44:47	861	9.16e-06	0.0001	0.000106	-0.028166
2025-07-18 15:44:48	862	9.1e-06	0.0001	0.000108	-0.028166
2025-07-18 15:44:49	863	9.55e-06	0.0001	0.00011	-0.028166
2025-07-18 15:44:50	864	9.64e-06	0.0001	0.000114	-0.023789
2025-07-18 15:44:51	865	9.64e-06	0.0001	0.000119	-0.023789
2025-07-18 15:44:52	866	9.64e-06	0.0001	0.000124	-0.03692
2025-07-18 15:44:53	867	9.64e-06	0.0001	0.000129	-0.019412
2025-07-18 15:44:54	868	9.74e-06	0.0001	0.000131	-0.010658
2025-07-18 15:44:55	869	9.8e-06	0.0001	0.000137	-0.041297
2025-07-18 15:44:56	870	9.8e-06	0.0001	0.000142	-0.045674
2025-07-18 15:44:57	871	9.83e-06	0.0001	0.000147	-0.023789
2025-07-18 15:44:58	872	9.83e-06	0.0001	0.000148	-0.032543
2025-07-18 15:44:59	873	9.8e-06	0.0001	0.000149	-0.041297
2025-07-18 15:45:00	874	9.83e-06	0.0001	0.000154	-0.032543
2025-07-18 15:45:01	875	9.83e-06	0.0001	0.000155	-0.028166
2025-07-18 15:45:02	876	9.8e-06	0.0001	0.000164	-0.028166
2025-07-18 15:45:03	877	9.8e-06	0.0001	0.000171	-0.028166
2025-07-18 15:45:04	878	9.8e-06	0.0001	0.000176	-0.028166
2025-07-18 15:45:05	879	9.83e-06	0.0001	0.000183	-0.03692
2025-07-18 15:45:06	880	9.8e-06	0.0001	0.000187	-0.019412
2025-07-18 15:45:07	881	9.83e-06	0.0001	0.000196	-0.041297
2025-07-18 15:45:08	882	9.8e-06	0.0001	0.000201	-0.03692
2025-07-18 15:45:09	883	9.8e-06	0.0001	0.000205	-0.028166
2025-07-18 15:45:10	884	9.8e-06	0.0001	0.000211	-0.03692
2025-07-18 15:45:11	885	9.83e-06	0.0001	0.000215	-0.023789
2025-07-18 15:45:12	886	9.8e-06	0.0001	0.000219	-0.023789
2025-07-18 15:45:13	887	9.67e-06	0.0001	0.000221	-0.032543
2025-07-18 15:45:13	887	9.64e-06	0.0001	0.00022	-0.032543
2025-07-18 15:45:14	888	9.67e-06	0.0001	0.000222	-0.032543
2025-07-18 15:45:15	889	9.64e-06	0.0001	0.000225	-0.023789
2025-07-18 15:45:16	890	9.67e-06	0.0001	0.000227	-0.028166
2025-07-18 15:45:17	891	9.64e-06	0.0001	0.000229	-0.03692
2025-07-18 15:45:18	892	9.64e-06	0.0001	0.000229	-0.015035
2025-07-18 15:45:19	893	9.64e-06	0.0001	0.000229	-0.041297
2025-07-18 15:45:20	894	9.64e-06	0.0001	0.000229	-0.006281
2025-07-18 15:45:21	895	9.61e-06	0.0001	0.000229	-0.03692
2025-07-18 15:45:22	896	9.64e-06	0.0001	0.00023	-0.032543
2025-07-18 15:45:23	897	8.73e-06	0.0001	0.00023	-0.028166
2025-07-18 15:45:24	898	8.52e-06	0.0001	0.000239	-0.041297
2025-07-18 15:45:25	899	8.19e-06	0.0001	0.000253	-0.010658
2025-07-18 15:45:26	900	5.76e-06	0.0001	0.000271	-0.032543
2025-07-18 15:45:27	901	5.41e-06	0.0001	0.000309	-0.03692
2025-07-18 15:45:28	902	5.31e-06	0.0001	0.00034	-0.03692
2025-07-18 15:45:29	903	5.3e-06	0.0001	0.000373	-0.03692
2025-07-18 15:45:30	904	5.24e-06	0.0001	0.000407	-0.023789
2025-07-18 15:45:31	905	5.2e-06	0.0001	0.000445	-0.023789
2025-07-18 15:45:32	906	5.2e-06	0.0001	0.000488	-0.032543
2025-07-18 15:45:33	907	5.2e-06	0.0001	0.000529	-0.032543
2025-07-18 15:45:34	908	5.14e-06	0.0001	0.000565	-0.028166
2025-07-18 15:45:35	909	5.08e-06	0.0001	0.0006	-0.028166
2025-07-18 15:45:36	910	5.08e-06	0.0001	0.000637	-0.019412
2025-07-18 15:45:37	911	5.1e-06	0.0001	0.000674	-0.03692
2025-07-18 15:45:37	911	5.08e-06	0.0001	0.000713	-0.032543
2025-07-18 15:45:38	912	5.08e-06	0.0001	0.000744	-0.028166
2025-07-18 15:45:39	913	5.08e-06	0.0001	0.000772	-0.010658
2025-07-18 15:45:40	914	5.06e-06	0.0001	0.000802	-0.032543
2025-07-18 15:45:41	915	4.99e-06	0.0001	0.000836	-0.032543
2025-07-18 15:45:42	916	4.99e-06	0.0001	0.000863	-0.028166
2025-07-18 15:45:43	917	4.99e-06	0.0001	0.000893	-0.032543
2025-07-18 15:45:44	918	4.99e-06	0.0001	0.000925	-0.028166
2025-07-18 15:45:45	919	4.99e-06	0.0001	0.000955	-0.03692
2025-07-18 15:45:46	920	4.99e-06	0.0001	0.000981	-0.019412
2025-07-18 15:45:47	921	4.99e-06	0.0001	0.001	-0.028166
2025-07-18 15:45:48	922	4.91e-06	0.0001	0.00103	-0.03692
2025-07-18 15:45:49	923	4.89e-06	0.0001	0.00105	-0.028166
2025-07-18 15:45:50	924	4.89e-06	0.0001	0.00108	-0.032543
2025-07-18 15:45:51	925	4.89e-06	0.0001	0.0011	-0.028166
2025-07-18 15:45:52	926	4.87e-06	0.0001	0.00113	-0.015035
2025-07-18 15:45:53	927	4.87e-06	0.0001	0.00116	-0.028166
2025-07-18 15:45:54	928	4.87e-06	0.0001	0.00119	-0.032543
2025-07-18 15:45:55	929	4.87e-06	0.0001	0.00123	-0.028166
2025-07-18 15:45:56	930	4.87e-06	0.0001	0.00126	-0.032543
2025-07-18 15:45:57	931	4.87e-06	0.0001	0.00128	-0.019412
2025-07-18 15:45:58	932	4.89e-06	0.0001	0.0013	-0.028166
2025-07-18 15:45:59	933	4.89e-06	0.0001	0.00133	-0.023789
2025-07-18 15:46:00	934	4.87e-06	0.0001	0.00137	-0.015035
2025-07-18 15:46:01	935	4.89e-06	0.0001	0.0014	-0.028166
2025-07-18 15:46:02	936	4.79e-06	0.0001	0.00144	-0.032543
2025-07-18 15:46:03	937	4.77e-06	0.0001	0.0015	-0.028166
2025-07-18 15:46:03	937	4.77e-06	0.0001	0.00157	-0.028166
2025-07-18 15:46:05	939	4.77e-06	0.0001	0.00164	-0.028166
2025-07-18 15:46:06	940	4.79e-06	0.0001	0.00176	-0.041297
2025-07-18 15:46:07	941	4.77e-06	0.0001	0.00185	-0.023789
2025-07-18 15:46:08	942	4.77e-06	0.0001	0.00198	-0.015035
2025-07-18 15:46:09	943	4.79e-06	0.0001	0.00213	-0.023789
2025-07-18 15:46:10	944	4.77e-06	0.0001	0.00232	-0.045674
2025-07-18 15:46:11	945	4.79e-06	0.0001	0.00253	-0.015035
2025-07-18 15:46:11	945	4.79e-06	0.0001	0.00287	-0.028166
2025-07-18 15:46:13	947	4.77e-06	0.0001	0.00327	-0.028166
2025-07-18 15:46:14	948	4.79e-06	0.0001	0.00408	-0.015035
2025-07-18 15:46:15	949	4.77e-06	0.0001	0.00533	-0.032543
2025-07-18 15:46:16	950	4.77e-06	0.0001	0.00675	-0.028166
2025-07-18 15:46:17	951	4.7e-06	0.0001	0.00883	-0.023789
2025-07-18 15:46:18	952	4.7e-06	0.0001	0.0118	-0.010658
2025-07-18 15:46:19	953	4.68e-06	0.0001	0.0162	-0.010658
2025-07-18 15:46:20	954	4.68e-06	0.0001	0.0226	-0.010658
2025-07-18 15:46:21	955	4.68e-06	0.0001	0.0302	-0.006281
2025-07-18 15:46:22	956	4.66e-06	0.0001	0.0373	-0.001904
2025-07-18 15:46:23	957	4.68e-06	0.0001	0.0458	0.006849
2025-07-18 15:46:24	958	4.68e-06	0.0001	0.0495	0.006849
2025-07-18 15:46:25	959	4.68e-06	0.0001	0.0515	0.006849
2025-07-18 15:46:26	960	4.68e-06	0.0001	0.0523	0.002472
2025-07-18 15:46:27	961	4.68e-06	0.0001	0.0524	0.006849
2025-07-18 15:46:28	962	4.68e-06	0.0001	0.0524	0.006849
2025-07-18 15:46:29	963	4.68e-06	0.0001	0.0524	0.015603
2025-07-18 15:46:30	964	4.68e-06	0.0001	0.0528	0.006849
2025-07-18 15:46:31	965	4.68e-06	0.0001	0.0529	0.015603
2025-07-18 15:46:32	966	4.68e-06	0.0001	0.0531	0.006849
2025-07-18 15:46:33	967	4.68e-06	0.0001	0.0533	0.015603
2025-07-18 15:46:34	968	4.68e-06	0.0001	0.0536	0.015603
2025-07-18 15:46:35	969	4.68e-06	0.0001	0.0537	0.002472
2025-07-18 15:46:36	970	4.68e-06	0.0001	0.054	0.011226
2025-07-18 15:46:37	971	4.68e-06	0.0001	0.0541	0.006849
2025-07-18 15:46:37	971	4.68e-06	0.0001	0.0544	0.006849
2025-07-18 15:46:38	972	4.7e-06	0.0001	0.0548	0.024357
2025-07-18 15:46:39	973	4.68e-06	0.0001	0.055	0.006849
2025-07-18 15:46:40	974	4.68e-06	0.0001	0.0553	0.01998
2025-07-18 15:46:41	975	4.66e-06	0.0001	0.0557	0.028734
2025-07-18 15:46:42	976	4.6e-06	0.0001	0.0563	0.01998
2025-07-18 15:46:43	977	4.58e-06	0.0001	0.0571	0.01998
2025-07-18 15:46:45	979	4.58e-06	0.0001	0.0584	0.01998
2025-07-18 15:46:45	979	4.58e-06	0.0001	0.061	0.015603
2025-07-18 15:46:47	981	4.58e-06	0.0001	0.0647	0.015603
2025-07-18 15:46:48	982	4.6e-06	0.0001	0.0765	0.041865
2025-07-18 15:46:49	983	4.58e-06	0.0001	0.09	0.041865
2025-07-18 15:46:50	984	4.58e-06	0.0001	0.11	0.068126
2025-07-18 15:46:51	985	4.56e-06	0.0001	0.136	0.098764
2025-07-18 15:46:52	986	4.58e-06	0.0001	0.166	0.116272
2025-07-18 15:46:53	987	4.58e-06	0.0001	0.201	0.151287
2025-07-18 15:46:54	988	4.58e-06	0.0001	0.242	0.20381
2025-07-18 15:46:55	989	4.58e-06	0.0001	0.282	0.247579
2025-07-18 15:46:56	990	4.58e-06	0.0001	0.343	0.295725
2025-07-18 15:46:57	991	4.58e-06	0.0001	0.387	0.361379
2025-07-18 15:46:58	992	4.6e-06	0.0001	0.442	0.400771
2025-07-18 15:46:59	993	4.58e-06	0.0001	0.492	0.457671
2025-07-18 15:47:00	994	4.58e-06	0.0001	0.553	0.505817
2025-07-18 15:47:01	995	4.58e-06	0.0001	0.616	0.584601
2025-07-18 15:47:02	996	4.58e-06	0.0001	0.678	0.654632
2025-07-18 15:47:03	997	4.58e-06	0.0001	0.747	0.720286
2025-07-18 15:47:04	998	4.58e-06	0.0001	0.847	0.803447
2025-07-18 15:47:05	999	4.58e-06	0.0001	0.908	0.877854
2025-07-18 15:47:06	1000	4.58e-06	0.0001	0.986	0.961016
2025-07-18 15:47:07	1001	4.58e-06	0.0001	1.07	1.04855
2025-07-18 15:47:08	1002	4.58e-06	0.0001	1.15	1.10545
2025-07-18 15:47:09	1003	4.58e-06	0.0001	1.22	1.18424
2025-07-18 15:47:10	1004	4.58e-06	0.0001	1.3	1.2674
2025-07-18 15:47:11	1005	4.58e-06	0.0001	1.38	1.35056
2025-07-18 15:47:12	1006	4.58e-06	0.0001	1.49	1.45998
2025-07-18 15:47:13	1007	4.58e-06	0.0001	1.56	1.53439
2025-07-18 15:47:14	1008	4.58e-06	0.0001	1.63	1.61755
2025-07-18 15:47:15	1009	4.58e-06	0.0001	1.73	1.68758
2025-07-18 15:47:16	1010	4.58e-06	0.0001	1.79	1.77074
2025-07-18 15:47:17	1011	4.58e-06	0.0001	1.9	1.84953
2025-07-18 15:47:18	1012	4.58e-06	0.0001	1.96	1.93707
2025-07-18 15:47:19	1013	4.58e-06	0.0001	2.03	1.99834
2025-07-18 15:47:19	1013	4.58e-06	0.0001	2.12	2.06837
2025-07-18 15:47:20	1014	4.58e-06	0.0001	2.16	2.14716
2025-07-18 15:47:21	1015	4.58e-06	0.0001	2.24	2.23032
2025-07-18 15:47:22	1016	4.56e-06	0.0001	2.28	2.28284
2025-07-18 15:47:23	1017	4.54e-06	0.0001	2.35	2.35287
2025-07-18 15:47:24	1018	4.56e-06	0.0001	2.41	2.41853
2025-07-18 15:47:25	1019	4.48e-06	0.0001	2.47	2.44916
2025-07-18 15:47:26	1020	4.48e-06	0.0001	2.53	2.51482
2025-07-18 15:47:27	1021	4.48e-06	0.0001	2.59	2.58047
2025-07-18 15:47:28	1022	4.47e-06	0.0001	2.64	2.63737
2025-07-18 15:47:29	1023	4.48e-06	0.0001	2.69	2.66801
2025-07-18 15:47:30	1024	4.48e-06	0.0001	2.73	2.69427
2025-07-18 15:47:31	1025	4.47e-06	0.0001	2.77	2.73804
2025-07-18 15:47:32	1026	4.47e-06	0.0001	2.81	2.79056
2025-07-18 15:47:33	1027	4.48e-06	0.0001	2.84	2.82558
2025-07-18 15:47:34	1028	4.47e-06	0.0001	2.87	2.85622
2025-07-18 15:47:35	1029	4.48e-06	0.0001	2.9	2.89561
2025-07-18 15:47:36	1030	4.48e-06	0.0001	2.92	2.90874
2025-07-18 15:47:37	1031	4.48e-06	0.0001	2.94	2.92625
2025-07-18 15:47:38	1032	4.47e-06	0.0001	2.97	2.96564
2025-07-18 15:47:39	1033	4.48e-06	0.0001	2.98	2.97877
2025-07-18 15:47:40	1034	4.47e-06	0.0001	3	2.9919
2025-07-18 15:47:41	1035	4.47e-06	0.0001	3.02	3.00941
2025-07-18 15:47:42	1036	4.48e-06	0.0001	3.04	3.02254
2025-07-18 15:47:43	1037	4.48e-06	0.0001	3.05	3.03567
2025-07-18 15:47:44	1038	4.48e-06	0.0001	3.06	3.0488
2025-07-18 15:47:45	1039	4.48e-06	0.0001	3.08	3.06631
2025-07-18 15:47:46	1040	4.47e-06	0.0001	3.11	3.06631
2025-07-18 15:47:47	1041	4.48e-06	0.0001	3.11	3.08819
2025-07-18 15:47:48	1042	4.48e-06	0.0001	3.13	3.08382
2025-07-18 15:47:49	1043	4.47e-06	0.0001	3.14	3.09695
2025-07-18 15:47:50	1044	4.48e-06	0.0001	3.15	3.11446
2025-07-18 15:47:51	1045	4.48e-06	0.0001	3.15	3.11446
2025-07-18 15:47:52	1046	4.48e-06	0.0001	3.17	3.13196
2025-07-18 15:47:53	1047	4.47e-06	0.0001	3.17	3.13634
2025-07-18 15:47:53	1047	4.48e-06	0.0001	3.19	3.14509
2025-07-18 15:47:54	1048	4.48e-06	0.0001	3.19	3.14947
2025-07-18 15:47:55	1049	4.48e-06	0.0001	3.19	3.1626
2025-07-18 15:47:56	1050	4.47e-06	0.0001	3.21	3.16698
2025-07-18 15:47:57	1051	4.48e-06	0.0001	3.21	3.16698
2025-07-18 15:47:58	1052	4.48e-06	0.0001	3.21	3.17136
2025-07-18 15:47:59	1053	4.47e-06	0.0001	3.23	3.17573
2025-07-18 15:48:00	1054	4.47e-06	0.0001	3.23	3.18011
2025-07-18 15:48:01	1055	4.48e-06	0.0001	3.24	3.18886
2025-07-18 15:48:02	1056	4.48e-06	0.0001	3.24	3.19324
2025-07-18 15:48:03	1057	4.48e-06	0.0001	3.25	3.20199
2025-07-18 15:48:04	1058	4.48e-06	0.0001	3.25	3.19324
2025-07-18 15:48:05	1059	4.48e-06	0.0001	3.25	3.20637
2025-07-18 15:48:06	1060	4.48e-06	0.0001	3.25	3.2195
2025-07-18 15:48:07	1061	4.48e-06	0.0001	3.27	3.22826
2025-07-18 15:48:08	1062	4.48e-06	0.0001	3.27	3.2195
2025-07-18 15:48:09	1063	4.48e-06	0.0001	3.27	3.21513
2025-07-18 15:48:10	1064	4.48e-06	0.0001	3.27	3.2195
2025-07-18 15:48:11	1065	4.48e-06	0.0001	3.27	3.23701
2025-07-18 15:48:12	1066	4.48e-06	0.0001	3.28	3.24139
2025-07-18 15:48:13	1067	4.47e-06	0.0001	3.28	3.22388
2025-07-18 15:48:14	1068	4.48e-06	0.0001	3.28	3.24139
2025-07-18 15:48:15	1069	4.47e-06	0.0001	3.29	3.23701
2025-07-18 15:48:16	1070	4.47e-06	0.0001	3.29	3.24139
2025-07-18 15:48:17	1071	4.48e-06	0.0001	3.29	3.25014
2025-07-18 15:48:18	1072	4.48e-06	0.0001	3.29	3.24139
2025-07-18 15:48:19	1073	4.48e-06	0.0001	3.29	3.23263
2025-07-18 15:48:20	1074	4.48e-06	0.0001	3.29	3.25452
2025-07-18 15:48:21	1075	4.48e-06	0.0001	3.29	3.24576
2025-07-18 15:48:22	1076	4.48e-06	0.0001	3.29	3.25452
2025-07-18 15:48:23	1077	4.48e-06	0.0001	3.28	3.24576
2025-07-18 15:48:24	1078	4.48e-06	0.0001	3.29	3.24576
2025-07-18 15:48:25	1079	4.48e-06	0.0001	3.29	3.25452
2025-07-18 15:48:26	1080	4.48e-06	0.0001	3.29	3.25889
2025-07-18 15:48:27	1081	4.48e-06	0.0001	3.29	3.24576
2025-07-18 15:48:28	1082	4.47e-06	0.0001	3.29	3.23701
2025-07-18 15:48:29	1083	4.47e-06	0.0001	3.29	3.25014
2025-07-18 15:48:30	1084	4.47e-06	0.0001	3.29	3.24576
2025-07-18 15:48:31	1085	4.47e-06	0.0001	3.29	3.24576
2025-07-18 15:48:32	1086	4.48e-06	0.0001	3.29	3.24139
2025-07-18 15:48:33	1087	4.47e-06	0.0001	3.29	3.25889
2025-07-18 15:48:34	1088	4.47e-06	0.0001	3.29	3.23701
2025-07-18 15:48:35	1089	4.47e-06	0.0001	3.29	3.25889
2025-07-18 15:48:35	1089	4.45e-06	0.0001	3.29	3.25014
2025-07-18 15:48:36	1090	4.41e-06	0.0001	3.29	3.25014
2025-07-18 15:48:37	1091	4.41e-06	0.0001	3.29	3.24139
2025-07-18 15:48:38	1092	4.41e-06	0.0001	3.29	3.25452
2025-07-18 15:48:39	1093	4.41e-06	0.0001	3.29	3.24576
2025-07-18 15:48:40	1094	4.41e-06	0.0001	3.29	3.24576
2025-07-18 15:48:41	1095	4.4e-06	0.0001	3.29	3.24576
2025-07-18 15:48:42	1096	4.41e-06	0.0001	3.29	3.24576
2025-07-18 15:48:43	1097	4.4e-06	0.0001	3.29	3.25014
2025-07-18 15:48:44	1098	4.41e-06	0.0001	3.29	3.24576
2025-07-18 15:48:45	1099	4.4e-06	0.0001	3.27	3.25014
2025-07-18 15:48:46	1100	4.4e-06	0.0001	3.27	3.25452
2025-07-18 15:48:47	1101	4.4e-06	0.0001	3.27	3.24139
2025-07-18 15:48:48	1102	4.4e-06	0.0001	3.28	3.23701
2025-07-18 15:48:49	1103	4.4e-06	0.0001	3.28	3.23701
2025-07-18 15:48:50	1104	4.4e-06	0.0001	3.27	3.24139
2025-07-18 15:48:51	1105	4.4e-06	0.0001	3.27	3.23701
2025-07-18 15:48:52	1106	4.4e-06	0.0001	3.27	3.23263
2025-07-18 15:48:53	1107	4.4e-06	0.0001	3.28	3.23263
2025-07-18 15:48:54	1108	4.4e-06	0.0001	3.28	3.24139
2025-07-18 15:48:55	1109	4.4e-06	0.0001	3.28	3.24576
2025-07-18 15:48:56	1110	4.4e-06	0.0001	3.28	3.24139
2025-07-18 15:48:57	1111	4.4e-06	0.0001	3.27	3.25889
2025-07-18 15:48:58	1112	4.4e-06	0.0001	3.28	3.25014
2025-07-18 15:48:59	1113	4.4e-06	0.0001	3.28	3.25014
2025-07-18 15:49:00	1114	4.4e-06	0.0001	3.27	3.24139
2025-07-18 15:49:01	1115	4.4e-06	0.0001	3.27	3.23263
2025-07-18 15:49:01	1115	4.4e-06	0.0001	3.27	3.24576
2025-07-18 15:49:02	1116	4.4e-06	0.0001	3.28	3.24576
2025-07-18 15:49:03	1117	4.41e-06	0.0001	3.27	3.24139
2025-07-18 15:49:04	1118	4.4e-06	0.0001	3.27	3.24576
2025-07-18 15:49:05	1119	4.4e-06	0.0001	3.27	3.24139
2025-07-18 15:49:06	1120	4.4e-06	0.0001	3.25	3.25014
2025-07-18 15:49:07	1121	4.4e-06	0.0001	3.25	3.24576
2025-07-18 15:49:08	1122	4.4e-06	0.0001	3.25	3.23701
2025-07-18 15:49:09	1123	4.41e-06	0.0001	3.25	3.24576
2025-07-18 15:49:10	1124	4.4e-06	0.0001	3.25	3.25014
2025-07-18 15:49:11	1125	4.4e-06	0.0001	3.25	3.24139
2025-07-18 15:49:12	1126	4.4e-06	0.0001	3.25	3.24139
2025-07-18 15:49:13	1127	4.41e-06	0.0001	3.25	3.23701
2025-07-18 15:49:14	1128	4.4e-06	0.0001	3.25	3.22826
2025-07-18 15:49:15	1129	4.4e-06	0.0001	3.25	3.24576
2025-07-18 15:49:16	1130	4.4e-06	0.0001	3.25	3.22826
2025-07-18 15:49:17	1131	4.4e-06	0.0001	3.24	3.24139
2025-07-18 15:49:18	1132	4.4e-06	0.0001	3.24	3.24576
2025-07-18 15:49:19	1133	4.41e-06	0.0001	3.23	3.24576
2025-07-18 15:49:20	1134	4.4e-06	0.0001	3.24	3.24139
2025-07-18 15:49:21	1135	4.4e-06	0.0001	3.24	3.23701
2025-07-18 15:49:22	1136	4.4e-06	0.0001	3.24	3.24139
2025-07-18 15:49:23	1137	4.41e-06	0.0001	3.24	3.24139
2025-07-18 15:49:24	1138	4.4e-06	0.0001	3.24	3.24576
2025-07-18 15:49:25	1139	4.4e-06	0.0001	3.24	3.24139
2025-07-18 15:49:26	1140	4.4e-06	0.0001	3.23	3.23701
2025-07-18 15:49:27	1141	4.4e-06	0.0001	3.24	3.21513
2025-07-18 15:49:27	1141	4.4e-06	0.0001	3.24	3.2195
2025-07-18 15:49:28	1142	4.4e-06	0.0001	3.24	3.22826
2025-07-18 15:49:29	1143	4.4e-06	0.0001	3.24	3.24139
2025-07-18 15:49:30	1144	4.4e-06	0.0001	3.24	3.22826
2025-07-18 15:49:31	1145	4.4e-06	0.0001	3.23	3.22826
2025-07-18 15:49:32	1146	4.4e-06	0.0001	3.21	3.23263
2025-07-18 15:49:33	1147	4.4e-06	0.0001	3.21	3.2195
2025-07-18 15:49:34	1148	4.4e-06	0.0001	3.21	3.2195
2025-07-18 15:49:35	1149	4.4e-06	0.0001	3.21	3.21513
2025-07-18 15:49:36	1150	4.4e-06	0.0001	3.21	3.21513
2025-07-18 15:49:37	1151	4.4e-06	0.0001	3.2	3.21075
2025-07-18 15:49:38	1152	4.4e-06	0.0001	3.19	3.21075
2025-07-18 15:49:39	1153	4.4e-06	0.0001	3.19	3.21075
2025-07-18 15:49:40	1154	4.4e-06	0.0001	3.19	3.20199
2025-07-18 15:49:41	1155	4.4e-06	0.0001	3.19	3.20637
2025-07-18 15:49:42	1156	4.4e-06	0.0001	3.19	3.2195
2025-07-18 15:49:43	1157	4.41e-06	0.0001	3.19	3.20637
2025-07-18 15:49:44	1158	4.41e-06	0.0001	3.18	3.20637
2025-07-18 15:49:45	1159	4.4e-06	0.0001	3.17	3.19324
2025-07-18 15:49:46	1160	4.4e-06	0.0001	3.17	3.18449
2025-07-18 15:49:47	1161	4.41e-06	0.0001	3.17	3.18449
2025-07-18 15:49:48	1162	4.4e-06	0.0001	3.17	3.18449
2025-07-18 15:49:49	1163	4.4e-06	0.0001	3.17	3.18449
2025-07-18 15:49:50	1164	4.4e-06	0.0001	3.16	3.18449
2025-07-18 15:49:51	1165	4.4e-06	0.0001	3.15	3.18886
2025-07-18 15:49:52	1166	4.4e-06	0.0001	3.15	3.1626
2025-07-18 15:49:52	1166	4.4e-06	0.0001	3.15	3.17573
2025-07-18 15:49:53	1167	4.4e-06	0.0001	3.15	3.15822
2025-07-18 15:49:54	1168	4.4e-06	0.0001	3.13	3.14947
2025-07-18 15:49:55	1169	4.4e-06	0.0001	3.13	3.13634
2025-07-18 15:49:56	1170	4.4e-06	0.0001	3.11	3.13196
2025-07-18 15:49:57	1171	4.41e-06	0.0001	3.11	3.14072
2025-07-18 15:49:58	1172	4.4e-06	0.0001	3.1	3.12321
2025-07-18 15:49:59	1173	4.41e-06	0.0001	3.08	3.11008
2025-07-18 15:50:00	1174	4.4e-06	0.0001	3.07	3.10133
2025-07-18 15:50:01	1175	4.4e-06	0.0001	3.06	3.07944
2025-07-18 15:50:02	1176	4.4e-06	0.0001	3.03	3.06193
2025-07-18 15:50:03	1177	4.4e-06	0.0001	3.02	3.05318
2025-07-18 15:50:04	1178	4.4e-06	0.0001	3	3.01816
2025-07-18 15:50:05	1179	4.4e-06	0.0001	2.98	3.00066
2025-07-18 15:50:06	1180	4.4e-06	0.0001	2.96	2.97877
2025-07-18 15:50:07	1181	4.4e-06	0.0001	2.94	2.95251
2025-07-18 15:50:08	1182	4.41e-06	0.0001	2.91	2.92187
2025-07-18 15:50:09	1183	4.4e-06	0.0001	2.89	2.89561
2025-07-18 15:50:10	1184	4.4e-06	0.0001	2.87	2.85622
2025-07-18 15:50:11	1185	4.4e-06	0.0001	2.82	2.8212
2025-07-18 15:50:12	1186	4.4e-06	0.0001	2.79	2.7643
2025-07-18 15:50:13	1187	4.4e-06	0.0001	2.76	2.73804
2025-07-18 15:50:14	1188	4.4e-06	0.0001	2.72	2.72053
2025-07-18 15:50:15	1189	4.4e-06	0.0001	2.7	2.68552
2025-07-18 15:50:16	1190	4.38e-06	0.0001	2.67	2.66801
2025-07-18 15:50:17	1191	4.4e-06	0.0001	2.65	2.6505
2025-07-18 15:50:18	1192	4.4e-06	0.0001	2.63	2.633
2025-07-18 15:50:19	1193	4.4e-06	0.0001	2.61	2.61111
2025-07-18 15:50:20	1194	4.4e-06	0.0001	2.59	2.58923
2025-07-18 15:50:21	1195	4.4e-06	0.0001	2.58	2.58923
2025-07-18 15:50:22	1196	4.4e-06	0.0001	2.56	2.55859
2025-07-18 15:50:23	1197	4.4e-06	0.0001	2.55	2.56734
2025-07-18 15:50:24	1198	4.4e-06	0.0001	2.55	2.54546
2025-07-18 15:50:25	1199	4.4e-06	0.0001	2.53	2.54983
2025-07-18 15:50:26	1200	4.4e-06	0.0001	2.53	2.54108
2025-07-18 15:50:27	1201	4.41e-06	0.0001	2.52	2.5367
2025-07-18 15:50:28	1202	4.4e-06	0.0001	2.52	2.51482
2025-07-18 15:50:29	1203	4.4e-06	0.0001	2.5	2.5192
2025-07-18 15:50:30	1204	4.4e-06	0.0001	2.5	2.52357
2025-07-18 15:50:31	1205	4.4e-06	0.0001	2.5	2.51044
2025-07-18 15:50:32	1206	4.4e-06	0.0001	2.5	2.50169
2025-07-18 15:50:34	1208	4.4e-06	0.0001	2.49	2.50169
2025-07-18 15:50:35	1209	4.41e-06	0.0001	2.49	2.50169
2025-07-18 15:50:36	1210	4.4e-06	0.0001	2.49	2.48418
2025-07-18 15:50:37	1211	4.4e-06	0.0001	2.49	2.49293
2025-07-18 15:50:38	1212	4.4e-06	0.0001	2.49	2.48856
2025-07-18 15:50:39	1213	4.4e-06	0.0001	2.47	2.49293
2025-07-18 15:50:40	1214	4.4e-06	0.0001	2.47	2.48418
2025-07-18 15:50:41	1215	4.4e-06	0.0001	2.47	2.49293
2025-07-18 15:50:42	1216	4.4e-06	0.0001	2.47	2.49293
2025-07-18 15:50:43	1217	4.4e-06	0.0001	2.47	2.48856
2025-07-18 15:50:44	1218	4.41e-06	0.0001	2.47	2.4798
2025-07-18 15:50:45	1219	4.41e-06	0.0001	2.47	2.48856
2025-07-18 15:50:46	1220	4.41e-06	0.0001	2.47	2.48418
2025-07-18 15:50:47	1221	4.4e-06	0.0001	2.47	2.48856
2025-07-18 15:50:48	1222	4.4e-06	0.0001	2.46	2.47543
2025-07-18 15:50:49	1223	4.41e-06	0.0001	2.46	2.4798
2025-07-18 15:50:50	1224	4.4e-06	0.0001	2.46	2.47543
2025-07-18 15:50:51	1225	4.4e-06	0.0001	2.46	2.47543
2025-07-18 15:50:52	1226	4.4e-06	0.0001	2.46	2.47543
2025-07-18 15:50:53	1227	4.4e-06	0.0001	2.46	2.46667
2025-07-18 15:50:54	1228	4.4e-06	0.0001	2.46	2.4623
2025-07-18 15:50:55	1229	4.4e-06	0.0001	2.46	2.45792
2025-07-18 15:50:56	1230	4.4e-06	0.0001	2.46	2.47543
2025-07-18 15:50:57	1231	4.4e-06	0.0001	2.46	2.47543
2025-07-18 15:50:58	1232	4.4e-06	0.0001	2.45	2.47105
2025-07-18 15:50:59	1233	4.38e-06	0.0001	2.44	2.4623
2025-07-18 15:50:59	1233	4.4e-06	0.0001	2.44	2.4623
2025-07-18 15:51:01	1235	4.4e-06	0.0001	2.44	2.45354
2025-07-18 15:51:02	1236	4.4e-06	0.0001	2.43	2.46667
2025-07-18 15:51:03	1237	4.41e-06	0.0001	2.43	2.44916
2025-07-18 15:51:04	1238	4.4e-06	0.0001	2.43	2.43603
2025-07-18 15:51:05	1239	4.4e-06	0.0001	2.43	2.45792
2025-07-18 15:51:06	1240	4.4e-06	0.0001	2.41	2.44041
2025-07-18 15:51:07	1241	4.4e-06	0.0001	2.41	2.44479
2025-07-18 15:51:08	1242	4.4e-06	0.0001	2.41	2.44479
2025-07-18 15:51:09	1243	4.4e-06	0.0001	2.4	2.42728
2025-07-18 15:51:10	1244	4.41e-06	0.0001	2.4	2.43166
2025-07-18 15:51:11	1245	4.4e-06	0.0001	2.4	2.44479
2025-07-18 15:51:12	1246	4.4e-06	0.0001	2.4	2.43603
2025-07-18 15:51:13	1247	4.4e-06	0.0001	2.4	2.43166
2025-07-18 15:51:14	1248	4.4e-06	0.0001	2.4	2.43166
2025-07-18 15:51:15	1249	4.4e-06	0.0001	2.38	2.43166
2025-07-18 15:51:16	1250	4.4e-06	0.0001	2.38	2.44041
2025-07-18 15:51:17	1251	4.4e-06	0.0001	2.38	2.43166
2025-07-18 15:51:18	1252	4.4e-06	0.0001	2.38	2.42728
2025-07-18 15:51:19	1253	4.4e-06	0.0001	2.37	2.41853
2025-07-18 15:51:20	1254	4.4e-06	0.0001	2.37	2.4229
2025-07-18 15:51:21	1255	4.4e-06	0.0001	2.37	2.40977
2025-07-18 15:51:22	1256	4.38e-06	0.0001	2.37	2.41853
2025-07-18 15:51:23	1257	4.4e-06	0.0001	2.36	2.41415
2025-07-18 15:51:24	1258	4.4e-06	0.0001	2.35	2.4229
2025-07-18 15:51:25	1259	4.4e-06	0.0001	2.35	2.41415
2025-07-18 15:51:26	1260	4.4e-06	0.0001	2.35	2.41415
2025-07-18 15:51:27	1261	4.4e-06	0.0001	2.35	2.40102
2025-07-18 15:51:28	1262	4.4e-06	0.0001	2.34	2.39227
2025-07-18 15:51:29	1263	4.37e-06	0.0001	2.34	2.40102
2025-07-18 15:51:30	1264	4.4e-06	0.0001	2.34	2.39664
2025-07-18 15:51:31	1265	4.41e-06	0.0001	2.34	2.39664
2025-07-18 15:51:32	1266	4.38e-06	0.0001	2.32	2.40977
2025-07-18 15:51:33	1267	4.38e-06	0.0001	2.32	2.39227
2025-07-18 15:51:34	1268	4.37e-06	0.0001	2.32	2.38789
2025-07-18 15:51:35	1269	4.38e-06	0.0001	2.32	2.39227
2025-07-18 15:51:36	1270	4.38e-06	0.0001	2.31	2.39664
2025-07-18 15:51:37	1271	4.36e-06	0.0001	2.31	2.38789
2025-07-18 15:51:38	1272	4.37e-06	0.0001	2.31	2.37476
2025-07-18 15:51:39	1273	4.38e-06	0.0001	2.31	2.38351
2025-07-18 15:51:40	1274	4.37e-06	0.0001	2.31	2.38351
2025-07-18 15:51:41	1275	4.37e-06	0.0001	2.31	2.39227
2025-07-18 15:51:42	1276	4.35e-06	0.0001	2.29	2.39227
2025-07-18 15:51:42	1276	4.35e-06	0.0001	2.29	2.37476
2025-07-18 15:51:43	1277	4.35e-06	0.0001	2.29	2.38351
2025-07-18 15:51:44	1278	4.35e-06	0.0001	2.29	2.37914
2025-07-18 15:51:45	1279	4.33e-06	0.0001	2.29	2.37038
2025-07-18 15:51:46	1280	4.33e-06	0.0001	2.29	2.366
2025-07-18 15:51:47	1281	4.33e-06	0.0001	2.29	2.366
2025-07-18 15:51:48	1282	4.33e-06	0.0001	2.28	2.366
2025-07-18 15:51:49	1283	4.33e-06	0.0001	2.28	2.366
2025-07-18 15:51:50	1284	4.33e-06	0.0001	2.28	2.35725
2025-07-18 15:51:51	1285	4.33e-06	0.0001	2.28	2.36163
2025-07-18 15:51:52	1286	4.33e-06	0.0001	2.28	2.37038
2025-07-18 15:51:53	1287	4.33e-06	0.0001	2.26	2.366
2025-07-18 15:51:54	1288	4.33e-06	0.0001	2.26	2.35725
2025-07-18 15:51:55	1289	4.33e-06	0.0001	2.26	2.35725
2025-07-18 15:51:56	1290	4.33e-06	0.0001	2.26	2.35725
2025-07-18 15:51:57	1291	4.33e-06	0.0001	2.26	2.35725
2025-07-18 15:51:58	1292	4.33e-06	0.0001	2.25	2.35287
2025-07-18 15:51:59	1293	4.33e-06	0.0001	2.25	2.3485
2025-07-18 15:52:00	1294	4.33e-06	0.0001	2.25	2.33537
2025-07-18 15:52:01	1295	4.33e-06	0.0001	2.25	2.34412
2025-07-18 15:52:02	1296	4.33e-06	0.0001	2.25	2.35287
2025-07-18 15:52:03	1297	4.33e-06	0.0001	2.25	2.35287
2025-07-18 15:52:04	1298	4.33e-06	0.0001	2.25	2.3485
2025-07-18 15:52:05	1299	4.35e-06	0.0001	2.24	2.35287
2025-07-18 15:52:06	1300	4.32e-06	0.0001	2.24	2.33974
2025-07-18 15:52:07	1301	4.32e-06	0.0001	2.24	2.33537
2025-07-18 15:52:08	1302	4.33e-06	0.0001	2.24	2.34412
2025-07-18 15:52:09	1303	4.33e-06	0.0001	2.24	2.3485
2025-07-18 15:52:10	1304	4.33e-06	0.0001	2.24	2.32661
2025-07-18 15:52:11	1305	4.33e-06	0.0001	2.23	2.33099
2025-07-18 15:52:12	1306	4.33e-06	0.0001	2.22	2.33537
2025-07-18 15:52:13	1307	4.33e-06	0.0001	2.22	2.33974
2025-07-18 15:52:14	1308	4.33e-06	0.0001	2.22	2.31786
2025-07-18 15:52:15	1309	4.33e-06	0.0001	2.22	2.34412
2025-07-18 15:52:16	1310	4.33e-06	0.0001	2.22	2.34412
2025-07-18 15:52:16	1310	4.35e-06	0.0001	2.22	2.33099
2025-07-18 15:52:17	1311	4.33e-06	0.0001	2.21	2.32224
2025-07-18 15:52:18	1312	4.33e-06	0.0001	2.21	2.32224
2025-07-18 15:52:19	1313	4.33e-06	0.0001	2.21	2.32224
2025-07-18 15:52:20	1314	4.33e-06	0.0001	2.21	2.33537
2025-07-18 15:52:21	1315	4.33e-06	0.0001	2.21	2.32661
2025-07-18 15:52:22	1316	4.33e-06	0.0001	2.21	2.32661
2025-07-18 15:52:23	1317	4.33e-06	0.0001	2.21	2.32661
2025-07-18 15:52:24	1318	4.32e-06	0.0001	2.21	2.30473
2025-07-18 15:52:25	1319	4.33e-06	0.0001	2.21	2.31786
2025-07-18 15:52:26	1320	4.33e-06	0.0001	2.21	2.32224
2025-07-18 15:52:27	1321	4.33e-06	0.0001	2.2	2.3091
2025-07-18 15:52:28	1322	4.33e-06	0.0001	2.21	2.31348
2025-07-18 15:52:29	1323	4.33e-06	0.0001	2.21	2.31786
2025-07-18 15:52:30	1324	4.33e-06	0.0001	2.21	2.3091
2025-07-18 15:52:31	1325	4.33e-06	0.0001	2.19	2.30473
2025-07-18 15:52:32	1326	4.33e-06	0.0001	2.19	2.31348
2025-07-18 15:52:33	1327	4.33e-06	0.0001	2.19	2.3091
2025-07-18 15:52:34	1328	4.33e-06	0.0001	2.19	2.29597
2025-07-18 15:52:35	1329	4.33e-06	0.0001	2.19	2.31786
2025-07-18 15:52:36	1330	4.32e-06	0.0001	2.19	2.2916
2025-07-18 15:52:37	1331	4.33e-06	0.0001	2.19	2.2916
2025-07-18 15:52:38	1332	4.32e-06	0.0001	2.19	2.3091
2025-07-18 15:52:39	1333	4.33e-06	0.0001	2.19	2.29597
2025-07-18 15:52:40	1334	4.35e-06	0.0001	2.18	2.31348
2025-07-18 15:52:41	1335	4.33e-06	0.0001	2.18	2.3091
2025-07-18 15:52:42	1336	4.33e-06	0.0001	2.18	2.30473
2025-07-18 15:52:43	1337	4.33e-06	0.0001	2.18	2.30473
2025-07-18 15:52:44	1338	4.33e-06	0.0001	2.18	2.29597
2025-07-18 15:52:45	1339	4.33e-06	0.0001	2.18	2.30035
2025-07-18 15:52:46	1340	4.33e-06	0.0001	2.18	2.30035
2025-07-18 15:52:47	1341	4.33e-06	0.0001	2.17	2.28722
2025-07-18 15:52:48	1342	4.33e-06	0.0001	2.17	2.28284
2025-07-18 15:52:49	1343	4.33e-06	0.0001	2.17	2.28722
2025-07-18 15:52:50	1344	4.33e-06	0.0001	2.17	2.27847
2025-07-18 15:52:51	1345	4.33e-06	0.0001	2.17	2.2916
2025-07-18 15:52:52	1346	4.33e-06	0.0001	2.17	2.29597
2025-07-18 15:52:53	1347	4.33e-06	0.0001	2.17	2.28284
2025-07-18 15:52:54	1348	4.33e-06	0.0001	2.16	2.28284
2025-07-18 15:52:55	1349	4.32e-06	0.0001	2.16	2.27409
2025-07-18 15:52:56	1350	4.33e-06	0.0001	2.16	2.27847
2025-07-18 15:52:57	1351	4.33e-06	0.0001	2.16	2.28284
2025-07-18 15:52:58	1352	4.33e-06	0.0001	2.16	2.27409
2025-07-18 15:52:59	1353	4.33e-06	0.0001	2.16	2.28284
2025-07-18 15:53:00	1354	4.33e-06	0.0001	2.16	2.26533
2025-07-18 15:53:01	1355	4.33e-06	0.0001	2.16	2.27409
2025-07-18 15:53:02	1356	4.32e-06	0.0001	2.16	2.26533
2025-07-18 15:53:03	1357	4.33e-06	0.0001	2.16	2.27409
2025-07-18 15:53:04	1358	4.33e-06	0.0001	2.16	2.28722
2025-07-18 15:53:05	1359	4.33e-06	0.0001	2.15	2.28284
2025-07-18 15:53:06	1360	4.33e-06	0.0001	2.15	2.28284
2025-07-18 15:53:07	1361	4.32e-06	0.0001	2.15	2.25658
2025-07-18 15:53:07	1361	4.33e-06	0.0001	2.15	2.25658
2025-07-18 15:53:08	1362	4.33e-06	0.0001	2.15	2.26971
2025-07-18 15:53:09	1363	4.33e-06	0.0001	2.15	2.27409
2025-07-18 15:53:10	1364	4.33e-06	0.0001	2.15	2.27409
2025-07-18 15:53:11	1365	4.33e-06	0.0001	2.15	2.26533
2025-07-18 15:53:12	1366	4.33e-06	0.0001	2.15	2.25658
2025-07-18 15:53:13	1367	4.33e-06	0.0001	2.15	2.25658
2025-07-18 15:53:14	1368	4.33e-06	0.0001	2.15	2.26096
2025-07-18 15:53:15	1369	4.33e-06	0.0001	2.15	2.26533
2025-07-18 15:53:16	1370	4.33e-06	0.0001	2.15	2.24783
2025-07-18 15:53:17	1371	4.33e-06	0.0001	2.14	2.24783
2025-07-18 15:53:18	1372	4.33e-06	0.0001	2.13	2.26533
2025-07-18 15:53:19	1373	4.33e-06	0.0001	2.13	2.25658
2025-07-18 15:53:20	1374	4.33e-06	0.0001	2.14	2.23907
2025-07-18 15:53:21	1375	4.33e-06	0.0001	2.14	2.24345
2025-07-18 15:53:22	1376	4.32e-06	0.0001	2.13	2.2347
2025-07-18 15:53:23	1377	4.33e-06	0.0001	2.12	2.24783
2025-07-18 15:53:24	1378	4.33e-06	0.0001	2.12	2.24783
2025-07-18 15:53:25	1379	4.33e-06	0.0001	2.12	2.26096
2025-07-18 15:53:26	1380	4.33e-06	0.0001	2.12	2.2522
2025-07-18 15:53:27	1381	4.33e-06	0.0001	2.12	2.24783
2025-07-18 15:53:28	1382	4.33e-06	0.0001	2.12	2.2522
2025-07-18 15:53:29	1383	4.33e-06	0.0001	2.12	2.2347
2025-07-18 15:53:30	1384	4.33e-06	0.0001	2.12	2.24345
2025-07-18 15:53:31	1385	4.33e-06	0.0001	2.12	2.24345
2025-07-18 15:53:32	1386	4.33e-06	0.0001	2.12	2.24345
2025-07-18 15:53:32	1386	4.35e-06	0.0001	2.12	2.2522
2025-07-18 15:53:33	1387	4.33e-06	0.0001	2.12	2.24783
2025-07-18 15:53:34	1388	4.33e-06	0.0001	2.11	2.25658
2025-07-18 15:53:35	1389	4.33e-06	0.0001	2.11	2.24783
2025-07-18 15:53:36	1390	4.33e-06	0.0001	2.11	2.23907
2025-07-18 15:53:37	1391	4.33e-06	0.0001	2.11	2.23032
2025-07-18 15:53:38	1392	4.33e-06	0.0001	2.11	2.23032
2025-07-18 15:53:39	1393	4.33e-06	0.0001	2.11	2.23907
2025-07-18 15:53:40	1394	4.33e-06	0.0001	2.11	2.22594
2025-07-18 15:53:41	1395	4.33e-06	0.0001	2.11	2.2347
2025-07-18 15:53:42	1396	4.33e-06	0.0001	2.11	2.2347
2025-07-18 15:53:43	1397	4.33e-06	0.0001	2.1	2.24345
2025-07-18 15:53:44	1398	4.33e-06	0.0001	2.1	2.25658
2025-07-18 15:53:45	1399	4.27e-06	0.0001	2.1	2.23032
2025-07-18 15:53:46	1400	4.21e-06	0.0001	2.1	2.22594
2025-07-18 15:53:47	1401	4.2e-06	0.0001	2.1	2.24345
2025-07-18 15:53:48	1402	4.15e-06	0.0001	2.1	2.22594
2025-07-18 15:53:49	1403	4.15e-06	0.0001	2.1	2.22157
2025-07-18 15:53:50	1404	4.15e-06	0.000101	2.1	2.21281
2025-07-18 15:53:51	1405	4.15e-06	0.000191	2.09	2.22594
2025-07-18 15:53:52	1406	4.15e-06	0.000324	2.09	2.22157
2025-07-18 15:53:53	1407	4.12e-06	0.000453	2.09	2.22157
2025-07-18 15:53:54	1408	4.09e-06	0.000569	2.09	2.21281
2025-07-18 15:53:55	1409	4.07e-06	0.000681	2.09	2.20844
2025-07-18 15:53:56	1410	4.07e-06	0.000779	2.09	2.19968
2025-07-18 15:53:57	1411	4.07e-06	0.000872	2.09	2.20406
2025-07-18 15:53:58	1412	4.09e-06	0.000955	2.09	2.20844
2025-07-18 15:53:58	1412	4.07e-06	0.00102	2.08	2.21281
2025-07-18 15:53:59	1413	4.07e-06	0.00107	2.08	2.21281
2025-07-18 15:54:00	1414	4.07e-06	0.00113	2.08	2.21281
2025-07-18 15:54:01	1415	4.07e-06	0.00118	2.08	2.20406
2025-07-18 15:54:02	1416	4.05e-06	0.00122	2.08	2.20844
2025-07-18 15:54:03	1417	4.02e-06	0.00126	2.08	2.1953
2025-07-18 15:54:04	1418	4.01e-06	0.00129	2.08	2.20844
2025-07-18 15:54:05	1419	4.02e-06	0.00131	2.08	2.21281
2025-07-18 15:54:06	1420	4.02e-06	0.00134	2.08	2.20844
2025-07-18 15:54:07	1421	4.02e-06	0.00135	2.08	2.20406
2025-07-18 15:54:08	1422	4.01e-06	0.00137	2.08	2.20844
2025-07-18 15:54:09	1423	4.02e-06	0.00138	2.08	2.20406
2025-07-18 15:54:10	1424	4.02e-06	0.00139	2.08	2.20844
2025-07-18 15:54:11	1425	4.01e-06	0.0014	2.08	2.20406
2025-07-18 15:54:12	1426	4.01e-06	0.00141	2.08	2.1953
2025-07-18 15:54:13	1427	4.01e-06	0.00142	2.08	2.1953
2025-07-18 15:54:14	1428	4.01e-06	0.00144	2.08	2.1953
2025-07-18 15:54:15	1429	4.02e-06	0.00144	2.07	2.1953
2025-07-18 15:54:16	1430	4.02e-06	0.00145	2.07	2.19093
2025-07-18 15:54:17	1431	4.02e-06	0.00146	2.07	2.20406
2025-07-18 15:54:18	1432	4.01e-06	0.00147	2.07	2.1953
2025-07-18 15:54:19	1433	4.01e-06	0.00147	2.07	2.18655
2025-07-18 15:54:20	1434	4.01e-06	0.00148	2.06	2.19093
2025-07-18 15:54:21	1435	4.02e-06	0.00149	2.07	2.18655
2025-07-18 15:54:22	1436	4.01e-06	0.00151	2.07	2.18655
2025-07-18 15:54:23	1437	4.01e-06	0.00152	2.07	2.18655
2025-07-18 15:54:23	1437	4.02e-06	0.00153	2.06	2.18217
2025-07-18 15:54:24	1438	4.02e-06	0.00154	2.07	2.18217
2025-07-18 15:54:25	1439	4.01e-06	0.00155	2.06	2.1953
2025-07-18 15:54:26	1440	4.02e-06	0.00155	2.06	2.18655
2025-07-18 15:54:27	1441	4.02e-06	0.00155	2.06	2.17342
2025-07-18 15:54:28	1442	4.02e-06	0.00155	2.06	2.18217
2025-07-18 15:54:29	1443	4.01e-06	0.00156	2.06	2.17342
2025-07-18 15:54:30	1444	4.01e-06	0.00157	2.06	2.16904
2025-07-18 15:54:31	1445	4.02e-06	0.00157	2.06	2.16904
2025-07-18 15:54:32	1446	4.02e-06	0.00157	2.06	2.1778
2025-07-18 15:54:33	1447	4.01e-06	0.00157	2.06	2.16904
2025-07-18 15:54:34	1448	4.02e-06	0.00158	2.06	2.18217
2025-07-18 15:54:35	1449	3.96e-06	0.00158	2.06	2.18217
2025-07-18 15:54:36	1450	3.95e-06	0.00158	2.06	2.1778
2025-07-18 15:54:37	1451	3.95e-06	0.00158	2.05	2.1778
2025-07-18 15:54:38	1452	3.95e-06	0.00158	2.05	2.16904
2025-07-18 15:54:39	1453	3.95e-06	0.00158	2.05	2.16467
2025-07-18 15:54:40	1454	3.95e-06	0.00158	2.05	2.16029
2025-07-18 15:54:41	1455	3.94e-06	0.00159	2.05	2.16904
2025-07-18 15:54:42	1456	3.94e-06	0.00159	2.05	2.16467
2025-07-18 15:54:43	1457	3.95e-06	0.00159	2.05	2.16904
2025-07-18 15:54:44	1458	3.95e-06	0.00159	2.05	2.14716
2025-07-18 15:54:45	1459	3.94e-06	0.00159	2.05	2.16904
2025-07-18 15:54:46	1460	3.95e-06	0.0016	2.05	2.15153
2025-07-18 15:54:47	1461	3.96e-06	0.00161	2.05	2.16467
2025-07-18 15:54:48	1462	3.95e-06	0.00161	2.05	2.16029
2025-07-18 15:54:49	1463	3.95e-06	0.00162	2.05	2.15153
2025-07-18 15:54:50	1464	3.95e-06	0.00163	2.05	2.16029
2025-07-18 15:54:51	1465	3.95e-06	0.00163	2.05	2.14716
2025-07-18 15:54:52	1466	3.95e-06	0.00163	2.05	2.16467
2025-07-18 15:54:53	1467	3.96e-06	0.00163	2.05	2.16029
2025-07-18 15:54:54	1468	3.95e-06	0.00163	2.04	2.15153
2025-07-18 15:54:55	1469	3.94e-06	0.00164	2.04	2.14278
2025-07-18 15:54:56	1470	3.95e-06	0.00164	2.04	2.15591
2025-07-18 15:54:57	1471	3.95e-06	0.00164	2.03	2.15591
2025-07-18 15:54:58	1472	3.96e-06	0.00165	2.03	2.15153
2025-07-18 15:54:59	1473	3.95e-06	0.00165	2.03	2.13841
2025-07-18 15:55:00	1474	3.95e-06	0.00165	2.03	2.15153
2025-07-18 15:55:01	1475	3.95e-06	0.00165	2.03	2.1209
2025-07-18 15:55:03	1477	3.95e-06	0.00165	2.03	2.12965
2025-07-18 15:55:04	1478	3.95e-06	0.00165	2.04	2.13841
2025-07-18 15:55:05	1479	3.95e-06	0.00165	2.03	2.15153
2025-07-18 15:55:06	1480	2.25e-05	0.0016	2.02	2.12965
2025-07-18 15:55:07	1481	3.57e-05	0.00136	2.02	2.13841
2025-07-18 15:55:08	1482	2.54e-05	0.00106	2.02	2.13403
2025-07-18 15:55:09	1483	2.08e-05	0.000827	2.02	2.13841
2025-07-18 15:55:10	1484	1.73e-05	0.000656	2.02	2.12527
2025-07-18 15:55:11	1485	1.55e-05	0.000539	2.02	2.12527
2025-07-18 15:55:12	1486	1.43e-05	0.000449	2.02	2.15153
2025-07-18 15:55:13	1487	1.34e-05	0.000354	2.02	2.12965
2025-07-18 15:55:14	1488	1.25e-05	0.000292	2.02	2.13841
2025-07-18 15:55:15	1489	1.16e-05	0.000238	2.02	2.14278
2025-07-18 15:55:16	1490	1.09e-05	0.000206	2.02	2.13841
2025-07-18 15:55:17	1491	1.06e-05	0.000183	2.02	2.13403
2025-07-18 15:55:19	1493	1.03e-05	0.000157	2.01	2.1209
2025-07-18 15:55:20	1494	1e-05	0.000143	2.01	2.12965
2025-07-18 15:55:21	1495	9.86e-06	0.000131	2.01	2.1209
2025-07-18 15:55:22	1496	9.55e-06	0.000126	2.01	2.1209
2025-07-18 15:55:23	1497	9.37e-06	0.000115	2.01	2.12527
2025-07-18 15:55:24	1498	9.19e-06	0.00011	2.01	2.10777
2025-07-18 15:55:25	1499	9.04e-06	0.000103	2.01	2.12527
2025-07-18 15:55:26	1500	8.86e-06	0.0001	2.01	2.11652
2025-07-18 15:55:27	1501	8.7e-06	0.0001	2.01	2.10777
2025-07-18 15:55:28	1502	8.58e-06	0.0001	2.01	2.10777
2025-07-18 15:55:29	1503	8.52e-06	0.0001	2.01	2.1209
2025-07-18 15:55:30	1504	8.34e-06	0.0001	2	2.09901
2025-07-18 15:55:31	1505	8.19e-06	0.0001	2	2.11214
2025-07-18 15:55:32	1506	8.07e-06	0.0001	2	2.10777
2025-07-18 15:55:33	1507	8.01e-06	0.0001	2	2.11652
2025-07-18 15:55:34	1508	7.89e-06	0.0001	2	2.11214
2025-07-18 15:55:35	1509	7.73e-06	0.0001	2	2.11652
2025-07-18 15:55:36	1510	7.7e-06	0.0001	2	2.10339
2025-07-18 15:55:37	1511	7.55e-06	0.0001	2	2.09901
2025-07-18 15:55:38	1512	7.49e-06	0.0001	2	2.10777
2025-07-18 15:55:39	1513	7.4e-06	0.0001	2	2.09901
2025-07-18 15:55:40	1514	7.34e-06	0.0001	2	2.10777
2025-07-18 15:55:41	1515	7.28e-06	0.0001	2	2.09464
2025-07-18 15:55:42	1516	7.16e-06	0.0001	1.99	2.10777
2025-07-18 15:55:43	1517	7.1e-06	0.0001	1.99	2.09026
2025-07-18 15:55:44	1518	7.04e-06	0.0001	1.99	2.10777
2025-07-18 15:55:45	1519	6.95e-06	0.0001	1.99	2.07713
2025-07-18 15:55:46	1520	6.95e-06	0.0001	1.99	2.09901
2025-07-18 15:55:47	1521	6.82e-06	0.0001	1.99	2.09464
2025-07-18 15:55:48	1522	6.82e-06	0.0001	1.99	2.10777
2025-07-18 15:55:49	1523	6.82e-06	0.0001	1.99	2.10777
2025-07-18 15:55:50	1524	6.72e-06	0.0001	1.99	2.09464
2025-07-18 15:55:51	1525	6.72e-06	0.0001	1.99	2.09026
2025-07-18 15:55:52	1526	6.67e-06	0.0001	1.98	2.09026
2025-07-18 15:55:53	1527	6.63e-06	0.0001	1.97	2.09026
2025-07-18 15:55:54	1528	6.61e-06	0.0001	1.98	2.08588
2025-07-18 15:55:55	1529	6.63e-06	0.0001	1.98	2.08588
2025-07-18 15:55:56	1530	6.51e-06	0.0001	1.97	2.07275
2025-07-18 15:55:57	1531	6.51e-06	0.0001	1.97	2.07713
2025-07-18 15:55:58	1532	6.49e-06	0.0001	1.97	2.08588
2025-07-18 15:55:59	1533	6.41e-06	0.0001	1.97	2.07713
2025-07-18 15:56:00	1534	6.41e-06	0.0001	1.98	2.09464
2025-07-18 15:56:01	1535	6.41e-06	0.0001	1.98	2.07275
2025-07-18 15:56:02	1536	6.36e-06	0.0001	1.98	2.09026
2025-07-18 15:56:03	1537	6.3e-06	0.0001	1.98	2.06837
2025-07-18 15:56:04	1538	6.3e-06	0.0001	1.97	2.07275
2025-07-18 15:56:05	1539	6.32e-06	0.0001	1.97	2.07275
2025-07-18 15:56:05	1539	6.3e-06	0.0001	1.97	2.06837
2025-07-18 15:56:06	1540	6.22e-06	0.0001	1.97	2.0815
2025-07-18 15:56:07	1541	6.2e-06	0.0001	1.97	2.07275
2025-07-18 15:56:08	1542	6.2e-06	0.0001	1.97	2.07275
2025-07-18 15:56:09	1543	6.2e-06	0.0001	1.97	2.06837
2025-07-18 15:56:10	1544	6.14e-06	0.0001	1.97	2.064
2025-07-18 15:56:11	1545	6.11e-06	0.0001	1.97	2.064
2025-07-18 15:56:12	1546	6.09e-06	0.0001	1.97	2.07275
2025-07-18 15:56:13	1547	6.11e-06	0.0001	1.97	2.064
2025-07-18 15:56:14	1548	6.09e-06	0.0001	1.97	2.06837
2025-07-18 15:56:15	1549	6.05e-06	0.0001	1.97	2.07713
2025-07-18 15:56:16	1550	6.01e-06	0.0001	1.97	2.05524
2025-07-18 15:56:17	1551	5.99e-06	0.0001	1.96	2.05962
2025-07-18 15:56:18	1552	5.99e-06	0.0001	1.96	2.064
2025-07-18 15:56:19	1553	5.99e-06	0.0001	1.96	2.05524
2025-07-18 15:56:20	1554	5.99e-06	0.0001	1.96	2.05524
2025-07-18 15:56:21	1555	5.99e-06	0.0001	1.96	2.05962
2025-07-18 15:56:22	1556	5.99e-06	0.0001	1.96	2.05962
2025-07-18 15:56:23	1557	5.89e-06	0.0001	1.96	2.04211
2025-07-18 15:56:24	1558	5.89e-06	0.0001	1.96	2.05087
2025-07-18 15:56:25	1559	5.89e-06	0.0001	1.96	2.04211
2025-07-18 15:56:26	1560	5.89e-06	0.0001	1.96	2.03774
2025-07-18 15:56:27	1561	5.89e-06	0.0001	1.95	2.04649
2025-07-18 15:56:28	1562	5.89e-06	0.0001	1.94	2.05524
2025-07-18 15:56:29	1563	5.87e-06	0.0001	1.94	2.05962
2025-07-18 15:56:30	1564	5.8e-06	0.0001	1.94	2.04649
2025-07-18 15:56:30	1564	5.8e-06	0.0001	1.95	2.05087
2025-07-18 15:56:31	1565	5.78e-06	0.0001	1.95	2.05087
2025-07-18 15:56:32	1566	5.78e-06	0.0001	1.94	2.04211
2025-07-18 15:56:33	1567	5.8e-06	0.0001	1.94	2.03774
2025-07-18 15:56:34	1568	5.8e-06	0.0001	1.94	2.03774
2025-07-18 15:56:35	1569	5.8e-06	0.0001	1.94	2.05087
2025-07-18 15:56:36	1570	5.8e-06	0.0001	1.94	2.03774
2025-07-18 15:56:37	1571	5.7e-06	0.0001	1.94	2.03774
2025-07-18 15:56:38	1572	5.68e-06	0.0001	1.94	2.03774
2025-07-18 15:56:39	1573	5.68e-06	0.0001	1.94	2.03336
2025-07-18 15:56:40	1574	5.68e-06	0.0001	1.94	2.04211
2025-07-18 15:56:41	1575	5.68e-06	0.0001	1.93	2.03774
2025-07-18 15:56:42	1576	5.68e-06	0.0001	1.93	2.02898
2025-07-18 15:56:43	1577	5.68e-06	0.0001	1.93	2.03774
2025-07-18 15:56:44	1578	5.7e-06	0.0001	1.93	2.03774
2025-07-18 15:56:45	1579	5.68e-06	0.0001	1.93	2.02898
2025-07-18 15:56:46	1580	5.64e-06	0.0001	1.93	2.02898
2025-07-18 15:56:47	1581	5.62e-06	0.0001	1.93	2.02023
2025-07-18 15:56:48	1582	5.6e-06	0.0001	1.93	2.02461
2025-07-18 15:56:49	1583	5.6e-06	0.0001	1.93	2.02023
2025-07-18 15:56:50	1584	5.6e-06	0.0001	1.92	2.02898
2025-07-18 15:56:51	1585	5.6e-06	0.0001	1.92	2.01147
2025-07-18 15:56:52	1586	5.6e-06	0.0001	1.92	2.02023
2025-07-18 15:56:53	1587	5.6e-06	0.0001	1.92	2.02023
2025-07-18 15:56:54	1588	5.6e-06	0.0001	1.92	2.01585
2025-07-18 15:56:55	1589	5.6e-06	0.0001	1.92	2.02461
2025-07-18 15:56:56	1590	5.6e-06	0.0001	1.92	2.01585
2025-07-18 15:56:57	1591	5.53e-06	0.0001	1.92	2.01147
2025-07-18 15:56:58	1592	5.51e-06	0.0001	1.92	2.03336
2025-07-18 15:56:59	1593	5.51e-06	0.0001	1.92	2.01147
2025-07-18 15:57:00	1594	5.49e-06	0.0001	1.92	2.02461
2025-07-18 15:57:01	1595	5.51e-06	0.0001	1.92	2.02898
2025-07-18 15:57:02	1596	5.49e-06	0.0001	1.92	2.01147
2025-07-18 15:57:03	1597	5.51e-06	0.0001	1.92	2.01585
2025-07-18 15:57:04	1598	5.51e-06	0.0001	1.92	2.02023
2025-07-18 15:57:04	1598	5.51e-06	0.0001	1.92	2.0071
2025-07-18 15:57:05	1599	5.51e-06	0.0001	1.91	2.01585
2025-07-18 15:57:06	1600	5.51e-06	0.0001	1.91	1.99834
2025-07-18 15:57:07	1601	5.49e-06	0.0001	1.91	2.01147
2025-07-18 15:57:08	1602	5.51e-06	0.0001	1.91	1.99397
2025-07-18 15:57:09	1603	5.51e-06	0.0001	1.91	1.98521
2025-07-18 15:57:10	1604	5.51e-06	0.0001	1.9	1.98521
2025-07-18 15:57:11	1605	5.49e-06	0.0001	1.89	1.97646
2025-07-18 15:57:12	1606	5.41e-06	0.0001	1.88	1.98521
2025-07-18 15:57:13	1607	5.41e-06	0.0001	1.87	1.97208
2025-07-18 15:57:14	1608	5.39e-06	0.0001	1.87	1.9502
2025-07-18 15:57:15	1609	5.39e-06	0.0001	1.86	1.96333
2025-07-18 15:57:16	1610	5.41e-06	0.0001	1.85	1.93269
2025-07-18 15:57:17	1611	5.39e-06	0.0001	1.84	1.94582
2025-07-18 15:57:18	1612	5.41e-06	0.0001	1.84	1.93269
2025-07-18 15:57:19	1613	5.39e-06	0.0001	1.84	1.93707
2025-07-18 15:57:20	1614	5.39e-06	0.0001	1.84	1.92831
2025-07-18 15:57:21	1615	5.39e-06	0.0001	1.83	1.92394
2025-07-18 15:57:22	1616	5.41e-06	0.0001	1.83	1.91956
2025-07-18 15:57:23	1617	5.39e-06	0.0001	1.83	1.92831
2025-07-18 15:57:24	1618	5.39e-06	0.0001	1.83	1.93269
2025-07-18 15:57:25	1619	5.39e-06	0.0001	1.83	1.92831
2025-07-18 15:57:26	1620	5.35e-06	0.0001	1.83	1.91956
2025-07-18 15:57:27	1621	5.31e-06	0.0001	1.83	1.92394
2025-07-18 15:57:28	1622	5.3e-06	0.0001	1.83	1.91956
2025-07-18 15:57:29	1623	5.3e-06	0.0001	1.83	1.91956
2025-07-18 15:57:30	1624	5.3e-06	0.0001	1.83	1.91956
2025-07-18 15:57:30	1624	5.3e-06	0.0001	1.83	1.92831
2025-07-18 15:57:31	1625	5.3e-06	0.0001	1.83	1.92394
2025-07-18 15:57:32	1626	5.3e-06	0.0001	1.83	1.92831
2025-07-18 15:57:33	1627	5.3e-06	0.0001	1.83	1.92831
2025-07-18 15:57:34	1628	5.31e-06	0.0001	1.83	1.92394
2025-07-18 15:57:35	1629	5.3e-06	0.0001	1.83	1.91081
2025-07-18 15:57:36	1630	5.3e-06	0.0001	1.83	1.92831
2025-07-18 15:57:37	1631	5.3e-06	0.0001	1.83	1.91956
2025-07-18 15:57:38	1632	5.3e-06	0.0001	1.83	1.93269
2025-07-18 15:57:39	1633	5.3e-06	0.0001	1.83	1.92831
2025-07-18 15:57:40	1634	5.3e-06	0.0001	1.83	1.91518
2025-07-18 15:57:41	1635	5.3e-06	0.0001	1.82	1.92394
2025-07-18 15:57:42	1636	5.3e-06	0.0001	1.82	1.92831
2025-07-18 15:57:43	1637	5.3e-06	0.0001	1.82	1.91081
2025-07-18 15:57:44	1638	5.3e-06	0.0001	1.82	1.92394
2025-07-18 15:57:45	1639	5.22e-06	0.0001	1.82	1.91518
2025-07-18 15:57:46	1640	5.18e-06	0.0001	1.82	1.89768
2025-07-18 15:57:47	1641	5.18e-06	0.0001	1.82	1.91518
2025-07-18 15:57:48	1642	5.18e-06	0.0001	1.82	1.91518
2025-07-18 15:57:49	1643	5.18e-06	0.0001	1.82	1.90205
2025-07-18 15:57:50	1644	5.2e-06	0.0001	1.82	1.90643
2025-07-18 15:57:51	1645	5.18e-06	0.0001	1.82	1.91081
2025-07-18 15:57:52	1646	5.2e-06	0.0001	1.82	1.90205
2025-07-18 15:57:53	1647	5.2e-06	0.0001	1.82	1.88454
2025-07-18 15:57:54	1648	5.2e-06	0.0001	1.82	1.90643
2025-07-18 15:57:55	1649	5.18e-06	0.0001	1.82	1.91081
2025-07-18 15:57:55	1649	5.2e-06	0.0001	1.82	1.90205
2025-07-18 15:57:56	1650	5.18e-06	0.0001	1.82	1.90205
2025-07-18 15:57:57	1651	5.2e-06	0.0001	1.82	1.91518
2025-07-18 15:57:58	1652	5.2e-06	0.0001	1.82	1.90643
2025-07-18 15:57:59	1653	5.18e-06	0.0001	1.82	1.90643
2025-07-18 15:58:00	1654	5.2e-06	0.0001	1.82	1.90643
2025-07-18 15:58:01	1655	5.18e-06	0.0001	1.82	1.91081
2025-07-18 15:58:02	1656	5.2e-06	0.0001	1.82	1.89768
2025-07-18 15:58:03	1657	5.2e-06	0.0001	1.82	1.90205
2025-07-18 15:58:04	1658	5.12e-06	0.0001	1.82	1.90205
2025-07-18 15:58:05	1659	5.08e-06	0.0001	1.82	1.90205
2025-07-18 15:58:06	1660	5.08e-06	0.0001	1.82	1.90205
2025-07-18 15:58:07	1661	5.08e-06	0.0001	1.82	1.90643
2025-07-18 15:58:08	1662	5.08e-06	0.0001	1.82	1.90643
2025-07-18 15:58:09	1663	5.08e-06	0.0001	1.81	1.90205
2025-07-18 15:58:10	1664	5.08e-06	0.0001	1.81	1.90205
2025-07-18 15:58:11	1665	5.08e-06	0.0001	1.81	1.8933
2025-07-18 15:58:12	1666	5.08e-06	0.0001	1.81	1.91518
2025-07-18 15:58:13	1667	5.08e-06	0.0001	1.81	1.90205
2025-07-18 15:58:14	1668	5.08e-06	0.0001	1.81	1.8933
2025-07-18 15:58:15	1669	5.1e-06	0.0001	1.81	1.89768
2025-07-18 15:58:16	1670	5.08e-06	0.0001	1.81	1.89768
2025-07-18 15:58:17	1671	5.08e-06	0.0001	1.81	1.89768
2025-07-18 15:58:18	1672	5.1e-06	0.0001	1.81	1.90643
2025-07-18 15:58:19	1673	5.08e-06	0.0001	1.81	1.89768
2025-07-18 15:58:20	1674	5.08e-06	0.0001	1.81	1.88892
2025-07-18 15:58:20	1674	5.08e-06	0.0001	1.81	1.90205
2025-07-18 15:58:21	1675	5.08e-06	0.0001	1.81	1.89768
2025-07-18 15:58:22	1676	5.08e-06	0.0001	1.81	1.90205
2025-07-18 15:58:23	1677	5.1e-06	0.0001	1.81	1.89768
2025-07-18 15:58:24	1678	5.08e-06	0.0001	1.81	1.88892
2025-07-18 15:58:25	1679	5.08e-06	0.0001	1.81	1.89768
2025-07-18 15:58:26	1680	5.1e-06	0.0001	1.81	1.88454
2025-07-18 15:58:27	1681	5.08e-06	0.0001	1.81	1.88454
2025-07-18 15:58:28	1682	5.08e-06	0.0001	1.8	1.89768
2025-07-18 15:58:29	1683	5.08e-06	0.0001	1.8	1.88454
2025-07-18 15:58:30	1684	5.08e-06	0.0001	1.8	1.88892
2025-07-18 15:58:31	1685	5.08e-06	0.0001	1.79	1.8933
2025-07-18 15:58:32	1686	5.08e-06	0.0001	1.8	1.88892
2025-07-18 15:58:33	1687	5.02e-06	0.0001	1.8	1.88454
2025-07-18 15:58:34	1688	4.99e-06	0.0001	1.8	1.8933
2025-07-18 15:58:35	1689	5.01e-06	0.0001	1.8	1.88892
2025-07-18 15:58:36	1690	4.99e-06	0.0001	1.8	1.88454
2025-07-18 15:58:37	1691	4.97e-06	0.0001	1.8	1.88017
2025-07-18 15:58:38	1692	5.01e-06	0.0001	1.8	1.89768
2025-07-18 15:58:39	1693	4.99e-06	0.0001	1.8	1.88017
2025-07-18 15:58:40	1694	4.99e-06	0.0001	1.8	1.88017
2025-07-18 15:58:41	1695	4.97e-06	0.0001	1.8	1.88017
2025-07-18 15:58:42	1696	4.99e-06	0.0001	1.8	1.87579
2025-07-18 15:58:43	1697	4.99e-06	0.0001	1.8	1.87579
2025-07-18 15:58:44	1698	4.99e-06	0.0001	1.8	1.88454
2025-07-18 15:58:45	1699	4.99e-06	0.0001	1.8	1.88454
2025-07-18 15:58:46	1700	5.01e-06	0.0001	1.8	1.87141
2025-07-18 15:58:46	1700	4.99e-06	0.0001	1.8	1.88454
2025-07-18 15:58:47	1701	4.97e-06	0.0001	1.8	1.88892
2025-07-18 15:58:48	1702	4.99e-06	0.0001	1.79	1.87579
2025-07-18 15:58:49	1703	4.99e-06	0.0001	1.79	1.88017
2025-07-18 15:58:50	1704	5.01e-06	0.0001	1.78	1.87141
2025-07-18 15:58:51	1705	4.99e-06	0.0001	1.78	1.87579
2025-07-18 15:58:52	1706	4.99e-06	0.0001	1.79	1.87579
2025-07-18 15:58:53	1707	4.99e-06	0.0001	1.79	1.87141
2025-07-18 15:58:54	1708	4.99e-06	0.0001	1.79	1.86704
2025-07-18 15:58:55	1709	4.99e-06	0.0001	1.78	1.87141
2025-07-18 15:58:56	1710	4.99e-06	0.0001	1.78	1.88454
2025-07-18 15:58:57	1711	4.99e-06	0.0001	1.78	1.8933
2025-07-18 15:58:58	1712	4.99e-06	0.0001	1.78	1.87141
2025-07-18 15:58:59	1713	4.99e-06	0.0001	1.78	1.86704
2025-07-18 15:59:00	1714	4.99e-06	0.0001	1.78	1.87579
2025-07-18 15:59:01	1715	4.99e-06	0.0001	1.77	1.85828
2025-07-18 15:59:02	1716	4.99e-06	0.0001	1.77	1.8364
2025-07-18 15:59:03	1717	4.99e-06	0.0001	1.77	1.84953
2025-07-18 15:59:04	1718	4.99e-06	0.0001	1.75	1.8364
2025-07-18 15:59:05	1719	4.99e-06	0.0001	1.75	1.82327
2025-07-18 15:59:06	1720	4.99e-06	0.0001	1.74	1.81451
2025-07-18 15:59:07	1721	4.99e-06	0.0001	1.73	1.81014
2025-07-18 15:59:09	1723	4.97e-06	0.0001	1.73	1.80138
2025-07-18 15:59:10	1724	4.99e-06	0.0001	1.72	1.81451
2025-07-18 15:59:11	1725	4.99e-06	0.0001	1.72	1.78388
2025-07-18 15:59:12	1726	4.97e-06	0.0001	1.72	1.78825
2025-07-18 15:59:13	1727	4.93e-06	0.0001	1.72	1.79263
2025-07-18 15:59:14	1728	4.97e-06	0.0001	1.71	1.78825
2025-07-18 15:59:15	1729	4.89e-06	0.0001	1.71	1.79263
2025-07-18 15:59:16	1730	4.91e-06	0.0001	1.71	1.79263
2025-07-18 15:59:17	1731	4.89e-06	0.0001	1.71	1.78825
2025-07-18 15:59:18	1732	4.87e-06	0.0001	1.71	1.7795
2025-07-18 15:59:19	1733	4.89e-06	0.0001	1.71	1.79263
2025-07-18 15:59:20	1734	4.87e-06	0.0001	1.71	1.78825
2025-07-18 15:59:21	1735	4.89e-06	0.0001	1.71	1.76637
2025-07-18 15:59:22	1736	4.89e-06	0.0001	1.71	1.78825
2025-07-18 15:59:23	1737	4.89e-06	0.0001	1.71	1.78825
2025-07-18 15:59:24	1738	4.87e-06	0.0001	1.71	1.78825
2025-07-18 15:59:25	1739	4.87e-06	0.0001	1.71	1.78825
2025-07-18 15:59:26	1740	4.89e-06	0.0001	1.71	1.78388
2025-07-18 15:59:27	1741	4.89e-06	0.0001	1.71	1.78388
2025-07-18 15:59:28	1742	4.89e-06	0.0001	1.71	1.78388
2025-07-18 15:59:29	1743	4.87e-06	0.0001	1.7	1.78388
2025-07-18 15:59:30	1744	4.89e-06	0.0001	1.69	1.77512
2025-07-18 15:59:31	1745	4.87e-06	0.0001	1.7	1.7795
2025-07-18 15:59:32	1746	4.87e-06	0.0001	1.7	1.77074
2025-07-18 15:59:33	1747	4.87e-06	0.0001	1.7	1.77074
2025-07-18 15:59:34	1748	4.89e-06	0.0001	1.69	1.7795
2025-07-18 15:59:35	1749	4.87e-06	0.0001	1.69	1.78388
2025-07-18 15:59:36	1750	4.87e-06	0.0001	1.69	1.77074
2025-07-18 15:59:37	1751	4.89e-06	0.0001	1.69	1.76637
2025-07-18 15:59:38	1752	4.87e-06	0.0001	1.7	1.77074
2025-07-18 15:59:39	1753	4.89e-06	0.0001	1.69	1.7795
2025-07-18 15:59:40	1754	4.89e-06	0.0001	1.69	1.7795
2025-07-18 15:59:41	1755	4.87e-06	0.0001	1.7	1.77074
2025-07-18 15:59:42	1756	4.89e-06	0.0001	1.7	1.77074
2025-07-18 15:59:43	1757	4.89e-06	0.0001	1.7	1.77512
2025-07-18 15:59:44	1758	4.87e-06	0.0001	1.68	1.75761
2025-07-18 15:59:45	1759	4.89e-06	0.0001	1.68	1.75761
2025-07-18 15:59:46	1760	4.89e-06	0.0001	1.68	1.75324
2025-07-18 15:59:47	1761	4.87e-06	0.0001	1.68	1.75761
2025-07-18 15:59:48	1762	4.89e-06	0.0001	1.68	1.76199
2025-07-18 15:59:49	1763	4.89e-06	0.0001	1.68	1.74886
2025-07-18 15:59:50	1764	4.89e-06	0.0001	1.68	1.77074
2025-07-18 15:59:51	1765	4.87e-06	0.0001	1.68	1.75761
2025-07-18 15:59:52	1766	4.89e-06	0.0001	1.68	1.75761
2025-07-18 15:59:53	1767	4.89e-06	0.0001	1.68	1.76637
2025-07-18 15:59:54	1768	4.83e-06	0.0001	1.68	1.76199
2025-07-18 15:59:55	1769	4.89e-06	0.0001	1.68	1.75761
2025-07-18 15:59:56	1770	4.87e-06	0.0001	1.68	1.74886
2025-07-18 15:59:57	1771	4.89e-06	0.0001	1.68	1.77074
2025-07-18 15:59:58	1772	4.87e-06	0.0001	1.68	1.74886
2025-07-18 15:59:59	1773	4.89e-06	0.0001	1.68	1.76199
2025-07-18 16:00:00	1774	4.89e-06	0.0001	1.68	1.76637
2025-07-18 16:00:01	1775	4.89e-06	0.0001	1.68	1.74448
2025-07-18 16:00:02	1776	4.89e-06	0.0001	1.68	1.76199
2025-07-18 16:00:03	1777	4.87e-06	0.0001	1.68	1.75324
2025-07-18 16:00:03	1777	4.89e-06	0.0001	1.68	1.75761
2025-07-18 16:00:04	1778	4.89e-06	0.0001	1.68	1.74886
2025-07-18 16:00:05	1779	4.89e-06	0.0001	1.67	1.75761
2025-07-18 16:00:07	1781	4.87e-06	0.0001	1.67	1.74886
2025-07-18 16:00:08	1782	4.89e-06	0.0001	1.67	1.75761
2025-07-18 16:00:09	1783	4.87e-06	0.0001	1.67	1.74886
2025-07-18 16:00:10	1784	4.87e-06	0.0001	1.67	1.74448
2025-07-18 16:00:11	1785	4.89e-06	0.0001	1.68	1.74886
2025-07-18 16:00:12	1786	4.89e-06	0.0001	1.67	1.74011
2025-07-18 16:00:13	1787	4.87e-06	0.0001	1.68	1.73573
2025-07-18 16:00:14	1788	4.87e-06	0.0001	1.67	1.73573
2025-07-18 16:00:15	1789	4.89e-06	0.0001	1.68	1.74011
2025-07-18 16:00:16	1790	4.89e-06	0.0001	1.68	1.73573
2025-07-18 16:00:17	1791	4.89e-06	0.0001	1.67	1.73135
2025-07-18 16:00:18	1792	4.89e-06	0.0001	1.66	1.73573
2025-07-18 16:00:19	1793	4.89e-06	0.0001	1.66	1.7226
2025-07-18 16:00:20	1794	4.89e-06	0.0001	1.66	1.74886
2025-07-18 16:00:21	1795	4.89e-06	0.0001	1.66	1.74011
2025-07-18 16:00:22	1796	4.87e-06	0.0001	1.66	1.74886
2025-07-18 16:00:23	1797	4.87e-06	0.0001	1.66	1.73573
2025-07-18 16:00:24	1798	4.89e-06	0.0001	1.66	1.73135
2025-07-18 16:00:25	1799	4.79e-06	0.0001	1.66	1.74011
2025-07-18 16:00:26	1800	4.81e-06	0.0001	1.66	1.74011
2025-07-18 16:00:27	1801	4.81e-06	0.0001	1.66	1.74011
2025-07-18 16:00:28	1802	4.79e-06	0.0001	1.66	1.73573
2025-07-18 16:00:28	1802	4.79e-06	0.0001	1.66	1.73573
2025-07-18 16:00:29	1803	4.79e-06	0.0001	1.66	1.73573
2025-07-18 16:00:30	1804	4.77e-06	0.0001	1.66	1.72697
2025-07-18 16:00:31	1805	4.77e-06	0.0001	1.66	1.73135
2025-07-18 16:00:32	1806	4.77e-06	0.0001	1.66	1.73135
2025-07-18 16:00:33	1807	4.79e-06	0.0001	1.66	1.7226
2025-07-18 16:00:34	1808	4.77e-06	0.0001	1.66	1.7226
2025-07-18 16:00:35	1809	4.77e-06	0.0001	1.65	1.7226
2025-07-18 16:00:36	1810	4.77e-06	0.0001	1.65	1.72697
2025-07-18 16:00:37	1811	4.77e-06	0.0001	1.65	1.71384
2025-07-18 16:00:38	1812	4.77e-06	0.0001	1.65	1.71822
2025-07-18 16:00:39	1813	4.79e-06	0.0001	1.66	1.71384
2025-07-18 16:00:40	1814	4.79e-06	0.0001	1.65	1.71822
2025-07-18 16:00:41	1815	4.77e-06	0.0001	1.65	1.71384
2025-07-18 16:00:42	1816	4.77e-06	0.0001	1.66	1.71822
2025-07-18 16:00:43	1817	4.79e-06	0.0001	1.66	1.72697
2025-07-18 16:00:44	1818	4.79e-06	0.0001	1.66	1.71384
2025-07-18 16:00:45	1819	4.79e-06	0.0001	1.66	1.71384
2025-07-18 16:00:46	1820	4.79e-06	0.0001	1.66	1.71822
2025-07-18 16:00:47	1821	4.79e-06	0.0001	1.66	1.7226
2025-07-18 16:00:48	1822	4.79e-06	0.0001	1.65	1.71384
2025-07-18 16:00:49	1823	4.77e-06	0.0001	1.65	1.71822
2025-07-18 16:00:50	1824	4.79e-06	0.0001	1.65	1.71384
2025-07-18 16:00:51	1825	4.79e-06	0.0001	1.65	1.70947
2025-07-18 16:00:52	1826	4.79e-06	0.0001	1.65	1.70947
2025-07-18 16:00:53	1827	4.79e-06	0.0001	1.65	1.71822
2025-07-18 16:00:54	1828	4.77e-06	0.0001	1.65	1.71822
2025-07-18 16:00:55	1829	4.77e-06	0.0001	1.65	1.70509
2025-07-18 16:00:56	1830	4.77e-06	0.0001	1.65	1.70509
2025-07-18 16:00:57	1831	4.79e-06	0.0001	1.65	1.70509
2025-07-18 16:00:58	1832	4.77e-06	0.0001	1.65	1.69634
2025-07-18 16:00:59	1833	4.77e-06	0.0001	1.65	1.71384
2025-07-18 16:01:00	1834	4.77e-06	0.0001	1.65	1.71822
2025-07-18 16:01:01	1835	4.77e-06	0.0001	1.65	1.69634
2025-07-18 16:01:02	1836	4.77e-06	0.0001	1.65	1.70509
2025-07-18 16:01:02	1836	4.79e-06	0.0001	1.65	1.70071
2025-07-18 16:01:03	1837	4.77e-06	0.0001	1.65	1.68321
2025-07-18 16:01:04	1838	4.79e-06	0.0001	1.65	1.70947
2025-07-18 16:01:05	1839	4.77e-06	0.0001	1.64	1.70947
2025-07-18 16:01:06	1840	4.77e-06	0.0001	1.64	1.70509
2025-07-18 16:01:07	1841	4.79e-06	0.0001	1.64	1.70947
2025-07-18 16:01:08	1842	4.79e-06	0.0001	1.64	1.71384
2025-07-18 16:01:09	1843	4.77e-06	0.0001	1.64	1.70071
2025-07-18 16:01:10	1844	4.79e-06	0.0001	1.64	1.70509
2025-07-18 16:01:11	1845	4.79e-06	0.0001	1.64	1.69634
2025-07-18 16:01:12	1846	4.79e-06	0.0001	1.64	1.69196
2025-07-18 16:01:13	1847	4.77e-06	0.0001	1.64	1.70071
2025-07-18 16:01:14	1848	4.77e-06	0.0001	1.64	1.70509
2025-07-18 16:01:15	1849	4.79e-06	0.0001	1.64	1.70509
2025-07-18 16:01:16	1850	4.79e-06	0.0001	1.64	1.68758
2025-07-18 16:01:17	1851	4.79e-06	0.0001	1.64	1.68758
2025-07-18 16:01:18	1852	4.79e-06	0.0001	1.64	1.70071
2025-07-18 16:01:19	1853	4.79e-06	0.0001	1.64	1.69196
2025-07-18 16:01:20	1854	4.79e-06	0.0001	1.63	1.69196
2025-07-18 16:01:21	1855	4.77e-06	0.0001	1.63	1.69196
2025-07-18 16:01:22	1856	4.77e-06	0.0001	1.63	1.68321
2025-07-18 16:01:23	1857	4.77e-06	0.0001	1.63	1.68321
2025-07-18 16:01:24	1858	4.77e-06	0.0001	1.63	1.69634
2025-07-18 16:01:25	1859	4.77e-06	0.0001	1.63	1.69196
2025-07-18 16:01:26	1860	4.77e-06	0.0001	1.63	1.69196
2025-07-18 16:01:27	1861	4.77e-06	0.0001	1.63	1.69196
2025-07-18 16:01:27	1861	4.77e-06	0.0001	1.63	1.68758
2025-07-18 16:01:28	1862	4.79e-06	0.0001	1.63	1.69634
2025-07-18 16:01:29	1863	4.79e-06	0.0001	1.63	1.67445
2025-07-18 16:01:30	1864	4.79e-06	0.0001	1.63	1.68321
2025-07-18 16:01:31	1865	4.79e-06	0.0001	1.63	1.69196
2025-07-18 16:01:32	1866	4.79e-06	0.0001	1.63	1.68758
2025-07-18 16:01:33	1867	4.79e-06	0.0001	1.63	1.67445
2025-07-18 16:01:34	1868	4.79e-06	0.0001	1.62	1.69196
2025-07-18 16:01:35	1869	4.79e-06	0.0001	1.62	1.67883
2025-07-18 16:01:36	1870	4.79e-06	0.0001	1.62	1.68758
2025-07-18 16:01:37	1871	4.77e-06	0.0001	1.62	1.67445
2025-07-18 16:01:38	1872	4.77e-06	0.0001	1.62	1.69196
2025-07-18 16:01:39	1873	4.79e-06	0.0001	1.62	1.67007
2025-07-18 16:01:40	1874	4.77e-06	0.0001	1.62	1.67007
2025-07-18 16:01:41	1875	4.77e-06	0.0001	1.62	1.68758
2025-07-18 16:01:42	1876	4.79e-06	0.0001	1.62	1.67883
2025-07-18 16:01:43	1877	4.77e-06	0.0001	1.62	1.67883
2025-07-18 16:01:44	1878	4.79e-06	0.0001	1.62	1.67445
2025-07-18 16:01:45	1879	4.79e-06	0.0001	1.62	1.67883
2025-07-18 16:01:46	1880	4.79e-06	0.0001	1.62	1.67007
2025-07-18 16:01:47	1881	4.77e-06	0.0001	1.62	1.6657
2025-07-18 16:01:48	1882	4.77e-06	0.0001	1.62	1.67445
2025-07-18 16:01:49	1883	4.77e-06	0.0001	1.62	1.67007
2025-07-18 16:01:50	1884	4.74e-06	0.0001	1.62	1.6657
2025-07-18 16:01:51	1885	4.75e-06	0.0001	1.61	1.67445
2025-07-18 16:01:52	1886	4.72e-06	0.0001	1.61	1.67883
2025-07-18 16:01:53	1887	4.74e-06	0.0001	1.61	1.67445
2025-07-18 16:01:53	1887	4.74e-06	0.0001	1.61	1.67007
2025-07-18 16:01:54	1888	4.7e-06	0.0001	1.61	1.67007
2025-07-18 16:01:55	1889	4.7e-06	0.0001	1.61	1.6657
2025-07-18 16:01:56	1890	4.7e-06	0.0001	1.61	1.67007
2025-07-18 16:01:57	1891	4.68e-06	0.0001	1.61	1.67445
2025-07-18 16:01:58	1892	4.68e-06	0.0001	1.61	1.65694
2025-07-18 16:01:59	1893	4.68e-06	0.0001	1.61	1.6657
2025-07-18 16:02:00	1894	4.7e-06	0.0001	1.61	1.67007
2025-07-18 16:02:01	1895	4.68e-06	0.0001	1.61	1.67007
2025-07-18 16:02:02	1896	4.68e-06	0.0001	1.61	1.65694
2025-07-18 16:02:03	1897	4.68e-06	0.0001	1.61	1.67007
2025-07-18 16:02:04	1898	4.68e-06	0.0001	1.61	1.66132
2025-07-18 16:02:05	1899	4.7e-06	0.0001	1.61	1.66132
2025-07-18 16:02:06	1900	4.7e-06	0.0001	1.61	1.64819
2025-07-18 16:02:07	1901	4.68e-06	0.0001	1.61	1.66132
2025-07-18 16:02:08	1902	4.68e-06	0.0001	1.61	1.66132
2025-07-18 16:02:09	1903	4.68e-06	0.0001	1.61	1.65257
2025-07-18 16:02:10	1904	4.7e-06	0.0001	1.61	1.65257
2025-07-18 16:02:11	1905	4.68e-06	0.0001	1.6	1.6657
2025-07-18 16:02:12	1906	4.68e-06	0.0001	1.6	1.67007
2025-07-18 16:02:13	1907	4.68e-06	0.0001	1.61	1.64381
2025-07-18 16:02:14	1908	4.68e-06	0.0001	1.61	1.6657
2025-07-18 16:02:15	1909	4.68e-06	0.0001	1.61	1.65694
2025-07-18 16:02:16	1910	4.7e-06	0.0001	1.61	1.65257
2025-07-18 16:02:17	1911	4.68e-06	0.0001	1.61	1.64819
2025-07-18 16:02:18	1912	4.68e-06	0.0001	1.61	1.64381
2025-07-18 16:02:18	1912	4.68e-06	0.0001	1.61	1.66132
2025-07-18 16:02:19	1913	4.68e-06	0.0001	1.6	1.67883
2025-07-18 16:02:20	1914	4.68e-06	0.0001	1.61	1.67445
2025-07-18 16:02:21	1915	4.68e-06	0.0001	1.6	1.64819
2025-07-18 16:02:22	1916	4.68e-06	0.0001	1.6	1.64819
2025-07-18 16:02:23	1917	4.68e-06	0.0001	1.6	1.66132
2025-07-18 16:02:24	1918	4.68e-06	0.0001	1.6	1.63944
2025-07-18 16:02:25	1919	4.68e-06	0.0001	1.6	1.63944
2025-07-18 16:02:26	1920	4.68e-06	0.0001	1.6	1.63944
2025-07-18 16:02:27	1921	4.68e-06	0.0001	1.6	1.66132
2025-07-18 16:02:28	1922	4.68e-06	0.0001	1.6	1.65257
2025-07-18 16:02:29	1923	4.7e-06	0.0001	1.6	1.64381
2025-07-18 16:02:30	1924	4.68e-06	0.0001	1.6	1.63506
2025-07-18 16:02:31	1925	4.68e-06	0.0001	1.6	1.63068
2025-07-18 16:02:32	1926	4.68e-06	0.0001	1.6	1.62631
2025-07-18 16:02:33	1927	4.68e-06	0.0001	1.6	1.64819
2025-07-18 16:02:34	1928	4.7e-06	0.0001	1.6	1.63944
2025-07-18 16:02:35	1929	4.68e-06	0.0001	1.6	1.63506
2025-07-18 16:02:36	1930	4.68e-06	0.0001	1.59	1.63506
2025-07-18 16:02:37	1931	4.68e-06	0.0001	1.59	1.62631
2025-07-18 16:02:38	1932	4.68e-06	0.0001	1.59	1.63068
2025-07-18 16:02:39	1933	4.68e-06	0.0001	1.59	1.64819
2025-07-18 16:02:40	1934	4.68e-06	0.0001	1.59	1.63944
2025-07-18 16:02:41	1935	4.7e-06	0.0001	1.59	1.65257
2025-07-18 16:02:42	1936	4.68e-06	0.0001	1.59	1.62631
2025-07-18 16:02:43	1937	4.68e-06	0.0001	1.59	1.63506
2025-07-18 16:02:44	1938	4.68e-06	0.0001	1.59	1.63068
2025-07-18 16:02:44	1938	4.68e-06	0.0001	1.58	1.62193
2025-07-18 16:02:45	1939	4.68e-06	0.0001	1.58	1.61318
2025-07-18 16:02:46	1940	4.68e-06	0.0001	1.57	1.60442
2025-07-18 16:02:47	1941	4.68e-06	0.0001	1.56	1.61318
2025-07-18 16:02:49	1943	4.68e-06	0.0001	1.56	1.60004
2025-07-18 16:02:50	1944	4.68e-06	0.0001	1.55	1.58691
2025-07-18 16:02:51	1945	4.7e-06	0.0001	1.55	1.57378
2025-07-18 16:02:52	1946	4.68e-06	0.0001	1.54	1.57816
2025-07-18 16:02:53	1947	4.68e-06	0.0001	1.54	1.57378
2025-07-18 16:02:54	1948	4.68e-06	0.0001	1.54	1.57816
2025-07-18 16:02:55	1949	4.68e-06	0.0001	1.54	1.56503
2025-07-18 16:02:56	1950	4.68e-06	0.0001	1.54	1.57378
2025-07-18 16:02:57	1951	4.68e-06	0.0001	1.54	1.56503
2025-07-18 16:02:58	1952	4.7e-06	0.0001	1.53	1.56941
2025-07-18 16:02:59	1953	4.68e-06	0.0001	1.53	1.56503
2025-07-18 16:03:00	1954	4.68e-06	0.0001	1.53	1.56065
2025-07-18 16:03:01	1955	4.68e-06	0.0001	1.53	1.56503
2025-07-18 16:03:02	1956	4.68e-06	0.0001	1.53	1.56065
2025-07-18 16:03:03	1957	4.68e-06	0.0001	1.53	1.56065
2025-07-18 16:03:04	1958	4.68e-06	0.0001	1.53	1.55628
2025-07-18 16:03:05	1959	4.68e-06	0.0001	1.53	1.56503
2025-07-18 16:03:06	1960	4.7e-06	0.0001	1.53	1.56065
2025-07-18 16:03:07	1961	4.68e-06	0.0001	1.53	1.5519
2025-07-18 16:03:08	1962	4.68e-06	0.0001	1.53	1.58254
2025-07-18 16:03:09	1963	4.68e-06	0.0001	1.53	1.55628
[truncated: 4,257 more rows]
