# Supplementary material for: A Unified Method for Triple Oxygen Isotope Analysis of Sulfate, Water, and Organics
Source: Anal Chem. 2026 Mar 6;98(11):8111–20. doi: 10.1021/acs.analchem.5c06406 (PMC13019427; doi:10.1021/acs.analchem.5c06406)
Supplement: Supplementary file 3 [file ac5c06406_si_003.zip › Zahnow_TORCH_Supplementary_Sample_Log_Files/2025-07-21_SLAP2_B6_evaluation_results.xlsx]

## Sheet: Summary
DateTime	Sample name	Sample Type	Sample mass	Instrument	d18O raw	d18O GD scaled	d18O VSMOW	d18O SD	Dp17O raw	Dp17O GD scaled	Dp17O VSMOW	Dp17O SD	d13C raw	d13C VPDB	d13C SD	TCD Peak area pos	TCD Peak area std	TCD Peak area neg	TCD Peak area neg std	TCD Peak ratio	TC/EA yield (%)	CO input pressure (mbar)	CO input pressure LN2 T (mbar)	CO residual pressure (mbar)	CO converted (mbar)	Discharge yield (%)	CO2 final pressure (mbar)	CO2/CO ratio	Residual gas pressure (mbar)	Comments
2025-07-21 13:29:27	SLAP2_B6	H2O	1.562	TILDAS	-54.9052	-53.0486	-53.0486	0.012	19.5704	25.0136	25.0136	13.9	N/A	N/A	N/A	15.0598	0.165201	0.190418	0.00474726	79.0879	53.0266	3.17573	2.47543	0.0318	2.44363	98.7154	1.40308	0.574181	0.0194

## Sheet: Isotope Data
ID	dateTimeMeasured	SampleName	d17O	d17OError	d18O	d18OError	Dp17O	Dp17OError	nSamCycles	nSamPoints	nRefPoints	pCO2Ref	pCO2Ref_error	pCO2Sam	pCO2Sam_error	pCO2Mismatch	pCO2Mismatch_error	PCellRef	PCellRef_error	PCellSam	PCellSam_error	PCellMismatch	PCellMismatch_error	TCellSam	TCellSam_error	TCellRef	TCellRef_error	TCellMismatch	TCellMismatch_error	measurementPeriod	d18O_scaled	d17O_scaled	Dp17O_scaled
19872	2025-07-21 21:25:00	GD_SLAP2_B6	-28.809	0.02	-52.923	0.012	-521.8	13.9	10	2183	2111	419.777	0.71848	420.479	1.00324	0.67231	0.3728	41.3367	0.00109	41.3362	0.00101	-0.00057	0.00089	24.5348	0.00408	24.5348	0.00408	5e-05	0.00039	2025-07-03 to 2027-06-12	-54.9052	-29.357	19.5704

## Sheet: Log Data
Sample name	Sample mass	TC/EA (°C)	Datetime	Trap 5 (°C)	Trap 6 (°C)	Trap 7 (°C)	Reactor (°C)	TCD (°C)	p G2 (mbar)	p G4 (mbar)	p G5 (mbar)	Datetime	Trap 5 (°C)	Trap 6 (°C)	Trap 7 (°C)	Reactor (°C)	TCD (°C)	p G2 (mbar)	p G4 (mbar)	p G5 (mbar)	Datetime	Trap 5 (°C)	Trap 6 (°C)	Trap 7 (°C)	Reactor (°C)	TCD (°C)	p G2 (mbar)	p G4 (mbar)	p G5 (mbar)	Datetime	Trap 5 (°C)	Trap 6 (°C)	Trap 7 (°C)	Reactor (°C)	TCD (°C)	p G2 (mbar)	p G4 (mbar)	p G5 (mbar)	Datetime	Trap 5 (°C)	Trap 6 (°C)	Trap 7 (°C)	Reactor (°C)	TCD (°C)	p G2 (mbar)	p G4 (mbar)	p G5 (mbar)	Datetime	Trap 5 (°C)
SLAP2_B6	1.562	1450.000000	2025-07-21 13:29:27	25.574137	35.454732	30.117212	23.630041	32.970080	0.000100	0.000100	-0.032543	2025-07-21 13:48:19	31.704167	63.872623	24.619453	9.061987	32.874519	0.000100	3.130000	3.175733	2025-07-21 13:49:48	27.292422	66.216766	-176.008687	-176.112620	32.747666	0.000100	2.410000	2.475427	2025-07-21 14:31:39	25.099813	65.646968	-176.647609	-176.152605	32.801558	0.000100	0.031800	0.015603	2025-07-21 14:43:01	25.598749	31.681286	24.041582	23.814107	32.737867	0.000100	0.877000	1.403084	2025-07-21 14:54:42	24.936993
[truncated: 7 more columns]

## Sheet: TCD Data
dateTime	Relative time	Signal
2025-07-21 13:31:33	0	0.069366
2025-07-21 13:31:34	1	0.068381
2025-07-21 13:31:35	2	0.069694
2025-07-21 13:31:36	3	0.069366
2025-07-21 13:31:38	5	0.070023
2025-07-21 13:31:39	6	0.073306
2025-07-21 13:31:39	6	0.074619
2025-07-21 13:31:41	8	0.070023
2025-07-21 13:31:41	8	0.072649
2025-07-21 13:31:42	9	0.070023
2025-07-21 13:31:43	10	0.070351
2025-07-21 13:31:45	12	0.073306
2025-07-21 13:31:46	13	0.075604
2025-07-21 13:31:47	14	0.070023
2025-07-21 13:31:47	14	0.069366
2025-07-21 13:31:49	16	0.074619
2025-07-21 13:31:49	16	0.072649
2025-07-21 13:31:51	18	0.071336
2025-07-21 13:31:52	19	0.071007
2025-07-21 13:31:53	20	0.070023
2025-07-21 13:31:53	20	0.067724
2025-07-21 13:31:54	21	0.073634
2025-07-21 13:31:55	22	0.068709
2025-07-21 13:31:56	23	0.073306
2025-07-21 13:31:57	24	0.06674
2025-07-21 13:31:58	25	0.068709
2025-07-21 13:31:59	26	0.068709
2025-07-21 13:32:00	27	0.072977
2025-07-21 13:32:01	28	0.06477
2025-07-21 13:32:02	29	0.070023
2025-07-21 13:32:03	30	0.074947
2025-07-21 13:32:04	31	0.068709
2025-07-21 13:32:05	32	0.067724
2025-07-21 13:32:06	33	0.070023
2025-07-21 13:32:07	34	0.066411
2025-07-21 13:32:08	35	0.069038
2025-07-21 13:32:09	36	0.071007
2025-07-21 13:32:10	37	0.073634
2025-07-21 13:32:11	38	0.073962
2025-07-21 13:32:12	39	0.06674
2025-07-21 13:32:13	40	0.068709
2025-07-21 13:32:14	41	0.066411
2025-07-21 13:32:15	42	0.066411
2025-07-21 13:32:15	42	0.070351
2025-07-21 13:32:17	44	0.067396
2025-07-21 13:32:17	44	0.064441
2025-07-21 13:32:18	45	0.071007
2025-07-21 13:32:19	46	0.068053
2025-07-21 13:32:20	47	0.067396
2025-07-21 13:32:21	48	0.068709
2025-07-21 13:32:22	49	0.065098
2025-07-21 13:32:23	50	0.071007
2025-07-21 13:32:24	51	0.068053
2025-07-21 13:32:25	52	0.073634
2025-07-21 13:32:26	53	0.067068
2025-07-21 13:32:27	54	0.070023
2025-07-21 13:32:28	55	0.068381
2025-07-21 13:32:29	56	0.067396
2025-07-21 13:32:30	57	0.071992
2025-07-21 13:32:31	58	0.065098
2025-07-21 13:32:32	59	0.073634
2025-07-21 13:32:33	60	0.065426
2025-07-21 13:32:34	61	0.075604
2025-07-21 13:32:35	62	0.071664
2025-07-21 13:32:36	63	0.067396
2025-07-21 13:32:37	64	0.072321
2025-07-21 13:32:38	65	0.066411
2025-07-21 13:32:39	66	0.071992
2025-07-21 13:32:40	67	0.065426
2025-07-21 13:32:41	68	0.071992
2025-07-21 13:32:41	68	0.068709
2025-07-21 13:32:42	69	0.070679
2025-07-21 13:32:43	70	0.068709
2025-07-21 13:32:44	71	0.074947
2025-07-21 13:32:45	72	0.071992
2025-07-21 13:32:47	74	0.070679
2025-07-21 13:32:47	74	0.072321
2025-07-21 13:32:48	75	0.066411
2025-07-21 13:32:49	76	0.070679
2025-07-21 13:32:50	77	0.069038
2025-07-21 13:32:51	78	0.068053
2025-07-21 13:32:52	79	0.067068
2025-07-21 13:32:53	80	0.071664
2025-07-21 13:32:54	81	0.067724
2025-07-21 13:32:55	82	0.071336
2025-07-21 13:32:56	83	0.068053
2025-07-21 13:32:57	84	0.06674
2025-07-21 13:32:58	85	0.068053
2025-07-21 13:32:59	86	0.073306
2025-07-21 13:33:00	87	0.071992
2025-07-21 13:33:01	88	0.068381
2025-07-21 13:33:02	89	0.067068
2025-07-21 13:33:03	90	0.069038
2025-07-21 13:33:04	91	0.076917
2025-07-21 13:33:04	91	0.068053
2025-07-21 13:33:05	92	0.068709
2025-07-21 13:33:07	94	0.070679
2025-07-21 13:33:08	95	0.075932
2025-07-21 13:33:08	95	0.067396
2025-07-21 13:33:09	96	0.068381
2025-07-21 13:33:10	97	0.069038
2025-07-21 13:33:11	98	0.071664
2025-07-21 13:33:12	99	0.069694
2025-07-21 13:33:13	100	0.069366
2025-07-21 13:33:14	101	0.069038
2025-07-21 13:33:15	102	0.068709
2025-07-21 13:33:16	103	0.072649
2025-07-21 13:33:17	104	0.065098
2025-07-21 13:33:18	105	0.074619
2025-07-21 13:33:19	106	0.076589
2025-07-21 13:33:20	107	0.088407
2025-07-21 13:33:21	108	0.070023
2025-07-21 13:33:22	109	0.05886
2025-07-21 13:33:23	110	0.063785
2025-07-21 13:33:24	111	0.079215
2025-07-21 13:33:25	112	0.084139
2025-07-21 13:33:26	113	0.085453
2025-07-21 13:33:27	114	0.087751
2025-07-21 13:33:28	115	0.089064
2025-07-21 13:33:29	116	0.079872
2025-07-21 13:33:30	117	0.08217
2025-07-21 13:33:31	118	0.075275
2025-07-21 13:33:32	119	0.077573
2025-07-21 13:33:33	120	0.071336
2025-07-21 13:33:33	120	0.069366
2025-07-21 13:33:34	121	0.073962
2025-07-21 13:33:35	122	0.068709
2025-07-21 13:33:36	123	0.053608
2025-07-21 13:33:37	124	0.056234
2025-07-21 13:33:39	126	0.068709
2025-07-21 13:33:40	127	0.073634
2025-07-21 13:33:40	127	0.066083
2025-07-21 13:33:42	129	0.05886
2025-07-21 13:33:42	129	0.052951
2025-07-21 13:33:43	130	0.048026
2025-07-21 13:33:44	131	0.053608
2025-07-21 13:33:45	132	0.064113
2025-07-21 13:33:46	133	0.06477
2025-07-21 13:33:47	134	0.064113
2025-07-21 13:33:48	135	0.066411
2025-07-21 13:33:49	136	0.069038
2025-07-21 13:33:50	137	0.068053
2025-07-21 13:33:51	138	0.069694
2025-07-21 13:33:52	139	0.070351
2025-07-21 13:33:53	140	0.075932
2025-07-21 13:33:54	141	0.072977
2025-07-21 13:33:55	142	0.076589
2025-07-21 13:33:56	143	0.067068
2025-07-21 13:33:57	144	0.070351
2025-07-21 13:33:58	145	0.07626
2025-07-21 13:33:59	146	0.067724
2025-07-21 13:34:00	147	0.075275
2025-07-21 13:34:01	148	0.068709
2025-07-21 13:34:02	149	0.070679
2025-07-21 13:34:03	150	0.068381
2025-07-21 13:34:04	151	0.075275
2025-07-21 13:34:05	152	0.067724
2025-07-21 13:34:06	153	0.069366
2025-07-21 13:34:07	154	0.071336
2025-07-21 13:34:08	155	0.072649
2025-07-21 13:34:09	156	0.073962
2025-07-21 13:34:10	157	0.073962
2025-07-21 13:34:11	158	0.069366
2025-07-21 13:34:12	159	0.069694
2025-07-21 13:34:13	160	0.073306
2025-07-21 13:34:14	161	0.075932
2025-07-21 13:34:15	162	0.075604
2025-07-21 13:34:16	163	0.069038
2025-07-21 13:34:17	164	0.073634
2025-07-21 13:34:18	165	0.070023
2025-07-21 13:34:19	166	0.072977
2025-07-21 13:34:20	167	0.069694
2025-07-21 13:34:21	168	0.073634
2025-07-21 13:34:22	169	0.074619
2025-07-21 13:34:23	170	0.070351
2025-07-21 13:34:24	171	0.069038
2025-07-21 13:34:25	172	0.072977
2025-07-21 13:34:26	173	0.071664
2025-07-21 13:34:27	174	0.073962
2025-07-21 13:34:28	175	0.072649
2025-07-21 13:34:29	176	0.065426
2025-07-21 13:34:30	177	0.069694
2025-07-21 13:34:31	178	0.068053
2025-07-21 13:34:32	179	0.069694
2025-07-21 13:34:33	180	0.06674
2025-07-21 13:34:34	181	0.07429
2025-07-21 13:34:35	182	0.071992
2025-07-21 13:34:36	183	0.068381
2025-07-21 13:34:37	184	0.073962
2025-07-21 13:34:38	185	0.074947
2025-07-21 13:34:39	186	0.071992
2025-07-21 13:34:40	187	0.068381
2025-07-21 13:34:41	188	0.073634
2025-07-21 13:34:42	189	0.067068
2025-07-21 13:34:43	190	0.068053
2025-07-21 13:34:44	191	0.073306
2025-07-21 13:34:45	192	0.06477
2025-07-21 13:34:46	193	0.073962
2025-07-21 13:34:47	194	0.072321
2025-07-21 13:34:48	195	0.067724
2025-07-21 13:34:49	196	0.067068
2025-07-21 13:34:50	197	0.075932
2025-07-21 13:34:51	198	0.071664
2025-07-21 13:34:52	199	0.066083
2025-07-21 13:34:54	201	0.06477
2025-07-21 13:34:54	201	0.07429
2025-07-21 13:34:55	202	0.070023
2025-07-21 13:34:56	203	0.070351
2025-07-21 13:34:57	204	0.062472
2025-07-21 13:34:58	205	0.07429
2025-07-21 13:34:59	206	0.072649
2025-07-21 13:35:00	207	0.067724
2025-07-21 13:35:01	208	0.072649
2025-07-21 13:35:02	209	0.070023
2025-07-21 13:35:03	210	0.070351
2025-07-21 13:35:04	211	0.069366
2025-07-21 13:35:05	212	0.071336
2025-07-21 13:35:06	213	0.069366
2025-07-21 13:35:07	214	0.076917
2025-07-21 13:35:08	215	0.068709
2025-07-21 13:35:09	216	0.07626
2025-07-21 13:35:10	217	0.07429
2025-07-21 13:35:11	218	0.063785
2025-07-21 13:35:12	219	0.073962
2025-07-21 13:35:13	220	0.07823
2025-07-21 13:35:14	221	0.071664
2025-07-21 13:35:15	222	0.072649
2025-07-21 13:35:16	223	0.073634
2025-07-21 13:35:17	224	0.06674
2025-07-21 13:35:18	225	0.068053
2025-07-21 13:35:19	226	0.069366
2025-07-21 13:35:20	227	0.071664
2025-07-21 13:35:21	228	0.07429
2025-07-21 13:35:22	229	0.074619
2025-07-21 13:35:23	230	0.068381
2025-07-21 13:35:24	231	0.071007
2025-07-21 13:35:25	232	0.070679
2025-07-21 13:35:26	233	0.067068
2025-07-21 13:35:27	234	0.069366
2025-07-21 13:35:28	235	0.070679
2025-07-21 13:35:29	236	0.073306
2025-07-21 13:35:30	237	0.067724
2025-07-21 13:35:31	238	0.075275
2025-07-21 13:35:32	239	0.071336
2025-07-21 13:35:33	240	0.069038
2025-07-21 13:35:34	241	0.070351
2025-07-21 13:35:35	242	0.072649
2025-07-21 13:35:36	243	0.071992
2025-07-21 13:35:37	244	0.069366
2025-07-21 13:35:38	245	0.07429
2025-07-21 13:35:39	246	0.070679
2025-07-21 13:35:40	247	0.076589
2025-07-21 13:35:41	248	0.071992
2025-07-21 13:35:42	249	0.066411
2025-07-21 13:35:43	250	0.066411
2025-07-21 13:35:44	251	0.071336
2025-07-21 13:35:45	252	0.068053
2025-07-21 13:35:45	252	0.068709
2025-07-21 13:35:47	254	0.077902
2025-07-21 13:35:48	255	0.07429
2025-07-21 13:35:48	255	0.070679
2025-07-21 13:35:49	256	0.071664
2025-07-21 13:35:50	257	0.072321
2025-07-21 13:35:52	259	0.074619
2025-07-21 13:35:53	260	0.068709
2025-07-21 13:35:53	260	0.066083
2025-07-21 13:35:54	261	0.066083
2025-07-21 13:35:55	262	0.070351
2025-07-21 13:35:56	263	0.069366
2025-07-21 13:35:58	265	0.07429
2025-07-21 13:35:59	266	0.068709
2025-07-21 13:36:00	267	0.072321
2025-07-21 13:36:00	267	0.073634
2025-07-21 13:36:01	268	0.065755
2025-07-21 13:36:02	269	0.071664
2025-07-21 13:36:03	270	0.074619
2025-07-21 13:36:04	271	0.071664
2025-07-21 13:36:05	272	0.068709
2025-07-21 13:36:06	273	0.076917
2025-07-21 13:36:07	274	0.065098
2025-07-21 13:36:08	275	0.071664
2025-07-21 13:36:09	276	0.070679
2025-07-21 13:36:10	277	0.070679
2025-07-21 13:36:11	278	0.068709
2025-07-21 13:36:12	279	0.073306
2025-07-21 13:36:13	280	0.071007
2025-07-21 13:36:14	281	0.072649
2025-07-21 13:36:15	282	0.070351
2025-07-21 13:36:16	283	0.066083
2025-07-21 13:36:17	284	0.073306
2025-07-21 13:36:18	285	0.069038
2025-07-21 13:36:19	286	0.067396
2025-07-21 13:36:19	286	0.075604
2025-07-21 13:36:20	287	0.070679
2025-07-21 13:36:21	288	0.068053
2025-07-21 13:36:22	289	0.069038
2025-07-21 13:36:24	291	0.068709
2025-07-21 13:36:25	292	0.068381
2025-07-21 13:36:25	292	0.072977
2025-07-21 13:36:26	293	0.069038
2025-07-21 13:36:27	294	0.073306
2025-07-21 13:36:28	295	0.072321
2025-07-21 13:36:29	296	0.075932
2025-07-21 13:36:30	297	0.073306
2025-07-21 13:36:31	298	0.073962
2025-07-21 13:36:32	299	0.071007
2025-07-21 13:36:33	300	0.072321
2025-07-21 13:36:34	301	0.072977
2025-07-21 13:36:35	302	0.069366
2025-07-21 13:36:36	303	0.068709
2025-07-21 13:36:37	304	0.07429
2025-07-21 13:36:38	305	0.069366
2025-07-21 13:36:39	306	0.071992
2025-07-21 13:36:40	307	0.071336
2025-07-21 13:36:41	308	0.071664
2025-07-21 13:36:42	309	0.073962
2025-07-21 13:36:43	310	0.071007
2025-07-21 13:36:44	311	0.068053
2025-07-21 13:36:45	312	0.073634
2025-07-21 13:36:45	312	0.07429
2025-07-21 13:36:46	313	0.075275
2025-07-21 13:36:47	314	0.072321
2025-07-21 13:36:49	316	0.071664
2025-07-21 13:36:49	316	0.069694
2025-07-21 13:36:50	317	0.069694
2025-07-21 13:36:51	318	0.06674
2025-07-21 13:36:52	319	0.073306
2025-07-21 13:36:53	320	0.070023
2025-07-21 13:36:54	321	0.071664
2025-07-21 13:36:55	322	0.065426
2025-07-21 13:36:56	323	0.070351
2025-07-21 13:36:57	324	0.071007
2025-07-21 13:36:58	325	0.067396
2025-07-21 13:36:59	326	0.071007
2025-07-21 13:37:00	327	0.067068
2025-07-21 13:37:01	328	0.072649
2025-07-21 13:37:02	329	0.075275
2025-07-21 13:37:03	330	0.068709
2025-07-21 13:37:04	331	0.070023
2025-07-21 13:37:05	332	0.072649
2025-07-21 13:37:06	333	0.068381
2025-07-21 13:37:07	334	0.065755
2025-07-21 13:37:08	335	0.068381
2025-07-21 13:37:09	336	0.066411
2025-07-21 13:37:09	336	0.072321
2025-07-21 13:37:11	338	0.073634
2025-07-21 13:37:12	339	0.05886
2025-07-21 13:37:12	339	0.062472
2025-07-21 13:37:13	340	0.07429
2025-07-21 13:37:14	341	0.079543
2025-07-21 13:37:15	342	0.086766
2025-07-21 13:37:16	343	0.100226
2025-07-21 13:37:17	344	0.110403
2025-07-21 13:37:18	345	0.137981
2025-07-21 13:37:19	346	0.182301
2025-07-21 13:37:20	347	0.231218
2025-07-21 13:37:21	348	0.292938
2025-07-21 13:37:22	349	0.355644
2025-07-21 13:37:23	350	0.409157
2025-07-21 13:37:24	351	0.454462
2025-07-21 13:37:25	352	0.504364
2025-07-21 13:37:26	353	0.519465
2025-07-21 13:37:27	354	0.536209
2025-07-21 13:37:28	355	0.549997
2025-07-21 13:37:29	356	0.552295
2025-07-21 13:37:30	357	0.558205
2025-07-21 13:37:31	358	0.546058
2025-07-21 13:37:32	359	0.539163
2025-07-21 13:37:33	360	0.532926
2025-07-21 13:37:34	361	0.526688
2025-07-21 13:37:35	362	0.509616
2025-07-21 13:37:36	363	0.497141
2025-07-21 13:37:37	364	0.483681
2025-07-21 13:37:38	365	0.472519
2025-07-21 13:37:39	366	0.457088
2025-07-21 13:37:40	367	0.442315
2025-07-21 13:37:41	368	0.430496
2025-07-21 13:37:42	369	0.42196
2025-07-21 13:37:43	370	0.402919
2025-07-21 13:37:43	370	0.39307
2025-07-21 13:37:45	372	0.381251
2025-07-21 13:37:46	373	0.368447
2025-07-21 13:37:47	374	0.354987
2025-07-21 13:37:48	375	0.341198
2025-07-21 13:37:49	376	0.329708
2025-07-21 13:37:50	377	0.316576
2025-07-21 13:37:50	377	0.307384
2025-07-21 13:37:51	378	0.295565
2025-07-21 13:37:52	379	0.283089
2025-07-21 13:37:53	380	0.274554
2025-07-21 13:37:54	381	0.26175
2025-07-21 13:37:55	382	0.246976
2025-07-21 13:37:56	383	0.239097
2025-07-21 13:37:57	384	0.231546
2025-07-21 13:37:58	385	0.214803
2025-07-21 13:37:59	386	0.213818
2025-07-21 13:38:00	387	0.197731
2025-07-21 13:38:01	388	0.19215
2025-07-21 13:38:02	389	0.184271
2025-07-21 13:38:03	390	0.179346
2025-07-21 13:38:04	391	0.169826
2025-07-21 13:38:05	392	0.156037
2025-07-21 13:38:06	393	0.152754
2025-07-21 13:38:07	394	0.14586
2025-07-21 13:38:08	395	0.135026
2025-07-21 13:38:09	396	0.132071
2025-07-21 13:38:11	398	0.124849
2025-07-21 13:38:12	399	0.120581
2025-07-21 13:38:12	399	0.110403
2025-07-21 13:38:14	401	0.105151
2025-07-21 13:38:14	401	0.104494
2025-07-21 13:38:15	402	0.104166
2025-07-21 13:38:16	403	0.100554
2025-07-21 13:38:17	404	0.093332
2025-07-21 13:38:19	406	0.086438
2025-07-21 13:38:19	406	0.09169
2025-07-21 13:38:20	407	0.083155
2025-07-21 13:38:22	409	0.087422
2025-07-21 13:38:22	409	0.081513
2025-07-21 13:38:23	410	0.082826
2025-07-21 13:38:24	411	0.079872
2025-07-21 13:38:25	412	0.072977
2025-07-21 13:38:27	414	0.073634
2025-07-21 13:38:27	414	0.071007
2025-07-21 13:38:29	416	0.075932
2025-07-21 13:38:30	417	0.081513
2025-07-21 13:38:31	418	0.07626
2025-07-21 13:38:32	419	0.076917
2025-07-21 13:38:33	420	0.069694
2025-07-21 13:38:34	421	0.071992
2025-07-21 13:38:35	422	0.073962
2025-07-21 13:38:36	423	0.067396
2025-07-21 13:38:37	424	0.077573
2025-07-21 13:38:38	425	0.070679
2025-07-21 13:38:39	426	0.071992
2025-07-21 13:38:40	427	0.072977
2025-07-21 13:38:41	428	0.069366
2025-07-21 13:38:42	429	0.070023
2025-07-21 13:38:43	430	0.068053
2025-07-21 13:38:45	432	0.071336
2025-07-21 13:38:46	433	0.07429
2025-07-21 13:38:47	434	0.07626
2025-07-21 13:38:48	435	0.063128
2025-07-21 13:38:49	436	0.077245
2025-07-21 13:38:50	437	0.065098
2025-07-21 13:38:51	438	0.069038
2025-07-21 13:38:52	439	0.068381
2025-07-21 13:38:53	440	0.072321
2025-07-21 13:38:54	441	0.075275
2025-07-21 13:38:55	442	0.067396
2025-07-21 13:38:56	443	0.075932
2025-07-21 13:38:57	444	0.068709
2025-07-21 13:38:58	445	0.072977
2025-07-21 13:38:59	446	0.068053
2025-07-21 13:39:00	447	0.070023
2025-07-21 13:39:01	448	0.068381
2025-07-21 13:39:02	449	0.071664
2025-07-21 13:39:03	450	0.068709
2025-07-21 13:39:04	451	0.073306
2025-07-21 13:39:05	452	0.072649
2025-07-21 13:39:06	453	0.074947
2025-07-21 13:39:07	454	0.072977
2025-07-21 13:39:08	455	0.07429
2025-07-21 13:39:09	456	0.07626
2025-07-21 13:39:10	457	0.069038
2025-07-21 13:39:11	458	0.075604
2025-07-21 13:39:12	459	0.072977
2025-07-21 13:39:13	460	0.069038
2025-07-21 13:39:14	461	0.073306
2025-07-21 13:39:15	462	0.066411
2025-07-21 13:39:16	463	0.068709
2025-07-21 13:39:17	464	0.068381
2025-07-21 13:39:18	465	0.069366
2025-07-21 13:39:19	466	0.071336
2025-07-21 13:39:20	467	0.070351
2025-07-21 13:39:21	468	0.068709
2025-07-21 13:39:22	469	0.076589
2025-07-21 13:39:23	470	0.077245
2025-07-21 13:39:24	471	0.072321
2025-07-21 13:39:25	472	0.069366
2025-07-21 13:39:26	473	0.075275
2025-07-21 13:39:28	475	0.071664
2025-07-21 13:39:28	475	0.072649
2025-07-21 13:39:30	477	0.071992
2025-07-21 13:39:30	477	0.069694
2025-07-21 13:39:31	478	0.071336
2025-07-21 13:39:32	479	0.071007
2025-07-21 13:39:33	480	0.076917
2025-07-21 13:39:34	481	0.070679
2025-07-21 13:39:35	482	0.071007
2025-07-21 13:39:36	483	0.072977
2025-07-21 13:39:38	485	0.069694
2025-07-21 13:39:38	485	0.073634
2025-07-21 13:39:39	486	0.072977
2025-07-21 13:39:40	487	0.077245
2025-07-21 13:39:42	489	0.064113
2025-07-21 13:39:43	490	0.073306
2025-07-21 13:39:44	491	0.073962
2025-07-21 13:39:45	492	0.07626
2025-07-21 13:39:46	493	0.07429
2025-07-21 13:39:46	493	0.072977
2025-07-21 13:39:47	494	0.067724
2025-07-21 13:39:48	495	0.074619
2025-07-21 13:39:50	497	0.073306
2025-07-21 13:39:51	498	0.072649
2025-07-21 13:39:51	498	0.072977
2025-07-21 13:39:53	500	0.074947
2025-07-21 13:39:54	501	0.073306
2025-07-21 13:39:54	501	0.072321
2025-07-21 13:39:55	502	0.068053
2025-07-21 13:39:57	504	0.071336
2025-07-21 13:39:58	505	0.070351
2025-07-21 13:39:59	506	0.072649
2025-07-21 13:40:00	507	0.077902
2025-07-21 13:40:01	508	0.072321
2025-07-21 13:40:02	509	0.071336
2025-07-21 13:40:03	510	0.074947
2025-07-21 13:40:04	511	0.071992
2025-07-21 13:40:05	512	0.072321
2025-07-21 13:40:06	513	0.070023
2025-07-21 13:40:07	514	0.070351
2025-07-21 13:40:08	515	0.069038
2025-07-21 13:40:09	516	0.070023
2025-07-21 13:40:09	516	0.073634
2025-07-21 13:40:11	518	0.076589
2025-07-21 13:40:11	518	0.073306
2025-07-21 13:40:12	519	0.071336
2025-07-21 13:40:13	520	0.073306
2025-07-21 13:40:14	521	0.072649
2025-07-21 13:40:16	523	0.073306
2025-07-21 13:40:17	524	0.072977
2025-07-21 13:40:18	525	0.07429
2025-07-21 13:40:19	526	0.072649
2025-07-21 13:40:20	527	0.071992
2025-07-21 13:40:21	528	0.069038
2025-07-21 13:40:21	528	0.074947
2025-07-21 13:40:22	529	0.069038
2025-07-21 13:40:23	530	0.068053
2025-07-21 13:40:24	531	0.070351
2025-07-21 13:40:25	532	0.072321
2025-07-21 13:40:26	533	0.071007
2025-07-21 13:40:27	534	0.068709
2025-07-21 13:40:28	535	0.072977
2025-07-21 13:40:29	536	0.072649
2025-07-21 13:40:30	537	0.071992
2025-07-21 13:40:31	538	0.067068
2025-07-21 13:40:32	539	0.069694
2025-07-21 13:40:33	540	0.071664
2025-07-21 13:40:34	541	0.071007
2025-07-21 13:40:35	542	0.07626
2025-07-21 13:40:36	543	0.075604
2025-07-21 13:40:37	544	0.072321
2025-07-21 13:40:38	545	0.06674
2025-07-21 13:40:39	546	0.073962
2025-07-21 13:40:40	547	0.069694
2025-07-21 13:40:40	547	0.072321
2025-07-21 13:40:42	549	0.073634
2025-07-21 13:40:43	550	0.068381
2025-07-21 13:40:43	550	0.069366
2025-07-21 13:40:45	552	0.07626
2025-07-21 13:40:46	553	0.072649
2025-07-21 13:40:46	553	0.065426
2025-07-21 13:40:47	554	0.071664
2025-07-21 13:40:48	555	0.072977
2025-07-21 13:40:50	557	0.068053
2025-07-21 13:40:51	558	0.072649
2025-07-21 13:40:51	558	0.074947
2025-07-21 13:40:52	559	0.073962
2025-07-21 13:40:54	561	0.068709
2025-07-21 13:40:54	561	0.070023
2025-07-21 13:40:55	562	0.073634
2025-07-21 13:40:56	563	0.068053
2025-07-21 13:40:57	564	0.069694
2025-07-21 13:40:58	565	0.068381
2025-07-21 13:40:59	566	0.075932
2025-07-21 13:41:00	567	0.070679
2025-07-21 13:41:01	568	0.073634
2025-07-21 13:41:02	569	0.075275
2025-07-21 13:41:03	570	0.071664
2025-07-21 13:41:04	571	0.076917
2025-07-21 13:41:05	572	0.067068
2025-07-21 13:41:06	573	0.078558
2025-07-21 13:41:07	574	0.071007
2025-07-21 13:41:08	575	0.074619
2025-07-21 13:41:09	576	0.069366
2025-07-21 13:41:10	577	0.075932
2025-07-21 13:41:11	578	0.072649
2025-07-21 13:41:12	579	0.072977
2025-07-21 13:41:13	580	0.074619
2025-07-21 13:41:14	581	0.069694
2025-07-21 13:41:15	582	0.071336
2025-07-21 13:41:16	583	0.073634
2025-07-21 13:41:17	584	0.067068
2025-07-21 13:41:18	585	0.072977
2025-07-21 13:41:19	586	0.071992
2025-07-21 13:41:20	587	0.067396
2025-07-21 13:41:21	588	0.071664
2025-07-21 13:41:22	589	0.074947
2025-07-21 13:41:23	590	0.071336
2025-07-21 13:41:23	590	0.073634
2025-07-21 13:41:25	592	0.070023
2025-07-21 13:41:25	592	0.073634
2025-07-21 13:41:27	594	0.072977
2025-07-21 13:41:27	594	0.070351
2025-07-21 13:41:28	595	0.072977
2025-07-21 13:41:29	596	0.070679
2025-07-21 13:41:30	597	0.070351
2025-07-21 13:41:32	599	0.067724
2025-07-21 13:41:32	599	0.071007
2025-07-21 13:41:33	600	0.071007
2025-07-21 13:41:34	601	0.073634
2025-07-21 13:41:35	602	0.070351
2025-07-21 13:41:36	603	0.070023
2025-07-21 13:41:37	604	0.069694
2025-07-21 13:41:38	605	0.071336
2025-07-21 13:41:39	606	0.075275
2025-07-21 13:41:40	607	0.073634
2025-07-21 13:41:41	608	0.075604
2025-07-21 13:41:42	609	0.068053
2025-07-21 13:41:43	610	0.067724
2025-07-21 13:41:44	611	0.072977
2025-07-21 13:41:45	612	0.072321
2025-07-21 13:41:46	613	0.070679
2025-07-21 13:41:47	614	0.071992
2025-07-21 13:41:48	615	0.074947
2025-07-21 13:41:49	616	0.067068
2025-07-21 13:41:49	616	0.075604
2025-07-21 13:41:51	618	0.073962
2025-07-21 13:41:52	619	0.064441
2025-07-21 13:41:53	620	0.074619
2025-07-21 13:41:54	621	0.068709
2025-07-21 13:41:54	621	0.071336
2025-07-21 13:41:55	622	0.072321
2025-07-21 13:41:56	623	0.073634
2025-07-21 13:41:57	624	0.073634
2025-07-21 13:41:58	625	0.075932
2025-07-21 13:41:59	626	0.071007
2025-07-21 13:42:00	627	0.072321
2025-07-21 13:42:01	628	0.075275
2025-07-21 13:42:02	629	0.071992
2025-07-21 13:42:03	630	0.07429
2025-07-21 13:42:04	631	0.070351
2025-07-21 13:42:05	632	0.073962
2025-07-21 13:42:06	633	0.073962
2025-07-21 13:42:07	634	0.070023
2025-07-21 13:42:08	635	0.074947
2025-07-21 13:42:09	636	0.072649
2025-07-21 13:42:10	637	0.07429
2025-07-21 13:42:11	638	0.067396
2025-07-21 13:42:12	639	0.071007
2025-07-21 13:42:13	640	0.072649
2025-07-21 13:42:14	641	0.06674
2025-07-21 13:42:15	642	0.072977
2025-07-21 13:42:16	643	0.072321
2025-07-21 13:42:17	644	0.071992
2025-07-21 13:42:18	645	0.068709
2025-07-21 13:42:19	646	0.073306
2025-07-21 13:42:20	647	0.065755
2025-07-21 13:42:20	647	0.070023
2025-07-21 13:42:21	648	0.07429
2025-07-21 13:42:22	649	0.068053
2025-07-21 13:42:23	650	0.073306
2025-07-21 13:42:25	652	0.072321
2025-07-21 13:42:25	652	0.067724
2025-07-21 13:42:27	654	0.069038
2025-07-21 13:42:28	655	0.070679
2025-07-21 13:42:28	655	0.068709
2025-07-21 13:42:30	657	0.069694
2025-07-21 13:42:31	658	0.075604
2025-07-21 13:42:32	659	0.068053
2025-07-21 13:42:33	660	0.069038
2025-07-21 13:42:34	661	0.071664
2025-07-21 13:42:35	662	0.069694
2025-07-21 13:42:36	663	0.070023
2025-07-21 13:42:37	664	0.068709
2025-07-21 13:42:38	665	0.071992
2025-07-21 13:42:39	666	0.070351
2025-07-21 13:42:40	667	0.067724
2025-07-21 13:42:41	668	0.069694
2025-07-21 13:42:42	669	0.07429
2025-07-21 13:42:43	670	0.079215
2025-07-21 13:42:44	671	0.071336
2025-07-21 13:42:45	672	0.075275
2025-07-21 13:42:46	673	0.068709
2025-07-21 13:42:47	674	0.069366
2025-07-21 13:42:48	675	0.073306
2025-07-21 13:42:49	676	0.072321
2025-07-21 13:42:50	677	0.067396
2025-07-21 13:42:51	678	0.071336
2025-07-21 13:42:52	679	0.070679
2025-07-21 13:42:53	680	0.075604
2025-07-21 13:42:54	681	0.074619
2025-07-21 13:42:55	682	0.071336
2025-07-21 13:42:56	683	0.070023
2025-07-21 13:42:57	684	0.071664
2025-07-21 13:42:58	685	0.07429
2025-07-21 13:42:59	686	0.071336
2025-07-21 13:43:00	687	0.073634
2025-07-21 13:43:01	688	0.074619
2025-07-21 13:43:02	689	0.070679
2025-07-21 13:43:03	690	0.062472
2025-07-21 13:43:04	691	0.070023
2025-07-21 13:43:05	692	0.068709
2025-07-21 13:43:06	693	0.07429
2025-07-21 13:43:07	694	0.065426
2025-07-21 13:43:08	695	0.071664
2025-07-21 13:43:09	696	0.074619
2025-07-21 13:43:10	697	0.071336
2025-07-21 13:43:11	698	0.06674
2025-07-21 13:43:12	699	0.072977
2025-07-21 13:43:13	700	0.068381
2025-07-21 13:43:14	701	0.071664
2025-07-21 13:43:15	702	0.069038
2025-07-21 13:43:16	703	0.070023
2025-07-21 13:43:17	704	0.068709
2025-07-21 13:43:18	705	0.07429
2025-07-21 13:43:19	706	0.071336
2025-07-21 13:43:20	707	0.067396
2025-07-21 13:43:21	708	0.065098
2025-07-21 13:43:22	709	0.074619
2025-07-21 13:43:23	710	0.072321
2025-07-21 13:43:24	711	0.075604
2025-07-21 13:43:25	712	0.073306
2025-07-21 13:43:26	713	0.067724
2025-07-21 13:43:27	714	0.074947
2025-07-21 13:43:28	715	0.069038
2025-07-21 13:43:29	716	0.079215
2025-07-21 13:43:30	717	0.071336
2025-07-21 13:43:31	718	0.074619
2025-07-21 13:43:32	719	0.071664
2025-07-21 13:43:33	720	0.073634
2025-07-21 13:43:34	721	0.075604
2025-07-21 13:43:35	722	0.068709
2025-07-21 13:43:36	723	0.071336
2025-07-21 13:43:37	724	0.071664
2025-07-21 13:43:38	725	0.071336
2025-07-21 13:43:39	726	0.070679
2025-07-21 13:43:40	727	0.070023
2025-07-21 13:43:41	728	0.072321
2025-07-21 13:43:42	729	0.069366
2025-07-21 13:43:43	730	0.070679
2025-07-21 13:43:44	731	0.071992
2025-07-21 13:43:45	732	0.073306
2025-07-21 13:43:46	733	0.069694
2025-07-21 13:43:47	734	0.071336
2025-07-21 13:43:48	735	0.068709
2025-07-21 13:43:49	736	0.071336
2025-07-21 13:43:50	737	0.071336
2025-07-21 13:43:51	738	0.070023
2025-07-21 13:43:52	739	0.071664
2025-07-21 13:43:53	740	0.073962
2025-07-21 13:43:54	741	0.073962
2025-07-21 13:43:55	742	0.074947
2025-07-21 13:43:56	743	0.072977
2025-07-21 13:43:57	744	0.072649
2025-07-21 13:43:58	745	0.070679
2025-07-21 13:43:59	746	0.071664
2025-07-21 13:44:00	747	0.074947
2025-07-21 13:44:01	748	0.065098
2025-07-21 13:44:02	749	0.073962
2025-07-21 13:44:03	750	0.072321
2025-07-21 13:44:04	751	0.072977
2025-07-21 13:44:05	752	0.071992
2025-07-21 13:44:06	753	0.069366
2025-07-21 13:44:07	754	0.072321
2025-07-21 13:44:08	755	0.07429
2025-07-21 13:44:09	756	0.070351
2025-07-21 13:44:10	757	0.066083
2025-07-21 13:44:10	757	0.07429
2025-07-21 13:44:11	758	0.071336
2025-07-21 13:44:12	759	0.072649
2025-07-21 13:44:14	761	0.068709
2025-07-21 13:44:15	762	0.067068
2025-07-21 13:44:16	763	0.068709
2025-07-21 13:44:16	763	0.071992
2025-07-21 13:44:17	764	0.067724
2025-07-21 13:44:18	765	0.070023
2025-07-21 13:44:19	766	0.071992
2025-07-21 13:44:20	767	0.069038
2025-07-21 13:44:22	769	0.071992
2025-07-21 13:44:22	769	0.070679
2025-07-21 13:44:24	771	0.070023
2025-07-21 13:44:25	772	0.071336
2025-07-21 13:44:25	772	0.071336
2025-07-21 13:44:27	774	0.072977
2025-07-21 13:44:27	774	0.070679
2025-07-21 13:44:29	776	0.070679
2025-07-21 13:44:30	777	0.068053
2025-07-21 13:44:31	778	0.067068
2025-07-21 13:44:32	779	0.069366
2025-07-21 13:44:33	780	0.064441
2025-07-21 13:44:34	781	0.066411
2025-07-21 13:44:35	782	0.07429
2025-07-21 13:44:35	782	0.068709
2025-07-21 13:44:36	783	0.076589
2025-07-21 13:44:37	784	0.070351
2025-07-21 13:44:38	785	0.072321
2025-07-21 13:44:40	787	0.068053
2025-07-21 13:44:40	787	0.067724
2025-07-21 13:44:41	788	0.070351
2025-07-21 13:44:42	789	0.069038
2025-07-21 13:44:43	790	0.070679
2025-07-21 13:44:44	791	0.071992
2025-07-21 13:44:45	792	0.068709
2025-07-21 13:44:46	793	0.075275
2025-07-21 13:44:48	795	0.073634
2025-07-21 13:44:49	796	0.070679
2025-07-21 13:44:49	796	0.071992
2025-07-21 13:44:50	797	0.073306
2025-07-21 13:44:51	798	0.072649
2025-07-21 13:44:52	799	0.072649
2025-07-21 13:44:53	800	0.070351
2025-07-21 13:44:54	801	0.071664
2025-07-21 13:44:56	803	0.072977
2025-07-21 13:44:57	804	0.069038
2025-07-21 13:44:58	805	0.072321
2025-07-21 13:44:59	806	0.072977
2025-07-21 13:44:59	806	0.065755
2025-07-21 13:45:00	807	0.068053
2025-07-21 13:45:01	808	0.069366
2025-07-21 13:45:02	809	0.069694
2025-07-21 13:45:03	810	0.068053
2025-07-21 13:45:04	811	0.069366
2025-07-21 13:45:05	812	0.071007
2025-07-21 13:45:06	813	0.072649
2025-07-21 13:45:07	814	0.067724
2025-07-21 13:45:08	815	0.071992
2025-07-21 13:45:09	816	0.069694
2025-07-21 13:45:10	817	0.069694
2025-07-21 13:45:11	818	0.070023
2025-07-21 13:45:12	819	0.067068
2025-07-21 13:45:13	820	0.070351
2025-07-21 13:45:14	821	0.067396
2025-07-21 13:45:15	822	0.070351
2025-07-21 13:45:16	823	0.065755
2025-07-21 13:45:17	824	0.069366
2025-07-21 13:45:18	825	0.072649
2025-07-21 13:45:19	826	0.070023
2025-07-21 13:45:20	827	0.074947
2025-07-21 13:45:21	828	0.068709
2025-07-21 13:45:22	829	0.067724
2025-07-21 13:45:23	830	0.067396
2025-07-21 13:45:24	831	0.069694
2025-07-21 13:45:24	831	0.073306
2025-07-21 13:45:26	833	0.074619
2025-07-21 13:45:27	834	0.071664
2025-07-21 13:45:27	834	0.066411
2025-07-21 13:45:28	835	0.074619
2025-07-21 13:45:29	836	0.068053
2025-07-21 13:45:30	837	0.074619
2025-07-21 13:45:31	838	0.066083
2025-07-21 13:45:32	839	0.071992
2025-07-21 13:45:33	840	0.07429
2025-07-21 13:45:34	841	0.065098
2025-07-21 13:45:35	842	0.071992
2025-07-21 13:45:36	843	0.065755
2025-07-21 13:45:37	844	0.070351
2025-07-21 13:45:38	845	0.070023
2025-07-21 13:45:39	846	0.062143
2025-07-21 13:45:40	847	0.071664
2025-07-21 13:45:41	848	0.071336
2025-07-21 13:45:42	849	0.069694
2025-07-21 13:45:43	850	0.067396
2025-07-21 13:45:44	851	0.073634
2025-07-21 13:45:45	852	0.071664
2025-07-21 13:45:46	853	0.071664
2025-07-21 13:45:47	854	0.069366
2025-07-21 13:45:47	854	0.068053
2025-07-21 13:45:49	856	0.073634
2025-07-21 13:45:50	857	0.067068
2025-07-21 13:45:50	857	0.070679
2025-07-21 13:45:51	858	0.072649
2025-07-21 13:45:52	859	0.073634
2025-07-21 13:45:53	860	0.071336
2025-07-21 13:45:55	862	0.073962
2025-07-21 13:45:55	862	0.070351
2025-07-21 13:45:56	863	0.073306
2025-07-21 13:45:57	864	0.071992
2025-07-21 13:45:58	865	0.067724
2025-07-21 13:45:59	866	0.067396
2025-07-21 13:46:00	867	0.069366
2025-07-21 13:46:01	868	0.069366
2025-07-21 13:46:02	869	0.072321
2025-07-21 13:46:03	870	0.076917
2025-07-21 13:46:04	871	0.071664
2025-07-21 13:46:05	872	0.069366
2025-07-21 13:46:06	873	0.074619
2025-07-21 13:46:07	874	0.071664
2025-07-21 13:46:08	875	0.067724
2025-07-21 13:46:09	876	0.069694
2025-07-21 13:46:10	877	0.06477
2025-07-21 13:46:11	878	0.072321
2025-07-21 13:46:12	879	0.068053
2025-07-21 13:46:13	880	0.075275
2025-07-21 13:46:14	881	0.069366
2025-07-21 13:46:14	881	0.070023
2025-07-21 13:46:16	883	0.071007
2025-07-21 13:46:16	883	0.072649
2025-07-21 13:46:17	884	0.070679
2025-07-21 13:46:18	885	0.071992
2025-07-21 13:46:19	886	0.07429
2025-07-21 13:46:20	887	0.072649
2025-07-21 13:46:22	889	0.074947
2025-07-21 13:46:22	889	0.070351
2025-07-21 13:46:23	890	0.069694
2025-07-21 13:46:24	891	0.071992
2025-07-21 13:46:25	892	0.070351
2025-07-21 13:46:26	893	0.072977
2025-07-21 13:46:27	894	0.070351
2025-07-21 13:46:28	895	0.068381
2025-07-21 13:46:29	896	0.075604
2025-07-21 13:46:30	897	0.069366
2025-07-21 13:46:31	898	0.067724
2025-07-21 13:46:32	899	0.072649
2025-07-21 13:46:33	900	0.070679
2025-07-21 13:46:34	901	0.070351
2025-07-21 13:46:35	902	0.074947
2025-07-21 13:46:36	903	0.071007
2025-07-21 13:46:37	904	0.076589
2025-07-21 13:46:38	905	0.070351
2025-07-21 13:46:39	906	0.071007
2025-07-21 13:46:40	907	0.071664
2025-07-21 13:46:40	907	0.069694
2025-07-21 13:46:42	909	0.067724
2025-07-21 13:46:42	909	0.070679
2025-07-21 13:46:44	911	0.072977
2025-07-21 13:46:44	911	0.071336
2025-07-21 13:46:45	912	0.072649
2025-07-21 13:46:46	913	0.068709
2025-07-21 13:46:47	914	0.068709
2025-07-21 13:46:48	915	0.074619
2025-07-21 13:46:49	916	0.067724
2025-07-21 13:46:50	917	0.068381
2025-07-21 13:46:51	918	0.067068
2025-07-21 13:46:52	919	0.07429
2025-07-21 13:46:53	920	0.068709
2025-07-21 13:46:54	921	0.072977
2025-07-21 13:46:55	922	0.072321
2025-07-21 13:46:56	923	0.070679
2025-07-21 13:46:57	924	0.071992
2025-07-21 13:46:58	925	0.071007
2025-07-21 13:46:59	926	0.070351
2025-07-21 13:47:00	927	0.071336
2025-07-21 13:47:01	928	0.070023
2025-07-21 13:47:02	929	0.071992
2025-07-21 13:47:03	930	0.071992
2025-07-21 13:47:05	932	0.075275
2025-07-21 13:47:06	933	0.068053
2025-07-21 13:47:06	933	0.072321
2025-07-21 13:47:07	934	0.066411
2025-07-21 13:47:08	935	0.070023
2025-07-21 13:47:09	936	0.06674
2025-07-21 13:47:11	938	0.068381
2025-07-21 13:47:11	938	0.068053
2025-07-21 13:47:13	940	0.073962
2025-07-21 13:47:14	941	0.071007
2025-07-21 13:47:15	942	0.070351
2025-07-21 13:47:16	943	0.072649
2025-07-21 13:47:17	944	0.070023
2025-07-21 13:47:18	945	0.071992
2025-07-21 13:47:19	946	0.072977
2025-07-21 13:47:20	947	0.069694
2025-07-21 13:47:21	948	0.072321
2025-07-21 13:47:22	949	0.072649
2025-07-21 13:47:23	950	0.075275
2025-07-21 13:47:24	951	0.071992
2025-07-21 13:47:25	952	0.070023
2025-07-21 13:47:26	953	0.069694
2025-07-21 13:47:27	954	0.068381
2025-07-21 13:47:28	955	0.071992
2025-07-21 13:47:29	956	0.071336
2025-07-21 13:47:30	957	0.071336
2025-07-21 13:47:31	958	0.075604
2025-07-21 13:47:32	959	0.069038
2025-07-21 13:47:33	960	0.071007
2025-07-21 13:47:34	961	0.073306
2025-07-21 13:47:35	962	0.070679
2025-07-21 13:47:36	963	0.072649
2025-07-21 13:47:37	964	0.074619
2025-07-21 13:47:38	965	0.068053
2025-07-21 13:47:40	967	0.071992
2025-07-21 13:47:40	967	0.072321
2025-07-21 13:47:41	968	0.068053
2025-07-21 13:47:42	969	0.068709
2025-07-21 13:47:43	970	0.069038
2025-07-21 13:47:44	971	0.070679
2025-07-21 13:47:45	972	0.075275
2025-07-21 13:47:46	973	0.073306
2025-07-21 13:47:47	974	0.073962
2025-07-21 13:47:48	975	0.073962
2025-07-21 13:47:49	976	0.076589
2025-07-21 13:47:50	977	0.072977
2025-07-21 13:47:51	978	0.071336
2025-07-21 13:47:52	979	0.074619
2025-07-21 13:47:53	980	0.071992
2025-07-21 13:47:54	981	0.068709
2025-07-21 13:47:55	982	0.070023
2025-07-21 13:47:56	983	0.067068
2025-07-21 13:47:57	984	0.073962
2025-07-21 13:47:58	985	0.069038
2025-07-21 13:47:59	986	0.072977
2025-07-21 13:48:00	987	0.067724
2025-07-21 13:48:01	988	0.069694
2025-07-21 13:48:03	990	0.07429
2025-07-21 13:48:04	991	0.07429
2025-07-21 13:48:05	992	0.070679
2025-07-21 13:48:06	993	0.068381
2025-07-21 13:48:07	994	0.076589
2025-07-21 13:48:08	995	0.073634
2025-07-21 13:48:08	995	0.073962
2025-07-21 13:48:09	996	0.073634
2025-07-21 13:48:10	997	0.073306
2025-07-21 13:48:11	998	0.064113
2025-07-21 13:48:12	999	0.070023
2025-07-21 13:48:13	1000	0.070679
2025-07-21 13:48:14	1001	0.071336
2025-07-21 13:48:15	1002	0.070023
2025-07-21 13:48:16	1003	0.071336
2025-07-21 13:48:17	1004	0.070679
2025-07-21 13:48:18	1005	0.065755
2025-07-21 13:48:19	1006	0.072977
2025-07-21 13:48:21	1008	0.071336
2025-07-21 13:48:21	1008	0.071664
2025-07-21 13:48:22	1009	0.070351
2025-07-21 13:48:23	1010	0.07626
2025-07-21 13:48:24	1011	0.071336
2025-07-21 13:48:25	1012	0.073306
2025-07-21 13:48:26	1013	0.070023
2025-07-21 13:48:27	1014	0.072321
2025-07-21 13:48:28	1015	0.068709
2025-07-21 13:48:29	1016	0.068709
2025-07-21 13:48:30	1017	0.073306
2025-07-21 13:48:31	1018	0.070023
2025-07-21 13:48:32	1019	0.067724
2025-07-21 13:48:33	1020	0.070351
2025-07-21 13:48:34	1021	0.073634
2025-07-21 13:48:35	1022	0.070023
2025-07-21 13:48:36	1023	0.068053
2025-07-21 13:48:37	1024	0.068053
2025-07-21 13:48:38	1025	0.071007
2025-07-21 13:48:39	1026	0.070679
2025-07-21 13:48:40	1027	0.072977
2025-07-21 13:48:41	1028	0.069694
2025-07-21 13:48:42	1029	0.072321
2025-07-21 13:48:43	1030	0.069366
2025-07-21 13:48:44	1031	0.068709
2025-07-21 13:48:45	1032	0.071992
2025-07-21 13:48:46	1033	0.071992
2025-07-21 13:48:47	1034	0.07626
2025-07-21 13:48:48	1035	0.075932
2025-07-21 13:48:48	1035	0.072977
2025-07-21 13:48:49	1036	0.071336
2025-07-21 13:48:50	1037	0.071336
2025-07-21 13:48:51	1038	0.071992
2025-07-21 13:48:52	1039	0.070351
2025-07-21 13:48:53	1040	0.071336
2025-07-21 13:48:54	1041	0.07429
2025-07-21 13:48:56	1043	0.068709
2025-07-21 13:48:56	1043	0.071007
2025-07-21 13:48:57	1044	0.073962
2025-07-21 13:48:58	1045	0.070023
2025-07-21 13:48:59	1046	0.068709
2025-07-21 13:49:00	1047	0.067396
2025-07-21 13:49:01	1048	0.070679
2025-07-21 13:49:02	1049	0.071664
2025-07-21 13:49:03	1050	0.070351
2025-07-21 13:49:04	1051	0.073306
2025-07-21 13:49:05	1052	0.06674
2025-07-21 13:49:06	1053	0.068709
2025-07-21 13:49:07	1054	0.080528
2025-07-21 13:49:08	1055	0.073962
2025-07-21 13:49:09	1056	0.072649
2025-07-21 13:49:10	1057	0.072649
2025-07-21 13:49:11	1058	0.071336
2025-07-21 13:49:12	1059	0.071664
2025-07-21 13:49:13	1060	0.07626
2025-07-21 13:49:14	1061	0.071992
2025-07-21 13:49:15	1062	0.070023
2025-07-21 13:49:15	1062	0.071992
2025-07-21 13:49:16	1063	0.072977
2025-07-21 13:49:18	1065	0.070351
2025-07-21 13:49:18	1065	0.067724
2025-07-21 13:49:20	1067	0.072977
2025-07-21 13:49:20	1067	0.072649
2025-07-21 13:49:21	1068	0.063785
2025-07-21 13:49:22	1069	0.068053
2025-07-21 13:49:23	1070	0.070679
2025-07-21 13:49:24	1071	0.069694
2025-07-21 13:49:25	1072	0.065098
2025-07-21 13:49:26	1073	0.068709
2025-07-21 13:49:27	1074	0.069038
2025-07-21 13:49:28	1075	0.069366
2025-07-21 13:49:29	1076	0.072649
2025-07-21 13:49:30	1077	0.075275
2025-07-21 13:49:31	1078	0.073306
2025-07-21 13:49:32	1079	0.068053
2025-07-21 13:49:33	1080	0.065426
2025-07-21 13:49:34	1081	0.073306
2025-07-21 13:49:35	1082	0.068709
2025-07-21 13:49:36	1083	0.071992
2025-07-21 13:49:37	1084	0.067724
2025-07-21 13:49:38	1085	0.07429
2025-07-21 13:49:38	1085	0.071007
2025-07-21 13:49:39	1086	0.07429
2025-07-21 13:49:41	1088	0.069038
2025-07-21 13:49:41	1088	0.069366
2025-07-21 13:49:42	1089	0.074947
2025-07-21 13:49:43	1090	0.071664
2025-07-21 13:49:45	1092	0.071336
2025-07-21 13:49:46	1093	0.073962
2025-07-21 13:49:46	1093	0.074619
2025-07-21 13:49:47	1094	0.071336
2025-07-21 13:49:48	1095	0.068053
2025-07-21 13:49:49	1096	0.068381
2025-07-21 13:49:50	1097	0.071664
2025-07-21 13:49:51	1098	0.0628
2025-07-21 13:49:52	1099	0.071336
2025-07-21 13:49:53	1100	0.072977
2025-07-21 13:49:54	1101	0.074619
2025-07-21 13:49:55	1102	0.070351
2025-07-21 13:49:56	1103	0.073962
2025-07-21 13:49:57	1104	0.069366
2025-07-21 13:49:58	1105	0.069366
2025-07-21 13:49:59	1106	0.075275
2025-07-21 13:50:00	1107	0.070679
2025-07-21 13:50:01	1108	0.071336
2025-07-21 13:50:02	1109	0.071992
2025-07-21 13:50:03	1110	0.067724
2025-07-21 13:50:04	1111	0.072321
2025-07-21 13:50:05	1112	0.071336
2025-07-21 13:50:06	1113	0.071664
2025-07-21 13:50:07	1114	0.072649
2025-07-21 13:50:08	1115	0.070023
2025-07-21 13:50:08	1115	0.069694
2025-07-21 13:50:10	1117	0.074619
2025-07-21 13:50:10	1117	0.071664
2025-07-21 13:50:11	1118	0.071664
2025-07-21 13:50:12	1119	0.074619
2025-07-21 13:50:13	1120	0.071336
2025-07-21 13:50:14	1121	0.070023
2025-07-21 13:50:15	1122	0.071992
2025-07-21 13:50:16	1123	0.065755
2025-07-21 13:50:17	1124	0.067068
2025-07-21 13:50:18	1125	0.071007
2025-07-21 13:50:19	1126	0.069694
2025-07-21 13:50:20	1127	0.073634
2025-07-21 13:50:21	1128	0.070351
2025-07-21 13:50:22	1129	0.066083
2025-07-21 13:50:23	1130	0.075275
2025-07-21 13:50:24	1131	0.072321
2025-07-21 13:50:25	1132	0.073962
2025-07-21 13:50:26	1133	0.071992
2025-07-21 13:50:27	1134	0.071336
2025-07-21 13:50:28	1135	0.071007
2025-07-21 13:50:29	1136	0.070023
2025-07-21 13:50:30	1137	0.073634
2025-07-21 13:50:31	1138	0.070679
2025-07-21 13:50:31	1138	0.073306
2025-07-21 13:50:32	1139	0.075604
2025-07-21 13:50:33	1140	0.068053
2025-07-21 13:50:34	1141	0.071007
2025-07-21 13:50:35	1142	0.071336
2025-07-21 13:50:37	1144	0.067068
2025-07-21 13:50:37	1144	0.070023
2025-07-21 13:50:38	1145	0.067396
2025-07-21 13:50:39	1146	0.072321
2025-07-21 13:50:40	1147	0.071664
2025-07-21 13:50:41	1148	0.06674
2025-07-21 13:50:42	1149	0.063128
2025-07-21 13:50:43	1150	0.071007
2025-07-21 13:50:44	1151	0.073306
2025-07-21 13:50:45	1152	0.070679
2025-07-21 13:50:46	1153	0.072649
2025-07-21 13:50:47	1154	0.071007
2025-07-21 13:50:48	1155	0.071336
2025-07-21 13:50:49	1156	0.068381
2025-07-21 13:50:50	1157	0.071336
2025-07-21 13:50:51	1158	0.073634
2025-07-21 13:50:52	1159	0.068709
2025-07-21 13:50:53	1160	0.069694
2025-07-21 13:50:54	1161	0.075604
2025-07-21 13:50:55	1162	0.076589
2025-07-21 13:50:56	1163	0.072649
2025-07-21 13:50:57	1164	0.068381
2025-07-21 13:50:58	1165	0.070679
2025-07-21 13:50:59	1166	0.068053
2025-07-21 13:51:00	1167	0.068381
2025-07-21 13:51:02	1169	0.070351
2025-07-21 13:51:02	1169	0.07626
2025-07-21 13:51:03	1170	0.072649
2025-07-21 13:51:04	1171	0.073962
2025-07-21 13:51:05	1172	0.069694
2025-07-21 13:51:06	1173	0.071007
2025-07-21 13:51:07	1174	0.069038
2025-07-21 13:51:08	1175	0.07429
2025-07-21 13:51:09	1176	0.071336
2025-07-21 13:51:11	1178	0.072321
2025-07-21 13:51:12	1179	0.068053
2025-07-21 13:51:13	1180	0.071007
2025-07-21 13:51:14	1181	0.071336
2025-07-21 13:51:15	1182	0.071007
2025-07-21 13:51:16	1183	0.070679
2025-07-21 13:51:17	1184	0.075275
2025-07-21 13:51:18	1185	0.073306
2025-07-21 13:51:19	1186	0.077245
2025-07-21 13:51:20	1187	0.075275
2025-07-21 13:51:21	1188	0.070679
2025-07-21 13:51:22	1189	0.073634
2025-07-21 13:51:23	1190	0.069366
2025-07-21 13:51:24	1191	0.074947
2025-07-21 13:51:25	1192	0.070351
2025-07-21 13:51:26	1193	0.072321
2025-07-21 13:51:27	1194	0.068709
2025-07-21 13:51:28	1195	0.071007
2025-07-21 13:51:29	1196	0.074619
2025-07-21 13:51:30	1197	0.072649
2025-07-21 13:51:31	1198	0.071992
2025-07-21 13:51:32	1199	0.067724
2025-07-21 13:51:33	1200	0.072649
2025-07-21 13:51:34	1201	0.067724
2025-07-21 13:51:35	1202	0.073634
2025-07-21 13:51:36	1203	0.068709
2025-07-21 13:51:37	1204	0.070679
2025-07-21 13:51:38	1205	0.070351
2025-07-21 13:51:39	1206	0.066411
2025-07-21 13:51:40	1207	0.07429
2025-07-21 13:51:41	1208	0.073962
2025-07-21 13:51:42	1209	0.064113
2025-07-21 13:51:44	1211	0.068709
2025-07-21 13:51:45	1212	0.071336
2025-07-21 13:51:46	1213	0.073306
2025-07-21 13:51:46	1213	0.072977
2025-07-21 13:51:47	1214	0.073634
2025-07-21 13:51:48	1215	0.072977
2025-07-21 13:51:49	1216	0.067396
2025-07-21 13:51:50	1217	0.071992
2025-07-21 13:51:52	1219	0.071992
2025-07-21 13:51:52	1219	0.073634
2025-07-21 13:51:53	1220	0.070351
2025-07-21 13:51:54	1221	0.070679
2025-07-21 13:51:55	1222	0.073962
2025-07-21 13:51:56	1223	0.071992
2025-07-21 13:51:57	1224	0.072977
2025-07-21 13:51:58	1225	0.073306
2025-07-21 13:51:59	1226	0.069366
2025-07-21 13:52:01	1228	0.064441
2025-07-21 13:52:01	1228	0.071007
2025-07-21 13:52:02	1229	0.070023
2025-07-21 13:52:03	1230	0.072649
2025-07-21 13:52:04	1231	0.071992
2025-07-21 13:52:05	1232	0.070023
2025-07-21 13:52:06	1233	0.067396
2025-07-21 13:52:07	1234	0.072649
2025-07-21 13:52:08	1235	0.068709
2025-07-21 13:52:10	1237	0.067396
2025-07-21 13:52:11	1238	0.069694
2025-07-21 13:52:11	1238	0.075275
2025-07-21 13:52:12	1239	0.070679
2025-07-21 13:52:13	1240	0.072321
2025-07-21 13:52:14	1241	0.073962
2025-07-21 13:52:16	1243	0.073962
2025-07-21 13:52:16	1243	0.075932
2025-07-21 13:52:18	1245	0.074947
2025-07-21 13:52:18	1245	0.073306
2025-07-21 13:52:19	1246	0.074947
2025-07-21 13:52:20	1247	0.070023
2025-07-21 13:52:21	1248	0.072321
2025-07-21 13:52:22	1249	0.071336
2025-07-21 13:52:23	1250	0.071664
2025-07-21 13:52:25	1252	0.068709
2025-07-21 13:52:26	1253	0.071007
2025-07-21 13:52:27	1254	0.073962
2025-07-21 13:52:28	1255	0.075604
2025-07-21 13:52:29	1256	0.075604
2025-07-21 13:52:30	1257	0.067068
2025-07-21 13:52:30	1257	0.076589
2025-07-21 13:52:31	1258	0.071992
2025-07-21 13:52:32	1259	0.069366
2025-07-21 13:52:33	1260	0.071664
2025-07-21 13:52:34	1261	0.071992
2025-07-21 13:52:35	1262	0.072649

## Sheet: Pressure Data
dateTime	Relative time	G1	G2	G4	G5
2025-07-21 13:29:27	0	6.18e-06	0.0001	0.0001	-0.032543
2025-07-21 13:29:28	1	6.16e-06	0.0001	0.0001	-0.03692
2025-07-21 13:29:29	2	6.18e-06	0.0001	0.0001	-0.03692
2025-07-21 13:29:31	4	6.2e-06	0.0001	0.0001	-0.041297
2025-07-21 13:29:32	5	6.16e-06	0.0001	0.0001	-0.028166
2025-07-21 13:29:33	6	6.18e-06	0.0001	0.0001	-0.023789
2025-07-21 13:29:34	7	6.18e-06	0.0001	0.0001	-0.032543
2025-07-21 13:29:35	8	6.18e-06	0.0001	0.0001	-0.023789
2025-07-21 13:29:36	9	6.18e-06	0.0001	0.0001	-0.028166
2025-07-21 13:29:37	10	6.18e-06	0.0001	0.0001	-0.041297
2025-07-21 13:29:38	11	6.18e-06	0.0001	0.0001	-0.032543
2025-07-21 13:29:39	12	6.18e-06	0.0001	0.0001	-0.028166
2025-07-21 13:29:40	13	6.18e-06	0.0001	0.0001	-0.023789
2025-07-21 13:29:41	14	6.18e-06	0.0001	0.0001	-0.023789
2025-07-21 13:29:42	15	6.18e-06	0.0001	0.0001	-0.03692
2025-07-21 13:29:43	16	6.18e-06	0.0001	0.0001	-0.023789
2025-07-21 13:29:44	17	6.18e-06	0.0001	0.0001	-0.032543
2025-07-21 13:29:45	18	6.18e-06	0.0001	0.0001	-0.041297
2025-07-21 13:29:46	19	6.18e-06	0.0001	0.0001	-0.028166
2025-07-21 13:29:47	20	6.18e-06	0.0001	0.0001	-0.019412
2025-07-21 13:29:48	21	6.18e-06	0.0001	0.0001	-0.032543
2025-07-21 13:29:49	22	6.18e-06	0.0001	0.0001	-0.041297
2025-07-21 13:29:50	23	6.16e-06	0.0001	0.0001	-0.019412
2025-07-21 13:29:51	24	6.18e-06	0.0001	0.0001	-0.045674
2025-07-21 13:29:52	25	6.18e-06	0.0001	0.0001	-0.023789
2025-07-21 13:29:53	26	6.18e-06	0.0001	0.0001	-0.03692
2025-07-21 13:29:54	27	6.18e-06	0.0001	0.0001	-0.05005
2025-07-21 13:29:55	28	6.18e-06	0.0001	0.0001	-0.041297
2025-07-21 13:29:56	29	6.18e-06	0.0001	0.0001	-0.028166
2025-07-21 13:29:57	30	6.18e-06	0.0001	0.0001	-0.028166
2025-07-21 13:29:58	31	6.18e-06	0.0001	0.0001	-0.023789
2025-07-21 13:29:59	32	6.18e-06	0.0001	0.0001	-0.032543
2025-07-21 13:30:00	33	6.18e-06	0.0001	0.0001	-0.03692
2025-07-21 13:30:01	34	6.18e-06	0.0001	0.0001	-0.028166
2025-07-21 13:30:02	35	6.18e-06	0.0001	0.0001	-0.023789
2025-07-21 13:30:03	36	6.18e-06	0.0001	0.0001	-0.03692
2025-07-21 13:30:05	38	6.18e-06	0.0001	0.0001	-0.032543
2025-07-21 13:30:06	39	6.18e-06	0.0001	0.0001	-0.03692
2025-07-21 13:30:07	40	6.18e-06	0.0001	0.0001	-0.023789
2025-07-21 13:30:08	41	6.18e-06	0.0001	0.0001	-0.032543
2025-07-21 13:30:08	41	6.18e-06	0.0001	0.0001	-0.03692
2025-07-21 13:30:09	42	6.18e-06	0.0001	0.0001	-0.028166
2025-07-21 13:30:10	43	6.18e-06	0.0001	0.0001	-0.023789
2025-07-21 13:30:11	44	6.18e-06	0.0001	0.0001	-0.028166
2025-07-21 13:30:13	46	6.18e-06	0.0001	0.0001	-0.03692
2025-07-21 13:30:14	47	6.18e-06	0.0001	0.0001	-0.019412
2025-07-21 13:30:15	48	6.18e-06	0.0001	0.0001	-0.032543
2025-07-21 13:30:16	49	6.18e-06	0.0001	0.0001	-0.041297
2025-07-21 13:30:16	49	6.18e-06	0.0001	0.0001	-0.032543
2025-07-21 13:30:17	50	6.2e-06	0.0001	0.0001	-0.028166
2025-07-21 13:30:18	51	6.18e-06	0.0001	0.0001	-0.041297
2025-07-21 13:30:19	52	6.18e-06	0.0001	0.0001	-0.032543
2025-07-21 13:30:20	53	6.18e-06	0.0001	0.0001	-0.032543
2025-07-21 13:30:21	54	6.16e-06	0.0001	0.0001	-0.03692
2025-07-21 13:30:22	55	6.18e-06	0.0001	0.0001	-0.032543
2025-07-21 13:30:23	56	6.18e-06	0.0001	0.0001	-0.03692
2025-07-21 13:30:24	57	6.18e-06	0.0001	0.0001	-0.023789
2025-07-21 13:30:25	58	6.18e-06	0.0001	0.0001	-0.028166
2025-07-21 13:30:26	59	6.16e-06	0.0001	0.0001	-0.032543
2025-07-21 13:30:27	60	6.18e-06	0.0001	0.0001	-0.03692
2025-07-21 13:30:28	61	6.18e-06	0.0001	0.0001	-0.028166
2025-07-21 13:30:29	62	6.18e-06	0.0001	0.0001	-0.032543
2025-07-21 13:30:31	64	6.18e-06	0.0001	0.0001	-0.023789
2025-07-21 13:30:32	65	6.18e-06	0.0001	0.0001	-0.023789
2025-07-21 13:30:33	66	6.18e-06	0.0001	0.0001	-0.032543
2025-07-21 13:30:33	66	6.18e-06	0.0001	0.0001	-0.03692
2025-07-21 13:30:34	67	6.18e-06	0.0001	0.0001	-0.032543
2025-07-21 13:30:35	68	6.18e-06	0.0001	0.0001	-0.028166
2025-07-21 13:30:36	69	6.18e-06	0.0001	0.0001	-0.028166
2025-07-21 13:30:38	71	6.18e-06	0.0001	0.0001	-0.032543
2025-07-21 13:30:39	72	6.18e-06	0.0001	0.0001	-0.019412
2025-07-21 13:30:40	73	6.2e-06	0.0001	0.0001	-0.028166
2025-07-21 13:30:41	74	6.18e-06	0.0001	0.0001	-0.041297
2025-07-21 13:30:42	75	6.18e-06	0.0001	0.0001	-0.023789
2025-07-21 13:30:42	75	6.2e-06	0.0001	0.0001	-0.019412
2025-07-21 13:30:43	76	6.18e-06	0.0001	0.0001	-0.023789
2025-07-21 13:30:45	78	6.18e-06	0.0001	0.0001	-0.028166
2025-07-21 13:30:46	79	6.18e-06	0.0001	0.0001	-0.028166
2025-07-21 13:30:47	80	6.18e-06	0.0001	0.0001	-0.023789
2025-07-21 13:30:48	81	6.18e-06	0.0001	0.0001	-0.03692
2025-07-21 13:30:49	82	6.18e-06	0.0001	0.0001	-0.032543
2025-07-21 13:30:50	83	6.18e-06	0.0001	0.0001	-0.045674
2025-07-21 13:30:51	84	6.18e-06	0.0001	0.0001	-0.032543
2025-07-21 13:30:52	85	6.18e-06	0.0001	0.0001	-0.028166
2025-07-21 13:30:53	86	6.18e-06	0.0001	0.0001	-0.015035
2025-07-21 13:30:54	87	6.18e-06	0.0001	0.0001	-0.023789
2025-07-21 13:30:55	88	6.18e-06	0.0001	0.0001	-0.03692
2025-07-21 13:30:56	89	6.18e-06	0.0001	0.0001	-0.03692
2025-07-21 13:30:57	90	6.18e-06	0.0001	0.0001	-0.032543
2025-07-21 13:30:58	91	6.18e-06	0.0001	0.0001	-0.028166
2025-07-21 13:30:59	92	6.18e-06	0.0001	0.0001	-0.023789
2025-07-21 13:31:00	93	6.18e-06	0.0001	0.0001	-0.010658
2025-07-21 13:31:01	94	6.18e-06	0.0001	0.0001	-0.023789
2025-07-21 13:31:02	95	6.16e-06	0.0001	0.0001	-0.03692
2025-07-21 13:31:03	96	6.18e-06	0.0001	0.0001	-0.03692
2025-07-21 13:31:04	97	6.18e-06	0.0001	0.0001	-0.023789
2025-07-21 13:31:05	98	6.18e-06	0.0001	0.0001	-0.023789
2025-07-21 13:31:06	99	6.18e-06	0.0001	0.0001	-0.041297
2025-07-21 13:31:07	100	6.18e-06	0.0001	0.0001	-0.032543
2025-07-21 13:31:08	101	6.18e-06	0.0001	0.0001	-0.045674
2025-07-21 13:31:09	102	6.18e-06	0.0001	0.0001	-0.03692
2025-07-21 13:31:10	103	6.18e-06	0.0001	0.0001	-0.041297
2025-07-21 13:31:11	104	6.18e-06	0.0001	0.0001	-0.03692
2025-07-21 13:31:12	105	6.2e-06	0.0001	0.0001	-0.05005
2025-07-21 13:31:13	106	6.18e-06	0.0001	0.0001	-0.015035
2025-07-21 13:31:14	107	6.18e-06	0.0001	0.0001	-0.032543
2025-07-21 13:31:15	108	6.18e-06	0.0001	0.0001	-0.03692
2025-07-21 13:31:16	109	6.18e-06	0.0001	0.0001	-0.019412
2025-07-21 13:31:17	110	6.18e-06	0.0001	0.0001	-0.03692
2025-07-21 13:31:17	110	6.18e-06	0.0001	0.0001	-0.041297
2025-07-21 13:31:18	111	6.18e-06	0.0001	0.0001	-0.023789
2025-07-21 13:31:19	112	6.18e-06	0.0001	0.0001	-0.019412
2025-07-21 13:31:20	113	6.18e-06	0.0001	0.0001	-0.03692
2025-07-21 13:31:21	114	6.18e-06	0.0001	0.0001	-0.041297
2025-07-21 13:31:22	115	6.18e-06	0.0001	0.0001	-0.045674
2025-07-21 13:31:23	116	6.18e-06	0.0001	0.0001	-0.03692
2025-07-21 13:31:24	117	6.18e-06	0.0001	0.0001	-0.032543
2025-07-21 13:31:25	118	6.18e-06	0.0001	0.0001	-0.028166
2025-07-21 13:31:26	119	6.18e-06	0.0001	0.0001	-0.03692
2025-07-21 13:31:27	120	6.18e-06	0.0001	0.0001	-0.028166
2025-07-21 13:31:28	121	6.18e-06	0.0001	0.0001	-0.041297
2025-07-21 13:31:29	122	6.18e-06	0.0001	0.0001	-0.023789
2025-07-21 13:31:30	123	6.18e-06	0.0001	0.0001	-0.023789
2025-07-21 13:31:31	124	6.18e-06	0.0001	0.0001	-0.028166
2025-07-21 13:31:32	125	6.18e-06	0.0001	0.0001	-0.03692
2025-07-21 13:31:33	126	6.18e-06	0.0001	0.0001	-0.023789
2025-07-21 13:31:34	127	6.18e-06	0.0001	0.0001	-0.023789
2025-07-21 13:31:35	128	6.18e-06	0.0001	0.0001	-0.028166
2025-07-21 13:31:36	129	6.18e-06	0.0001	0.0001	-0.032543
2025-07-21 13:31:37	130	6.18e-06	0.0001	0.0001	-0.028166
2025-07-21 13:31:38	131	6.18e-06	0.0001	0.0001	-0.028166
2025-07-21 13:31:39	132	6.18e-06	0.0001	0.0001	-0.023789
2025-07-21 13:31:40	133	6.18e-06	0.0001	0.0001	-0.041297
2025-07-21 13:31:41	134	6.2e-06	0.0001	0.0001	-0.045674
2025-07-21 13:31:42	135	6.18e-06	0.0001	0.0001	-0.03692
2025-07-21 13:31:43	136	6.18e-06	0.0001	0.0001	-0.032543
2025-07-21 13:31:44	137	6.18e-06	0.0001	0.0001	-0.03692
2025-07-21 13:31:45	138	6.2e-06	0.0001	0.0001	-0.03692
2025-07-21 13:31:46	139	6.18e-06	0.0001	0.0001	-0.032543
2025-07-21 13:31:47	140	6.18e-06	0.0001	0.0001	-0.023789
2025-07-21 13:31:48	141	6.18e-06	0.0001	0.0001	-0.028166
2025-07-21 13:31:49	142	6.18e-06	0.0001	0.0001	-0.023789
2025-07-21 13:31:50	143	6.18e-06	0.0001	0.0001	-0.03692
2025-07-21 13:31:51	144	6.18e-06	0.0001	0.0001	-0.028166
2025-07-21 13:31:52	145	6.18e-06	0.0001	0.0001	-0.032543
2025-07-21 13:31:53	146	6.18e-06	0.0001	0.0001	-0.03692
2025-07-21 13:31:54	147	6.18e-06	0.0001	0.0001	-0.028166
2025-07-21 13:31:55	148	6.18e-06	0.0001	0.0001	-0.028166
2025-07-21 13:31:56	149	6.18e-06	0.0001	0.0001	-0.023789
2025-07-21 13:31:57	150	6.18e-06	0.0001	0.0001	-0.041297
2025-07-21 13:31:58	151	6.18e-06	0.0001	0.0001	-0.019412
2025-07-21 13:31:58	151	6.18e-06	0.0001	0.0001	-0.023789
2025-07-21 13:31:59	152	6.18e-06	0.0001	0.0001	-0.023789
2025-07-21 13:32:01	154	6.16e-06	0.0001	0.0001	-0.03692
2025-07-21 13:32:01	154	6.18e-06	0.0001	0.0001	-0.03692
2025-07-21 13:32:02	155	6.18e-06	0.0001	0.0001	-0.032543
2025-07-21 13:32:03	156	6.18e-06	0.0001	0.0001	-0.019412
2025-07-21 13:32:04	157	6.18e-06	0.0001	0.0001	-0.019412
2025-07-21 13:32:05	158	6.18e-06	0.0001	0.0001	-0.041297
2025-07-21 13:32:06	159	6.18e-06	0.0001	0.0001	-0.041297
2025-07-21 13:32:07	160	6.18e-06	0.0001	0.0001	-0.023789
2025-07-21 13:32:08	161	6.18e-06	0.0001	0.0001	-0.028166
2025-07-21 13:32:09	162	6.18e-06	0.0001	0.0001	-0.023789
2025-07-21 13:32:10	163	6.18e-06	0.0001	0.0001	-0.019412
2025-07-21 13:32:11	164	6.18e-06	0.0001	0.0001	-0.019412
2025-07-21 13:32:12	165	6.18e-06	0.0001	0.0001	-0.045674
2025-07-21 13:32:13	166	6.2e-06	0.0001	0.0001	-0.05005
2025-07-21 13:32:14	167	6.18e-06	0.0001	0.0001	-0.028166
2025-07-21 13:32:15	168	6.18e-06	0.0001	0.0001	-0.019412
2025-07-21 13:32:16	169	6.18e-06	0.0001	0.0001	-0.03692
2025-07-21 13:32:17	170	6.18e-06	0.0001	0.0001	-0.019412
2025-07-21 13:32:18	171	6.18e-06	0.0001	0.0001	-0.032543
2025-07-21 13:32:19	172	6.2e-06	0.0001	0.0001	-0.023789
2025-07-21 13:32:20	173	6.2e-06	0.0001	0.0001	-0.023789
2025-07-21 13:32:21	174	6.18e-06	0.0001	0.0001	-0.023789
2025-07-21 13:32:22	175	6.18e-06	0.0001	0.0001	-0.03692
2025-07-21 13:32:23	176	6.18e-06	0.0001	0.0001	-0.023789
2025-07-21 13:32:24	177	6.18e-06	0.0001	0.0001	-0.03692
2025-07-21 13:32:25	178	6.18e-06	0.0001	0.0001	-0.023789
2025-07-21 13:32:25	178	6.18e-06	0.0001	0.0001	-0.03692
2025-07-21 13:32:26	179	6.18e-06	0.0001	0.0001	-0.03692
2025-07-21 13:32:27	180	6.18e-06	0.0001	0.0001	-0.028166
2025-07-21 13:32:28	181	6.18e-06	0.0001	0.0001	-0.03692
2025-07-21 13:32:29	182	6.18e-06	0.0001	0.0001	-0.03692
2025-07-21 13:32:30	183	6.18e-06	0.0001	0.0001	-0.028166
2025-07-21 13:32:31	184	6.18e-06	0.0001	0.0001	-0.032543
2025-07-21 13:32:32	185	6.18e-06	0.0001	0.0001	-0.03692
2025-07-21 13:32:33	186	6.18e-06	0.0001	0.0001	-0.041297
2025-07-21 13:32:34	187	6.18e-06	0.0001	0.0001	-0.023789
2025-07-21 13:32:35	188	6.18e-06	0.0001	0.0001	-0.032543
2025-07-21 13:32:36	189	6.18e-06	0.0001	0.0001	-0.032543
2025-07-21 13:32:37	190	6.18e-06	0.0001	0.0001	-0.023789
2025-07-21 13:32:38	191	6.18e-06	0.0001	0.0001	-0.019412
2025-07-21 13:32:39	192	6.18e-06	0.0001	0.0001	-0.028166
2025-07-21 13:32:40	193	6.18e-06	0.0001	0.0001	-0.03692
2025-07-21 13:32:41	194	6.18e-06	0.0001	0.0001	-0.03692
2025-07-21 13:32:42	195	6.18e-06	0.0001	0.0001	-0.03692
2025-07-21 13:32:43	196	6.18e-06	0.0001	0.0001	-0.03692
2025-07-21 13:32:44	197	6.18e-06	0.0001	0.0001	-0.05005
2025-07-21 13:32:45	198	6.18e-06	0.0001	0.0001	-0.041297
2025-07-21 13:32:46	199	6.18e-06	0.0001	0.0001	-0.03692
2025-07-21 13:32:47	200	6.18e-06	0.0001	0.0001	-0.028166
2025-07-21 13:32:48	201	6.18e-06	0.0001	0.0001	-0.041297
2025-07-21 13:32:49	202	6.18e-06	0.0001	0.0001	-0.028166
2025-07-21 13:32:50	203	6.18e-06	0.0001	0.0001	-0.041297
2025-07-21 13:32:50	203	6.18e-06	0.0001	0.0001	-0.03692
2025-07-21 13:32:51	204	6.16e-06	0.0001	0.0001	-0.019412
2025-07-21 13:32:52	205	6.18e-06	0.0001	0.0001	-0.03692
2025-07-21 13:32:53	206	6.18e-06	0.0001	0.0001	-0.023789
2025-07-21 13:32:54	207	6.18e-06	0.0001	0.0001	-0.03692
2025-07-21 13:32:55	208	6.18e-06	0.0001	0.0001	-0.032543
2025-07-21 13:32:56	209	6.18e-06	0.0001	0.0001	-0.032543
2025-07-21 13:32:57	210	6.18e-06	0.0001	0.0001	-0.019412
2025-07-21 13:32:58	211	6.18e-06	0.0001	0.0001	-0.028166
2025-07-21 13:32:59	212	6.18e-06	0.0001	0.0001	-0.028166
2025-07-21 13:33:00	213	6.18e-06	0.0001	0.0001	-0.023789
2025-07-21 13:33:01	214	6.18e-06	0.0001	0.0001	-0.041297
2025-07-21 13:33:02	215	6.18e-06	0.0001	0.0001	-0.032543
2025-07-21 13:33:03	216	6.18e-06	0.0001	0.0001	-0.032543
2025-07-21 13:33:04	217	6.18e-06	0.0001	0.0001	-0.03692
2025-07-21 13:33:05	218	6.2e-06	0.0001	0.0001	-0.023789
2025-07-21 13:33:06	219	6.18e-06	0.0001	0.0001	-0.028166
2025-07-21 13:33:07	220	6.18e-06	0.0001	0.0001	-0.015035
2025-07-21 13:33:08	221	6.18e-06	0.0001	0.0001	-0.028166
2025-07-21 13:33:09	222	6.16e-06	0.0001	0.0001	-0.03692
2025-07-21 13:33:10	223	6.18e-06	0.0001	0.0001	-0.03692
2025-07-21 13:33:11	224	6.18e-06	0.0001	0.0001	-0.03692
2025-07-21 13:33:12	225	6.18e-06	0.0001	0.0001	-0.028166
2025-07-21 13:33:13	226	6.18e-06	0.0001	0.0001	-0.03692
2025-07-21 13:33:14	227	6.18e-06	0.0001	0.0001	-0.019412
2025-07-21 13:33:15	228	6.18e-06	0.0001	0.0001	-0.019412
2025-07-21 13:33:15	228	6.18e-06	0.0001	0.0001	-0.023789
2025-07-21 13:33:16	229	6.18e-06	0.0001	0.0001	-0.03692
2025-07-21 13:33:17	230	6.18e-06	0.0001	0.0001	-0.028166
2025-07-21 13:33:18	231	6.18e-06	0.0001	0.0001	-0.03692
2025-07-21 13:33:19	232	6.18e-06	0.0001	0.0001	-0.023789
2025-07-21 13:33:20	233	6.18e-06	0.0001	0.0001	-0.032543
2025-07-21 13:33:21	234	6.18e-06	0.0001	0.0001	-0.03692
2025-07-21 13:33:22	235	6.18e-06	0.0001	0.0001	-0.03692
2025-07-21 13:33:23	236	6.18e-06	0.0001	0.0001	-0.032543
2025-07-21 13:33:24	237	6.18e-06	0.0001	0.0001	-0.019412
2025-07-21 13:33:25	238	6.18e-06	0.0001	0.0001	-0.03692
2025-07-21 13:33:26	239	6.18e-06	0.0001	0.0001	-0.023789
2025-07-21 13:33:27	240	6.18e-06	0.0001	0.0001	-0.032543
2025-07-21 13:33:28	241	6.18e-06	0.0001	0.0001	-0.028166
2025-07-21 13:33:29	242	6.18e-06	0.0001	0.0001	-0.03692
2025-07-21 13:33:30	243	6.18e-06	0.0001	0.0001	-0.019412
2025-07-21 13:33:31	244	6.18e-06	0.0001	0.0001	-0.028166
2025-07-21 13:33:32	245	6.18e-06	0.0001	0.0001	-0.03692
2025-07-21 13:33:33	246	6.2e-06	0.0001	0.0001	-0.032543
2025-07-21 13:33:34	247	6.2e-06	0.0001	0.0001	-0.028166
2025-07-21 13:33:35	248	6.18e-06	0.0001	0.0001	-0.05005
2025-07-21 13:33:36	249	6.18e-06	0.0001	0.0001	-0.041297
2025-07-21 13:33:37	250	6.18e-06	0.0001	0.0001	-0.032543
2025-07-21 13:33:38	251	6.18e-06	0.0001	0.0001	-0.041297
2025-07-21 13:33:39	252	6.18e-06	0.0001	0.0001	-0.028166
2025-07-21 13:33:40	253	6.18e-06	0.0001	0.0001	-0.03692
2025-07-21 13:33:41	254	6.18e-06	0.0001	0.0001	-0.045674
2025-07-21 13:33:42	255	6.18e-06	0.0001	0.0001	-0.041297
2025-07-21 13:33:43	256	6.18e-06	0.0001	0.0001	-0.041297
2025-07-21 13:33:44	257	6.18e-06	0.0001	0.0001	-0.032543
2025-07-21 13:33:45	258	6.2e-06	0.0001	0.0001	-0.041297
2025-07-21 13:33:46	259	6.18e-06	0.0001	0.0001	-0.03692
2025-07-21 13:33:47	260	6.18e-06	0.0001	0.0001	-0.045674
2025-07-21 13:33:48	261	6.18e-06	0.0001	0.0001	-0.041297
2025-07-21 13:33:49	262	6.18e-06	0.0001	0.0001	-0.028166
2025-07-21 13:33:49	262	6.18e-06	0.0001	0.0001	-0.032543
2025-07-21 13:33:50	263	6.18e-06	0.0001	0.0001	-0.03692
2025-07-21 13:33:51	264	6.18e-06	0.0001	0.0001	-0.03692
2025-07-21 13:33:52	265	6.2e-06	0.0001	0.0001	-0.028166
2025-07-21 13:33:53	266	6.2e-06	0.0001	0.0001	-0.028166
2025-07-21 13:33:55	268	6.18e-06	0.0001	0.0001	-0.019412
2025-07-21 13:33:56	269	6.18e-06	0.0001	0.0001	-0.032543
2025-07-21 13:33:57	270	6.18e-06	0.0001	0.0001	-0.028166
2025-07-21 13:33:58	271	6.18e-06	0.0001	0.0001	-0.03692
2025-07-21 13:33:58	271	6.18e-06	0.0001	0.0001	-0.032543
2025-07-21 13:33:59	272	6.18e-06	0.0001	0.0001	-0.032543
2025-07-21 13:34:00	273	6.18e-06	0.0001	0.0001	-0.028166
2025-07-21 13:34:01	274	6.18e-06	0.0001	0.0001	-0.03692
2025-07-21 13:34:03	276	6.18e-06	0.0001	0.0001	-0.054427
2025-07-21 13:34:04	277	6.16e-06	0.0001	0.0001	-0.028166
2025-07-21 13:34:05	278	6.18e-06	0.0001	0.0001	-0.023789
2025-07-21 13:34:06	279	6.2e-06	0.0001	0.0001	-0.03692
2025-07-21 13:34:06	279	6.18e-06	0.0001	0.0001	-0.03692
2025-07-21 13:34:07	280	6.18e-06	0.0001	0.0001	-0.032543
2025-07-21 13:34:08	281	6.18e-06	0.0001	0.0001	-0.03692
2025-07-21 13:34:09	282	6.18e-06	0.0001	0.0001	-0.03692
2025-07-21 13:34:11	284	6.16e-06	0.0001	0.0001	-0.03692
2025-07-21 13:34:12	285	6.18e-06	0.0001	0.0001	-0.028166
2025-07-21 13:34:13	286	6.18e-06	0.0001	0.0001	-0.041297
2025-07-21 13:34:14	287	6.18e-06	0.0001	0.0001	-0.041297
2025-07-21 13:34:15	288	6.18e-06	0.0001	0.0001	-0.032543
2025-07-21 13:34:16	289	6.18e-06	0.0001	0.0001	-0.015035
2025-07-21 13:34:17	290	6.18e-06	0.0001	0.0001	-0.032543
2025-07-21 13:34:18	291	6.18e-06	0.0001	0.0001	-0.045674
2025-07-21 13:34:19	292	6.16e-06	0.0001	0.0001	-0.028166
2025-07-21 13:34:20	293	6.18e-06	0.0001	0.0001	-0.032543
2025-07-21 13:34:21	294	6.18e-06	0.0001	0.0001	-0.041297
2025-07-21 13:34:22	295	6.18e-06	0.0001	0.0001	-0.023789
2025-07-21 13:34:23	296	6.18e-06	0.0001	0.0001	-0.045674
2025-07-21 13:34:23	296	6.18e-06	0.0001	0.0001	-0.03692
2025-07-21 13:34:24	297	6.18e-06	0.0001	0.0001	-0.05005
2025-07-21 13:34:25	298	6.18e-06	0.0001	0.0001	-0.041297
2025-07-21 13:34:26	299	6.16e-06	0.0001	0.0001	-0.041297
2025-07-21 13:34:27	300	6.18e-06	0.0001	0.0001	-0.041297
2025-07-21 13:34:29	302	6.18e-06	0.0001	0.0001	-0.028166
2025-07-21 13:34:30	303	6.18e-06	0.0001	0.0001	-0.032543
2025-07-21 13:34:31	304	6.18e-06	0.0001	0.0001	-0.023789
2025-07-21 13:34:32	305	6.16e-06	0.0001	0.0001	-0.03692
2025-07-21 13:34:32	305	6.14e-06	0.0001	0.0001	-0.03692
2025-07-21 13:34:33	306	6.12e-06	0.0001	0.0001	-0.028166
2025-07-21 13:34:34	307	6.12e-06	0.0001	0.0001	-0.023789
2025-07-21 13:34:35	308	6.12e-06	0.0001	0.0001	-0.041297
2025-07-21 13:34:37	310	6.07e-06	0.0001	0.0001	-0.028166
2025-07-21 13:34:38	311	6.11e-06	0.0001	0.0001	-0.041297
2025-07-21 13:34:39	312	6.11e-06	0.0001	0.0001	-0.03692
2025-07-21 13:34:40	313	6.11e-06	0.0001	0.0001	-0.032543
2025-07-21 13:34:40	313	6.11e-06	0.0001	0.0001	-0.023789
2025-07-21 13:34:41	314	6.09e-06	0.0001	0.0001	-0.03692
2025-07-21 13:34:42	315	6.09e-06	0.0001	0.0001	-0.041297
2025-07-21 13:34:43	316	6.09e-06	0.0001	0.0001	-0.05005
2025-07-21 13:34:45	318	6.09e-06	0.0001	0.0001	-0.023789
2025-07-21 13:34:46	319	6.07e-06	0.0001	0.0001	-0.015035
2025-07-21 13:34:47	320	6.07e-06	0.0001	0.0001	-0.03692
2025-07-21 13:34:48	321	6.09e-06	0.0001	0.0001	-0.023789
2025-07-21 13:34:49	322	6.09e-06	0.0001	0.0001	-0.028166
2025-07-21 13:34:49	322	6.09e-06	0.0001	0.0001	-0.041297
2025-07-21 13:34:50	323	6.09e-06	0.0001	0.0001	-0.023789
2025-07-21 13:34:51	324	6.09e-06	0.0001	0.0001	-0.032543
2025-07-21 13:34:53	326	6.09e-06	0.0001	0.0001	-0.023789
2025-07-21 13:34:54	327	6.09e-06	0.0001	0.0001	-0.03692
2025-07-21 13:34:55	328	6.09e-06	0.0001	0.0001	-0.032543
2025-07-21 13:34:56	329	6.09e-06	0.0001	0.0001	-0.03692
2025-07-21 13:34:57	330	6.09e-06	0.0001	0.0001	-0.041297
2025-07-21 13:34:57	330	6.09e-06	0.0001	0.0001	-0.03692
2025-07-21 13:34:58	331	6.09e-06	0.0001	0.0001	-0.023789
2025-07-21 13:34:59	332	6.09e-06	0.0001	0.0001	-0.032543
2025-07-21 13:35:01	334	6.07e-06	0.0001	0.0001	-0.03692
2025-07-21 13:35:02	335	6.09e-06	0.0001	0.0001	-0.03692
2025-07-21 13:35:03	336	6.09e-06	0.0001	0.0001	-0.041297
2025-07-21 13:35:04	337	6.09e-06	0.0001	0.0001	-0.045674
2025-07-21 13:35:05	338	6.07e-06	0.0001	0.0001	-0.015035
2025-07-21 13:35:06	339	6.07e-06	0.0001	0.0001	-0.03692
2025-07-21 13:35:07	340	6.07e-06	0.0001	0.0001	-0.010658
2025-07-21 13:35:07	340	6.09e-06	0.0001	0.0001	-0.028166
2025-07-21 13:35:08	341	6.09e-06	0.0001	0.0001	-0.03692
2025-07-21 13:35:10	343	6.07e-06	0.0001	0.0001	-0.028166
2025-07-21 13:35:11	344	6.07e-06	0.0001	0.0001	-0.032543
2025-07-21 13:35:12	345	6.07e-06	0.0001	0.0001	-0.032543
2025-07-21 13:35:13	346	6.07e-06	0.0001	0.0001	-0.028166
2025-07-21 13:35:14	347	6.09e-06	0.0001	0.0001	-0.028166
2025-07-21 13:35:14	347	6.09e-06	0.0001	0.0001	-0.028166
2025-07-21 13:35:15	348	6.09e-06	0.0001	0.0001	-0.041297
2025-07-21 13:35:17	350	6.09e-06	0.0001	0.0001	-0.028166
2025-07-21 13:35:17	350	6.09e-06	0.0001	0.0001	-0.041297
2025-07-21 13:35:18	351	6.07e-06	0.0001	0.0001	-0.028166
2025-07-21 13:35:19	352	6.09e-06	0.0001	0.0001	-0.03692
2025-07-21 13:35:20	353	6.09e-06	0.0001	0.0001	-0.028166
2025-07-21 13:35:21	354	6.09e-06	0.0001	0.0001	-0.041297
2025-07-21 13:35:22	355	6.09e-06	0.0001	0.0001	-0.023789
2025-07-21 13:35:23	356	6.09e-06	0.0001	0.0001	-0.023789
2025-07-21 13:35:25	358	6.09e-06	0.0001	0.0001	-0.015035
2025-07-21 13:35:25	358	6.07e-06	0.0001	0.0001	-0.032543
2025-07-21 13:35:26	359	6.09e-06	0.0001	0.0001	-0.03692
2025-07-21 13:35:27	360	6.09e-06	0.0001	0.0001	-0.028166
2025-07-21 13:35:28	361	6.09e-06	0.0001	0.0001	-0.023789
2025-07-21 13:35:29	362	6.09e-06	0.0001	0.0001	-0.032543
2025-07-21 13:35:30	363	6.07e-06	0.0001	0.0001	-0.045674
2025-07-21 13:35:31	364	6.09e-06	0.0001	0.0001	-0.032543
2025-07-21 13:35:33	366	6.09e-06	0.0001	0.0001	-0.019412
2025-07-21 13:35:33	366	6.07e-06	0.0001	0.0001	-0.041297
2025-07-21 13:35:34	367	6.09e-06	0.0001	0.0001	-0.041297
2025-07-21 13:35:35	368	6.07e-06	0.0001	0.0001	-0.028166
2025-07-21 13:35:36	369	6.09e-06	0.0001	0.0001	-0.028166
2025-07-21 13:35:37	370	6.07e-06	0.0001	0.0001	-0.03692
2025-07-21 13:35:38	371	6.09e-06	0.0001	0.0001	-0.028166
2025-07-21 13:35:39	372	6.09e-06	0.0001	0.0001	-0.03692
2025-07-21 13:35:40	373	6.07e-06	0.0001	0.0001	-0.019412
2025-07-21 13:35:41	374	6.09e-06	0.0001	0.0001	-0.023789
2025-07-21 13:35:42	375	6.09e-06	0.0001	0.0001	-0.023789
2025-07-21 13:35:43	376	6.09e-06	0.0001	0.0001	-0.032543
2025-07-21 13:35:44	377	6.07e-06	0.0001	0.0001	-0.032543
2025-07-21 13:35:45	378	6.07e-06	0.0001	0.0001	-0.032543
2025-07-21 13:35:46	379	6.07e-06	0.0001	0.0001	-0.028166
2025-07-21 13:35:47	380	6.07e-06	0.0001	0.0001	-0.03692
2025-07-21 13:35:48	381	6.09e-06	0.0001	0.0001	-0.041297
2025-07-21 13:35:49	382	6.09e-06	0.0001	0.0001	-0.032543
2025-07-21 13:35:50	383	6.07e-06	0.0001	0.0001	-0.032543
2025-07-21 13:35:51	384	6.07e-06	0.0001	0.0001	-0.03692
2025-07-21 13:35:52	385	6.09e-06	0.0001	0.0001	-0.032543
2025-07-21 13:35:53	386	6.09e-06	0.0001	0.0001	-0.032543
2025-07-21 13:35:54	387	6.09e-06	0.0001	0.0001	-0.019412
2025-07-21 13:35:55	388	6.09e-06	0.0001	0.0001	-0.028166
2025-07-21 13:35:56	389	6.09e-06	0.0001	0.0001	-0.028166
2025-07-21 13:35:57	390	6.09e-06	0.0001	0.0001	-0.03692
2025-07-21 13:35:58	391	6.09e-06	0.0001	0.0001	-0.03692
2025-07-21 13:35:59	392	6.09e-06	0.0001	0.0001	-0.03692
2025-07-21 13:36:00	393	6.07e-06	0.0001	0.0001	-0.028166
2025-07-21 13:36:01	394	6.07e-06	0.0001	0.0001	-0.041297
2025-07-21 13:36:02	395	6.09e-06	0.0001	0.0001	-0.023789
2025-07-21 13:36:03	396	6.09e-06	0.0001	0.0001	-0.019412
2025-07-21 13:36:04	397	6.09e-06	0.0001	0.0001	-0.03692
2025-07-21 13:36:05	398	6.09e-06	0.0001	0.0001	-0.041297
2025-07-21 13:36:06	399	6.09e-06	0.0001	0.0001	-0.041297
2025-07-21 13:36:07	400	6.09e-06	0.0001	0.0001	-0.019412
2025-07-21 13:36:07	400	6.07e-06	0.0001	0.0001	-0.015035
2025-07-21 13:36:08	401	6.09e-06	0.0001	0.0001	-0.015035
2025-07-21 13:36:09	402	6.09e-06	0.0001	0.0001	-0.041297
2025-07-21 13:36:10	403	6.09e-06	0.0001	0.0001	-0.041297
2025-07-21 13:36:11	404	6.09e-06	0.0001	0.0001	-0.028166
2025-07-21 13:36:12	405	6.09e-06	0.0001	0.0001	-0.019412
2025-07-21 13:36:13	406	6.09e-06	0.0001	0.0001	-0.028166
2025-07-21 13:36:14	407	6.09e-06	0.0001	0.0001	-0.045674
2025-07-21 13:36:15	408	6.09e-06	0.0001	0.0001	-0.032543
2025-07-21 13:36:16	409	6.09e-06	0.0001	0.0001	-0.032543
2025-07-21 13:36:17	410	6.09e-06	0.0001	0.0001	-0.023789
2025-07-21 13:36:18	411	6.07e-06	0.0001	0.0001	-0.032543
2025-07-21 13:36:19	412	6.07e-06	0.0001	0.0001	-0.03692
2025-07-21 13:36:20	413	6.09e-06	0.0001	0.0001	-0.03692
2025-07-21 13:36:21	414	6.07e-06	0.0001	0.0001	-0.03692
2025-07-21 13:36:22	415	6.07e-06	0.0001	0.0001	-0.03692
2025-07-21 13:36:23	416	6.09e-06	0.0001	0.0001	-0.03692
2025-07-21 13:36:24	417	6.09e-06	0.0001	0.0001	-0.032543
2025-07-21 13:36:25	418	6.09e-06	0.0001	0.0001	-0.032543
2025-07-21 13:36:26	419	6.07e-06	0.0001	0.0001	-0.028166
2025-07-21 13:36:27	420	6.07e-06	0.0001	0.0001	-0.032543
2025-07-21 13:36:28	421	6.07e-06	0.0001	0.0001	-0.028166
2025-07-21 13:36:29	422	6.09e-06	0.0001	0.0001	-0.041297
2025-07-21 13:36:30	423	6.09e-06	0.0001	0.0001	-0.006281
2025-07-21 13:36:31	424	6.09e-06	0.0001	0.0001	-0.03692
2025-07-21 13:36:31	424	6.09e-06	0.0001	0.0001	-0.03692
2025-07-21 13:36:32	425	6.09e-06	0.0001	0.0001	-0.03692
2025-07-21 13:36:33	426	6.09e-06	0.0001	0.0001	-0.023789
2025-07-21 13:36:34	427	6.09e-06	0.0001	0.0001	-0.023789
2025-07-21 13:36:35	428	6.09e-06	0.0001	0.0001	-0.041297
2025-07-21 13:36:36	429	6.09e-06	0.0001	0.0001	-0.023789
2025-07-21 13:36:37	430	6.09e-06	0.0001	0.0001	-0.045674
2025-07-21 13:36:38	431	6.09e-06	0.0001	0.0001	-0.023789
2025-07-21 13:36:39	432	6.09e-06	0.0001	0.0001	-0.041297
2025-07-21 13:36:40	433	6.09e-06	0.0001	0.0001	-0.041297
2025-07-21 13:36:41	434	6.09e-06	0.0001	0.0001	-0.045674
2025-07-21 13:36:42	435	6.09e-06	0.0001	0.0001	-0.045674
2025-07-21 13:36:43	436	6.09e-06	0.0001	0.0001	-0.05005
2025-07-21 13:36:44	437	6.09e-06	0.0001	0.0001	-0.028166
2025-07-21 13:36:45	438	6.07e-06	0.0001	0.0001	-0.045674
2025-07-21 13:36:46	439	6.09e-06	0.0001	0.0001	-0.019412
2025-07-21 13:36:47	440	6.07e-06	0.0001	0.0001	-0.010658
2025-07-21 13:36:48	441	6.07e-06	0.0001	0.0001	-0.028166
2025-07-21 13:36:49	442	6.07e-06	0.0001	0.0001	-0.028166
2025-07-21 13:36:50	443	6.09e-06	0.0001	0.0001	-0.023789
2025-07-21 13:36:51	444	6.07e-06	0.0001	0.0001	-0.023789
2025-07-21 13:36:52	445	6.09e-06	0.0001	0.0001	-0.032543
2025-07-21 13:36:53	446	6.07e-06	0.0001	0.0001	-0.03692
2025-07-21 13:36:54	447	6.09e-06	0.0001	0.0001	-0.045674
2025-07-21 13:36:55	448	6.09e-06	0.0001	0.0001	-0.045674
2025-07-21 13:36:56	449	6.07e-06	0.0001	0.0001	-0.023789
2025-07-21 13:36:57	450	6.09e-06	0.0001	0.0001	-0.023789
2025-07-21 13:36:57	450	6.09e-06	0.0001	0.0001	-0.023789
2025-07-21 13:36:58	451	6.09e-06	0.0001	0.0001	-0.03692
2025-07-21 13:36:59	452	6.09e-06	0.0001	0.0001	-0.028166
2025-07-21 13:37:00	453	6.09e-06	0.0001	0.0001	-0.028166
2025-07-21 13:37:01	454	6.09e-06	0.0001	0.0001	-0.028166
2025-07-21 13:37:02	455	6.09e-06	0.0001	0.0001	-0.023789
2025-07-21 13:37:03	456	6.09e-06	0.0001	0.0001	-0.023789
2025-07-21 13:37:04	457	6.09e-06	0.0001	0.0001	-0.023789
2025-07-21 13:37:05	458	6.09e-06	0.0001	0.0001	-0.041297
2025-07-21 13:37:06	459	6.07e-06	0.0001	0.0001	-0.028166
2025-07-21 13:37:07	460	6.09e-06	0.0001	0.0001	-0.028166
2025-07-21 13:37:08	461	6.09e-06	0.0001	0.0001	-0.032543
2025-07-21 13:37:09	462	6.07e-06	0.0001	0.0001	-0.028166
2025-07-21 13:37:10	463	6.09e-06	0.0001	0.0001	-0.03692
2025-07-21 13:37:11	464	6.09e-06	0.0001	0.0001	-0.032543
2025-07-21 13:37:12	465	6.09e-06	0.0001	0.0001	-0.045674
2025-07-21 13:37:13	466	6.09e-06	0.0001	0.0001	-0.03692
2025-07-21 13:37:14	467	6.09e-06	0.0001	0.0001	-0.023789
2025-07-21 13:37:15	468	6.11e-06	0.0001	0.0001	-0.032543
2025-07-21 13:37:16	469	6.09e-06	0.0001	0.0001	-0.028166
2025-07-21 13:37:17	470	6.09e-06	0.0001	0.0001	-0.045674
2025-07-21 13:37:18	471	6.09e-06	0.0001	0.0001	-0.041297
2025-07-21 13:37:19	472	6.09e-06	0.0001	0.0001	-0.045674
2025-07-21 13:37:20	473	6.09e-06	0.0001	0.0001	-0.023789
2025-07-21 13:37:21	474	6.07e-06	0.0001	0.0001	-0.023789
2025-07-21 13:37:22	475	6.07e-06	0.0001	0.0001	-0.023789
2025-07-21 13:37:22	475	6.09e-06	0.0001	0.0001	-0.032543
2025-07-21 13:37:23	476	6.09e-06	0.0001	0.0001	-0.028166
2025-07-21 13:37:24	477	6.09e-06	0.0001	0.0001	-0.03692
2025-07-21 13:37:25	478	6.09e-06	0.0001	0.0001	-0.032543
2025-07-21 13:37:26	479	6.09e-06	0.0001	0.0001	-0.023789
2025-07-21 13:37:27	480	6.09e-06	0.0001	0.0001	-0.019412
2025-07-21 13:37:28	481	6.07e-06	0.0001	0.0001	-0.028166
2025-07-21 13:37:29	482	6.07e-06	0.0001	0.0001	-0.010658
2025-07-21 13:37:30	483	6.09e-06	0.0001	0.0001	-0.023789
2025-07-21 13:37:31	484	6.09e-06	0.0001	0.0001	-0.03692
2025-07-21 13:37:32	485	6.09e-06	0.0001	0.0001	-0.028166
2025-07-21 13:37:33	486	6.09e-06	0.0001	0.0001	-0.03692
2025-07-21 13:37:34	487	6.09e-06	0.0001	0.0001	-0.019412
2025-07-21 13:37:35	488	6.09e-06	0.0001	0.0001	-0.045674
2025-07-21 13:37:36	489	6.09e-06	0.0001	0.0001	-0.045674
2025-07-21 13:37:37	490	6.09e-06	0.0001	0.0001	-0.03692
2025-07-21 13:37:38	491	6.07e-06	0.0001	0.0001	-0.019412
2025-07-21 13:37:39	492	6.09e-06	0.0001	0.0001	-0.028166
2025-07-21 13:37:40	493	6.09e-06	0.0001	0.0001	-0.041297
2025-07-21 13:37:41	494	6.09e-06	0.0001	0.0001	-0.032543
2025-07-21 13:37:42	495	6.09e-06	0.0001	0.0001	-0.045674
2025-07-21 13:37:43	496	6.09e-06	0.0001	0.0001	-0.045674
2025-07-21 13:37:44	497	6.09e-06	0.0001	0.0001	-0.03692
2025-07-21 13:37:45	498	6.09e-06	0.0001	0.0001	-0.032543
2025-07-21 13:37:46	499	6.09e-06	0.0001	0.0001	-0.023789
2025-07-21 13:37:47	500	6.09e-06	0.0001	0.0001	-0.023789
2025-07-21 13:37:48	501	6.09e-06	0.0001	0.0001	-0.028166
2025-07-21 13:37:49	502	6.07e-06	0.0001	0.0001	-0.041297
2025-07-21 13:37:50	503	6.09e-06	0.0001	0.0001	-0.028166
2025-07-21 13:37:51	504	6.09e-06	0.0001	0.0001	-0.019412
2025-07-21 13:37:52	505	6.09e-06	0.0001	0.0001	-0.03692
2025-07-21 13:37:53	506	6.07e-06	0.0001	0.0001	-0.045674
2025-07-21 13:37:54	507	6.09e-06	0.0001	0.0001	-0.032543
2025-07-21 13:37:55	508	6.07e-06	0.0001	0.0001	-0.028166
2025-07-21 13:37:56	509	6.07e-06	0.0001	0.0001	-0.023789
2025-07-21 13:37:56	509	6.09e-06	0.0001	0.0001	-0.03692
2025-07-21 13:37:57	510	6.09e-06	0.0001	0.0001	-0.023789
2025-07-21 13:37:58	511	6.07e-06	0.0001	0.0001	-0.028166
2025-07-21 13:37:59	512	6.09e-06	0.0001	0.0001	-0.023789
2025-07-21 13:38:00	513	6.07e-06	0.0001	0.0001	-0.041297
2025-07-21 13:38:01	514	6.07e-06	0.0001	0.0001	-0.028166
2025-07-21 13:38:02	515	6.09e-06	0.0001	0.0001	-0.032543
2025-07-21 13:38:03	516	6.09e-06	0.0001	0.0001	-0.010658
2025-07-21 13:38:04	517	6.09e-06	0.0001	0.0001	-0.023789
2025-07-21 13:38:05	518	6.07e-06	0.0001	0.0001	-0.045674
2025-07-21 13:38:06	519	6.07e-06	0.0001	0.0001	-0.03692
2025-07-21 13:38:07	520	6.09e-06	0.0001	0.0001	-0.041297
2025-07-21 13:38:09	522	6.09e-06	0.0001	0.0001	-0.019412
2025-07-21 13:38:10	523	6.09e-06	0.0001	0.0001	-0.028166
2025-07-21 13:38:11	524	6.09e-06	0.0001	0.0001	-0.03692
2025-07-21 13:38:12	525	6.09e-06	0.0001	0.0001	-0.032543
2025-07-21 13:38:13	526	6.09e-06	0.0001	0.0001	-0.019412
2025-07-21 13:38:14	527	6.09e-06	0.0001	0.0001	-0.03692
2025-07-21 13:38:15	528	6.07e-06	0.0001	0.0001	-0.041297
2025-07-21 13:38:16	529	6.07e-06	0.0001	0.0001	-0.028166
2025-07-21 13:38:17	530	6.09e-06	0.0001	0.0001	-0.023789
2025-07-21 13:38:18	531	6.09e-06	0.0001	0.0001	-0.041297
2025-07-21 13:38:19	532	6.07e-06	0.0001	0.0001	-0.028166
2025-07-21 13:38:20	533	6.07e-06	0.0001	0.0001	-0.032543
2025-07-21 13:38:21	534	6.09e-06	0.0001	0.0001	-0.028166
2025-07-21 13:38:22	535	6.09e-06	0.0001	0.0001	-0.028166
2025-07-21 13:38:23	536	6.03e-06	0.0001	0.0001	-0.032543
2025-07-21 13:38:24	537	5.97e-06	0.0001	0.0001	-0.03692
2025-07-21 13:38:25	538	5.97e-06	0.0001	0.0001	-0.03692
2025-07-21 13:38:26	539	5.97e-06	0.0001	0.0001	-0.032543
2025-07-21 13:38:27	540	5.97e-06	0.0001	0.0001	-0.03692
2025-07-21 13:38:28	541	5.97e-06	0.0001	0.0001	-0.028166
2025-07-21 13:38:29	542	5.99e-06	0.0001	0.0001	-0.023789
2025-07-21 13:38:30	543	5.99e-06	0.0001	0.0001	-0.028166
2025-07-21 13:38:31	544	5.99e-06	0.0001	0.0001	-0.041297
2025-07-21 13:38:32	545	5.99e-06	0.0001	0.0001	-0.023789
2025-07-21 13:38:33	546	5.99e-06	0.0001	0.0001	-0.03692
2025-07-21 13:38:35	548	5.97e-06	0.0001	0.0001	-0.041297
2025-07-21 13:38:36	549	5.97e-06	0.0001	0.0001	-0.032543
2025-07-21 13:38:37	550	5.97e-06	0.0001	0.0001	-0.03692
2025-07-21 13:38:38	551	5.99e-06	0.0001	0.0001	-0.023789
2025-07-21 13:38:39	552	5.97e-06	0.0001	0.0001	-0.03692
2025-07-21 13:38:39	552	5.97e-06	0.0001	0.0001	-0.03692
2025-07-21 13:38:40	553	5.97e-06	0.0001	0.0001	-0.028166
2025-07-21 13:38:41	554	5.97e-06	0.0001	0.0001	-0.023789
2025-07-21 13:38:43	556	5.97e-06	0.0001	0.0001	-0.041297
2025-07-21 13:38:44	557	5.97e-06	0.0001	0.0001	-0.03692
2025-07-21 13:38:45	558	5.97e-06	0.0001	0.0001	-0.032543
2025-07-21 13:38:47	560	5.99e-06	0.0001	0.0001	-0.03692
2025-07-21 13:38:47	560	5.97e-06	0.0001	0.0001	-0.023789
2025-07-21 13:38:48	561	5.99e-06	0.0001	0.0001	-0.028166
2025-07-21 13:38:49	562	5.99e-06	0.0001	0.0001	-0.032543
2025-07-21 13:38:51	564	5.97e-06	0.0001	0.0001	-0.023789
2025-07-21 13:38:52	565	5.99e-06	0.0001	0.0001	-0.028166
2025-07-21 13:38:53	566	5.99e-06	0.0001	0.0001	-0.041297
2025-07-21 13:38:54	567	5.97e-06	0.0001	0.0001	-0.028166
2025-07-21 13:38:55	568	5.99e-06	0.0001	0.0001	-0.023789
2025-07-21 13:38:56	569	5.97e-06	0.0001	0.0001	-0.023789
2025-07-21 13:38:56	569	5.97e-06	0.0001	0.0001	-0.03692
2025-07-21 13:38:57	570	5.97e-06	0.0001	0.0001	-0.032543
2025-07-21 13:38:58	571	5.97e-06	0.0001	0.0001	-0.032543
2025-07-21 13:38:59	572	5.97e-06	0.0001	0.0001	-0.028166
2025-07-21 13:39:01	574	5.97e-06	0.0001	0.0001	-0.041297
2025-07-21 13:39:02	575	5.97e-06	0.0001	0.0001	-0.032543
2025-07-21 13:39:03	576	5.97e-06	0.0001	0.0001	-0.03692
2025-07-21 13:39:04	577	5.97e-06	0.0001	0.0001	-0.03692
2025-07-21 13:39:05	578	5.99e-06	0.0001	0.0001	-0.032543
2025-07-21 13:39:05	578	5.99e-06	0.0001	0.0001	-0.03692
2025-07-21 13:39:06	579	5.97e-06	0.0001	0.0001	-0.03692
2025-07-21 13:39:07	580	5.97e-06	0.0001	0.0001	-0.032543
2025-07-21 13:39:08	581	5.97e-06	0.0001	0.0001	-0.032543
2025-07-21 13:39:09	582	5.97e-06	0.0001	0.0001	-0.032543
2025-07-21 13:39:10	583	5.99e-06	0.0001	0.0001	-0.028166
2025-07-21 13:39:11	584	5.97e-06	0.0001	0.0001	-0.028166
2025-07-21 13:39:12	585	5.97e-06	0.0001	0.0001	-0.028166
2025-07-21 13:39:13	586	5.97e-06	0.0001	0.0001	-0.032543
2025-07-21 13:39:14	587	5.97e-06	0.0001	0.0001	-0.041297
2025-07-21 13:39:15	588	5.97e-06	0.0001	0.0001	-0.028166
2025-07-21 13:39:16	589	5.97e-06	0.0001	0.0001	-0.03692
2025-07-21 13:39:17	590	5.97e-06	0.0001	0.0001	-0.03692
2025-07-21 13:39:18	591	5.97e-06	0.0001	0.0001	-0.03692
2025-07-21 13:39:19	592	5.97e-06	0.0001	0.0001	-0.041297
2025-07-21 13:39:20	593	5.97e-06	0.0001	0.0001	-0.032543
2025-07-21 13:39:21	594	5.99e-06	0.0001	0.0001	-0.032543
2025-07-21 13:39:23	596	5.99e-06	0.0001	0.0001	-0.05005
2025-07-21 13:39:24	597	5.99e-06	0.0001	0.0001	-0.028166
2025-07-21 13:39:25	598	5.97e-06	0.0001	0.0001	-0.028166
2025-07-21 13:39:26	599	5.99e-06	0.0001	0.0001	-0.032543
2025-07-21 13:39:27	600	5.97e-06	0.0001	0.0001	-0.032543
2025-07-21 13:39:28	601	5.97e-06	0.0001	0.0001	-0.019412
2025-07-21 13:39:29	602	5.97e-06	0.0001	0.0001	-0.028166
2025-07-21 13:39:30	603	5.97e-06	0.0001	0.0001	-0.028166
2025-07-21 13:39:31	604	5.99e-06	0.0001	0.0001	-0.028166
2025-07-21 13:39:32	605	5.99e-06	0.0001	0.0001	-0.028166
2025-07-21 13:39:33	606	5.99e-06	0.0001	0.0001	-0.028166
2025-07-21 13:39:34	607	5.97e-06	0.0001	0.0001	-0.041297
2025-07-21 13:39:35	608	5.97e-06	0.0001	0.0001	-0.041297
2025-07-21 13:39:36	609	5.97e-06	0.0001	0.0001	-0.041297
2025-07-21 13:39:37	610	5.97e-06	0.0001	0.0001	-0.028166
2025-07-21 13:39:38	611	5.97e-06	0.0001	0.0001	-0.023789
2025-07-21 13:39:39	612	5.99e-06	0.0001	0.0001	-0.03692
2025-07-21 13:39:40	613	5.97e-06	0.0001	0.0001	-0.03692
2025-07-21 13:39:41	614	5.99e-06	0.0001	0.0001	-0.041297
2025-07-21 13:39:42	615	5.99e-06	0.0001	0.0001	-0.032543
2025-07-21 13:39:43	616	5.97e-06	0.0001	0.0001	-0.045674
2025-07-21 13:39:44	617	5.99e-06	0.0001	0.0001	-0.032543
2025-07-21 13:39:45	618	6.01e-06	0.0001	0.0001	-0.023789
2025-07-21 13:39:46	619	5.99e-06	0.0001	0.0001	-0.03692
2025-07-21 13:39:47	620	6.03e-06	0.0001	0.0001	-0.05005
2025-07-21 13:39:48	621	5.99e-06	0.0001	0.0001	-0.023789
2025-07-21 13:39:49	622	5.97e-06	0.0001	0.0001	-0.028166
2025-07-21 13:39:50	623	6.01e-06	0.0001	0.0001	-0.032543
2025-07-21 13:39:51	624	5.97e-06	0.0001	0.0001	-0.03692
2025-07-21 13:39:52	625	6.05e-06	0.0001	0.0001	-0.045674
2025-07-21 13:39:53	626	5.99e-06	0.0001	0.0001	-0.023789
2025-07-21 13:39:54	627	6.01e-06	0.0001	0.0001	-0.015035
2025-07-21 13:39:55	628	6.01e-06	0.0001	0.0001	-0.028166
2025-07-21 13:39:56	629	6.03e-06	0.0001	0.0001	-0.028166
2025-07-21 13:39:57	630	6.01e-06	0.0001	0.0001	-0.03692
2025-07-21 13:39:58	631	5.99e-06	0.0001	0.0001	-0.032543
2025-07-21 13:39:59	632	5.97e-06	0.0001	0.0001	-0.03692
2025-07-21 13:40:00	633	6.01e-06	0.0001	0.0001	-0.028166
2025-07-21 13:40:01	634	6.01e-06	0.0001	0.0001	-0.041297
2025-07-21 13:40:02	635	6.03e-06	0.0001	0.0001	-0.019412
2025-07-21 13:40:03	636	6.03e-06	0.0001	0.0001	-0.032543
2025-07-21 13:40:04	637	5.99e-06	0.0001	0.0001	-0.03692
2025-07-21 13:40:05	638	5.99e-06	0.0001	0.0001	-0.03692
2025-07-21 13:40:06	639	6.01e-06	0.0001	0.0001	-0.032543
2025-07-21 13:40:07	640	6.03e-06	0.0001	0.0001	-0.041297
2025-07-21 13:40:08	641	6.01e-06	0.0001	0.0001	-0.019412
2025-07-21 13:40:09	642	6.01e-06	0.0001	0.0001	-0.019412
2025-07-21 13:40:10	643	5.99e-06	0.0001	0.0001	-0.032543
2025-07-21 13:40:11	644	6.03e-06	0.0001	0.0001	-0.03692
2025-07-21 13:40:12	645	6.01e-06	0.0001	0.0001	-0.03692
2025-07-21 13:40:13	646	6.01e-06	0.0001	0.0001	-0.028166
2025-07-21 13:40:14	647	6.01e-06	0.0001	0.0001	-0.028166
2025-07-21 13:40:15	648	5.97e-06	0.0001	0.0001	-0.023789
2025-07-21 13:40:16	649	5.97e-06	0.0001	0.0001	-0.045674
2025-07-21 13:40:17	650	5.99e-06	0.0001	0.0001	-0.032543
2025-07-21 13:40:18	651	5.99e-06	0.0001	0.0001	-0.03692
2025-07-21 13:40:19	652	5.99e-06	0.0001	0.0001	-0.05005
2025-07-21 13:40:20	653	5.97e-06	0.0001	0.0001	-0.041297
2025-07-21 13:40:21	654	6.01e-06	0.0001	0.0001	-0.028166
2025-07-21 13:40:22	655	5.99e-06	0.0001	0.0001	-0.028166
2025-07-21 13:40:23	656	5.99e-06	0.0001	0.0001	-0.028166
2025-07-21 13:40:24	657	5.97e-06	0.0001	0.0001	-0.03692
2025-07-21 13:40:25	658	5.99e-06	0.0001	0.0001	-0.028166
2025-07-21 13:40:26	659	6.01e-06	0.0001	0.0001	-0.032543
2025-07-21 13:40:27	660	5.97e-06	0.0001	0.0001	-0.032543
2025-07-21 13:40:28	661	5.99e-06	0.0001	0.0001	-0.05005
2025-07-21 13:40:29	662	5.99e-06	0.0001	0.0001	-0.041297
2025-07-21 13:40:29	662	6.01e-06	0.0001	0.0001	-0.023789
2025-07-21 13:40:30	663	5.99e-06	0.0001	0.0001	-0.028166
2025-07-21 13:40:31	664	6.03e-06	0.0001	0.0001	-0.019412
2025-07-21 13:40:32	665	6.03e-06	0.0001	0.0001	-0.041297
2025-07-21 13:40:33	666	5.99e-06	0.0001	0.0001	-0.028166
2025-07-21 13:40:34	667	6.01e-06	0.0001	0.0001	-0.019412
2025-07-21 13:40:35	668	6.03e-06	0.0001	0.0001	-0.03692
2025-07-21 13:40:36	669	5.99e-06	0.0001	0.0001	-0.032543
2025-07-21 13:40:37	670	6.01e-06	0.0001	0.0001	-0.03692
2025-07-21 13:40:38	671	5.97e-06	0.0001	0.0001	-0.041297
2025-07-21 13:40:39	672	6.01e-06	0.0001	0.0001	-0.041297
2025-07-21 13:40:40	673	6.03e-06	0.0001	0.0001	-0.028166
2025-07-21 13:40:41	674	6.03e-06	0.0001	0.0001	-0.028166
2025-07-21 13:40:42	675	6.05e-06	0.0001	0.0001	-0.032543
2025-07-21 13:40:43	676	5.99e-06	0.0001	0.0001	-0.032543
2025-07-21 13:40:44	677	6.01e-06	0.0001	0.0001	-0.03692
2025-07-21 13:40:45	678	5.99e-06	0.0001	0.0001	-0.028166
2025-07-21 13:40:46	679	6.01e-06	0.0001	0.0001	-0.023789
2025-07-21 13:40:47	680	6.01e-06	0.0001	0.0001	-0.03692
2025-07-21 13:40:48	681	6.05e-06	0.0001	0.0001	-0.028166
2025-07-21 13:40:49	682	5.99e-06	0.0001	0.0001	-0.03692
2025-07-21 13:40:50	683	6.01e-06	0.0001	0.0001	-0.032543
2025-07-21 13:40:51	684	5.97e-06	0.0001	0.0001	-0.041297
2025-07-21 13:40:52	685	5.99e-06	0.0001	0.0001	-0.045674
2025-07-21 13:40:53	686	6.03e-06	0.0001	0.0001	-0.03692
2025-07-21 13:40:54	687	5.99e-06	0.0001	0.0001	-0.028166
2025-07-21 13:40:55	688	5.99e-06	0.0001	0.0001	-0.019412
2025-07-21 13:40:56	689	5.97e-06	0.0001	0.0001	-0.028166
2025-07-21 13:40:57	690	5.99e-06	0.0001	0.0001	-0.041297
2025-07-21 13:40:58	691	5.97e-06	0.0001	0.0001	-0.03692
2025-07-21 13:40:59	692	6.01e-06	0.0001	0.0001	-0.023789
2025-07-21 13:41:00	693	5.99e-06	0.0001	0.0001	-0.023789
2025-07-21 13:41:01	694	5.99e-06	0.0001	0.0001	-0.028166
2025-07-21 13:41:02	695	6.01e-06	0.0001	0.0001	-0.041297
2025-07-21 13:41:03	696	6.03e-06	0.0001	0.0001	-0.032543
2025-07-21 13:41:04	697	6.03e-06	0.0001	0.0001	-0.045674
2025-07-21 13:41:04	697	5.99e-06	0.0001	0.0001	-0.032543
2025-07-21 13:41:05	698	6.03e-06	0.0001	0.0001	-0.045674
2025-07-21 13:41:06	699	6.03e-06	0.0001	0.0001	-0.023789
2025-07-21 13:41:07	700	6.03e-06	0.0001	0.0001	-0.03692
2025-07-21 13:41:08	701	6.07e-06	0.0001	0.0001	-0.028166
2025-07-21 13:41:09	702	6.09e-06	0.0001	0.0001	-0.03692
2025-07-21 13:41:10	703	6.07e-06	0.0001	0.0001	-0.023789
2025-07-21 13:41:11	704	6.09e-06	0.0001	0.0001	-0.023789
2025-07-21 13:41:12	705	6.07e-06	0.0001	0.0001	-0.03692
2025-07-21 13:41:13	706	6.07e-06	0.0001	0.0001	-0.03692
2025-07-21 13:41:14	707	6.07e-06	0.0001	0.0001	-0.028166
2025-07-21 13:41:15	708	6.05e-06	0.0001	0.0001	-0.03692
2025-07-21 13:41:16	709	6.03e-06	0.0001	0.0001	-0.041297
2025-07-21 13:41:17	710	6.03e-06	0.0001	0.0001	-0.03692
2025-07-21 13:41:18	711	5.99e-06	0.0001	0.0001	-0.045674
2025-07-21 13:41:19	712	5.99e-06	0.0001	0.0001	-0.041297
2025-07-21 13:41:20	713	6.01e-06	0.0001	0.0001	-0.028166
2025-07-21 13:41:21	714	5.99e-06	0.0001	0.0001	-0.041297
2025-07-21 13:41:22	715	5.99e-06	0.0001	0.0001	-0.032543
2025-07-21 13:41:23	716	5.99e-06	0.0001	0.0001	-0.041297
2025-07-21 13:41:24	717	5.99e-06	0.0001	0.0001	-0.028166
2025-07-21 13:41:25	718	5.99e-06	0.0001	0.0001	-0.03692
2025-07-21 13:41:26	719	6.01e-06	0.0001	0.0001	-0.028166
2025-07-21 13:41:27	720	6.01e-06	0.0001	0.0001	-0.03692
2025-07-21 13:41:28	721	6.03e-06	0.0001	0.0001	-0.032543
2025-07-21 13:41:29	722	6.03e-06	0.0001	0.0001	-0.032543
2025-07-21 13:41:30	723	5.99e-06	0.0001	0.0001	-0.028166
2025-07-21 13:41:31	724	5.99e-06	0.0001	0.0001	-0.023789
2025-07-21 13:41:32	725	5.99e-06	0.0001	0.0001	-0.015035
2025-07-21 13:41:33	726	5.99e-06	0.0001	0.0001	-0.032543
2025-07-21 13:41:34	727	6.03e-06	0.0001	0.0001	-0.028166
2025-07-21 13:41:35	728	5.99e-06	0.0001	0.0001	-0.045674
2025-07-21 13:41:36	729	5.99e-06	0.0001	0.0001	-0.041297
2025-07-21 13:41:37	730	5.99e-06	0.0001	0.0001	-0.041297
2025-07-21 13:41:38	731	5.99e-06	0.0001	0.0001	-0.03692
2025-07-21 13:41:38	731	5.97e-06	0.0001	0.0001	-0.032543
2025-07-21 13:41:39	732	5.99e-06	0.0001	0.0001	-0.054427
2025-07-21 13:41:40	733	5.99e-06	0.0001	0.0001	-0.023789
2025-07-21 13:41:41	734	5.99e-06	0.0001	0.0001	-0.019412
2025-07-21 13:41:42	735	5.97e-06	0.0001	0.0001	-0.019412
2025-07-21 13:41:43	736	5.99e-06	0.0001	0.0001	-0.03692
2025-07-21 13:41:44	737	5.99e-06	0.0001	0.0001	-0.028166
2025-07-21 13:41:45	738	5.99e-06	0.0001	0.0001	-0.03692
2025-07-21 13:41:46	739	5.97e-06	0.0001	0.0001	-0.019412
2025-07-21 13:41:47	740	5.97e-06	0.0001	0.0001	-0.03692
2025-07-21 13:41:48	741	5.99e-06	0.0001	0.0001	-0.019412
2025-07-21 13:41:49	742	5.97e-06	0.0001	0.0001	-0.023789
2025-07-21 13:41:50	743	5.97e-06	0.0001	0.0001	-0.045674
2025-07-21 13:41:51	744	5.97e-06	0.0001	0.0001	-0.03692
2025-07-21 13:41:52	745	5.99e-06	0.0001	0.0001	-0.028166
2025-07-21 13:41:53	746	5.99e-06	0.0001	0.0001	-0.041297
2025-07-21 13:41:54	747	5.97e-06	0.0001	0.0001	-0.028166
2025-07-21 13:41:55	748	5.97e-06	0.0001	0.0001	-0.019412
2025-07-21 13:41:56	749	5.99e-06	0.0001	0.0001	-0.03692
2025-07-21 13:41:57	750	5.99e-06	0.0001	0.0001	-0.032543
2025-07-21 13:41:58	751	5.99e-06	0.0001	0.0001	-0.028166
2025-07-21 13:41:59	752	5.97e-06	0.0001	0.0001	-0.041297
2025-07-21 13:42:00	753	5.97e-06	0.0001	0.0001	-0.03692
2025-07-21 13:42:01	754	5.97e-06	0.0001	0.0001	-0.041297
2025-07-21 13:42:02	755	5.99e-06	0.0001	0.0001	-0.03692
2025-07-21 13:42:03	756	5.99e-06	0.0001	0.0001	-0.028166
2025-07-21 13:42:03	756	5.99e-06	0.0001	0.0001	-0.023789
2025-07-21 13:42:04	757	5.99e-06	0.0001	0.0001	-0.041297
2025-07-21 13:42:05	758	5.99e-06	0.0001	0.0001	-0.023789
2025-07-21 13:42:06	759	5.99e-06	0.0001	0.0001	-0.028166
2025-07-21 13:42:07	760	5.99e-06	0.0001	0.0001	-0.03692
2025-07-21 13:42:08	761	6.01e-06	0.0001	0.0001	-0.028166
2025-07-21 13:42:09	762	6.05e-06	0.0001	0.0001	-0.03692
2025-07-21 13:42:10	763	6.03e-06	0.0001	0.0001	-0.023789
2025-07-21 13:42:11	764	6.05e-06	0.0001	0.0001	-0.023789
2025-07-21 13:42:12	765	6.03e-06	0.0001	0.0001	-0.032543
2025-07-21 13:42:13	766	6.05e-06	0.0001	0.0001	-0.015035
2025-07-21 13:42:14	767	6.03e-06	0.0001	0.0001	-0.032543
2025-07-21 13:42:15	768	6.01e-06	0.0001	0.0001	-0.032543
2025-07-21 13:42:16	769	6.03e-06	0.0001	0.0001	-0.023789
2025-07-21 13:42:17	770	6.03e-06	0.0001	0.0001	-0.045674
2025-07-21 13:42:18	771	6.03e-06	0.0001	0.0001	-0.032543
2025-07-21 13:42:19	772	6.01e-06	0.0001	0.0001	-0.041297
2025-07-21 13:42:20	773	6.03e-06	0.0001	0.0001	-0.032543
2025-07-21 13:42:21	774	6.05e-06	0.0001	0.0001	-0.019412
2025-07-21 13:42:22	775	6.01e-06	0.0001	0.0001	-0.032543
2025-07-21 13:42:23	776	5.99e-06	0.0001	0.0001	-0.015035
2025-07-21 13:42:24	777	5.99e-06	0.0001	0.0001	-0.041297
2025-07-21 13:42:25	778	6.01e-06	0.0001	0.0001	-0.023789
2025-07-21 13:42:26	779	6.03e-06	0.0001	0.0001	-0.023789
2025-07-21 13:42:27	780	6.01e-06	0.0001	0.0001	-0.032543
2025-07-21 13:42:28	781	5.97e-06	0.0001	0.0001	-0.028166
2025-07-21 13:42:29	782	5.99e-06	0.0001	0.0001	-0.023789
2025-07-21 13:42:30	783	6.01e-06	0.0001	0.0001	-0.041297
2025-07-21 13:42:31	784	5.99e-06	0.0001	0.0001	-0.041297
2025-07-21 13:42:32	785	5.89e-06	0.0001	0.0001	-0.028166
2025-07-21 13:42:33	786	5.87e-06	0.0001	0.0001	-0.041297
2025-07-21 13:42:34	787	5.85e-06	0.0001	0.0001	-0.028166
2025-07-21 13:42:35	788	5.7e-06	0.0001	0.0001	-0.023789
2025-07-21 13:42:36	789	5.6e-06	0.0001	0.0001	-0.03692
2025-07-21 13:42:37	790	5.58e-06	0.0001	0.0001	-0.041297
2025-07-21 13:42:38	791	5.41e-06	0.0001	0.0001	-0.032543
2025-07-21 13:42:39	792	5.26e-06	1000	0.0001	-0.028166
2025-07-21 13:42:41	794	5.22e-06	1000	0.0001	-0.041297
2025-07-21 13:42:42	795	5.12e-06	1000	0.0001	-0.032543
2025-07-21 13:42:43	796	5.12e-06	1000	0.0001	-0.03692
2025-07-21 13:42:44	797	5.02e-06	1000	0.0001	-0.023789
2025-07-21 13:42:45	798	5.01e-06	1000	0.0001	-0.032543
2025-07-21 13:42:46	799	5.01e-06	15.3	0.0001	-0.03692
2025-07-21 13:42:47	800	4.93e-06	1.2	0.0001	-0.03692
2025-07-21 13:42:47	800	4.89e-06	0.439	0.0001	-0.023789
2025-07-21 13:42:49	802	4.91e-06	0.177	0.0001	-0.023789
2025-07-21 13:42:50	803	4.91e-06	0.1	0.0001	-0.023789
2025-07-21 13:42:51	804	4.91e-06	0.0614	0.0001	-0.03692
2025-07-21 13:42:52	805	4.85e-06	0.0386	0.0001	-0.028166
2025-07-21 13:42:53	806	4.79e-06	0.0246	0.0001	-0.045674
2025-07-21 13:42:54	807	4.77e-06	0.017	0.0001	-0.023789
2025-07-21 13:42:55	808	4.77e-06	0.0125	0.0001	-0.019412
2025-07-21 13:42:55	808	4.77e-06	0.00897	0.0001	-0.019412
2025-07-21 13:42:57	810	4.77e-06	0.00603	0.0001	-0.03692
2025-07-21 13:42:58	811	4.75e-06	0.00463	0.0001	-0.019412
2025-07-21 13:42:59	812	4.68e-06	0.00373	0.0001	-0.032543
2025-07-21 13:43:00	813	4.66e-06	0.00311	0.0001	-0.028166
2025-07-21 13:43:01	814	4.66e-06	0.00261	0.0001	-0.032543
2025-07-21 13:43:02	815	4.66e-06	0.00229	0.0001	-0.03692
2025-07-21 13:43:03	816	4.66e-06	0.00203	0.0001	-0.03692
2025-07-21 13:43:03	816	4.66e-06	0.00183	0.0001	-0.03692
2025-07-21 13:43:05	818	4.66e-06	0.00166	0.0001	-0.028166
2025-07-21 13:43:06	819	4.66e-06	0.00156	0.0001	-0.03692
2025-07-21 13:43:07	820	4.68e-06	0.00147	0.0001	-0.028166
2025-07-21 13:43:08	821	4.68e-06	0.00141	0.0001	-0.03692
2025-07-21 13:43:09	822	4.58e-06	0.00137	0.0001	-0.028166
2025-07-21 13:43:10	823	4.56e-06	0.00135	0.0001	-0.032543
2025-07-21 13:43:11	824	4.56e-06	0.00133	0.0001	-0.032543
2025-07-21 13:43:12	825	4.56e-06	0.00131	0.0001	-0.028166
2025-07-21 13:43:13	826	4.56e-06	0.00129	0.0001	-0.032543
2025-07-21 13:43:13	826	4.56e-06	0.00128	0.0001	-0.03692
2025-07-21 13:43:14	827	4.56e-06	0.00127	0.0001	-0.028166
2025-07-21 13:43:15	828	4.56e-06	0.00126	0.0001	-0.03692
2025-07-21 13:43:16	829	4.56e-06	0.00126	0.0001	-0.045674
2025-07-21 13:43:17	830	4.58e-06	0.00125	0.0001	-0.045674
2025-07-21 13:43:18	831	4.56e-06	0.00124	0.0001	-0.041297
2025-07-21 13:43:19	832	4.56e-06	0.00124	0.0001	-0.03692
2025-07-21 13:43:20	833	4.56e-06	0.00124	0.0001	-0.023789
2025-07-21 13:43:21	834	4.56e-06	0.00124	0.0001	-0.041297
2025-07-21 13:43:23	836	4.56e-06	0.00124	0.0001	-0.03692
2025-07-21 13:43:24	837	4.54e-06	0.00124	0.0001	-0.015035
2025-07-21 13:43:25	838	4.54e-06	0.00124	0.0001	-0.03692
2025-07-21 13:43:26	839	4.47e-06	0.00127	0.0001	-0.05005
2025-07-21 13:43:27	840	4.47e-06	0.00134	0.0001	-0.03692
2025-07-21 13:43:28	841	1.68e-05	0.00134	0.0001	-0.032543
2025-07-21 13:43:29	842	1.7e-05	0.00106	0.0001	-0.041297
2025-07-21 13:43:29	842	1.32e-05	0.000782	0.0001	-0.023789
2025-07-21 13:43:31	844	1.16e-05	0.00054	0.0001	-0.019412
2025-07-21 13:43:32	845	1.06e-05	0.000425	0.0001	-0.028166
2025-07-21 13:43:33	846	1.04e-05	0.000342	0.0001	-0.023789
2025-07-21 13:43:34	847	1.01e-05	0.000273	0.0001	-0.023789
2025-07-21 13:43:35	848	1e-05	0.000223	0.0001	-0.023789
2025-07-21 13:43:36	849	9.89e-06	0.000185	0.0001	-0.028166
2025-07-21 13:43:37	850	9.8e-06	0.000156	0.0001	-0.03692
2025-07-21 13:43:37	850	9.61e-06	0.000133	0.0001	-0.023789
2025-07-21 13:43:38	851	9.61e-06	0.000121	0.0001	-0.03692
2025-07-21 13:43:39	852	9.46e-06	0.000112	0.0001	-0.028166
2025-07-21 13:43:40	853	9.43e-06	0.000103	0.0001	-0.032543
2025-07-21 13:43:41	854	9.31e-06	0.0001	0.0001	-0.03692
2025-07-21 13:43:42	855	9.28e-06	0.0001	0.0001	-0.019412
2025-07-21 13:43:43	856	9.28e-06	0.0001	0.000101	-0.028166
2025-07-21 13:43:45	858	9.16e-06	0.0001	0.000101	-0.028166
2025-07-21 13:43:46	859	9.13e-06	0.0001	0.000104	-0.028166
2025-07-21 13:43:47	860	9.1e-06	0.0001	0.000103	-0.028166
2025-07-21 13:43:48	861	8.98e-06	0.0001	0.000105	-0.023789
2025-07-21 13:43:49	862	8.95e-06	0.0001	0.000104	-0.041297
2025-07-21 13:43:50	863	9.25e-06	0.0001	0.000107	-0.028166
2025-07-21 13:43:51	864	9.58e-06	0.0001	0.000107	-0.03692
2025-07-21 13:43:52	865	9.58e-06	0.0001	0.00011	-0.032543
2025-07-21 13:43:53	866	9.61e-06	0.0001	0.000114	-0.028166
2025-07-21 13:43:54	867	9.61e-06	0.0001	0.000115	-0.023789
2025-07-21 13:43:54	867	9.61e-06	0.0001	0.000121	-0.045674
2025-07-21 13:43:55	868	9.64e-06	0.0001	0.000124	-0.03692
2025-07-21 13:43:56	869	9.7e-06	0.0001	0.000125	-0.028166
2025-07-21 13:43:57	870	9.77e-06	0.0001	0.000127	-0.032543
2025-07-21 13:43:58	871	9.7e-06	0.0001	0.000131	-0.041297
2025-07-21 13:43:59	872	9.74e-06	0.0001	0.000131	-0.023789
2025-07-21 13:44:00	873	9.64e-06	0.0001	0.000131	-0.019412
2025-07-21 13:44:01	874	9.74e-06	0.0001	0.000135	-0.032543
2025-07-21 13:44:02	875	9.64e-06	0.0001	0.000139	-0.032543
2025-07-21 13:44:03	876	9.61e-06	0.0001	0.000144	-0.03692
2025-07-21 13:44:04	877	9.61e-06	0.0001	0.000149	-0.041297
2025-07-21 13:44:05	878	9.61e-06	0.0001	0.000154	-0.028166
2025-07-21 13:44:06	879	9.61e-06	0.0001	0.000158	-0.032543
2025-07-21 13:44:07	880	9.61e-06	0.0001	0.00016	-0.032543
2025-07-21 13:44:08	881	9.61e-06	0.0001	0.000163	-0.032543
2025-07-21 13:44:09	882	9.58e-06	0.0001	0.000169	-0.028166
2025-07-21 13:44:10	883	9.61e-06	0.0001	0.00017	-0.03692
2025-07-21 13:44:11	884	9.61e-06	0.0001	0.000171	-0.028166
2025-07-21 13:44:12	885	9.61e-06	0.0001	0.000172	-0.028166
2025-07-21 13:44:13	886	9.61e-06	0.0001	0.000176	-0.03692
2025-07-21 13:44:14	887	9.61e-06	0.0001	0.000177	-0.03692
2025-07-21 13:44:15	888	9.61e-06	0.0001	0.000178	-0.03692
2025-07-21 13:44:16	889	9.61e-06	0.0001	0.00018	-0.03692
2025-07-21 13:44:17	890	9.61e-06	0.0001	0.00018	-0.032543
2025-07-21 13:44:18	891	9.46e-06	0.0001	0.000181	-0.032543
2025-07-21 13:44:19	892	9.46e-06	0.0001	0.000179	-0.041297
2025-07-21 13:44:20	893	9.43e-06	0.0001	0.000181	-0.032543
2025-07-21 13:44:21	894	9.43e-06	0.0001	0.000182	-0.023789
2025-07-21 13:44:22	895	9.46e-06	0.0001	0.000183	-0.045674
2025-07-21 13:44:23	896	9.31e-06	0.0001	0.000179	-0.03692
2025-07-21 13:44:24	897	8.58e-06	0.0001	0.000181	-0.041297
2025-07-21 13:44:25	898	8.49e-06	0.0001	0.000192	-0.041297
2025-07-21 13:44:26	899	8.25e-06	0.0001	0.000199	-0.023789
2025-07-21 13:44:27	900	6.2e-06	0.0001	0.000222	-0.023789
2025-07-21 13:44:28	901	5.91e-06	0.0001	0.00024	-0.032543
2025-07-21 13:44:29	902	5.87e-06	0.0001	0.000284	-0.028166
2025-07-21 13:44:30	903	5.8e-06	0.0001	0.000316	-0.032543
2025-07-21 13:44:31	904	5.78e-06	0.0001	0.00035	-0.023789
2025-07-21 13:44:32	905	5.78e-06	0.0001	0.000367	-0.023789
2025-07-21 13:44:33	906	5.78e-06	0.0001	0.000411	-0.03692
2025-07-21 13:44:34	907	5.76e-06	0.0001	0.00043	-0.032543
2025-07-21 13:44:35	908	5.7e-06	0.0001	0.00047	-0.019412
2025-07-21 13:44:36	909	5.66e-06	0.0001	0.000491	-0.028166
2025-07-21 13:44:37	910	5.66e-06	0.0001	0.000519	-0.023789
2025-07-21 13:44:38	911	5.66e-06	0.0001	0.00056	-0.023789
2025-07-21 13:44:39	912	5.66e-06	0.0001	0.00058	-0.023789
2025-07-21 13:44:40	913	5.66e-06	0.0001	0.000608	-0.041297
2025-07-21 13:44:41	914	5.6e-06	0.0001	0.000645	-0.023789
2025-07-21 13:44:42	915	5.6e-06	0.0001	0.000661	-0.023789
2025-07-21 13:44:43	916	5.6e-06	0.0001	0.000691	-0.028166
2025-07-21 13:44:44	917	5.58e-06	0.0001	0.00071	-0.032543
2025-07-21 13:44:45	918	5.6e-06	0.0001	0.000733	-0.028166
2025-07-21 13:44:46	919	5.58e-06	0.0001	0.00076	-0.03692
2025-07-21 13:44:47	920	5.58e-06	0.0001	0.000777	-0.028166
2025-07-21 13:44:48	921	5.58e-06	0.0001	0.000802	-0.023789
2025-07-21 13:44:49	922	5.57e-06	0.0001	0.000821	-0.032543
2025-07-21 13:44:50	923	5.49e-06	0.0001	0.000842	-0.023789
2025-07-21 13:44:51	924	5.49e-06	0.0001	0.00087	-0.028166
2025-07-21 13:44:52	925	5.49e-06	0.0001	0.000885	-0.03692
2025-07-21 13:44:53	926	5.47e-06	0.0001	0.000921	-0.03692
2025-07-21 13:44:54	927	5.49e-06	0.0001	0.000938	-0.03692
2025-07-21 13:44:55	928	5.47e-06	0.0001	0.000961	-0.023789
2025-07-21 13:44:56	929	5.49e-06	0.0001	0.000985	-0.045674
2025-07-21 13:44:57	930	5.49e-06	0.0001	0.00101	-0.03692
2025-07-21 13:44:58	931	5.49e-06	0.0001	0.00103	-0.023789
2025-07-21 13:44:59	932	5.49e-06	0.0001	0.00105	-0.03692
2025-07-21 13:45:00	933	5.47e-06	0.0001	0.00108	-0.023789
2025-07-21 13:45:01	934	5.49e-06	0.0001	0.00112	-0.03692
2025-07-21 13:45:02	935	5.49e-06	0.0001	0.00116	-0.028166
2025-07-21 13:45:03	936	5.49e-06	0.0001	0.0012	-0.032543
2025-07-21 13:45:04	937	5.45e-06	0.0001	0.00123	-0.041297
2025-07-21 13:45:05	938	5.37e-06	0.0001	0.00129	-0.028166
2025-07-21 13:45:06	939	5.39e-06	0.0001	0.00135	-0.019412
2025-07-21 13:45:07	940	5.39e-06	0.0001	0.00141	-0.032543
2025-07-21 13:45:08	941	5.39e-06	0.0001	0.00149	-0.032543
2025-07-21 13:45:09	942	5.37e-06	0.0001	0.0016	-0.023789
2025-07-21 13:45:10	943	5.37e-06	0.0001	0.00175	-0.023789
2025-07-21 13:45:11	944	5.37e-06	0.0001	0.00189	-0.023789
2025-07-21 13:45:11	944	5.37e-06	0.0001	0.00211	-0.019412
2025-07-21 13:45:13	946	5.39e-06	0.0001	0.00239	-0.023789
2025-07-21 13:45:13	946	5.39e-06	0.0001	0.00276	-0.028166
2025-07-21 13:45:14	947	5.39e-06	0.0001	0.00327	-0.015035
2025-07-21 13:45:15	948	5.37e-06	0.0001	0.00401	-0.028166
2025-07-21 13:45:16	949	5.37e-06	0.0001	0.00494	-0.028166
2025-07-21 13:45:17	950	5.39e-06	0.0001	0.0063	-0.028166
2025-07-21 13:45:18	951	5.39e-06	0.0001	0.00827	-0.019412
2025-07-21 13:45:19	952	5.37e-06	0.0001	0.011	-0.019412
2025-07-21 13:45:20	953	5.39e-06	0.0001	0.0148	-0.019412
2025-07-21 13:45:21	954	5.39e-06	0.0001	0.0195	-0.015035
2025-07-21 13:45:22	955	5.37e-06	0.0001	0.0252	-0.015035
2025-07-21 13:45:23	956	5.31e-06	0.0001	0.0311	-0.006281
2025-07-21 13:45:24	957	5.31e-06	0.0001	0.0355	-0.001904
2025-07-21 13:45:25	958	5.3e-06	0.0001	0.0389	0.002472
2025-07-21 13:45:26	959	5.28e-06	0.0001	0.0408	0.011226
2025-07-21 13:45:27	960	5.28e-06	0.0001	0.0415	-0.006281
2025-07-21 13:45:28	961	5.28e-06	0.0001	0.0417	0.006849
2025-07-21 13:45:29	962	5.28e-06	0.0001	0.0418	-0.010658
2025-07-21 13:45:30	963	5.28e-06	0.0001	0.042	0.006849
2025-07-21 13:45:31	964	5.28e-06	0.0001	0.0421	-0.001904
2025-07-21 13:45:32	965	5.28e-06	0.0001	0.0423	0.006849
2025-07-21 13:45:33	966	5.28e-06	0.0001	0.0426	-0.006281
2025-07-21 13:45:34	967	5.28e-06	0.0001	0.0428	0.002472
2025-07-21 13:45:35	968	5.3e-06	0.0001	0.0431	0.002472
2025-07-21 13:45:36	969	5.3e-06	0.0001	0.0432	-0.001904
2025-07-21 13:45:37	970	5.28e-06	0.0001	0.0434	-0.010658
2025-07-21 13:45:37	970	5.28e-06	0.0001	0.0436	0.01998
2025-07-21 13:45:38	971	5.28e-06	0.0001	0.0438	0.002472
2025-07-21 13:45:39	972	5.28e-06	0.0001	0.044	-0.001904
2025-07-21 13:45:40	973	5.28e-06	0.0001	0.0442	0.006849
2025-07-21 13:45:41	974	5.28e-06	0.0001	0.0445	-0.006281
2025-07-21 13:45:42	975	5.28e-06	0.0001	0.0448	-0.010658
2025-07-21 13:45:43	976	5.28e-06	0.0001	0.0453	0.011226
2025-07-21 13:45:44	977	5.28e-06	0.0001	0.0461	-0.006281
2025-07-21 13:45:45	978	5.3e-06	0.0001	0.0473	0.006849
2025-07-21 13:45:46	979	5.28e-06	0.0001	0.0495	0.01998
2025-07-21 13:45:47	980	5.28e-06	0.0001	0.0541	0.011226
2025-07-21 13:45:48	981	5.28e-06	0.0001	0.0617	0.015603
2025-07-21 13:45:49	982	5.28e-06	0.0001	0.0749	0.037488
2025-07-21 13:45:50	983	5.26e-06	0.0001	0.0944	0.046242
2025-07-21 13:45:51	984	5.28e-06	0.0001	0.12	0.068126
2025-07-21 13:45:52	985	5.28e-06	0.0001	0.152	0.090011
2025-07-21 13:45:53	986	5.26e-06	0.0001	0.189	0.142534
2025-07-21 13:45:54	987	5.26e-06	0.0001	0.226	0.195056
2025-07-21 13:45:55	988	5.22e-06	0.0001	0.268	0.216941
2025-07-21 13:45:56	989	5.18e-06	0.0001	0.315	0.265087
2025-07-21 13:45:57	990	5.18e-06	0.0001	0.361	0.31761
2025-07-21 13:45:58	991	5.18e-06	0.0001	0.411	0.37451
2025-07-21 13:45:59	992	5.18e-06	0.0001	0.464	0.435786
2025-07-21 13:46:00	993	5.18e-06	0.0001	0.516	0.488309
2025-07-21 13:46:01	994	5.18e-06	0.0001	0.584	0.553963
2025-07-21 13:46:02	995	5.18e-06	0.0001	0.646	0.597732
2025-07-21 13:46:03	996	5.18e-06	0.0001	0.706	0.676517
2025-07-21 13:46:03	996	5.18e-06	0.0001	0.784	0.750924
2025-07-21 13:46:04	997	5.18e-06	0.0001	0.847	0.816578
2025-07-21 13:46:05	998	5.18e-06	0.0001	0.914	0.882231
2025-07-21 13:46:06	999	5.18e-06	0.0001	0.991	0.952262
2025-07-21 13:46:07	1000	5.18e-06	0.0001	1.08	1.03542
2025-07-21 13:46:08	1001	5.18e-06	0.0001	1.16	1.10983
2025-07-21 13:46:09	1002	5.18e-06	0.0001	1.23	1.18424
2025-07-21 13:46:10	1003	5.18e-06	0.0001	1.31	1.27178
2025-07-21 13:46:11	1004	5.18e-06	0.0001	1.39	1.34181
2025-07-21 13:46:12	1005	5.18e-06	0.0001	1.47	1.42497
2025-07-21 13:46:13	1006	5.18e-06	0.0001	1.54	1.50813
2025-07-21 13:46:14	1007	5.18e-06	0.0001	1.62	1.58691
2025-07-21 13:46:15	1008	5.18e-06	0.0001	1.68	1.67007
2025-07-21 13:46:16	1009	5.18e-06	0.0001	1.77	1.73135
2025-07-21 13:46:17	1010	5.18e-06	0.0001	1.85	1.80576
2025-07-21 13:46:18	1011	5.18e-06	0.0001	1.93	1.8933
2025-07-21 13:46:19	1012	5.18e-06	0.0001	2.01	1.96333
2025-07-21 13:46:20	1013	5.18e-06	0.0001	2.07	2.04211
2025-07-21 13:46:21	1014	5.16e-06	0.0001	2.14	2.11652
2025-07-21 13:46:22	1015	5.18e-06	0.0001	2.2	2.19093
2025-07-21 13:46:23	1016	5.18e-06	0.0001	2.25	2.26096
2025-07-21 13:46:24	1017	5.16e-06	0.0001	2.32	2.31348
2025-07-21 13:46:25	1018	5.18e-06	0.0001	2.37	2.37914
2025-07-21 13:46:26	1019	5.18e-06	0.0001	2.43	2.44916
2025-07-21 13:46:27	1020	5.18e-06	0.0001	2.49	2.47105
2025-07-21 13:46:28	1021	5.18e-06	0.0001	2.55	2.5367
2025-07-21 13:46:28	1021	5.18e-06	0.0001	2.59	2.58923
2025-07-21 13:46:29	1022	5.16e-06	0.0001	2.64	2.61986
2025-07-21 13:46:30	1023	5.18e-06	0.0001	2.69	2.65488
2025-07-21 13:46:31	1024	5.18e-06	0.0001	2.72	2.69865
2025-07-21 13:46:32	1025	5.18e-06	0.0001	2.76	2.74242
2025-07-21 13:46:33	1026	5.16e-06	0.0001	2.79	2.78619
2025-07-21 13:46:34	1027	5.16e-06	0.0001	2.82	2.79932
2025-07-21 13:46:35	1028	5.18e-06	0.0001	2.84	2.82996
2025-07-21 13:46:36	1029	5.16e-06	0.0001	2.87	2.85184
2025-07-21 13:46:37	1030	5.16e-06	0.0001	2.89	2.88248
2025-07-21 13:46:38	1031	5.18e-06	0.0001	2.91	2.89999
2025-07-21 13:46:39	1032	5.16e-06	0.0001	2.93	2.92187
2025-07-21 13:46:40	1033	5.18e-06	0.0001	2.94	2.935
2025-07-21 13:46:41	1034	5.18e-06	0.0001	2.96	2.95251
2025-07-21 13:46:42	1035	5.18e-06	0.0001	2.97	2.96564
2025-07-21 13:46:43	1036	5.18e-06	0.0001	2.99	2.9919
2025-07-21 13:46:44	1037	5.18e-06	0.0001	2.99	3.00503
2025-07-21 13:46:45	1038	5.16e-06	0.0001	3.01	3.00066
2025-07-21 13:46:46	1039	5.16e-06	0.0001	3.02	3.03567
2025-07-21 13:46:47	1040	5.18e-06	0.0001	3.02	3.04005
2025-07-21 13:46:48	1041	5.12e-06	0.0001	3.04	3.06193
2025-07-21 13:46:49	1042	5.16e-06	0.0001	3.05	3.05756
2025-07-21 13:46:50	1043	5.1e-06	0.0001	3.06	3.05756
2025-07-21 13:46:51	1044	5.1e-06	0.0001	3.06	3.06631
2025-07-21 13:46:52	1045	5.1e-06	0.0001	3.09	3.07506
2025-07-21 13:46:53	1046	5.06e-06	0.0001	3.09	3.07944
2025-07-21 13:46:53	1046	5.12e-06	0.0001	3.09	3.08819
2025-07-21 13:46:55	1048	5.08e-06	0.0001	3.11	3.09695
2025-07-21 13:46:56	1049	5.08e-06	0.0001	3.11	3.1057
2025-07-21 13:46:57	1050	5.08e-06	0.0001	3.11	3.11008
2025-07-21 13:46:58	1051	5.08e-06	0.0001	3.13	3.11008
2025-07-21 13:46:59	1052	5.08e-06	0.0001	3.13	3.13196
2025-07-21 13:47:00	1053	5.06e-06	0.0001	3.13	3.11883
2025-07-21 13:47:01	1054	5.06e-06	0.0001	3.13	3.14509
2025-07-21 13:47:02	1055	5.06e-06	0.0001	3.15	3.13634
2025-07-21 13:47:03	1056	5.08e-06	0.0001	3.15	3.14072
2025-07-21 13:47:04	1057	5.06e-06	0.0001	3.15	3.14509
2025-07-21 13:47:05	1058	5.06e-06	0.0001	3.15	3.15385
2025-07-21 13:47:06	1059	5.06e-06	0.0001	3.15	3.14947
2025-07-21 13:47:07	1060	5.08e-06	0.0001	3.15	3.14947
2025-07-21 13:47:08	1061	5.06e-06	0.0001	3.15	3.14947
2025-07-21 13:47:09	1062	5.06e-06	0.0001	3.15	3.1626
2025-07-21 13:47:10	1063	5.08e-06	0.0001	3.16	3.18011
2025-07-21 13:47:11	1064	5.08e-06	0.0001	3.17	3.18011
2025-07-21 13:47:12	1065	5.06e-06	0.0001	3.17	3.18011
2025-07-21 13:47:13	1066	5.06e-06	0.0001	3.17	3.15822
2025-07-21 13:47:14	1067	5.06e-06	0.0001	3.17	3.16698
2025-07-21 13:47:15	1068	5.06e-06	0.0001	3.17	3.21513
2025-07-21 13:47:17	1070	5.06e-06	0.0001	3.17	3.18886
2025-07-21 13:47:18	1071	5.08e-06	0.0001	3.18	3.18011
2025-07-21 13:47:19	1072	5.08e-06	0.0001	3.17	3.18011
2025-07-21 13:47:19	1072	5.06e-06	0.0001	3.17	3.18011
2025-07-21 13:47:20	1073	5.06e-06	0.0001	3.17	3.18886
2025-07-21 13:47:21	1074	5.06e-06	0.0001	3.18	3.20199
2025-07-21 13:47:22	1075	5.06e-06	0.0001	3.17	3.18886
2025-07-21 13:47:23	1076	5.06e-06	0.0001	3.17	3.20199
2025-07-21 13:47:25	1078	5.06e-06	0.0001	3.17	3.18449
2025-07-21 13:47:26	1079	5.06e-06	0.0001	3.17	3.18886
2025-07-21 13:47:27	1080	5.08e-06	0.0001	3.17	3.18886
2025-07-21 13:47:27	1080	5.06e-06	0.0001	3.16	3.19324
2025-07-21 13:47:29	1082	5.06e-06	0.0001	3.17	3.18449
2025-07-21 13:47:30	1083	5.06e-06	0.0001	3.17	3.19762
2025-07-21 13:47:31	1084	5.08e-06	0.0001	3.17	3.20637
2025-07-21 13:47:32	1085	5.06e-06	0.0001	3.17	3.20199
2025-07-21 13:47:33	1086	5.08e-06	0.0001	3.17	3.18011
2025-07-21 13:47:34	1087	5.08e-06	0.0001	3.17	3.19762
2025-07-21 13:47:35	1088	5.06e-06	0.0001	3.17	3.19762
2025-07-21 13:47:36	1089	5.06e-06	0.0001	3.17	3.20199
2025-07-21 13:47:37	1090	5.06e-06	0.0001	3.17	3.19324
2025-07-21 13:47:38	1091	5.08e-06	0.0001	3.17	3.20199
2025-07-21 13:47:39	1092	5.06e-06	0.0001	3.17	3.19324
2025-07-21 13:47:40	1093	5.06e-06	0.0001	3.17	3.18449
2025-07-21 13:47:41	1094	5.06e-06	0.0001	3.17	3.19324
2025-07-21 13:47:42	1095	5.06e-06	0.0001	3.17	3.18886
2025-07-21 13:47:43	1096	5.06e-06	0.0001	3.17	3.18449
2025-07-21 13:47:44	1097	5.06e-06	0.0001	3.17	3.19324
2025-07-21 13:47:45	1098	5.06e-06	0.0001	3.17	3.19324
2025-07-21 13:47:46	1099	5.06e-06	0.0001	3.17	3.18886
2025-07-21 13:47:47	1100	5.06e-06	0.0001	3.17	3.18449
2025-07-21 13:47:48	1101	5.08e-06	0.0001	3.15	3.18449
2025-07-21 13:47:49	1102	5.06e-06	0.0001	3.15	3.18449
2025-07-21 13:47:50	1103	5.06e-06	0.0001	3.15	3.18449
2025-07-21 13:47:51	1104	5.06e-06	0.0001	3.15	3.18449
2025-07-21 13:47:52	1105	5.08e-06	0.0001	3.15	3.18011
2025-07-21 13:47:53	1106	5.06e-06	0.0001	3.15	3.18449
2025-07-21 13:47:54	1107	5.06e-06	0.0001	3.15	3.17573
2025-07-21 13:47:55	1108	5.06e-06	0.0001	3.15	3.18011
2025-07-21 13:47:56	1109	5.06e-06	0.0001	3.15	3.19324
2025-07-21 13:47:57	1110	5.08e-06	0.0001	3.15	3.18449
2025-07-21 13:47:58	1111	5.08e-06	0.0001	3.15	3.17136
2025-07-21 13:47:59	1112	5.08e-06	0.0001	3.15	3.19762
2025-07-21 13:48:00	1113	5.06e-06	0.0001	3.15	3.18886
2025-07-21 13:48:01	1114	5.06e-06	0.0001	3.15	3.18886
2025-07-21 13:48:02	1115	5.08e-06	0.0001	3.15	3.18886
2025-07-21 13:48:03	1116	5.06e-06	0.0001	3.15	3.21075
2025-07-21 13:48:04	1117	5.08e-06	0.0001	3.15	3.20199
2025-07-21 13:48:05	1118	5.08e-06	0.0001	3.15	3.18449
2025-07-21 13:48:06	1119	5.06e-06	0.0001	3.15	3.18011
2025-07-21 13:48:07	1120	5.06e-06	0.0001	3.15	3.18011
2025-07-21 13:48:08	1121	5.06e-06	0.0001	3.15	3.18449
2025-07-21 13:48:09	1122	5.08e-06	0.0001	3.15	3.18011
2025-07-21 13:48:10	1123	5.06e-06	0.0001	3.14	3.18886
2025-07-21 13:48:11	1124	5.06e-06	0.0001	3.13	3.19324
2025-07-21 13:48:12	1125	5.06e-06	0.0001	3.13	3.17136
2025-07-21 13:48:13	1126	5.06e-06	0.0001	3.13	3.18011
2025-07-21 13:48:14	1127	5.06e-06	0.0001	3.13	3.18886
2025-07-21 13:48:15	1128	5.06e-06	0.0001	3.13	3.18449
2025-07-21 13:48:16	1129	5.08e-06	0.0001	3.13	3.19324
2025-07-21 13:48:17	1130	5.06e-06	0.0001	3.13	3.19324
2025-07-21 13:48:18	1131	5.06e-06	0.0001	3.13	3.17136
2025-07-21 13:48:19	1132	5.06e-06	0.0001	3.13	3.2195
2025-07-21 13:48:20	1133	5.06e-06	0.0001	3.13	3.17573
2025-07-21 13:48:21	1134	5.06e-06	0.0001	3.13	3.18449
2025-07-21 13:48:22	1135	5.06e-06	0.0001	3.13	3.18011
2025-07-21 13:48:23	1136	5.08e-06	0.0001	3.13	3.18449
2025-07-21 13:48:24	1137	5.04e-06	0.0001	3.12	3.18886
2025-07-21 13:48:25	1138	5.01e-06	0.0001	3.11	3.17573
2025-07-21 13:48:26	1139	4.99e-06	0.0001	3.11	3.17136
2025-07-21 13:48:27	1140	4.97e-06	0.0001	3.11	3.18449
2025-07-21 13:48:27	1140	4.97e-06	0.0001	3.11	3.17136
2025-07-21 13:48:28	1141	4.97e-06	0.0001	3.11	3.1626
2025-07-21 13:48:29	1142	4.97e-06	0.0001	3.11	3.17136
2025-07-21 13:48:30	1143	4.97e-06	0.0001	3.11	3.16698
2025-07-21 13:48:31	1144	4.97e-06	0.0001	3.1	3.1626
2025-07-21 13:48:32	1145	4.97e-06	0.0001	3.1	3.16698
2025-07-21 13:48:33	1146	4.97e-06	0.0001	3.09	3.1626
2025-07-21 13:48:34	1147	4.97e-06	0.0001	3.09	3.15822
2025-07-21 13:48:35	1148	4.97e-06	0.0001	3.09	3.14509
2025-07-21 13:48:36	1149	4.97e-06	0.0001	3.09	3.15385
2025-07-21 13:48:37	1150	4.97e-06	0.0001	3.09	3.17136
2025-07-21 13:48:38	1151	4.97e-06	0.0001	3.09	3.14947
2025-07-21 13:48:39	1152	4.97e-06	0.0001	3.07	3.15822
2025-07-21 13:48:40	1153	4.99e-06	0.0001	3.07	3.14072
2025-07-21 13:48:41	1154	4.97e-06	0.0001	3.06	3.15385
2025-07-21 13:48:42	1155	4.97e-06	0.0001	3.07	3.13634
2025-07-21 13:48:43	1156	4.99e-06	0.0001	3.06	3.12759
2025-07-21 13:48:44	1157	4.97e-06	0.0001	3.07	3.13634
2025-07-21 13:48:45	1158	4.99e-06	0.0001	3.07	3.12321
2025-07-21 13:48:46	1159	4.97e-06	0.0001	3.05	3.13196
2025-07-21 13:48:47	1160	4.95e-06	0.0001	3.05	3.11446
2025-07-21 13:48:48	1161	4.97e-06	0.0001	3.05	3.11883
2025-07-21 13:48:49	1162	4.97e-06	0.0001	3.05	3.12321
2025-07-21 13:48:50	1163	4.97e-06	0.0001	3.03	3.11446
2025-07-21 13:48:51	1164	4.97e-06	0.0001	3.02	3.09257
2025-07-21 13:48:52	1165	4.99e-06	0.0001	3.03	3.1057
2025-07-21 13:48:53	1166	4.97e-06	0.0001	3.03	3.1057
2025-07-21 13:48:54	1167	4.97e-06	0.0001	3.01	3.08819
2025-07-21 13:48:55	1168	4.97e-06	0.0001	3	3.07506
2025-07-21 13:48:56	1169	4.97e-06	0.0001	3	3.08382
2025-07-21 13:48:57	1170	4.97e-06	0.0001	2.98	3.06193
2025-07-21 13:48:58	1171	4.97e-06	0.0001	2.98	3.05318
2025-07-21 13:48:59	1172	4.97e-06	0.0001	2.97	3.03567
2025-07-21 13:49:00	1173	4.97e-06	0.0001	2.95	3.01379
2025-07-21 13:49:01	1174	4.99e-06	0.0001	2.94	3.00941
2025-07-21 13:49:01	1174	4.97e-06	0.0001	2.93	2.98315
2025-07-21 13:49:02	1175	4.97e-06	0.0001	2.91	2.96564
2025-07-21 13:49:03	1176	4.97e-06	0.0001	2.9	2.96126
2025-07-21 13:49:04	1177	4.99e-06	0.0001	2.88	2.92625
2025-07-21 13:49:05	1178	4.97e-06	0.0001	2.87	2.90874
2025-07-21 13:49:06	1179	4.97e-06	0.0001	2.84	2.8781
2025-07-21 13:49:07	1180	4.97e-06	0.0001	2.81	2.85622
2025-07-21 13:49:08	1181	4.97e-06	0.0001	2.78	2.83433
2025-07-21 13:49:09	1182	4.97e-06	0.0001	2.75	2.81245
2025-07-21 13:49:10	1183	4.97e-06	0.0001	2.73	2.77306
2025-07-21 13:49:11	1184	4.97e-06	0.0001	2.7	2.7468
2025-07-21 13:49:12	1185	4.97e-06	0.0001	2.68	2.70303
2025-07-21 13:49:13	1186	4.99e-06	0.0001	2.64	2.68114
2025-07-21 13:49:14	1187	4.97e-06	0.0001	2.63	2.65488
2025-07-21 13:49:15	1188	4.97e-06	0.0001	2.61	2.6505
2025-07-21 13:49:16	1189	4.97e-06	0.0001	2.59	2.633
2025-07-21 13:49:17	1190	4.97e-06	0.0001	2.58	2.60236
2025-07-21 13:49:18	1191	4.97e-06	0.0001	2.56	2.60673
2025-07-21 13:49:19	1192	4.97e-06	0.0001	2.53	2.58047
2025-07-21 13:49:20	1193	4.97e-06	0.0001	2.52	2.56297
2025-07-21 13:49:21	1194	4.97e-06	0.0001	2.52	2.55859
2025-07-21 13:49:22	1195	4.97e-06	0.0001	2.5	2.54983
2025-07-21 13:49:23	1196	4.97e-06	0.0001	2.5	2.54546
2025-07-21 13:49:24	1197	4.97e-06	0.0001	2.49	2.53233
2025-07-21 13:49:25	1198	4.97e-06	0.0001	2.49	2.5367
2025-07-21 13:49:26	1199	4.99e-06	0.0001	2.47	2.52795
2025-07-21 13:49:27	1200	4.97e-06	0.0001	2.47	2.52795
2025-07-21 13:49:27	1200	4.97e-06	0.0001	2.47	2.5192
2025-07-21 13:49:28	1201	4.97e-06	0.0001	2.46	2.51044
2025-07-21 13:49:29	1202	4.99e-06	0.0001	2.46	2.51482
2025-07-21 13:49:30	1203	4.97e-06	0.0001	2.46	2.50606
2025-07-21 13:49:31	1204	4.97e-06	0.0001	2.46	2.49731
2025-07-21 13:49:32	1205	4.97e-06	0.0001	2.44	2.50169
2025-07-21 13:49:33	1206	4.97e-06	0.0001	2.44	2.51044
2025-07-21 13:49:34	1207	4.97e-06	0.0001	2.44	2.49731
2025-07-21 13:49:35	1208	4.97e-06	0.0001	2.44	2.50169
2025-07-21 13:49:36	1209	4.99e-06	0.0001	2.44	2.4798
2025-07-21 13:49:37	1210	4.97e-06	0.0001	2.43	2.49293
2025-07-21 13:49:38	1211	4.97e-06	0.0001	2.43	2.4798
2025-07-21 13:49:39	1212	4.97e-06	0.0001	2.43	2.47543
2025-07-21 13:49:40	1213	4.97e-06	0.0001	2.43	2.50169
2025-07-21 13:49:41	1214	4.97e-06	0.0001	2.43	2.48856
2025-07-21 13:49:42	1215	4.97e-06	0.0001	2.43	2.4798
2025-07-21 13:49:43	1216	4.97e-06	0.0001	2.43	2.4798
2025-07-21 13:49:44	1217	4.97e-06	0.0001	2.43	2.48418
2025-07-21 13:49:45	1218	4.97e-06	0.0001	2.43	2.4798
2025-07-21 13:49:46	1219	4.97e-06	0.0001	2.43	2.50169
2025-07-21 13:49:47	1220	4.97e-06	0.0001	2.43	2.4798
2025-07-21 13:49:48	1221	4.97e-06	0.0001	2.41	2.47543
2025-07-21 13:49:49	1222	4.97e-06	0.0001	2.41	2.47105
2025-07-21 13:49:50	1223	4.97e-06	0.0001	2.41	2.46667
2025-07-21 13:49:51	1224	4.97e-06	0.0001	2.41	2.46667
2025-07-21 13:49:52	1225	4.97e-06	0.0001	2.41	2.46667
2025-07-21 13:49:53	1226	4.97e-06	0.0001	2.41	2.47105
2025-07-21 13:49:53	1226	4.97e-06	0.0001	2.41	2.4798
2025-07-21 13:49:54	1227	4.97e-06	0.0001	2.41	2.47543
2025-07-21 13:49:55	1228	4.97e-06	0.0001	2.41	2.47105
2025-07-21 13:49:56	1229	4.97e-06	0.0001	2.4	2.44916
2025-07-21 13:49:57	1230	4.99e-06	0.0001	2.4	2.44916
2025-07-21 13:49:58	1231	4.97e-06	0.0001	2.4	2.44916
2025-07-21 13:49:59	1232	4.97e-06	0.0001	2.4	2.45792
2025-07-21 13:50:00	1233	4.97e-06	0.0001	2.38	2.44479
2025-07-21 13:50:01	1234	4.97e-06	0.0001	2.38	2.43603
2025-07-21 13:50:02	1235	4.97e-06	0.0001	2.38	2.44916
2025-07-21 13:50:03	1236	4.97e-06	0.0001	2.38	2.43166
2025-07-21 13:50:04	1237	4.97e-06	0.0001	2.37	2.43603
2025-07-21 13:50:05	1238	4.95e-06	0.0001	2.37	2.43603
2025-07-21 13:50:06	1239	4.97e-06	0.0001	2.37	2.44041
2025-07-21 13:50:07	1240	4.97e-06	0.0001	2.36	2.43603
2025-07-21 13:50:08	1241	4.97e-06	0.0001	2.35	2.44041
2025-07-21 13:50:09	1242	4.97e-06	0.0001	2.35	2.43603
2025-07-21 13:50:10	1243	4.99e-06	0.0001	2.35	2.44041
2025-07-21 13:50:11	1244	4.97e-06	0.0001	2.35	2.40977
2025-07-21 13:50:12	1245	4.97e-06	0.0001	2.35	2.42728
2025-07-21 13:50:13	1246	4.97e-06	0.0001	2.34	2.41853
2025-07-21 13:50:14	1247	4.97e-06	0.0001	2.34	2.41415
2025-07-21 13:50:15	1248	4.97e-06	0.0001	2.34	2.41853
2025-07-21 13:50:16	1249	4.97e-06	0.0001	2.34	2.40102
2025-07-21 13:50:17	1250	4.97e-06	0.0001	2.33	2.4229
2025-07-21 13:50:17	1250	4.97e-06	0.0001	2.32	2.40977
2025-07-21 13:50:18	1251	4.99e-06	0.0001	2.32	2.4054
2025-07-21 13:50:19	1252	4.97e-06	0.0001	2.32	2.40977
2025-07-21 13:50:20	1253	4.99e-06	0.0001	2.32	2.40977
2025-07-21 13:50:21	1254	4.97e-06	0.0001	2.31	2.41415
2025-07-21 13:50:22	1255	4.95e-06	0.0001	2.31	2.40102
2025-07-21 13:50:23	1256	4.97e-06	0.0001	2.31	2.39227
2025-07-21 13:50:24	1257	4.97e-06	0.0001	2.31	2.4054
2025-07-21 13:50:25	1258	4.97e-06	0.0001	2.3	2.40102
2025-07-21 13:50:26	1259	4.97e-06	0.0001	2.29	2.39664
2025-07-21 13:50:27	1260	4.97e-06	0.0001	2.29	2.38789
2025-07-21 13:50:28	1261	4.97e-06	0.0001	2.29	2.37914
2025-07-21 13:50:29	1262	4.97e-06	0.0001	2.29	2.38789
2025-07-21 13:50:30	1263	4.97e-06	0.0001	2.29	2.38789
2025-07-21 13:50:31	1264	4.97e-06	0.0001	2.28	2.37476
2025-07-21 13:50:32	1265	4.97e-06	0.0001	2.28	2.39664
2025-07-21 13:50:33	1266	4.97e-06	0.0001	2.28	2.37914
2025-07-21 13:50:34	1267	4.97e-06	0.0001	2.28	2.37038
2025-07-21 13:50:35	1268	4.97e-06	0.0001	2.27	2.36163
2025-07-21 13:50:36	1269	4.97e-06	0.0001	2.26	2.37914
2025-07-21 13:50:37	1270	4.97e-06	0.0001	2.26	2.37038
2025-07-21 13:50:38	1271	4.97e-06	0.0001	2.26	2.366
2025-07-21 13:50:39	1272	4.97e-06	0.0001	2.26	2.35725
2025-07-21 13:50:40	1273	4.97e-06	0.0001	2.26	2.35725
2025-07-21 13:50:41	1274	4.95e-06	0.0001	2.25	2.37476
2025-07-21 13:50:42	1275	4.97e-06	0.0001	2.25	2.35287
2025-07-21 13:50:43	1276	4.97e-06	0.0001	2.25	2.35725
2025-07-21 13:50:43	1276	4.97e-06	0.0001	2.25	2.36163
2025-07-21 13:50:44	1277	4.97e-06	0.0001	2.25	2.36163
2025-07-21 13:50:45	1278	4.97e-06	0.0001	2.25	2.35725
2025-07-21 13:50:46	1279	4.97e-06	0.0001	2.24	2.35287
2025-07-21 13:50:47	1280	4.97e-06	0.0001	2.24	2.366
2025-07-21 13:50:48	1281	4.97e-06	0.0001	2.24	2.35287
2025-07-21 13:50:49	1282	4.97e-06	0.0001	2.24	2.36163
2025-07-21 13:50:51	1284	4.97e-06	0.0001	2.24	2.35287
2025-07-21 13:50:51	1284	4.97e-06	0.0001	2.23	2.33974
2025-07-21 13:50:53	1286	4.97e-06	0.0001	2.22	2.33974
2025-07-21 13:50:54	1287	4.97e-06	0.0001	2.22	2.33537
2025-07-21 13:50:55	1288	4.97e-06	0.0001	2.23	2.34412
2025-07-21 13:50:56	1289	4.97e-06	0.0001	2.22	2.33099
2025-07-21 13:50:57	1290	4.97e-06	0.0001	2.22	2.33099
2025-07-21 13:50:58	1291	4.97e-06	0.0001	2.21	2.33537
2025-07-21 13:50:59	1292	4.97e-06	0.0001	2.21	2.34412
2025-07-21 13:51:00	1293	4.97e-06	0.0001	2.21	2.32661
2025-07-21 13:51:01	1294	4.97e-06	0.0001	2.21	2.33099
2025-07-21 13:51:02	1295	4.97e-06	0.0001	2.21	2.33537
2025-07-21 13:51:03	1296	4.97e-06	0.0001	2.21	2.32661
2025-07-21 13:51:04	1297	4.97e-06	0.0001	2.2	2.32224
2025-07-21 13:51:05	1298	4.97e-06	0.0001	2.2	2.33099
2025-07-21 13:51:06	1299	4.97e-06	0.0001	2.2	2.31786
2025-07-21 13:51:07	1300	4.97e-06	0.0001	2.2	2.33099
2025-07-21 13:51:08	1301	4.97e-06	0.0001	2.2	2.32661
2025-07-21 13:51:09	1302	4.97e-06	0.0001	2.2	2.31348
2025-07-21 13:51:10	1303	4.97e-06	0.0001	2.2	2.31348
2025-07-21 13:51:11	1304	4.97e-06	0.0001	2.2	2.31348
2025-07-21 13:51:12	1305	4.97e-06	0.0001	2.19	2.32224
2025-07-21 13:51:13	1306	4.97e-06	0.0001	2.19	2.31348
2025-07-21 13:51:14	1307	4.97e-06	0.0001	2.19	2.31786
2025-07-21 13:51:15	1308	4.97e-06	0.0001	2.19	2.3091
2025-07-21 13:51:16	1309	4.97e-06	0.0001	2.19	2.30473
2025-07-21 13:51:17	1310	4.97e-06	0.0001	2.18	2.29597
2025-07-21 13:51:18	1311	4.97e-06	0.0001	2.18	2.30035
2025-07-21 13:51:19	1312	4.97e-06	0.0001	2.18	2.30035
2025-07-21 13:51:20	1313	4.97e-06	0.0001	2.18	2.30473
2025-07-21 13:51:21	1314	4.97e-06	0.0001	2.18	2.30473
2025-07-21 13:51:22	1315	4.97e-06	0.0001	2.18	2.29597
2025-07-21 13:51:23	1316	4.97e-06	0.0001	2.18	2.29597
2025-07-21 13:51:24	1317	4.97e-06	0.0001	2.17	2.28722
2025-07-21 13:51:25	1318	4.97e-06	0.0001	2.17	2.30473
2025-07-21 13:51:26	1319	4.97e-06	0.0001	2.17	2.2916
2025-07-21 13:51:27	1320	4.97e-06	0.0001	2.17	2.29597
2025-07-21 13:51:28	1321	4.97e-06	0.0001	2.17	2.2916
2025-07-21 13:51:29	1322	4.99e-06	0.0001	2.17	2.28722
2025-07-21 13:51:30	1323	4.97e-06	0.0001	2.17	2.30035
2025-07-21 13:51:31	1324	4.97e-06	0.0001	2.17	2.28284
2025-07-21 13:51:33	1326	4.97e-06	0.0001	2.17	2.28722
2025-07-21 13:51:34	1327	4.97e-06	0.0001	2.17	2.28284
2025-07-21 13:51:35	1328	4.97e-06	0.0001	2.17	2.28722
2025-07-21 13:51:36	1329	4.97e-06	0.0001	2.16	2.28722
2025-07-21 13:51:37	1330	4.97e-06	0.0001	2.16	2.27847
2025-07-21 13:51:38	1331	4.97e-06	0.0001	2.16	2.28722
2025-07-21 13:51:39	1332	4.99e-06	0.0001	2.16	2.28284
2025-07-21 13:51:40	1333	4.99e-06	0.0001	2.16	2.28284
2025-07-21 13:51:41	1334	4.97e-06	0.0001	2.16	2.27847
2025-07-21 13:51:42	1335	4.97e-06	0.0001	2.16	2.28284
2025-07-21 13:51:43	1336	4.97e-06	0.0001	2.15	2.27847
2025-07-21 13:51:44	1337	4.97e-06	0.0001	2.15	2.27409
2025-07-21 13:51:45	1338	4.97e-06	0.0001	2.15	2.26533
2025-07-21 13:51:46	1339	4.97e-06	0.0001	2.15	2.27409
2025-07-21 13:51:47	1340	4.97e-06	0.0001	2.15	2.26533
2025-07-21 13:51:48	1341	4.97e-06	0.0001	2.15	2.26971
2025-07-21 13:51:49	1342	4.97e-06	0.0001	2.14	2.26533
2025-07-21 13:51:50	1343	4.97e-06	0.0001	2.14	2.26533
2025-07-21 13:51:51	1344	4.97e-06	0.0001	2.14	2.27409
2025-07-21 13:51:52	1345	4.97e-06	0.0001	2.13	2.27847
2025-07-21 13:51:53	1346	4.97e-06	0.0001	2.13	2.25658
2025-07-21 13:51:54	1347	4.97e-06	0.0001	2.14	2.25658
2025-07-21 13:51:55	1348	4.97e-06	0.0001	2.13	2.25658
2025-07-21 13:51:56	1349	4.97e-06	0.0001	2.14	2.24783
2025-07-21 13:51:57	1350	4.97e-06	0.0001	2.14	2.25658
2025-07-21 13:51:58	1351	4.99e-06	0.0001	2.13	2.25658
2025-07-21 13:51:59	1352	4.99e-06	0.0001	2.12	2.26096
2025-07-21 13:52:00	1353	4.97e-06	0.0001	2.12	2.2522
2025-07-21 13:52:01	1354	4.97e-06	0.0001	2.12	2.24783
2025-07-21 13:52:02	1355	4.97e-06	0.0001	2.12	2.26971
2025-07-21 13:52:03	1356	4.97e-06	0.0001	2.12	2.24345
2025-07-21 13:52:04	1357	4.97e-06	0.0001	2.12	2.26096
2025-07-21 13:52:05	1358	4.97e-06	0.0001	2.12	2.24345
2025-07-21 13:52:06	1359	4.97e-06	0.0001	2.12	2.2522
2025-07-21 13:52:07	1360	4.97e-06	0.0001	2.12	2.25658
2025-07-21 13:52:08	1361	4.97e-06	0.0001	2.12	2.23907
2025-07-21 13:52:09	1362	4.97e-06	0.0001	2.11	2.2347
2025-07-21 13:52:10	1363	4.97e-06	0.0001	2.11	2.2347
2025-07-21 13:52:11	1364	4.97e-06	0.0001	2.11	2.23907
2025-07-21 13:52:12	1365	4.97e-06	0.0001	2.11	2.24345
2025-07-21 13:52:13	1366	4.97e-06	0.0001	2.11	2.23907
2025-07-21 13:52:14	1367	4.99e-06	0.0001	2.11	2.24345
2025-07-21 13:52:15	1368	4.97e-06	0.0001	2.11	2.23907
2025-07-21 13:52:16	1369	4.97e-06	0.0001	2.1	2.2347
2025-07-21 13:52:17	1370	4.97e-06	0.0001	2.1	2.2347
2025-07-21 13:52:18	1371	4.97e-06	0.0001	2.1	2.2347
2025-07-21 13:52:19	1372	4.97e-06	0.0001	2.1	2.2347
2025-07-21 13:52:20	1373	4.97e-06	0.0001	2.1	2.22157
2025-07-21 13:52:21	1374	4.97e-06	0.0001	2.1	2.22594
2025-07-21 13:52:22	1375	4.97e-06	0.0001	2.1	2.22594
2025-07-21 13:52:23	1376	4.97e-06	0.0001	2.1	2.23032
2025-07-21 13:52:24	1377	4.97e-06	0.0001	2.1	2.21719
2025-07-21 13:52:25	1378	4.97e-06	0.0001	2.1	2.22594
2025-07-21 13:52:26	1379	4.99e-06	0.0001	2.1	2.2347
2025-07-21 13:52:27	1380	4.97e-06	0.0001	2.09	2.21281
2025-07-21 13:52:28	1381	4.97e-06	0.0001	2.09	2.22157
2025-07-21 13:52:29	1382	4.97e-06	0.0001	2.09	2.22594
2025-07-21 13:52:30	1383	4.97e-06	0.0001	2.09	2.21719
2025-07-21 13:52:31	1384	4.97e-06	0.0001	2.09	2.20844
2025-07-21 13:52:32	1385	4.97e-06	0.0001	2.09	2.20406
2025-07-21 13:52:33	1386	4.97e-06	0.0001	2.09	2.23032
2025-07-21 13:52:34	1387	4.97e-06	0.0001	2.09	2.21281
2025-07-21 13:52:35	1388	4.97e-06	0.0001	2.08	2.21281
2025-07-21 13:52:36	1389	4.97e-06	0.0001	2.08	2.20406
2025-07-21 13:52:37	1390	4.97e-06	0.0001	2.08	2.20844
2025-07-21 13:52:38	1391	4.97e-06	0.0001	2.08	2.19968
2025-07-21 13:52:39	1392	4.97e-06	0.0001	2.08	2.19968
2025-07-21 13:52:40	1393	4.99e-06	0.0001	2.08	2.20406
2025-07-21 13:52:41	1394	4.99e-06	0.0001	2.08	2.18655
2025-07-21 13:52:42	1395	4.97e-06	0.0001	2.07	2.19968
2025-07-21 13:52:43	1396	4.79e-06	0.0001	2.07	2.20844
2025-07-21 13:52:44	1397	4.77e-06	0.0001	2.07	2.1953
2025-07-21 13:52:45	1398	4.68e-06	0.0001	2.07	2.20844
2025-07-21 13:52:46	1399	4.66e-06	0.0001	2.06	2.20406
2025-07-21 13:52:47	1400	4.68e-06	0.0001	2.07	2.1953
2025-07-21 13:52:48	1401	4.66e-06	0.00012	2.06	2.19968
2025-07-21 13:52:49	1402	4.56e-06	0.000267	2.07	2.18217
2025-07-21 13:52:50	1403	4.56e-06	0.000394	2.07	2.19093
2025-07-21 13:52:51	1404	4.56e-06	0.00051	2.07	2.18217
2025-07-21 13:52:52	1405	4.56e-06	0.000623	2.07	2.1778
2025-07-21 13:52:53	1406	4.56e-06	0.000761	2.06	2.17342
2025-07-21 13:52:54	1407	4.56e-06	0.000853	2.07	2.19093
2025-07-21 13:52:55	1408	4.48e-06	0.000942	2.06	2.1778
2025-07-21 13:52:56	1409	4.47e-06	0.00101	2.06	2.19093
2025-07-21 13:52:57	1410	4.47e-06	0.00107	2.06	2.1778
2025-07-21 13:52:58	1411	4.47e-06	0.00114	2.06	2.1778
2025-07-21 13:52:59	1412	4.47e-06	0.00121	2.06	2.18217
2025-07-21 13:53:00	1413	4.47e-06	0.00125	2.06	2.18217
2025-07-21 13:53:01	1414	4.47e-06	0.0013	2.06	2.1778
2025-07-21 13:53:02	1415	4.47e-06	0.00132	2.06	2.1778
2025-07-21 13:53:03	1416	4.47e-06	0.00135	2.05	2.1778
2025-07-21 13:53:04	1417	4.47e-06	0.00137	2.05	2.17342
2025-07-21 13:53:05	1418	4.47e-06	0.00138	2.05	2.16029
2025-07-21 13:53:06	1419	4.47e-06	0.00139	2.03	2.14278
2025-07-21 13:53:07	1420	4.45e-06	0.0014	2.02	2.13841
2025-07-21 13:53:08	1421	4.41e-06	0.00141	2.02	2.12965
2025-07-21 13:53:09	1422	4.38e-06	0.00142	2.01	2.13403
2025-07-21 13:53:10	1423	4.38e-06	0.00144	2	2.1209
2025-07-21 13:53:11	1424	4.38e-06	0.00146	1.99	2.11214
2025-07-21 13:53:12	1425	4.4e-06	0.00147	1.99	2.09464
2025-07-21 13:53:13	1426	4.38e-06	0.00148	1.98	2.08588
2025-07-21 13:53:14	1427	4.4e-06	0.0015	1.98	2.09026
2025-07-21 13:53:15	1428	4.38e-06	0.0015	1.97	2.09464
2025-07-21 13:53:16	1429	4.38e-06	0.00152	1.98	2.09026
2025-07-21 13:53:17	1430	4.38e-06	0.00153	1.98	2.08588
2025-07-21 13:53:18	1431	4.38e-06	0.00154	1.97	2.0815
2025-07-21 13:53:19	1432	4.38e-06	0.00155	1.97	2.10339
2025-07-21 13:53:20	1433	4.38e-06	0.00156	1.97	2.09464
2025-07-21 13:53:21	1434	4.4e-06	0.00157	1.98	2.09464
2025-07-21 13:53:22	1435	4.4e-06	0.00157	1.98	2.08588
2025-07-21 13:53:23	1436	4.38e-06	0.00158	1.97	2.08588
2025-07-21 13:53:24	1437	4.38e-06	0.00158	1.97	2.09901
2025-07-21 13:53:24	1437	4.4e-06	0.00159	1.97	2.07713
2025-07-21 13:53:25	1438	4.4e-06	0.00158	1.97	2.07275
2025-07-21 13:53:27	1440	4.38e-06	0.00159	1.97	2.09026
2025-07-21 13:53:28	1441	4.38e-06	0.00159	1.97	2.08588
2025-07-21 13:53:29	1442	4.38e-06	0.0016	1.97	2.09026
2025-07-21 13:53:30	1443	4.38e-06	0.0016	1.97	2.07713
2025-07-21 13:53:31	1444	4.38e-06	0.00161	1.97	2.07713
2025-07-21 13:53:32	1445	4.38e-06	0.00162	1.97	2.07275
2025-07-21 13:53:33	1446	4.38e-06	0.00162	1.97	2.07713
2025-07-21 13:53:33	1446	4.38e-06	0.00162	1.97	2.064
2025-07-21 13:53:34	1447	4.4e-06	0.00162	1.97	2.07275
2025-07-21 13:53:35	1448	4.38e-06	0.00163	1.97	2.07713
2025-07-21 13:53:36	1449	4.4e-06	0.00163	1.97	2.064
2025-07-21 13:53:37	1450	4.4e-06	0.00164	1.97	2.06837
2025-07-21 13:53:38	1451	4.32e-06	0.00164	1.97	2.0815
2025-07-21 13:53:39	1452	4.32e-06	0.00164	1.97	2.05524
2025-07-21 13:53:40	1453	4.32e-06	0.00164	1.97	2.064
2025-07-21 13:53:41	1454	4.33e-06	0.00165	1.97	2.07275
2025-07-21 13:53:42	1455	4.32e-06	0.00165	1.97	2.06837
2025-07-21 13:53:43	1456	4.31e-06	0.00165	1.97	2.07275
2025-07-21 13:53:44	1457	4.31e-06	0.00166	1.97	2.05524
2025-07-21 13:53:45	1458	4.32e-06	0.00167	1.97	2.06837
2025-07-21 13:53:46	1459	4.32e-06	0.00167	1.97	2.06837
2025-07-21 13:53:47	1460	4.32e-06	0.00167	1.96	2.06837
2025-07-21 13:53:48	1461	4.31e-06	0.00167	1.96	2.06837
2025-07-21 13:53:49	1462	4.32e-06	0.00167	1.95	2.07275
2025-07-21 13:53:50	1463	4.32e-06	0.00167	1.96	2.07713
2025-07-21 13:53:51	1464	4.32e-06	0.00167	1.96	2.0815
2025-07-21 13:53:52	1465	4.32e-06	0.00167	1.96	2.07275
2025-07-21 13:53:53	1466	4.32e-06	0.00167	1.95	2.05962
2025-07-21 13:53:54	1467	4.32e-06	0.00167	1.96	2.05962
2025-07-21 13:53:55	1468	4.32e-06	0.00168	1.95	2.064
2025-07-21 13:53:56	1469	4.32e-06	0.00168	1.96	2.064
2025-07-21 13:53:57	1470	4.32e-06	0.00168	1.95	2.06837
2025-07-21 13:53:58	1471	4.33e-06	0.00169	1.95	2.07275
2025-07-21 13:53:59	1472	4.32e-06	0.00169	1.95	2.05962
2025-07-21 13:53:59	1472	4.32e-06	0.00169	1.94	2.05087
2025-07-21 13:54:00	1473	4.31e-06	0.00169	1.94	2.04649
2025-07-21 13:54:01	1474	4.32e-06	0.00169	1.94	2.064
2025-07-21 13:54:02	1475	4.32e-06	0.00169	1.94	2.05087
2025-07-21 13:54:03	1476	2.07e-05	0.00165	1.94	2.06837
2025-07-21 13:54:04	1477	3.59e-05	0.00138	1.94	2.05524
2025-07-21 13:54:05	1478	2.57e-05	0.00108	1.94	2.05962
2025-07-21 13:54:06	1479	2.1e-05	0.000846	1.94	2.05087
2025-07-21 13:54:07	1480	1.75e-05	0.00067	1.94	2.05524
2025-07-21 13:54:08	1481	1.56e-05	0.000539	1.94	2.05524
2025-07-21 13:54:09	1482	1.43e-05	0.000442	1.94	2.05087
2025-07-21 13:54:10	1483	1.34e-05	0.000378	1.94	2.05087
2025-07-21 13:54:11	1484	1.26e-05	0.000316	1.94	2.05524
2025-07-21 13:54:12	1485	1.2e-05	0.000265	1.93	2.04649
2025-07-21 13:54:13	1486	1.14e-05	0.000226	1.93	2.04649
2025-07-21 13:54:14	1487	1.09e-05	0.00019	1.93	2.03774
2025-07-21 13:54:15	1488	1.05e-05	0.000164	1.93	2.04649
2025-07-21 13:54:16	1489	1.02e-05	0.000147	1.93	2.05962
2025-07-21 13:54:17	1490	1e-05	0.000137	1.93	2.05087
2025-07-21 13:54:18	1491	9.8e-06	0.000126	1.93	2.03774
2025-07-21 13:54:19	1492	9.61e-06	0.000114	1.93	2.05524
2025-07-21 13:54:20	1493	9.46e-06	0.000106	1.93	2.05087
2025-07-21 13:54:21	1494	9.28e-06	0.000101	1.93	2.05087
2025-07-21 13:54:22	1495	9.13e-06	0.0001	1.93	2.04649
2025-07-21 13:54:23	1496	8.98e-06	0.0001	1.93	2.04211
2025-07-21 13:54:24	1497	8.8e-06	0.0001	1.93	2.04649
2025-07-21 13:54:24	1497	8.64e-06	0.0001	1.93	2.04211
2025-07-21 13:54:25	1498	8.52e-06	0.0001	1.93	2.03774
2025-07-21 13:54:26	1499	8.46e-06	0.0001	1.92	2.04649
2025-07-21 13:54:27	1500	8.34e-06	0.0001	1.92	2.03774
2025-07-21 13:54:28	1501	8.19e-06	0.0001	1.92	2.04649
2025-07-21 13:54:29	1502	8.19e-06	0.0001	1.92	2.04211
2025-07-21 13:54:30	1503	8.01e-06	0.0001	1.92	2.05087
2025-07-21 13:54:31	1504	7.89e-06	0.0001	1.92	2.02898
2025-07-21 13:54:32	1505	7.83e-06	0.0001	1.92	2.04211
2025-07-21 13:54:33	1506	7.73e-06	0.0001	1.92	2.03336
2025-07-21 13:54:34	1507	7.64e-06	0.0001	1.92	2.04211
2025-07-21 13:54:35	1508	7.58e-06	0.0001	1.92	2.03774
2025-07-21 13:54:36	1509	7.49e-06	0.0001	1.92	2.03774
2025-07-21 13:54:37	1510	7.49e-06	0.0001	1.92	2.04649
2025-07-21 13:54:38	1511	7.37e-06	0.0001	1.92	2.04211
2025-07-21 13:54:39	1512	7.4e-06	0.0001	1.92	2.05087
2025-07-21 13:54:40	1513	7.28e-06	0.0001	1.92	2.03774
2025-07-21 13:54:41	1514	7.22e-06	0.0001	1.92	2.02023
2025-07-21 13:54:42	1515	7.19e-06	0.0001	1.92	2.02898
2025-07-21 13:54:43	1516	7.07e-06	0.0001	1.92	2.02898
2025-07-21 13:54:44	1517	7.07e-06	0.0001	1.92	2.01147
2025-07-21 13:54:45	1518	7.07e-06	0.0001	1.92	2.02898
2025-07-21 13:54:46	1519	6.92e-06	0.0001	1.92	2.02898
2025-07-21 13:54:47	1520	6.9e-06	0.0001	1.92	2.02898
2025-07-21 13:54:48	1521	6.9e-06	0.0001	1.91	2.01147
2025-07-21 13:54:49	1522	6.86e-06	0.0001	1.91	2.02461
2025-07-21 13:54:50	1523	6.8e-06	0.0001	1.91	2.02898
2025-07-21 13:54:50	1523	6.8e-06	0.0001	1.91	2.0071
2025-07-21 13:54:51	1524	6.8e-06	0.0001	1.91	2.0071
2025-07-21 13:54:52	1525	6.72e-06	0.0001	1.91	2.02023
2025-07-21 13:54:53	1526	6.7e-06	0.0001	1.91	2.02898
2025-07-21 13:54:54	1527	6.7e-06	0.0001	1.91	2.02023
2025-07-21 13:54:55	1528	6.68e-06	0.0001	1.91	2.01147
2025-07-21 13:54:56	1529	6.61e-06	0.0001	1.91	2.02898
2025-07-21 13:54:57	1530	6.61e-06	0.0001	1.91	2.02461
2025-07-21 13:54:58	1531	6.61e-06	0.0001	1.91	2.02023
2025-07-21 13:54:59	1532	6.59e-06	0.0001	1.91	2.03336
2025-07-21 13:55:00	1533	6.61e-06	0.0001	1.91	2.01147
2025-07-21 13:55:01	1534	6.53e-06	0.0001	1.91	2.01585
2025-07-21 13:55:02	1535	6.49e-06	0.0001	1.91	2.0071
2025-07-21 13:55:03	1536	6.49e-06	0.0001	1.91	2.02023
2025-07-21 13:55:04	1537	6.49e-06	0.0001	1.91	2.01585
2025-07-21 13:55:05	1538	6.49e-06	0.0001	1.9	2.00272
2025-07-21 13:55:06	1539	6.49e-06	0.0001	1.9	2.01147
2025-07-21 13:55:07	1540	6.39e-06	0.0001	1.9	2.01147
2025-07-21 13:55:08	1541	6.39e-06	0.0001	1.89	2.00272
2025-07-21 13:55:09	1542	6.39e-06	0.0001	1.9	1.99834
2025-07-21 13:55:10	1543	6.39e-06	0.0001	1.9	1.99834
2025-07-21 13:55:11	1544	6.39e-06	0.0001	1.9	2.00272
2025-07-21 13:55:12	1545	6.38e-06	0.0001	1.9	1.99397
2025-07-21 13:55:13	1546	6.3e-06	0.0001	1.9	1.99834
2025-07-21 13:55:14	1547	6.3e-06	0.0001	1.9	1.99397
2025-07-21 13:55:15	1548	6.28e-06	0.0001	1.9	2.0071
2025-07-21 13:55:15	1548	6.28e-06	0.0001	1.9	2.0071
2025-07-21 13:55:16	1549	6.28e-06	0.0001	1.89	1.99397
2025-07-21 13:55:17	1550	6.3e-06	0.0001	1.88	1.99397
2025-07-21 13:55:18	1551	6.3e-06	0.0001	1.89	1.99397
2025-07-21 13:55:19	1552	6.24e-06	0.0001	1.89	1.99397
2025-07-21 13:55:20	1553	6.2e-06	0.0001	1.89	1.99834
2025-07-21 13:55:21	1554	6.2e-06	0.0001	1.89	1.99834
2025-07-21 13:55:23	1556	6.18e-06	0.0001	1.89	1.98959
2025-07-21 13:55:24	1557	6.18e-06	0.0001	1.89	1.98521
2025-07-21 13:55:24	1557	6.18e-06	0.0001	1.89	1.98959
2025-07-21 13:55:25	1558	6.18e-06	0.0001	1.89	1.99397
2025-07-21 13:55:26	1559	6.2e-06	0.0001	1.89	1.99397
2025-07-21 13:55:27	1560	6.2e-06	0.0001	1.88	1.97646
2025-07-21 13:55:28	1561	6.12e-06	0.0001	1.89	1.99397
2025-07-21 13:55:29	1562	6.09e-06	0.0001	1.89	1.98521
2025-07-21 13:55:30	1563	6.09e-06	0.0001	1.89	1.99834
2025-07-21 13:55:32	1565	6.09e-06	0.0001	1.89	1.98959
2025-07-21 13:55:32	1565	6.09e-06	0.0001	1.89	1.97646
2025-07-21 13:55:33	1566	6.09e-06	0.0001	1.89	1.98521
2025-07-21 13:55:34	1567	6.09e-06	0.0001	1.88	1.96771
2025-07-21 13:55:35	1568	6.09e-06	0.0001	1.87	1.98084
2025-07-21 13:55:36	1569	6.09e-06	0.0001	1.87	1.98084
2025-07-21 13:55:37	1570	6.03e-06	0.0001	1.86	1.95457
2025-07-21 13:55:39	1572	5.97e-06	0.0001	1.85	1.9502
2025-07-21 13:55:40	1573	5.97e-06	0.0001	1.84	1.93707
2025-07-21 13:55:40	1573	5.97e-06	0.0001	1.83	1.92394
2025-07-21 13:55:41	1574	5.95e-06	0.0001	1.82	1.89768
2025-07-21 13:55:42	1575	5.99e-06	0.0001	1.82	1.91081
2025-07-21 13:55:43	1576	5.97e-06	0.0001	1.81	1.91956
2025-07-21 13:55:44	1577	5.97e-06	0.0001	1.81	1.91956
2025-07-21 13:55:45	1578	5.97e-06	0.0001	1.81	1.90643
2025-07-21 13:55:46	1579	5.97e-06	0.0001	1.81	1.90205
2025-07-21 13:55:47	1580	5.99e-06	0.0001	1.81	1.91518
2025-07-21 13:55:48	1581	5.99e-06	0.0001	1.81	1.90643
2025-07-21 13:55:49	1582	5.93e-06	0.0001	1.81	1.89768
2025-07-21 13:55:50	1583	5.89e-06	0.0001	1.81	1.91956
2025-07-21 13:55:51	1584	5.87e-06	0.0001	1.81	1.90205
2025-07-21 13:55:52	1585	5.87e-06	0.0001	1.81	1.89768
2025-07-21 13:55:53	1586	5.87e-06	0.0001	1.8	1.90205
2025-07-21 13:55:55	1588	5.87e-06	0.0001	1.8	1.89768
2025-07-21 13:55:56	1589	5.87e-06	0.0001	1.8	1.90205
2025-07-21 13:55:57	1590	5.87e-06	0.0001	1.8	1.91081
2025-07-21 13:55:58	1591	5.87e-06	0.0001	1.8	1.90643
2025-07-21 13:55:59	1592	5.89e-06	0.0001	1.8	1.88892
2025-07-21 13:56:00	1593	5.87e-06	0.0001	1.8	1.90205
2025-07-21 13:56:01	1594	5.87e-06	0.0001	1.8	1.88892
2025-07-21 13:56:02	1595	5.89e-06	0.0001	1.8	1.90205
2025-07-21 13:56:03	1596	5.87e-06	0.0001	1.8	1.88892
2025-07-21 13:56:04	1597	5.89e-06	0.0001	1.8	1.88017
2025-07-21 13:56:05	1598	5.8e-06	0.0001	1.8	1.88017
2025-07-21 13:56:06	1599	5.78e-06	0.0001	1.8	1.8933
2025-07-21 13:56:07	1600	5.76e-06	0.0001	1.8	1.88454
2025-07-21 13:56:08	1601	5.78e-06	0.0001	1.8	1.90205
2025-07-21 13:56:09	1602	5.78e-06	0.0001	1.8	1.87579
2025-07-21 13:56:10	1603	5.78e-06	0.0001	1.79	1.88892
2025-07-21 13:56:11	1604	5.78e-06	0.0001	1.78	1.89768
2025-07-21 13:56:12	1605	5.78e-06	0.0001	1.78	1.8933
2025-07-21 13:56:13	1606	5.78e-06	0.0001	1.78	1.88017
2025-07-21 13:56:14	1607	5.78e-06	0.0001	1.78	1.88892
2025-07-21 13:56:15	1608	5.78e-06	0.0001	1.78	1.87579
2025-07-21 13:56:16	1609	5.78e-06	0.0001	1.78	1.87579
2025-07-21 13:56:17	1610	5.78e-06	0.0001	1.78	1.87579
2025-07-21 13:56:18	1611	5.78e-06	0.0001	1.78	1.87579
2025-07-21 13:56:19	1612	5.78e-06	0.0001	1.78	1.88017
2025-07-21 13:56:20	1613	5.78e-06	0.0001	1.79	1.88017
2025-07-21 13:56:21	1614	5.78e-06	0.0001	1.79	1.88892
2025-07-21 13:56:22	1615	5.78e-06	0.0001	1.78	1.88017
2025-07-21 13:56:23	1616	5.72e-06	0.0001	1.78	1.87579
2025-07-21 13:56:23	1616	5.7e-06	0.0001	1.78	1.87579
2025-07-21 13:56:24	1617	5.68e-06	0.0001	1.78	1.85828
2025-07-21 13:56:25	1618	5.66e-06	0.0001	1.78	1.87579
2025-07-21 13:56:26	1619	5.66e-06	0.0001	1.77	1.88017
2025-07-21 13:56:27	1620	5.68e-06	0.0001	1.77	1.86704
2025-07-21 13:56:29	1622	5.68e-06	0.0001	1.77	1.86266
2025-07-21 13:56:30	1623	5.68e-06	0.0001	1.77	1.87579
2025-07-21 13:56:31	1624	5.68e-06	0.0001	1.77	1.86266
2025-07-21 13:56:32	1625	5.66e-06	0.0001	1.77	1.86704
2025-07-21 13:56:33	1626	5.68e-06	0.0001	1.77	1.85828
2025-07-21 13:56:34	1627	5.66e-06	0.0001	1.77	1.86704
2025-07-21 13:56:35	1628	5.68e-06	0.0001	1.77	1.86704
2025-07-21 13:56:36	1629	5.68e-06	0.0001	1.77	1.86704
2025-07-21 13:56:37	1630	5.66e-06	0.0001	1.77	1.8539
2025-07-21 13:56:38	1631	5.66e-06	0.0001	1.77	1.8539
2025-07-21 13:56:39	1632	5.68e-06	0.0001	1.77	1.85828
2025-07-21 13:56:40	1633	5.68e-06	0.0001	1.76	1.85828
2025-07-21 13:56:41	1634	5.68e-06	0.0001	1.76	1.85828
2025-07-21 13:56:42	1635	5.68e-06	0.0001	1.76	1.86266
2025-07-21 13:56:43	1636	5.68e-06	0.0001	1.76	1.84953
2025-07-21 13:56:44	1637	5.68e-06	0.0001	1.76	1.84953
2025-07-21 13:56:45	1638	5.66e-06	0.0001	1.76	1.86266
2025-07-21 13:56:46	1639	5.64e-06	0.0001	1.77	1.86266
2025-07-21 13:56:47	1640	5.6e-06	0.0001	1.76	1.8539
2025-07-21 13:56:48	1641	5.6e-06	0.0001	1.76	1.84515
2025-07-21 13:56:49	1642	5.6e-06	0.0001	1.76	1.84078
2025-07-21 13:56:50	1643	5.58e-06	0.0001	1.76	1.84078
2025-07-21 13:56:51	1644	5.58e-06	0.0001	1.77	1.86704
2025-07-21 13:56:52	1645	5.58e-06	0.0001	1.76	1.84953
2025-07-21 13:56:53	1646	5.58e-06	0.0001	1.76	1.84078
2025-07-21 13:56:54	1647	5.58e-06	0.0001	1.76	1.8364
2025-07-21 13:56:55	1648	5.6e-06	0.0001	1.76	1.86266
2025-07-21 13:56:56	1649	5.58e-06	0.0001	1.76	1.82764
2025-07-21 13:56:57	1650	5.58e-06	0.0001	1.75	1.8539
2025-07-21 13:56:57	1650	5.6e-06	0.0001	1.75	1.84953
2025-07-21 13:56:59	1652	5.6e-06	0.0001	1.75	1.8364
2025-07-21 13:57:00	1653	5.58e-06	0.0001	1.75	1.84515
2025-07-21 13:57:01	1654	5.6e-06	0.0001	1.75	1.84515
2025-07-21 13:57:02	1655	5.58e-06	0.0001	1.75	1.84515
2025-07-21 13:57:03	1656	5.58e-06	0.0001	1.75	1.84515
2025-07-21 13:57:04	1657	5.58e-06	0.0001	1.75	1.84078
2025-07-21 13:57:05	1658	5.58e-06	0.0001	1.75	1.84515
2025-07-21 13:57:05	1658	5.58e-06	0.0001	1.75	1.8364
2025-07-21 13:57:06	1659	5.58e-06	0.0001	1.75	1.84078
2025-07-21 13:57:07	1660	5.58e-06	0.0001	1.75	1.84078
2025-07-21 13:57:08	1661	5.58e-06	0.0001	1.74	1.84078
2025-07-21 13:57:09	1662	5.58e-06	0.0001	1.74	1.83202
2025-07-21 13:57:10	1663	5.58e-06	0.0001	1.74	1.84515
2025-07-21 13:57:11	1664	5.58e-06	0.0001	1.74	1.83202
2025-07-21 13:57:12	1665	5.6e-06	0.0001	1.74	1.83202
2025-07-21 13:57:13	1666	5.58e-06	0.0001	1.74	1.8364
2025-07-21 13:57:14	1667	5.58e-06	0.0001	1.74	1.8364
2025-07-21 13:57:15	1668	5.57e-06	0.0001	1.74	1.81889
2025-07-21 13:57:16	1669	5.49e-06	0.0001	1.74	1.82764
2025-07-21 13:57:17	1670	5.51e-06	0.0001	1.74	1.82764
2025-07-21 13:57:18	1671	5.49e-06	0.0001	1.74	1.84078
2025-07-21 13:57:19	1672	5.49e-06	0.0001	1.74	1.81889
2025-07-21 13:57:20	1673	5.49e-06	0.0001	1.74	1.81014
2025-07-21 13:57:21	1674	5.49e-06	0.0001	1.74	1.82764
2025-07-21 13:57:22	1675	5.49e-06	0.0001	1.74	1.82764
2025-07-21 13:57:23	1676	5.49e-06	0.0001	1.74	1.82327
2025-07-21 13:57:24	1677	5.49e-06	0.0001	1.74	1.81889
2025-07-21 13:57:25	1678	5.49e-06	0.0001	1.74	1.81889
2025-07-21 13:57:26	1679	5.49e-06	0.0001	1.74	1.82327
2025-07-21 13:57:27	1680	5.49e-06	0.0001	1.73	1.83202
2025-07-21 13:57:28	1681	5.49e-06	0.0001	1.73	1.82327
2025-07-21 13:57:29	1682	5.49e-06	0.0001	1.73	1.81451
2025-07-21 13:57:30	1683	5.49e-06	0.0001	1.73	1.81451
2025-07-21 13:57:31	1684	5.49e-06	0.0001	1.73	1.80576
2025-07-21 13:57:32	1685	5.49e-06	0.0001	1.73	1.83202
2025-07-21 13:57:33	1686	5.49e-06	0.0001	1.73	1.81451
2025-07-21 13:57:34	1687	5.49e-06	0.0001	1.73	1.81014
2025-07-21 13:57:35	1688	5.49e-06	0.0001	1.73	1.82327
2025-07-21 13:57:36	1689	5.49e-06	0.0001	1.73	1.82327
2025-07-21 13:57:37	1690	5.49e-06	0.0001	1.73	1.81014
2025-07-21 13:57:38	1691	5.49e-06	0.0001	1.73	1.83202
2025-07-21 13:57:39	1692	5.49e-06	0.0001	1.72	1.81889
2025-07-21 13:57:40	1693	5.49e-06	0.0001	1.73	1.82764
2025-07-21 13:57:41	1694	5.49e-06	0.0001	1.73	1.80576
2025-07-21 13:57:42	1695	5.49e-06	0.0001	1.73	1.81014
2025-07-21 13:57:43	1696	5.49e-06	0.0001	1.72	1.80576
2025-07-21 13:57:44	1697	5.49e-06	0.0001	1.72	1.82764
2025-07-21 13:57:45	1698	5.49e-06	0.0001	1.72	1.79701
2025-07-21 13:57:46	1699	5.49e-06	0.0001	1.72	1.80576
2025-07-21 13:57:47	1700	5.51e-06	0.0001	1.72	1.80576
2025-07-21 13:57:48	1701	5.49e-06	0.0001	1.72	1.80576
2025-07-21 13:57:48	1701	5.49e-06	0.0001	1.72	1.81451
2025-07-21 13:57:49	1702	5.49e-06	0.0001	1.72	1.80576
2025-07-21 13:57:50	1703	5.49e-06	0.0001	1.72	1.81014
2025-07-21 13:57:51	1704	5.49e-06	0.0001	1.72	1.79701
2025-07-21 13:57:52	1705	5.49e-06	0.0001	1.72	1.80576
2025-07-21 13:57:53	1706	5.49e-06	0.0001	1.71	1.79263
2025-07-21 13:57:54	1707	5.49e-06	0.0001	1.71	1.81451
2025-07-21 13:57:55	1708	5.49e-06	0.0001	1.71	1.79263
2025-07-21 13:57:56	1709	5.49e-06	0.0001	1.71	1.80138
2025-07-21 13:57:57	1710	5.49e-06	0.0001	1.71	1.79263
2025-07-21 13:57:58	1711	5.49e-06	0.0001	1.71	1.79701
2025-07-21 13:57:59	1712	5.49e-06	0.0001	1.71	1.79263
2025-07-21 13:58:00	1713	5.45e-06	0.0001	1.71	1.79263
2025-07-21 13:58:01	1714	5.43e-06	0.0001	1.71	1.79263
2025-07-21 13:58:02	1715	5.39e-06	0.0001	1.71	1.79701
2025-07-21 13:58:03	1716	5.39e-06	0.0001	1.71	1.79263
2025-07-21 13:58:04	1717	5.39e-06	0.0001	1.71	1.79263
2025-07-21 13:58:05	1718	5.39e-06	0.0001	1.71	1.79263
2025-07-21 13:58:06	1719	5.39e-06	0.0001	1.7	1.78388
2025-07-21 13:58:07	1720	5.39e-06	0.0001	1.71	1.78825
2025-07-21 13:58:08	1721	5.37e-06	0.0001	1.7	1.78388
2025-07-21 13:58:09	1722	5.39e-06	0.0001	1.69	1.78825
2025-07-21 13:58:10	1723	5.39e-06	0.0001	1.69	1.79263
2025-07-21 13:58:11	1724	5.37e-06	0.0001	1.69	1.78825
2025-07-21 13:58:12	1725	5.37e-06	0.0001	1.69	1.79263
2025-07-21 13:58:13	1726	5.39e-06	0.0001	1.69	1.78825
2025-07-21 13:58:14	1727	5.39e-06	0.0001	1.69	1.79263
2025-07-21 13:58:15	1728	5.39e-06	0.0001	1.69	1.78825
2025-07-21 13:58:16	1729	5.39e-06	0.0001	1.69	1.78388
2025-07-21 13:58:17	1730	5.37e-06	0.0001	1.69	1.78388
2025-07-21 13:58:18	1731	5.37e-06	0.0001	1.69	1.77512
2025-07-21 13:58:19	1732	5.39e-06	0.0001	1.7	1.77074
2025-07-21 13:58:20	1733	5.39e-06	0.0001	1.69	1.77074
2025-07-21 13:58:21	1734	5.39e-06	0.0001	1.68	1.79701
2025-07-21 13:58:22	1735	5.39e-06	0.0001	1.68	1.77512
2025-07-21 13:58:23	1736	5.37e-06	0.0001	1.68	1.76199
2025-07-21 13:58:24	1737	5.39e-06	0.0001	1.68	1.7795
2025-07-21 13:58:25	1738	5.37e-06	0.0001	1.68	1.7795
2025-07-21 13:58:26	1739	5.37e-06	0.0001	1.68	1.78388
2025-07-21 13:58:27	1740	5.37e-06	0.0001	1.68	1.7795
2025-07-21 13:58:28	1741	5.39e-06	0.0001	1.68	1.7795
2025-07-21 13:58:29	1742	5.39e-06	0.0001	1.68	1.78825
2025-07-21 13:58:30	1743	5.39e-06	0.0001	1.68	1.76199
2025-07-21 13:58:30	1743	5.39e-06	0.0001	1.68	1.75761
2025-07-21 13:58:31	1744	5.39e-06	0.0001	1.68	1.76637
2025-07-21 13:58:32	1745	5.39e-06	0.0001	1.68	1.77512
2025-07-21 13:58:33	1746	5.37e-06	0.0001	1.68	1.76199
2025-07-21 13:58:34	1747	5.39e-06	0.0001	1.68	1.76637
2025-07-21 13:58:35	1748	5.39e-06	0.0001	1.68	1.76199
2025-07-21 13:58:36	1749	5.39e-06	0.0001	1.67	1.77074
2025-07-21 13:58:37	1750	5.39e-06	0.0001	1.67	1.78388
2025-07-21 13:58:38	1751	5.39e-06	0.0001	1.67	1.75761
2025-07-21 13:58:39	1752	5.39e-06	0.0001	1.67	1.77074
2025-07-21 13:58:40	1753	5.39e-06	0.0001	1.67	1.76637
2025-07-21 13:58:41	1754	5.39e-06	0.0001	1.67	1.74448
2025-07-21 13:58:42	1755	5.37e-06	0.0001	1.67	1.77074
2025-07-21 13:58:43	1756	5.39e-06	0.0001	1.67	1.78388
2025-07-21 13:58:44	1757	5.39e-06	0.0001	1.67	1.76637
2025-07-21 13:58:45	1758	5.39e-06	0.0001	1.67	1.76637
2025-07-21 13:58:46	1759	5.37e-06	0.0001	1.67	1.77512
2025-07-21 13:58:47	1760	5.39e-06	0.0001	1.67	1.76199
2025-07-21 13:58:48	1761	5.39e-06	0.0001	1.67	1.74886
2025-07-21 13:58:49	1762	5.39e-06	0.0001	1.67	1.74886
2025-07-21 13:58:50	1763	5.39e-06	0.0001	1.67	1.74886
2025-07-21 13:58:51	1764	5.39e-06	0.0001	1.66	1.74011
2025-07-21 13:58:52	1765	5.39e-06	0.0001	1.66	1.73573
2025-07-21 13:58:53	1766	5.39e-06	0.0001	1.66	1.74448
2025-07-21 13:58:54	1767	5.39e-06	0.0001	1.66	1.75761
2025-07-21 13:58:55	1768	5.39e-06	0.0001	1.66	1.74448
2025-07-21 13:58:56	1769	5.39e-06	0.0001	1.66	1.73135
2025-07-21 13:58:56	1769	5.39e-06	0.0001	1.66	1.7226
2025-07-21 13:58:57	1770	5.37e-06	0.0001	1.65	1.71384
2025-07-21 13:58:58	1771	5.39e-06	0.0001	1.65	1.71384
2025-07-21 13:58:59	1772	5.39e-06	0.0001	1.64	1.70509
2025-07-21 13:59:00	1773	5.37e-06	0.0001	1.63	1.70071
2025-07-21 13:59:01	1774	5.37e-06	0.0001	1.63	1.69634
2025-07-21 13:59:02	1775	5.35e-06	0.0001	1.62	1.70509
2025-07-21 13:59:03	1776	5.37e-06	0.0001	1.62	1.69634
2025-07-21 13:59:04	1777	5.35e-06	0.0001	1.62	1.68321
2025-07-21 13:59:05	1778	5.3e-06	0.0001	1.61	1.68758
2025-07-21 13:59:06	1779	5.31e-06	0.0001	1.61	1.67883
2025-07-21 13:59:07	1780	5.3e-06	0.0001	1.61	1.69634
2025-07-21 13:59:08	1781	5.28e-06	0.0001	1.61	1.68321
2025-07-21 13:59:09	1782	5.3e-06	0.0001	1.61	1.68321
2025-07-21 13:59:10	1783	5.3e-06	0.0001	1.61	1.67445
2025-07-21 13:59:11	1784	5.28e-06	0.0001	1.61	1.68758
2025-07-21 13:59:12	1785	5.28e-06	0.0001	1.61	1.68321
2025-07-21 13:59:13	1786	5.3e-06	0.0001	1.61	1.6657
2025-07-21 13:59:14	1787	5.28e-06	0.0001	1.61	1.67007
2025-07-21 13:59:15	1788	5.28e-06	0.0001	1.61	1.68321
2025-07-21 13:59:16	1789	5.3e-06	0.0001	1.61	1.67883
2025-07-21 13:59:17	1790	5.28e-06	0.0001	1.61	1.67007
2025-07-21 13:59:18	1791	5.28e-06	0.0001	1.61	1.67883
2025-07-21 13:59:19	1792	5.3e-06	0.0001	1.61	1.68321
2025-07-21 13:59:20	1793	5.28e-06	0.0001	1.61	1.68321
2025-07-21 13:59:21	1794	5.28e-06	0.0001	1.61	1.65694
2025-07-21 13:59:21	1794	5.28e-06	0.0001	1.6	1.67007
2025-07-21 13:59:22	1795	5.28e-06	0.0001	1.61	1.67007
2025-07-21 13:59:23	1796	5.28e-06	0.0001	1.6	1.67883
2025-07-21 13:59:24	1797	5.28e-06	0.0001	1.6	1.6657
2025-07-21 13:59:25	1798	5.3e-06	0.0001	1.6	1.67883
2025-07-21 13:59:26	1799	5.3e-06	0.0001	1.6	1.67007
2025-07-21 13:59:27	1800	5.28e-06	0.0001	1.61	1.68321
2025-07-21 13:59:28	1801	5.28e-06	0.0001	1.6	1.70071
2025-07-21 13:59:29	1802	5.28e-06	0.0001	1.6	1.6657
2025-07-21 13:59:30	1803	5.28e-06	0.0001	1.6	1.67007
2025-07-21 13:59:31	1804	5.3e-06	0.0001	1.61	1.67007
2025-07-21 13:59:32	1805	5.28e-06	0.0001	1.6	1.67007
2025-07-21 13:59:33	1806	5.28e-06	0.0001	1.6	1.67445
2025-07-21 13:59:34	1807	5.28e-06	0.0001	1.6	1.65257
2025-07-21 13:59:35	1808	5.28e-06	0.0001	1.6	1.65257
2025-07-21 13:59:36	1809	5.3e-06	0.0001	1.6	1.65257
2025-07-21 13:59:37	1810	5.3e-06	0.0001	1.6	1.66132
2025-07-21 13:59:38	1811	5.3e-06	0.0001	1.6	1.64381
2025-07-21 13:59:39	1812	5.28e-06	0.0001	1.6	1.67445
2025-07-21 13:59:40	1813	5.28e-06	0.0001	1.6	1.66132
2025-07-21 13:59:41	1814	5.28e-06	0.0001	1.6	1.65257
2025-07-21 13:59:42	1815	5.28e-06	0.0001	1.6	1.67007
2025-07-21 13:59:43	1816	5.28e-06	0.0001	1.6	1.6657
2025-07-21 13:59:44	1817	5.28e-06	0.0001	1.6	1.65257
2025-07-21 13:59:45	1818	5.3e-06	0.0001	1.6	1.66132
2025-07-21 13:59:46	1819	5.3e-06	0.0001	1.6	1.65694
2025-07-21 13:59:47	1820	5.28e-06	0.0001	1.6	1.65257
2025-07-21 13:59:47	1820	5.28e-06	0.0001	1.6	1.65694
2025-07-21 13:59:48	1821	5.28e-06	0.0001	1.6	1.64819
2025-07-21 13:59:49	1822	5.28e-06	0.0001	1.6	1.66132
2025-07-21 13:59:50	1823	5.3e-06	0.0001	1.59	1.65694
2025-07-21 13:59:51	1824	5.28e-06	0.0001	1.6	1.65694
2025-07-21 13:59:52	1825	5.3e-06	0.0001	1.6	1.63944
2025-07-21 13:59:53	1826	5.3e-06	0.0001	1.6	1.6657
2025-07-21 13:59:54	1827	5.28e-06	0.0001	1.6	1.65257
2025-07-21 13:59:55	1828	5.3e-06	0.0001	1.6	1.65257
2025-07-21 13:59:56	1829	5.3e-06	0.0001	1.6	1.65257
2025-07-21 13:59:57	1830	5.28e-06	0.0001	1.6	1.64381
2025-07-21 13:59:58	1831	5.3e-06	0.0001	1.59	1.64819
2025-07-21 13:59:59	1832	5.28e-06	0.0001	1.59	1.63944
2025-07-21 14:00:00	1833	5.3e-06	0.0001	1.59	1.64381
2025-07-21 14:00:01	1834	5.28e-06	0.0001	1.59	1.64381
2025-07-21 14:00:02	1835	5.28e-06	0.0001	1.59	1.65257
2025-07-21 14:00:04	1837	5.3e-06	0.0001	1.59	1.63944
2025-07-21 14:00:04	1837	5.28e-06	0.0001	1.59	1.64819
2025-07-21 14:00:05	1838	5.28e-06	0.0001	1.59	1.63068
2025-07-21 14:00:06	1839	5.3e-06	0.0001	1.59	1.66132
2025-07-21 14:00:07	1840	5.28e-06	0.0001	1.59	1.63506
2025-07-21 14:00:09	1842	5.28e-06	0.0001	1.59	1.64381
2025-07-21 14:00:10	1843	5.28e-06	0.0001	1.59	1.65257
2025-07-21 14:00:11	1844	5.28e-06	0.0001	1.59	1.63506
2025-07-21 14:00:12	1845	5.28e-06	0.0001	1.59	1.64819
2025-07-21 14:00:13	1846	5.28e-06	0.0001	1.59	1.63068
2025-07-21 14:00:14	1847	5.28e-06	0.0001	1.58	1.63068
2025-07-21 14:00:15	1848	5.3e-06	0.0001	1.58	1.62631
2025-07-21 14:00:16	1849	5.28e-06	0.0001	1.58	1.62631
2025-07-21 14:00:17	1850	5.28e-06	0.0001	1.58	1.64381
2025-07-21 14:00:18	1851	5.28e-06	0.0001	1.58	1.64381
2025-07-21 14:00:19	1852	5.28e-06	0.0001	1.58	1.63506
2025-07-21 14:00:20	1853	5.28e-06	0.0001	1.58	1.62631
2025-07-21 14:00:21	1854	5.28e-06	0.0001	1.58	1.64381
2025-07-21 14:00:22	1855	5.28e-06	0.0001	1.58	1.63068
2025-07-21 14:00:23	1856	5.28e-06	0.0001	1.58	1.63944
2025-07-21 14:00:24	1857	5.3e-06	0.0001	1.58	1.63944
2025-07-21 14:00:25	1858	5.28e-06	0.0001	1.58	1.62193
2025-07-21 14:00:26	1859	5.28e-06	0.0001	1.58	1.63506
2025-07-21 14:00:27	1860	5.28e-06	0.0001	1.58	1.63068
2025-07-21 14:00:28	1861	5.28e-06	0.0001	1.58	1.63506
2025-07-21 14:00:30	1863	5.3e-06	0.0001	1.58	1.63068
2025-07-21 14:00:30	1863	5.28e-06	0.0001	1.57	1.63068
2025-07-21 14:00:31	1864	5.28e-06	0.0001	1.57	1.63944
2025-07-21 14:00:32	1865	5.28e-06	0.0001	1.57	1.63944
2025-07-21 14:00:33	1866	5.28e-06	0.0001	1.57	1.61755
2025-07-21 14:00:35	1868	5.28e-06	0.0001	1.57	1.62631
2025-07-21 14:00:36	1869	5.28e-06	0.0001	1.57	1.62631
2025-07-21 14:00:37	1870	5.28e-06	0.0001	1.57	1.63506
2025-07-21 14:00:38	1871	5.28e-06	0.0001	1.57	1.63506
2025-07-21 14:00:39	1872	5.3e-06	0.0001	1.57	1.61755
2025-07-21 14:00:40	1873	5.28e-06	0.0001	1.57	1.65694
2025-07-21 14:00:41	1874	5.28e-06	0.0001	1.57	1.6088
2025-07-21 14:00:42	1875	5.28e-06	0.0001	1.57	1.62193
2025-07-21 14:00:43	1876	5.28e-06	0.0001	1.57	1.61318
2025-07-21 14:00:44	1877	5.28e-06	0.0001	1.57	1.63068
2025-07-21 14:00:45	1878	5.28e-06	0.0001	1.57	1.61755
2025-07-21 14:00:46	1879	5.28e-06	0.0001	1.57	1.63068
2025-07-21 14:00:47	1880	5.28e-06	0.0001	1.57	1.62631
2025-07-21 14:00:48	1881	5.28e-06	0.0001	1.56	1.61755
2025-07-21 14:00:49	1882	5.28e-06	0.0001	1.56	1.6088
2025-07-21 14:00:50	1883	5.28e-06	0.0001	1.56	1.61755
2025-07-21 14:00:51	1884	5.28e-06	0.0001	1.56	1.6088
2025-07-21 14:00:52	1885	5.2e-06	0.0001	1.56	1.61318
2025-07-21 14:00:53	1886	5.18e-06	0.0001	1.56	1.61755
2025-07-21 14:00:54	1887	5.16e-06	0.0001	1.56	1.61755
2025-07-21 14:00:55	1888	5.18e-06	0.0001	1.56	1.61755
2025-07-21 14:00:56	1889	5.18e-06	0.0001	1.56	1.63506
2025-07-21 14:00:57	1890	5.18e-06	0.0001	1.56	1.60442
2025-07-21 14:00:58	1891	5.18e-06	0.0001	1.56	1.61318
2025-07-21 14:00:59	1892	5.18e-06	0.0001	1.56	1.60442
2025-07-21 14:01:00	1893	5.18e-06	0.0001	1.56	1.6088
2025-07-21 14:01:01	1894	5.18e-06	0.0001	1.56	1.61755
2025-07-21 14:01:02	1895	5.18e-06	0.0001	1.56	1.61755
2025-07-21 14:01:03	1896	5.18e-06	0.0001	1.55	1.60004
2025-07-21 14:01:04	1897	5.18e-06	0.0001	1.55	1.59567
2025-07-21 14:01:05	1898	5.18e-06	0.0001	1.55	1.6088
2025-07-21 14:01:06	1899	5.18e-06	0.0001	1.55	1.6088
2025-07-21 14:01:07	1900	5.18e-06	0.0001	1.55	1.59567
2025-07-21 14:01:08	1901	5.18e-06	0.0001	1.56	1.6088
2025-07-21 14:01:09	1902	5.18e-06	0.0001	1.56	1.61318
2025-07-21 14:01:10	1903	5.16e-06	0.0001	1.56	1.6088
2025-07-21 14:01:11	1904	5.18e-06	0.0001	1.55	1.6088
2025-07-21 14:01:12	1905	5.18e-06	0.0001	1.55	1.61318
2025-07-21 14:01:12	1905	5.2e-06	0.0001	1.55	1.58691
2025-07-21 14:01:13	1906	5.18e-06	0.0001	1.55	1.61318
2025-07-21 14:01:14	1907	5.18e-06	0.0001	1.55	1.60442
2025-07-21 14:01:15	1908	5.18e-06	0.0001	1.55	1.59567
2025-07-21 14:01:16	1909	5.18e-06	0.0001	1.55	1.60004
2025-07-21 14:01:17	1910	5.18e-06	0.0001	1.55	1.59129
2025-07-21 14:01:18	1911	5.16e-06	0.0001	1.55	1.60004
2025-07-21 14:01:20	1913	5.18e-06	0.0001	1.55	1.59129
2025-07-21 14:01:20	1913	5.16e-06	0.0001	1.55	1.59129
2025-07-21 14:01:21	1914	5.18e-06	0.0001	1.55	1.58691
2025-07-21 14:01:22	1915	5.18e-06	0.0001	1.55	1.59129
2025-07-21 14:01:23	1916	5.18e-06	0.0001	1.55	1.59567
2025-07-21 14:01:24	1917	5.18e-06	0.0001	1.55	1.59567
2025-07-21 14:01:25	1918	5.18e-06	0.0001	1.55	1.59129
2025-07-21 14:01:26	1919	5.18e-06	0.0001	1.55	1.58691
2025-07-21 14:01:27	1920	5.18e-06	0.0001	1.55	1.58691
2025-07-21 14:01:28	1921	5.18e-06	0.0001	1.55	1.58691
2025-07-21 14:01:29	1922	5.18e-06	0.0001	1.55	1.60004
2025-07-21 14:01:30	1923	5.18e-06	0.0001	1.55	1.59129
2025-07-21 14:01:31	1924	5.18e-06	0.0001	1.55	1.59129
2025-07-21 14:01:32	1925	5.18e-06	0.0001	1.54	1.57816
2025-07-21 14:01:33	1926	5.18e-06	0.0001	1.54	1.58691
2025-07-21 14:01:34	1927	5.18e-06	0.0001	1.54	1.58691
2025-07-21 14:01:35	1928	5.18e-06	0.0001	1.54	1.58691
2025-07-21 14:01:36	1929	5.18e-06	0.0001	1.54	1.57816
2025-07-21 14:01:37	1930	5.18e-06	0.0001	1.54	1.57816
2025-07-21 14:01:38	1931	5.16e-06	0.0001	1.54	1.57816
2025-07-21 14:01:39	1932	5.18e-06	0.0001	1.54	1.57816
2025-07-21 14:01:40	1933	5.18e-06	0.0001	1.54	1.57816
2025-07-21 14:01:41	1934	5.18e-06	0.0001	1.54	1.58691
2025-07-21 14:01:42	1935	5.18e-06	0.0001	1.54	1.58691
2025-07-21 14:01:43	1936	5.18e-06	0.0001	1.54	1.57816
2025-07-21 14:01:44	1937	5.16e-06	0.0001	1.53	1.57378
2025-07-21 14:01:45	1938	5.18e-06	0.0001	1.53	1.57816
2025-07-21 14:01:46	1939	5.18e-06	0.0001	1.53	1.57816
2025-07-21 14:01:47	1940	5.18e-06	0.0001	1.53	1.57378
2025-07-21 14:01:48	1941	5.2e-06	0.0001	1.53	1.56065
2025-07-21 14:01:49	1942	5.18e-06	0.0001	1.53	1.57378
2025-07-21 14:01:50	1943	5.18e-06	0.0001	1.53	1.57378
2025-07-21 14:01:51	1944	5.18e-06	0.0001	1.53	1.57816
2025-07-21 14:01:52	1945	5.18e-06	0.0001	1.53	1.58254
2025-07-21 14:01:53	1946	5.18e-06	0.0001	1.53	1.57816
2025-07-21 14:01:54	1947	5.18e-06	0.0001	1.53	1.57378
2025-07-21 14:01:55	1948	5.18e-06	0.0001	1.53	1.56941
2025-07-21 14:01:56	1949	5.18e-06	0.0001	1.53	1.58254
2025-07-21 14:01:57	1950	5.18e-06	0.0001	1.53	1.57378
2025-07-21 14:01:58	1951	5.18e-06	0.0001	1.53	1.56941
2025-07-21 14:01:59	1952	5.18e-06	0.0001	1.53	1.55628
2025-07-21 14:02:00	1953	5.18e-06	0.0001	1.53	1.56503
2025-07-21 14:02:01	1954	5.18e-06	0.0001	1.53	1.57816
2025-07-21 14:02:02	1955	5.18e-06	0.0001	1.52	1.57378
2025-07-21 14:02:03	1956	5.18e-06	0.0001	1.52	1.58691
2025-07-21 14:02:03	1956	5.18e-06	0.0001	1.52	1.57378
2025-07-21 14:02:04	1957	5.18e-06	0.0001	1.52	1.56503
2025-07-21 14:02:05	1958	5.16e-06	0.0001	1.52	1.56503
2025-07-21 14:02:06	1959	5.18e-06	0.0001	1.52	1.59129
2025-07-21 14:02:07	1960	5.18e-06	0.0001	1.52	1.5519
2025-07-21 14:02:08	1961	5.18e-06	0.0001	1.52	1.55628
2025-07-21 14:02:09	1962	5.18e-06	0.0001	1.52	1.55628
2025-07-21 14:02:10	1963	5.18e-06	0.0001	1.52	1.57378
2025-07-21 14:02:11	1964	5.18e-06	0.0001	1.52	1.54752
2025-07-21 14:02:12	1965	5.16e-06	0.0001	1.52	1.56503
2025-07-21 14:02:13	1966	5.18e-06	0.0001	1.52	1.5519
2025-07-21 14:02:14	1967	5.18e-06	0.0001	1.52	1.54752
2025-07-21 14:02:15	1968	5.18e-06	0.0001	1.52	1.54752
2025-07-21 14:02:16	1969	5.18e-06	0.0001	1.52	1.53877
2025-07-21 14:02:17	1970	5.16e-06	0.0001	1.52	1.55628
2025-07-21 14:02:18	1971	5.14e-06	0.0001	1.52	1.54314
[truncated: 4,239 more rows]
