# Supplementary material for: A Unified Method for Triple Oxygen Isotope Analysis of Sulfate, Water, and Organics
Source: Anal Chem. 2026 Mar 6;98(11):8111–20. doi: 10.1021/acs.analchem.5c06406 (PMC13019427; doi:10.1021/acs.analchem.5c06406)
Supplement: Supplementary file 3 [file ac5c06406_si_003.zip › Zahnow_TORCH_Supplementary_Sample_Log_Files/2025-07-21_SLAP2_B8_evaluation_results.xlsx]

## Sheet: Summary
DateTime	Sample name	Sample Type	Sample mass	Instrument	d18O raw	d18O GD scaled	d18O VSMOW	d18O SD	Dp17O raw	Dp17O GD scaled	Dp17O VSMOW	Dp17O SD	d13C raw	d13C VPDB	d13C SD	TCD Peak area pos	TCD Peak area std	TCD Peak area neg	TCD Peak area neg std	TCD Peak ratio	TC/EA yield (%)	CO input pressure (mbar)	CO input pressure LN2 T (mbar)	CO residual pressure (mbar)	CO converted (mbar)	Discharge yield (%)	CO2 final pressure (mbar)	CO2/CO ratio	Residual gas pressure (mbar)	Comments
2025-07-21 15:11:57	SLAP2_B8	H2O	1.56	TILDAS	-55.261	-53.4734	-53.4734	0.014	7.55482	12.791	12.791	14.2	N/A	N/A	N/A	15.1651	0.168302	0.263299	0.0163425	57.5967	54.7044	3.27203	2.53233	0.0313	2.50103	98.764	1.42497	0.569753	0.0201

## Sheet: Isotope Data
ID	dateTimeMeasured	SampleName	d17O	d17OError	d18O	d18OError	Dp17O	Dp17OError	nSamCycles	nSamPoints	nRefPoints	pCO2Ref	pCO2Ref_error	pCO2Sam	pCO2Sam_error	pCO2Mismatch	pCO2Mismatch_error	PCellRef	PCellRef_error	PCellSam	PCellSam_error	PCellMismatch	PCellMismatch_error	TCellSam	TCellSam_error	TCellRef	TCellRef_error	TCellMismatch	TCellMismatch_error	measurementPeriod	d18O_scaled	d17O_scaled	Dp17O_scaled
19873	2025-07-21 23:43:00	GD_SLAP2_B8	-29.012	0.021	-53.272	0.014	-536.3	14.2	10	2045	2125	419.621	0.71002	420.41	1.01604	0.77086	0.35614	41.337	0.00115	41.336	0.00118	-0.00099	0.00104	24.533	0.00362	24.533	0.00362	-1e-05	0.00034	2025-07-03 to 2027-06-12	-55.261	-29.5617	7.55482

## Sheet: Log Data
Sample name	Sample mass	TC/EA (°C)	Datetime	Trap 5 (°C)	Trap 6 (°C)	Trap 7 (°C)	Reactor (°C)	TCD (°C)	p G2 (mbar)	p G4 (mbar)	p G5 (mbar)	Datetime	Trap 5 (°C)	Trap 6 (°C)	Trap 7 (°C)	Reactor (°C)	TCD (°C)	p G2 (mbar)	p G4 (mbar)	p G5 (mbar)	Datetime	Trap 5 (°C)	Trap 6 (°C)	Trap 7 (°C)	Reactor (°C)	TCD (°C)	p G2 (mbar)	p G4 (mbar)	p G5 (mbar)	Datetime	Trap 5 (°C)	Trap 6 (°C)	Trap 7 (°C)	Reactor (°C)	TCD (°C)	p G2 (mbar)	p G4 (mbar)	p G5 (mbar)	Datetime	Trap 5 (°C)	Trap 6 (°C)	Trap 7 (°C)	Reactor (°C)	TCD (°C)	p G2 (mbar)	p G4 (mbar)	p G5 (mbar)	Datetime	Trap 5 (°C)
SLAP2_B8	1.56	1450.000000	2025-07-21 15:11:57	25.510168	34.836629	30.124678	22.957689	32.705525	0.000100	0.000100	-0.036920	2025-07-21 15:30:51	31.700140	66.066791	23.972382	10.015428	32.912164	0.000100	3.190000	3.272025	2025-07-21 15:32:19	26.548770	65.502415	-176.256153	-176.232219	32.856912	0.000100	2.490000	2.532327	2025-07-21 16:14:57	24.989913	64.442523	-176.125729	-175.822149	32.944997	0.000100	0.031300	-0.006281	2025-07-21 16:25:23	25.323584	34.135900	23.883784	22.417781	32.718292	0.000100	0.886000	1.424968	2025-07-21 16:37:04	24.491650
[truncated: 7 more columns]

## Sheet: TCD Data
dateTime	Relative time	Signal
2025-07-21 15:14:04	0	0.072977
2025-07-21 15:14:04	0	0.070679
2025-07-21 15:14:05	1	0.073962
2025-07-21 15:14:06	2	0.069038
2025-07-21 15:14:08	4	0.070023
2025-07-21 15:14:09	5	0.072977
2025-07-21 15:14:09	5	0.068381
2025-07-21 15:14:10	6	0.075275
2025-07-21 15:14:11	7	0.068709
2025-07-21 15:14:12	8	0.077573
2025-07-21 15:14:13	9	0.069038
2025-07-21 15:14:14	10	0.070679
2025-07-21 15:14:15	11	0.073306
2025-07-21 15:14:16	12	0.071664
2025-07-21 15:14:17	13	0.067724
2025-07-21 15:14:18	14	0.071336
2025-07-21 15:14:19	15	0.072321
2025-07-21 15:14:20	16	0.068381
2025-07-21 15:14:21	17	0.065426
2025-07-21 15:14:22	18	0.071007
2025-07-21 15:14:23	19	0.070351
2025-07-21 15:14:24	20	0.073962
2025-07-21 15:14:25	21	0.075604
2025-07-21 15:14:26	22	0.068053
2025-07-21 15:14:27	23	0.071007
2025-07-21 15:14:28	24	0.070023
2025-07-21 15:14:29	25	0.072977
2025-07-21 15:14:30	26	0.067068
2025-07-21 15:14:31	27	0.071664
2025-07-21 15:14:32	28	0.067396
2025-07-21 15:14:32	28	0.070679
2025-07-21 15:14:33	29	0.066411
2025-07-21 15:14:34	30	0.072321
2025-07-21 15:14:35	31	0.076917
2025-07-21 15:14:36	32	0.070023
2025-07-21 15:14:37	33	0.071007
2025-07-21 15:14:38	34	0.071336
2025-07-21 15:14:39	35	0.075275
2025-07-21 15:14:40	36	0.071664
2025-07-21 15:14:41	37	0.069038
2025-07-21 15:14:42	38	0.067724
2025-07-21 15:14:43	39	0.069694
2025-07-21 15:14:44	40	0.06477
2025-07-21 15:14:45	41	0.071664
2025-07-21 15:14:46	42	0.073634
2025-07-21 15:14:47	43	0.067068
2025-07-21 15:14:48	44	0.066411
2025-07-21 15:14:49	45	0.070023
2025-07-21 15:14:50	46	0.069038
2025-07-21 15:14:51	47	0.068381
2025-07-21 15:14:52	48	0.064441
2025-07-21 15:14:53	49	0.066083
2025-07-21 15:14:54	50	0.069694
2025-07-21 15:14:55	51	0.070023
2025-07-21 15:14:56	52	0.073634
2025-07-21 15:14:57	53	0.068053
2025-07-21 15:14:58	54	0.067396
2025-07-21 15:14:59	55	0.071007
2025-07-21 15:15:00	56	0.070023
2025-07-21 15:15:01	57	0.066411
2025-07-21 15:15:02	58	0.070679
2025-07-21 15:15:03	59	0.069038
2025-07-21 15:15:04	60	0.069366
2025-07-21 15:15:06	62	0.071992
2025-07-21 15:15:07	63	0.069366
2025-07-21 15:15:07	63	0.065426
2025-07-21 15:15:08	64	0.073306
2025-07-21 15:15:09	65	0.070023
2025-07-21 15:15:10	66	0.070351
2025-07-21 15:15:11	67	0.074619
2025-07-21 15:15:12	68	0.068053
2025-07-21 15:15:14	70	0.072321
2025-07-21 15:15:14	70	0.070023
2025-07-21 15:15:15	71	0.069366
2025-07-21 15:15:16	72	0.076589
2025-07-21 15:15:17	73	0.067396
2025-07-21 15:15:18	74	0.071336
2025-07-21 15:15:19	75	0.06477
2025-07-21 15:15:20	76	0.071664
2025-07-21 15:15:22	78	0.072977
2025-07-21 15:15:23	79	0.072649
2025-07-21 15:15:24	80	0.072321
2025-07-21 15:15:25	81	0.069694
2025-07-21 15:15:26	82	0.070679
2025-07-21 15:15:27	83	0.069694
2025-07-21 15:15:28	84	0.071336
2025-07-21 15:15:29	85	0.066083
2025-07-21 15:15:30	86	0.070023
2025-07-21 15:15:31	87	0.070023
2025-07-21 15:15:32	88	0.071992
2025-07-21 15:15:33	89	0.074619
2025-07-21 15:15:34	90	0.068053
2025-07-21 15:15:35	91	0.076589
2025-07-21 15:15:36	92	0.070023
2025-07-21 15:15:37	93	0.071007
2025-07-21 15:15:38	94	0.076589
2025-07-21 15:15:39	95	0.072321
2025-07-21 15:15:40	96	0.077245
2025-07-21 15:15:41	97	0.071336
2025-07-21 15:15:42	98	0.071664
2025-07-21 15:15:43	99	0.071992
2025-07-21 15:15:44	100	0.071336
2025-07-21 15:15:45	101	0.071664
2025-07-21 15:15:46	102	0.071336
2025-07-21 15:15:47	103	0.067068
2025-07-21 15:15:48	104	0.069694
2025-07-21 15:15:49	105	0.081185
2025-07-21 15:15:50	106	0.086438
2025-07-21 15:15:51	107	0.075275
2025-07-21 15:15:52	108	0.058204
2025-07-21 15:15:53	109	0.062472
2025-07-21 15:15:54	110	0.07429
2025-07-21 15:15:55	111	0.081841
2025-07-21 15:15:56	112	0.087751
2025-07-21 15:15:57	113	0.088736
2025-07-21 15:15:58	114	0.080528
2025-07-21 15:15:59	115	0.083155
2025-07-21 15:16:00	116	0.077245
2025-07-21 15:16:01	117	0.077902
2025-07-21 15:16:02	118	0.077902
2025-07-21 15:16:03	119	0.068709
2025-07-21 15:16:04	120	0.067068
2025-07-21 15:16:05	121	0.071664
2025-07-21 15:16:06	122	0.06083
2025-07-21 15:16:07	123	0.053936
2025-07-21 15:16:08	124	0.06083
2025-07-21 15:16:09	125	0.071664
2025-07-21 15:16:10	126	0.072649
2025-07-21 15:16:11	127	0.059189
2025-07-21 15:16:12	128	0.051309
2025-07-21 15:16:13	129	0.049668
2025-07-21 15:16:14	130	0.051638
2025-07-21 15:16:15	131	0.059517
2025-07-21 15:16:16	132	0.062472
2025-07-21 15:16:17	133	0.065426
2025-07-21 15:16:18	134	0.06477
2025-07-21 15:16:20	136	0.065755
2025-07-21 15:16:20	136	0.071992
2025-07-21 15:16:21	137	0.076917
2025-07-21 15:16:22	138	0.073634
2025-07-21 15:16:23	139	0.070023
2025-07-21 15:16:24	140	0.069694
2025-07-21 15:16:25	141	0.074947
2025-07-21 15:16:26	142	0.07429
2025-07-21 15:16:27	143	0.072321
2025-07-21 15:16:28	144	0.069366
2025-07-21 15:16:29	145	0.075932
2025-07-21 15:16:31	147	0.069038
2025-07-21 15:16:32	148	0.06477
2025-07-21 15:16:32	148	0.076589
2025-07-21 15:16:33	149	0.070351
2025-07-21 15:16:34	150	0.075932
2025-07-21 15:16:35	151	0.071007
2025-07-21 15:16:37	153	0.075275
2025-07-21 15:16:38	154	0.070023
2025-07-21 15:16:39	155	0.065426
2025-07-21 15:16:40	156	0.075275
2025-07-21 15:16:40	156	0.067396
2025-07-21 15:16:41	157	0.073962
2025-07-21 15:16:42	158	0.070023
2025-07-21 15:16:43	159	0.068381
2025-07-21 15:16:44	160	0.070023
2025-07-21 15:16:45	161	0.073306
2025-07-21 15:16:46	162	0.073634
2025-07-21 15:16:47	163	0.068053
2025-07-21 15:16:48	164	0.074619
2025-07-21 15:16:49	165	0.077573
2025-07-21 15:16:50	166	0.069038
2025-07-21 15:16:51	167	0.074947
2025-07-21 15:16:52	168	0.072977
2025-07-21 15:16:53	169	0.070351
2025-07-21 15:16:54	170	0.07626
2025-07-21 15:16:55	171	0.070679
2025-07-21 15:16:56	172	0.076589
2025-07-21 15:16:57	173	0.074619
2025-07-21 15:16:58	174	0.066411
2025-07-21 15:16:59	175	0.069694
2025-07-21 15:17:00	176	0.07429
2025-07-21 15:17:01	177	0.075275
2025-07-21 15:17:02	178	0.068053
2025-07-21 15:17:02	178	0.07429
2025-07-21 15:17:04	180	0.071664
2025-07-21 15:17:04	180	0.072321
2025-07-21 15:17:05	181	0.072321
2025-07-21 15:17:06	182	0.071007
2025-07-21 15:17:08	184	0.077902
2025-07-21 15:17:08	184	0.071664
2025-07-21 15:17:09	185	0.073306
2025-07-21 15:17:11	187	0.065755
2025-07-21 15:17:12	188	0.070679
2025-07-21 15:17:12	188	0.069694
2025-07-21 15:17:13	189	0.073634
2025-07-21 15:17:14	190	0.07626
2025-07-21 15:17:16	192	0.074947
2025-07-21 15:17:16	192	0.070023
2025-07-21 15:17:18	194	0.075275
2025-07-21 15:17:18	194	0.075604
2025-07-21 15:17:19	195	0.073306
2025-07-21 15:17:20	196	0.071992
2025-07-21 15:17:21	197	0.071664
2025-07-21 15:17:22	198	0.074947
2025-07-21 15:17:23	199	0.071007
2025-07-21 15:17:24	200	0.074947
2025-07-21 15:17:25	201	0.07626
2025-07-21 15:17:26	202	0.071992
2025-07-21 15:17:27	203	0.070023
2025-07-21 15:17:28	204	0.067068
2025-07-21 15:17:29	205	0.071992
2025-07-21 15:17:30	206	0.067724
2025-07-21 15:17:31	207	0.071664
2025-07-21 15:17:32	208	0.073962
2025-07-21 15:17:33	209	0.073306
2025-07-21 15:17:34	210	0.069038
2025-07-21 15:17:35	211	0.071992
2025-07-21 15:17:36	212	0.073634
2025-07-21 15:17:36	212	0.068053
2025-07-21 15:17:37	213	0.067724
2025-07-21 15:17:38	214	0.069694
2025-07-21 15:17:40	216	0.070023
2025-07-21 15:17:40	216	0.069038
2025-07-21 15:17:41	217	0.071336
2025-07-21 15:17:42	218	0.070351
2025-07-21 15:17:43	219	0.06674
2025-07-21 15:17:44	220	0.073962
2025-07-21 15:17:45	221	0.074947
2025-07-21 15:17:46	222	0.070351
2025-07-21 15:17:47	223	0.070679
2025-07-21 15:17:48	224	0.071664
2025-07-21 15:17:49	225	0.069038
2025-07-21 15:17:50	226	0.064441
2025-07-21 15:17:51	227	0.070023
2025-07-21 15:17:52	228	0.070351
2025-07-21 15:17:53	229	0.071007
2025-07-21 15:17:54	230	0.072321
2025-07-21 15:17:55	231	0.068381
2025-07-21 15:17:56	232	0.072649
2025-07-21 15:17:57	233	0.071007
2025-07-21 15:17:58	234	0.072649
2025-07-21 15:17:59	235	0.072977
2025-07-21 15:18:00	236	0.06477
2025-07-21 15:18:01	237	0.068381
2025-07-21 15:18:02	238	0.069694
2025-07-21 15:18:03	239	0.067068
2025-07-21 15:18:04	240	0.07429
2025-07-21 15:18:05	241	0.070023
2025-07-21 15:18:06	242	0.070023
2025-07-21 15:18:06	242	0.071664
2025-07-21 15:18:07	243	0.068053
2025-07-21 15:18:08	244	0.070023
2025-07-21 15:18:09	245	0.071007
2025-07-21 15:18:10	246	0.064441
2025-07-21 15:18:11	247	0.068381
2025-07-21 15:18:12	248	0.064441
2025-07-21 15:18:13	249	0.071992
2025-07-21 15:18:14	250	0.073962
2025-07-21 15:18:15	251	0.072649
2025-07-21 15:18:16	252	0.073962
2025-07-21 15:18:17	253	0.065426
2025-07-21 15:18:18	254	0.071664
2025-07-21 15:18:19	255	0.070023
2025-07-21 15:18:20	256	0.071336
2025-07-21 15:18:21	257	0.067068
2025-07-21 15:18:22	258	0.073962
2025-07-21 15:18:23	259	0.063785
2025-07-21 15:18:24	260	0.067068
2025-07-21 15:18:25	261	0.071664
2025-07-21 15:18:25	261	0.078558
2025-07-21 15:18:27	263	0.067068
2025-07-21 15:18:28	264	0.069366
2025-07-21 15:18:29	265	0.070679
2025-07-21 15:18:30	266	0.070351
2025-07-21 15:18:31	267	0.065755
2025-07-21 15:18:31	267	0.071664
2025-07-21 15:18:32	268	0.068053
2025-07-21 15:18:33	269	0.070023
2025-07-21 15:18:34	270	0.069038
2025-07-21 15:18:35	271	0.070679
2025-07-21 15:18:36	272	0.070679
2025-07-21 15:18:37	273	0.069366
2025-07-21 15:18:38	274	0.070351
2025-07-21 15:18:39	275	0.070679
2025-07-21 15:18:40	276	0.068709
2025-07-21 15:18:41	277	0.070679
2025-07-21 15:18:42	278	0.071336
2025-07-21 15:18:43	279	0.068381
2025-07-21 15:18:44	280	0.07626
2025-07-21 15:18:45	281	0.070351
2025-07-21 15:18:46	282	0.067396
2025-07-21 15:18:47	283	0.067724
2025-07-21 15:18:48	284	0.064441
2025-07-21 15:18:49	285	0.072321
2025-07-21 15:18:50	286	0.068053
2025-07-21 15:18:51	287	0.073634
2025-07-21 15:18:52	288	0.074947
2025-07-21 15:18:53	289	0.074947
2025-07-21 15:18:54	290	0.070679
2025-07-21 15:18:55	291	0.068053
2025-07-21 15:18:56	292	0.07429
2025-07-21 15:18:57	293	0.071007
2025-07-21 15:18:57	293	0.077245
2025-07-21 15:18:58	294	0.079215
2025-07-21 15:18:59	295	0.071007
2025-07-21 15:19:00	296	0.070023
2025-07-21 15:19:01	297	0.072649
2025-07-21 15:19:02	298	0.07429
2025-07-21 15:19:03	299	0.072649
2025-07-21 15:19:04	300	0.071336
2025-07-21 15:19:05	301	0.067068
2025-07-21 15:19:06	302	0.069366
2025-07-21 15:19:07	303	0.073634
2025-07-21 15:19:08	304	0.071664
2025-07-21 15:19:09	305	0.071336
2025-07-21 15:19:10	306	0.068709
2025-07-21 15:19:11	307	0.071336
2025-07-21 15:19:12	308	0.070023
2025-07-21 15:19:13	309	0.071336
2025-07-21 15:19:14	310	0.069366
2025-07-21 15:19:15	311	0.071336
2025-07-21 15:19:16	312	0.071007
2025-07-21 15:19:17	313	0.066083
2025-07-21 15:19:18	314	0.069038
2025-07-21 15:19:20	316	0.069038
2025-07-21 15:19:20	316	0.068709
2025-07-21 15:19:21	317	0.070023
2025-07-21 15:19:23	319	0.073306
2025-07-21 15:19:24	320	0.073306
2025-07-21 15:19:25	321	0.072321
2025-07-21 15:19:26	322	0.074619
2025-07-21 15:19:27	323	0.071007
2025-07-21 15:19:28	324	0.076589
2025-07-21 15:19:29	325	0.065426
2025-07-21 15:19:30	326	0.067396
2025-07-21 15:19:31	327	0.069694
2025-07-21 15:19:32	328	0.070679
2025-07-21 15:19:33	329	0.071007
2025-07-21 15:19:34	330	0.067068
2025-07-21 15:19:35	331	0.072321
2025-07-21 15:19:36	332	0.070351
2025-07-21 15:19:37	333	0.067396
2025-07-21 15:19:38	334	0.072649
2025-07-21 15:19:39	335	0.073306
2025-07-21 15:19:40	336	0.072649
2025-07-21 15:19:41	337	0.069366
2025-07-21 15:19:42	338	-0.003188
2025-07-21 15:19:43	339	0.070023
2025-07-21 15:19:44	340	0.090705
2025-07-21 15:19:45	341	0.092347
2025-07-21 15:19:46	342	0.114671
2025-07-21 15:19:47	343	0.136996
2025-07-21 15:19:48	344	0.181645
2025-07-21 15:19:49	345	0.230561
2025-07-21 15:19:50	346	0.298848
2025-07-21 15:19:51	347	0.347436
2025-07-21 15:19:52	348	0.434436
2025-07-21 15:19:53	349	0.478756
2025-07-21 15:19:54	350	0.523405
2025-07-21 15:19:55	351	0.538835
2025-07-21 15:19:56	352	0.556892
2025-07-21 15:19:57	353	0.563129
2025-07-21 15:19:58	354	0.560175
2025-07-21 15:19:59	355	0.558533
2025-07-21 15:20:00	356	0.55328
2025-07-21 15:20:01	357	0.544416
2025-07-21 15:20:02	358	0.533911
2025-07-21 15:20:03	359	0.519137
2025-07-21 15:20:04	360	0.516182
2025-07-21 15:20:05	361	0.497798
2025-07-21 15:20:06	362	0.48959
2025-07-21 15:20:07	363	0.474817
2025-07-21 15:20:08	364	0.456432
2025-07-21 15:20:09	365	0.445926
2025-07-21 15:20:10	366	0.434764
2025-07-21 15:20:11	367	0.417364
2025-07-21 15:20:12	368	0.401277
2025-07-21 15:20:13	369	0.388474
2025-07-21 15:20:14	370	0.380594
2025-07-21 15:20:15	371	0.363195
2025-07-21 15:20:16	372	0.352032
2025-07-21 15:20:17	373	0.339557
2025-07-21 15:20:18	374	0.324127
2025-07-21 15:20:19	375	0.315591
2025-07-21 15:20:20	376	0.302787
2025-07-21 15:20:21	377	0.29261
2025-07-21 15:20:22	378	0.283746
2025-07-21 15:20:23	379	0.274225
2025-07-21 15:20:24	380	0.254527
2025-07-21 15:20:25	381	0.252229
2025-07-21 15:20:26	382	0.234173
2025-07-21 15:20:27	383	0.222354
2025-07-21 15:20:28	384	0.214475
2025-07-21 15:20:29	385	0.205611
2025-07-21 15:20:30	386	0.19806
2025-07-21 15:20:31	387	0.189524
2025-07-21 15:20:32	388	0.179018
2025-07-21 15:20:34	390	0.167528
2025-07-21 15:20:34	390	0.157022
2025-07-21 15:20:35	391	0.154067
2025-07-21 15:20:36	392	0.149799
2025-07-21 15:20:37	393	0.135354
2025-07-21 15:20:38	394	0.129445
2025-07-21 15:20:39	395	0.129117
2025-07-21 15:20:40	396	0.123864
2025-07-21 15:20:41	397	0.117954
2025-07-21 15:20:42	398	0.11106
2025-07-21 15:20:43	399	0.107449
2025-07-21 15:20:45	401	0.098913
2025-07-21 15:20:46	402	0.097928
2025-07-21 15:20:47	403	0.0976
2025-07-21 15:20:48	404	0.090377
2025-07-21 15:20:49	405	0.085781
2025-07-21 15:20:50	406	0.084796
2025-07-21 15:20:51	407	0.088407
2025-07-21 15:20:52	408	0.086438
2025-07-21 15:20:53	409	0.081841
2025-07-21 15:20:54	410	0.083811
2025-07-21 15:20:55	411	0.08217
2025-07-21 15:20:56	412	0.0802
2025-07-21 15:20:57	413	0.074947
2025-07-21 15:20:58	414	0.071007
2025-07-21 15:20:59	415	0.07626
2025-07-21 15:21:00	416	0.073634
2025-07-21 15:21:01	417	0.072321
2025-07-21 15:21:01	417	0.071336
2025-07-21 15:21:02	418	0.075604
2025-07-21 15:21:04	420	0.073306
2025-07-21 15:21:04	420	0.072649
2025-07-21 15:21:05	421	0.072649
2025-07-21 15:21:07	423	0.073634
2025-07-21 15:21:07	423	0.071007
2025-07-21 15:21:08	424	0.07823
2025-07-21 15:21:09	425	0.070023
2025-07-21 15:21:11	427	0.070023
2025-07-21 15:21:12	428	0.070023
2025-07-21 15:21:12	428	0.073634
2025-07-21 15:21:13	429	0.075275
2025-07-21 15:21:14	430	0.076589
2025-07-21 15:21:16	432	0.071992
2025-07-21 15:21:16	432	0.076917
2025-07-21 15:21:17	433	0.073962
2025-07-21 15:21:19	435	0.069038
2025-07-21 15:21:20	436	0.075932
2025-07-21 15:21:21	437	0.073634
2025-07-21 15:21:21	437	0.070679
2025-07-21 15:21:22	438	0.064441
2025-07-21 15:21:23	439	0.070023
2025-07-21 15:21:25	441	0.069038
2025-07-21 15:21:26	442	0.074619
2025-07-21 15:21:27	443	0.072977
2025-07-21 15:21:28	444	0.075932
2025-07-21 15:21:28	444	0.071336
2025-07-21 15:21:29	445	0.071664
2025-07-21 15:21:30	446	0.075275
2025-07-21 15:21:32	448	0.07626
2025-07-21 15:21:33	449	0.080856
2025-07-21 15:21:33	449	0.069038
2025-07-21 15:21:35	451	0.069038
2025-07-21 15:21:36	452	0.07429
2025-07-21 15:21:36	452	0.069694
2025-07-21 15:21:37	453	0.070679
2025-07-21 15:21:38	454	0.071992
2025-07-21 15:21:39	455	0.07626
2025-07-21 15:21:41	457	0.070679
2025-07-21 15:21:41	457	0.063785
2025-07-21 15:21:42	458	0.072321
2025-07-21 15:21:43	459	0.070679
2025-07-21 15:21:44	460	0.072321
2025-07-21 15:21:45	461	0.07823
2025-07-21 15:21:46	462	0.070351
2025-07-21 15:21:47	463	0.07626
2025-07-21 15:21:48	464	0.069038
2025-07-21 15:21:49	465	0.071992
2025-07-21 15:21:50	466	0.065426
2025-07-21 15:21:51	467	0.074619
2025-07-21 15:21:52	468	0.074947
2025-07-21 15:21:53	469	0.069694
2025-07-21 15:21:54	470	0.07429
2025-07-21 15:21:55	471	0.074947
2025-07-21 15:21:56	472	0.06674
2025-07-21 15:21:57	473	0.072321
2025-07-21 15:21:58	474	0.067724
2025-07-21 15:21:59	475	0.071664
2025-07-21 15:22:00	476	0.077245
2025-07-21 15:22:01	477	0.076917
2025-07-21 15:22:02	478	0.068381
2025-07-21 15:22:03	479	0.077573
2025-07-21 15:22:04	480	0.070351
2025-07-21 15:22:05	481	0.070679
2025-07-21 15:22:06	482	0.073634
2025-07-21 15:22:07	483	0.071336
2025-07-21 15:22:08	484	0.073962
2025-07-21 15:22:09	485	0.070351
2025-07-21 15:22:10	486	0.072977
2025-07-21 15:22:11	487	0.071992
2025-07-21 15:22:12	488	0.07429
2025-07-21 15:22:12	488	0.071664
2025-07-21 15:22:13	489	0.065755
2025-07-21 15:22:14	490	0.075275
2025-07-21 15:22:15	491	0.072321
2025-07-21 15:22:16	492	0.07429
2025-07-21 15:22:17	493	0.069366
2025-07-21 15:22:18	494	0.075604
2025-07-21 15:22:19	495	0.071336
2025-07-21 15:22:20	496	0.070679
2025-07-21 15:22:21	497	0.067396
2025-07-21 15:22:22	498	0.071664
2025-07-21 15:22:23	499	0.068053
2025-07-21 15:22:24	500	0.069038
2025-07-21 15:22:25	501	0.070679
2025-07-21 15:22:26	502	0.071007
2025-07-21 15:22:27	503	0.070023
2025-07-21 15:22:28	504	0.07429
2025-07-21 15:22:29	505	0.070351
2025-07-21 15:22:30	506	0.073306
2025-07-21 15:22:31	507	0.072977
2025-07-21 15:22:32	508	0.070679
2025-07-21 15:22:33	509	0.07626
2025-07-21 15:22:34	510	0.070679
2025-07-21 15:22:34	510	0.068053
2025-07-21 15:22:35	511	0.071992
2025-07-21 15:22:36	512	0.075932
2025-07-21 15:22:37	513	0.072977
2025-07-21 15:22:38	514	0.071992
2025-07-21 15:22:40	516	0.068709
2025-07-21 15:22:40	516	0.075604
2025-07-21 15:22:41	517	0.068053
2025-07-21 15:22:42	518	0.074619
2025-07-21 15:22:43	519	0.072321
2025-07-21 15:22:44	520	0.072321
2025-07-21 15:22:45	521	0.070679
2025-07-21 15:22:46	522	0.071336
2025-07-21 15:22:47	523	0.071007
2025-07-21 15:22:48	524	0.067724
2025-07-21 15:22:49	525	0.071007
2025-07-21 15:22:50	526	0.074619
2025-07-21 15:22:51	527	0.070679
2025-07-21 15:22:52	528	0.068709
2025-07-21 15:22:53	529	0.070679
2025-07-21 15:22:54	530	0.071992
2025-07-21 15:22:55	531	0.073962
2025-07-21 15:22:56	532	0.071007
2025-07-21 15:22:57	533	0.075604
2025-07-21 15:22:58	534	0.073306
2025-07-21 15:22:59	535	0.070679
2025-07-21 15:23:00	536	0.070351
2025-07-21 15:23:00	536	0.076917
2025-07-21 15:23:01	537	0.070679
2025-07-21 15:23:02	538	0.073634
2025-07-21 15:23:03	539	0.067068
2025-07-21 15:23:04	540	0.074947
2025-07-21 15:23:05	541	0.07429
2025-07-21 15:23:06	542	0.068709
2025-07-21 15:23:07	543	0.070679
2025-07-21 15:23:08	544	0.072649
2025-07-21 15:23:09	545	0.072321
2025-07-21 15:23:10	546	0.069038
2025-07-21 15:23:11	547	0.075932
2025-07-21 15:23:12	548	0.069694
2025-07-21 15:23:13	549	0.0802
2025-07-21 15:23:14	550	0.072321
2025-07-21 15:23:15	551	0.071336
2025-07-21 15:23:16	552	0.068053
2025-07-21 15:23:17	553	0.072649
2025-07-21 15:23:18	554	0.07429
2025-07-21 15:23:19	555	0.071007
2025-07-21 15:23:20	556	0.070679
2025-07-21 15:23:21	557	0.071664
2025-07-21 15:23:22	558	0.072977
2025-07-21 15:23:23	559	0.071992
2025-07-21 15:23:24	560	0.074619
2025-07-21 15:23:25	561	0.071992
2025-07-21 15:23:26	562	0.070679
2025-07-21 15:23:27	563	0.068381
2025-07-21 15:23:28	564	0.071007
2025-07-21 15:23:29	565	0.069366
2025-07-21 15:23:30	566	0.069038
2025-07-21 15:23:31	567	0.063457
2025-07-21 15:23:32	568	0.071007
2025-07-21 15:23:33	569	0.067724
2025-07-21 15:23:34	570	0.074947
2025-07-21 15:23:35	571	0.07823
2025-07-21 15:23:36	572	0.074619
2025-07-21 15:23:37	573	0.066411
2025-07-21 15:23:38	574	0.071007
2025-07-21 15:23:39	575	0.070023
2025-07-21 15:23:40	576	0.069366
2025-07-21 15:23:41	577	0.068709
2025-07-21 15:23:43	579	0.072649
2025-07-21 15:23:43	579	0.069694
2025-07-21 15:23:44	580	0.067068
2025-07-21 15:23:45	581	0.068381
2025-07-21 15:23:46	582	0.071336
2025-07-21 15:23:47	583	0.072977
2025-07-21 15:23:48	584	0.070351
2025-07-21 15:23:49	585	0.069366
2025-07-21 15:23:51	587	0.070023
2025-07-21 15:23:51	587	0.070023
2025-07-21 15:23:52	588	0.069366
2025-07-21 15:23:53	589	0.072977
2025-07-21 15:23:54	590	0.068709
2025-07-21 15:23:55	591	0.073306
2025-07-21 15:23:56	592	0.073962
2025-07-21 15:23:57	593	0.071336
2025-07-21 15:23:58	594	0.068053
2025-07-21 15:24:00	596	0.07626
2025-07-21 15:24:01	597	0.070023
2025-07-21 15:24:02	598	0.073306
2025-07-21 15:24:03	599	0.072321
2025-07-21 15:24:04	600	0.077902
2025-07-21 15:24:06	602	0.074619
2025-07-21 15:24:07	603	0.07429
2025-07-21 15:24:08	604	0.071336
2025-07-21 15:24:08	604	0.068053
2025-07-21 15:24:09	605	0.07626
2025-07-21 15:24:10	606	0.072649
2025-07-21 15:24:11	607	0.072977
2025-07-21 15:24:12	608	0.070023
2025-07-21 15:24:13	609	0.073634
2025-07-21 15:24:14	610	0.074947
2025-07-21 15:24:15	611	0.072977
2025-07-21 15:24:16	612	0.074619
2025-07-21 15:24:17	613	0.071664
2025-07-21 15:24:18	614	0.069694
2025-07-21 15:24:19	615	0.070679
2025-07-21 15:24:20	616	0.074619
2025-07-21 15:24:21	617	0.073634
2025-07-21 15:24:23	619	0.073634
2025-07-21 15:24:24	620	0.071992
2025-07-21 15:24:24	620	0.069038
2025-07-21 15:24:25	621	0.067396
2025-07-21 15:24:26	622	0.067724
2025-07-21 15:24:27	623	0.069038
2025-07-21 15:24:28	624	0.071992
2025-07-21 15:24:29	625	0.069038
2025-07-21 15:24:30	626	0.065098
2025-07-21 15:24:31	627	0.071336
2025-07-21 15:24:33	629	0.072977
2025-07-21 15:24:33	629	0.067396
2025-07-21 15:24:34	630	0.076917
2025-07-21 15:24:35	631	0.071007
2025-07-21 15:24:36	632	0.074947
2025-07-21 15:24:37	633	0.067068
2025-07-21 15:24:38	634	0.07429
2025-07-21 15:24:39	635	0.071336
2025-07-21 15:24:40	636	0.068709
2025-07-21 15:24:41	637	0.071007
2025-07-21 15:24:42	638	0.073306
2025-07-21 15:24:43	639	0.067068
2025-07-21 15:24:44	640	0.071992
2025-07-21 15:24:45	641	0.072977
2025-07-21 15:24:46	642	0.071336
2025-07-21 15:24:47	643	0.074619
2025-07-21 15:24:49	645	0.068709
2025-07-21 15:24:49	645	0.071992
2025-07-21 15:24:50	646	0.069038
2025-07-21 15:24:51	647	0.069038
2025-07-21 15:24:52	648	0.072649
2025-07-21 15:24:53	649	0.07429
2025-07-21 15:24:54	650	0.067068
2025-07-21 15:24:55	651	0.066411
2025-07-21 15:24:56	652	0.072649
2025-07-21 15:24:57	653	0.068709
2025-07-21 15:24:58	654	0.07823
2025-07-21 15:24:59	655	0.127803
2025-07-21 15:25:00	656	0.070023
2025-07-21 15:25:01	657	0.068709
2025-07-21 15:25:02	658	0.065426
2025-07-21 15:25:03	659	0.069694
2025-07-21 15:25:04	660	0.071336
2025-07-21 15:25:05	661	0.072977
2025-07-21 15:25:06	662	0.075275
2025-07-21 15:25:07	663	0.071336
2025-07-21 15:25:08	664	0.070351
2025-07-21 15:25:09	665	0.073962
2025-07-21 15:25:10	666	0.073306
2025-07-21 15:25:11	667	0.076917
2025-07-21 15:25:12	668	0.065755
2025-07-21 15:25:13	669	0.065755
2025-07-21 15:25:14	670	0.069038
2025-07-21 15:25:15	671	0.072321
2025-07-21 15:25:16	672	0.073306
2025-07-21 15:25:17	673	0.070023
2025-07-21 15:25:17	673	0.074619
2025-07-21 15:25:19	675	0.070023
2025-07-21 15:25:19	675	0.068381
2025-07-21 15:25:21	677	0.070023
2025-07-21 15:25:21	677	0.070351
2025-07-21 15:25:22	678	0.07626
2025-07-21 15:25:24	680	0.070023
2025-07-21 15:25:25	681	0.073962
2025-07-21 15:25:26	682	0.070023
2025-07-21 15:25:27	683	0.070023
2025-07-21 15:25:27	683	0.07429
2025-07-21 15:25:28	684	0.069038
2025-07-21 15:25:29	685	0.056891
2025-07-21 15:25:31	687	0.070679
2025-07-21 15:25:32	688	0.070023
2025-07-21 15:25:32	688	0.07626
2025-07-21 15:25:33	689	0.073306
2025-07-21 15:25:34	690	0.070351
2025-07-21 15:25:35	691	0.074619
2025-07-21 15:25:36	692	0.071992
2025-07-21 15:25:37	693	0.076589
2025-07-21 15:25:38	694	0.070023
2025-07-21 15:25:39	695	0.059845
2025-07-21 15:25:40	696	0.070023
2025-07-21 15:25:41	697	0.074947
2025-07-21 15:25:42	698	0.073962
2025-07-21 15:25:43	699	0.068053
2025-07-21 15:25:44	700	0.077245
2025-07-21 15:25:45	701	0.075275
2025-07-21 15:25:46	702	0.068381
2025-07-21 15:25:47	703	0.071992
2025-07-21 15:25:48	704	0.069366
2025-07-21 15:25:48	704	0.070023
2025-07-21 15:25:50	706	0.071664
2025-07-21 15:25:51	707	0.068381
2025-07-21 15:25:51	707	0.066083
2025-07-21 15:25:52	708	0.071664
2025-07-21 15:25:53	709	0.070679
2025-07-21 15:25:55	711	0.07429
2025-07-21 15:25:56	712	0.072649
2025-07-21 15:25:57	713	0.068053
2025-07-21 15:25:58	714	0.076589
2025-07-21 15:25:59	715	0.066411
2025-07-21 15:25:59	715	0.076589
2025-07-21 15:26:01	717	0.068709
2025-07-21 15:26:01	717	0.065426
2025-07-21 15:26:03	719	0.071336
2025-07-21 15:26:04	720	0.073634
2025-07-21 15:26:05	721	0.072977
2025-07-21 15:26:06	722	0.072977
2025-07-21 15:26:07	723	0.067396
2025-07-21 15:26:07	723	0.068709
2025-07-21 15:26:08	724	0.071336
2025-07-21 15:26:10	726	0.071664
2025-07-21 15:26:11	727	0.070679
2025-07-21 15:26:12	728	0.073306
2025-07-21 15:26:13	729	0.073306
2025-07-21 15:26:13	729	0.068381
2025-07-21 15:26:14	730	0.067724
2025-07-21 15:26:15	731	0.071336
2025-07-21 15:26:16	732	0.072649
2025-07-21 15:26:17	733	0.072649
2025-07-21 15:26:18	734	0.071992
2025-07-21 15:26:19	735	0.072321
2025-07-21 15:26:20	736	0.071007
2025-07-21 15:26:21	737	0.070351
2025-07-21 15:26:22	738	0.072977
2025-07-21 15:26:23	739	0.070023
2025-07-21 15:26:24	740	0.070679
2025-07-21 15:26:25	741	0.068709
2025-07-21 15:26:26	742	0.073634
2025-07-21 15:26:27	743	0.068709
2025-07-21 15:26:28	744	0.067396
2025-07-21 15:26:29	745	0.070023
2025-07-21 15:26:30	746	0.07429
2025-07-21 15:26:31	747	0.073306
2025-07-21 15:26:32	748	0.072321
2025-07-21 15:26:33	749	0.073634
2025-07-21 15:26:33	749	0.072977
2025-07-21 15:26:34	750	0.066411
2025-07-21 15:26:36	752	0.065755
2025-07-21 15:26:36	752	0.070023
2025-07-21 15:26:37	753	0.071336
2025-07-21 15:26:38	754	0.069038
2025-07-21 15:26:39	755	0.072977
2025-07-21 15:26:40	756	0.071992
2025-07-21 15:26:41	757	0.070023
2025-07-21 15:26:42	758	0.071007
2025-07-21 15:26:43	759	0.073634
2025-07-21 15:26:44	760	0.068709
2025-07-21 15:26:45	761	0.067724
2025-07-21 15:26:46	762	0.070679
2025-07-21 15:26:47	763	0.068381
2025-07-21 15:26:48	764	0.072321
2025-07-21 15:26:49	765	0.067068
2025-07-21 15:26:50	766	0.066411
2025-07-21 15:26:51	767	0.069366
2025-07-21 15:26:52	768	0.069038
2025-07-21 15:26:53	769	0.067396
2025-07-21 15:26:54	770	0.071336
2025-07-21 15:26:55	771	0.075275
2025-07-21 15:26:56	772	0.071336
2025-07-21 15:26:57	773	0.067724
2025-07-21 15:26:58	774	0.065098
2025-07-21 15:26:59	775	0.073306
2025-07-21 15:26:59	775	0.068709
2025-07-21 15:27:00	776	0.069366
2025-07-21 15:27:01	777	0.07626
2025-07-21 15:27:02	778	0.065755
2025-07-21 15:27:04	780	0.068381
2025-07-21 15:27:04	780	0.068709
2025-07-21 15:27:05	781	0.069366
2025-07-21 15:27:06	782	0.06674
2025-07-21 15:27:07	783	0.072321
2025-07-21 15:27:08	784	0.073306
2025-07-21 15:27:09	785	0.070679
2025-07-21 15:27:10	786	0.071664
2025-07-21 15:27:11	787	0.068709
2025-07-21 15:27:12	788	0.068381
2025-07-21 15:27:13	789	0.074619
2025-07-21 15:27:14	790	0.072649
2025-07-21 15:27:15	791	0.073634
2025-07-21 15:27:16	792	0.072321
2025-07-21 15:27:17	793	0.071336
2025-07-21 15:27:18	794	0.072977
2025-07-21 15:27:19	795	0.072321
2025-07-21 15:27:20	796	0.069038
2025-07-21 15:27:21	797	0.072321
2025-07-21 15:27:21	797	0.075932
2025-07-21 15:27:22	798	0.06477
2025-07-21 15:27:24	800	0.072977
2025-07-21 15:27:25	801	0.071336
2025-07-21 15:27:25	801	0.069366
2025-07-21 15:27:26	802	0.064441
2025-07-21 15:27:27	803	0.065755
2025-07-21 15:27:28	804	0.075604
2025-07-21 15:27:29	805	0.069694
2025-07-21 15:27:30	806	0.068053
2025-07-21 15:27:31	807	0.07429
2025-07-21 15:27:32	808	0.072321
2025-07-21 15:27:33	809	0.073962
2025-07-21 15:27:34	810	0.072321
2025-07-21 15:27:35	811	0.075932
2025-07-21 15:27:36	812	0.072321
2025-07-21 15:27:37	813	0.070679
2025-07-21 15:27:38	814	0.069038
2025-07-21 15:27:39	815	0.072977
2025-07-21 15:27:40	816	0.069694
2025-07-21 15:27:41	817	0.07429
2025-07-21 15:27:42	818	0.070679
2025-07-21 15:27:43	819	0.069038
2025-07-21 15:27:44	820	0.076589
2025-07-21 15:27:45	821	0.072649
2025-07-21 15:27:46	822	0.075604
2025-07-21 15:27:47	823	0.067396
2025-07-21 15:27:48	824	0.074947
2025-07-21 15:27:49	825	0.068381
2025-07-21 15:27:50	826	0.071336
2025-07-21 15:27:51	827	0.07626
2025-07-21 15:27:52	828	0.073962
2025-07-21 15:27:53	829	0.072649
2025-07-21 15:27:54	830	0.069694
2025-07-21 15:27:55	831	0.074947
2025-07-21 15:27:56	832	0.068381
2025-07-21 15:27:57	833	0.073306
2025-07-21 15:27:58	834	0.067396
2025-07-21 15:27:58	834	0.078558
2025-07-21 15:27:59	835	0.073634
2025-07-21 15:28:00	836	0.071664
2025-07-21 15:28:01	837	0.071664
2025-07-21 15:28:02	838	0.07429
2025-07-21 15:28:03	839	0.068381
2025-07-21 15:28:04	840	0.070679
2025-07-21 15:28:05	841	0.070023
2025-07-21 15:28:06	842	0.071664
2025-07-21 15:28:07	843	0.065426
2025-07-21 15:28:08	844	0.073962
2025-07-21 15:28:09	845	0.070351
2025-07-21 15:28:10	846	0.070023
2025-07-21 15:28:11	847	0.072321
2025-07-21 15:28:12	848	0.067068
2025-07-21 15:28:13	849	0.072977
2025-07-21 15:28:14	850	0.070023
2025-07-21 15:28:15	851	0.070679
2025-07-21 15:28:16	852	0.07429
2025-07-21 15:28:17	853	0.072321
2025-07-21 15:28:18	854	0.070351
2025-07-21 15:28:19	855	0.069694
2025-07-21 15:28:21	857	0.069694
2025-07-21 15:28:22	858	0.066411
2025-07-21 15:28:23	859	0.074947
2025-07-21 15:28:24	860	0.074619
2025-07-21 15:28:25	861	0.068381
2025-07-21 15:28:26	862	0.068053
2025-07-21 15:28:27	863	0.071336
2025-07-21 15:28:29	865	0.073962
2025-07-21 15:28:30	866	0.073962
2025-07-21 15:28:31	867	0.070679
2025-07-21 15:28:32	868	0.073634
2025-07-21 15:28:33	869	0.073306
2025-07-21 15:28:34	870	0.073306
2025-07-21 15:28:35	871	0.075604
2025-07-21 15:28:36	872	0.070679
2025-07-21 15:28:37	873	0.065755
2025-07-21 15:28:38	874	0.072321
2025-07-21 15:28:39	875	0.069366
2025-07-21 15:28:40	876	0.066083
2025-07-21 15:28:41	877	0.07823
2025-07-21 15:28:42	878	0.068053
2025-07-21 15:28:43	879	0.068709
2025-07-21 15:28:44	880	0.06477
2025-07-21 15:28:45	881	0.066411
2025-07-21 15:28:47	883	0.069366
2025-07-21 15:28:47	883	0.072977
2025-07-21 15:28:48	884	0.072977
2025-07-21 15:28:49	885	0.069694
2025-07-21 15:28:50	886	0.073962
2025-07-21 15:28:51	887	0.067068
2025-07-21 15:28:52	888	0.069038
2025-07-21 15:28:53	889	0.070351
2025-07-21 15:28:54	890	0.069366
2025-07-21 15:28:55	891	0.075932
2025-07-21 15:28:56	892	0.073634
2025-07-21 15:28:57	893	0.071336
2025-07-21 15:28:58	894	0.070351
2025-07-21 15:28:59	895	0.072977
2025-07-21 15:29:00	896	0.071007
2025-07-21 15:29:01	897	0.069366
2025-07-21 15:29:02	898	0.074619
2025-07-21 15:29:04	900	0.069038
2025-07-21 15:29:04	900	0.072321
2025-07-21 15:29:05	901	0.070351
2025-07-21 15:29:06	902	0.068709
2025-07-21 15:29:07	903	0.070351
2025-07-21 15:29:08	904	0.072649
2025-07-21 15:29:09	905	0.072649
2025-07-21 15:29:10	906	0.071992
2025-07-21 15:29:11	907	0.070023
2025-07-21 15:29:12	908	0.073306
2025-07-21 15:29:13	909	0.068709
2025-07-21 15:29:14	910	0.071336
2025-07-21 15:29:15	911	0.073306
2025-07-21 15:29:16	912	0.073634
2025-07-21 15:29:17	913	0.071336
2025-07-21 15:29:18	914	0.07429
2025-07-21 15:29:19	915	0.070351
2025-07-21 15:29:20	916	0.071007
2025-07-21 15:29:21	917	0.069694
2025-07-21 15:29:22	918	0.073962
2025-07-21 15:29:23	919	0.070351
2025-07-21 15:29:24	920	0.077573
2025-07-21 15:29:25	921	0.069694
2025-07-21 15:29:26	922	0.070023
2025-07-21 15:29:27	923	0.071664
2025-07-21 15:29:29	925	0.071007
2025-07-21 15:29:30	926	0.069366
2025-07-21 15:29:31	927	0.071664
2025-07-21 15:29:32	928	0.069038
2025-07-21 15:29:33	929	0.073306
2025-07-21 15:29:34	930	0.073962
2025-07-21 15:29:35	931	0.074619
2025-07-21 15:29:36	932	0.075604
2025-07-21 15:29:37	933	0.07429
2025-07-21 15:29:38	934	0.069038
2025-07-21 15:29:39	935	0.070023
2025-07-21 15:29:40	936	0.072977
2025-07-21 15:29:41	937	0.071992
2025-07-21 15:29:42	938	0.073962
2025-07-21 15:29:43	939	0.075932
2025-07-21 15:29:44	940	0.069366
2025-07-21 15:29:45	941	0.071007
2025-07-21 15:29:46	942	0.074619
2025-07-21 15:29:47	943	0.067724
2025-07-21 15:29:48	944	0.074619
2025-07-21 15:29:49	945	0.069366
2025-07-21 15:29:50	946	0.067724
2025-07-21 15:29:51	947	0.071007
2025-07-21 15:29:52	948	0.070023
2025-07-21 15:29:53	949	0.075932
2025-07-21 15:29:54	950	0.066411
2025-07-21 15:29:55	951	0.073962
2025-07-21 15:29:56	952	0.072649
2025-07-21 15:29:57	953	0.069366
2025-07-21 15:29:57	953	0.066411
2025-07-21 15:29:59	955	0.06674
2025-07-21 15:29:59	955	0.075604
2025-07-21 15:30:00	956	0.077902
2025-07-21 15:30:01	957	0.075932
2025-07-21 15:30:03	959	0.069038
2025-07-21 15:30:03	959	0.072649
2025-07-21 15:30:04	960	0.070023
2025-07-21 15:30:06	962	0.073306
2025-07-21 15:30:06	962	0.070679
2025-07-21 15:30:08	964	0.073634
2025-07-21 15:30:08	964	0.070023
2025-07-21 15:30:09	965	0.074619
2025-07-21 15:30:10	966	0.071664
2025-07-21 15:30:11	967	0.071664
2025-07-21 15:30:12	968	0.067724
2025-07-21 15:30:13	969	0.073634
2025-07-21 15:30:14	970	0.068381
2025-07-21 15:30:15	971	0.064441
2025-07-21 15:30:16	972	0.072977
2025-07-21 15:30:17	973	0.072977
2025-07-21 15:30:18	974	0.073306
2025-07-21 15:30:19	975	0.07823
2025-07-21 15:30:20	976	0.071992
2025-07-21 15:30:21	977	0.074619
2025-07-21 15:30:22	978	0.075932
2025-07-21 15:30:23	979	0.067068
2025-07-21 15:30:24	980	0.070679
2025-07-21 15:30:25	981	0.070351
2025-07-21 15:30:26	982	0.071664
2025-07-21 15:30:27	983	0.071336
2025-07-21 15:30:28	984	0.076589
2025-07-21 15:30:29	985	0.068709
2025-07-21 15:30:30	986	0.075604
2025-07-21 15:30:31	987	0.073634
2025-07-21 15:30:32	988	0.070679
2025-07-21 15:30:33	989	0.075275
2025-07-21 15:30:34	990	0.07429
2025-07-21 15:30:34	990	0.066083
2025-07-21 15:30:36	992	0.069038
2025-07-21 15:30:36	992	0.076917
2025-07-21 15:30:37	993	0.070023
2025-07-21 15:30:38	994	0.075932
2025-07-21 15:30:39	995	0.067724
2025-07-21 15:30:40	996	0.074619
2025-07-21 15:30:41	997	0.072977
2025-07-21 15:30:42	998	0.064113
2025-07-21 15:30:43	999	0.068381
2025-07-21 15:30:44	1000	0.073306
2025-07-21 15:30:45	1001	0.070679
2025-07-21 15:30:46	1002	0.067068
2025-07-21 15:30:47	1003	0.069366
2025-07-21 15:30:48	1004	0.067068
2025-07-21 15:30:49	1005	0.068053
2025-07-21 15:30:50	1006	0.072977
2025-07-21 15:30:51	1007	0.072321
2025-07-21 15:30:52	1008	0.074947
2025-07-21 15:30:53	1009	0.072649
2025-07-21 15:30:54	1010	0.070023
2025-07-21 15:30:55	1011	0.070351
2025-07-21 15:30:56	1012	0.069366
2025-07-21 15:30:57	1013	0.067724
2025-07-21 15:30:58	1014	0.07429
2025-07-21 15:30:58	1014	0.069366
2025-07-21 15:31:00	1016	0.067068
2025-07-21 15:31:00	1016	0.070023
2025-07-21 15:31:02	1018	0.071336
2025-07-21 15:31:02	1018	0.073634
2025-07-21 15:31:03	1019	0.070351
2025-07-21 15:31:04	1020	0.071007
2025-07-21 15:31:05	1021	0.070351
2025-07-21 15:31:06	1022	0.069694
2025-07-21 15:31:07	1023	0.070023
2025-07-21 15:31:08	1024	0.071664
2025-07-21 15:31:09	1025	0.067396
2025-07-21 15:31:10	1026	0.070351
2025-07-21 15:31:11	1027	0.073962
2025-07-21 15:31:12	1028	0.067724
2025-07-21 15:31:13	1029	0.070679
2025-07-21 15:31:14	1030	0.072321
2025-07-21 15:31:15	1031	0.072977
2025-07-21 15:31:16	1032	0.069366
2025-07-21 15:31:17	1033	0.071336
2025-07-21 15:31:18	1034	0.066083
2025-07-21 15:31:19	1035	0.067396
2025-07-21 15:31:20	1036	0.080856
2025-07-21 15:31:21	1037	0.068053
2025-07-21 15:31:22	1038	0.071336
2025-07-21 15:31:23	1039	0.071992
2025-07-21 15:31:24	1040	0.071007
2025-07-21 15:31:25	1041	0.07626
2025-07-21 15:31:26	1042	0.075604
2025-07-21 15:31:26	1042	0.069366
2025-07-21 15:31:27	1043	0.073306
2025-07-21 15:31:28	1044	0.070023
2025-07-21 15:31:29	1045	0.073306
2025-07-21 15:31:30	1046	0.068381
2025-07-21 15:31:31	1047	0.065426
2025-07-21 15:31:32	1048	0.075275
2025-07-21 15:31:33	1049	0.068053
2025-07-21 15:31:34	1050	0.073634
2025-07-21 15:31:35	1051	0.072977
2025-07-21 15:31:36	1052	0.076589
2025-07-21 15:31:37	1053	0.072977
2025-07-21 15:31:38	1054	0.071664
2025-07-21 15:31:39	1055	0.071007
2025-07-21 15:31:40	1056	0.069038
2025-07-21 15:31:41	1057	0.068381
2025-07-21 15:31:42	1058	0.072649
2025-07-21 15:31:43	1059	0.063457
2025-07-21 15:31:44	1060	0.071992
2025-07-21 15:31:45	1061	0.069694
2025-07-21 15:31:46	1062	0.071007
2025-07-21 15:31:47	1063	0.070023
2025-07-21 15:31:48	1064	0.069366
2025-07-21 15:31:49	1065	0.070351
2025-07-21 15:31:50	1066	0.07823
2025-07-21 15:31:50	1066	0.073962
2025-07-21 15:31:51	1067	0.073962
2025-07-21 15:31:52	1068	0.069366
2025-07-21 15:31:53	1069	0.074619
2025-07-21 15:31:54	1070	0.077573
2025-07-21 15:31:55	1071	0.065755
2025-07-21 15:31:56	1072	0.073634
2025-07-21 15:31:57	1073	0.066411
2025-07-21 15:31:58	1074	0.071336
2025-07-21 15:31:59	1075	0.067068
2025-07-21 15:32:00	1076	0.063128
2025-07-21 15:32:01	1077	0.073962
2025-07-21 15:32:02	1078	0.071992
2025-07-21 15:32:03	1079	0.070351
2025-07-21 15:32:04	1080	0.071336
2025-07-21 15:32:05	1081	0.072649
2025-07-21 15:32:06	1082	0.069694
2025-07-21 15:32:07	1083	0.072649
2025-07-21 15:32:08	1084	0.074947
2025-07-21 15:32:09	1085	0.07626
2025-07-21 15:32:10	1086	0.069038
2025-07-21 15:32:11	1087	0.072977
2025-07-21 15:32:12	1088	0.071007
2025-07-21 15:32:13	1089	0.071664
2025-07-21 15:32:13	1089	0.068381
2025-07-21 15:32:15	1091	0.075604
2025-07-21 15:32:16	1092	0.071007
2025-07-21 15:32:16	1092	0.076917
2025-07-21 15:32:17	1093	0.068053
2025-07-21 15:32:18	1094	0.072977
2025-07-21 15:32:19	1095	0.071664
2025-07-21 15:32:20	1096	0.070679
2025-07-21 15:32:21	1097	0.072977
2025-07-21 15:32:22	1098	0.075275
2025-07-21 15:32:23	1099	0.072977
2025-07-21 15:32:24	1100	0.071007
2025-07-21 15:32:25	1101	0.073962
2025-07-21 15:32:27	1103	0.072977
2025-07-21 15:32:27	1103	0.068709
2025-07-21 15:32:28	1104	0.073962
2025-07-21 15:32:29	1105	0.071664
2025-07-21 15:32:30	1106	0.068709
2025-07-21 15:32:31	1107	0.066411
2025-07-21 15:32:32	1108	0.077573
2025-07-21 15:32:33	1109	0.06477
2025-07-21 15:32:35	1111	0.070351
2025-07-21 15:32:36	1112	0.069366
2025-07-21 15:32:37	1113	0.070679
2025-07-21 15:32:38	1114	0.070351
2025-07-21 15:32:39	1115	0.071992
2025-07-21 15:32:40	1116	0.066411
2025-07-21 15:32:41	1117	0.071664
2025-07-21 15:32:42	1118	0.075604
2025-07-21 15:32:43	1119	0.072321
2025-07-21 15:32:44	1120	0.074619
2025-07-21 15:32:45	1121	0.068709
2025-07-21 15:32:46	1122	0.07626
2025-07-21 15:32:47	1123	0.070351
2025-07-21 15:32:48	1124	0.068381
2025-07-21 15:32:49	1125	0.073634
2025-07-21 15:32:50	1126	0.070023
2025-07-21 15:32:51	1127	0.074947
2025-07-21 15:32:52	1128	0.06674
2025-07-21 15:32:53	1129	0.070023
2025-07-21 15:32:54	1130	0.071336
2025-07-21 15:32:55	1131	0.073634
2025-07-21 15:32:56	1132	0.070679
2025-07-21 15:32:57	1133	0.072649
2025-07-21 15:32:58	1134	0.070351
2025-07-21 15:32:59	1135	0.070351
2025-07-21 15:33:00	1136	0.074619
2025-07-21 15:33:01	1137	0.072649
2025-07-21 15:33:02	1138	0.072649
2025-07-21 15:33:03	1139	0.072977
2025-07-21 15:33:04	1140	0.072977
2025-07-21 15:33:05	1141	0.073962
2025-07-21 15:33:06	1142	0.068053
2025-07-21 15:33:07	1143	0.070023
2025-07-21 15:33:09	1145	0.074619
2025-07-21 15:33:09	1145	0.073634
2025-07-21 15:33:10	1146	0.072321
2025-07-21 15:33:11	1147	0.069694
2025-07-21 15:33:12	1148	0.070023
2025-07-21 15:33:13	1149	0.067724
2025-07-21 15:33:14	1150	0.071992
2025-07-21 15:33:15	1151	0.072321
2025-07-21 15:33:17	1153	0.067396
2025-07-21 15:33:18	1154	0.069038
2025-07-21 15:33:18	1154	0.073306
2025-07-21 15:33:19	1155	0.068709
2025-07-21 15:33:20	1156	0.073306
2025-07-21 15:33:21	1157	0.073634
2025-07-21 15:33:22	1158	0.067724
2025-07-21 15:33:23	1159	0.070351
2025-07-21 15:33:25	1161	0.071007
2025-07-21 15:33:25	1161	0.068053
2025-07-21 15:33:26	1162	0.069038
2025-07-21 15:33:27	1163	0.071007
2025-07-21 15:33:28	1164	0.067724
2025-07-21 15:33:29	1165	0.071992
2025-07-21 15:33:30	1166	0.07429
2025-07-21 15:33:31	1167	0.069694
2025-07-21 15:33:32	1168	0.07626
2025-07-21 15:33:33	1169	0.074947
2025-07-21 15:33:34	1170	0.069366
2025-07-21 15:33:35	1171	0.071336
2025-07-21 15:33:36	1172	0.072321
2025-07-21 15:33:37	1173	0.070351
2025-07-21 15:33:38	1174	0.070023
2025-07-21 15:33:39	1175	0.068709
2025-07-21 15:33:40	1176	0.06674
2025-07-21 15:33:41	1177	0.068381
2025-07-21 15:33:42	1178	0.071336
2025-07-21 15:33:43	1179	0.073634
2025-07-21 15:33:44	1180	0.069366
2025-07-21 15:33:45	1181	0.077573
2025-07-21 15:33:46	1182	0.071992
2025-07-21 15:33:47	1183	0.075604
2025-07-21 15:33:48	1184	0.071336
2025-07-21 15:33:49	1185	0.075604
2025-07-21 15:33:50	1186	0.068709
2025-07-21 15:33:51	1187	0.071664
2025-07-21 15:33:52	1188	0.069366
2025-07-21 15:33:53	1189	0.071992
2025-07-21 15:33:54	1190	0.074619
2025-07-21 15:33:55	1191	0.068053
2025-07-21 15:33:56	1192	0.076917
2025-07-21 15:33:57	1193	0.072321
2025-07-21 15:33:58	1194	0.065098
2025-07-21 15:33:59	1195	0.070023
2025-07-21 15:34:00	1196	0.068381
2025-07-21 15:34:01	1197	0.081185
2025-07-21 15:34:02	1198	0.071007
2025-07-21 15:34:03	1199	0.068381
2025-07-21 15:34:04	1200	0.071007
2025-07-21 15:34:05	1201	0.071007
2025-07-21 15:34:06	1202	0.070679
2025-07-21 15:34:07	1203	0.071007
2025-07-21 15:34:08	1204	0.069038
2025-07-21 15:34:09	1205	0.072321
2025-07-21 15:34:10	1206	0.076917
2025-07-21 15:34:11	1207	0.068381
2025-07-21 15:34:12	1208	0.073962
2025-07-21 15:34:13	1209	0.072649
2025-07-21 15:34:14	1210	0.075604
2025-07-21 15:34:15	1211	0.072321
2025-07-21 15:34:16	1212	0.069038
2025-07-21 15:34:17	1213	0.073962
2025-07-21 15:34:18	1214	0.074947
2025-07-21 15:34:19	1215	0.070679
2025-07-21 15:34:20	1216	0.072977
2025-07-21 15:34:21	1217	0.068709
2025-07-21 15:34:22	1218	0.069694
2025-07-21 15:34:23	1219	0.068709
2025-07-21 15:34:24	1220	0.072321
2025-07-21 15:34:25	1221	0.070679
2025-07-21 15:34:26	1222	0.072321
2025-07-21 15:34:27	1223	0.071007
2025-07-21 15:34:28	1224	0.070023
2025-07-21 15:34:29	1225	0.074619
2025-07-21 15:34:30	1226	0.071664
2025-07-21 15:34:31	1227	0.067724
2025-07-21 15:34:32	1228	0.071664
2025-07-21 15:34:33	1229	0.069694
2025-07-21 15:34:34	1230	0.073962
2025-07-21 15:34:35	1231	0.071336
2025-07-21 15:34:36	1232	0.07429
2025-07-21 15:34:37	1233	0.073634
2025-07-21 15:34:38	1234	0.07823
2025-07-21 15:34:39	1235	0.070351
2025-07-21 15:34:40	1236	0.070679
2025-07-21 15:34:41	1237	0.07429
2025-07-21 15:34:42	1238	0.077245
2025-07-21 15:34:42	1238	0.070351
2025-07-21 15:34:43	1239	0.071992
2025-07-21 15:34:44	1240	0.070023
2025-07-21 15:34:45	1241	0.077245
2025-07-21 15:34:46	1242	0.069694
2025-07-21 15:34:47	1243	0.072321
2025-07-21 15:34:48	1244	0.067724
2025-07-21 15:34:49	1245	0.068381
2025-07-21 15:34:50	1246	0.070351
2025-07-21 15:34:51	1247	0.068381
2025-07-21 15:34:52	1248	0.067396
2025-07-21 15:34:53	1249	0.072649
2025-07-21 15:34:54	1250	0.067396
2025-07-21 15:34:55	1251	0.067724
2025-07-21 15:34:56	1252	0.069694
2025-07-21 15:34:57	1253	0.079543
2025-07-21 15:34:58	1254	0.072977
2025-07-21 15:34:59	1255	0.069366
2025-07-21 15:35:00	1256	0.071007
2025-07-21 15:35:01	1257	0.063457
2025-07-21 15:35:02	1258	0.070023
2025-07-21 15:35:03	1259	0.074947
2025-07-21 15:35:03	1259	0.079872
2025-07-21 15:35:05	1261	0.071336
2025-07-21 15:35:06	1262	0.072649
2025-07-21 15:35:06	1262	0.074619

## Sheet: Pressure Data
dateTime	Relative time	G1	G2	G4	G5
2025-07-21 15:11:57	0	5.97e-06	0.0001	0.0001	-0.03692
2025-07-21 15:11:58	1	5.99e-06	0.0001	0.0001	-0.045674
2025-07-21 15:12:00	3	5.97e-06	0.0001	0.0001	-0.028166
2025-07-21 15:12:01	4	5.99e-06	0.0001	0.0001	-0.032543
2025-07-21 15:12:02	5	5.99e-06	0.0001	0.0001	-0.03692
2025-07-21 15:12:02	5	5.97e-06	0.0001	0.0001	-0.028166
2025-07-21 15:12:03	6	5.99e-06	0.0001	0.0001	-0.028166
2025-07-21 15:12:05	8	5.97e-06	0.0001	0.0001	-0.028166
2025-07-21 15:12:06	9	5.97e-06	0.0001	0.0001	-0.041297
2025-07-21 15:12:07	10	5.99e-06	0.0001	0.0001	-0.023789
2025-07-21 15:12:08	11	5.97e-06	0.0001	0.0001	-0.041297
2025-07-21 15:12:09	12	5.97e-06	0.0001	0.0001	-0.041297
2025-07-21 15:12:10	13	5.97e-06	0.0001	0.0001	-0.03692
2025-07-21 15:12:11	14	5.97e-06	0.0001	0.0001	-0.041297
2025-07-21 15:12:12	15	5.97e-06	0.0001	0.0001	-0.041297
2025-07-21 15:12:13	16	5.97e-06	0.0001	0.0001	-0.032543
2025-07-21 15:12:14	17	5.97e-06	0.0001	0.0001	-0.023789
2025-07-21 15:12:15	18	5.99e-06	0.0001	0.0001	-0.023789
2025-07-21 15:12:16	19	5.97e-06	0.0001	0.0001	-0.03692
2025-07-21 15:12:17	20	5.99e-06	0.0001	0.0001	-0.03692
2025-07-21 15:12:18	21	5.97e-06	0.0001	0.0001	-0.028166
2025-07-21 15:12:20	23	5.97e-06	0.0001	0.0001	-0.032543
2025-07-21 15:12:20	23	5.99e-06	0.0001	0.0001	-0.041297
2025-07-21 15:12:21	24	5.99e-06	0.0001	0.0001	-0.03692
2025-07-21 15:12:22	25	5.97e-06	0.0001	0.0001	-0.032543
2025-07-21 15:12:23	26	5.99e-06	0.0001	0.0001	-0.03692
2025-07-21 15:12:24	27	5.97e-06	0.0001	0.0001	-0.032543
2025-07-21 15:12:25	28	5.99e-06	0.0001	0.0001	-0.028166
2025-07-21 15:12:26	29	5.97e-06	0.0001	0.0001	-0.028166
2025-07-21 15:12:27	30	5.99e-06	0.0001	0.0001	-0.028166
2025-07-21 15:12:28	31	5.99e-06	0.0001	0.0001	-0.03692
2025-07-21 15:12:29	32	5.97e-06	0.0001	0.0001	-0.03692
2025-07-21 15:12:30	33	5.97e-06	0.0001	0.0001	-0.041297
2025-07-21 15:12:31	34	5.99e-06	0.0001	0.0001	-0.028166
2025-07-21 15:12:32	35	5.97e-06	0.0001	0.0001	-0.023789
2025-07-21 15:12:33	36	5.97e-06	0.0001	0.0001	-0.041297
2025-07-21 15:12:34	37	5.97e-06	0.0001	0.0001	-0.041297
2025-07-21 15:12:35	38	5.97e-06	0.0001	0.0001	-0.019412
2025-07-21 15:12:36	39	5.97e-06	0.0001	0.0001	-0.03692
2025-07-21 15:12:37	40	5.97e-06	0.0001	0.0001	-0.028166
2025-07-21 15:12:38	41	5.97e-06	0.0001	0.0001	-0.03692
2025-07-21 15:12:39	42	5.99e-06	0.0001	0.0001	-0.045674
2025-07-21 15:12:40	43	5.97e-06	0.0001	0.0001	-0.041297
2025-07-21 15:12:41	44	5.97e-06	0.0001	0.0001	-0.032543
2025-07-21 15:12:42	45	5.97e-06	0.0001	0.0001	-0.041297
2025-07-21 15:12:43	46	5.99e-06	0.0001	0.0001	-0.028166
2025-07-21 15:12:44	47	5.97e-06	0.0001	0.0001	-0.028166
2025-07-21 15:12:45	48	5.97e-06	0.0001	0.0001	-0.032543
2025-07-21 15:12:46	49	5.97e-06	0.0001	0.0001	-0.03692
2025-07-21 15:12:47	50	5.97e-06	0.0001	0.0001	-0.028166
2025-07-21 15:12:48	51	5.97e-06	0.0001	0.0001	-0.028166
2025-07-21 15:12:49	52	5.97e-06	0.0001	0.0001	-0.03692
2025-07-21 15:12:50	53	5.97e-06	0.0001	0.0001	-0.045674
2025-07-21 15:12:51	54	5.99e-06	0.0001	0.0001	-0.03692
2025-07-21 15:12:52	55	5.97e-06	0.0001	0.0001	-0.028166
2025-07-21 15:12:53	56	5.97e-06	0.0001	0.0001	-0.028166
2025-07-21 15:12:54	57	5.97e-06	0.0001	0.0001	-0.041297
2025-07-21 15:12:55	58	5.97e-06	0.0001	0.0001	-0.045674
2025-07-21 15:12:56	59	5.97e-06	0.0001	0.0001	-0.019412
2025-07-21 15:12:57	60	5.97e-06	0.0001	0.0001	-0.028166
2025-07-21 15:12:58	61	5.97e-06	0.0001	0.0001	-0.028166
2025-07-21 15:12:59	62	5.99e-06	0.0001	0.0001	-0.041297
2025-07-21 15:13:00	63	5.97e-06	0.0001	0.0001	-0.023789
2025-07-21 15:13:00	63	5.97e-06	0.0001	0.0001	-0.03692
2025-07-21 15:13:01	64	5.97e-06	0.0001	0.0001	-0.032543
2025-07-21 15:13:02	65	5.97e-06	0.0001	0.0001	-0.032543
2025-07-21 15:13:03	66	5.97e-06	0.0001	0.0001	-0.028166
2025-07-21 15:13:04	67	5.97e-06	0.0001	0.0001	-0.023789
2025-07-21 15:13:05	68	5.99e-06	0.0001	0.0001	-0.03692
2025-07-21 15:13:06	69	5.97e-06	0.0001	0.0001	-0.03692
2025-07-21 15:13:07	70	5.99e-06	0.0001	0.0001	-0.023789
2025-07-21 15:13:08	71	5.99e-06	0.0001	0.0001	-0.032543
2025-07-21 15:13:09	72	5.97e-06	0.0001	0.0001	-0.032543
2025-07-21 15:13:10	73	5.97e-06	0.0001	0.0001	-0.041297
2025-07-21 15:13:11	74	5.97e-06	0.0001	0.0001	-0.028166
2025-07-21 15:13:12	75	5.97e-06	0.0001	0.0001	-0.032543
2025-07-21 15:13:13	76	5.97e-06	0.0001	0.0001	-0.041297
2025-07-21 15:13:14	77	5.97e-06	0.0001	0.0001	-0.023789
2025-07-21 15:13:15	78	5.97e-06	0.0001	0.0001	-0.041297
2025-07-21 15:13:16	79	5.97e-06	0.0001	0.0001	-0.03692
2025-07-21 15:13:17	80	5.97e-06	0.0001	0.0001	-0.041297
2025-07-21 15:13:18	81	5.97e-06	0.0001	0.0001	-0.032543
2025-07-21 15:13:19	82	5.97e-06	0.0001	0.0001	-0.023789
2025-07-21 15:13:20	83	5.97e-06	0.0001	0.0001	-0.028166
2025-07-21 15:13:21	84	5.99e-06	0.0001	0.0001	-0.032543
2025-07-21 15:13:22	85	5.99e-06	0.0001	0.0001	-0.032543
2025-07-21 15:13:23	86	5.95e-06	0.0001	0.0001	-0.028166
2025-07-21 15:13:24	87	5.97e-06	0.0001	0.0001	-0.028166
2025-07-21 15:13:25	88	5.97e-06	0.0001	0.0001	-0.032543
2025-07-21 15:13:26	89	5.97e-06	0.0001	0.0001	-0.023789
2025-07-21 15:13:26	89	5.99e-06	0.0001	0.0001	-0.041297
2025-07-21 15:13:28	91	5.97e-06	0.0001	0.0001	-0.045674
2025-07-21 15:13:28	91	5.99e-06	0.0001	0.0001	-0.019412
2025-07-21 15:13:29	92	5.99e-06	0.0001	0.0001	-0.045674
2025-07-21 15:13:30	93	5.97e-06	0.0001	0.0001	-0.041297
2025-07-21 15:13:31	94	5.97e-06	0.0001	0.0001	-0.028166
2025-07-21 15:13:32	95	5.97e-06	0.0001	0.0001	-0.023789
2025-07-21 15:13:33	96	5.97e-06	0.0001	0.0001	-0.05005
2025-07-21 15:13:34	97	5.97e-06	0.0001	0.0001	-0.023789
2025-07-21 15:13:35	98	5.99e-06	0.0001	0.0001	-0.028166
2025-07-21 15:13:36	99	5.97e-06	0.0001	0.0001	-0.041297
2025-07-21 15:13:37	100	5.97e-06	0.0001	0.0001	-0.028166
2025-07-21 15:13:38	101	5.97e-06	0.0001	0.0001	-0.03692
2025-07-21 15:13:39	102	5.97e-06	0.0001	0.0001	-0.010658
2025-07-21 15:13:40	103	5.97e-06	0.0001	0.0001	-0.041297
2025-07-21 15:13:41	104	5.99e-06	0.0001	0.0001	-0.041297
2025-07-21 15:13:42	105	5.97e-06	0.0001	0.0001	-0.032543
2025-07-21 15:13:43	106	5.97e-06	0.0001	0.0001	-0.032543
2025-07-21 15:13:44	107	5.97e-06	0.0001	0.0001	-0.028166
2025-07-21 15:13:45	108	5.97e-06	0.0001	0.0001	0.006849
2025-07-21 15:13:46	109	5.99e-06	0.0001	0.0001	-0.019412
2025-07-21 15:13:47	110	5.97e-06	0.0001	0.0001	-0.03692
2025-07-21 15:13:48	111	5.97e-06	0.0001	0.0001	-0.023789
2025-07-21 15:13:49	112	5.97e-06	0.0001	0.0001	-0.041297
2025-07-21 15:13:50	113	5.97e-06	0.0001	0.0001	-0.041297
2025-07-21 15:13:51	114	5.97e-06	0.0001	0.0001	-0.041297
2025-07-21 15:13:52	115	5.97e-06	0.0001	0.0001	-0.019412
2025-07-21 15:13:52	115	5.97e-06	0.0001	0.0001	-0.041297
2025-07-21 15:13:53	116	5.97e-06	0.0001	0.0001	-0.023789
2025-07-21 15:13:54	117	5.99e-06	0.0001	0.0001	-0.03692
2025-07-21 15:13:55	118	5.97e-06	0.0001	0.0001	-0.041297
2025-07-21 15:13:56	119	5.97e-06	0.0001	0.0001	-0.03692
2025-07-21 15:13:57	120	5.97e-06	0.0001	0.0001	-0.028166
2025-07-21 15:13:58	121	5.97e-06	0.0001	0.0001	-0.023789
2025-07-21 15:13:59	122	5.97e-06	0.0001	0.0001	-0.028166
2025-07-21 15:14:00	123	5.97e-06	0.0001	0.0001	-0.041297
2025-07-21 15:14:01	124	5.99e-06	0.0001	0.0001	-0.023789
2025-07-21 15:14:02	125	5.97e-06	0.0001	0.0001	-0.032543
2025-07-21 15:14:03	126	5.97e-06	0.0001	0.0001	-0.03692
2025-07-21 15:14:04	127	5.97e-06	0.0001	0.0001	-0.032543
2025-07-21 15:14:05	128	5.97e-06	0.0001	0.0001	-0.028166
2025-07-21 15:14:06	129	5.97e-06	0.0001	0.0001	-0.041297
2025-07-21 15:14:07	130	5.97e-06	0.0001	0.0001	-0.045674
2025-07-21 15:14:08	131	5.97e-06	0.0001	0.0001	-0.028166
2025-07-21 15:14:09	132	5.97e-06	0.0001	0.0001	-0.028166
2025-07-21 15:14:10	133	5.99e-06	0.0001	0.0001	-0.023789
2025-07-21 15:14:11	134	5.97e-06	0.0001	0.0001	-0.032543
2025-07-21 15:14:12	135	5.99e-06	0.0001	0.0001	-0.03692
2025-07-21 15:14:13	136	5.97e-06	0.0001	0.0001	-0.045674
2025-07-21 15:14:14	137	5.97e-06	0.0001	0.0001	-0.032543
2025-07-21 15:14:15	138	5.97e-06	0.0001	0.0001	-0.045674
2025-07-21 15:14:16	139	5.99e-06	0.0001	0.0001	-0.03692
2025-07-21 15:14:17	140	5.97e-06	0.0001	0.0001	-0.023789
2025-07-21 15:14:17	140	5.97e-06	0.0001	0.0001	-0.015035
2025-07-21 15:14:18	141	5.99e-06	0.0001	0.0001	-0.03692
2025-07-21 15:14:19	142	5.97e-06	0.0001	0.0001	-0.028166
2025-07-21 15:14:20	143	5.99e-06	0.0001	0.0001	-0.03692
2025-07-21 15:14:21	144	5.97e-06	0.0001	0.0001	-0.015035
2025-07-21 15:14:22	145	5.97e-06	0.0001	0.0001	-0.032543
2025-07-21 15:14:23	146	5.97e-06	0.0001	0.0001	-0.028166
2025-07-21 15:14:24	147	5.97e-06	0.0001	0.0001	-0.028166
2025-07-21 15:14:25	148	5.99e-06	0.0001	0.0001	-0.028166
2025-07-21 15:14:26	149	5.97e-06	0.0001	0.0001	-0.028166
2025-07-21 15:14:27	150	5.97e-06	0.0001	0.0001	-0.028166
2025-07-21 15:14:28	151	5.97e-06	0.0001	0.0001	-0.028166
2025-07-21 15:14:29	152	5.97e-06	0.0001	0.0001	-0.032543
2025-07-21 15:14:30	153	5.97e-06	0.0001	0.0001	-0.041297
2025-07-21 15:14:31	154	5.97e-06	0.0001	0.0001	-0.028166
2025-07-21 15:14:32	155	5.97e-06	0.0001	0.0001	-0.023789
2025-07-21 15:14:33	156	5.97e-06	0.0001	0.0001	-0.041297
2025-07-21 15:14:34	157	5.97e-06	0.0001	0.0001	-0.032543
2025-07-21 15:14:35	158	5.97e-06	0.0001	0.0001	-0.032543
2025-07-21 15:14:36	159	5.97e-06	0.0001	0.0001	-0.041297
2025-07-21 15:14:37	160	5.99e-06	0.0001	0.0001	-0.028166
2025-07-21 15:14:38	161	5.99e-06	0.0001	0.0001	-0.032543
2025-07-21 15:14:39	162	5.97e-06	0.0001	0.0001	-0.045674
2025-07-21 15:14:40	163	5.97e-06	0.0001	0.0001	-0.023789
2025-07-21 15:14:41	164	5.97e-06	0.0001	0.0001	-0.023789
2025-07-21 15:14:42	165	5.99e-06	0.0001	0.0001	-0.041297
2025-07-21 15:14:42	165	5.99e-06	0.0001	0.0001	-0.023789
2025-07-21 15:14:43	166	5.99e-06	0.0001	0.0001	-0.032543
2025-07-21 15:14:44	167	5.97e-06	0.0001	0.0001	-0.028166
2025-07-21 15:14:45	168	5.97e-06	0.0001	0.0001	-0.03692
2025-07-21 15:14:46	169	5.97e-06	0.0001	0.0001	-0.032543
2025-07-21 15:14:48	171	5.97e-06	0.0001	0.0001	-0.028166
2025-07-21 15:14:49	172	5.97e-06	0.0001	0.0001	-0.028166
2025-07-21 15:14:50	173	5.97e-06	0.0001	0.0001	-0.05005
2025-07-21 15:14:51	174	5.97e-06	0.0001	0.0001	-0.045674
2025-07-21 15:14:51	174	5.97e-06	0.0001	0.0001	-0.041297
2025-07-21 15:14:52	175	5.99e-06	0.0001	0.0001	-0.03692
2025-07-21 15:14:53	176	5.97e-06	0.0001	0.0001	-0.03692
2025-07-21 15:14:54	177	5.97e-06	0.0001	0.0001	-0.028166
2025-07-21 15:14:56	179	5.97e-06	0.0001	0.0001	-0.028166
2025-07-21 15:14:57	180	5.97e-06	0.0001	0.0001	-0.05005
2025-07-21 15:14:58	181	5.99e-06	0.0001	0.0001	-0.023789
2025-07-21 15:14:59	182	5.99e-06	0.0001	0.0001	-0.041297
2025-07-21 15:15:00	183	5.99e-06	0.0001	0.0001	-0.019412
2025-07-21 15:15:00	183	5.97e-06	0.0001	0.0001	-0.006281
2025-07-21 15:15:01	184	5.97e-06	0.0001	0.0001	-0.041297
2025-07-21 15:15:02	185	5.97e-06	0.0001	0.0001	-0.028166
2025-07-21 15:15:04	187	5.97e-06	0.0001	0.0001	-0.041297
2025-07-21 15:15:05	188	5.97e-06	0.0001	0.0001	-0.041297
2025-07-21 15:15:06	189	5.97e-06	0.0001	0.0001	-0.03692
2025-07-21 15:15:07	190	5.97e-06	0.0001	0.0001	-0.032543
2025-07-21 15:15:08	191	5.97e-06	0.0001	0.0001	-0.028166
2025-07-21 15:15:09	192	5.97e-06	0.0001	0.0001	-0.023789
2025-07-21 15:15:10	193	5.97e-06	0.0001	0.0001	-0.032543
2025-07-21 15:15:11	194	5.99e-06	0.0001	0.0001	-0.032543
2025-07-21 15:15:12	195	5.97e-06	0.0001	0.0001	-0.041297
2025-07-21 15:15:13	196	5.97e-06	0.0001	0.0001	-0.028166
2025-07-21 15:15:14	197	5.97e-06	0.0001	0.0001	-0.019412
2025-07-21 15:15:15	198	5.99e-06	0.0001	0.0001	-0.03692
2025-07-21 15:15:16	199	5.97e-06	0.0001	0.0001	-0.028166
2025-07-21 15:15:17	200	5.97e-06	0.0001	0.0001	-0.019412
2025-07-21 15:15:18	201	5.97e-06	0.0001	0.0001	-0.028166
2025-07-21 15:15:19	202	5.97e-06	0.0001	0.0001	-0.019412
2025-07-21 15:15:20	203	5.97e-06	0.0001	0.0001	-0.028166
2025-07-21 15:15:21	204	5.99e-06	0.0001	0.0001	-0.041297
2025-07-21 15:15:22	205	5.99e-06	0.0001	0.0001	-0.045674
2025-07-21 15:15:23	206	5.97e-06	0.0001	0.0001	-0.032543
2025-07-21 15:15:24	207	5.99e-06	0.0001	0.0001	-0.032543
2025-07-21 15:15:25	208	5.97e-06	0.0001	0.0001	-0.028166
2025-07-21 15:15:26	209	5.97e-06	0.0001	0.0001	-0.028166
2025-07-21 15:15:27	210	5.97e-06	0.0001	0.0001	-0.032543
2025-07-21 15:15:28	211	5.97e-06	0.0001	0.0001	-0.028166
2025-07-21 15:15:30	213	5.97e-06	0.0001	0.0001	-0.03692
2025-07-21 15:15:31	214	5.97e-06	0.0001	0.0001	-0.041297
2025-07-21 15:15:32	215	5.99e-06	0.0001	0.0001	-0.032543
2025-07-21 15:15:33	216	5.97e-06	0.0001	0.0001	-0.028166
2025-07-21 15:15:34	217	5.97e-06	0.0001	0.0001	-0.03692
2025-07-21 15:15:34	217	5.97e-06	0.0001	0.0001	-0.041297
2025-07-21 15:15:35	218	5.99e-06	0.0001	0.0001	-0.03692
2025-07-21 15:15:36	219	5.99e-06	0.0001	0.0001	-0.041297
2025-07-21 15:15:38	221	5.97e-06	0.0001	0.0001	-0.023789
2025-07-21 15:15:39	222	5.97e-06	0.0001	0.0001	-0.028166
2025-07-21 15:15:40	223	5.99e-06	0.0001	0.0001	-0.03692
2025-07-21 15:15:41	224	5.97e-06	0.0001	0.0001	-0.041297
2025-07-21 15:15:42	225	5.97e-06	0.0001	0.0001	-0.015035
2025-07-21 15:15:42	225	5.97e-06	0.0001	0.0001	-0.015035
2025-07-21 15:15:43	226	5.99e-06	0.0001	0.0001	-0.03692
2025-07-21 15:15:44	227	5.97e-06	0.0001	0.0001	-0.028166
2025-07-21 15:15:46	229	5.97e-06	0.0001	0.0001	-0.023789
2025-07-21 15:15:47	230	5.97e-06	0.0001	0.0001	-0.03692
2025-07-21 15:15:48	231	5.97e-06	0.0001	0.0001	-0.045674
2025-07-21 15:15:49	232	5.97e-06	0.0001	0.0001	-0.015035
2025-07-21 15:15:50	233	5.97e-06	0.0001	0.0001	-0.03692
2025-07-21 15:15:50	233	5.99e-06	0.0001	0.0001	-0.028166
2025-07-21 15:15:51	234	5.97e-06	0.0001	0.0001	-0.028166
2025-07-21 15:15:52	235	5.99e-06	0.0001	0.0001	-0.028166
2025-07-21 15:15:53	236	5.97e-06	0.0001	0.0001	-0.032543
2025-07-21 15:15:54	237	5.97e-06	0.0001	0.0001	-0.028166
2025-07-21 15:15:56	239	5.99e-06	0.0001	0.0001	-0.019412
2025-07-21 15:15:57	240	5.99e-06	0.0001	0.0001	-0.019412
2025-07-21 15:15:58	241	5.97e-06	0.0001	0.0001	-0.028166
2025-07-21 15:15:59	242	5.99e-06	0.0001	0.0001	-0.041297
2025-07-21 15:15:59	242	5.99e-06	0.0001	0.0001	-0.03692
2025-07-21 15:16:00	243	5.99e-06	0.0001	0.0001	-0.032543
2025-07-21 15:16:01	244	5.99e-06	0.0001	0.0001	-0.023789
2025-07-21 15:16:02	245	5.99e-06	0.0001	0.0001	-0.041297
2025-07-21 15:16:03	246	5.97e-06	0.0001	0.0001	-0.023789
2025-07-21 15:16:04	247	5.99e-06	0.0001	0.0001	-0.03692
2025-07-21 15:16:05	248	5.97e-06	0.0001	0.0001	-0.032543
2025-07-21 15:16:06	249	5.97e-06	0.0001	0.0001	-0.028166
2025-07-21 15:16:07	250	5.99e-06	0.0001	0.0001	-0.041297
2025-07-21 15:16:08	251	5.97e-06	0.0001	0.0001	-0.03692
2025-07-21 15:16:09	252	5.97e-06	0.0001	0.0001	-0.03692
2025-07-21 15:16:11	254	5.97e-06	0.0001	0.0001	-0.032543
2025-07-21 15:16:12	255	5.99e-06	0.0001	0.0001	-0.028166
2025-07-21 15:16:13	256	5.99e-06	0.0001	0.0001	-0.03692
2025-07-21 15:16:14	257	5.97e-06	0.0001	0.0001	-0.045674
2025-07-21 15:16:15	258	5.99e-06	0.0001	0.0001	-0.041297
2025-07-21 15:16:16	259	5.97e-06	0.0001	0.0001	-0.019412
2025-07-21 15:16:16	259	5.97e-06	0.0001	0.0001	-0.023789
2025-07-21 15:16:17	260	5.97e-06	0.0001	0.0001	-0.028166
2025-07-21 15:16:19	262	5.97e-06	0.0001	0.0001	-0.028166
2025-07-21 15:16:20	263	5.99e-06	0.0001	0.0001	-0.028166
2025-07-21 15:16:21	264	5.97e-06	0.0001	0.0001	-0.028166
2025-07-21 15:16:22	265	5.97e-06	0.0001	0.0001	-0.032543
2025-07-21 15:16:23	266	5.99e-06	0.0001	0.0001	-0.028166
2025-07-21 15:16:24	267	5.97e-06	0.0001	0.0001	-0.032543
2025-07-21 15:16:24	267	5.99e-06	0.0001	0.0001	-0.032543
2025-07-21 15:16:25	268	5.97e-06	0.0001	0.0001	-0.03692
2025-07-21 15:16:26	269	5.99e-06	0.0001	0.0001	-0.045674
2025-07-21 15:16:28	271	5.97e-06	0.0001	0.0001	-0.015035
2025-07-21 15:16:29	272	5.99e-06	0.0001	0.0001	-0.032543
2025-07-21 15:16:30	273	5.99e-06	0.0001	0.0001	-0.03692
2025-07-21 15:16:31	274	5.99e-06	0.0001	0.0001	-0.032543
2025-07-21 15:16:32	275	5.97e-06	0.0001	0.0001	-0.03692
2025-07-21 15:16:33	276	5.97e-06	0.0001	0.0001	-0.032543
2025-07-21 15:16:34	277	5.97e-06	0.0001	0.0001	-0.03692
2025-07-21 15:16:35	278	5.97e-06	0.0001	0.0001	-0.041297
2025-07-21 15:16:36	279	5.99e-06	0.0001	0.0001	-0.041297
2025-07-21 15:16:37	280	5.97e-06	0.0001	0.0001	-0.028166
2025-07-21 15:16:38	281	5.97e-06	0.0001	0.0001	-0.019412
2025-07-21 15:16:39	282	5.97e-06	0.0001	0.0001	-0.023789
2025-07-21 15:16:40	283	5.99e-06	0.0001	0.0001	-0.028166
2025-07-21 15:16:41	284	5.97e-06	0.0001	0.0001	-0.028166
2025-07-21 15:16:42	285	5.97e-06	0.0001	0.0001	-0.045674
2025-07-21 15:16:43	286	5.97e-06	0.0001	0.0001	-0.03692
2025-07-21 15:16:44	287	5.97e-06	0.0001	0.0001	-0.05005
2025-07-21 15:16:45	288	5.97e-06	0.0001	0.0001	-0.023789
2025-07-21 15:16:46	289	5.97e-06	0.0001	0.0001	-0.03692
2025-07-21 15:16:47	290	5.97e-06	0.0001	0.0001	-0.019412
2025-07-21 15:16:48	291	5.99e-06	0.0001	0.0001	-0.019412
2025-07-21 15:16:49	292	5.99e-06	0.0001	0.0001	-0.028166
2025-07-21 15:16:50	293	5.99e-06	0.0001	0.0001	-0.028166
2025-07-21 15:16:50	293	5.97e-06	0.0001	0.0001	-0.023789
2025-07-21 15:16:52	295	5.97e-06	0.0001	0.0001	-0.028166
2025-07-21 15:16:52	295	5.97e-06	0.0001	0.0001	-0.045674
2025-07-21 15:16:53	296	5.99e-06	0.0001	0.0001	-0.032543
2025-07-21 15:16:54	297	5.97e-06	0.0001	0.0001	-0.032543
2025-07-21 15:16:55	298	5.97e-06	0.0001	0.0001	-0.032543
2025-07-21 15:16:56	299	5.97e-06	0.0001	0.0001	-0.019412
2025-07-21 15:16:57	300	5.97e-06	0.0001	0.0001	-0.032543
2025-07-21 15:16:58	301	5.99e-06	0.0001	0.0001	-0.03692
2025-07-21 15:16:59	302	5.97e-06	0.0001	0.0001	-0.03692
2025-07-21 15:17:00	303	5.97e-06	0.0001	0.0001	-0.028166
2025-07-21 15:17:01	304	5.97e-06	0.0001	0.0001	-0.028166
2025-07-21 15:17:02	305	5.97e-06	0.0001	0.0001	-0.023789
2025-07-21 15:17:03	306	5.99e-06	0.0001	0.0001	-0.023789
2025-07-21 15:17:04	307	5.97e-06	0.0001	0.0001	-0.028166
2025-07-21 15:17:05	308	5.97e-06	0.0001	0.0001	-0.041297
2025-07-21 15:17:06	309	5.99e-06	0.0001	0.0001	-0.028166
2025-07-21 15:17:07	310	5.99e-06	0.0001	0.0001	-0.023789
2025-07-21 15:17:08	311	5.97e-06	0.0001	0.0001	-0.028166
2025-07-21 15:17:09	312	5.97e-06	0.0001	0.0001	-0.023789
2025-07-21 15:17:10	313	5.99e-06	0.0001	0.0001	-0.028166
2025-07-21 15:17:11	314	5.99e-06	0.0001	0.0001	-0.023789
2025-07-21 15:17:12	315	5.97e-06	0.0001	0.0001	-0.03692
2025-07-21 15:17:13	316	5.97e-06	0.0001	0.0001	-0.032543
2025-07-21 15:17:14	317	5.97e-06	0.0001	0.0001	-0.03692
2025-07-21 15:17:15	318	5.99e-06	0.0001	0.0001	-0.03692
2025-07-21 15:17:16	319	5.97e-06	0.0001	0.0001	-0.032543
2025-07-21 15:17:17	320	5.97e-06	0.0001	0.0001	-0.03692
2025-07-21 15:17:18	321	5.97e-06	0.0001	0.0001	-0.045674
2025-07-21 15:17:19	322	5.97e-06	0.0001	0.0001	-0.041297
2025-07-21 15:17:20	323	5.97e-06	0.0001	0.0001	-0.032543
2025-07-21 15:17:21	324	5.97e-06	0.0001	0.0001	-0.03692
2025-07-21 15:17:22	325	5.97e-06	0.0001	0.0001	-0.03692
2025-07-21 15:17:23	326	5.97e-06	0.0001	0.0001	-0.015035
2025-07-21 15:17:24	327	5.97e-06	0.0001	0.0001	-0.028166
2025-07-21 15:17:24	327	5.97e-06	0.0001	0.0001	-0.015035
2025-07-21 15:17:25	328	5.97e-06	0.0001	0.0001	-0.032543
2025-07-21 15:17:26	329	5.97e-06	0.0001	0.0001	-0.023789
2025-07-21 15:17:27	330	5.97e-06	0.0001	0.0001	-0.028166
2025-07-21 15:17:28	331	5.97e-06	0.0001	0.0001	-0.032543
2025-07-21 15:17:29	332	5.97e-06	0.0001	0.0001	-0.019412
2025-07-21 15:17:30	333	5.99e-06	0.0001	0.0001	-0.028166
2025-07-21 15:17:31	334	5.99e-06	0.0001	0.0001	-0.045674
2025-07-21 15:17:32	335	5.97e-06	0.0001	0.0001	-0.041297
2025-07-21 15:17:33	336	5.99e-06	0.0001	0.0001	-0.045674
2025-07-21 15:17:34	337	5.99e-06	0.0001	0.0001	-0.041297
2025-07-21 15:17:35	338	5.99e-06	0.0001	0.0001	-0.032543
2025-07-21 15:17:36	339	5.97e-06	0.0001	0.0001	-0.045674
2025-07-21 15:17:37	340	5.99e-06	0.0001	0.0001	-0.045674
2025-07-21 15:17:38	341	5.99e-06	0.0001	0.0001	-0.028166
2025-07-21 15:17:39	342	5.99e-06	0.0001	0.0001	-0.041297
2025-07-21 15:17:40	343	5.99e-06	0.0001	0.0001	-0.023789
2025-07-21 15:17:41	344	5.99e-06	0.0001	0.0001	-0.032543
2025-07-21 15:17:42	345	5.97e-06	0.0001	0.0001	-0.03692
2025-07-21 15:17:43	346	5.97e-06	0.0001	0.0001	-0.032543
2025-07-21 15:17:44	347	5.97e-06	0.0001	0.0001	-0.028166
2025-07-21 15:17:45	348	5.97e-06	0.0001	0.0001	-0.032543
2025-07-21 15:17:46	349	5.99e-06	0.0001	0.0001	-0.032543
2025-07-21 15:17:47	350	5.97e-06	0.0001	0.0001	-0.041297
2025-07-21 15:17:48	351	5.97e-06	0.0001	0.0001	-0.041297
2025-07-21 15:17:49	352	5.95e-06	0.0001	0.0001	-0.03692
2025-07-21 15:17:50	353	5.97e-06	0.0001	0.0001	-0.041297
2025-07-21 15:17:50	353	5.95e-06	0.0001	0.0001	-0.03692
2025-07-21 15:17:51	354	5.97e-06	0.0001	0.0001	-0.023789
2025-07-21 15:17:52	355	5.97e-06	0.0001	0.0001	-0.03692
2025-07-21 15:17:53	356	5.99e-06	0.0001	0.0001	-0.023789
2025-07-21 15:17:54	357	5.99e-06	0.0001	0.0001	-0.028166
2025-07-21 15:17:55	358	5.99e-06	0.0001	0.0001	-0.03692
2025-07-21 15:17:56	359	5.97e-06	0.0001	0.0001	-0.032543
2025-07-21 15:17:57	360	5.97e-06	0.0001	0.0001	-0.015035
2025-07-21 15:17:58	361	5.97e-06	0.0001	0.0001	-0.054427
2025-07-21 15:17:59	362	5.99e-06	0.0001	0.0001	-0.041297
2025-07-21 15:18:00	363	5.99e-06	0.0001	0.0001	-0.028166
2025-07-21 15:18:01	364	5.99e-06	0.0001	0.0001	-0.023789
2025-07-21 15:18:02	365	5.97e-06	0.0001	0.0001	-0.019412
2025-07-21 15:18:03	366	5.97e-06	0.0001	0.0001	-0.041297
2025-07-21 15:18:04	367	5.95e-06	0.0001	0.0001	-0.041297
2025-07-21 15:18:05	368	5.97e-06	0.0001	0.0001	-0.032543
2025-07-21 15:18:06	369	5.97e-06	0.0001	0.0001	-0.03692
2025-07-21 15:18:07	370	5.97e-06	0.0001	0.0001	-0.045674
2025-07-21 15:18:08	371	5.95e-06	0.0001	0.0001	-0.028166
2025-07-21 15:18:09	372	5.95e-06	0.0001	0.0001	-0.03692
2025-07-21 15:18:10	373	5.97e-06	0.0001	0.0001	-0.028166
2025-07-21 15:18:11	374	5.95e-06	0.0001	0.0001	-0.032543
2025-07-21 15:18:12	375	5.99e-06	0.0001	0.0001	-0.019412
2025-07-21 15:18:13	376	5.97e-06	0.0001	0.0001	-0.03692
2025-07-21 15:18:14	377	5.95e-06	0.0001	0.0001	-0.041297
2025-07-21 15:18:15	378	5.95e-06	0.0001	0.0001	-0.032543
2025-07-21 15:18:15	378	5.97e-06	0.0001	0.0001	-0.028166
2025-07-21 15:18:16	379	5.95e-06	0.0001	0.0001	-0.032543
2025-07-21 15:18:17	380	5.95e-06	0.0001	0.0001	-0.03692
2025-07-21 15:18:18	381	5.97e-06	0.0001	0.0001	-0.032543
2025-07-21 15:18:19	382	5.95e-06	0.0001	0.0001	-0.03692
2025-07-21 15:18:20	383	5.93e-06	0.0001	0.0001	-0.041297
2025-07-21 15:18:21	384	5.93e-06	0.0001	0.0001	-0.032543
2025-07-21 15:18:22	385	5.97e-06	0.0001	0.0001	-0.03692
2025-07-21 15:18:23	386	5.95e-06	0.0001	0.0001	-0.03692
2025-07-21 15:18:24	387	5.95e-06	0.0001	0.0001	-0.041297
2025-07-21 15:18:25	388	5.97e-06	0.0001	0.0001	-0.041297
2025-07-21 15:18:26	389	5.97e-06	0.0001	0.0001	-0.03692
2025-07-21 15:18:27	390	5.95e-06	0.0001	0.0001	-0.028166
2025-07-21 15:18:28	391	5.95e-06	0.0001	0.0001	-0.041297
2025-07-21 15:18:29	392	5.89e-06	0.0001	0.0001	-0.041297
2025-07-21 15:18:30	393	5.89e-06	0.0001	0.0001	-0.032543
2025-07-21 15:18:31	394	5.93e-06	0.0001	0.0001	-0.03692
2025-07-21 15:18:32	395	5.95e-06	0.0001	0.0001	-0.045674
2025-07-21 15:18:33	396	5.93e-06	0.0001	0.0001	-0.03692
2025-07-21 15:18:34	397	5.93e-06	0.0001	0.0001	-0.028166
2025-07-21 15:18:35	398	5.93e-06	0.0001	0.0001	-0.03692
2025-07-21 15:18:36	399	5.93e-06	0.0001	0.0001	-0.028166
2025-07-21 15:18:37	400	5.93e-06	0.0001	0.0001	-0.032543
2025-07-21 15:18:38	401	5.93e-06	0.0001	0.0001	-0.041297
2025-07-21 15:18:39	402	5.91e-06	0.0001	0.0001	-0.028166
2025-07-21 15:18:40	403	5.91e-06	0.0001	0.0001	-0.028166
2025-07-21 15:18:41	404	5.89e-06	0.0001	0.0001	-0.041297
2025-07-21 15:18:41	404	5.91e-06	0.0001	0.0001	-0.03692
2025-07-21 15:18:42	405	5.93e-06	0.0001	0.0001	-0.03692
2025-07-21 15:18:43	406	5.97e-06	0.0001	0.0001	-0.028166
2025-07-21 15:18:44	407	5.93e-06	0.0001	0.0001	-0.032543
2025-07-21 15:18:45	408	5.89e-06	0.0001	0.0001	-0.001904
2025-07-21 15:18:46	409	5.91e-06	0.0001	0.0001	-0.045674
2025-07-21 15:18:47	410	5.91e-06	0.0001	0.0001	-0.041297
2025-07-21 15:18:48	411	5.89e-06	0.0001	0.0001	-0.028166
2025-07-21 15:18:49	412	5.91e-06	0.0001	0.0001	-0.03692
2025-07-21 15:18:50	413	5.87e-06	0.0001	0.0001	-0.03692
2025-07-21 15:18:51	414	5.89e-06	0.0001	0.0001	-0.028166
2025-07-21 15:18:52	415	5.93e-06	0.0001	0.0001	-0.028166
2025-07-21 15:18:53	416	5.89e-06	0.0001	0.0001	-0.045674
2025-07-21 15:18:54	417	5.89e-06	0.0001	0.0001	-0.028166
2025-07-21 15:18:55	418	5.87e-06	0.0001	0.0001	-0.028166
2025-07-21 15:18:56	419	5.87e-06	0.0001	0.0001	-0.032543
2025-07-21 15:18:57	420	5.89e-06	0.0001	0.0001	-0.03692
2025-07-21 15:18:58	421	5.91e-06	0.0001	0.0001	-0.03692
2025-07-21 15:18:59	422	5.89e-06	0.0001	0.0001	-0.03692
2025-07-21 15:19:00	423	5.87e-06	0.0001	0.0001	-0.028166
2025-07-21 15:19:01	424	5.87e-06	0.0001	0.0001	-0.03692
2025-07-21 15:19:02	425	5.87e-06	0.0001	0.0001	-0.03692
2025-07-21 15:19:03	426	5.87e-06	0.0001	0.0001	-0.032543
2025-07-21 15:19:04	427	5.89e-06	0.0001	0.0001	-0.028166
2025-07-21 15:19:05	428	5.87e-06	0.0001	0.0001	-0.028166
2025-07-21 15:19:06	429	5.87e-06	0.0001	0.0001	-0.03692
2025-07-21 15:19:06	429	5.87e-06	0.0001	0.0001	-0.019412
2025-07-21 15:19:07	430	5.87e-06	0.0001	0.0001	-0.015035
2025-07-21 15:19:08	431	5.87e-06	0.0001	0.0001	-0.045674
2025-07-21 15:19:09	432	5.87e-06	0.0001	0.0001	-0.03692
2025-07-21 15:19:10	433	5.89e-06	0.0001	0.0001	-0.032543
2025-07-21 15:19:11	434	5.87e-06	0.0001	0.0001	-0.03692
2025-07-21 15:19:12	435	5.87e-06	0.0001	0.0001	-0.03692
2025-07-21 15:19:13	436	5.87e-06	0.0001	0.0001	-0.03692
2025-07-21 15:19:14	437	5.87e-06	0.0001	0.0001	-0.045674
2025-07-21 15:19:15	438	5.87e-06	0.0001	0.0001	-0.028166
2025-07-21 15:19:16	439	5.87e-06	0.0001	0.0001	-0.03692
2025-07-21 15:19:18	441	5.87e-06	0.0001	0.0001	-0.028166
2025-07-21 15:19:19	442	5.87e-06	0.0001	0.0001	-0.03692
2025-07-21 15:19:20	443	5.87e-06	0.0001	0.0001	-0.028166
2025-07-21 15:19:21	444	5.87e-06	0.0001	0.0001	-0.032543
2025-07-21 15:19:22	445	5.87e-06	0.0001	0.0001	-0.032543
2025-07-21 15:19:23	446	5.87e-06	0.0001	0.0001	-0.041297
2025-07-21 15:19:24	447	5.87e-06	0.0001	0.0001	-0.028166
2025-07-21 15:19:25	448	5.89e-06	0.0001	0.0001	-0.023789
2025-07-21 15:19:26	449	5.87e-06	0.0001	0.0001	-0.054427
2025-07-21 15:19:27	450	5.87e-06	0.0001	0.0001	-0.03692
2025-07-21 15:19:28	451	5.87e-06	0.0001	0.0001	-0.03692
2025-07-21 15:19:29	452	5.87e-06	0.0001	0.0001	-0.041297
2025-07-21 15:19:30	453	5.87e-06	0.0001	0.0001	-0.032543
2025-07-21 15:19:31	454	5.87e-06	0.0001	0.0001	-0.03692
2025-07-21 15:19:32	455	5.87e-06	0.0001	0.0001	-0.05005
2025-07-21 15:19:33	456	5.87e-06	0.0001	0.0001	-0.03692
2025-07-21 15:19:34	457	5.87e-06	0.0001	0.0001	-0.032543
2025-07-21 15:19:36	459	5.87e-06	0.0001	0.0001	-0.032543
2025-07-21 15:19:37	460	5.87e-06	0.0001	0.0001	-0.045674
2025-07-21 15:19:38	461	5.87e-06	0.0001	0.0001	-0.03692
2025-07-21 15:19:39	462	5.87e-06	0.0001	0.0001	-0.023789
2025-07-21 15:19:40	463	5.87e-06	0.0001	0.0001	-0.041297
2025-07-21 15:19:40	463	5.87e-06	0.0001	0.0001	-0.032543
2025-07-21 15:19:41	464	5.87e-06	0.0001	0.0001	-0.028166
2025-07-21 15:19:42	465	5.87e-06	0.0001	0.0001	-0.028166
2025-07-21 15:19:44	467	5.87e-06	0.0001	0.0001	-0.028166
2025-07-21 15:19:45	468	5.87e-06	0.0001	0.0001	-0.028166
2025-07-21 15:19:46	469	5.87e-06	0.0001	0.0001	-0.028166
2025-07-21 15:19:47	470	5.87e-06	0.0001	0.0001	-0.032543
2025-07-21 15:19:48	471	5.87e-06	0.0001	0.0001	-0.019412
2025-07-21 15:19:49	472	5.87e-06	0.0001	0.0001	-0.032543
2025-07-21 15:19:50	473	5.87e-06	0.0001	0.0001	-0.032543
2025-07-21 15:19:50	473	5.87e-06	0.0001	0.0001	-0.032543
2025-07-21 15:19:52	475	5.87e-06	0.0001	0.0001	-0.032543
2025-07-21 15:19:53	476	5.87e-06	0.0001	0.0001	-0.03692
2025-07-21 15:19:54	477	5.87e-06	0.0001	0.0001	-0.023789
2025-07-21 15:19:55	478	5.87e-06	0.0001	0.0001	-0.041297
2025-07-21 15:19:56	479	5.87e-06	0.0001	0.0001	-0.045674
2025-07-21 15:19:57	480	5.87e-06	0.0001	0.0001	-0.028166
2025-07-21 15:19:57	480	5.87e-06	0.0001	0.0001	-0.028166
2025-07-21 15:19:58	481	5.87e-06	0.0001	0.0001	-0.032543
2025-07-21 15:20:00	483	5.87e-06	0.0001	0.0001	-0.028166
2025-07-21 15:20:01	484	5.87e-06	0.0001	0.0001	-0.028166
2025-07-21 15:20:02	485	5.87e-06	0.0001	0.0001	-0.019412
2025-07-21 15:20:03	486	5.87e-06	0.0001	0.0001	-0.03692
2025-07-21 15:20:04	487	5.87e-06	0.0001	0.0001	-0.019412
2025-07-21 15:20:05	488	5.87e-06	0.0001	0.0001	-0.03692
2025-07-21 15:20:06	489	5.87e-06	0.0001	0.0001	-0.041297
2025-07-21 15:20:06	489	5.87e-06	0.0001	0.0001	-0.03692
2025-07-21 15:20:07	490	5.87e-06	0.0001	0.0001	-0.041297
2025-07-21 15:20:08	491	5.87e-06	0.0001	0.0001	-0.028166
2025-07-21 15:20:09	492	5.87e-06	0.0001	0.0001	-0.03692
2025-07-21 15:20:10	493	5.87e-06	0.0001	0.0001	-0.032543
2025-07-21 15:20:12	495	5.87e-06	0.0001	0.0001	-0.028166
2025-07-21 15:20:13	496	5.85e-06	0.0001	0.0001	-0.032543
2025-07-21 15:20:14	497	5.87e-06	0.0001	0.0001	-0.028166
2025-07-21 15:20:14	497	5.87e-06	0.0001	0.0001	-0.03692
2025-07-21 15:20:15	498	5.87e-06	0.0001	0.0001	-0.041297
2025-07-21 15:20:16	499	5.87e-06	0.0001	0.0001	-0.03692
2025-07-21 15:20:17	500	5.87e-06	0.0001	0.0001	-0.032543
2025-07-21 15:20:18	501	5.87e-06	0.0001	0.0001	-0.019412
2025-07-21 15:20:19	502	5.87e-06	0.0001	0.0001	-0.03692
2025-07-21 15:20:20	503	5.87e-06	0.0001	0.0001	-0.032543
2025-07-21 15:20:21	504	5.87e-06	0.0001	0.0001	-0.03692
2025-07-21 15:20:22	505	5.87e-06	0.0001	0.0001	-0.03692
2025-07-21 15:20:23	506	5.87e-06	0.0001	0.0001	-0.03692
2025-07-21 15:20:24	507	5.87e-06	0.0001	0.0001	-0.041297
2025-07-21 15:20:26	509	5.87e-06	0.0001	0.0001	-0.03692
2025-07-21 15:20:27	510	5.87e-06	0.0001	0.0001	-0.023789
2025-07-21 15:20:28	511	5.87e-06	0.0001	0.0001	-0.028166
2025-07-21 15:20:29	512	5.87e-06	0.0001	0.0001	-0.023789
2025-07-21 15:20:30	513	5.87e-06	0.0001	0.0001	-0.032543
2025-07-21 15:20:31	514	5.87e-06	0.0001	0.0001	-0.045674
2025-07-21 15:20:31	514	5.87e-06	0.0001	0.0001	-0.032543
2025-07-21 15:20:33	516	5.87e-06	0.0001	0.0001	-0.03692
2025-07-21 15:20:34	517	5.87e-06	0.0001	0.0001	-0.03692
2025-07-21 15:20:35	518	5.87e-06	0.0001	0.0001	-0.041297
2025-07-21 15:20:36	519	5.87e-06	0.0001	0.0001	-0.032543
2025-07-21 15:20:37	520	5.89e-06	0.0001	0.0001	-0.03692
2025-07-21 15:20:38	521	5.87e-06	0.0001	0.0001	-0.023789
2025-07-21 15:20:39	522	5.87e-06	0.0001	0.0001	-0.032543
2025-07-21 15:20:40	523	5.87e-06	0.0001	0.0001	-0.041297
2025-07-21 15:20:40	523	5.87e-06	0.0001	0.0001	-0.032543
2025-07-21 15:20:42	525	5.87e-06	0.0001	0.0001	-0.023789
2025-07-21 15:20:43	526	5.87e-06	0.0001	0.0001	-0.032543
2025-07-21 15:20:44	527	5.87e-06	0.0001	0.0001	-0.045674
2025-07-21 15:20:45	528	5.87e-06	0.0001	0.0001	-0.032543
2025-07-21 15:20:46	529	5.89e-06	0.0001	0.0001	-0.023789
2025-07-21 15:20:48	531	5.87e-06	0.0001	0.0001	-0.028166
2025-07-21 15:20:48	531	5.87e-06	0.0001	0.0001	-0.03692
2025-07-21 15:20:49	532	5.87e-06	0.0001	0.0001	-0.041297
2025-07-21 15:20:50	533	5.87e-06	0.0001	0.0001	-0.03692
2025-07-21 15:20:51	534	5.87e-06	0.0001	0.0001	-0.041297
2025-07-21 15:20:52	535	5.87e-06	0.0001	0.0001	-0.032543
2025-07-21 15:20:53	536	5.87e-06	0.0001	0.0001	-0.028166
2025-07-21 15:20:54	537	5.87e-06	0.0001	0.0001	-0.028166
2025-07-21 15:20:55	538	5.87e-06	0.0001	0.0001	-0.028166
2025-07-21 15:20:56	539	5.87e-06	0.0001	0.0001	-0.03692
2025-07-21 15:20:57	540	5.87e-06	0.0001	0.0001	-0.028166
2025-07-21 15:20:58	541	5.87e-06	0.0001	0.0001	-0.03692
2025-07-21 15:20:59	542	5.87e-06	0.0001	0.0001	-0.041297
2025-07-21 15:21:00	543	5.87e-06	0.0001	0.0001	-0.028166
2025-07-21 15:21:01	544	5.87e-06	0.0001	0.0001	-0.019412
2025-07-21 15:21:02	545	5.87e-06	0.0001	0.0001	-0.03692
2025-07-21 15:21:03	546	5.89e-06	0.0001	0.0001	-0.023789
2025-07-21 15:21:04	547	5.87e-06	0.0001	0.0001	-0.023789
2025-07-21 15:21:05	548	5.87e-06	0.0001	0.0001	-0.041297
2025-07-21 15:21:06	549	5.87e-06	0.0001	0.0001	-0.028166
2025-07-21 15:21:07	550	5.87e-06	0.0001	0.0001	-0.028166
2025-07-21 15:21:08	551	5.87e-06	0.0001	0.0001	-0.028166
2025-07-21 15:21:09	552	5.89e-06	0.0001	0.0001	-0.03692
2025-07-21 15:21:10	553	5.87e-06	0.0001	0.0001	-0.03692
2025-07-21 15:21:11	554	5.87e-06	0.0001	0.0001	-0.032543
2025-07-21 15:21:12	555	5.87e-06	0.0001	0.0001	-0.032543
2025-07-21 15:21:13	556	5.87e-06	0.0001	0.0001	-0.023789
2025-07-21 15:21:14	557	5.87e-06	0.0001	0.0001	-0.03692
2025-07-21 15:21:15	558	5.87e-06	0.0001	0.0001	-0.028166
2025-07-21 15:21:16	559	5.87e-06	0.0001	0.0001	-0.045674
2025-07-21 15:21:17	560	5.87e-06	0.0001	0.0001	-0.028166
2025-07-21 15:21:18	561	5.87e-06	0.0001	0.0001	-0.032543
2025-07-21 15:21:19	562	5.87e-06	0.0001	0.0001	-0.023789
2025-07-21 15:21:20	563	5.87e-06	0.0001	0.0001	-0.045674
2025-07-21 15:21:21	564	5.87e-06	0.0001	0.0001	-0.041297
2025-07-21 15:21:22	565	5.87e-06	0.0001	0.0001	-0.019412
2025-07-21 15:21:23	566	5.87e-06	0.0001	0.0001	-0.019412
2025-07-21 15:21:24	567	5.87e-06	0.0001	0.0001	-0.023789
2025-07-21 15:21:25	568	5.87e-06	0.0001	0.0001	-0.006281
2025-07-21 15:21:26	569	5.87e-06	0.0001	0.0001	-0.015035
2025-07-21 15:21:27	570	5.87e-06	0.0001	0.0001	-0.03692
2025-07-21 15:21:28	571	5.87e-06	0.0001	0.0001	-0.028166
2025-07-21 15:21:29	572	5.87e-06	0.0001	0.0001	-0.041297
2025-07-21 15:21:30	573	5.87e-06	0.0001	0.0001	-0.032543
2025-07-21 15:21:31	574	5.87e-06	0.0001	0.0001	-0.032543
2025-07-21 15:21:32	575	5.87e-06	0.0001	0.0001	-0.023789
2025-07-21 15:21:33	576	5.87e-06	0.0001	0.0001	-0.032543
2025-07-21 15:21:34	577	5.87e-06	0.0001	0.0001	-0.019412
2025-07-21 15:21:35	578	5.87e-06	0.0001	0.0001	-0.03692
2025-07-21 15:21:36	579	5.87e-06	0.0001	0.0001	-0.032543
2025-07-21 15:21:37	580	5.87e-06	0.0001	0.0001	-0.03692
2025-07-21 15:21:38	581	5.87e-06	0.0001	0.0001	-0.032543
2025-07-21 15:21:39	582	5.87e-06	0.0001	0.0001	-0.032543
2025-07-21 15:21:40	583	5.87e-06	0.0001	0.0001	-0.03692
2025-07-21 15:21:41	584	5.87e-06	0.0001	0.0001	-0.03692
2025-07-21 15:21:42	585	5.87e-06	0.0001	0.0001	-0.023789
2025-07-21 15:21:43	586	5.87e-06	0.0001	0.0001	-0.023789
2025-07-21 15:21:44	587	5.87e-06	0.0001	0.0001	-0.045674
2025-07-21 15:21:45	588	5.87e-06	0.0001	0.0001	-0.019412
2025-07-21 15:21:46	589	5.87e-06	0.0001	0.0001	-0.03692
2025-07-21 15:21:47	590	5.87e-06	0.0001	0.0001	-0.028166
2025-07-21 15:21:48	591	5.87e-06	0.0001	0.0001	-0.041297
2025-07-21 15:21:48	591	5.89e-06	0.0001	0.0001	-0.03692
2025-07-21 15:21:49	592	5.87e-06	0.0001	0.0001	-0.032543
2025-07-21 15:21:50	593	5.87e-06	0.0001	0.0001	-0.028166
2025-07-21 15:21:51	594	5.87e-06	0.0001	0.0001	-0.03692
2025-07-21 15:21:52	595	5.87e-06	0.0001	0.0001	-0.041297
2025-07-21 15:21:53	596	5.87e-06	0.0001	0.0001	-0.041297
2025-07-21 15:21:54	597	5.87e-06	0.0001	0.0001	-0.041297
2025-07-21 15:21:56	599	5.87e-06	0.0001	0.0001	-0.028166
2025-07-21 15:21:56	599	5.87e-06	0.0001	0.0001	-0.032543
2025-07-21 15:21:58	601	5.87e-06	0.0001	0.0001	-0.023789
2025-07-21 15:21:58	601	5.89e-06	0.0001	0.0001	-0.028166
2025-07-21 15:21:59	602	5.87e-06	0.0001	0.0001	-0.032543
2025-07-21 15:22:00	603	5.87e-06	0.0001	0.0001	-0.032543
2025-07-21 15:22:01	604	5.87e-06	0.0001	0.0001	-0.028166
2025-07-21 15:22:02	605	5.87e-06	0.0001	0.0001	-0.03692
2025-07-21 15:22:03	606	5.87e-06	0.0001	0.0001	-0.028166
2025-07-21 15:22:04	607	5.87e-06	0.0001	0.0001	-0.023789
2025-07-21 15:22:05	608	5.87e-06	0.0001	0.0001	-0.03692
2025-07-21 15:22:06	609	5.87e-06	0.0001	0.0001	-0.032543
2025-07-21 15:22:07	610	5.87e-06	0.0001	0.0001	-0.03692
2025-07-21 15:22:08	611	5.87e-06	0.0001	0.0001	-0.045674
2025-07-21 15:22:09	612	5.87e-06	0.0001	0.0001	-0.032543
2025-07-21 15:22:10	613	5.87e-06	0.0001	0.0001	-0.041297
2025-07-21 15:22:11	614	5.87e-06	0.0001	0.0001	-0.041297
2025-07-21 15:22:12	615	5.87e-06	0.0001	0.0001	-0.023789
2025-07-21 15:22:13	616	5.87e-06	0.0001	0.0001	-0.028166
2025-07-21 15:22:14	617	5.87e-06	0.0001	0.0001	-0.023789
2025-07-21 15:22:15	618	5.87e-06	0.0001	0.0001	-0.03692
2025-07-21 15:22:16	619	5.87e-06	0.0001	0.0001	-0.045674
2025-07-21 15:22:17	620	5.87e-06	0.0001	0.0001	-0.032543
2025-07-21 15:22:18	621	5.87e-06	0.0001	0.0001	-0.028166
2025-07-21 15:22:19	622	5.87e-06	0.0001	0.0001	-0.054427
2025-07-21 15:22:20	623	5.87e-06	0.0001	0.0001	-0.03692
2025-07-21 15:22:21	624	5.87e-06	0.0001	0.0001	-0.028166
2025-07-21 15:22:21	624	5.87e-06	0.0001	0.0001	-0.028166
2025-07-21 15:22:22	625	5.87e-06	0.0001	0.0001	-0.032543
2025-07-21 15:22:23	626	5.87e-06	0.0001	0.0001	-0.028166
2025-07-21 15:22:24	627	5.87e-06	0.0001	0.0001	-0.023789
2025-07-21 15:22:25	628	5.87e-06	0.0001	0.0001	-0.032543
2025-07-21 15:22:26	629	5.87e-06	0.0001	0.0001	-0.028166
2025-07-21 15:22:27	630	5.87e-06	0.0001	0.0001	-0.041297
2025-07-21 15:22:28	631	5.87e-06	0.0001	0.0001	-0.028166
2025-07-21 15:22:29	632	5.87e-06	0.0001	0.0001	-0.03692
2025-07-21 15:22:30	633	5.87e-06	0.0001	0.0001	-0.041297
2025-07-21 15:22:31	634	5.87e-06	0.0001	0.0001	-0.028166
2025-07-21 15:22:32	635	5.87e-06	0.0001	0.0001	-0.03692
2025-07-21 15:22:33	636	5.87e-06	0.0001	0.0001	-0.028166
2025-07-21 15:22:34	637	5.87e-06	0.0001	0.0001	-0.032543
2025-07-21 15:22:35	638	5.87e-06	0.0001	0.0001	-0.03692
2025-07-21 15:22:36	639	5.87e-06	0.0001	0.0001	-0.028166
2025-07-21 15:22:37	640	5.87e-06	0.0001	0.0001	-0.032543
2025-07-21 15:22:38	641	5.87e-06	0.0001	0.0001	-0.028166
2025-07-21 15:22:39	642	5.87e-06	0.0001	0.0001	-0.028166
2025-07-21 15:22:40	643	5.87e-06	0.0001	0.0001	-0.032543
2025-07-21 15:22:41	644	5.87e-06	0.0001	0.0001	-0.028166
2025-07-21 15:22:42	645	5.87e-06	0.0001	0.0001	-0.041297
2025-07-21 15:22:43	646	5.87e-06	0.0001	0.0001	-0.03692
2025-07-21 15:22:44	647	5.87e-06	0.0001	0.0001	-0.045674
2025-07-21 15:22:45	648	5.87e-06	0.0001	0.0001	-0.03692
2025-07-21 15:22:46	649	5.87e-06	0.0001	0.0001	-0.028166
2025-07-21 15:22:47	650	5.87e-06	0.0001	0.0001	-0.032543
2025-07-21 15:22:47	650	5.87e-06	0.0001	0.0001	-0.028166
2025-07-21 15:22:48	651	5.87e-06	0.0001	0.0001	-0.028166
2025-07-21 15:22:49	652	5.87e-06	0.0001	0.0001	-0.032543
2025-07-21 15:22:50	653	5.87e-06	0.0001	0.0001	-0.041297
2025-07-21 15:22:51	654	5.87e-06	0.0001	0.0001	-0.03692
2025-07-21 15:22:52	655	5.87e-06	0.0001	0.0001	-0.03692
2025-07-21 15:22:53	656	5.87e-06	0.0001	0.0001	-0.045674
2025-07-21 15:22:54	657	5.87e-06	0.0001	0.0001	-0.03692
2025-07-21 15:22:55	658	5.87e-06	0.0001	0.0001	-0.045674
2025-07-21 15:22:56	659	5.87e-06	0.0001	0.0001	-0.03692
2025-07-21 15:22:57	660	5.87e-06	0.0001	0.0001	-0.045674
2025-07-21 15:22:58	661	5.87e-06	0.0001	0.0001	-0.023789
2025-07-21 15:22:59	662	5.87e-06	0.0001	0.0001	-0.041297
2025-07-21 15:23:00	663	5.89e-06	0.0001	0.0001	-0.028166
2025-07-21 15:23:01	664	5.87e-06	0.0001	0.0001	-0.032543
2025-07-21 15:23:02	665	5.87e-06	0.0001	0.0001	-0.019412
2025-07-21 15:23:03	666	5.87e-06	0.0001	0.0001	-0.032543
2025-07-21 15:23:04	667	5.87e-06	0.0001	0.0001	-0.03692
2025-07-21 15:23:05	668	5.87e-06	0.0001	0.0001	-0.028166
2025-07-21 15:23:06	669	5.87e-06	0.0001	0.0001	-0.010658
2025-07-21 15:23:07	670	5.87e-06	0.0001	0.0001	-0.03692
2025-07-21 15:23:08	671	5.87e-06	0.0001	0.0001	-0.023789
2025-07-21 15:23:09	672	5.89e-06	0.0001	0.0001	-0.028166
2025-07-21 15:23:10	673	5.87e-06	0.0001	0.0001	-0.03692
2025-07-21 15:23:11	674	5.87e-06	0.0001	0.0001	-0.028166
2025-07-21 15:23:12	675	5.87e-06	0.0001	0.0001	-0.015035
2025-07-21 15:23:13	676	5.87e-06	0.0001	0.0001	-0.045674
2025-07-21 15:23:14	677	5.87e-06	0.0001	0.0001	-0.028166
2025-07-21 15:23:14	677	5.87e-06	0.0001	0.0001	-0.023789
2025-07-21 15:23:16	679	5.87e-06	0.0001	0.0001	-0.028166
2025-07-21 15:23:17	680	5.87e-06	0.0001	0.0001	-0.028166
2025-07-21 15:23:18	681	5.87e-06	0.0001	0.0001	-0.03692
2025-07-21 15:23:19	682	5.87e-06	0.0001	0.0001	-0.023789
2025-07-21 15:23:20	683	5.87e-06	0.0001	0.0001	-0.028166
2025-07-21 15:23:21	684	5.87e-06	0.0001	0.0001	-0.054427
2025-07-21 15:23:22	685	5.87e-06	0.0001	0.0001	-0.028166
2025-07-21 15:23:22	685	5.87e-06	0.0001	0.0001	-0.032543
2025-07-21 15:23:23	686	5.87e-06	0.0001	0.0001	-0.03692
2025-07-21 15:23:24	687	5.87e-06	0.0001	0.0001	-0.03692
2025-07-21 15:23:25	688	5.87e-06	0.0001	0.0001	-0.041297
2025-07-21 15:23:26	689	5.87e-06	0.0001	0.0001	-0.03692
2025-07-21 15:23:27	690	5.87e-06	0.0001	0.0001	-0.041297
2025-07-21 15:23:28	691	5.87e-06	0.0001	0.0001	-0.028166
2025-07-21 15:23:29	692	5.87e-06	0.0001	0.0001	-0.03692
2025-07-21 15:23:30	693	5.87e-06	0.0001	0.0001	-0.041297
2025-07-21 15:23:31	694	5.87e-06	0.0001	0.0001	-0.03692
2025-07-21 15:23:32	695	5.87e-06	0.0001	0.0001	-0.03692
2025-07-21 15:23:33	696	5.87e-06	0.0001	0.0001	-0.032543
2025-07-21 15:23:34	697	5.87e-06	0.0001	0.0001	-0.028166
2025-07-21 15:23:35	698	5.87e-06	0.0001	0.0001	-0.019412
2025-07-21 15:23:36	699	5.87e-06	0.0001	0.0001	-0.019412
2025-07-21 15:23:37	700	5.89e-06	0.0001	0.0001	-0.028166
2025-07-21 15:23:38	701	5.87e-06	0.0001	0.0001	-0.028166
2025-07-21 15:23:39	702	5.87e-06	0.0001	0.0001	-0.023789
2025-07-21 15:23:40	703	5.87e-06	0.0001	0.0001	-0.032543
2025-07-21 15:23:42	705	5.87e-06	0.0001	0.0001	-0.028166
2025-07-21 15:23:43	706	5.89e-06	0.0001	0.0001	-0.03692
2025-07-21 15:23:44	707	5.87e-06	0.0001	0.0001	-0.023789
2025-07-21 15:23:45	708	5.87e-06	0.0001	0.0001	-0.028166
2025-07-21 15:23:46	709	5.87e-06	0.0001	0.0001	-0.023789
2025-07-21 15:23:47	710	5.87e-06	0.0001	0.0001	-0.023789
2025-07-21 15:23:48	711	5.87e-06	0.0001	0.0001	-0.03692
2025-07-21 15:23:48	711	5.87e-06	0.0001	0.0001	-0.019412
2025-07-21 15:23:50	713	5.87e-06	0.0001	0.0001	-0.023789
2025-07-21 15:23:51	714	5.87e-06	0.0001	0.0001	-0.028166
2025-07-21 15:23:52	715	5.87e-06	0.0001	0.0001	-0.028166
2025-07-21 15:23:53	716	5.87e-06	0.0001	0.0001	-0.023789
2025-07-21 15:23:54	717	5.87e-06	0.0001	0.0001	-0.03692
2025-07-21 15:23:55	718	5.87e-06	0.0001	0.0001	-0.023789
2025-07-21 15:23:56	719	5.87e-06	0.0001	0.0001	-0.023789
2025-07-21 15:23:56	719	5.87e-06	0.0001	0.0001	-0.032543
2025-07-21 15:23:58	721	5.87e-06	0.0001	0.0001	-0.028166
2025-07-21 15:23:59	722	5.85e-06	0.0001	0.0001	-0.023789
2025-07-21 15:24:00	723	5.87e-06	0.0001	0.0001	-0.028166
2025-07-21 15:24:01	724	5.87e-06	0.0001	0.0001	-0.032543
2025-07-21 15:24:02	725	5.85e-06	0.0001	0.0001	-0.028166
2025-07-21 15:24:04	727	5.87e-06	0.0001	0.0001	-0.028166
2025-07-21 15:24:04	727	5.87e-06	0.0001	0.0001	-0.032543
2025-07-21 15:24:06	729	5.87e-06	0.0001	0.0001	-0.03692
2025-07-21 15:24:07	730	5.87e-06	0.0001	0.0001	-0.023789
2025-07-21 15:24:08	731	5.87e-06	0.0001	0.0001	-0.03692
2025-07-21 15:24:09	732	5.87e-06	0.0001	0.0001	-0.045674
2025-07-21 15:24:10	733	5.87e-06	0.0001	0.0001	-0.032543
2025-07-21 15:24:11	734	5.87e-06	0.0001	0.0001	-0.03692
2025-07-21 15:24:12	735	5.87e-06	0.0001	0.0001	-0.023789
2025-07-21 15:24:12	735	5.87e-06	0.0001	0.0001	-0.019412
2025-07-21 15:24:14	737	5.87e-06	0.0001	0.0001	-0.03692
2025-07-21 15:24:15	738	5.87e-06	0.0001	0.0001	-0.03692
2025-07-21 15:24:16	739	5.87e-06	0.0001	0.0001	-0.028166
2025-07-21 15:24:17	740	5.87e-06	0.0001	0.0001	-0.019412
2025-07-21 15:24:18	741	5.87e-06	0.0001	0.0001	-0.023789
2025-07-21 15:24:19	742	5.87e-06	0.0001	0.0001	-0.028166
2025-07-21 15:24:20	743	5.87e-06	0.0001	0.0001	-0.028166
2025-07-21 15:24:21	744	5.87e-06	0.0001	0.0001	-0.045674
2025-07-21 15:24:22	745	5.87e-06	0.0001	0.0001	-0.03692
2025-07-21 15:24:23	746	5.87e-06	0.0001	0.0001	-0.023789
2025-07-21 15:24:24	747	5.89e-06	0.0001	0.0001	-0.028166
2025-07-21 15:24:25	748	5.89e-06	0.0001	0.0001	-0.023789
2025-07-21 15:24:26	749	5.87e-06	0.0001	0.0001	-0.028166
2025-07-21 15:24:27	750	5.87e-06	0.0001	0.0001	-0.032543
2025-07-21 15:24:28	751	5.87e-06	0.0001	0.0001	-0.028166
2025-07-21 15:24:29	752	5.87e-06	0.0001	0.0001	-0.03692
2025-07-21 15:24:29	752	5.87e-06	0.0001	0.0001	-0.028166
2025-07-21 15:24:30	753	5.87e-06	0.0001	0.0001	-0.023789
2025-07-21 15:24:32	755	5.87e-06	0.0001	0.0001	-0.032543
2025-07-21 15:24:33	756	5.87e-06	0.0001	0.0001	-0.03692
2025-07-21 15:24:34	757	5.87e-06	0.0001	0.0001	-0.03692
2025-07-21 15:24:35	758	5.89e-06	0.0001	0.0001	-0.032543
2025-07-21 15:24:36	759	5.89e-06	0.0001	0.0001	-0.028166
2025-07-21 15:24:37	760	5.89e-06	0.0001	0.0001	-0.03692
2025-07-21 15:24:38	761	5.87e-06	0.0001	0.0001	-0.028166
2025-07-21 15:24:38	761	5.87e-06	0.0001	0.0001	-0.032543
2025-07-21 15:24:40	763	5.87e-06	0.0001	0.0001	-0.023789
2025-07-21 15:24:41	764	5.87e-06	0.0001	0.0001	-0.03692
2025-07-21 15:24:42	765	5.87e-06	0.0001	0.0001	-0.03692
2025-07-21 15:24:43	766	5.87e-06	0.0001	0.0001	-0.03692
2025-07-21 15:24:44	767	5.87e-06	0.0001	0.0001	-0.028166
2025-07-21 15:24:45	768	5.87e-06	0.0001	0.0001	-0.045674
2025-07-21 15:24:46	769	5.87e-06	0.0001	0.0001	-0.023789
2025-07-21 15:24:46	769	5.87e-06	0.0001	0.0001	-0.03692
2025-07-21 15:24:48	771	5.87e-06	0.0001	0.0001	-0.032543
2025-07-21 15:24:49	772	5.87e-06	0.0001	0.0001	-0.032543
2025-07-21 15:24:50	773	5.87e-06	0.0001	0.0001	-0.032543
2025-07-21 15:24:51	774	5.87e-06	0.0001	0.0001	-0.028166
2025-07-21 15:24:52	775	5.87e-06	0.0001	0.0001	-0.032543
2025-07-21 15:24:53	776	5.87e-06	0.0001	0.0001	-0.03692
2025-07-21 15:24:54	777	5.87e-06	0.0001	0.0001	-0.032543
2025-07-21 15:24:55	778	5.87e-06	0.0001	0.0001	-0.028166
2025-07-21 15:24:55	778	5.87e-06	0.0001	0.0001	-0.03692
2025-07-21 15:24:56	779	5.87e-06	0.0001	0.0001	-0.03692
2025-07-21 15:24:57	780	5.87e-06	0.0001	0.0001	-0.023789
2025-07-21 15:24:58	781	5.87e-06	0.0001	0.0001	-0.032543
2025-07-21 15:24:59	782	5.87e-06	0.0001	0.0001	-0.028166
2025-07-21 15:25:00	783	5.87e-06	0.0001	0.0001	-0.028166
2025-07-21 15:25:01	784	5.87e-06	0.0001	0.0001	-0.019412
2025-07-21 15:25:02	785	5.8e-06	0.0001	0.0001	-0.032543
2025-07-21 15:25:03	786	5.78e-06	0.0001	0.0001	-0.03692
2025-07-21 15:25:04	787	5.76e-06	0.0001	0.0001	-0.032543
2025-07-21 15:25:05	788	5.62e-06	0.0001	0.0001	-0.023789
2025-07-21 15:25:06	789	5.51e-06	0.0001	0.0001	-0.028166
2025-07-21 15:25:07	790	5.49e-06	0.0001	0.0001	-0.041297
2025-07-21 15:25:08	791	5.28e-06	0.0001	0.0001	-0.03692
2025-07-21 15:25:09	792	5.08e-06	8.76	0.0001	-0.045674
2025-07-21 15:25:10	793	5.1e-06	1000	0.0001	-0.019412
2025-07-21 15:25:11	794	5.02e-06	1000	0.0001	-0.032543
2025-07-21 15:25:12	795	5.01e-06	1000	0.0001	-0.032543
2025-07-21 15:25:13	796	4.93e-06	1000	0.0001	-0.023789
2025-07-21 15:25:14	797	4.91e-06	1000	0.0001	-0.03692
2025-07-21 15:25:15	798	4.89e-06	1000	0.0001	-0.028166
2025-07-21 15:25:16	799	4.89e-06	5.37	0.0001	-0.023789
2025-07-21 15:25:17	800	4.81e-06	0.873	0.0001	-0.041297
2025-07-21 15:25:18	801	4.81e-06	0.357	0.0001	-0.03692
2025-07-21 15:25:19	802	4.81e-06	0.183	0.0001	-0.028166
2025-07-21 15:25:20	803	4.81e-06	0.103	0.0001	-0.041297
2025-07-21 15:25:21	804	4.74e-06	0.0629	0.0001	-0.023789
2025-07-21 15:25:22	805	4.72e-06	0.0392	0.0001	-0.032543
2025-07-21 15:25:23	806	4.7e-06	0.0261	0.0001	-0.019412
2025-07-21 15:25:24	807	4.68e-06	0.0158	0.0001	-0.023789
2025-07-21 15:25:25	808	4.66e-06	0.0113	0.0001	-0.03692
2025-07-21 15:25:26	809	4.66e-06	0.00818	0.0001	-0.023789
2025-07-21 15:25:27	810	4.66e-06	0.0061	0.0001	-0.019412
2025-07-21 15:25:28	811	4.6e-06	0.00468	0.0001	-0.032543
2025-07-21 15:25:29	812	4.56e-06	0.00375	0.0001	-0.03692
2025-07-21 15:25:30	813	4.56e-06	0.00313	0.0001	-0.041297
2025-07-21 15:25:31	814	4.56e-06	0.00263	0.0001	-0.032543
2025-07-21 15:25:32	815	4.56e-06	0.00231	0.0001	-0.03692
2025-07-21 15:25:33	816	4.56e-06	0.00203	0.0001	-0.023789
2025-07-21 15:25:34	817	4.56e-06	0.00184	0.0001	-0.028166
2025-07-21 15:25:35	818	4.56e-06	0.00171	0.0001	-0.019412
2025-07-21 15:25:36	819	4.56e-06	0.00158	0.0001	-0.041297
2025-07-21 15:25:37	820	4.58e-06	0.0015	0.0001	-0.023789
2025-07-21 15:25:38	821	4.47e-06	0.00143	0.0001	-0.028166
2025-07-21 15:25:38	821	4.47e-06	0.00139	0.0001	-0.032543
2025-07-21 15:25:39	822	4.47e-06	0.00136	0.0001	-0.032543
2025-07-21 15:25:40	823	4.47e-06	0.00134	0.0001	-0.03692
2025-07-21 15:25:41	824	4.47e-06	0.00132	0.0001	-0.028166
2025-07-21 15:25:42	825	4.47e-06	0.0013	0.0001	-0.041297
2025-07-21 15:25:43	826	4.47e-06	0.00129	0.0001	-0.032543
2025-07-21 15:25:44	827	4.47e-06	0.00128	0.0001	-0.03692
2025-07-21 15:25:45	828	4.47e-06	0.00127	0.0001	-0.041297
2025-07-21 15:25:46	829	4.47e-06	0.00126	0.0001	-0.032543
2025-07-21 15:25:47	830	4.45e-06	0.00124	0.0001	-0.023789
2025-07-21 15:25:48	831	4.47e-06	0.00124	0.0001	-0.028166
2025-07-21 15:25:49	832	4.47e-06	0.00124	0.0001	-0.028166
2025-07-21 15:25:50	833	4.47e-06	0.00123	0.0001	-0.028166
2025-07-21 15:25:51	834	4.47e-06	0.00123	0.0001	-0.03692
2025-07-21 15:25:52	835	4.47e-06	0.00123	0.0001	-0.028166
2025-07-21 15:25:53	836	4.47e-06	0.00123	0.0001	-0.054427
2025-07-21 15:25:54	837	4.47e-06	0.00123	0.0001	-0.03692
2025-07-21 15:25:55	838	4.47e-06	0.00123	0.0001	-0.03692
2025-07-21 15:25:56	839	4.47e-06	0.00128	0.0001	-0.045674
2025-07-21 15:25:57	840	4.47e-06	0.00136	0.0001	-0.023789
2025-07-21 15:25:58	841	1.65e-05	0.00137	0.0001	-0.032543
2025-07-21 15:25:59	842	1.64e-05	0.00106	0.0001	-0.032543
2025-07-21 15:26:00	843	1.29e-05	0.000789	0.0001	-0.028166
2025-07-21 15:26:01	844	1.14e-05	0.000597	0.0001	-0.032543
2025-07-21 15:26:02	845	1.06e-05	0.000461	0.0001	-0.03692
2025-07-21 15:26:03	846	1.02e-05	0.000371	0.0001	-0.03692
2025-07-21 15:26:04	847	1.01e-05	0.000279	0.0001	-0.032543
2025-07-21 15:26:05	848	9.86e-06	0.000229	0.0001	-0.032543
2025-07-21 15:26:06	849	9.77e-06	0.000181	0.0001	-0.03692
2025-07-21 15:26:07	850	9.64e-06	0.000157	0.0001	-0.041297
2025-07-21 15:26:08	851	9.52e-06	0.000137	0.0001	-0.023789
2025-07-21 15:26:09	852	9.46e-06	0.000123	0.0001	-0.019412
2025-07-21 15:26:10	853	9.31e-06	0.000111	0.0001	-0.019412
2025-07-21 15:26:11	854	9.28e-06	0.000102	0.0001	-0.032543
2025-07-21 15:26:12	855	9.25e-06	0.0001	0.0001	-0.015035
2025-07-21 15:26:13	856	9.13e-06	0.0001	0.0001	-0.03692
2025-07-21 15:26:14	857	9.13e-06	0.0001	0.0001	-0.028166
2025-07-21 15:26:15	858	8.98e-06	0.0001	0.0001	-0.028166
2025-07-21 15:26:16	859	8.95e-06	0.0001	0.0001	-0.03692
2025-07-21 15:26:17	860	8.95e-06	0.0001	0.0001	-0.019412
2025-07-21 15:26:18	861	8.83e-06	0.0001	0.0001	-0.032543
2025-07-21 15:26:19	862	8.83e-06	0.0001	0.0001	-0.045674
2025-07-21 15:26:20	863	8.86e-06	0.0001	0.0001	-0.05005
2025-07-21 15:26:20	863	9.4e-06	0.0001	0.0001	-0.023789
2025-07-21 15:26:22	865	9.43e-06	0.0001	0.0001	-0.032543
2025-07-21 15:26:22	865	9.46e-06	0.0001	0.0001	-0.032543
2025-07-21 15:26:23	866	9.49e-06	0.0001	0.000102	-0.023789
2025-07-21 15:26:24	867	9.61e-06	0.0001	0.000105	-0.03692
2025-07-21 15:26:25	868	9.61e-06	0.0001	0.000109	-0.028166
2025-07-21 15:26:26	869	9.58e-06	0.0001	0.00011	-0.028166
2025-07-21 15:26:27	870	9.61e-06	0.0001	0.000112	-0.03692
2025-07-21 15:26:28	871	9.61e-06	0.0001	0.000115	-0.028166
2025-07-21 15:26:29	872	9.61e-06	0.0001	0.000117	-0.032543
2025-07-21 15:26:30	873	9.61e-06	0.0001	0.000121	-0.028166
2025-07-21 15:26:31	874	9.58e-06	0.0001	0.000124	-0.023789
2025-07-21 15:26:32	875	9.61e-06	0.0001	0.000125	-0.028166
2025-07-21 15:26:33	876	9.46e-06	0.0001	0.000128	-0.019412
2025-07-21 15:26:34	877	9.46e-06	0.0001	0.000133	-0.032543
2025-07-21 15:26:35	878	9.43e-06	0.0001	0.00014	-0.03692
2025-07-21 15:26:36	879	9.46e-06	0.0001	0.000141	-0.023789
2025-07-21 15:26:37	880	9.43e-06	0.0001	0.000148	-0.03692
2025-07-21 15:26:38	881	9.46e-06	0.0001	0.000149	-0.032543
2025-07-21 15:26:39	882	9.46e-06	0.0001	0.000154	-0.028166
2025-07-21 15:26:40	883	9.43e-06	0.0001	0.000154	-0.03692
2025-07-21 15:26:41	884	9.46e-06	0.0001	0.000155	-0.023789
2025-07-21 15:26:42	885	9.46e-06	0.0001	0.000159	-0.028166
2025-07-21 15:26:43	886	9.43e-06	0.0001	0.00016	-0.03692
2025-07-21 15:26:44	887	9.46e-06	0.0001	0.000161	-0.032543
2025-07-21 15:26:45	888	9.46e-06	0.0001	0.000163	-0.028166
2025-07-21 15:26:46	889	9.43e-06	0.0001	0.000164	-0.032543
2025-07-21 15:26:46	889	9.31e-06	0.0001	0.000164	-0.032543
2025-07-21 15:26:47	890	9.28e-06	0.0001	0.000166	-0.032543
2025-07-21 15:26:48	891	9.28e-06	0.0001	0.000164	-0.041297
2025-07-21 15:26:49	892	9.28e-06	0.0001	0.000166	-0.032543
2025-07-21 15:26:50	893	9.28e-06	0.0001	0.000166	-0.041297
2025-07-21 15:26:51	894	9.28e-06	0.0001	0.000167	-0.03692
2025-07-21 15:26:52	895	9.28e-06	0.0001	0.00017	-0.032543
2025-07-21 15:26:53	896	9.22e-06	0.0001	0.000168	-0.032543
2025-07-21 15:26:54	897	8.4e-06	0.0001	0.000168	-0.032543
2025-07-21 15:26:55	898	8.31e-06	0.0001	0.000173	-0.041297
2025-07-21 15:26:56	899	7.46e-06	0.0001	0.000183	-0.032543
2025-07-21 15:26:57	900	5.99e-06	0.0001	0.000201	-0.03692
2025-07-21 15:26:58	901	5.8e-06	0.0001	0.000239	-0.032543
2025-07-21 15:26:59	902	5.78e-06	0.0001	0.000269	-0.032543
2025-07-21 15:27:00	903	5.78e-06	0.0001	0.000301	-0.032543
2025-07-21 15:27:01	904	5.68e-06	0.0001	0.000325	-0.041297
2025-07-21 15:27:02	905	5.68e-06	0.0001	0.000353	-0.045674
2025-07-21 15:27:03	906	5.68e-06	0.0001	0.000382	0.011226
2025-07-21 15:27:04	907	5.68e-06	0.0001	0.000415	-0.028166
2025-07-21 15:27:05	908	5.66e-06	0.0001	0.000438	-0.023789
2025-07-21 15:27:06	909	5.58e-06	0.0001	0.000473	-0.023789
2025-07-21 15:27:07	910	5.58e-06	0.0001	0.000498	-0.019412
2025-07-21 15:27:08	911	5.58e-06	0.0001	0.000526	-0.023789
2025-07-21 15:27:09	912	5.58e-06	0.0001	0.000556	-0.045674
2025-07-21 15:27:10	913	5.6e-06	0.0001	0.00058	-0.019412
2025-07-21 15:27:11	914	5.6e-06	0.0001	0.0006	-0.03692
2025-07-21 15:27:12	915	5.58e-06	0.0001	0.000625	-0.028166
2025-07-21 15:27:12	915	5.49e-06	0.0001	0.000648	-0.03692
2025-07-21 15:27:13	916	5.49e-06	0.0001	0.000674	-0.028166
2025-07-21 15:27:14	917	5.49e-06	0.0001	0.000697	-0.028166
2025-07-21 15:27:15	918	5.49e-06	0.0001	0.000719	-0.032543
2025-07-21 15:27:16	919	5.49e-06	0.0001	0.000741	-0.041297
2025-07-21 15:27:17	920	5.49e-06	0.0001	0.00076	-0.023789
2025-07-21 15:27:18	921	5.49e-06	0.0001	0.000777	-0.023789
2025-07-21 15:27:19	922	5.49e-06	0.0001	0.000797	-0.023789
2025-07-21 15:27:20	923	5.49e-06	0.0001	0.000819	-0.023789
2025-07-21 15:27:21	924	5.47e-06	0.0001	0.000838	-0.032543
2025-07-21 15:27:22	925	5.41e-06	0.0001	0.000859	-0.028166
2025-07-21 15:27:23	926	5.39e-06	0.0001	0.00088	-0.03692
2025-07-21 15:27:24	927	5.39e-06	0.0001	0.000904	-0.041297
2025-07-21 15:27:25	928	5.39e-06	0.0001	0.000927	-0.023789
2025-07-21 15:27:26	929	5.39e-06	0.0001	0.000953	-0.023789
2025-07-21 15:27:27	930	5.37e-06	0.0001	0.000976	-0.032543
2025-07-21 15:27:28	931	5.39e-06	0.0001	0.000998	-0.032543
2025-07-21 15:27:29	932	5.39e-06	0.0001	0.00102	-0.028166
2025-07-21 15:27:30	933	5.37e-06	0.0001	0.00104	-0.028166
2025-07-21 15:27:31	934	5.37e-06	0.0001	0.00107	-0.032543
2025-07-21 15:27:32	935	5.37e-06	0.0001	0.00111	-0.019412
2025-07-21 15:27:33	936	5.37e-06	0.0001	0.00115	-0.03692
2025-07-21 15:27:34	937	5.37e-06	0.0001	0.0012	-0.03692
2025-07-21 15:27:35	938	5.35e-06	0.0001	0.00124	-0.032543
2025-07-21 15:27:36	939	5.3e-06	0.0001	0.0013	-0.015035
2025-07-21 15:27:36	939	5.3e-06	0.0001	0.00136	-0.032543
2025-07-21 15:27:38	941	5.28e-06	0.0001	0.00144	-0.019412
2025-07-21 15:27:38	941	5.28e-06	0.0001	0.00155	-0.03692
2025-07-21 15:27:39	942	5.28e-06	0.0001	0.00168	-0.03692
2025-07-21 15:27:40	943	5.28e-06	0.0001	0.00184	-0.023789
2025-07-21 15:27:41	944	5.28e-06	0.0001	0.00205	-0.006281
2025-07-21 15:27:42	945	5.28e-06	0.0001	0.00233	-0.028166
2025-07-21 15:27:43	946	5.28e-06	0.0001	0.00267	-0.019412
2025-07-21 15:27:44	947	5.28e-06	0.0001	0.0032	-0.041297
2025-07-21 15:27:45	948	5.28e-06	0.0001	0.00387	-0.03692
2025-07-21 15:27:46	949	5.3e-06	0.0001	0.00482	-0.028166
2025-07-21 15:27:47	950	5.3e-06	0.0001	0.00682	-0.019412
2025-07-21 15:27:48	951	5.28e-06	0.0001	0.00901	-0.032543
2025-07-21 15:27:49	952	5.28e-06	0.0001	0.0121	-0.019412
2025-07-21 15:27:50	953	5.28e-06	0.0001	0.0162	-0.006281
2025-07-21 15:27:51	954	5.3e-06	0.0001	0.0212	-0.023789
2025-07-21 15:27:52	955	5.28e-06	0.0001	0.0267	-0.019412
2025-07-21 15:27:53	956	5.28e-06	0.0001	0.0324	-0.006281
2025-07-21 15:27:54	957	5.28e-06	0.0001	0.036	-0.006281
2025-07-21 15:27:55	958	5.3e-06	0.0001	0.0389	-0.006281
2025-07-21 15:27:56	959	5.28e-06	0.0001	0.0402	-0.001904
2025-07-21 15:27:57	960	5.3e-06	0.0001	0.0406	0.002472
2025-07-21 15:27:58	961	5.28e-06	0.0001	0.0408	-0.010658
2025-07-21 15:27:59	962	5.28e-06	0.0001	0.0408	-0.001904
2025-07-21 15:28:00	963	5.28e-06	0.0001	0.041	0.002472
2025-07-21 15:28:01	964	5.22e-06	0.0001	0.0413	-0.006281
2025-07-21 15:28:02	965	5.2e-06	0.0001	0.0414	0.002472
2025-07-21 15:28:03	966	5.18e-06	0.0001	0.0416	-0.006281
2025-07-21 15:28:04	967	5.18e-06	0.0001	0.0418	-0.006281
2025-07-21 15:28:05	968	5.18e-06	0.0001	0.0421	0.002472
2025-07-21 15:28:06	969	5.18e-06	0.0001	0.0422	0.002472
2025-07-21 15:28:07	970	5.18e-06	0.0001	0.0425	-0.001904
2025-07-21 15:28:08	971	5.18e-06	0.0001	0.0427	0.002472
2025-07-21 15:28:09	972	5.16e-06	0.0001	0.043	-0.001904
2025-07-21 15:28:10	973	5.18e-06	0.0001	0.0432	0.011226
2025-07-21 15:28:10	973	5.18e-06	0.0001	0.0435	-0.001904
2025-07-21 15:28:11	974	5.18e-06	0.0001	0.0438	-0.006281
2025-07-21 15:28:12	975	5.18e-06	0.0001	0.0442	0.011226
2025-07-21 15:28:13	976	5.18e-06	0.0001	0.0448	0.002472
2025-07-21 15:28:14	977	5.18e-06	0.0001	0.0458	0.006849
2025-07-21 15:28:15	978	5.18e-06	0.0001	0.0473	0.002472
2025-07-21 15:28:16	979	5.18e-06	0.0001	0.0503	0.011226
2025-07-21 15:28:18	981	5.18e-06	0.0001	0.0561	0.015603
2025-07-21 15:28:19	982	5.18e-06	0.0001	0.0709	0.024357
2025-07-21 15:28:20	983	5.18e-06	0.0001	0.0873	0.046242
2025-07-21 15:28:21	984	5.2e-06	0.0001	0.122	0.085634
2025-07-21 15:28:22	985	5.18e-06	0.0001	0.167	0.120649
2025-07-21 15:28:23	986	5.18e-06	0.0001	0.219	0.164418
2025-07-21 15:28:24	987	5.18e-06	0.0001	0.263	0.225695
2025-07-21 15:28:26	989	5.18e-06	0.0001	0.307	0.269464
2025-07-21 15:28:27	990	5.18e-06	0.0001	0.37	0.321987
2025-07-21 15:28:28	991	5.16e-06	0.0001	0.422	0.37451
2025-07-21 15:28:29	992	5.18e-06	0.0001	0.494	0.462048
2025-07-21 15:28:30	993	5.18e-06	0.0001	0.577	0.532079
2025-07-21 15:28:31	994	5.18e-06	0.0001	0.661	0.628371
2025-07-21 15:28:32	995	5.18e-06	0.0001	0.73	0.702778
2025-07-21 15:28:33	996	5.18e-06	0.0001	0.799	0.764055
2025-07-21 15:28:34	997	5.18e-06	0.0001	0.866	0.829708
2025-07-21 15:28:36	999	5.18e-06	0.0001	0.934	0.908493
2025-07-21 15:28:36	999	5.18e-06	0.0001	1.05	1.02667
2025-07-21 15:28:38	1001	5.12e-06	0.0001	1.13	1.07919
2025-07-21 15:28:39	1002	5.08e-06	0.0001	1.23	1.20612
2025-07-21 15:28:40	1003	5.08e-06	0.0001	1.31	1.29366
2025-07-21 15:28:41	1004	5.06e-06	0.0001	1.39	1.36369
2025-07-21 15:28:42	1005	5.08e-06	0.0001	1.48	1.44685
2025-07-21 15:28:43	1006	5.08e-06	0.0001	1.55	1.52126
2025-07-21 15:28:44	1007	5.06e-06	0.0001	1.62	1.60004
2025-07-21 15:28:44	1007	5.06e-06	0.0001	1.69	1.68321
2025-07-21 15:28:46	1009	5.08e-06	0.0001	1.77	1.75324
2025-07-21 15:28:47	1010	5.08e-06	0.0001	1.89	1.88017
2025-07-21 15:28:48	1011	5.08e-06	0.0001	1.97	1.94582
2025-07-21 15:28:49	1012	5.06e-06	0.0001	2.04	2.02461
2025-07-21 15:28:50	1013	5.06e-06	0.0001	2.11	2.07713
2025-07-21 15:28:51	1014	5.08e-06	0.0001	2.18	2.16467
2025-07-21 15:28:52	1015	5.08e-06	0.0001	2.23	2.24345
2025-07-21 15:28:53	1016	5.06e-06	0.0001	2.3	2.31786
2025-07-21 15:28:54	1017	5.06e-06	0.0001	2.37	2.36163
2025-07-21 15:28:55	1018	5.08e-06	0.0001	2.45	2.44916
2025-07-21 15:28:56	1019	5.06e-06	0.0001	2.51	2.49293
2025-07-21 15:28:57	1020	5.08e-06	0.0001	2.57	2.55421
2025-07-21 15:28:58	1021	5.06e-06	0.0001	2.62	2.60236
2025-07-21 15:28:59	1022	5.06e-06	0.0001	2.67	2.6505
2025-07-21 15:29:00	1023	5.08e-06	0.0001	2.72	2.69865
2025-07-21 15:29:01	1024	5.08e-06	0.0001	2.76	2.73804
2025-07-21 15:29:02	1025	5.06e-06	0.0001	2.79	2.77743
2025-07-21 15:29:03	1026	5.06e-06	0.0001	2.84	2.83433
2025-07-21 15:29:04	1027	5.06e-06	0.0001	2.86	2.85622
2025-07-21 15:29:05	1028	5.06e-06	0.0001	2.89	2.89561
2025-07-21 15:29:06	1029	5.08e-06	0.0001	2.91	2.90436
2025-07-21 15:29:07	1030	5.06e-06	0.0001	2.93	2.93063
2025-07-21 15:29:08	1031	5.06e-06	0.0001	2.95	2.97002
2025-07-21 15:29:09	1032	5.06e-06	0.0001	2.97	2.98315
2025-07-21 15:29:10	1033	5.08e-06	0.0001	2.99	3.00066
2025-07-21 15:29:10	1033	5.06e-06	0.0001	3.01	3.02254
2025-07-21 15:29:11	1034	5.08e-06	0.0001	3.02	3.0313
2025-07-21 15:29:12	1035	5.06e-06	0.0001	3.03	3.04005
2025-07-21 15:29:13	1036	5.08e-06	0.0001	3.05	3.06631
2025-07-21 15:29:14	1037	5.06e-06	0.0001	3.07	3.07069
2025-07-21 15:29:15	1038	5.08e-06	0.0001	3.07	3.07069
2025-07-21 15:29:16	1039	5.08e-06	0.0001	3.09	3.10133
2025-07-21 15:29:18	1041	5.06e-06	0.0001	3.11	3.11008
2025-07-21 15:29:18	1041	5.06e-06	0.0001	3.11	3.10133
2025-07-21 15:29:20	1043	5.06e-06	0.0001	3.13	3.11883
2025-07-21 15:29:21	1044	5.06e-06	0.0001	3.15	3.14947
2025-07-21 15:29:22	1045	5.06e-06	0.0001	3.15	3.13196
2025-07-21 15:29:23	1046	5.08e-06	0.0001	3.15	3.14509
2025-07-21 15:29:24	1047	5.06e-06	0.0001	3.15	3.1626
2025-07-21 15:29:25	1048	5.06e-06	0.0001	3.17	3.15822
2025-07-21 15:29:26	1049	5.06e-06	0.0001	3.17	3.17573
2025-07-21 15:29:27	1050	5.08e-06	0.0001	3.17	3.17136
2025-07-21 15:29:28	1051	5.08e-06	0.0001	3.19	3.18449
2025-07-21 15:29:29	1052	5.06e-06	0.0001	3.19	3.18011
2025-07-21 15:29:30	1053	5.06e-06	0.0001	3.19	3.18886
2025-07-21 15:29:31	1054	5.08e-06	0.0001	3.2	3.20637
2025-07-21 15:29:32	1055	5.06e-06	0.0001	3.22	3.20199
2025-07-21 15:29:34	1057	5.06e-06	0.0001	3.21	3.21513
2025-07-21 15:29:35	1058	5.08e-06	0.0001	3.21	3.2195
2025-07-21 15:29:35	1058	5.06e-06	0.0001	3.21	3.2195
2025-07-21 15:29:36	1059	5.06e-06	0.0001	3.21	3.22826
2025-07-21 15:29:37	1060	5.08e-06	0.0001	3.21	3.24576
2025-07-21 15:29:38	1061	5.06e-06	0.0001	3.23	3.22826
2025-07-21 15:29:39	1062	5.06e-06	0.0001	3.23	3.23263
2025-07-21 15:29:40	1063	5.06e-06	0.0001	3.24	3.23263
2025-07-21 15:29:42	1065	5.08e-06	0.0001	3.24	3.25014
2025-07-21 15:29:43	1066	5.08e-06	0.0001	3.24	3.23701
2025-07-21 15:29:44	1067	5.06e-06	0.0001	3.24	3.25014
2025-07-21 15:29:44	1067	5.08e-06	0.0001	3.24	3.25889
2025-07-21 15:29:45	1068	5.06e-06	0.0001	3.24	3.25014
2025-07-21 15:29:46	1069	5.06e-06	0.0001	3.23	3.25014
2025-07-21 15:29:47	1070	5.08e-06	0.0001	3.24	3.26327
2025-07-21 15:29:48	1071	5.06e-06	0.0001	3.24	3.25889
2025-07-21 15:29:49	1072	5.06e-06	0.0001	3.25	3.26327
2025-07-21 15:29:50	1073	5.06e-06	0.0001	3.25	3.25889
2025-07-21 15:29:51	1074	5.06e-06	0.0001	3.25	3.26765
2025-07-21 15:29:52	1075	5.06e-06	0.0001	3.25	3.25889
2025-07-21 15:29:53	1076	5.08e-06	0.0001	3.25	3.26327
2025-07-21 15:29:54	1077	5.06e-06	0.0001	3.25	3.26765
2025-07-21 15:29:55	1078	5.06e-06	0.0001	3.25	3.26765
2025-07-21 15:29:56	1079	5.08e-06	0.0001	3.25	3.27203
2025-07-21 15:29:57	1080	5.06e-06	0.0001	3.25	3.26765
2025-07-21 15:29:58	1081	5.08e-06	0.0001	3.25	3.28078
2025-07-21 15:29:59	1082	5.06e-06	0.0001	3.25	3.26765
2025-07-21 15:30:00	1083	5.06e-06	0.0001	3.25	3.26327
2025-07-21 15:30:01	1084	5.06e-06	0.0001	3.25	3.26327
2025-07-21 15:30:02	1085	4.97e-06	0.0001	3.25	3.26327
2025-07-21 15:30:03	1086	4.99e-06	0.0001	3.25	3.26765
2025-07-21 15:30:04	1087	4.99e-06	0.0001	3.25	3.26327
2025-07-21 15:30:05	1088	4.97e-06	0.0001	3.25	3.26327
2025-07-21 15:30:06	1089	4.99e-06	0.0001	3.25	3.25014
2025-07-21 15:30:07	1090	4.97e-06	0.0001	3.25	3.25889
2025-07-21 15:30:08	1091	4.97e-06	0.0001	3.24	3.26327
2025-07-21 15:30:09	1092	4.97e-06	0.0001	3.24	3.25889
2025-07-21 15:30:10	1093	4.99e-06	0.0001	3.24	3.25889
2025-07-21 15:30:11	1094	4.97e-06	0.0001	3.24	3.27203
2025-07-21 15:30:12	1095	4.99e-06	0.0001	3.24	3.26327
2025-07-21 15:30:13	1096	4.97e-06	0.0001	3.24	3.25452
2025-07-21 15:30:14	1097	4.97e-06	0.0001	3.24	3.25452
2025-07-21 15:30:15	1098	4.97e-06	0.0001	3.24	3.25889
2025-07-21 15:30:16	1099	4.97e-06	0.0001	3.24	3.27203
2025-07-21 15:30:17	1100	4.97e-06	0.0001	3.24	3.25889
2025-07-21 15:30:18	1101	4.97e-06	0.0001	3.24	3.27203
2025-07-21 15:30:18	1101	4.97e-06	0.0001	3.24	3.26765
2025-07-21 15:30:19	1102	4.99e-06	0.0001	3.24	3.25452
2025-07-21 15:30:20	1103	4.99e-06	0.0001	3.21	3.27203
2025-07-21 15:30:21	1104	4.97e-06	0.0001	3.21	3.25889
2025-07-21 15:30:22	1105	4.97e-06	0.0001	3.21	3.27203
2025-07-21 15:30:23	1106	4.97e-06	0.0001	3.21	3.25889
2025-07-21 15:30:24	1107	4.97e-06	0.0001	3.21	3.25889
2025-07-21 15:30:25	1108	4.97e-06	0.0001	3.21	3.26765
2025-07-21 15:30:26	1109	4.97e-06	0.0001	3.21	3.25452
2025-07-21 15:30:27	1110	4.97e-06	0.0001	3.21	3.25452
2025-07-21 15:30:28	1111	4.97e-06	0.0001	3.21	3.28078
2025-07-21 15:30:29	1112	4.97e-06	0.0001	3.21	3.25889
2025-07-21 15:30:30	1113	4.97e-06	0.0001	3.21	3.26327
2025-07-21 15:30:31	1114	4.97e-06	0.0001	3.21	3.25889
2025-07-21 15:30:32	1115	4.97e-06	0.0001	3.21	3.26765
2025-07-21 15:30:33	1116	4.99e-06	0.0001	3.21	3.26765
2025-07-21 15:30:34	1117	4.97e-06	0.0001	3.21	3.27203
2025-07-21 15:30:35	1118	4.99e-06	0.0001	3.21	3.26765
2025-07-21 15:30:36	1119	4.97e-06	0.0001	3.21	3.26765
2025-07-21 15:30:37	1120	4.97e-06	0.0001	3.21	3.26765
2025-07-21 15:30:38	1121	4.99e-06	0.0001	3.21	3.26765
2025-07-21 15:30:39	1122	4.97e-06	0.0001	3.21	3.25014
2025-07-21 15:30:40	1123	4.97e-06	0.0001	3.19	3.24576
2025-07-21 15:30:41	1124	4.99e-06	0.0001	3.19	3.26327
2025-07-21 15:30:42	1125	4.99e-06	0.0001	3.19	3.26327
2025-07-21 15:30:43	1126	4.97e-06	0.0001	3.19	3.24139
2025-07-21 15:30:44	1127	4.99e-06	0.0001	3.19	3.25889
2025-07-21 15:30:44	1127	4.97e-06	0.0001	3.19	3.26327
2025-07-21 15:30:45	1128	4.97e-06	0.0001	3.19	3.26765
2025-07-21 15:30:46	1129	4.97e-06	0.0001	3.19	3.27203
2025-07-21 15:30:47	1130	4.97e-06	0.0001	3.19	3.25889
2025-07-21 15:30:48	1131	4.97e-06	0.0001	3.19	3.26327
2025-07-21 15:30:49	1132	4.97e-06	0.0001	3.19	3.25452
2025-07-21 15:30:50	1133	4.97e-06	0.0001	3.19	3.27203
2025-07-21 15:30:51	1134	4.97e-06	0.0001	3.19	3.25889
2025-07-21 15:30:52	1135	4.97e-06	0.0001	3.19	3.26327
2025-07-21 15:30:53	1136	4.97e-06	0.0001	3.19	3.25452
2025-07-21 15:30:54	1137	4.97e-06	0.0001	3.19	3.25452
2025-07-21 15:30:55	1138	4.97e-06	0.0001	3.19	3.25889
2025-07-21 15:30:56	1139	4.97e-06	0.0001	3.19	3.25452
2025-07-21 15:30:57	1140	4.97e-06	0.0001	3.17	3.24576
2025-07-21 15:30:58	1141	4.97e-06	0.0001	3.17	3.26327
2025-07-21 15:30:59	1142	4.97e-06	0.0001	3.17	3.24576
2025-07-21 15:31:00	1143	4.97e-06	0.0001	3.17	3.25014
2025-07-21 15:31:01	1144	4.97e-06	0.0001	3.17	3.24139
2025-07-21 15:31:02	1145	4.97e-06	0.0001	3.17	3.25014
2025-07-21 15:31:03	1146	4.97e-06	0.0001	3.17	3.23701
2025-07-21 15:31:04	1147	4.99e-06	0.0001	3.15	3.22388
2025-07-21 15:31:05	1148	4.97e-06	0.0001	3.15	3.22388
2025-07-21 15:31:06	1149	4.97e-06	0.0001	3.15	3.22388
2025-07-21 15:31:07	1150	4.99e-06	0.0001	3.15	3.2195
2025-07-21 15:31:08	1151	4.97e-06	0.0001	3.15	3.23263
2025-07-21 15:31:09	1152	4.97e-06	0.0001	3.15	3.21513
2025-07-21 15:31:09	1152	4.97e-06	0.0001	3.14	3.21513
2025-07-21 15:31:10	1153	4.97e-06	0.0001	3.13	3.20637
2025-07-21 15:31:11	1154	4.99e-06	0.0001	3.13	3.21075
2025-07-21 15:31:12	1155	4.97e-06	0.0001	3.13	3.19762
2025-07-21 15:31:13	1156	4.97e-06	0.0001	3.13	3.2195
2025-07-21 15:31:14	1157	4.97e-06	0.0001	3.13	3.21075
2025-07-21 15:31:15	1158	4.99e-06	0.0001	3.13	3.20199
2025-07-21 15:31:16	1159	4.97e-06	0.0001	3.11	3.20199
2025-07-21 15:31:17	1160	4.97e-06	0.0001	3.11	3.19324
2025-07-21 15:31:18	1161	4.97e-06	0.0001	3.11	3.20199
2025-07-21 15:31:19	1162	4.99e-06	0.0001	3.11	3.18886
2025-07-21 15:31:20	1163	4.97e-06	0.0001	3.1	3.18886
2025-07-21 15:31:21	1164	4.97e-06	0.0001	3.09	3.19762
2025-07-21 15:31:22	1165	4.97e-06	0.0001	3.09	3.18449
2025-07-21 15:31:23	1166	4.97e-06	0.0001	3.09	3.16698
2025-07-21 15:31:24	1167	4.97e-06	0.0001	3.07	3.1626
2025-07-21 15:31:25	1168	4.97e-06	0.0001	3.06	3.1626
2025-07-21 15:31:26	1169	4.97e-06	0.0001	3.06	3.14509
2025-07-21 15:31:27	1170	4.97e-06	0.0001	3.05	3.14509
2025-07-21 15:31:28	1171	4.97e-06	0.0001	3.04	3.12759
2025-07-21 15:31:29	1172	4.97e-06	0.0001	3.02	3.12321
2025-07-21 15:31:30	1173	4.97e-06	0.0001	3.02	3.1057
2025-07-21 15:31:31	1174	4.97e-06	0.0001	3	3.09257
2025-07-21 15:31:32	1175	4.97e-06	0.0001	3	3.07506
2025-07-21 15:31:33	1176	4.97e-06	0.0001	2.98	3.06631
2025-07-21 15:31:34	1177	4.99e-06	0.0001	2.97	3.04005
2025-07-21 15:31:34	1177	4.97e-06	0.0001	2.95	3.01816
2025-07-21 15:31:35	1178	4.99e-06	0.0001	2.93	2.99628
2025-07-21 15:31:36	1179	4.97e-06	0.0001	2.91	2.97439
2025-07-21 15:31:37	1180	4.97e-06	0.0001	2.88	2.93938
2025-07-21 15:31:38	1181	4.97e-06	0.0001	2.87	2.93063
2025-07-21 15:31:39	1182	4.99e-06	0.0001	2.84	2.90436
2025-07-21 15:31:40	1183	4.99e-06	0.0001	2.82	2.86935
2025-07-21 15:31:41	1184	4.97e-06	0.0001	2.79	2.84309
2025-07-21 15:31:42	1185	4.97e-06	0.0001	2.76	2.80807
2025-07-21 15:31:43	1186	4.97e-06	0.0001	2.73	2.79494
2025-07-21 15:31:44	1187	4.97e-06	0.0001	2.71	2.75117
2025-07-21 15:31:45	1188	4.97e-06	0.0001	2.69	2.7468
2025-07-21 15:31:46	1189	4.97e-06	0.0001	2.67	2.70303
2025-07-21 15:31:47	1190	4.97e-06	0.0001	2.64	2.69427
2025-07-21 15:31:48	1191	4.97e-06	0.0001	2.62	2.68552
2025-07-21 15:31:49	1192	4.97e-06	0.0001	2.61	2.65926
2025-07-21 15:31:50	1193	4.97e-06	0.0001	2.61	2.65488
2025-07-21 15:31:51	1194	4.97e-06	0.0001	2.59	2.633
2025-07-21 15:31:52	1195	4.97e-06	0.0001	2.58	2.61986
2025-07-21 15:31:53	1196	4.97e-06	0.0001	2.56	2.61549
2025-07-21 15:31:54	1197	4.97e-06	0.0001	2.56	2.59798
2025-07-21 15:31:55	1198	4.97e-06	0.0001	2.55	2.61549
2025-07-21 15:31:56	1199	4.97e-06	0.0001	2.55	2.60236
2025-07-21 15:31:57	1200	4.97e-06	0.0001	2.53	2.60236
2025-07-21 15:31:58	1201	4.97e-06	0.0001	2.53	2.58047
2025-07-21 15:31:59	1202	4.97e-06	0.0001	2.53	2.5761
2025-07-21 15:32:00	1203	4.97e-06	0.0001	2.52	2.58047
2025-07-21 15:32:00	1203	4.97e-06	0.0001	2.52	2.57172
2025-07-21 15:32:01	1204	4.97e-06	0.0001	2.52	2.58047
2025-07-21 15:32:02	1205	4.97e-06	0.0001	2.52	2.5761
2025-07-21 15:32:03	1206	4.97e-06	0.0001	2.51	2.5761
2025-07-21 15:32:04	1207	4.97e-06	0.0001	2.5	2.56297
2025-07-21 15:32:05	1208	4.97e-06	0.0001	2.5	2.56734
2025-07-21 15:32:06	1209	4.97e-06	0.0001	2.5	2.56734
2025-07-21 15:32:07	1210	4.99e-06	0.0001	2.5	2.54983
2025-07-21 15:32:08	1211	4.97e-06	0.0001	2.5	2.55421
2025-07-21 15:32:09	1212	4.97e-06	0.0001	2.5	2.55421
2025-07-21 15:32:10	1213	4.97e-06	0.0001	2.49	2.55421
2025-07-21 15:32:11	1214	4.97e-06	0.0001	2.49	2.55421
2025-07-21 15:32:12	1215	4.97e-06	0.0001	2.49	2.54108
2025-07-21 15:32:13	1216	4.97e-06	0.0001	2.49	2.55421
2025-07-21 15:32:14	1217	4.97e-06	0.0001	2.49	2.54983
2025-07-21 15:32:15	1218	4.97e-06	0.0001	2.49	2.54546
2025-07-21 15:32:16	1219	4.97e-06	0.0001	2.49	2.54546
2025-07-21 15:32:17	1220	4.97e-06	0.0001	2.49	2.5367
2025-07-21 15:32:18	1221	4.97e-06	0.0001	2.49	2.53233
2025-07-21 15:32:19	1222	4.97e-06	0.0001	2.49	2.53233
2025-07-21 15:32:20	1223	4.97e-06	0.0001	2.47	2.5367
2025-07-21 15:32:21	1224	4.97e-06	0.0001	2.47	2.54108
2025-07-21 15:32:22	1225	4.97e-06	0.0001	2.47	2.52795
2025-07-21 15:32:23	1226	4.97e-06	0.0001	2.47	2.54546
2025-07-21 15:32:24	1227	4.97e-06	0.0001	2.47	2.53233
2025-07-21 15:32:25	1228	4.97e-06	0.0001	2.47	2.55859
2025-07-21 15:32:26	1229	4.97e-06	0.0001	2.47	2.53233
2025-07-21 15:32:27	1230	4.97e-06	0.0001	2.47	2.52357
2025-07-21 15:32:28	1231	4.97e-06	0.0001	2.46	2.5192
2025-07-21 15:32:29	1232	4.97e-06	0.0001	2.46	2.5192
2025-07-21 15:32:30	1233	4.97e-06	0.0001	2.46	2.51482
2025-07-21 15:32:31	1234	4.97e-06	0.0001	2.46	2.51044
2025-07-21 15:32:32	1235	4.97e-06	0.0001	2.44	2.51044
2025-07-21 15:32:33	1236	4.97e-06	0.0001	2.44	2.51044
2025-07-21 15:32:34	1237	4.99e-06	0.0001	2.44	2.50606
2025-07-21 15:32:35	1238	4.97e-06	0.0001	2.43	2.50169
2025-07-21 15:32:36	1239	4.97e-06	0.0001	2.43	2.49293
2025-07-21 15:32:37	1240	4.97e-06	0.0001	2.43	2.49293
2025-07-21 15:32:38	1241	4.97e-06	0.0001	2.43	2.49731
2025-07-21 15:32:39	1242	4.97e-06	0.0001	2.41	2.48856
2025-07-21 15:32:40	1243	4.97e-06	0.0001	2.41	2.49731
2025-07-21 15:32:41	1244	4.97e-06	0.0001	2.41	2.48856
2025-07-21 15:32:42	1245	4.97e-06	0.0001	2.41	2.48418
2025-07-21 15:32:43	1246	4.99e-06	0.0001	2.4	2.4798
2025-07-21 15:32:44	1247	4.97e-06	0.0001	2.4	2.47543
2025-07-21 15:32:45	1248	4.97e-06	0.0001	2.4	2.48856
2025-07-21 15:32:46	1249	4.97e-06	0.0001	2.4	2.48418
2025-07-21 15:32:47	1250	4.97e-06	0.0001	2.4	2.47105
2025-07-21 15:32:48	1251	4.97e-06	0.0001	2.38	2.47543
2025-07-21 15:32:49	1252	4.97e-06	0.0001	2.38	2.46667
2025-07-21 15:32:51	1254	4.97e-06	0.0001	2.38	2.47543
2025-07-21 15:32:51	1254	4.97e-06	0.0001	2.38	2.45792
2025-07-21 15:32:52	1255	4.97e-06	0.0001	2.37	2.46667
2025-07-21 15:32:53	1256	4.97e-06	0.0001	2.37	2.4623
2025-07-21 15:32:54	1257	4.97e-06	0.0001	2.37	2.4623
2025-07-21 15:32:55	1258	4.97e-06	0.0001	2.37	2.45354
2025-07-21 15:32:56	1259	4.97e-06	0.0001	2.35	2.45792
2025-07-21 15:32:57	1260	4.97e-06	0.0001	2.35	2.44916
2025-07-21 15:32:58	1261	4.97e-06	0.0001	2.35	2.44479
2025-07-21 15:32:59	1262	4.97e-06	0.0001	2.35	2.45354
2025-07-21 15:33:00	1263	4.99e-06	0.0001	2.35	2.4623
2025-07-21 15:33:02	1265	4.99e-06	0.0001	2.34	2.44041
2025-07-21 15:33:03	1266	4.97e-06	0.0001	2.34	2.44479
2025-07-21 15:33:04	1267	4.99e-06	0.0001	2.34	2.44916
2025-07-21 15:33:05	1268	4.97e-06	0.0001	2.34	2.44041
2025-07-21 15:33:06	1269	4.97e-06	0.0001	2.34	2.42728
2025-07-21 15:33:07	1270	4.97e-06	0.0001	2.32	2.43603
2025-07-21 15:33:08	1271	4.97e-06	0.0001	2.32	2.44479
2025-07-21 15:33:09	1272	4.97e-06	0.0001	2.32	2.44916
2025-07-21 15:33:10	1273	4.97e-06	0.0001	2.32	2.45792
2025-07-21 15:33:11	1274	4.97e-06	0.0001	2.32	2.41853
2025-07-21 15:33:12	1275	4.97e-06	0.0001	2.31	2.42728
2025-07-21 15:33:13	1276	4.97e-06	0.0001	2.31	2.41415
2025-07-21 15:33:14	1277	4.97e-06	0.0001	2.31	2.4229
2025-07-21 15:33:15	1278	4.97e-06	0.0001	2.31	2.43166
2025-07-21 15:33:16	1279	4.97e-06	0.0001	2.31	2.41853
2025-07-21 15:33:17	1280	4.97e-06	0.0001	2.31	2.4229
2025-07-21 15:33:18	1281	4.97e-06	0.0001	2.29	2.4054
2025-07-21 15:33:19	1282	4.97e-06	0.0001	2.29	2.4054
2025-07-21 15:33:20	1283	4.97e-06	0.0001	2.29	2.40102
2025-07-21 15:33:21	1284	4.97e-06	0.0001	2.29	2.41415
2025-07-21 15:33:22	1285	4.97e-06	0.0001	2.29	2.4054
2025-07-21 15:33:23	1286	4.97e-06	0.0001	2.29	2.40977
2025-07-21 15:33:24	1287	4.97e-06	0.0001	2.28	2.41415
2025-07-21 15:33:25	1288	4.97e-06	0.0001	2.28	2.41853
2025-07-21 15:33:26	1289	4.97e-06	0.0001	2.28	2.4229
2025-07-21 15:33:27	1290	4.97e-06	0.0001	2.28	2.4054
2025-07-21 15:33:28	1291	4.97e-06	0.0001	2.28	2.4054
2025-07-21 15:33:29	1292	4.97e-06	0.0001	2.28	2.39664
2025-07-21 15:33:30	1293	4.97e-06	0.0001	2.28	2.4054
2025-07-21 15:33:31	1294	4.99e-06	0.0001	2.26	2.40102
2025-07-21 15:33:32	1295	4.97e-06	0.0001	2.26	2.40102
2025-07-21 15:33:33	1296	4.97e-06	0.0001	2.26	2.4054
2025-07-21 15:33:33	1296	4.97e-06	0.0001	2.26	2.37914
2025-07-21 15:33:34	1297	4.97e-06	0.0001	2.26	2.4054
2025-07-21 15:33:35	1298	4.97e-06	0.0001	2.26	2.40102
2025-07-21 15:33:36	1299	4.97e-06	0.0001	2.26	2.38351
2025-07-21 15:33:37	1300	4.97e-06	0.0001	2.26	2.39664
2025-07-21 15:33:38	1301	4.99e-06	0.0001	2.25	2.39664
2025-07-21 15:33:39	1302	4.97e-06	0.0001	2.25	2.38789
2025-07-21 15:33:41	1304	4.97e-06	0.0001	2.25	2.37914
2025-07-21 15:33:41	1304	4.99e-06	0.0001	2.25	2.38351
2025-07-21 15:33:42	1305	4.97e-06	0.0001	2.25	2.37914
2025-07-21 15:33:43	1306	4.97e-06	0.0001	2.24	2.38351
2025-07-21 15:33:44	1307	4.97e-06	0.0001	2.24	2.38789
2025-07-21 15:33:45	1308	4.97e-06	0.0001	2.24	2.39664
2025-07-21 15:33:46	1309	4.97e-06	0.0001	2.24	2.37038
2025-07-21 15:33:48	1311	4.97e-06	0.0001	2.24	2.37038
2025-07-21 15:33:49	1312	4.97e-06	0.0001	2.24	2.36163
2025-07-21 15:33:50	1313	4.97e-06	0.0001	2.23	2.36163
2025-07-21 15:33:50	1313	4.97e-06	0.0001	2.22	2.35725
2025-07-21 15:33:51	1314	4.97e-06	0.0001	2.22	2.366
2025-07-21 15:33:52	1315	4.89e-06	0.0001	2.23	2.366
2025-07-21 15:33:53	1316	4.87e-06	0.0001	2.22	2.36163
2025-07-21 15:33:54	1317	4.87e-06	0.0001	2.22	2.35287
2025-07-21 15:33:56	1319	4.87e-06	0.0001	2.22	2.35287
2025-07-21 15:33:57	1320	4.87e-06	0.0001	2.22	2.37476
2025-07-21 15:33:58	1321	4.87e-06	0.0001	2.22	2.36163
2025-07-21 15:33:58	1321	4.89e-06	0.0001	2.22	2.35287
2025-07-21 15:33:59	1322	4.87e-06	0.0001	2.21	2.35287
2025-07-21 15:34:00	1323	4.87e-06	0.0001	2.21	2.3485
2025-07-21 15:34:02	1325	4.87e-06	0.0001	2.21	2.35287
2025-07-21 15:34:03	1326	4.87e-06	0.0001	2.21	2.35287
2025-07-21 15:34:04	1327	4.87e-06	0.0001	2.21	2.34412
2025-07-21 15:34:05	1328	4.87e-06	0.0001	2.21	2.33974
2025-07-21 15:34:06	1329	4.87e-06	0.0001	2.21	2.35287
2025-07-21 15:34:07	1330	4.87e-06	0.0001	2.2	2.3485
2025-07-21 15:34:07	1330	4.87e-06	0.0001	2.2	2.33974
2025-07-21 15:34:08	1331	4.87e-06	0.0001	2.2	2.3485
2025-07-21 15:34:10	1333	4.87e-06	0.0001	2.2	2.3485
2025-07-21 15:34:11	1334	4.87e-06	0.0001	2.2	2.33537
2025-07-21 15:34:12	1335	4.87e-06	0.0001	2.2	2.34412
2025-07-21 15:34:13	1336	4.85e-06	0.0001	2.2	2.33099
2025-07-21 15:34:14	1337	4.87e-06	0.0001	2.19	2.34412
2025-07-21 15:34:15	1338	4.87e-06	0.0001	2.19	2.33099
2025-07-21 15:34:15	1338	4.87e-06	0.0001	2.19	2.33537
2025-07-21 15:34:16	1339	4.87e-06	0.0001	2.19	2.33099
2025-07-21 15:34:18	1341	4.87e-06	0.0001	2.19	2.33099
2025-07-21 15:34:19	1342	4.87e-06	0.0001	2.19	2.33537
2025-07-21 15:34:20	1343	4.87e-06	0.0001	2.18	2.33537
2025-07-21 15:34:21	1344	4.89e-06	0.0001	2.18	2.31786
2025-07-21 15:34:22	1345	4.87e-06	0.0001	2.18	2.33099
2025-07-21 15:34:23	1346	4.85e-06	0.0001	2.18	2.31786
2025-07-21 15:34:24	1347	4.87e-06	0.0001	2.18	2.33537
2025-07-21 15:34:24	1347	4.87e-06	0.0001	2.18	2.32224
2025-07-21 15:34:25	1348	4.85e-06	0.0001	2.18	2.33974
2025-07-21 15:34:26	1349	4.87e-06	0.0001	2.18	2.31786
2025-07-21 15:34:27	1350	4.87e-06	0.0001	2.18	2.3091
2025-07-21 15:34:28	1351	4.87e-06	0.0001	2.18	2.31786
2025-07-21 15:34:29	1352	4.87e-06	0.0001	2.18	2.31348
2025-07-21 15:34:30	1353	4.87e-06	0.0001	2.17	2.31348
2025-07-21 15:34:31	1354	4.89e-06	0.0001	2.17	2.30473
2025-07-21 15:34:32	1355	4.87e-06	0.0001	2.17	2.31786
2025-07-21 15:34:33	1356	4.87e-06	0.0001	2.17	2.28722
2025-07-21 15:34:34	1357	4.85e-06	0.0001	2.16	2.2916
2025-07-21 15:34:35	1358	4.87e-06	0.0001	2.15	2.27409
2025-07-21 15:34:36	1359	4.87e-06	0.0001	2.14	2.27847
2025-07-21 15:34:37	1360	4.87e-06	0.0001	2.14	2.25658
2025-07-21 15:34:38	1361	4.87e-06	0.0001	2.13	2.24783
2025-07-21 15:34:39	1362	4.87e-06	0.0001	2.12	2.26096
2025-07-21 15:34:40	1363	4.87e-06	0.0001	2.11	2.2347
2025-07-21 15:34:41	1364	4.87e-06	0.0001	2.11	2.2347
2025-07-21 15:34:42	1365	4.87e-06	0.0001	2.11	2.23032
2025-07-21 15:34:43	1366	4.87e-06	0.0001	2.11	2.23032
2025-07-21 15:34:44	1367	4.87e-06	0.0001	2.11	2.22594
2025-07-21 15:34:45	1368	4.87e-06	0.0001	2.11	2.24345
2025-07-21 15:34:46	1369	4.87e-06	0.0001	2.1	2.23032
2025-07-21 15:34:47	1370	4.87e-06	0.0001	2.11	2.23032
2025-07-21 15:34:48	1371	4.87e-06	0.0001	2.1	2.2347
2025-07-21 15:34:49	1372	4.87e-06	0.0001	2.1	2.23032
2025-07-21 15:34:49	1372	4.87e-06	0.0001	2.1	2.2347
2025-07-21 15:34:50	1373	4.87e-06	0.0001	2.1	2.22594
2025-07-21 15:34:51	1374	4.85e-06	0.0001	2.1	2.22157
2025-07-21 15:34:52	1375	4.87e-06	0.0001	2.1	2.21719
2025-07-21 15:34:53	1376	4.87e-06	0.0001	2.1	2.22594
2025-07-21 15:34:54	1377	4.85e-06	0.0001	2.1	2.23032
2025-07-21 15:34:55	1378	4.87e-06	0.0001	2.1	2.23032
2025-07-21 15:34:56	1379	4.87e-06	0.0001	2.1	2.21719
2025-07-21 15:34:57	1380	4.87e-06	0.0001	2.1	2.2347
2025-07-21 15:34:58	1381	4.87e-06	0.0001	2.1	2.22157
2025-07-21 15:34:59	1382	4.87e-06	0.0001	2.1	2.23032
2025-07-21 15:35:00	1383	4.87e-06	0.0001	2.09	2.22594
2025-07-21 15:35:01	1384	4.87e-06	0.0001	2.09	2.22594
2025-07-21 15:35:02	1385	4.87e-06	0.0001	2.09	2.21281
2025-07-21 15:35:03	1386	4.85e-06	0.0001	2.09	2.20844
2025-07-21 15:35:04	1387	4.87e-06	0.0001	2.09	2.20844
2025-07-21 15:35:05	1388	4.87e-06	0.0001	2.09	2.21719
2025-07-21 15:35:06	1389	4.87e-06	0.0001	2.09	2.21719
2025-07-21 15:35:07	1390	4.87e-06	0.0001	2.09	2.21719
2025-07-21 15:35:08	1391	4.87e-06	0.0001	2.09	2.22157
2025-07-21 15:35:09	1392	4.87e-06	0.0001	2.09	2.21281
2025-07-21 15:35:10	1393	4.87e-06	0.0001	2.09	2.1953
2025-07-21 15:35:11	1394	4.87e-06	0.0001	2.09	2.21281
2025-07-21 15:35:12	1395	4.87e-06	0.0001	2.08	2.2347
2025-07-21 15:35:13	1396	4.87e-06	0.0001	2.08	2.1953
2025-07-21 15:35:14	1397	4.79e-06	0.0001	2.08	2.19968
2025-07-21 15:35:15	1398	4.68e-06	0.0001	2.08	2.19968
2025-07-21 15:35:15	1398	4.66e-06	0.0001	2.08	2.1953
2025-07-21 15:35:16	1399	4.6e-06	0.0001	2.08	2.23032
2025-07-21 15:35:17	1400	4.56e-06	0.0001	2.08	2.20406
2025-07-21 15:35:18	1401	4.56e-06	0.0001	2.08	2.19968
2025-07-21 15:35:19	1402	4.56e-06	0.000154	2.08	2.20844
2025-07-21 15:35:20	1403	4.56e-06	0.00028	2.08	2.20844
2025-07-21 15:35:21	1404	4.5e-06	0.000409	2.08	2.1953
2025-07-21 15:35:22	1405	4.47e-06	0.000527	2.08	2.20844
2025-07-21 15:35:23	1406	4.47e-06	0.000644	2.08	2.19093
2025-07-21 15:35:24	1407	4.47e-06	0.000744	2.08	2.1953
2025-07-21 15:35:25	1408	4.47e-06	0.000838	2.08	2.20844
2025-07-21 15:35:26	1409	4.47e-06	0.000923	2.08	2.19093
2025-07-21 15:35:27	1410	4.47e-06	0.001	2.08	2.20406
2025-07-21 15:35:28	1411	4.47e-06	0.00105	2.07	2.19968
2025-07-21 15:35:29	1412	4.47e-06	0.00111	2.06	2.19093
2025-07-21 15:35:30	1413	4.47e-06	0.00117	2.07	2.1953
2025-07-21 15:35:31	1414	4.47e-06	0.00121	2.07	2.19093
2025-07-21 15:35:32	1415	4.47e-06	0.00126	2.07	2.1953
2025-07-21 15:35:33	1416	4.47e-06	0.0013	2.07	2.19093
2025-07-21 15:35:34	1417	4.41e-06	0.00132	2.06	2.1953
2025-07-21 15:35:35	1418	4.4e-06	0.00134	2.06	2.18217
2025-07-21 15:35:36	1419	4.38e-06	0.00135	2.07	2.19093
2025-07-21 15:35:37	1420	4.38e-06	0.00137	2.07	2.20844
2025-07-21 15:35:38	1421	4.38e-06	0.00138	2.07	2.20406
2025-07-21 15:35:39	1422	4.38e-06	0.00139	2.07	2.19968
2025-07-21 15:35:40	1423	4.38e-06	0.00141	2.06	2.18217
2025-07-21 15:35:40	1423	4.38e-06	0.00142	2.06	2.1953
2025-07-21 15:35:41	1424	4.4e-06	0.00144	2.06	2.18217
2025-07-21 15:35:42	1425	4.4e-06	0.00146	2.06	2.1778
2025-07-21 15:35:43	1426	4.4e-06	0.00147	2.06	2.1778
2025-07-21 15:35:44	1427	4.4e-06	0.00149	2.06	2.17342
2025-07-21 15:35:45	1428	4.38e-06	0.00149	2.06	2.1778
2025-07-21 15:35:46	1429	4.38e-06	0.00151	2.06	2.17342
2025-07-21 15:35:47	1430	4.38e-06	0.00152	2.06	2.19093
2025-07-21 15:35:48	1431	4.38e-06	0.00152	2.06	2.18217
2025-07-21 15:35:49	1432	4.4e-06	0.00153	2.06	2.17342
2025-07-21 15:35:50	1433	4.4e-06	0.00155	2.06	2.18655
2025-07-21 15:35:51	1434	4.4e-06	0.00156	2.06	2.19093
2025-07-21 15:35:52	1435	4.4e-06	0.00157	2.06	2.1778
2025-07-21 15:35:53	1436	4.4e-06	0.00157	2.06	2.16029
2025-07-21 15:35:54	1437	4.4e-06	0.00157	2.06	2.16467
2025-07-21 15:35:55	1438	4.38e-06	0.00158	2.06	2.16467
2025-07-21 15:35:56	1439	4.4e-06	0.00158	2.05	2.16029
2025-07-21 15:35:57	1440	4.35e-06	0.00159	2.05	2.19093
2025-07-21 15:35:58	1441	4.35e-06	0.00159	2.04	2.16467
2025-07-21 15:35:59	1442	4.35e-06	0.0016	2.04	2.1778
2025-07-21 15:36:00	1443	4.32e-06	0.00161	2.05	2.15153
2025-07-21 15:36:01	1444	4.32e-06	0.00161	2.05	2.16029
2025-07-21 15:36:02	1445	4.32e-06	0.00161	2.05	2.1778
2025-07-21 15:36:03	1446	4.32e-06	0.00161	2.05	2.16029
2025-07-21 15:36:04	1447	4.32e-06	0.00162	2.04	2.16029
2025-07-21 15:36:05	1448	4.32e-06	0.00162	2.05	2.16467
2025-07-21 15:36:06	1449	4.32e-06	0.00162	2.04	2.15591
2025-07-21 15:36:06	1449	4.32e-06	0.00162	2.05	2.15591
2025-07-21 15:36:07	1450	4.32e-06	0.00163	2.05	2.15153
2025-07-21 15:36:08	1451	4.32e-06	0.00163	2.04	2.15153
2025-07-21 15:36:09	1452	4.32e-06	0.00164	2.04	2.15153
2025-07-21 15:36:10	1453	4.32e-06	0.00165	2.05	2.15153
2025-07-21 15:36:11	1454	4.32e-06	0.00165	2.04	2.16467
2025-07-21 15:36:12	1455	4.32e-06	0.00165	2.03	2.15153
2025-07-21 15:36:13	1456	4.32e-06	0.00165	2.03	2.15591
2025-07-21 15:36:14	1457	4.33e-06	0.00166	2.03	2.15591
2025-07-21 15:36:15	1458	4.32e-06	0.00166	2.03	2.15591
2025-07-21 15:36:16	1459	4.32e-06	0.00166	2.03	2.15591
2025-07-21 15:36:17	1460	4.31e-06	0.00166	2.03	2.16029
2025-07-21 15:36:18	1461	4.32e-06	0.00166	2.03	2.16029
2025-07-21 15:36:19	1462	4.32e-06	0.00167	2.03	2.16467
2025-07-21 15:36:20	1463	4.32e-06	0.00167	2.03	2.14716
2025-07-21 15:36:21	1464	4.32e-06	0.00167	2.03	2.16029
2025-07-21 15:36:22	1465	4.32e-06	0.00168	2.03	2.15153
2025-07-21 15:36:23	1466	4.32e-06	0.00168	2.04	2.14716
2025-07-21 15:36:24	1467	4.33e-06	0.00169	2.04	2.15591
2025-07-21 15:36:25	1468	4.32e-06	0.00169	2.03	2.15153
2025-07-21 15:36:26	1469	4.32e-06	0.00169	2.03	2.12527
2025-07-21 15:36:27	1470	4.32e-06	0.00169	2.03	2.15153
2025-07-21 15:36:28	1471	4.32e-06	0.00169	2.02	2.14278
2025-07-21 15:36:29	1472	4.32e-06	0.00169	2.02	2.1209
2025-07-21 15:36:30	1473	4.32e-06	0.0017	2.02	2.12965
2025-07-21 15:36:31	1474	4.32e-06	0.00171	2.02	2.12527
2025-07-21 15:36:31	1474	4.32e-06	0.0017	2.02	2.13841
2025-07-21 15:36:32	1475	4.32e-06	0.0017	2.02	2.12965
2025-07-21 15:36:33	1476	4.32e-06	0.0017	2.02	2.12527
2025-07-21 15:36:34	1477	1.56e-05	0.00167	2.02	2.15591
2025-07-21 15:36:35	1478	3.75e-05	0.00142	2.02	2.13841
2025-07-21 15:36:36	1479	2.72e-05	0.00111	2.02	2.12527
2025-07-21 15:36:37	1480	2.19e-05	0.000872	2.02	2.14716
2025-07-21 15:36:38	1481	1.84e-05	0.000691	2.02	2.13841
2025-07-21 15:36:39	1482	1.6e-05	0.000553	2.02	2.13403
2025-07-21 15:36:40	1483	1.47e-05	0.00043	2.02	2.12965
2025-07-21 15:36:41	1484	1.34e-05	0.000363	2.02	2.11214
2025-07-21 15:36:42	1485	1.26e-05	0.000308	2.02	2.13841
2025-07-21 15:36:43	1486	1.2e-05	0.000258	2.02	2.12965
2025-07-21 15:36:44	1487	1.14e-05	0.000216	2.02	2.12965
2025-07-21 15:36:46	1489	1.08e-05	0.000175	2.02	2.12527
2025-07-21 15:36:47	1490	1.04e-05	0.000156	2.01	2.12527
2025-07-21 15:36:48	1491	1.01e-05	0.000142	2.01	2.11652
2025-07-21 15:36:49	1492	9.89e-06	0.000128	2.01	2.09901
2025-07-21 15:36:50	1493	9.67e-06	0.000118	2.01	2.1209
2025-07-21 15:36:51	1494	9.49e-06	0.000108	2	2.10339
2025-07-21 15:36:52	1495	9.31e-06	0.000101	2	2.10777
2025-07-21 15:36:53	1496	9.13e-06	0.0001	1.99	2.09026
2025-07-21 15:36:54	1497	9.01e-06	0.0001	1.98	2.11214
2025-07-21 15:36:55	1498	8.8e-06	0.0001	1.97	2.07275
2025-07-21 15:36:56	1499	8.64e-06	0.0001	1.96	2.07275
2025-07-21 15:36:57	1500	8.49e-06	0.0001	1.95	2.064
2025-07-21 15:36:58	1501	8.34e-06	0.0001	1.94	2.05962
2025-07-21 15:36:59	1502	8.22e-06	0.0001	1.94	2.04649
2025-07-21 15:37:00	1503	8.19e-06	0.0001	1.94	2.04211
2025-07-21 15:37:01	1504	8.01e-06	0.0001	1.95	2.05962
2025-07-21 15:37:02	1505	7.92e-06	0.0001	1.94	2.05524
2025-07-21 15:37:03	1506	7.83e-06	0.0001	1.94	2.05087
2025-07-21 15:37:05	1508	7.7e-06	0.0001	1.94	2.05087
2025-07-21 15:37:05	1508	7.67e-06	0.0001	1.94	2.04211
2025-07-21 15:37:06	1509	7.55e-06	0.0001	1.93	2.03774
2025-07-21 15:37:07	1510	7.52e-06	0.0001	1.93	2.05087
2025-07-21 15:37:08	1511	7.43e-06	0.0001	1.93	2.03774
2025-07-21 15:37:09	1512	7.4e-06	0.0001	1.93	2.03774
2025-07-21 15:37:10	1513	7.28e-06	0.0001	1.93	2.04211
2025-07-21 15:37:11	1514	7.25e-06	0.0001	1.93	2.05087
2025-07-21 15:37:12	1515	7.22e-06	0.0001	1.93	2.02898
2025-07-21 15:37:13	1516	7.1e-06	0.0001	1.93	2.03336
2025-07-21 15:37:14	1517	7.07e-06	0.0001	1.93	2.04649
2025-07-21 15:37:15	1518	7.04e-06	0.0001	1.93	2.03774
2025-07-21 15:37:16	1519	6.92e-06	0.0001	1.93	2.03774
2025-07-21 15:37:17	1520	6.9e-06	0.0001	1.93	2.03336
2025-07-21 15:37:18	1521	6.9e-06	0.0001	1.92	2.03774
2025-07-21 15:37:20	1523	6.82e-06	0.0001	1.92	2.02898
2025-07-21 15:37:21	1524	6.8e-06	0.0001	1.92	2.02898
2025-07-21 15:37:22	1525	6.8e-06	0.0001	1.92	2.03336
2025-07-21 15:37:23	1526	6.72e-06	0.0001	1.92	2.03336
2025-07-21 15:37:24	1527	6.7e-06	0.0001	1.92	2.03336
2025-07-21 15:37:25	1528	6.7e-06	0.0001	1.92	2.02023
2025-07-21 15:37:26	1529	6.7e-06	0.0001	1.92	2.02461
2025-07-21 15:37:27	1530	6.65e-06	0.0001	1.92	2.02898
2025-07-21 15:37:28	1531	6.61e-06	0.0001	1.92	2.02461
2025-07-21 15:37:29	1532	6.59e-06	0.0001	1.92	2.02898
2025-07-21 15:37:30	1533	6.61e-06	0.0001	1.92	2.02898
2025-07-21 15:37:31	1534	6.61e-06	0.0001	1.92	2.01585
2025-07-21 15:37:32	1535	6.51e-06	0.0001	1.92	2.02461
2025-07-21 15:37:33	1536	6.49e-06	0.0001	1.92	2.02023
2025-07-21 15:37:34	1537	6.51e-06	0.0001	1.92	2.03336
2025-07-21 15:37:35	1538	6.49e-06	0.0001	1.92	2.01585
2025-07-21 15:37:36	1539	6.49e-06	0.0001	1.92	2.02023
2025-07-21 15:37:37	1540	6.41e-06	0.0001	1.92	2.02023
2025-07-21 15:37:38	1541	6.39e-06	0.0001	1.92	2.02461
2025-07-21 15:37:39	1542	6.39e-06	0.0001	1.92	2.01147
2025-07-21 15:37:40	1543	6.39e-06	0.0001	1.92	2.00272
2025-07-21 15:37:41	1544	6.39e-06	0.0001	1.92	2.02023
2025-07-21 15:37:42	1545	6.39e-06	0.0001	1.91	2.02898
2025-07-21 15:37:43	1546	6.28e-06	0.0001	1.91	2.0071
2025-07-21 15:37:44	1547	6.3e-06	0.0001	1.91	2.02461
2025-07-21 15:37:45	1548	6.28e-06	0.0001	1.91	2.01585
2025-07-21 15:37:46	1549	6.28e-06	0.0001	1.91	2.01147
2025-07-21 15:37:47	1550	6.3e-06	0.0001	1.91	2.00272
2025-07-21 15:37:48	1551	6.3e-06	0.0001	1.91	2.00272
2025-07-21 15:37:49	1552	6.2e-06	0.0001	1.91	2.00272
2025-07-21 15:37:50	1553	6.18e-06	0.0001	1.91	2.02023
2025-07-21 15:37:51	1554	6.18e-06	0.0001	1.91	1.99834
2025-07-21 15:37:52	1555	6.18e-06	0.0001	1.91	2.0071
2025-07-21 15:37:53	1556	6.18e-06	0.0001	1.91	1.99397
2025-07-21 15:37:54	1557	6.2e-06	0.0001	1.91	2.01147
2025-07-21 15:37:55	1558	6.2e-06	0.0001	1.91	1.99397
2025-07-21 15:37:56	1559	6.18e-06	0.0001	1.91	1.99834
2025-07-21 15:37:56	1559	6.14e-06	0.0001	1.91	1.99834
2025-07-21 15:37:58	1561	6.11e-06	0.0001	1.91	1.99834
2025-07-21 15:37:59	1562	6.09e-06	0.0001	1.91	1.99834
2025-07-21 15:38:00	1563	6.09e-06	0.0001	1.9	2.00272
2025-07-21 15:38:01	1564	6.09e-06	0.0001	1.9	1.99834
2025-07-21 15:38:02	1565	6.07e-06	0.0001	1.9	2.00272
2025-07-21 15:38:03	1566	6.09e-06	0.0001	1.9	2.0071
2025-07-21 15:38:04	1567	6.09e-06	0.0001	1.9	2.00272
2025-07-21 15:38:05	1568	6.05e-06	0.0001	1.9	1.99397
2025-07-21 15:38:06	1569	5.97e-06	0.0001	1.9	1.99834
2025-07-21 15:38:07	1570	5.99e-06	0.0001	1.9	1.99397
2025-07-21 15:38:08	1571	5.97e-06	0.0001	1.9	2.00272
2025-07-21 15:38:09	1572	5.99e-06	0.0001	1.9	1.99834
2025-07-21 15:38:10	1573	5.99e-06	0.0001	1.9	1.98959
2025-07-21 15:38:11	1574	5.99e-06	0.0001	1.9	1.98521
2025-07-21 15:38:12	1575	5.97e-06	0.0001	1.9	1.99834
2025-07-21 15:38:13	1576	5.97e-06	0.0001	1.89	1.98959
2025-07-21 15:38:14	1577	5.97e-06	0.0001	1.89	1.98959
2025-07-21 15:38:15	1578	5.99e-06	0.0001	1.89	1.98084
2025-07-21 15:38:16	1579	5.97e-06	0.0001	1.89	1.98521
2025-07-21 15:38:17	1580	5.87e-06	0.0001	1.89	1.98521
2025-07-21 15:38:18	1581	5.87e-06	0.0001	1.89	1.98084
2025-07-21 15:38:19	1582	5.89e-06	0.0001	1.89	2.01147
2025-07-21 15:38:20	1583	5.87e-06	0.0001	1.89	1.98959
2025-07-21 15:38:21	1584	5.87e-06	0.0001	1.89	1.98084
2025-07-21 15:38:22	1585	5.87e-06	0.0001	1.89	1.97208
2025-07-21 15:38:23	1586	5.87e-06	0.0001	1.89	1.98521
2025-07-21 15:38:24	1587	5.87e-06	0.0001	1.89	1.98084
2025-07-21 15:38:25	1588	5.87e-06	0.0001	1.89	1.98521
2025-07-21 15:38:26	1589	5.87e-06	0.0001	1.88	1.98959
2025-07-21 15:38:27	1590	5.87e-06	0.0001	1.89	1.98959
2025-07-21 15:38:28	1591	5.84e-06	0.0001	1.89	1.98959
2025-07-21 15:38:29	1592	5.78e-06	0.0001	1.89	1.97208
2025-07-21 15:38:30	1593	5.78e-06	0.0001	1.89	1.98521
2025-07-21 15:38:30	1593	5.8e-06	0.0001	1.89	1.97208
2025-07-21 15:38:31	1594	5.78e-06	0.0001	1.88	1.96771
2025-07-21 15:38:32	1595	5.78e-06	0.0001	1.87	1.97208
2025-07-21 15:38:34	1597	5.78e-06	0.0001	1.87	1.98521
2025-07-21 15:38:35	1598	5.78e-06	0.0001	1.87	1.96771
2025-07-21 15:38:36	1599	5.78e-06	0.0001	1.87	1.95895
2025-07-21 15:38:37	1600	5.78e-06	0.0001	1.87	1.96771
2025-07-21 15:38:38	1601	5.78e-06	0.0001	1.87	1.97208
2025-07-21 15:38:38	1601	5.78e-06	0.0001	1.87	1.96771
2025-07-21 15:38:39	1602	5.78e-06	0.0001	1.87	1.96333
2025-07-21 15:38:40	1603	5.78e-06	0.0001	1.87	1.94144
2025-07-21 15:38:41	1604	5.78e-06	0.0001	1.88	1.96333
2025-07-21 15:38:42	1605	5.76e-06	0.0001	1.87	1.96333
2025-07-21 15:38:43	1606	5.76e-06	0.0001	1.87	1.96771
2025-07-21 15:38:44	1607	5.7e-06	0.0001	1.86	1.96771
2025-07-21 15:38:45	1608	5.68e-06	0.0001	1.87	1.95457
2025-07-21 15:38:46	1609	5.68e-06	0.0001	1.86	1.95895
2025-07-21 15:38:47	1610	5.68e-06	0.0001	1.87	1.94582
2025-07-21 15:38:48	1611	5.66e-06	0.0001	1.87	1.96333
2025-07-21 15:38:49	1612	5.66e-06	0.0001	1.87	1.96771
2025-07-21 15:38:50	1613	5.68e-06	0.0001	1.87	1.96771
2025-07-21 15:38:51	1614	5.68e-06	0.0001	1.86	1.95895
2025-07-21 15:38:52	1615	5.66e-06	0.0001	1.87	1.95895
2025-07-21 15:38:53	1616	5.66e-06	0.0001	1.87	1.95895
2025-07-21 15:38:54	1617	5.66e-06	0.0001	1.87	1.97646
2025-07-21 15:38:55	1618	5.68e-06	0.0001	1.86	1.93269
2025-07-21 15:38:56	1619	5.66e-06	0.0001	1.86	1.9502
2025-07-21 15:38:57	1620	5.66e-06	0.0001	1.87	1.94582
2025-07-21 15:38:58	1621	5.68e-06	0.0001	1.86	1.94582
2025-07-21 15:38:59	1622	5.68e-06	0.0001	1.87	1.94144
2025-07-21 15:39:00	1623	5.66e-06	0.0001	1.85	1.95457
2025-07-21 15:39:01	1624	5.66e-06	0.0001	1.85	1.94144
2025-07-21 15:39:02	1625	5.66e-06	0.0001	1.85	1.95457
2025-07-21 15:39:03	1626	5.68e-06	0.0001	1.85	1.94144
2025-07-21 15:39:04	1627	5.68e-06	0.0001	1.86	1.9502
2025-07-21 15:39:05	1628	5.68e-06	0.0001	1.85	1.93269
2025-07-21 15:39:06	1629	5.66e-06	0.0001	1.85	1.94144
2025-07-21 15:39:07	1630	5.68e-06	0.0001	1.85	1.94144
2025-07-21 15:39:08	1631	5.68e-06	0.0001	1.85	1.94144
2025-07-21 15:39:09	1632	5.66e-06	0.0001	1.85	1.93707
2025-07-21 15:39:10	1633	5.58e-06	0.0001	1.85	1.93707
2025-07-21 15:39:11	1634	5.58e-06	0.0001	1.84	1.94582
2025-07-21 15:39:12	1635	5.58e-06	0.0001	1.84	1.93707
2025-07-21 15:39:12	1635	5.58e-06	0.0001	1.84	1.96771
2025-07-21 15:39:13	1636	5.58e-06	0.0001	1.84	1.93707
2025-07-21 15:39:14	1637	5.58e-06	0.0001	1.84	1.92831
2025-07-21 15:39:15	1638	5.58e-06	0.0001	1.84	1.94144
2025-07-21 15:39:16	1639	5.58e-06	0.0001	1.84	1.94582
2025-07-21 15:39:17	1640	5.58e-06	0.0001	1.84	1.92831
2025-07-21 15:39:18	1641	5.58e-06	0.0001	1.84	1.92831
2025-07-21 15:39:19	1642	5.6e-06	0.0001	1.84	1.93707
2025-07-21 15:39:20	1643	5.58e-06	0.0001	1.84	1.94144
2025-07-21 15:39:21	1644	5.58e-06	0.0001	1.84	1.91518
2025-07-21 15:39:22	1645	5.58e-06	0.0001	1.84	1.93707
2025-07-21 15:39:23	1646	5.6e-06	0.0001	1.84	1.92831
2025-07-21 15:39:24	1647	5.6e-06	0.0001	1.84	1.92394
2025-07-21 15:39:25	1648	5.6e-06	0.0001	1.83	1.91956
2025-07-21 15:39:26	1649	5.6e-06	0.0001	1.83	1.91518
2025-07-21 15:39:27	1650	5.58e-06	0.0001	1.83	1.93269
2025-07-21 15:39:28	1651	5.58e-06	0.0001	1.83	1.92394
2025-07-21 15:39:29	1652	5.58e-06	0.0001	1.83	1.91518
2025-07-21 15:39:30	1653	5.58e-06	0.0001	1.83	1.92394
2025-07-21 15:39:31	1654	5.58e-06	0.0001	1.83	1.91956
2025-07-21 15:39:32	1655	5.6e-06	0.0001	1.83	1.91081
2025-07-21 15:39:33	1656	5.58e-06	0.0001	1.83	1.90643
2025-07-21 15:39:34	1657	5.58e-06	0.0001	1.83	1.92394
2025-07-21 15:39:35	1658	5.6e-06	0.0001	1.83	1.92394
2025-07-21 15:39:36	1659	5.6e-06	0.0001	1.83	1.91081
2025-07-21 15:39:37	1660	5.57e-06	0.0001	1.82	1.91518
2025-07-21 15:39:38	1661	5.57e-06	0.0001	1.82	1.91081
2025-07-21 15:39:39	1662	5.53e-06	0.0001	1.82	1.90643
2025-07-21 15:39:40	1663	5.49e-06	0.0001	1.82	1.91518
2025-07-21 15:39:41	1664	5.49e-06	0.0001	1.82	1.91518
2025-07-21 15:39:42	1665	5.49e-06	0.0001	1.82	1.90643
2025-07-21 15:39:43	1666	5.49e-06	0.0001	1.82	1.91956
2025-07-21 15:39:44	1667	5.51e-06	0.0001	1.82	1.90643
2025-07-21 15:39:45	1668	5.49e-06	0.0001	1.82	1.8933
2025-07-21 15:39:46	1669	5.49e-06	0.0001	1.82	1.91081
2025-07-21 15:39:47	1670	5.47e-06	0.0001	1.82	1.91081
2025-07-21 15:39:48	1671	5.49e-06	0.0001	1.82	1.91081
2025-07-21 15:39:49	1672	5.49e-06	0.0001	1.82	1.90205
2025-07-21 15:39:50	1673	5.49e-06	0.0001	1.82	1.90205
2025-07-21 15:39:51	1674	5.49e-06	0.0001	1.81	1.90205
2025-07-21 15:39:52	1675	5.49e-06	0.0001	1.81	1.89768
2025-07-21 15:39:53	1676	5.51e-06	0.0001	1.81	1.89768
2025-07-21 15:39:54	1677	5.49e-06	0.0001	1.81	1.88892
2025-07-21 15:39:55	1678	5.49e-06	0.0001	1.81	1.89768
2025-07-21 15:39:56	1679	5.49e-06	0.0001	1.81	1.90205
2025-07-21 15:39:57	1680	5.49e-06	0.0001	1.81	1.91081
2025-07-21 15:39:58	1681	5.49e-06	0.0001	1.81	1.89768
2025-07-21 15:39:59	1682	5.49e-06	0.0001	1.81	1.90205
2025-07-21 15:40:00	1683	5.49e-06	0.0001	1.81	1.88892
2025-07-21 15:40:01	1684	5.49e-06	0.0001	1.81	1.90643
2025-07-21 15:40:02	1685	5.49e-06	0.0001	1.8	1.8933
2025-07-21 15:40:03	1686	5.49e-06	0.0001	1.8	1.86266
2025-07-21 15:40:03	1686	5.49e-06	0.0001	1.79	1.87579
2025-07-21 15:40:04	1687	5.51e-06	0.0001	1.78	1.85828
2025-07-21 15:40:05	1688	5.49e-06	0.0001	1.77	1.86266
2025-07-21 15:40:06	1689	5.49e-06	0.0001	1.77	1.8364
2025-07-21 15:40:07	1690	5.49e-06	0.0001	1.76	1.84078
2025-07-21 15:40:08	1691	5.49e-06	0.0001	1.75	1.82764
2025-07-21 15:40:09	1692	5.47e-06	0.0001	1.75	1.83202
2025-07-21 15:40:10	1693	5.49e-06	0.0001	1.75	1.81889
2025-07-21 15:40:11	1694	5.49e-06	0.0001	1.74	1.83202
2025-07-21 15:40:12	1695	5.49e-06	0.0001	1.74	1.82764
2025-07-21 15:40:13	1696	5.49e-06	0.0001	1.74	1.81889
2025-07-21 15:40:14	1697	5.49e-06	0.0001	1.74	1.81451
2025-07-21 15:40:15	1698	5.47e-06	0.0001	1.74	1.82327
2025-07-21 15:40:16	1699	5.49e-06	0.0001	1.74	1.80576
2025-07-21 15:40:17	1700	5.47e-06	0.0001	1.74	1.81451
2025-07-21 15:40:18	1701	5.43e-06	0.0001	1.74	1.81451
2025-07-21 15:40:19	1702	5.41e-06	0.0001	1.73	1.80576
2025-07-21 15:40:20	1703	5.39e-06	0.0001	1.73	1.80138
2025-07-21 15:40:21	1704	5.37e-06	0.0001	1.73	1.81014
2025-07-21 15:40:22	1705	5.39e-06	0.0001	1.73	1.81889
2025-07-21 15:40:23	1706	5.39e-06	0.0001	1.73	1.81889
2025-07-21 15:40:24	1707	5.39e-06	0.0001	1.73	1.81889
2025-07-21 15:40:25	1708	5.39e-06	0.0001	1.73	1.81889
2025-07-21 15:40:26	1709	5.39e-06	0.0001	1.73	1.82327
2025-07-21 15:40:27	1710	5.39e-06	0.0001	1.73	1.81014
2025-07-21 15:40:28	1711	5.39e-06	0.0001	1.73	1.80138
2025-07-21 15:40:29	1712	5.39e-06	0.0001	1.72	1.81014
2025-07-21 15:40:29	1712	5.39e-06	0.0001	1.72	1.81889
2025-07-21 15:40:30	1713	5.39e-06	0.0001	1.72	1.81889
2025-07-21 15:40:31	1714	5.39e-06	0.0001	1.72	1.81014
2025-07-21 15:40:32	1715	5.39e-06	0.0001	1.73	1.80138
2025-07-21 15:40:33	1716	5.39e-06	0.0001	1.73	1.79701
2025-07-21 15:40:34	1717	5.37e-06	0.0001	1.73	1.80576
2025-07-21 15:40:35	1718	5.37e-06	0.0001	1.73	1.81014
2025-07-21 15:40:36	1719	5.41e-06	0.0001	1.72	1.81451
2025-07-21 15:40:37	1720	5.39e-06	0.0001	1.72	1.81014
2025-07-21 15:40:38	1721	5.39e-06	0.0001	1.72	1.79701
2025-07-21 15:40:39	1722	5.37e-06	0.0001	1.72	1.79263
2025-07-21 15:40:40	1723	5.39e-06	0.0001	1.72	1.80576
2025-07-21 15:40:41	1724	5.39e-06	0.0001	1.72	1.79263
2025-07-21 15:40:42	1725	5.39e-06	0.0001	1.72	1.80138
2025-07-21 15:40:43	1726	5.37e-06	0.0001	1.72	1.80576
2025-07-21 15:40:44	1727	5.39e-06	0.0001	1.72	1.79701
2025-07-21 15:40:45	1728	5.37e-06	0.0001	1.72	1.78825
2025-07-21 15:40:46	1729	5.39e-06	0.0001	1.72	1.80576
2025-07-21 15:40:47	1730	5.37e-06	0.0001	1.72	1.80138
2025-07-21 15:40:48	1731	5.37e-06	0.0001	1.72	1.78825
2025-07-21 15:40:49	1732	5.39e-06	0.0001	1.72	1.79263
2025-07-21 15:40:50	1733	5.39e-06	0.0001	1.72	1.81451
2025-07-21 15:40:51	1734	5.37e-06	0.0001	1.72	1.79263
2025-07-21 15:40:52	1735	5.39e-06	0.0001	1.72	1.77512
2025-07-21 15:40:53	1736	5.39e-06	0.0001	1.72	1.79701
2025-07-21 15:40:54	1737	5.39e-06	0.0001	1.71	1.76637
2025-07-21 15:40:54	1737	5.37e-06	0.0001	1.71	1.79701
2025-07-21 15:40:55	1738	5.39e-06	0.0001	1.71	1.75761
2025-07-21 15:40:56	1739	5.39e-06	0.0001	1.71	1.79701
2025-07-21 15:40:57	1740	5.39e-06	0.0001	1.71	1.78825
2025-07-21 15:40:58	1741	5.37e-06	0.0001	1.71	1.7795
2025-07-21 15:40:59	1742	5.39e-06	0.0001	1.7	1.7795
2025-07-21 15:41:00	1743	5.39e-06	0.0001	1.71	1.80138
2025-07-21 15:41:01	1744	5.39e-06	0.0001	1.7	1.79263
2025-07-21 15:41:02	1745	5.39e-06	0.0001	1.71	1.79263
2025-07-21 15:41:03	1746	5.37e-06	0.0001	1.71	1.78388
2025-07-21 15:41:04	1747	5.39e-06	0.0001	1.71	1.78388
2025-07-21 15:41:05	1748	5.31e-06	0.0001	1.71	1.76637
2025-07-21 15:41:06	1749	5.3e-06	0.0001	1.71	1.77074
2025-07-21 15:41:07	1750	5.3e-06	0.0001	1.71	1.7795
2025-07-21 15:41:08	1751	5.28e-06	0.0001	1.71	1.78825
2025-07-21 15:41:09	1752	5.3e-06	0.0001	1.71	1.78825
2025-07-21 15:41:10	1753	5.28e-06	0.0001	1.71	1.77074
2025-07-21 15:41:11	1754	5.28e-06	0.0001	1.71	1.77074
2025-07-21 15:41:12	1755	5.28e-06	0.0001	1.71	1.77512
2025-07-21 15:41:13	1756	5.28e-06	0.0001	1.7	1.78825
2025-07-21 15:41:14	1757	5.3e-06	0.0001	1.69	1.7795
2025-07-21 15:41:15	1758	5.28e-06	0.0001	1.69	1.77074
2025-07-21 15:41:16	1759	5.3e-06	0.0001	1.69	1.77512
2025-07-21 15:41:17	1760	5.28e-06	0.0001	1.69	1.7795
2025-07-21 15:41:18	1761	5.28e-06	0.0001	1.69	1.76637
2025-07-21 15:41:19	1762	5.28e-06	0.0001	1.69	1.77074
2025-07-21 15:41:19	1762	5.3e-06	0.0001	1.69	1.76199
2025-07-21 15:41:20	1763	5.3e-06	0.0001	1.69	1.77512
2025-07-21 15:41:21	1764	5.28e-06	0.0001	1.69	1.7795
2025-07-21 15:41:22	1765	5.28e-06	0.0001	1.69	1.78388
2025-07-21 15:41:23	1766	5.28e-06	0.0001	1.69	1.7795
2025-07-21 15:41:24	1767	5.28e-06	0.0001	1.69	1.77512
2025-07-21 15:41:25	1768	5.28e-06	0.0001	1.69	1.76637
2025-07-21 15:41:26	1769	5.3e-06	0.0001	1.69	1.76199
2025-07-21 15:41:27	1770	5.28e-06	0.0001	1.69	1.75761
2025-07-21 15:41:28	1771	5.3e-06	0.0001	1.7	1.78388
2025-07-21 15:41:29	1772	5.3e-06	0.0001	1.69	1.78825
2025-07-21 15:41:30	1773	5.28e-06	0.0001	1.69	1.77512
2025-07-21 15:41:31	1774	5.3e-06	0.0001	1.69	1.76637
2025-07-21 15:41:32	1775	5.28e-06	0.0001	1.69	1.76199
2025-07-21 15:41:33	1776	5.28e-06	0.0001	1.69	1.77074
2025-07-21 15:41:34	1777	5.28e-06	0.0001	1.68	1.76199
2025-07-21 15:41:35	1778	5.28e-06	0.0001	1.68	1.76637
2025-07-21 15:41:36	1779	5.3e-06	0.0001	1.68	1.77074
2025-07-21 15:41:37	1780	5.3e-06	0.0001	1.68	1.77512
2025-07-21 15:41:38	1781	5.28e-06	0.0001	1.68	1.77074
2025-07-21 15:41:39	1782	5.28e-06	0.0001	1.68	1.77074
2025-07-21 15:41:40	1783	5.3e-06	0.0001	1.68	1.76637
2025-07-21 15:41:41	1784	5.3e-06	0.0001	1.68	1.75761
2025-07-21 15:41:43	1786	5.3e-06	0.0001	1.68	1.76199
2025-07-21 15:41:44	1787	5.3e-06	0.0001	1.68	1.74886
2025-07-21 15:41:45	1788	5.3e-06	0.0001	1.68	1.76637
2025-07-21 15:41:45	1788	5.3e-06	0.0001	1.68	1.75761
2025-07-21 15:41:46	1789	5.3e-06	0.0001	1.68	1.75761
2025-07-21 15:41:47	1790	5.3e-06	0.0001	1.68	1.75761
2025-07-21 15:41:48	1791	5.28e-06	0.0001	1.68	1.74448
2025-07-21 15:41:50	1793	5.3e-06	0.0001	1.68	1.74011
2025-07-21 15:41:51	1794	5.28e-06	0.0001	1.68	1.76637
2025-07-21 15:41:52	1795	5.28e-06	0.0001	1.67	1.75324
2025-07-21 15:41:53	1796	5.28e-06	0.0001	1.67	1.74448
2025-07-21 15:41:54	1797	5.3e-06	0.0001	1.67	1.74448
2025-07-21 15:41:55	1798	5.3e-06	0.0001	1.67	1.75324
2025-07-21 15:41:56	1799	5.3e-06	0.0001	1.68	1.74448
2025-07-21 15:41:57	1800	5.3e-06	0.0001	1.67	1.76637
2025-07-21 15:41:58	1801	5.28e-06	0.0001	1.68	1.74011
2025-07-21 15:41:59	1802	5.28e-06	0.0001	1.67	1.75761
2025-07-21 15:42:00	1803	5.28e-06	0.0001	1.67	1.73135
2025-07-21 15:42:01	1804	5.28e-06	0.0001	1.67	1.74448
2025-07-21 15:42:02	1805	5.3e-06	0.0001	1.67	1.75324
2025-07-21 15:42:03	1806	5.3e-06	0.0001	1.67	1.73573
2025-07-21 15:42:04	1807	5.28e-06	0.0001	1.67	1.74448
2025-07-21 15:42:05	1808	5.28e-06	0.0001	1.66	1.74448
2025-07-21 15:42:06	1809	5.3e-06	0.0001	1.66	1.74448
2025-07-21 15:42:07	1810	5.28e-06	0.0001	1.66	1.74011
2025-07-21 15:42:08	1811	5.3e-06	0.0001	1.66	1.74448
2025-07-21 15:42:09	1812	5.28e-06	0.0001	1.66	1.74448
2025-07-21 15:42:10	1813	5.28e-06	0.0001	1.66	1.73573
2025-07-21 15:42:11	1814	5.28e-06	0.0001	1.66	1.74011
2025-07-21 15:42:12	1815	5.28e-06	0.0001	1.66	1.73135
2025-07-21 15:42:13	1816	5.3e-06	0.0001	1.66	1.74448
2025-07-21 15:42:14	1817	5.28e-06	0.0001	1.66	1.73135
2025-07-21 15:42:15	1818	5.28e-06	0.0001	1.66	1.73573
2025-07-21 15:42:16	1819	5.3e-06	0.0001	1.66	1.73135
2025-07-21 15:42:17	1820	5.28e-06	0.0001	1.66	1.73573
2025-07-21 15:42:18	1821	5.3e-06	0.0001	1.66	1.72697
2025-07-21 15:42:19	1822	5.28e-06	0.0001	1.65	1.73573
2025-07-21 15:42:20	1823	5.3e-06	0.0001	1.65	1.73135
2025-07-21 15:42:21	1824	5.28e-06	0.0001	1.65	1.73135
2025-07-21 15:42:22	1825	5.28e-06	0.0001	1.65	1.73135
2025-07-21 15:42:23	1826	5.3e-06	0.0001	1.66	1.74011
2025-07-21 15:42:24	1827	5.28e-06	0.0001	1.65	1.73573
2025-07-21 15:42:25	1828	5.28e-06	0.0001	1.65	1.73573
2025-07-21 15:42:26	1829	5.28e-06	0.0001	1.65	1.73135
2025-07-21 15:42:27	1830	5.28e-06	0.0001	1.66	1.73135
2025-07-21 15:42:28	1831	5.28e-06	0.0001	1.65	1.71822
2025-07-21 15:42:29	1832	5.26e-06	0.0001	1.66	1.73573
2025-07-21 15:42:30	1833	5.28e-06	0.0001	1.66	1.7226
2025-07-21 15:42:31	1834	5.26e-06	0.0001	1.65	1.7226
2025-07-21 15:42:32	1835	5.24e-06	0.0001	1.65	1.7226
2025-07-21 15:42:33	1836	5.2e-06	0.0001	1.65	1.72697
2025-07-21 15:42:34	1837	5.2e-06	0.0001	1.65	1.70509
2025-07-21 15:42:35	1838	5.2e-06	0.0001	1.65	1.72697
2025-07-21 15:42:36	1839	5.18e-06	0.0001	1.65	1.72697
2025-07-21 15:42:36	1839	5.18e-06	0.0001	1.65	1.70509
2025-07-21 15:42:38	1841	5.18e-06	0.0001	1.65	1.70947
2025-07-21 15:42:39	1842	5.18e-06	0.0001	1.65	1.71384
2025-07-21 15:42:40	1843	5.18e-06	0.0001	1.65	1.71384
2025-07-21 15:42:41	1844	5.18e-06	0.0001	1.65	1.70509
2025-07-21 15:42:42	1845	5.18e-06	0.0001	1.65	1.71384
2025-07-21 15:42:43	1846	5.18e-06	0.0001	1.65	1.70947
2025-07-21 15:42:44	1847	5.18e-06	0.0001	1.65	1.70071
2025-07-21 15:42:45	1848	5.2e-06	0.0001	1.64	1.70509
2025-07-21 15:42:46	1849	5.18e-06	0.0001	1.64	1.69634
2025-07-21 15:42:47	1850	5.18e-06	0.0001	1.63	1.68758
2025-07-21 15:42:48	1851	5.18e-06	0.0001	1.63	1.68321
2025-07-21 15:42:49	1852	5.18e-06	0.0001	1.62	1.66132
2025-07-21 15:42:50	1853	5.18e-06	0.0001	1.61	1.67007
2025-07-21 15:42:51	1854	5.18e-06	0.0001	1.6	1.66132
2025-07-21 15:42:52	1855	5.16e-06	0.0001	1.6	1.65694
2025-07-21 15:42:53	1856	5.18e-06	0.0001	1.6	1.64381
2025-07-21 15:42:54	1857	5.18e-06	0.0001	1.6	1.64819
2025-07-21 15:42:55	1858	5.18e-06	0.0001	1.6	1.64819
2025-07-21 15:42:56	1859	5.18e-06	0.0001	1.59	1.64381
2025-07-21 15:42:57	1860	5.18e-06	0.0001	1.59	1.64381
2025-07-21 15:42:58	1861	5.2e-06	0.0001	1.59	1.64381
2025-07-21 15:42:59	1862	5.18e-06	0.0001	1.59	1.64819
2025-07-21 15:43:00	1863	5.18e-06	0.0001	1.59	1.63944
2025-07-21 15:43:01	1864	5.18e-06	0.0001	1.59	1.63944
2025-07-21 15:43:02	1865	5.18e-06	0.0001	1.59	1.62631
2025-07-21 15:43:03	1866	5.2e-06	0.0001	1.59	1.63506
2025-07-21 15:43:04	1867	5.18e-06	0.0001	1.58	1.62631
2025-07-21 15:43:05	1868	5.16e-06	0.0001	1.58	1.63506
2025-07-21 15:43:06	1869	5.18e-06	0.0001	1.58	1.63944
2025-07-21 15:43:07	1870	5.18e-06	0.0001	1.58	1.62631
2025-07-21 15:43:09	1872	5.18e-06	0.0001	1.58	1.64381
2025-07-21 15:43:10	1873	5.2e-06	0.0001	1.58	1.62631
2025-07-21 15:43:10	1873	5.2e-06	0.0001	1.58	1.63506
2025-07-21 15:43:11	1874	5.18e-06	0.0001	1.58	1.62193
2025-07-21 15:43:12	1875	5.18e-06	0.0001	1.58	1.63068
2025-07-21 15:43:13	1876	5.16e-06	0.0001	1.58	1.62631
2025-07-21 15:43:14	1877	5.18e-06	0.0001	1.58	1.62631
2025-07-21 15:43:15	1878	5.18e-06	0.0001	1.58	1.63068
2025-07-21 15:43:16	1879	5.18e-06	0.0001	1.58	1.62193
2025-07-21 15:43:17	1880	5.18e-06	0.0001	1.58	1.62193
2025-07-21 15:43:18	1881	5.18e-06	0.0001	1.58	1.62193
2025-07-21 15:43:19	1882	5.16e-06	0.0001	1.58	1.63506
2025-07-21 15:43:20	1883	5.18e-06	0.0001	1.58	1.63068
2025-07-21 15:43:21	1884	5.18e-06	0.0001	1.58	1.61755
2025-07-21 15:43:22	1885	5.18e-06	0.0001	1.58	1.63068
2025-07-21 15:43:23	1886	5.18e-06	0.0001	1.58	1.62631
2025-07-21 15:43:24	1887	5.18e-06	0.0001	1.58	1.62193
2025-07-21 15:43:25	1888	5.18e-06	0.0001	1.57	1.63068
2025-07-21 15:43:26	1889	5.18e-06	0.0001	1.57	1.63506
2025-07-21 15:43:27	1890	5.18e-06	0.0001	1.57	1.62631
2025-07-21 15:43:28	1891	5.18e-06	0.0001	1.57	1.61755
2025-07-21 15:43:29	1892	5.18e-06	0.0001	1.57	1.62631
2025-07-21 15:43:30	1893	5.2e-06	0.0001	1.57	1.62631
2025-07-21 15:43:31	1894	5.18e-06	0.0001	1.57	1.61755
2025-07-21 15:43:32	1895	5.18e-06	0.0001	1.57	1.61318
2025-07-21 15:43:33	1896	5.18e-06	0.0001	1.57	1.60442
2025-07-21 15:43:34	1897	5.18e-06	0.0001	1.57	1.6088
2025-07-21 15:43:35	1898	5.18e-06	0.0001	1.57	1.62193
2025-07-21 15:43:36	1899	5.2e-06	0.0001	1.57	1.60004
2025-07-21 15:43:37	1900	5.18e-06	0.0001	1.57	1.61755
2025-07-21 15:43:38	1901	5.18e-06	0.0001	1.57	1.61755
2025-07-21 15:43:39	1902	5.18e-06	0.0001	1.56	1.61755
2025-07-21 15:43:40	1903	5.18e-06	0.0001	1.56	1.62631
2025-07-21 15:43:41	1904	5.18e-06	0.0001	1.56	1.6088
2025-07-21 15:43:42	1905	5.18e-06	0.0001	1.56	1.60442
2025-07-21 15:43:43	1906	5.18e-06	0.0001	1.56	1.61755
2025-07-21 15:43:44	1907	5.18e-06	0.0001	1.56	1.6088
2025-07-21 15:43:44	1907	5.18e-06	0.0001	1.56	1.61318
2025-07-21 15:43:45	1908	5.18e-06	0.0001	1.56	1.60004
2025-07-21 15:43:46	1909	5.18e-06	0.0001	1.56	1.62193
2025-07-21 15:43:47	1910	5.18e-06	0.0001	1.56	1.62193
2025-07-21 15:43:48	1911	5.18e-06	0.0001	1.56	1.6088
2025-07-21 15:43:49	1912	5.18e-06	0.0001	1.56	1.60442
2025-07-21 15:43:50	1913	5.18e-06	0.0001	1.56	1.60004
2025-07-21 15:43:51	1914	5.18e-06	0.0001	1.56	1.6088
2025-07-21 15:43:52	1915	5.18e-06	0.0001	1.56	1.60442
2025-07-21 15:43:53	1916	5.18e-06	0.0001	1.56	1.60442
2025-07-21 15:43:54	1917	5.18e-06	0.0001	1.56	1.61755
2025-07-21 15:43:55	1918	5.18e-06	0.0001	1.56	1.60442
2025-07-21 15:43:56	1919	5.18e-06	0.0001	1.56	1.61755
2025-07-21 15:43:57	1920	5.18e-06	0.0001	1.56	1.6088
2025-07-21 15:43:58	1921	5.18e-06	0.0001	1.56	1.60442
2025-07-21 15:43:59	1922	5.18e-06	0.0001	1.56	1.59129
2025-07-21 15:44:00	1923	5.18e-06	0.0001	1.55	1.58691
2025-07-21 15:44:01	1924	5.18e-06	0.0001	1.55	1.6088
2025-07-21 15:44:02	1925	5.18e-06	0.0001	1.55	1.6088
2025-07-21 15:44:03	1926	5.18e-06	0.0001	1.55	1.60004
2025-07-21 15:44:04	1927	5.18e-06	0.0001	1.55	1.59129
2025-07-21 15:44:05	1928	5.18e-06	0.0001	1.55	1.59129
2025-07-21 15:44:06	1929	5.18e-06	0.0001	1.56	1.59129
2025-07-21 15:44:07	1930	5.18e-06	0.0001	1.56	1.59567
2025-07-21 15:44:08	1931	5.18e-06	0.0001	1.55	1.60004
2025-07-21 15:44:09	1932	5.18e-06	0.0001	1.56	1.58691
2025-07-21 15:44:10	1933	5.18e-06	0.0001	1.55	1.59129
2025-07-21 15:44:11	1934	5.16e-06	0.0001	1.56	1.59129
2025-07-21 15:44:12	1935	5.18e-06	0.0001	1.56	1.58691
2025-07-21 15:44:13	1936	5.18e-06	0.0001	1.55	1.60004
2025-07-21 15:44:14	1937	5.18e-06	0.0001	1.55	1.60004
2025-07-21 15:44:15	1938	5.18e-06	0.0001	1.55	1.59129
2025-07-21 15:44:16	1939	5.18e-06	0.0001	1.55	1.59567
2025-07-21 15:44:17	1940	5.18e-06	0.0001	1.55	1.59129
2025-07-21 15:44:18	1941	5.18e-06	0.0001	1.55	1.58254
2025-07-21 15:44:19	1942	5.18e-06	0.0001	1.55	1.59567
2025-07-21 15:44:20	1943	5.18e-06	0.0001	1.55	1.60442
2025-07-21 15:44:21	1944	5.18e-06	0.0001	1.55	1.58254
2025-07-21 15:44:22	1945	5.18e-06	0.0001	1.55	1.60004
2025-07-21 15:44:23	1946	5.18e-06	0.0001	1.55	1.57816
2025-07-21 15:44:24	1947	5.18e-06	0.0001	1.55	1.58691
2025-07-21 15:44:25	1948	5.18e-06	0.0001	1.55	1.58691
2025-07-21 15:44:26	1949	5.18e-06	0.0001	1.55	1.57378
2025-07-21 15:44:27	1950	5.18e-06	0.0001	1.54	1.56941
2025-07-21 15:44:28	1951	5.18e-06	0.0001	1.54	1.58254
2025-07-21 15:44:29	1952	5.18e-06	0.0001	1.54	1.57816
2025-07-21 15:44:30	1953	5.2e-06	0.0001	1.54	1.58691
2025-07-21 15:44:31	1954	5.18e-06	0.0001	1.54	1.58254
2025-07-21 15:44:32	1955	5.18e-06	0.0001	1.54	1.56941
2025-07-21 15:44:33	1956	5.18e-06	0.0001	1.54	1.57378
2025-07-21 15:44:34	1957	5.18e-06	0.0001	1.54	1.56941
2025-07-21 15:44:35	1958	5.18e-06	0.0001	1.54	1.58254
2025-07-21 15:44:36	1959	5.18e-06	0.0001	1.54	1.57816
2025-07-21 15:44:37	1960	5.2e-06	0.0001	1.54	1.57816
2025-07-21 15:44:38	1961	5.18e-06	0.0001	1.54	1.57378
2025-07-21 15:44:39	1962	5.16e-06	0.0001	1.54	1.58254
2025-07-21 15:44:40	1963	5.16e-06	0.0001	1.54	1.56941
2025-07-21 15:44:41	1964	5.18e-06	0.0001	1.54	1.56941
2025-07-21 15:44:42	1965	5.14e-06	0.0001	1.54	1.58691
2025-07-21 15:44:43	1966	5.12e-06	0.0001	1.54	1.57378
2025-07-21 15:44:43	1966	5.1e-06	0.0001	1.54	1.56941
2025-07-21 15:44:44	1967	5.1e-06	0.0001	1.54	1.57816
2025-07-21 15:44:45	1968	5.08e-06	0.0001	1.54	1.56941
2025-07-21 15:44:46	1969	5.1e-06	0.0001	1.54	1.56065
2025-07-21 15:44:47	1970	5.08e-06	0.0001	1.54	1.57378
2025-07-21 15:44:48	1971	5.06e-06	0.0001	1.53	1.58254
[truncated: 4,247 more rows]
