# Supplementary material for: A Unified Method for Triple Oxygen Isotope Analysis of Sulfate, Water, and Organics
Source: Anal Chem. 2026 Mar 6;98(11):8111–20. doi: 10.1021/acs.analchem.5c06406 (PMC13019427; doi:10.1021/acs.analchem.5c06406)
Supplement: Supplementary file 3 [file ac5c06406_si_003.zip › Zahnow_TORCH_Supplementary_Sample_Log_Files/2025-07-23_Cellulose_KOSI_A2_evaluation_results.xlsx]

## Sheet: Summary
DateTime	Sample name	Sample Type	Sample mass	Instrument	d18O raw	d18O GD scaled	d18O VSMOW	d18O SD	Dp17O raw	Dp17O GD scaled	Dp17O VSMOW	Dp17O SD	d13C raw	d13C VPDB	d13C SD	TCD Peak area pos	TCD Peak area std	TCD Peak area neg	TCD Peak area neg std	TCD Peak ratio	TC/EA yield (%)	CO input pressure (mbar)	CO input pressure LN2 T (mbar)	CO residual pressure (mbar)	CO converted (mbar)	Discharge yield (%)	CO2 final pressure (mbar)	CO2/CO ratio	Residual gas pressure (mbar)	Comments
2025-07-23 17:50:37	Cellulose_KOSI_A2	C6H10O5	1.386	TILDAS	24.6827	26.5032	26.5032	0.018	-182.392	-177.057	-177.057	15.5	N/A	N/A	N/A	14.0368	0.160445	0.188445	0.00935376	74.4875	101.196	2.98753	2.28722	0.0288	2.25842	98.7408	1.35932	0.601888	0.0297

## Sheet: Isotope Data
ID	dateTimeMeasured	SampleName	d17O	d17OError	d18O	d18OError	Dp17O	Dp17OError	nSamCycles	nSamPoints	nRefPoints	pCO2Ref	pCO2Ref_error	pCO2Sam	pCO2Sam_error	pCO2Mismatch	pCO2Mismatch_error	PCellRef	PCellRef_error	PCellSam	PCellSam_error	PCellMismatch	PCellMismatch_error	TCellSam	TCellSam_error	TCellRef	TCellRef_error	TCellMismatch	TCellMismatch_error	measurementPeriod	d18O_scaled	d17O_scaled	Dp17O_scaled
19895	2025-07-24 04:00:20	GD_Cellulose_KOSI_A2	12.98	0.024	25.124	0.018	-205.3	15.5	10	1987	2120	420.201	0.67357	420.923	0.96827	0.70896	0.3371	41.3401	0.00198	41.3378	0.00142	-0.00237	0.00192	24.521	0.00393	24.521	0.00393	-3e-05	0.00029	2025-07-23 to 2027-06-18	24.6827	12.7727	-182.392

## Sheet: Log Data
Sample name	Sample mass	TC/EA (°C)	Datetime	Trap 5 (°C)	Trap 6 (°C)	Trap 7 (°C)	Reactor (°C)	TCD (°C)	p G2 (mbar)	p G4 (mbar)	p G5 (mbar)	Datetime	Trap 5 (°C)	Trap 6 (°C)	Trap 7 (°C)	Reactor (°C)	TCD (°C)	p G2 (mbar)	p G4 (mbar)	p G5 (mbar)	Datetime	Trap 5 (°C)	Trap 6 (°C)	Trap 7 (°C)	Reactor (°C)	TCD (°C)	p G2 (mbar)	p G4 (mbar)	p G5 (mbar)	Datetime	Trap 5 (°C)	Trap 6 (°C)	Trap 7 (°C)	Reactor (°C)	TCD (°C)	p G2 (mbar)	p G4 (mbar)	p G5 (mbar)	Datetime	Trap 5 (°C)	Trap 6 (°C)	Trap 7 (°C)	Reactor (°C)	TCD (°C)	p G2 (mbar)	p G4 (mbar)	p G5 (mbar)	Datetime	Trap 5 (°C)
Cellulose_KOSI_A2	1.386	1450.000000	2025-07-23 17:50:37	26.384071	35.102635	30.290658	25.390567	32.820272	0.000100	0.000138	-0.028166	2025-07-23 18:09:32	30.817249	65.144381	26.431289	17.791779	32.766690	0.000100	2.920000	2.987525	2025-07-23 18:11:00	27.451213	63.717052	-176.397506	-175.599788	32.795970	0.000100	2.220000	2.287220	2025-07-23 18:51:48	26.632437	64.719170	-176.046835	-175.692276	33.026616	0.000100	0.028800	-0.015035	2025-07-23 19:04:05	26.776656	31.043540	23.549391	23.597677	33.115032	0.000100	0.853000	1.359315	2025-07-23 19:15:46	26.121696
[truncated: 7 more columns]

## Sheet: TCD Data
dateTime	Relative time	Signal
2025-07-23 17:52:42	0	0.075932
2025-07-23 17:52:43	1	0.071007
2025-07-23 17:52:44	2	0.071664
2025-07-23 17:52:46	4	0.076589
2025-07-23 17:52:46	4	0.073634
2025-07-23 17:52:48	6	0.075275
2025-07-23 17:52:48	6	0.073962
2025-07-23 17:52:50	8	0.073962
2025-07-23 17:52:50	8	0.073962
2025-07-23 17:52:52	10	0.074619
2025-07-23 17:52:53	11	0.073962
2025-07-23 17:52:53	11	0.074619
2025-07-23 17:52:54	12	0.075604
2025-07-23 17:52:55	13	0.077245
2025-07-23 17:52:56	14	0.077902
2025-07-23 17:52:58	16	0.068381
2025-07-23 17:52:59	17	0.07429
2025-07-23 17:52:59	17	0.072649
2025-07-23 17:53:00	18	0.07429
2025-07-23 17:53:01	19	0.072649
2025-07-23 17:53:02	20	0.069366
2025-07-23 17:53:03	21	0.070023
2025-07-23 17:53:04	22	0.073306
2025-07-23 17:53:06	24	0.06674
2025-07-23 17:53:07	25	0.070023
2025-07-23 17:53:07	25	0.071007
2025-07-23 17:53:08	26	0.067068
2025-07-23 17:53:10	28	0.071007
2025-07-23 17:53:10	28	0.072321
2025-07-23 17:53:11	29	0.068709
2025-07-23 17:53:12	30	0.071664
2025-07-23 17:53:14	32	0.075932
2025-07-23 17:53:15	33	0.074947
2025-07-23 17:53:15	33	0.071007
2025-07-23 17:53:16	34	0.075275
2025-07-23 17:53:17	35	0.067724
2025-07-23 17:53:18	36	0.06674
2025-07-23 17:53:20	38	0.069366
2025-07-23 17:53:21	39	0.072649
2025-07-23 17:53:22	40	0.074947
2025-07-23 17:53:23	41	0.072649
2025-07-23 17:53:24	42	0.07626
2025-07-23 17:53:25	43	0.068381
2025-07-23 17:53:25	43	0.072321
2025-07-23 17:53:27	45	0.073634
2025-07-23 17:53:28	46	0.071992
2025-07-23 17:53:29	47	0.067724
2025-07-23 17:53:30	48	0.075932
2025-07-23 17:53:30	48	0.074619
2025-07-23 17:53:31	49	0.066411
2025-07-23 17:53:33	51	0.069038
2025-07-23 17:53:33	51	0.069366
2025-07-23 17:53:34	52	0.069038
2025-07-23 17:53:35	53	0.068381
2025-07-23 17:53:36	54	0.069038
2025-07-23 17:53:37	55	0.072649
2025-07-23 17:53:38	56	0.07626
2025-07-23 17:53:39	57	0.074619
2025-07-23 17:53:40	58	0.07429
2025-07-23 17:53:41	59	0.073306
2025-07-23 17:53:42	60	0.069366
2025-07-23 17:53:43	61	0.072977
2025-07-23 17:53:44	62	0.06674
2025-07-23 17:53:45	63	0.077573
2025-07-23 17:53:46	64	0.070351
2025-07-23 17:53:47	65	0.079215
2025-07-23 17:53:48	66	0.072321
2025-07-23 17:53:49	67	0.07429
2025-07-23 17:53:50	68	0.070351
2025-07-23 17:53:51	69	0.072321
2025-07-23 17:53:52	70	0.070023
2025-07-23 17:53:53	71	0.070351
2025-07-23 17:53:54	72	0.072977
2025-07-23 17:53:55	73	0.070351
2025-07-23 17:53:56	74	0.072649
2025-07-23 17:53:57	75	0.073634
2025-07-23 17:53:58	76	0.069694
2025-07-23 17:53:58	76	0.075932
2025-07-23 17:53:59	77	0.075604
2025-07-23 17:54:00	78	0.075932
2025-07-23 17:54:01	79	0.074947
2025-07-23 17:54:02	80	0.074947
2025-07-23 17:54:03	81	0.069038
2025-07-23 17:54:04	82	0.07823
2025-07-23 17:54:05	83	0.069366
2025-07-23 17:54:06	84	0.070023
2025-07-23 17:54:07	85	0.074619
2025-07-23 17:54:08	86	0.07626
2025-07-23 17:54:09	87	0.070023
2025-07-23 17:54:10	88	0.07429
2025-07-23 17:54:11	89	0.075275
2025-07-23 17:54:12	90	0.073306
2025-07-23 17:54:13	91	0.075932
2025-07-23 17:54:14	92	0.076589
2025-07-23 17:54:15	93	0.075275
2025-07-23 17:54:16	94	0.072321
2025-07-23 17:54:17	95	0.073306
2025-07-23 17:54:18	96	0.074619
2025-07-23 17:54:19	97	0.074619
2025-07-23 17:54:20	98	0.072977
2025-07-23 17:54:21	99	0.07626
2025-07-23 17:54:22	100	0.075604
2025-07-23 17:54:23	101	0.076917
2025-07-23 17:54:24	102	0.078558
2025-07-23 17:54:25	103	0.076589
2025-07-23 17:54:26	104	0.074947
2025-07-23 17:54:26	104	0.075604
2025-07-23 17:54:27	105	0.088079
2025-07-23 17:54:28	106	0.086438
2025-07-23 17:54:29	107	0.070023
2025-07-23 17:54:30	108	0.067068
2025-07-23 17:54:31	109	0.087751
2025-07-23 17:54:32	110	0.082826
2025-07-23 17:54:33	111	0.088407
2025-07-23 17:54:34	112	0.090705
2025-07-23 17:54:35	113	0.089064
2025-07-23 17:54:36	114	0.084796
2025-07-23 17:54:37	115	0.080528
2025-07-23 17:54:38	116	0.073306
2025-07-23 17:54:39	117	0.079872
2025-07-23 17:54:40	118	0.073306
2025-07-23 17:54:41	119	0.072321
2025-07-23 17:54:42	120	0.074619
2025-07-23 17:54:43	121	0.071336
2025-07-23 17:54:44	122	0.059845
2025-07-23 17:54:45	123	0.052951
2025-07-23 17:54:46	124	0.069038
2025-07-23 17:54:47	125	0.067724
2025-07-23 17:54:47	125	0.066083
2025-07-23 17:54:48	126	0.06674
2025-07-23 17:54:49	127	0.055906
2025-07-23 17:54:51	129	0.050325
2025-07-23 17:54:51	129	0.063785
2025-07-23 17:54:52	130	0.057547
2025-07-23 17:54:53	131	0.0628
2025-07-23 17:54:54	132	0.070351
2025-07-23 17:54:55	133	0.070351
2025-07-23 17:54:57	135	0.071007
2025-07-23 17:54:57	135	0.070023
2025-07-23 17:54:58	136	0.069694
2025-07-23 17:54:59	137	0.071007
2025-07-23 17:55:00	138	0.072321
2025-07-23 17:55:01	139	0.075275
2025-07-23 17:55:02	140	0.075275
2025-07-23 17:55:03	141	0.066411
2025-07-23 17:55:04	142	0.073306
2025-07-23 17:55:05	143	0.069694
2025-07-23 17:55:06	144	0.068053
2025-07-23 17:55:07	145	0.073962
2025-07-23 17:55:08	146	0.074619
2025-07-23 17:55:09	147	0.069366
2025-07-23 17:55:10	148	0.071664
2025-07-23 17:55:11	149	0.0802
2025-07-23 17:55:12	150	0.072321
2025-07-23 17:55:13	151	0.072977
2025-07-23 17:55:14	152	0.073306
2025-07-23 17:55:15	153	0.070023
2025-07-23 17:55:16	154	0.072977
2025-07-23 17:55:17	155	0.073962
2025-07-23 17:55:18	156	0.077245
2025-07-23 17:55:19	157	0.076917
2025-07-23 17:55:20	158	0.071664
2025-07-23 17:55:21	159	0.074947
2025-07-23 17:55:22	160	0.067724
2025-07-23 17:55:23	161	0.073962
2025-07-23 17:55:24	162	0.072977
2025-07-23 17:55:25	163	0.071664
2025-07-23 17:55:26	164	0.073634
2025-07-23 17:55:27	165	0.071664
2025-07-23 17:55:28	166	0.074947
2025-07-23 17:55:30	168	0.074947
2025-07-23 17:55:30	168	0.071336
2025-07-23 17:55:31	169	0.076917
2025-07-23 17:55:32	170	0.07429
2025-07-23 17:55:33	171	0.079872
2025-07-23 17:55:34	172	0.07429
2025-07-23 17:55:35	173	0.076589
2025-07-23 17:55:36	174	0.076589
2025-07-23 17:55:37	175	0.069038
2025-07-23 17:55:39	177	0.073962
2025-07-23 17:55:40	178	0.070023
2025-07-23 17:55:41	179	0.073962
2025-07-23 17:55:42	180	0.070679
2025-07-23 17:55:42	180	0.070351
2025-07-23 17:55:43	181	0.074619
2025-07-23 17:55:44	182	0.072977
2025-07-23 17:55:45	183	0.069038
2025-07-23 17:55:46	184	0.073306
2025-07-23 17:55:47	185	0.075932
2025-07-23 17:55:48	186	0.070023
2025-07-23 17:55:49	187	0.073634
2025-07-23 17:55:50	188	0.075604
2025-07-23 17:55:51	189	0.071992
2025-07-23 17:55:52	190	0.074619
2025-07-23 17:55:53	191	0.071007
2025-07-23 17:55:54	192	0.07429
2025-07-23 17:55:55	193	0.07626
2025-07-23 17:55:56	194	0.072977
2025-07-23 17:55:57	195	0.073634
2025-07-23 17:55:58	196	0.074619
2025-07-23 17:55:59	197	0.073962
2025-07-23 17:56:00	198	0.07626
2025-07-23 17:56:01	199	0.071336
2025-07-23 17:56:02	200	0.073306
2025-07-23 17:56:03	201	0.07429
2025-07-23 17:56:04	202	0.075932
2025-07-23 17:56:05	203	0.075604
2025-07-23 17:56:06	204	0.072321
2025-07-23 17:56:07	205	0.076917
2025-07-23 17:56:08	206	0.070351
2025-07-23 17:56:09	207	0.073634
2025-07-23 17:56:10	208	0.079872
2025-07-23 17:56:11	209	0.071992
2025-07-23 17:56:12	210	0.074619
2025-07-23 17:56:13	211	0.072321
2025-07-23 17:56:14	212	0.074619
2025-07-23 17:56:15	213	0.070351
2025-07-23 17:56:16	214	0.074947
2025-07-23 17:56:17	215	0.073634
2025-07-23 17:56:18	216	0.077902
2025-07-23 17:56:20	218	0.070679
2025-07-23 17:56:20	218	0.069038
2025-07-23 17:56:21	219	0.071007
2025-07-23 17:56:22	220	0.075932
2025-07-23 17:56:23	221	0.073962
2025-07-23 17:56:24	222	0.07429
2025-07-23 17:56:25	223	0.070679
2025-07-23 17:56:26	224	0.074947
2025-07-23 17:56:27	225	0.068381
2025-07-23 17:56:28	226	0.07429
2025-07-23 17:56:29	227	0.065755
2025-07-23 17:56:30	228	0.073306
2025-07-23 17:56:31	229	0.070351
2025-07-23 17:56:32	230	0.073962
2025-07-23 17:56:33	231	0.082498
2025-07-23 17:56:34	232	0.075275
2025-07-23 17:56:35	233	0.069694
2025-07-23 17:56:36	234	0.072321
2025-07-23 17:56:37	235	0.078887
2025-07-23 17:56:38	236	0.074947
2025-07-23 17:56:39	237	0.07626
2025-07-23 17:56:40	238	0.073634
2025-07-23 17:56:41	239	0.075932
2025-07-23 17:56:42	240	0.076589
2025-07-23 17:56:43	241	0.075275
2025-07-23 17:56:44	242	0.076917
2025-07-23 17:56:45	243	0.073634
2025-07-23 17:56:46	244	0.074619
2025-07-23 17:56:47	245	0.07626
2025-07-23 17:56:48	246	0.076589
2025-07-23 17:56:49	247	0.074619
2025-07-23 17:56:50	248	0.074947
2025-07-23 17:56:51	249	0.069038
2025-07-23 17:56:52	250	0.070023
2025-07-23 17:56:53	251	0.073306
2025-07-23 17:56:54	252	0.07429
2025-07-23 17:56:55	253	0.067724
2025-07-23 17:56:56	254	0.071992
2025-07-23 17:56:57	255	0.071336
2025-07-23 17:56:58	256	0.069694
2025-07-23 17:56:59	257	0.071007
2025-07-23 17:57:00	258	0.070679
2025-07-23 17:57:01	259	0.06674
2025-07-23 17:57:02	260	0.069694
2025-07-23 17:57:03	261	0.071007
2025-07-23 17:57:04	262	0.071664
2025-07-23 17:57:05	263	0.069038
2025-07-23 17:57:06	264	0.067068
2025-07-23 17:57:07	265	0.070023
2025-07-23 17:57:08	266	0.073962
2025-07-23 17:57:09	267	0.068381
2025-07-23 17:57:10	268	0.073962
2025-07-23 17:57:11	269	0.074947
2025-07-23 17:57:11	269	0.069038
2025-07-23 17:57:13	271	0.080528
2025-07-23 17:57:13	271	0.074947
2025-07-23 17:57:15	273	0.070351
2025-07-23 17:57:16	274	0.073634
2025-07-23 17:57:16	274	0.072321
2025-07-23 17:57:18	276	0.069694
2025-07-23 17:57:19	277	0.07626
2025-07-23 17:57:20	278	0.076589
2025-07-23 17:57:21	279	0.068381
2025-07-23 17:57:22	280	0.069694
2025-07-23 17:57:23	281	0.075604
2025-07-23 17:57:24	282	0.077245
2025-07-23 17:57:24	282	0.072321
2025-07-23 17:57:26	284	0.07823
2025-07-23 17:57:27	285	0.0802
2025-07-23 17:57:28	286	0.072321
2025-07-23 17:57:29	287	0.073306
2025-07-23 17:57:30	288	0.078887
2025-07-23 17:57:31	289	0.077902
2025-07-23 17:57:32	290	0.073634
2025-07-23 17:57:33	291	0.073306
2025-07-23 17:57:34	292	0.069366
2025-07-23 17:57:34	292	0.073962
2025-07-23 17:57:35	293	0.074947
2025-07-23 17:57:36	294	0.071336
2025-07-23 17:57:37	295	0.073634
2025-07-23 17:57:38	296	0.073634
2025-07-23 17:57:39	297	0.073306
2025-07-23 17:57:40	298	0.075604
2025-07-23 17:57:41	299	0.072649
2025-07-23 17:57:42	300	0.070351
2025-07-23 17:57:43	301	0.077573
2025-07-23 17:57:44	302	0.071007
2025-07-23 17:57:45	303	0.076917
2025-07-23 17:57:46	304	0.073634
2025-07-23 17:57:47	305	0.07626
2025-07-23 17:57:48	306	0.071007
2025-07-23 17:57:49	307	0.069366
2025-07-23 17:57:50	308	0.072321
2025-07-23 17:57:51	309	0.071007
2025-07-23 17:57:51	309	0.071992
2025-07-23 17:57:53	311	0.073306
2025-07-23 17:57:54	312	0.073634
2025-07-23 17:57:55	313	0.069694
2025-07-23 17:57:56	314	0.0802
2025-07-23 17:57:57	315	0.071992
2025-07-23 17:57:58	316	0.069038
2025-07-23 17:57:58	316	0.071664
2025-07-23 17:58:00	318	0.075275
2025-07-23 17:58:01	319	0.073634
2025-07-23 17:58:01	319	0.068381
2025-07-23 17:58:02	320	0.072649
2025-07-23 17:58:03	321	0.070679
2025-07-23 17:58:04	322	0.072649
2025-07-23 17:58:05	323	0.073962
2025-07-23 17:58:06	324	0.075275
2025-07-23 17:58:07	325	0.071664
2025-07-23 17:58:08	326	0.077573
2025-07-23 17:58:09	327	0.073306
2025-07-23 17:58:10	328	0.071336
2025-07-23 17:58:11	329	0.07429
2025-07-23 17:58:12	330	0.073962
2025-07-23 17:58:13	331	0.071664
2025-07-23 17:58:14	332	0.071992
2025-07-23 17:58:15	333	0.073962
2025-07-23 17:58:16	334	0.073634
2025-07-23 17:58:17	335	0.077902
2025-07-23 17:58:18	336	0.078887
2025-07-23 17:58:19	337	0.078887
2025-07-23 17:58:20	338	0.086438
2025-07-23 17:58:21	339	0.082826
2025-07-23 17:58:22	340	0.032925
2025-07-23 17:58:23	341	0.092347
2025-07-23 17:58:23	341	0.118939
2025-07-23 17:58:25	343	0.151769
2025-07-23 17:58:25	343	0.191165
2025-07-23 17:58:27	345	0.24632
2025-07-23 17:58:27	345	0.298519
2025-07-23 17:58:28	346	0.35827
2025-07-23 17:58:29	347	0.413096
2025-07-23 17:58:30	348	0.464311
2025-07-23 17:58:31	349	0.500752
2025-07-23 17:58:32	350	0.52242
2025-07-23 17:58:33	351	0.537194
2025-07-23 17:58:34	352	0.540148
2025-07-23 17:58:35	353	0.545073
2025-07-23 17:58:36	354	0.541462
2025-07-23 17:58:37	355	0.534896
2025-07-23 17:58:38	356	0.527016
2025-07-23 17:58:39	357	0.512571
2025-07-23 17:58:40	358	0.499767
2025-07-23 17:58:41	359	0.485979
2025-07-23 17:58:42	360	0.472847
2025-07-23 17:58:43	361	0.466281
2025-07-23 17:58:43	361	0.448224
2025-07-23 17:58:45	363	0.439689
2025-07-23 17:58:45	363	0.417692
2025-07-23 17:58:46	364	0.413096
2025-07-23 17:58:47	365	0.392742
2025-07-23 17:58:48	366	0.385847
2025-07-23 17:58:50	368	0.365164
2025-07-23 17:58:50	368	0.357285
2025-07-23 17:58:51	369	0.338244
2025-07-23 17:58:53	371	0.32938
2025-07-23 17:58:53	371	0.3215
2025-07-23 17:58:54	372	0.308368
2025-07-23 17:58:55	373	0.294252
2025-07-23 17:58:56	374	0.284074
2025-07-23 17:58:57	375	0.270942
2025-07-23 17:58:58	376	0.260765
2025-07-23 17:58:59	377	0.245335
2025-07-23 17:59:00	378	0.237784
2025-07-23 17:59:01	379	0.232203
2025-07-23 17:59:02	380	0.216773
2025-07-23 17:59:03	381	0.206924
2025-07-23 17:59:04	382	0.199701
2025-07-23 17:59:05	383	0.187226
2025-07-23 17:59:06	384	0.179018
2025-07-23 17:59:07	385	0.170154
2025-07-23 17:59:08	386	0.161947
2025-07-23 17:59:09	387	0.152426
2025-07-23 17:59:10	388	0.145532
2025-07-23 17:59:11	389	0.146845
2025-07-23 17:59:12	390	0.138966
2025-07-23 17:59:13	391	0.134041
2025-07-23 17:59:14	392	0.120252
2025-07-23 17:59:15	393	0.118611
2025-07-23 17:59:15	393	0.116969
2025-07-23 17:59:16	394	0.105151
2025-07-23 17:59:17	395	0.105151
2025-07-23 17:59:18	396	0.09957
2025-07-23 17:59:19	397	0.098585
2025-07-23 17:59:20	398	0.098913
2025-07-23 17:59:21	399	0.094317
2025-07-23 17:59:22	400	0.090049
2025-07-23 17:59:23	401	0.089392
2025-07-23 17:59:24	402	0.087751
2025-07-23 17:59:25	403	0.088736
2025-07-23 17:59:26	404	0.086438
2025-07-23 17:59:27	405	0.08217
2025-07-23 17:59:28	406	0.0802
2025-07-23 17:59:29	407	0.078558
2025-07-23 17:59:30	408	0.079543
2025-07-23 17:59:31	409	0.07823
2025-07-23 17:59:32	410	0.0802
2025-07-23 17:59:33	411	0.072321
2025-07-23 17:59:34	412	0.071992
2025-07-23 17:59:35	413	0.07626
2025-07-23 17:59:36	414	0.074947
2025-07-23 17:59:37	415	0.077573
2025-07-23 17:59:38	416	0.075604
2025-07-23 17:59:39	417	0.080856
2025-07-23 17:59:40	418	0.07429
2025-07-23 17:59:41	419	0.072649
2025-07-23 17:59:42	420	0.073962
2025-07-23 17:59:43	421	0.07626
2025-07-23 17:59:44	422	0.072649
2025-07-23 17:59:45	423	0.073962
2025-07-23 17:59:46	424	0.076917
2025-07-23 17:59:47	425	0.080856
2025-07-23 17:59:48	426	0.073634
2025-07-23 17:59:49	427	0.077573
2025-07-23 17:59:50	428	0.070679
2025-07-23 17:59:51	429	0.077902
2025-07-23 17:59:53	431	0.071664
2025-07-23 17:59:54	432	0.075604
2025-07-23 17:59:55	433	0.075604
2025-07-23 17:59:56	434	0.071664
2025-07-23 17:59:57	435	0.073306
2025-07-23 17:59:58	436	0.073306
2025-07-23 17:59:59	437	0.077573
2025-07-23 18:00:01	439	0.071336
2025-07-23 18:00:02	440	0.074619
2025-07-23 18:00:03	441	0.07429
2025-07-23 18:00:04	442	0.071336
2025-07-23 18:00:05	443	0.067396
2025-07-23 18:00:06	444	0.074947
2025-07-23 18:00:07	445	0.073306
2025-07-23 18:00:08	446	0.073962
2025-07-23 18:00:09	447	0.072649
2025-07-23 18:00:10	448	0.072321
2025-07-23 18:00:11	449	0.075604
2025-07-23 18:00:12	450	0.077902
2025-07-23 18:00:13	451	0.070023
2025-07-23 18:00:14	452	0.077902
2025-07-23 18:00:15	453	0.075275
2025-07-23 18:00:16	454	0.072321
2025-07-23 18:00:17	455	0.072977
2025-07-23 18:00:18	456	0.072321
2025-07-23 18:00:19	457	0.074619
2025-07-23 18:00:20	458	0.079872
2025-07-23 18:00:21	459	0.071992
2025-07-23 18:00:22	460	0.070351
2025-07-23 18:00:23	461	0.069366
2025-07-23 18:00:24	462	0.073962
2025-07-23 18:00:26	464	0.074947
2025-07-23 18:00:26	464	0.072649
2025-07-23 18:00:27	465	0.07626
2025-07-23 18:00:28	466	0.071664
2025-07-23 18:00:29	467	0.074619
2025-07-23 18:00:30	468	0.071336
2025-07-23 18:00:31	469	0.074619
2025-07-23 18:00:32	470	0.073962
2025-07-23 18:00:33	471	0.071664
2025-07-23 18:00:34	472	0.069366
2025-07-23 18:00:35	473	0.072321
2025-07-23 18:00:36	474	0.075604
2025-07-23 18:00:37	475	0.072649
2025-07-23 18:00:38	476	0.077245
2025-07-23 18:00:39	477	0.071992
2025-07-23 18:00:40	478	0.069038
2025-07-23 18:00:41	479	0.075275
2025-07-23 18:00:42	480	0.071336
2025-07-23 18:00:43	481	0.071336
2025-07-23 18:00:44	482	0.074947
2025-07-23 18:00:45	483	0.072977
2025-07-23 18:00:46	484	0.074619
2025-07-23 18:00:47	485	0.070679
2025-07-23 18:00:48	486	0.071664
2025-07-23 18:00:49	487	0.070679
2025-07-23 18:00:50	488	0.076589
2025-07-23 18:00:51	489	0.075275
2025-07-23 18:00:52	490	0.07626
2025-07-23 18:00:53	491	0.074947
2025-07-23 18:00:54	492	0.073634
2025-07-23 18:00:55	493	0.071664
2025-07-23 18:00:56	494	0.071992
2025-07-23 18:00:57	495	0.072649
2025-07-23 18:00:58	496	0.069366
2025-07-23 18:00:59	497	0.072977
2025-07-23 18:01:00	498	0.069694
2025-07-23 18:01:01	499	0.07626
2025-07-23 18:01:02	500	0.073306
2025-07-23 18:01:03	501	0.075604
2025-07-23 18:01:04	502	0.077902
2025-07-23 18:01:05	503	0.071992
2025-07-23 18:01:06	504	0.071992
2025-07-23 18:01:07	505	0.071336
2025-07-23 18:01:08	506	0.072649
2025-07-23 18:01:09	507	0.077573
2025-07-23 18:01:10	508	0.074619
2025-07-23 18:01:11	509	0.07429
2025-07-23 18:01:12	510	0.070679
2025-07-23 18:01:13	511	0.073306
2025-07-23 18:01:14	512	0.070351
2025-07-23 18:01:15	513	0.072649
2025-07-23 18:01:16	514	0.075604
2025-07-23 18:01:17	515	0.071664
2025-07-23 18:01:18	516	0.071336
2025-07-23 18:01:19	517	0.071992
2025-07-23 18:01:19	517	0.070023
2025-07-23 18:01:20	518	0.071664
2025-07-23 18:01:21	519	0.07626
2025-07-23 18:01:23	521	0.071992
2025-07-23 18:01:24	522	0.073306
2025-07-23 18:01:25	523	0.077902
2025-07-23 18:01:26	524	0.073962
2025-07-23 18:01:27	525	0.072977
2025-07-23 18:01:28	526	0.068709
2025-07-23 18:01:28	526	0.07429
2025-07-23 18:01:30	528	0.074947
2025-07-23 18:01:31	529	0.074947
2025-07-23 18:01:32	530	0.071992
2025-07-23 18:01:33	531	0.076917
2025-07-23 18:01:34	532	0.076917
2025-07-23 18:01:35	533	0.076589
2025-07-23 18:01:36	534	0.072649
2025-07-23 18:01:37	535	0.075275
2025-07-23 18:01:38	536	0.072649
2025-07-23 18:01:39	537	0.072977
2025-07-23 18:01:39	537	0.072649
2025-07-23 18:01:41	539	0.07823
2025-07-23 18:01:42	540	0.075932
2025-07-23 18:01:42	540	0.076917
2025-07-23 18:01:43	541	0.076589
2025-07-23 18:01:44	542	0.070679
2025-07-23 18:01:45	543	0.0802
2025-07-23 18:01:46	544	0.072321
2025-07-23 18:01:47	545	0.075932
2025-07-23 18:01:48	546	0.075275
2025-07-23 18:01:49	547	0.075932
2025-07-23 18:01:50	548	0.073306
2025-07-23 18:01:51	549	0.073634
2025-07-23 18:01:52	550	0.071007
2025-07-23 18:01:53	551	0.074947
2025-07-23 18:01:54	552	0.07429
2025-07-23 18:01:55	553	0.0802
2025-07-23 18:01:56	554	0.072977
2025-07-23 18:01:57	555	0.074619
2025-07-23 18:01:58	556	0.071664
2025-07-23 18:01:59	557	0.073634
2025-07-23 18:02:00	558	0.072321
2025-07-23 18:02:01	559	0.074619
2025-07-23 18:02:02	560	0.067068
2025-07-23 18:02:03	561	0.071007
2025-07-23 18:02:04	562	0.072977
2025-07-23 18:02:04	562	0.072321
2025-07-23 18:02:05	563	0.071336
2025-07-23 18:02:06	564	0.077245
2025-07-23 18:02:08	566	0.073962
2025-07-23 18:02:09	567	0.077902
2025-07-23 18:02:09	567	0.070351
2025-07-23 18:02:10	568	0.073962
2025-07-23 18:02:11	569	0.074619
2025-07-23 18:02:12	570	0.074947
2025-07-23 18:02:13	571	0.073634
2025-07-23 18:02:14	572	0.0802
2025-07-23 18:02:15	573	0.081185
2025-07-23 18:02:16	574	0.077902
2025-07-23 18:02:17	575	0.073962
2025-07-23 18:02:18	576	0.07429
2025-07-23 18:02:19	577	0.074619
2025-07-23 18:02:20	578	0.072977
2025-07-23 18:02:21	579	0.068709
2025-07-23 18:02:22	580	0.079872
2025-07-23 18:02:23	581	0.070679
2025-07-23 18:02:24	582	0.07429
2025-07-23 18:02:25	583	0.072977
2025-07-23 18:02:26	584	0.073306
2025-07-23 18:02:27	585	0.071336
2025-07-23 18:02:28	586	0.070023
2025-07-23 18:02:29	587	0.072977
2025-07-23 18:02:30	588	0.072649
2025-07-23 18:02:31	589	0.074947
2025-07-23 18:02:31	589	0.074619
2025-07-23 18:02:32	590	0.073962
2025-07-23 18:02:33	591	0.071992
2025-07-23 18:02:34	592	0.075932
2025-07-23 18:02:35	593	0.073634
2025-07-23 18:02:37	595	0.079543
2025-07-23 18:02:37	595	0.075604
2025-07-23 18:02:38	596	0.079215
2025-07-23 18:02:39	597	0.071664
2025-07-23 18:02:40	598	0.075275
2025-07-23 18:02:41	599	0.072977
2025-07-23 18:02:42	600	0.069694
2025-07-23 18:02:43	601	0.072649
2025-07-23 18:02:44	602	0.072321
2025-07-23 18:02:45	603	0.070023
2025-07-23 18:02:46	604	0.075932
2025-07-23 18:02:47	605	0.071007
2025-07-23 18:02:48	606	0.074619
2025-07-23 18:02:49	607	0.072321
2025-07-23 18:02:50	608	0.071992
2025-07-23 18:02:51	609	0.075604
2025-07-23 18:02:52	610	0.071664
2025-07-23 18:02:53	611	0.071992
2025-07-23 18:02:54	612	0.07823
2025-07-23 18:02:55	613	0.07626
2025-07-23 18:02:56	614	0.069366
2025-07-23 18:02:56	614	0.071992
2025-07-23 18:02:57	615	0.074947
2025-07-23 18:02:59	617	0.071336
2025-07-23 18:02:59	617	0.07626
2025-07-23 18:03:00	618	0.072977
2025-07-23 18:03:01	619	0.072977
2025-07-23 18:03:02	620	0.072977
2025-07-23 18:03:03	621	0.079872
2025-07-23 18:03:04	622	0.073962
2025-07-23 18:03:05	623	0.075275
2025-07-23 18:03:06	624	0.073962
2025-07-23 18:03:07	625	0.070351
2025-07-23 18:03:08	626	0.074619
2025-07-23 18:03:09	627	0.076589
2025-07-23 18:03:10	628	0.077245
2025-07-23 18:03:11	629	0.072977
2025-07-23 18:03:12	630	0.068709
2025-07-23 18:03:13	631	0.071007
2025-07-23 18:03:14	632	0.075275
2025-07-23 18:03:15	633	0.070023
2025-07-23 18:03:16	634	0.074619
2025-07-23 18:03:17	635	0.072321
2025-07-23 18:03:18	636	0.071992
2025-07-23 18:03:19	637	0.069694
2025-07-23 18:03:20	638	0.072977
2025-07-23 18:03:21	639	0.070679
2025-07-23 18:03:22	640	0.075275
2025-07-23 18:03:23	641	0.074947
2025-07-23 18:03:24	642	0.069366
2025-07-23 18:03:25	643	0.070351
2025-07-23 18:03:26	644	0.075275
2025-07-23 18:03:27	645	0.07626
2025-07-23 18:03:28	646	0.072977
2025-07-23 18:03:29	647	0.070351
2025-07-23 18:03:30	648	0.072977
2025-07-23 18:03:30	648	0.071992
2025-07-23 18:03:32	650	0.071007
2025-07-23 18:03:33	651	0.072649
2025-07-23 18:03:34	652	0.069366
2025-07-23 18:03:35	653	0.075604
2025-07-23 18:03:36	654	0.074619
2025-07-23 18:03:37	655	0.07429
2025-07-23 18:03:37	655	0.07429
2025-07-23 18:03:38	656	0.072321
2025-07-23 18:03:39	657	0.07626
2025-07-23 18:03:41	659	0.071336
2025-07-23 18:03:42	660	0.074619
2025-07-23 18:03:43	661	0.073962
2025-07-23 18:03:44	662	0.077573
2025-07-23 18:03:45	663	0.075275
2025-07-23 18:03:46	664	0.069038
2025-07-23 18:03:47	665	0.075275
2025-07-23 18:03:48	666	0.072977
2025-07-23 18:03:49	667	0.070679
2025-07-23 18:03:50	668	0.070679
2025-07-23 18:03:51	669	0.075932
2025-07-23 18:03:52	670	0.078558
2025-07-23 18:03:53	671	0.072649
2025-07-23 18:03:54	672	0.073634
2025-07-23 18:03:55	673	0.077245
2025-07-23 18:03:56	674	0.071992
2025-07-23 18:03:58	676	0.072649
2025-07-23 18:03:58	676	0.075604
2025-07-23 18:04:00	678	0.070351
2025-07-23 18:04:00	678	0.068709
2025-07-23 18:04:01	679	0.072321
2025-07-23 18:04:02	680	0.072977
2025-07-23 18:04:03	681	0.076917
2025-07-23 18:04:04	682	0.07429
2025-07-23 18:04:06	684	0.071664
2025-07-23 18:04:07	685	0.071992
2025-07-23 18:04:08	686	0.069366
2025-07-23 18:04:09	687	0.070023
2025-07-23 18:04:10	688	0.07429
2025-07-23 18:04:11	689	0.075275
2025-07-23 18:04:12	690	0.071336
2025-07-23 18:04:13	691	0.070679
2025-07-23 18:04:13	691	0.071992
2025-07-23 18:04:15	693	0.067396
2025-07-23 18:04:16	694	0.079215
2025-07-23 18:04:17	695	0.072977
2025-07-23 18:04:18	696	0.076917
2025-07-23 18:04:19	697	0.074619
2025-07-23 18:04:20	698	0.072977
2025-07-23 18:04:22	700	0.072649
2025-07-23 18:04:23	701	0.072649
2025-07-23 18:04:23	701	0.073962
2025-07-23 18:04:24	702	0.078558
2025-07-23 18:04:25	703	0.075932
2025-07-23 18:04:26	704	0.07429
2025-07-23 18:04:27	705	0.073306
2025-07-23 18:04:28	706	0.070679
2025-07-23 18:04:29	707	0.069366
2025-07-23 18:04:30	708	0.071336
2025-07-23 18:04:31	709	0.077245
2025-07-23 18:04:32	710	0.074947
2025-07-23 18:04:33	711	0.073962
2025-07-23 18:04:34	712	0.066083
2025-07-23 18:04:35	713	0.074619
2025-07-23 18:04:36	714	0.071992
2025-07-23 18:04:37	715	0.072649
2025-07-23 18:04:38	716	0.074619
2025-07-23 18:04:39	717	0.071336
2025-07-23 18:04:40	718	0.068381
2025-07-23 18:04:41	719	0.071336
2025-07-23 18:04:42	720	0.071992
2025-07-23 18:04:43	721	0.070679
2025-07-23 18:04:44	722	0.075932
2025-07-23 18:04:45	723	0.070679
2025-07-23 18:04:46	724	0.073634
2025-07-23 18:04:47	725	0.072649
2025-07-23 18:04:48	726	0.075932
2025-07-23 18:04:49	727	0.073306
2025-07-23 18:04:50	728	0.073306
2025-07-23 18:04:51	729	0.068381
2025-07-23 18:04:52	730	0.07626
2025-07-23 18:04:54	732	0.069694
2025-07-23 18:04:54	732	0.072977
2025-07-23 18:04:56	734	0.070023
2025-07-23 18:04:56	734	0.079543
2025-07-23 18:04:57	735	0.073306
2025-07-23 18:04:58	736	0.070023
2025-07-23 18:04:59	737	0.065755
2025-07-23 18:05:00	738	0.068709
2025-07-23 18:05:01	739	0.075275
2025-07-23 18:05:02	740	0.072649
2025-07-23 18:05:04	742	0.074619
2025-07-23 18:05:05	743	0.07823
2025-07-23 18:05:06	744	0.07429
2025-07-23 18:05:07	745	0.071664
2025-07-23 18:05:08	746	0.070351
2025-07-23 18:05:09	747	0.077573
2025-07-23 18:05:10	748	0.077902
2025-07-23 18:05:10	748	0.071992
2025-07-23 18:05:11	749	0.073306
2025-07-23 18:05:12	750	0.071664
2025-07-23 18:05:13	751	0.074619
2025-07-23 18:05:14	752	0.069694
2025-07-23 18:05:16	754	0.07626
2025-07-23 18:05:17	755	0.07429
2025-07-23 18:05:18	756	0.077245
2025-07-23 18:05:18	756	0.077902
2025-07-23 18:05:20	758	0.076589
2025-07-23 18:05:20	758	0.074619
2025-07-23 18:05:21	759	0.07626
2025-07-23 18:05:22	760	0.078887
2025-07-23 18:05:23	761	0.071664
2025-07-23 18:05:24	762	0.065426
2025-07-23 18:05:25	763	0.071664
2025-07-23 18:05:26	764	0.077245
2025-07-23 18:05:27	765	0.072649
2025-07-23 18:05:28	766	0.071007
2025-07-23 18:05:29	767	0.073962
2025-07-23 18:05:30	768	0.072649
2025-07-23 18:05:31	769	0.068053
2025-07-23 18:05:32	770	0.073962
2025-07-23 18:05:33	771	0.071664
2025-07-23 18:05:34	772	0.071664
2025-07-23 18:05:35	773	0.070023
2025-07-23 18:05:36	774	0.073962
2025-07-23 18:05:37	775	0.075932
2025-07-23 18:05:38	776	0.073306
2025-07-23 18:05:39	777	0.074619
2025-07-23 18:05:40	778	0.071992
2025-07-23 18:05:41	779	0.075275
2025-07-23 18:05:42	780	0.080856
2025-07-23 18:05:43	781	0.072649
2025-07-23 18:05:44	782	0.069694
2025-07-23 18:05:45	783	0.069366
2025-07-23 18:05:46	784	0.071336
2025-07-23 18:05:47	785	0.075275
2025-07-23 18:05:48	786	0.072977
2025-07-23 18:05:49	787	0.072321
2025-07-23 18:05:50	788	0.072321
2025-07-23 18:05:51	789	0.076589
2025-07-23 18:05:52	790	0.072977
2025-07-23 18:05:53	791	0.077573
2025-07-23 18:05:54	792	0.070023
2025-07-23 18:05:55	793	0.074619
2025-07-23 18:05:56	794	0.068709
2025-07-23 18:05:57	795	0.07429
2025-07-23 18:05:58	796	0.076917
2025-07-23 18:05:59	797	0.075604
2025-07-23 18:06:00	798	0.074947
2025-07-23 18:06:01	799	0.073962
2025-07-23 18:06:02	800	0.074947
2025-07-23 18:06:03	801	0.073962
2025-07-23 18:06:04	802	0.070351
2025-07-23 18:06:05	803	0.072321
2025-07-23 18:06:05	803	0.074619
2025-07-23 18:06:06	804	0.074619
2025-07-23 18:06:07	805	0.074947
2025-07-23 18:06:08	806	0.073306
2025-07-23 18:06:09	807	0.069038
2025-07-23 18:06:10	808	0.073634
2025-07-23 18:06:11	809	0.073306
2025-07-23 18:06:12	810	0.072977
2025-07-23 18:06:13	811	0.077245
2025-07-23 18:06:14	812	0.072649
2025-07-23 18:06:15	813	0.073962
2025-07-23 18:06:16	814	0.076917
2025-07-23 18:06:17	815	0.077245
2025-07-23 18:06:18	816	0.076589
2025-07-23 18:06:19	817	0.068053
2025-07-23 18:06:20	818	0.073634
2025-07-23 18:06:21	819	0.071007
2025-07-23 18:06:22	820	0.078887
2025-07-23 18:06:23	821	0.07626
2025-07-23 18:06:24	822	0.072649
2025-07-23 18:06:25	823	0.075932
2025-07-23 18:06:26	824	0.071992
2025-07-23 18:06:27	825	0.075275
2025-07-23 18:06:28	826	0.068709
2025-07-23 18:06:28	826	0.074947
2025-07-23 18:06:30	828	0.077245
2025-07-23 18:06:30	828	0.074619
2025-07-23 18:06:32	830	0.072977
2025-07-23 18:06:32	830	0.071992
2025-07-23 18:06:33	831	0.076917
2025-07-23 18:06:34	832	0.071992
2025-07-23 18:06:35	833	0.071007
2025-07-23 18:06:36	834	0.069038
2025-07-23 18:06:37	835	0.071007
2025-07-23 18:06:38	836	0.077573
2025-07-23 18:06:39	837	0.075604
2025-07-23 18:06:40	838	0.070351
2025-07-23 18:06:41	839	0.076917
2025-07-23 18:06:43	841	0.069694
2025-07-23 18:06:43	841	0.07626
2025-07-23 18:06:44	842	0.078558
2025-07-23 18:06:45	843	0.072649
2025-07-23 18:06:46	844	0.069694
2025-07-23 18:06:47	845	0.077245
2025-07-23 18:06:48	846	0.068709
2025-07-23 18:06:49	847	0.08217
2025-07-23 18:06:50	848	0.07429
2025-07-23 18:06:51	849	0.070023
2025-07-23 18:06:52	850	0.073306
2025-07-23 18:06:53	851	0.071336
2025-07-23 18:06:54	852	0.071992
2025-07-23 18:06:55	853	0.071007
2025-07-23 18:06:56	854	0.072649
2025-07-23 18:06:57	855	0.077245
2025-07-23 18:06:58	856	0.076917
2025-07-23 18:06:59	857	0.074619
2025-07-23 18:07:00	858	0.077245
2025-07-23 18:07:01	859	0.073634
2025-07-23 18:07:02	860	0.07429
2025-07-23 18:07:03	861	0.080528
2025-07-23 18:07:04	862	0.075604
2025-07-23 18:07:04	862	0.073962
2025-07-23 18:07:05	863	0.077902
2025-07-23 18:07:06	864	0.071664
2025-07-23 18:07:07	865	0.078558
2025-07-23 18:07:08	866	0.073962
2025-07-23 18:07:09	867	0.073962
2025-07-23 18:07:10	868	0.072977
2025-07-23 18:07:11	869	0.068381
2025-07-23 18:07:12	870	0.069694
2025-07-23 18:07:13	871	0.073962
2025-07-23 18:07:14	872	0.073634
2025-07-23 18:07:15	873	0.075604
2025-07-23 18:07:16	874	0.076917
2025-07-23 18:07:17	875	0.072649
2025-07-23 18:07:18	876	0.071992
2025-07-23 18:07:19	877	0.070679
2025-07-23 18:07:20	878	0.07429
2025-07-23 18:07:21	879	0.075275
2025-07-23 18:07:22	880	0.063785
2025-07-23 18:07:23	881	0.070679
2025-07-23 18:07:24	882	0.074947
2025-07-23 18:07:25	883	0.079872
2025-07-23 18:07:26	884	0.07626
2025-07-23 18:07:27	885	0.07429
2025-07-23 18:07:28	886	0.073306
2025-07-23 18:07:29	887	0.069366
2025-07-23 18:07:29	887	0.070351
2025-07-23 18:07:31	889	0.079872
2025-07-23 18:07:32	890	0.073962
2025-07-23 18:07:32	890	0.065755
2025-07-23 18:07:33	891	0.076917
2025-07-23 18:07:34	892	0.077573
2025-07-23 18:07:35	893	0.07429
2025-07-23 18:07:36	894	0.075604
2025-07-23 18:07:37	895	0.074619
2025-07-23 18:07:38	896	0.081185
2025-07-23 18:07:39	897	0.078558
2025-07-23 18:07:40	898	0.07626
2025-07-23 18:07:41	899	0.07823
2025-07-23 18:07:42	900	0.065098
2025-07-23 18:07:43	901	0.075932
2025-07-23 18:07:44	902	0.070023
2025-07-23 18:07:45	903	0.070023
2025-07-23 18:07:46	904	0.070023
2025-07-23 18:07:47	905	0.067724
2025-07-23 18:07:48	906	0.079543
2025-07-23 18:07:49	907	0.07823
2025-07-23 18:07:50	908	0.073634
2025-07-23 18:07:51	909	0.080856
2025-07-23 18:07:52	910	0.071992
2025-07-23 18:07:53	911	0.075932
2025-07-23 18:07:54	912	0.075932
2025-07-23 18:07:55	913	0.077902
2025-07-23 18:07:55	913	0.07429
2025-07-23 18:07:56	914	0.071336
2025-07-23 18:07:57	915	0.073634
2025-07-23 18:07:58	916	0.07429
2025-07-23 18:07:59	917	0.072649
2025-07-23 18:08:00	918	0.072321
2025-07-23 18:08:01	919	0.071007
2025-07-23 18:08:02	920	0.070351
2025-07-23 18:08:04	922	0.078558
2025-07-23 18:08:04	922	0.075604
2025-07-23 18:08:05	923	0.075275
2025-07-23 18:08:06	924	0.075604
2025-07-23 18:08:07	925	0.077573
2025-07-23 18:08:08	926	0.073634
2025-07-23 18:08:09	927	0.072649
2025-07-23 18:08:10	928	0.068053
2025-07-23 18:08:12	930	0.073634
2025-07-23 18:08:13	931	0.073962
2025-07-23 18:08:13	931	0.077245
2025-07-23 18:08:14	932	0.072977
2025-07-23 18:08:15	933	0.071336
2025-07-23 18:08:16	934	0.070679
2025-07-23 18:08:17	935	0.073306
2025-07-23 18:08:18	936	0.075604
2025-07-23 18:08:20	938	0.073634
2025-07-23 18:08:21	939	0.073962
2025-07-23 18:08:22	940	0.073962
2025-07-23 18:08:23	941	0.07626
2025-07-23 18:08:24	942	0.069366
2025-07-23 18:08:25	943	0.070023
2025-07-23 18:08:26	944	0.07626
2025-07-23 18:08:26	944	0.072649
2025-07-23 18:08:27	945	0.075275
2025-07-23 18:08:29	947	0.073962
2025-07-23 18:08:30	948	0.075275
2025-07-23 18:08:31	949	0.072321
2025-07-23 18:08:32	950	0.068709
2025-07-23 18:08:33	951	0.07429
2025-07-23 18:08:34	952	0.07429
2025-07-23 18:08:35	953	0.075604
2025-07-23 18:08:36	954	0.073634
2025-07-23 18:08:37	955	0.07823
2025-07-23 18:08:38	956	0.071992
2025-07-23 18:08:39	957	0.073634
2025-07-23 18:08:40	958	0.074619
2025-07-23 18:08:41	959	0.080856
2025-07-23 18:08:42	960	0.068053
2025-07-23 18:08:43	961	0.075275
2025-07-23 18:08:44	962	0.072321
2025-07-23 18:08:45	963	0.072649
2025-07-23 18:08:47	965	0.076917
2025-07-23 18:08:47	965	0.078558
2025-07-23 18:08:48	966	0.068381
2025-07-23 18:08:49	967	0.07429
2025-07-23 18:08:50	968	0.070351
2025-07-23 18:08:51	969	0.075932
2025-07-23 18:08:52	970	0.074947
2025-07-23 18:08:53	971	0.070351
2025-07-23 18:08:54	972	0.071992
2025-07-23 18:08:56	974	0.075275
2025-07-23 18:08:57	975	0.069366
2025-07-23 18:08:57	975	0.075275
2025-07-23 18:08:58	976	0.073306
2025-07-23 18:08:59	977	0.079543
2025-07-23 18:09:00	978	0.069038
2025-07-23 18:09:02	980	0.075275
2025-07-23 18:09:02	980	0.074619
2025-07-23 18:09:03	981	0.071664
2025-07-23 18:09:04	982	0.073634
2025-07-23 18:09:05	983	0.071664
2025-07-23 18:09:06	984	0.072649
2025-07-23 18:09:07	985	0.074947
2025-07-23 18:09:08	986	0.071336
2025-07-23 18:09:10	988	0.075275
2025-07-23 18:09:10	988	0.070679
2025-07-23 18:09:12	990	0.074947
2025-07-23 18:09:12	990	0.075275
2025-07-23 18:09:13	991	0.071992
2025-07-23 18:09:14	992	0.073634
2025-07-23 18:09:15	993	0.075604
2025-07-23 18:09:16	994	0.069366
2025-07-23 18:09:17	995	0.069366
2025-07-23 18:09:18	996	0.075275
2025-07-23 18:09:19	997	0.070023
2025-07-23 18:09:20	998	0.073634
2025-07-23 18:09:21	999	0.075275
2025-07-23 18:09:22	1000	0.069038
2025-07-23 18:09:23	1001	0.074619
2025-07-23 18:09:24	1002	0.072649
2025-07-23 18:09:25	1003	0.075604
2025-07-23 18:09:27	1005	0.073306
2025-07-23 18:09:27	1005	0.075604
2025-07-23 18:09:28	1006	0.072649
2025-07-23 18:09:29	1007	0.070023
2025-07-23 18:09:30	1008	0.074947
2025-07-23 18:09:31	1009	0.076589
2025-07-23 18:09:32	1010	0.073634
2025-07-23 18:09:33	1011	0.072649
2025-07-23 18:09:34	1012	0.075932
2025-07-23 18:09:35	1013	0.072977
2025-07-23 18:09:36	1014	0.073962
2025-07-23 18:09:37	1015	0.072321
2025-07-23 18:09:38	1016	0.076917
2025-07-23 18:09:39	1017	0.074619
2025-07-23 18:09:40	1018	0.069694
2025-07-23 18:09:41	1019	0.072977
2025-07-23 18:09:42	1020	0.074947
2025-07-23 18:09:43	1021	0.073634
2025-07-23 18:09:44	1022	0.076589
2025-07-23 18:09:45	1023	0.075275
2025-07-23 18:09:46	1024	0.074947
2025-07-23 18:09:47	1025	0.071992
2025-07-23 18:09:48	1026	0.075604
2025-07-23 18:09:49	1027	0.074947
2025-07-23 18:09:50	1028	0.072977
2025-07-23 18:09:51	1029	0.073306
2025-07-23 18:09:52	1030	0.073962
2025-07-23 18:09:53	1031	0.073306
2025-07-23 18:09:54	1032	0.069694
2025-07-23 18:09:55	1033	0.077902
2025-07-23 18:09:56	1034	0.071664
2025-07-23 18:09:57	1035	0.075604
2025-07-23 18:09:58	1036	0.069038
2025-07-23 18:09:59	1037	0.072977
2025-07-23 18:10:00	1038	0.074619
2025-07-23 18:10:01	1039	0.068053
2025-07-23 18:10:02	1040	0.069694
2025-07-23 18:10:03	1041	0.070351
2025-07-23 18:10:04	1042	0.077573
2025-07-23 18:10:05	1043	0.075275
2025-07-23 18:10:06	1044	0.077573
2025-07-23 18:10:07	1045	0.071992
2025-07-23 18:10:08	1046	0.073634
2025-07-23 18:10:08	1046	0.073306
2025-07-23 18:10:10	1048	0.07626
2025-07-23 18:10:10	1048	0.075275
2025-07-23 18:10:12	1050	0.068709
2025-07-23 18:10:13	1051	0.072321
2025-07-23 18:10:14	1052	0.075275
2025-07-23 18:10:15	1053	0.072977
2025-07-23 18:10:16	1054	0.072649
2025-07-23 18:10:17	1055	0.070023
2025-07-23 18:10:18	1056	0.075275
2025-07-23 18:10:19	1057	0.072649
2025-07-23 18:10:19	1057	0.071336
2025-07-23 18:10:20	1058	0.072321
2025-07-23 18:10:21	1059	0.072977
2025-07-23 18:10:23	1061	0.076589
2025-07-23 18:10:24	1062	0.071992
2025-07-23 18:10:24	1062	0.070023
2025-07-23 18:10:25	1063	0.07429
2025-07-23 18:10:26	1064	0.077245
2025-07-23 18:10:27	1065	0.071336
2025-07-23 18:10:28	1066	0.073634
2025-07-23 18:10:29	1067	0.071007
2025-07-23 18:10:30	1068	0.068381
2025-07-23 18:10:31	1069	0.071664
2025-07-23 18:10:32	1070	0.072649
2025-07-23 18:10:33	1071	0.071992
2025-07-23 18:10:34	1072	0.073306
2025-07-23 18:10:35	1073	0.07626
2025-07-23 18:10:36	1074	0.072321
2025-07-23 18:10:37	1075	0.073306
2025-07-23 18:10:38	1076	0.078887
2025-07-23 18:10:39	1077	0.077245
2025-07-23 18:10:40	1078	0.070679
2025-07-23 18:10:41	1079	0.075932
2025-07-23 18:10:42	1080	0.078887
2025-07-23 18:10:43	1081	0.073306
2025-07-23 18:10:44	1082	0.071664
2025-07-23 18:10:45	1083	0.076917
2025-07-23 18:10:46	1084	0.078558
2025-07-23 18:10:47	1085	0.077573
2025-07-23 18:10:48	1086	0.075932
2025-07-23 18:10:49	1087	0.071992
2025-07-23 18:10:49	1087	0.073306
2025-07-23 18:10:51	1089	0.067724
2025-07-23 18:10:52	1090	0.068709
2025-07-23 18:10:53	1091	0.075932
2025-07-23 18:10:53	1091	0.075932
2025-07-23 18:10:54	1092	0.070351
2025-07-23 18:10:55	1093	0.075932
2025-07-23 18:10:56	1094	0.074947
2025-07-23 18:10:57	1095	0.075275
2025-07-23 18:10:58	1096	0.074619
2025-07-23 18:10:59	1097	0.075604
2025-07-23 18:11:00	1098	0.072649
2025-07-23 18:11:01	1099	0.075604
2025-07-23 18:11:02	1100	0.070679
2025-07-23 18:11:03	1101	0.071007
2025-07-23 18:11:04	1102	0.07429
2025-07-23 18:11:05	1103	0.072977
2025-07-23 18:11:06	1104	0.07429
2025-07-23 18:11:07	1105	0.077573
2025-07-23 18:11:08	1106	0.081185
2025-07-23 18:11:09	1107	0.077245
2025-07-23 18:11:10	1108	0.069038
2025-07-23 18:11:11	1109	0.073962
2025-07-23 18:11:12	1110	0.07429
2025-07-23 18:11:13	1111	0.077245
2025-07-23 18:11:13	1111	0.07429
2025-07-23 18:11:15	1113	0.07429
2025-07-23 18:11:15	1113	0.075604
2025-07-23 18:11:17	1115	0.077573
2025-07-23 18:11:17	1115	0.074947
2025-07-23 18:11:19	1117	0.079215
2025-07-23 18:11:19	1117	0.071664
2025-07-23 18:11:20	1118	0.075275
2025-07-23 18:11:21	1119	0.073306
2025-07-23 18:11:22	1120	0.072321
2025-07-23 18:11:23	1121	0.071336
2025-07-23 18:11:24	1122	0.068709
2025-07-23 18:11:25	1123	0.075604
2025-07-23 18:11:26	1124	0.068381
2025-07-23 18:11:27	1125	0.081513
2025-07-23 18:11:28	1126	0.071664
2025-07-23 18:11:29	1127	0.068381
2025-07-23 18:11:30	1128	0.074947
2025-07-23 18:11:31	1129	0.068053
2025-07-23 18:11:32	1130	0.074947
2025-07-23 18:11:33	1131	0.077573
2025-07-23 18:11:34	1132	0.071992
2025-07-23 18:11:35	1133	0.074947
2025-07-23 18:11:36	1134	0.073634
2025-07-23 18:11:37	1135	0.077573
2025-07-23 18:11:38	1136	0.073962
2025-07-23 18:11:39	1137	0.075932
2025-07-23 18:11:40	1138	0.072977
2025-07-23 18:11:41	1139	0.070351
2025-07-23 18:11:42	1140	0.076917
2025-07-23 18:11:42	1140	0.077245
2025-07-23 18:11:44	1142	0.071992
2025-07-23 18:11:44	1142	0.071007
2025-07-23 18:11:45	1143	0.071007
2025-07-23 18:11:46	1144	0.071007
2025-07-23 18:11:47	1145	0.077573
2025-07-23 18:11:48	1146	0.072321
2025-07-23 18:11:49	1147	0.072321
2025-07-23 18:11:50	1148	0.075604
2025-07-23 18:11:51	1149	0.073634
2025-07-23 18:11:52	1150	0.070679
2025-07-23 18:11:53	1151	0.077573
2025-07-23 18:11:54	1152	0.065755
2025-07-23 18:11:55	1153	0.07823
2025-07-23 18:11:56	1154	0.071336
2025-07-23 18:11:57	1155	0.069366
2025-07-23 18:11:58	1156	0.076589
2025-07-23 18:11:59	1157	0.07429
2025-07-23 18:12:00	1158	0.073634
2025-07-23 18:12:01	1159	0.072649
2025-07-23 18:12:02	1160	0.07429
2025-07-23 18:12:03	1161	0.070023
2025-07-23 18:12:04	1162	0.071007
2025-07-23 18:12:05	1163	0.077573
2025-07-23 18:12:05	1163	0.073306
2025-07-23 18:12:06	1164	0.077573
2025-07-23 18:12:07	1165	0.071336
2025-07-23 18:12:09	1167	0.074619
2025-07-23 18:12:09	1167	0.069038
2025-07-23 18:12:11	1169	0.07429
2025-07-23 18:12:11	1169	0.07429
2025-07-23 18:12:12	1170	0.072649
2025-07-23 18:12:13	1171	0.073306
2025-07-23 18:12:14	1172	0.073962
2025-07-23 18:12:15	1173	0.071007
2025-07-23 18:12:16	1174	0.075932
2025-07-23 18:12:17	1175	0.078887
2025-07-23 18:12:18	1176	0.073634
2025-07-23 18:12:19	1177	0.080528
2025-07-23 18:12:20	1178	0.075604
2025-07-23 18:12:21	1179	0.076917
2025-07-23 18:12:22	1180	0.072649
2025-07-23 18:12:23	1181	0.070023
2025-07-23 18:12:24	1182	0.072649
2025-07-23 18:12:25	1183	0.069694
2025-07-23 18:12:26	1184	0.078558
2025-07-23 18:12:27	1185	0.074619
2025-07-23 18:12:28	1186	0.073634
2025-07-23 18:12:29	1187	0.073306
2025-07-23 18:12:30	1188	0.070679
2025-07-23 18:12:31	1189	0.072977
2025-07-23 18:12:32	1190	0.071336
2025-07-23 18:12:33	1191	0.069038
2025-07-23 18:12:34	1192	0.071664
2025-07-23 18:12:35	1193	0.072977
2025-07-23 18:12:36	1194	0.077245
2025-07-23 18:12:37	1195	0.076917
2025-07-23 18:12:38	1196	0.068381
2025-07-23 18:12:39	1197	0.076589
2025-07-23 18:12:40	1198	0.071336
2025-07-23 18:12:41	1199	0.06674
2025-07-23 18:12:42	1200	0.069038
2025-07-23 18:12:43	1201	0.071336
2025-07-23 18:12:44	1202	0.074947
2025-07-23 18:12:45	1203	0.074619
2025-07-23 18:12:46	1204	0.074619
2025-07-23 18:12:47	1205	0.070023
2025-07-23 18:12:48	1206	0.079215
2025-07-23 18:12:49	1207	0.077573
2025-07-23 18:12:50	1208	0.075604
2025-07-23 18:12:51	1209	0.075604
2025-07-23 18:12:52	1210	0.073306
2025-07-23 18:12:53	1211	0.075604
2025-07-23 18:12:54	1212	0.071336
2025-07-23 18:12:55	1213	0.068053
2025-07-23 18:12:56	1214	0.065755
2025-07-23 18:12:57	1215	0.06477
2025-07-23 18:12:58	1216	0.065755
2025-07-23 18:12:59	1217	0.0802
2025-07-23 18:13:00	1218	0.073306
2025-07-23 18:13:01	1219	0.073634
2025-07-23 18:13:02	1220	0.071664
2025-07-23 18:13:03	1221	0.073306
2025-07-23 18:13:04	1222	0.072321
2025-07-23 18:13:05	1223	0.071007
2025-07-23 18:13:06	1224	0.077902
2025-07-23 18:13:07	1225	0.071007
2025-07-23 18:13:09	1227	0.075932
2025-07-23 18:13:10	1228	0.073962
2025-07-23 18:13:11	1229	0.071007
2025-07-23 18:13:12	1230	0.071992
2025-07-23 18:13:13	1231	0.075932
2025-07-23 18:13:14	1232	0.070679
2025-07-23 18:13:15	1233	0.072649
2025-07-23 18:13:16	1234	0.072321
2025-07-23 18:13:18	1236	0.066411
2025-07-23 18:13:19	1237	0.073634
2025-07-23 18:13:19	1237	0.074947
2025-07-23 18:13:20	1238	0.070351
2025-07-23 18:13:21	1239	0.07429
2025-07-23 18:13:22	1240	0.075604
2025-07-23 18:13:24	1242	0.076589
2025-07-23 18:13:25	1243	0.083811
2025-07-23 18:13:26	1244	0.072977
2025-07-23 18:13:26	1244	0.073634
2025-07-23 18:13:27	1245	0.07429
2025-07-23 18:13:28	1246	0.073634
2025-07-23 18:13:29	1247	0.069366
2025-07-23 18:13:30	1248	0.070023
2025-07-23 18:13:31	1249	0.072649
2025-07-23 18:13:32	1250	0.073306
2025-07-23 18:13:34	1252	0.075275
2025-07-23 18:13:35	1253	0.067724
2025-07-23 18:13:35	1253	0.070351
2025-07-23 18:13:36	1254	0.071992
2025-07-23 18:13:37	1255	0.07626
2025-07-23 18:13:38	1256	0.071664
2025-07-23 18:13:39	1257	0.076589
2025-07-23 18:13:40	1258	0.073306
2025-07-23 18:13:42	1260	0.074947
2025-07-23 18:13:42	1260	0.071007
2025-07-23 18:13:43	1261	0.071336
2025-07-23 18:13:44	1262	0.069038
2025-07-23 18:13:45	1263	0.072321
2025-07-23 18:13:46	1264	0.076589
2025-07-23 18:13:47	1265	0.070351

## Sheet: Pressure Data
dateTime	Relative time	G1	G2	G4	G5
2025-07-23 17:50:36	0	8.46e-06	0.0001	0.000138	-0.028166
2025-07-23 17:50:37	1	8.46e-06	0.0001	0.000136	-0.041297
2025-07-23 17:50:38	2	8.46e-06	0.0001	0.000137	-0.032543
2025-07-23 17:50:39	3	8.46e-06	0.0001	0.000138	-0.032543
2025-07-23 17:50:40	4	8.46e-06	0.0001	0.000138	-0.028166
2025-07-23 17:50:41	5	8.46e-06	0.0001	0.000137	-0.032543
2025-07-23 17:50:42	6	8.46e-06	0.0001	0.000134	-0.032543
2025-07-23 17:50:43	7	8.46e-06	0.0001	0.000136	-0.041297
2025-07-23 17:50:44	8	8.46e-06	0.0001	0.000134	-0.041297
2025-07-23 17:50:45	9	8.46e-06	0.0001	0.000136	-0.03692
2025-07-23 17:50:46	10	8.46e-06	0.0001	0.000136	-0.041297
2025-07-23 17:50:47	11	8.46e-06	0.0001	0.000138	-0.028166
2025-07-23 17:50:48	12	8.46e-06	0.0001	0.000135	-0.032543
2025-07-23 17:50:49	13	8.46e-06	0.0001	0.000135	-0.041297
2025-07-23 17:50:50	14	8.49e-06	0.0001	0.000133	-0.032543
2025-07-23 17:50:51	15	8.46e-06	0.0001	0.000136	-0.045674
2025-07-23 17:50:52	16	8.46e-06	0.0001	0.000135	-0.028166
2025-07-23 17:50:53	17	8.49e-06	0.0001	0.000135	-0.028166
2025-07-23 17:50:54	18	8.46e-06	0.0001	0.000134	-0.03692
2025-07-23 17:50:55	19	8.49e-06	0.0001	0.000132	-0.023789
2025-07-23 17:50:56	20	8.46e-06	0.0001	0.000133	-0.045674
2025-07-23 17:50:57	21	8.46e-06	0.0001	0.000132	-0.028166
2025-07-23 17:50:58	22	8.46e-06	0.0001	0.000132	-0.045674
2025-07-23 17:50:59	23	8.46e-06	0.0001	0.000129	-0.041297
2025-07-23 17:51:00	24	8.46e-06	0.0001	0.00013	-0.028166
2025-07-23 17:51:01	25	8.46e-06	0.0001	0.000127	-0.032543
2025-07-23 17:51:01	25	8.46e-06	0.0001	0.000129	-0.032543
2025-07-23 17:51:02	26	8.46e-06	0.0001	0.000134	-0.028166
2025-07-23 17:51:03	27	8.46e-06	0.0001	0.000134	-0.028166
2025-07-23 17:51:04	28	8.46e-06	0.0001	0.000133	-0.054427
2025-07-23 17:51:05	29	8.46e-06	0.0001	0.000127	-0.023789
2025-07-23 17:51:06	30	8.49e-06	0.0001	0.000127	-0.023789
2025-07-23 17:51:07	31	8.46e-06	0.0001	0.000132	-0.032543
2025-07-23 17:51:08	32	8.46e-06	0.0001	0.000132	-0.03692
2025-07-23 17:51:09	33	8.46e-06	0.0001	0.000134	-0.041297
2025-07-23 17:51:10	34	8.46e-06	0.0001	0.000132	-0.03692
2025-07-23 17:51:11	35	8.46e-06	0.0001	0.000133	-0.028166
2025-07-23 17:51:12	36	8.46e-06	0.0001	0.000129	-0.032543
2025-07-23 17:51:13	37	8.49e-06	0.0001	0.00013	-0.028166
2025-07-23 17:51:15	39	8.46e-06	0.0001	0.000132	-0.028166
2025-07-23 17:51:16	40	8.46e-06	0.0001	0.00013	-0.023789
2025-07-23 17:51:17	41	8.49e-06	0.0001	0.00013	-0.028166
2025-07-23 17:51:18	42	8.46e-06	0.0001	0.000129	-0.03692
2025-07-23 17:51:18	42	8.46e-06	0.0001	0.000131	-0.023789
2025-07-23 17:51:19	43	8.49e-06	0.0001	0.000131	-0.028166
2025-07-23 17:51:20	44	8.46e-06	0.0001	0.000129	-0.019412
2025-07-23 17:51:21	45	8.46e-06	0.0001	0.000129	-0.041297
2025-07-23 17:51:23	47	8.46e-06	0.0001	0.00013	-0.03692
2025-07-23 17:51:24	48	8.46e-06	0.0001	0.00013	-0.03692
2025-07-23 17:51:25	49	8.46e-06	0.0001	0.000129	-0.028166
2025-07-23 17:51:26	50	8.46e-06	0.0001	0.000129	-0.019412
2025-07-23 17:51:27	51	8.46e-06	0.0001	0.000129	-0.041297
2025-07-23 17:51:28	52	8.46e-06	0.0001	0.000127	-0.032543
2025-07-23 17:51:29	53	8.49e-06	0.0001	0.000128	-0.03692
2025-07-23 17:51:30	54	8.46e-06	0.0001	0.000131	-0.028166
2025-07-23 17:51:31	55	8.46e-06	0.0001	0.000128	-0.03692
2025-07-23 17:51:32	56	8.46e-06	0.0001	0.000129	-0.03692
2025-07-23 17:51:33	57	8.46e-06	0.0001	0.000128	-0.03692
2025-07-23 17:51:34	58	8.46e-06	0.0001	0.00013	-0.028166
2025-07-23 17:51:35	59	8.46e-06	0.0001	0.000128	-0.03692
2025-07-23 17:51:36	60	8.46e-06	0.0001	0.000128	-0.028166
2025-07-23 17:51:37	61	8.46e-06	0.0001	0.000128	-0.028166
2025-07-23 17:51:38	62	8.46e-06	0.0001	0.000131	-0.032543
2025-07-23 17:51:39	63	8.46e-06	0.0001	0.000129	-0.019412
2025-07-23 17:51:41	65	8.49e-06	0.0001	0.00013	-0.028166
2025-07-23 17:51:42	66	8.49e-06	0.0001	0.000128	-0.032543
2025-07-23 17:51:43	67	8.49e-06	0.0001	0.000129	-0.028166
2025-07-23 17:51:44	68	8.46e-06	0.0001	0.000126	-0.032543
2025-07-23 17:51:44	68	8.46e-06	0.0001	0.000127	-0.028166
2025-07-23 17:51:45	69	8.46e-06	0.0001	0.000127	-0.045674
2025-07-23 17:51:46	70	8.46e-06	0.0001	0.000125	-0.032543
2025-07-23 17:51:47	71	8.46e-06	0.0001	0.000128	-0.032543
2025-07-23 17:51:48	72	8.49e-06	0.0001	0.000128	-0.045674
2025-07-23 17:51:49	73	8.49e-06	0.0001	0.000127	-0.032543
2025-07-23 17:51:51	75	8.46e-06	0.0001	0.000126	-0.032543
2025-07-23 17:51:52	76	8.46e-06	0.0001	0.000126	-0.03692
2025-07-23 17:51:52	76	8.46e-06	0.0001	0.000127	-0.041297
2025-07-23 17:51:53	77	8.46e-06	0.0001	0.000127	-0.03692
2025-07-23 17:51:54	78	8.46e-06	0.0001	0.000127	-0.032543
2025-07-23 17:51:55	79	8.46e-06	0.0001	0.000128	-0.045674
2025-07-23 17:51:57	81	8.49e-06	0.0001	0.000127	-0.023789
2025-07-23 17:51:58	82	8.46e-06	0.0001	0.000126	-0.032543
2025-07-23 17:51:59	83	8.46e-06	0.0001	0.000127	-0.05005
2025-07-23 17:52:00	84	8.46e-06	0.0001	0.000126	-0.032543
2025-07-23 17:52:01	85	8.46e-06	0.0001	0.000126	-0.041297
2025-07-23 17:52:01	85	8.46e-06	0.0001	0.000127	-0.032543
2025-07-23 17:52:02	86	8.46e-06	0.0001	0.000126	-0.032543
2025-07-23 17:52:03	87	8.46e-06	0.0001	0.000126	-0.032543
2025-07-23 17:52:05	89	8.46e-06	0.0001	0.000124	-0.032543
2025-07-23 17:52:06	90	8.46e-06	0.0001	0.000123	-0.032543
2025-07-23 17:52:07	91	8.46e-06	0.0001	0.000125	-0.03692
2025-07-23 17:52:08	92	8.46e-06	0.0001	0.000127	-0.023789
2025-07-23 17:52:09	93	8.46e-06	0.0001	0.000125	-0.041297
2025-07-23 17:52:09	93	8.46e-06	0.0001	0.000125	-0.03692
2025-07-23 17:52:10	94	8.46e-06	0.0001	0.000124	-0.032543
2025-07-23 17:52:11	95	8.46e-06	0.0001	0.000123	-0.032543
2025-07-23 17:52:13	97	8.46e-06	0.0001	0.000124	-0.032543
2025-07-23 17:52:14	98	8.46e-06	0.0001	0.000124	-0.032543
2025-07-23 17:52:15	99	8.46e-06	0.0001	0.000124	-0.028166
2025-07-23 17:52:16	100	8.46e-06	0.0001	0.000125	-0.028166
2025-07-23 17:52:17	101	8.43e-06	0.0001	0.000125	-0.028166
2025-07-23 17:52:18	102	8.46e-06	0.0001	0.000124	-0.03692
2025-07-23 17:52:19	103	8.49e-06	0.0001	0.000124	-0.028166
2025-07-23 17:52:20	104	8.49e-06	0.0001	0.000125	-0.032543
2025-07-23 17:52:21	105	8.46e-06	0.0001	0.000126	-0.054427
2025-07-23 17:52:22	106	8.46e-06	0.0001	0.000126	-0.041297
2025-07-23 17:52:23	107	8.46e-06	0.0001	0.000124	-0.028166
2025-07-23 17:52:24	108	8.46e-06	0.0001	0.000125	-0.032543
2025-07-23 17:52:25	109	8.46e-06	0.0001	0.000125	-0.03692
2025-07-23 17:52:26	110	8.46e-06	0.0001	0.000127	-0.032543
2025-07-23 17:52:26	110	8.46e-06	0.0001	0.000125	-0.03692
2025-07-23 17:52:27	111	8.46e-06	0.0001	0.000125	-0.028166
2025-07-23 17:52:28	112	8.4e-06	0.0001	0.000125	-0.032543
2025-07-23 17:52:29	113	8.4e-06	0.0001	0.000122	-0.028166
2025-07-23 17:52:30	114	8.43e-06	0.0001	0.000125	-0.032543
2025-07-23 17:52:31	115	8.4e-06	0.0001	0.000125	-0.03692
2025-07-23 17:52:32	116	8.34e-06	0.0001	0.000124	-0.045674
2025-07-23 17:52:33	117	8.37e-06	0.0001	0.000122	-0.045674
2025-07-23 17:52:34	118	8.37e-06	0.0001	0.000121	-0.032543
2025-07-23 17:52:35	119	8.37e-06	0.0001	0.000122	-0.023789
2025-07-23 17:52:36	120	8.34e-06	0.0001	0.000121	-0.023789
2025-07-23 17:52:37	121	8.31e-06	0.0001	0.000124	-0.03692
2025-07-23 17:52:38	122	8.31e-06	0.0001	0.00012	-0.041297
2025-07-23 17:52:39	123	8.34e-06	0.0001	0.000122	-0.019412
2025-07-23 17:52:40	124	8.31e-06	0.0001	0.000122	-0.032543
2025-07-23 17:52:41	125	8.31e-06	0.0001	0.000123	-0.032543
2025-07-23 17:52:42	126	8.31e-06	0.0001	0.000121	-0.023789
2025-07-23 17:52:43	127	8.31e-06	0.0001	0.000123	-0.023789
2025-07-23 17:52:44	128	8.34e-06	0.0001	0.000124	-0.045674
2025-07-23 17:52:45	129	8.28e-06	0.0001	0.00012	-0.041297
2025-07-23 17:52:46	130	8.31e-06	0.0001	0.000119	-0.045674
2025-07-23 17:52:47	131	8.31e-06	0.0001	0.000121	-0.028166
2025-07-23 17:52:48	132	8.31e-06	0.0001	0.000121	-0.028166
2025-07-23 17:52:49	133	8.31e-06	0.0001	0.000121	-0.028166
2025-07-23 17:52:50	134	8.31e-06	0.0001	0.000124	-0.03692
2025-07-23 17:52:51	135	8.31e-06	0.0001	0.000121	-0.032543
2025-07-23 17:52:52	136	8.31e-06	0.0001	0.000121	-0.028166
2025-07-23 17:52:53	137	8.31e-06	0.0001	0.000122	-0.032543
2025-07-23 17:52:54	138	8.31e-06	0.0001	0.000121	-0.03692
2025-07-23 17:52:55	139	8.31e-06	0.0001	0.000123	-0.028166
2025-07-23 17:52:56	140	8.31e-06	0.0001	0.000123	-0.028166
2025-07-23 17:52:57	141	8.31e-06	0.0001	0.000124	-0.032543
2025-07-23 17:52:58	142	8.31e-06	0.0001	0.000124	-0.032543
2025-07-23 17:52:59	143	8.31e-06	0.0001	0.00012	-0.032543
2025-07-23 17:53:00	144	8.31e-06	0.0001	0.000119	-0.019412
2025-07-23 17:53:01	145	8.31e-06	0.0001	0.000119	-0.063181
2025-07-23 17:53:02	146	8.31e-06	0.0001	0.000123	-0.041297
2025-07-23 17:53:03	147	8.31e-06	0.0001	0.000121	-0.032543
2025-07-23 17:53:04	148	8.31e-06	0.0001	0.000122	-0.03692
2025-07-23 17:53:05	149	8.31e-06	0.0001	0.00012	-0.041297
2025-07-23 17:53:06	150	8.31e-06	0.0001	0.000118	-0.03692
2025-07-23 17:53:07	151	8.31e-06	0.0001	0.00012	-0.041297
2025-07-23 17:53:08	152	8.31e-06	0.0001	0.00012	-0.028166
2025-07-23 17:53:09	153	8.31e-06	0.0001	0.00012	-0.028166
2025-07-23 17:53:10	154	8.31e-06	0.0001	0.000122	-0.028166
2025-07-23 17:53:11	155	8.31e-06	0.0001	0.00012	-0.032543
2025-07-23 17:53:12	156	8.31e-06	0.0001	0.000122	-0.028166
2025-07-23 17:53:13	157	8.31e-06	0.0001	0.000122	-0.032543
2025-07-23 17:53:14	158	8.31e-06	0.0001	0.000118	-0.041297
2025-07-23 17:53:15	159	8.31e-06	0.0001	0.000118	-0.041297
2025-07-23 17:53:16	160	8.31e-06	0.0001	0.000118	-0.03692
2025-07-23 17:53:17	161	8.31e-06	0.0001	0.000118	-0.032543
2025-07-23 17:53:18	162	8.31e-06	0.0001	0.00012	-0.041297
2025-07-23 17:53:19	163	8.31e-06	0.0001	0.000118	-0.03692
2025-07-23 17:53:20	164	8.31e-06	0.0001	0.00012	-0.041297
2025-07-23 17:53:21	165	8.31e-06	0.0001	0.00012	-0.041297
2025-07-23 17:53:22	166	8.31e-06	0.0001	0.000123	-0.023789
2025-07-23 17:53:23	167	8.31e-06	0.0001	0.000119	-0.045674
2025-07-23 17:53:24	168	8.28e-06	0.0001	0.000121	-0.03692
2025-07-23 17:53:25	169	8.31e-06	0.0001	0.000119	-0.054427
2025-07-23 17:53:26	170	8.31e-06	0.0001	0.000122	-0.041297
2025-07-23 17:53:27	171	8.31e-06	0.0001	0.000116	-0.045674
2025-07-23 17:53:28	172	8.31e-06	0.0001	0.000118	-0.028166
2025-07-23 17:53:29	173	8.31e-06	0.0001	0.00012	-0.023789
2025-07-23 17:53:30	174	8.31e-06	0.0001	0.000119	-0.03692
2025-07-23 17:53:31	175	8.31e-06	0.0001	0.000118	-0.023789
2025-07-23 17:53:32	176	8.31e-06	0.0001	0.000121	-0.032543
2025-07-23 17:53:33	177	8.31e-06	0.0001	0.000124	-0.032543
2025-07-23 17:53:34	178	8.31e-06	0.0001	0.000124	-0.032543
2025-07-23 17:53:35	179	8.31e-06	0.0001	0.000123	-0.019412
2025-07-23 17:53:36	180	8.31e-06	0.0001	0.000121	-0.032543
2025-07-23 17:53:37	181	8.31e-06	0.0001	0.000122	-0.028166
2025-07-23 17:53:38	182	8.31e-06	0.0001	0.000122	-0.041297
2025-07-23 17:53:39	183	8.31e-06	0.0001	0.000118	-0.041297
2025-07-23 17:53:40	184	8.31e-06	0.0001	0.000118	-0.028166
2025-07-23 17:53:41	185	8.31e-06	0.0001	0.000117	-0.019412
2025-07-23 17:53:42	186	8.31e-06	0.0001	0.000119	-0.028166
2025-07-23 17:53:43	187	8.31e-06	0.0001	0.000119	-0.019412
2025-07-23 17:53:43	187	8.31e-06	0.0001	0.000119	-0.045674
2025-07-23 17:53:44	188	8.31e-06	0.0001	0.000121	-0.028166
2025-07-23 17:53:45	189	8.31e-06	0.0001	0.00012	-0.041297
2025-07-23 17:53:46	190	8.31e-06	0.0001	0.000117	-0.041297
2025-07-23 17:53:47	191	8.31e-06	0.0001	0.00012	-0.032543
2025-07-23 17:53:48	192	8.31e-06	0.0001	0.000124	-0.032543
2025-07-23 17:53:49	193	8.28e-06	0.0001	0.000122	-0.032543
2025-07-23 17:53:50	194	8.31e-06	0.0001	0.000118	-0.032543
2025-07-23 17:53:51	195	8.31e-06	0.0001	0.000119	-0.03692
2025-07-23 17:53:52	196	8.31e-06	0.0001	0.000121	-0.028166
2025-07-23 17:53:53	197	8.28e-06	0.0001	0.000119	-0.041297
2025-07-23 17:53:54	198	8.31e-06	0.0001	0.00012	-0.03692
2025-07-23 17:53:55	199	8.31e-06	0.0001	0.000121	-0.032543
2025-07-23 17:53:56	200	8.31e-06	0.0001	0.000119	-0.032543
2025-07-23 17:53:57	201	8.28e-06	0.0001	0.000124	-0.015035
2025-07-23 17:53:58	202	8.31e-06	0.0001	0.000123	-0.041297
2025-07-23 17:53:59	203	8.31e-06	0.0001	0.00012	-0.03692
2025-07-23 17:54:00	204	8.31e-06	0.0001	0.00012	-0.05005
2025-07-23 17:54:01	205	8.31e-06	0.0001	0.000125	-0.03692
2025-07-23 17:54:02	206	8.31e-06	0.0001	0.000125	-0.045674
2025-07-23 17:54:03	207	8.31e-06	0.0001	0.000119	-0.03692
2025-07-23 17:54:04	208	8.31e-06	0.0001	0.000118	-0.03692
2025-07-23 17:54:05	209	8.31e-06	0.0001	0.00012	-0.03692
2025-07-23 17:54:06	210	8.31e-06	0.0001	0.000124	-0.032543
2025-07-23 17:54:07	211	8.31e-06	0.0001	0.00012	-0.041297
2025-07-23 17:54:08	212	8.31e-06	0.0001	0.000122	-0.028166
2025-07-23 17:54:08	212	8.31e-06	0.0001	0.000124	-0.045674
2025-07-23 17:54:09	213	8.31e-06	0.0001	0.000122	-0.023789
2025-07-23 17:54:10	214	8.31e-06	0.0001	0.000121	-0.028166
2025-07-23 17:54:11	215	8.31e-06	0.0001	0.000123	-0.041297
2025-07-23 17:54:12	216	8.31e-06	0.0001	0.000119	-0.032543
2025-07-23 17:54:13	217	8.28e-06	0.0001	0.000118	-0.032543
2025-07-23 17:54:14	218	8.31e-06	0.0001	0.000118	-0.028166
2025-07-23 17:54:15	219	8.31e-06	0.0001	0.000118	-0.032543
2025-07-23 17:54:16	220	8.31e-06	0.0001	0.000113	-0.03692
2025-07-23 17:54:17	221	8.31e-06	0.0001	0.000116	-0.032543
2025-07-23 17:54:18	222	8.31e-06	0.0001	0.000116	-0.03692
2025-07-23 17:54:19	223	8.31e-06	0.0001	0.000119	-0.041297
2025-07-23 17:54:20	224	8.31e-06	0.0001	0.000116	-0.041297
2025-07-23 17:54:21	225	8.31e-06	0.0001	0.000117	-0.045674
2025-07-23 17:54:22	226	8.31e-06	0.0001	0.000119	-0.041297
2025-07-23 17:54:23	227	8.31e-06	0.0001	0.000118	-0.032543
2025-07-23 17:54:24	228	8.31e-06	0.0001	0.000119	-0.028166
2025-07-23 17:54:25	229	8.31e-06	0.0001	0.000121	-0.03692
2025-07-23 17:54:26	230	8.31e-06	0.0001	0.000122	-0.03692
2025-07-23 17:54:27	231	8.31e-06	0.0001	0.00012	-0.032543
2025-07-23 17:54:28	232	8.31e-06	0.0001	0.000118	-0.028166
2025-07-23 17:54:29	233	8.31e-06	0.0001	0.000119	-0.03692
2025-07-23 17:54:30	234	8.31e-06	0.0001	0.000121	-0.03692
2025-07-23 17:54:31	235	8.31e-06	0.0001	0.000119	-0.032543
2025-07-23 17:54:32	236	8.31e-06	0.0001	0.000117	-0.028166
2025-07-23 17:54:33	237	8.31e-06	0.0001	0.000121	-0.032543
2025-07-23 17:54:34	238	8.31e-06	0.0001	0.000121	-0.041297
2025-07-23 17:54:34	238	8.31e-06	0.0001	0.000117	-0.03692
2025-07-23 17:54:35	239	8.31e-06	0.0001	0.000118	-0.041297
2025-07-23 17:54:36	240	8.31e-06	0.0001	0.000117	-0.006281
2025-07-23 17:54:37	241	8.31e-06	0.0001	0.000117	-0.041297
2025-07-23 17:54:38	242	8.31e-06	0.0001	0.000117	-0.032543
2025-07-23 17:54:39	243	8.31e-06	0.0001	0.000118	-0.041297
2025-07-23 17:54:40	244	8.31e-06	0.0001	0.000116	-0.03692
2025-07-23 17:54:41	245	8.31e-06	0.0001	0.000118	-0.03692
2025-07-23 17:54:42	246	8.31e-06	0.0001	0.000121	-0.032543
2025-07-23 17:54:43	247	8.31e-06	0.0001	0.000121	-0.03692
2025-07-23 17:54:44	248	8.31e-06	0.0001	0.000119	-0.032543
2025-07-23 17:54:45	249	8.31e-06	0.0001	0.000119	-0.03692
2025-07-23 17:54:46	250	8.31e-06	0.0001	0.000119	-0.032543
2025-07-23 17:54:47	251	8.31e-06	0.0001	0.00012	-0.03692
2025-07-23 17:54:48	252	8.28e-06	0.0001	0.000119	-0.03692
2025-07-23 17:54:49	253	8.31e-06	0.0001	0.000122	-0.028166
2025-07-23 17:54:50	254	8.31e-06	0.0001	0.000118	-0.028166
2025-07-23 17:54:51	255	8.31e-06	0.0001	0.000116	-0.023789
2025-07-23 17:54:52	256	8.31e-06	0.0001	0.000114	-0.032543
2025-07-23 17:54:53	257	8.31e-06	0.0001	0.000114	-0.041297
2025-07-23 17:54:54	258	8.31e-06	0.0001	0.00011	-0.041297
2025-07-23 17:54:55	259	8.31e-06	0.0001	0.000117	-0.041297
2025-07-23 17:54:56	260	8.31e-06	0.0001	0.000116	-0.041297
2025-07-23 17:54:57	261	8.31e-06	0.0001	0.000113	-0.032543
2025-07-23 17:54:58	262	8.31e-06	0.0001	0.000112	-0.023789
2025-07-23 17:54:59	263	8.31e-06	0.0001	0.000114	-0.023789
2025-07-23 17:54:59	263	8.31e-06	0.0001	0.000116	-0.03692
2025-07-23 17:55:00	264	8.31e-06	0.0001	0.000113	-0.028166
2025-07-23 17:55:01	265	8.31e-06	0.0001	0.000114	-0.032543
2025-07-23 17:55:02	266	8.31e-06	0.0001	0.000114	-0.041297
2025-07-23 17:55:03	267	8.31e-06	0.0001	0.000119	-0.028166
2025-07-23 17:55:04	268	8.31e-06	0.0001	0.000114	-0.041297
2025-07-23 17:55:05	269	8.31e-06	0.0001	0.000118	-0.041297
2025-07-23 17:55:06	270	8.31e-06	0.0001	0.000118	-0.03692
2025-07-23 17:55:07	271	8.31e-06	0.0001	0.000113	-0.03692
2025-07-23 17:55:08	272	8.31e-06	0.0001	0.000112	-0.03692
2025-07-23 17:55:09	273	8.31e-06	0.0001	0.000112	-0.041297
2025-07-23 17:55:10	274	8.31e-06	0.0001	0.000118	-0.041297
2025-07-23 17:55:11	275	8.31e-06	0.0001	0.000117	-0.019412
2025-07-23 17:55:12	276	8.31e-06	0.0001	0.000116	-0.041297
2025-07-23 17:55:13	277	8.31e-06	0.0001	0.000119	-0.023789
2025-07-23 17:55:14	278	8.31e-06	0.0001	0.000116	-0.023789
2025-07-23 17:55:15	279	8.31e-06	0.0001	0.000118	-0.041297
2025-07-23 17:55:16	280	8.31e-06	0.0001	0.000114	-0.05005
2025-07-23 17:55:17	281	8.31e-06	0.0001	0.000115	-0.041297
2025-07-23 17:55:18	282	8.31e-06	0.0001	0.000117	-0.03692
2025-07-23 17:55:19	283	8.31e-06	0.0001	0.000117	-0.03692
2025-07-23 17:55:20	284	8.31e-06	0.0001	0.000119	-0.041297
2025-07-23 17:55:21	285	8.31e-06	0.0001	0.000118	-0.028166
2025-07-23 17:55:22	286	8.31e-06	0.0001	0.000116	-0.03692
2025-07-23 17:55:23	287	8.31e-06	0.0001	0.000116	-0.041297
2025-07-23 17:55:24	288	8.31e-06	0.0001	0.000117	-0.023789
2025-07-23 17:55:25	289	8.31e-06	0.0001	0.000113	-0.032543
2025-07-23 17:55:26	290	8.31e-06	0.0001	0.000117	-0.032543
2025-07-23 17:55:27	291	8.31e-06	0.0001	0.000111	-0.028166
2025-07-23 17:55:29	293	8.31e-06	0.0001	0.000116	-0.041297
2025-07-23 17:55:30	294	8.31e-06	0.0001	0.000115	-0.03692
2025-07-23 17:55:31	295	8.31e-06	0.0001	0.000116	-0.032543
2025-07-23 17:55:32	296	8.31e-06	0.0001	0.000117	-0.028166
2025-07-23 17:55:33	297	8.31e-06	0.0001	0.000116	-0.028166
2025-07-23 17:55:33	297	8.31e-06	0.0001	0.000113	-0.028166
2025-07-23 17:55:34	298	8.16e-06	0.0001	0.000116	-0.041297
2025-07-23 17:55:35	299	8.16e-06	0.0001	0.000115	-0.023789
2025-07-23 17:55:37	301	8.16e-06	0.0001	0.000116	-0.023789
2025-07-23 17:55:38	302	8.16e-06	0.0001	0.000114	-0.045674
2025-07-23 17:55:39	303	8.13e-06	0.0001	0.000117	-0.023789
2025-07-23 17:55:40	304	8.13e-06	0.0001	0.000116	-0.032543
2025-07-23 17:55:41	305	8.16e-06	0.0001	0.000118	-0.041297
2025-07-23 17:55:42	306	8.16e-06	0.0001	0.000119	-0.023789
2025-07-23 17:55:43	307	8.13e-06	0.0001	0.000117	-0.041297
2025-07-23 17:55:44	308	8.16e-06	0.0001	0.000112	-0.041297
2025-07-23 17:55:45	309	8.16e-06	0.0001	0.000114	-0.045674
2025-07-23 17:55:46	310	8.16e-06	0.0001	0.000116	-0.032543
2025-07-23 17:55:47	311	8.13e-06	0.0001	0.000113	-0.041297
2025-07-23 17:55:48	312	8.16e-06	0.0001	0.000116	-0.03692
2025-07-23 17:55:49	313	8.16e-06	0.0001	0.000116	-0.03692
2025-07-23 17:55:50	314	8.16e-06	0.0001	0.000117	-0.03692
2025-07-23 17:55:51	315	8.16e-06	0.0001	0.000117	-0.03692
2025-07-23 17:55:51	315	8.13e-06	0.0001	0.000112	-0.023789
2025-07-23 17:55:52	316	8.13e-06	0.0001	0.000113	-0.03692
2025-07-23 17:55:53	317	8.16e-06	0.0001	0.000114	-0.032543
2025-07-23 17:55:54	318	8.16e-06	0.0001	0.000113	-0.041297
2025-07-23 17:55:55	319	8.13e-06	0.0001	0.000114	-0.041297
2025-07-23 17:55:56	320	8.16e-06	0.0001	0.000113	-0.041297
2025-07-23 17:55:57	321	8.13e-06	0.0001	0.000114	-0.041297
2025-07-23 17:55:58	322	8.13e-06	0.0001	0.000114	-0.03692
2025-07-23 17:55:59	323	8.13e-06	0.0001	0.000114	-0.041297
2025-07-23 17:56:00	324	8.16e-06	0.0001	0.000115	-0.028166
2025-07-23 17:56:01	325	8.13e-06	0.0001	0.000113	-0.041297
2025-07-23 17:56:03	327	8.13e-06	0.0001	0.000114	-0.045674
2025-07-23 17:56:04	328	8.13e-06	0.0001	0.000114	-0.023789
2025-07-23 17:56:05	329	8.16e-06	0.0001	0.000112	-0.03692
2025-07-23 17:56:06	330	8.16e-06	0.0001	0.00011	-0.041297
2025-07-23 17:56:07	331	8.16e-06	0.0001	0.000111	-0.023789
2025-07-23 17:56:08	332	8.13e-06	0.0001	0.000113	-0.019412
2025-07-23 17:56:08	332	8.13e-06	0.0001	0.000115	-0.041297
2025-07-23 17:56:09	333	8.13e-06	0.0001	0.000114	-0.032543
2025-07-23 17:56:11	335	8.16e-06	0.0001	0.000115	-0.028166
2025-07-23 17:56:12	336	8.16e-06	0.0001	0.000115	-0.028166
2025-07-23 17:56:13	337	8.16e-06	0.0001	0.000114	-0.041297
2025-07-23 17:56:14	338	8.16e-06	0.0001	0.000113	-0.032543
2025-07-23 17:56:15	339	8.13e-06	0.0001	0.000112	-0.045674
2025-07-23 17:56:16	340	8.13e-06	0.0001	0.000111	-0.028166
2025-07-23 17:56:16	340	8.13e-06	0.0001	0.00011	-0.023789
2025-07-23 17:56:17	341	8.13e-06	0.0001	0.000112	-0.028166
2025-07-23 17:56:19	343	8.16e-06	0.0001	0.000113	-0.023789
2025-07-23 17:56:20	344	8.13e-06	0.0001	0.000114	-0.03692
2025-07-23 17:56:21	345	8.16e-06	0.0001	0.000115	-0.019412
2025-07-23 17:56:22	346	8.13e-06	0.0001	0.000115	-0.032543
2025-07-23 17:56:23	347	8.13e-06	0.0001	0.000114	-0.023789
2025-07-23 17:56:24	348	8.13e-06	0.0001	0.000115	-0.028166
2025-07-23 17:56:25	349	8.16e-06	0.0001	0.000112	-0.032543
2025-07-23 17:56:25	349	8.16e-06	0.0001	0.000113	-0.028166
2025-07-23 17:56:27	351	8.16e-06	0.0001	0.000113	-0.03692
2025-07-23 17:56:28	352	8.13e-06	0.0001	0.000112	-0.028166
2025-07-23 17:56:29	353	8.16e-06	0.0001	0.000109	-0.019412
2025-07-23 17:56:30	354	8.16e-06	0.0001	0.000111	-0.028166
2025-07-23 17:56:31	355	8.13e-06	0.0001	0.000113	-0.032543
2025-07-23 17:56:32	356	8.16e-06	0.0001	0.000113	-0.023789
2025-07-23 17:56:33	357	8.16e-06	0.0001	0.000108	-0.028166
2025-07-23 17:56:33	357	8.13e-06	0.0001	0.000111	-0.03692
2025-07-23 17:56:34	358	8.16e-06	0.0001	0.000111	-0.028166
2025-07-23 17:56:35	359	8.16e-06	0.0001	0.000114	-0.028166
2025-07-23 17:56:36	360	8.16e-06	0.0001	0.000111	-0.028166
2025-07-23 17:56:37	361	8.16e-06	0.0001	0.000113	-0.023789
2025-07-23 17:56:38	362	8.16e-06	0.0001	0.000113	-0.03692
2025-07-23 17:56:39	363	8.13e-06	0.0001	0.000112	-0.032543
2025-07-23 17:56:41	365	8.16e-06	0.0001	0.000112	-0.032543
2025-07-23 17:56:42	366	8.13e-06	0.0001	0.000112	-0.032543
2025-07-23 17:56:42	366	8.13e-06	0.0001	0.00011	-0.041297
2025-07-23 17:56:43	367	8.13e-06	0.0001	0.000112	-0.045674
2025-07-23 17:56:44	368	8.16e-06	0.0001	0.00011	-0.028166
2025-07-23 17:56:45	369	8.13e-06	0.0001	0.000113	-0.023789
2025-07-23 17:56:46	370	8.16e-06	0.0001	0.000112	-0.045674
2025-07-23 17:56:47	371	8.13e-06	0.0001	0.000108	-0.03692
2025-07-23 17:56:49	373	8.13e-06	0.0001	0.00011	-0.028166
2025-07-23 17:56:50	374	8.16e-06	0.0001	0.000114	-0.045674
2025-07-23 17:56:51	375	8.16e-06	0.0001	0.000113	-0.03692
2025-07-23 17:56:51	375	8.16e-06	0.0001	0.000112	-0.03692
2025-07-23 17:56:52	376	8.16e-06	0.0001	0.000111	-0.028166
2025-07-23 17:56:53	377	8.13e-06	0.0001	0.000113	-0.041297
2025-07-23 17:56:54	378	8.16e-06	0.0001	0.000112	-0.03692
2025-07-23 17:56:55	379	8.16e-06	0.0001	0.000109	-0.03692
2025-07-23 17:56:56	380	8.16e-06	0.0001	0.000109	-0.041297
2025-07-23 17:56:57	381	8.13e-06	0.0001	0.000111	-0.028166
2025-07-23 17:56:59	383	8.16e-06	0.0001	0.000112	-0.028166
2025-07-23 17:56:59	383	8.13e-06	0.0001	0.000113	-0.032543
2025-07-23 17:57:00	384	8.16e-06	0.0001	0.000113	-0.023789
2025-07-23 17:57:01	385	8.16e-06	0.0001	0.000111	-0.041297
2025-07-23 17:57:02	386	8.16e-06	0.0001	0.000114	-0.032543
2025-07-23 17:57:03	387	8.16e-06	0.0001	0.000114	-0.03692
2025-07-23 17:57:04	388	8.16e-06	0.0001	0.000113	-0.045674
2025-07-23 17:57:05	389	8.13e-06	0.0001	0.000113	-0.032543
2025-07-23 17:57:06	390	8.16e-06	0.0001	0.000112	-0.032543
2025-07-23 17:57:07	391	8.16e-06	0.0001	0.000111	-0.032543
2025-07-23 17:57:08	392	8.13e-06	0.0001	0.000111	-0.045674
2025-07-23 17:57:09	393	8.16e-06	0.0001	0.00011	-0.045674
2025-07-23 17:57:10	394	8.13e-06	0.0001	0.000109	-0.03692
2025-07-23 17:57:11	395	8.16e-06	0.0001	0.00011	-0.023789
2025-07-23 17:57:12	396	8.16e-06	0.0001	0.00011	-0.041297
2025-07-23 17:57:13	397	8.16e-06	0.0001	0.000109	-0.03692
2025-07-23 17:57:14	398	8.16e-06	0.0001	0.00011	-0.041297
2025-07-23 17:57:15	399	8.16e-06	0.0001	0.000112	-0.041297
2025-07-23 17:57:16	400	8.13e-06	0.0001	0.000112	-0.032543
2025-07-23 17:57:17	401	8.16e-06	0.0001	0.000114	-0.032543
2025-07-23 17:57:18	402	8.13e-06	0.0001	0.000112	-0.041297
2025-07-23 17:57:19	403	8.16e-06	0.0001	0.000111	-0.028166
2025-07-23 17:57:20	404	8.13e-06	0.0001	0.000111	-0.032543
2025-07-23 17:57:21	405	8.16e-06	0.0001	0.000111	-0.041297
2025-07-23 17:57:22	406	8.16e-06	0.0001	0.000112	-0.03692
2025-07-23 17:57:23	407	8.16e-06	0.0001	0.000112	-0.03692
2025-07-23 17:57:24	408	8.16e-06	0.0001	0.000112	-0.028166
2025-07-23 17:57:25	409	8.13e-06	0.0001	0.000112	-0.041297
2025-07-23 17:57:26	410	8.16e-06	0.0001	0.000109	-0.032543
2025-07-23 17:57:27	411	8.16e-06	0.0001	0.00011	-0.028166
2025-07-23 17:57:28	412	8.16e-06	0.0001	0.00011	-0.028166
2025-07-23 17:57:29	413	8.13e-06	0.0001	0.00011	-0.028166
2025-07-23 17:57:30	414	8.16e-06	0.0001	0.000112	-0.028166
2025-07-23 17:57:31	415	8.16e-06	0.0001	0.00011	-0.023789
2025-07-23 17:57:32	416	8.13e-06	0.0001	0.000108	-0.045674
2025-07-23 17:57:33	417	8.13e-06	0.0001	0.000108	-0.041297
2025-07-23 17:57:34	418	8.16e-06	0.0001	0.000111	-0.032543
2025-07-23 17:57:35	419	8.16e-06	0.0001	0.000112	-0.045674
2025-07-23 17:57:36	420	8.16e-06	0.0001	0.00011	-0.032543
2025-07-23 17:57:37	421	8.16e-06	0.0001	0.00011	-0.032543
2025-07-23 17:57:38	422	8.13e-06	0.0001	0.00011	-0.03692
2025-07-23 17:57:39	423	8.13e-06	0.0001	0.000112	-0.03692
2025-07-23 17:57:40	424	8.16e-06	0.0001	0.000112	-0.03692
2025-07-23 17:57:41	425	8.16e-06	0.0001	0.00011	-0.045674
2025-07-23 17:57:41	425	8.16e-06	0.0001	0.00011	-0.032543
2025-07-23 17:57:42	426	8.16e-06	0.0001	0.000112	-0.041297
2025-07-23 17:57:43	427	8.13e-06	0.0001	0.00011	-0.028166
2025-07-23 17:57:44	428	8.16e-06	0.0001	0.00011	-0.028166
2025-07-23 17:57:45	429	8.13e-06	0.0001	0.000111	-0.032543
2025-07-23 17:57:46	430	8.13e-06	0.0001	0.00011	-0.045674
2025-07-23 17:57:47	431	8.13e-06	0.0001	0.000108	-0.045674
2025-07-23 17:57:48	432	8.13e-06	0.0001	0.000108	-0.03692
2025-07-23 17:57:49	433	8.16e-06	0.0001	0.00011	-0.032543
2025-07-23 17:57:50	434	8.16e-06	0.0001	0.000111	-0.028166
2025-07-23 17:57:51	435	8.16e-06	0.0001	0.000109	-0.032543
2025-07-23 17:57:52	436	8.13e-06	0.0001	0.00011	-0.041297
2025-07-23 17:57:53	437	8.16e-06	0.0001	0.000107	-0.032543
2025-07-23 17:57:54	438	8.13e-06	0.0001	0.000108	-0.041297
2025-07-23 17:57:55	439	8.16e-06	0.0001	0.000108	-0.019412
2025-07-23 17:57:56	440	8.16e-06	0.0001	0.000107	-0.019412
2025-07-23 17:57:57	441	8.13e-06	0.0001	0.000109	-0.019412
2025-07-23 17:57:58	442	8.13e-06	0.0001	0.000109	-0.03692
2025-07-23 17:57:59	443	8.16e-06	0.0001	0.000111	-0.03692
2025-07-23 17:58:00	444	8.13e-06	0.0001	0.00011	-0.028166
2025-07-23 17:58:01	445	8.16e-06	0.0001	0.00011	-0.023789
2025-07-23 17:58:02	446	8.16e-06	0.0001	0.00011	-0.041297
2025-07-23 17:58:03	447	8.16e-06	0.0001	0.000112	-0.023789
2025-07-23 17:58:04	448	8.16e-06	0.0001	0.000111	-0.028166
2025-07-23 17:58:05	449	8.16e-06	0.0001	0.000108	-0.023789
2025-07-23 17:58:06	450	8.16e-06	0.0001	0.000108	-0.041297
2025-07-23 17:58:07	451	8.13e-06	0.0001	0.000108	-0.041297
2025-07-23 17:58:07	451	8.16e-06	0.0001	0.000109	-0.023789
2025-07-23 17:58:08	452	8.16e-06	0.0001	0.000107	-0.041297
2025-07-23 17:58:09	453	8.16e-06	0.0001	0.000108	-0.023789
2025-07-23 17:58:10	454	8.16e-06	0.0001	0.000108	-0.028166
2025-07-23 17:58:11	455	8.13e-06	0.0001	0.000108	-0.03692
2025-07-23 17:58:12	456	8.16e-06	0.0001	0.000108	-0.028166
2025-07-23 17:58:13	457	8.16e-06	0.0001	0.000108	-0.028166
2025-07-23 17:58:14	458	8.16e-06	0.0001	0.000107	-0.03692
2025-07-23 17:58:15	459	8.16e-06	0.0001	0.000107	-0.05005
2025-07-23 17:58:16	460	8.13e-06	0.0001	0.000107	-0.015035
2025-07-23 17:58:17	461	8.13e-06	0.0001	0.000104	-0.05005
2025-07-23 17:58:18	462	8.13e-06	0.0001	0.000106	-0.03692
2025-07-23 17:58:19	463	8.16e-06	0.0001	0.000108	-0.028166
2025-07-23 17:58:20	464	8.16e-06	0.0001	0.00011	-0.032543
2025-07-23 17:58:21	465	8.16e-06	0.0001	0.000108	-0.03692
2025-07-23 17:58:22	466	8.16e-06	0.0001	0.000109	-0.032543
2025-07-23 17:58:23	467	8.16e-06	0.0001	0.000109	-0.03692
2025-07-23 17:58:24	468	8.16e-06	0.0001	0.000109	-0.028166
2025-07-23 17:58:25	469	8.16e-06	0.0001	0.000111	-0.041297
2025-07-23 17:58:26	470	8.16e-06	0.0001	0.000107	-0.032543
2025-07-23 17:58:27	471	8.16e-06	0.0001	0.000107	-0.019412
2025-07-23 17:58:28	472	8.16e-06	0.0001	0.000108	-0.041297
2025-07-23 17:58:29	473	8.16e-06	0.0001	0.000109	-0.03692
2025-07-23 17:58:30	474	8.16e-06	0.0001	0.000108	-0.041297
2025-07-23 17:58:31	475	8.16e-06	0.0001	0.00011	-0.028166
2025-07-23 17:58:32	476	8.13e-06	0.0001	0.000109	-0.028166
2025-07-23 17:58:32	476	8.13e-06	0.0001	0.000108	-0.041297
2025-07-23 17:58:33	477	8.13e-06	0.0001	0.000109	-0.045674
2025-07-23 17:58:34	478	8.13e-06	0.0001	0.000109	-0.032543
2025-07-23 17:58:35	479	8.16e-06	0.0001	0.000106	-0.023789
2025-07-23 17:58:36	480	8.16e-06	0.0001	0.000109	-0.03692
2025-07-23 17:58:37	481	8.13e-06	0.0001	0.000108	-0.041297
2025-07-23 17:58:38	482	8.13e-06	0.0001	0.000109	-0.041297
2025-07-23 17:58:39	483	8.13e-06	0.0001	0.00011	-0.03692
2025-07-23 17:58:40	484	8.16e-06	0.0001	0.000108	-0.023789
2025-07-23 17:58:41	485	8.13e-06	0.0001	0.000107	-0.023789
2025-07-23 17:58:42	486	8.13e-06	0.0001	0.000107	-0.023789
2025-07-23 17:58:43	487	8.13e-06	0.0001	0.000106	-0.041297
2025-07-23 17:58:44	488	8.1e-06	0.0001	0.000105	-0.032543
2025-07-23 17:58:45	489	8.1e-06	0.0001	0.000108	-0.032543
2025-07-23 17:58:46	490	8.13e-06	0.0001	0.000107	-0.045674
2025-07-23 17:58:47	491	8.13e-06	0.0001	0.00011	-0.03692
2025-07-23 17:58:48	492	8.07e-06	0.0001	0.000107	-0.023789
2025-07-23 17:58:49	493	8.1e-06	0.0001	0.000106	-0.03692
2025-07-23 17:58:50	494	8.04e-06	0.0001	0.000109	-0.03692
2025-07-23 17:58:51	495	8.07e-06	0.0001	0.000108	-0.03692
2025-07-23 17:58:52	496	8.07e-06	0.0001	0.000107	-0.032543
2025-07-23 17:58:53	497	8.04e-06	0.0001	0.000105	-0.028166
2025-07-23 17:58:54	498	8.04e-06	0.0001	0.000106	-0.032543
2025-07-23 17:58:55	499	8.01e-06	0.0001	0.000106	-0.023789
2025-07-23 17:58:56	500	8.04e-06	0.0001	0.000109	-0.03692
2025-07-23 17:58:57	501	7.98e-06	0.0001	0.00011	-0.032543
2025-07-23 17:58:58	502	7.98e-06	0.0001	0.000108	-0.045674
2025-07-23 17:58:59	503	8.01e-06	0.0001	0.000107	-0.032543
2025-07-23 17:58:59	503	8.01e-06	0.0001	0.000108	-0.032543
2025-07-23 17:59:00	504	8.01e-06	0.0001	0.000107	-0.028166
2025-07-23 17:59:01	505	7.98e-06	0.0001	0.000107	-0.041297
2025-07-23 17:59:02	506	8.01e-06	0.0001	0.000109	-0.032543
2025-07-23 17:59:03	507	8.01e-06	0.0001	0.000106	-0.028166
2025-07-23 17:59:04	508	8.01e-06	0.0001	0.000107	-0.045674
2025-07-23 17:59:05	509	7.98e-06	0.0001	0.000107	-0.032543
2025-07-23 17:59:06	510	7.98e-06	0.0001	0.000106	-0.032543
2025-07-23 17:59:07	511	7.98e-06	0.0001	0.000105	-0.019412
2025-07-23 17:59:08	512	8.01e-06	0.0001	0.000108	-0.032543
2025-07-23 17:59:09	513	8.01e-06	0.0001	0.000106	-0.023789
2025-07-23 17:59:10	514	8.01e-06	0.0001	0.000106	-0.028166
2025-07-23 17:59:11	515	8.01e-06	0.0001	0.000109	-0.028166
2025-07-23 17:59:12	516	7.98e-06	0.0001	0.000109	-0.045674
2025-07-23 17:59:13	517	7.98e-06	0.0001	0.00011	-0.023789
2025-07-23 17:59:14	518	7.98e-06	0.0001	0.000109	-0.03692
2025-07-23 17:59:15	519	7.98e-06	0.0001	0.000109	-0.028166
2025-07-23 17:59:16	520	7.98e-06	0.0001	0.00011	-0.041297
2025-07-23 17:59:17	521	7.98e-06	0.0001	0.000108	-0.03692
2025-07-23 17:59:18	522	7.98e-06	0.0001	0.000108	-0.032543
2025-07-23 17:59:19	523	7.98e-06	0.0001	0.000106	-0.03692
2025-07-23 17:59:20	524	7.98e-06	0.0001	0.000107	-0.032543
2025-07-23 17:59:21	525	7.98e-06	0.0001	0.000108	-0.028166
2025-07-23 17:59:22	526	8.01e-06	0.0001	0.000106	-0.03692
2025-07-23 17:59:23	527	7.98e-06	0.0001	0.000107	-0.041297
2025-07-23 17:59:23	527	7.98e-06	0.0001	0.00011	-0.041297
2025-07-23 17:59:24	528	7.98e-06	0.0001	0.000107	-0.045674
2025-07-23 17:59:25	529	7.98e-06	0.0001	0.000106	-0.023789
2025-07-23 17:59:26	530	8.01e-06	0.0001	0.000108	-0.03692
2025-07-23 17:59:27	531	7.98e-06	0.0001	0.000107	-0.023789
2025-07-23 17:59:28	532	7.98e-06	0.0001	0.000108	-0.045674
2025-07-23 17:59:29	533	7.98e-06	0.0001	0.000107	-0.041297
2025-07-23 17:59:30	534	7.98e-06	0.0001	0.000109	-0.023789
2025-07-23 17:59:31	535	7.98e-06	0.0001	0.000107	-0.028166
2025-07-23 17:59:32	536	8.01e-06	0.0001	0.000108	-0.03692
2025-07-23 17:59:33	537	7.98e-06	0.0001	0.000108	-0.006281
2025-07-23 17:59:35	539	7.98e-06	0.0001	0.000108	-0.028166
2025-07-23 17:59:36	540	7.98e-06	0.0001	0.000107	-0.028166
2025-07-23 17:59:37	541	7.98e-06	0.0001	0.000106	-0.032543
2025-07-23 17:59:38	542	7.98e-06	0.0001	0.000105	-0.03692
2025-07-23 17:59:39	543	7.98e-06	0.0001	0.000107	-0.028166
2025-07-23 17:59:40	544	7.98e-06	0.0001	0.000108	-0.032543
2025-07-23 17:59:41	545	7.98e-06	0.0001	0.000106	-0.045674
2025-07-23 17:59:41	545	7.98e-06	0.0001	0.000104	-0.041297
2025-07-23 17:59:42	546	8.01e-06	0.0001	0.000105	-0.03692
2025-07-23 17:59:43	547	7.98e-06	0.0001	0.000107	-0.045674
2025-07-23 17:59:44	548	7.98e-06	0.0001	0.000106	-0.032543
2025-07-23 17:59:45	549	7.98e-06	0.0001	0.000104	-0.023789
2025-07-23 17:59:46	550	7.98e-06	0.0001	0.000107	-0.041297
2025-07-23 17:59:47	551	7.98e-06	0.0001	0.000103	-0.03692
2025-07-23 17:59:49	553	7.98e-06	0.0001	0.000105	-0.045674
2025-07-23 17:59:49	553	7.98e-06	0.0001	0.000107	-0.041297
2025-07-23 17:59:51	555	7.98e-06	0.0001	0.000107	-0.032543
2025-07-23 17:59:52	556	7.98e-06	0.0001	0.000104	-0.032543
2025-07-23 17:59:53	557	7.98e-06	0.0001	0.000104	-0.03692
2025-07-23 17:59:54	558	7.98e-06	0.0001	0.000103	-0.03692
2025-07-23 17:59:55	559	7.98e-06	0.0001	0.000101	-0.023789
2025-07-23 17:59:57	561	7.98e-06	0.0001	0.000103	-0.041297
2025-07-23 17:59:57	561	7.98e-06	0.0001	0.000106	-0.03692
2025-07-23 17:59:59	563	7.98e-06	0.0001	0.000106	-0.03692
2025-07-23 18:00:00	564	7.98e-06	0.0001	0.000104	-0.041297
2025-07-23 18:00:01	565	7.98e-06	0.0001	0.000106	-0.010658
2025-07-23 18:00:02	566	7.98e-06	0.0001	0.000105	-0.032543
2025-07-23 18:00:03	567	7.98e-06	0.0001	0.000106	-0.028166
2025-07-23 18:00:04	568	7.98e-06	0.0001	0.000104	-0.019412
2025-07-23 18:00:05	569	7.98e-06	0.0001	0.000105	-0.03692
2025-07-23 18:00:06	570	8.01e-06	0.0001	0.000104	-0.03692
2025-07-23 18:00:07	571	7.98e-06	0.0001	0.000103	-0.041297
2025-07-23 18:00:09	573	7.98e-06	0.0001	0.000102	-0.032543
2025-07-23 18:00:10	574	8.01e-06	0.0001	0.000105	-0.028166
2025-07-23 18:00:11	575	8.01e-06	0.0001	0.000104	-0.028166
2025-07-23 18:00:12	576	7.98e-06	0.0001	0.000107	-0.032543
2025-07-23 18:00:13	577	7.98e-06	0.0001	0.000106	-0.03692
2025-07-23 18:00:14	578	7.98e-06	0.0001	0.000104	-0.03692
2025-07-23 18:00:15	579	7.98e-06	0.0001	0.000102	-0.032543
2025-07-23 18:00:15	579	7.98e-06	0.0001	0.000101	-0.03692
2025-07-23 18:00:17	581	7.98e-06	0.0001	0.000106	-0.03692
2025-07-23 18:00:18	582	7.98e-06	0.0001	0.000104	-0.03692
2025-07-23 18:00:19	583	8.01e-06	0.0001	0.000103	-0.023789
2025-07-23 18:00:20	584	7.98e-06	0.0001	0.000101	-0.032543
2025-07-23 18:00:21	585	7.98e-06	0.0001	0.000104	-0.028166
2025-07-23 18:00:22	586	7.98e-06	0.0001	0.000104	-0.045674
2025-07-23 18:00:22	586	7.98e-06	0.0001	0.000103	-0.032543
2025-07-23 18:00:23	587	8.01e-06	0.0001	0.000103	-0.03692
2025-07-23 18:00:25	589	7.98e-06	0.0001	0.000104	-0.041297
2025-07-23 18:00:26	590	7.98e-06	0.0001	0.000103	-0.032543
2025-07-23 18:00:27	591	8.01e-06	0.0001	0.000106	-0.028166
2025-07-23 18:00:28	592	7.98e-06	0.0001	0.000106	-0.03692
2025-07-23 18:00:29	593	7.98e-06	0.0001	0.000103	-0.028166
2025-07-23 18:00:30	594	7.98e-06	0.0001	0.000104	-0.028166
2025-07-23 18:00:31	595	7.98e-06	0.0001	0.000102	-0.03692
2025-07-23 18:00:31	595	7.98e-06	0.0001	0.000103	-0.03692
2025-07-23 18:00:33	597	7.98e-06	0.0001	0.000105	-0.028166
2025-07-23 18:00:34	598	7.98e-06	0.0001	0.000105	-0.045674
2025-07-23 18:00:35	599	7.98e-06	0.0001	0.000104	-0.03692
2025-07-23 18:00:36	600	7.98e-06	0.0001	0.000104	-0.032543
2025-07-23 18:00:37	601	7.98e-06	0.0001	0.000107	-0.032543
2025-07-23 18:00:38	602	8.01e-06	0.0001	0.000103	-0.032543
2025-07-23 18:00:39	603	7.98e-06	0.0001	0.000103	-0.041297
2025-07-23 18:00:39	603	7.98e-06	0.0001	0.000106	-0.041297
2025-07-23 18:00:40	604	7.98e-06	0.0001	0.000105	-0.028166
2025-07-23 18:00:41	605	7.98e-06	0.0001	0.000105	-0.03692
2025-07-23 18:00:42	606	7.98e-06	0.0001	0.000104	-0.03692
2025-07-23 18:00:43	607	7.98e-06	0.0001	0.000103	-0.028166
2025-07-23 18:00:44	608	7.98e-06	0.0001	0.000103	-0.03692
2025-07-23 18:00:45	609	7.98e-06	0.0001	0.000105	-0.041297
2025-07-23 18:00:46	610	7.98e-06	0.0001	0.000105	-0.03692
2025-07-23 18:00:47	611	7.98e-06	0.0001	0.000104	-0.03692
2025-07-23 18:00:48	612	7.95e-06	0.0001	0.000106	-0.019412
2025-07-23 18:00:49	613	7.98e-06	0.0001	0.000105	-0.03692
2025-07-23 18:00:51	615	7.98e-06	0.0001	0.000103	-0.032543
2025-07-23 18:00:52	616	7.98e-06	0.0001	0.0001	-0.028166
2025-07-23 18:00:53	617	7.98e-06	0.0001	0.0001	-0.032543
2025-07-23 18:00:54	618	7.98e-06	0.0001	0.0001	-0.032543
2025-07-23 18:00:55	619	7.98e-06	0.0001	0.000103	-0.041297
2025-07-23 18:00:56	620	7.98e-06	0.0001	0.000102	-0.03692
2025-07-23 18:00:57	621	8.01e-06	0.0001	0.000103	-0.03692
2025-07-23 18:00:57	621	7.98e-06	0.0001	0.000103	-0.023789
2025-07-23 18:00:58	622	7.98e-06	0.0001	0.000104	-0.023789
2025-07-23 18:00:59	623	7.98e-06	0.0001	0.000104	-0.028166
2025-07-23 18:01:00	624	7.98e-06	0.0001	0.000103	-0.03692
2025-07-23 18:01:01	625	7.98e-06	0.0001	0.000102	-0.041297
2025-07-23 18:01:02	626	7.98e-06	0.0001	0.000103	-0.032543
2025-07-23 18:01:03	627	7.98e-06	0.0001	0.000104	-0.028166
2025-07-23 18:01:05	629	7.98e-06	0.0001	0.000104	-0.032543
2025-07-23 18:01:05	629	8.01e-06	0.0001	0.000101	-0.032543
2025-07-23 18:01:06	630	7.98e-06	0.0001	0.000102	-0.028166
2025-07-23 18:01:07	631	7.98e-06	0.0001	0.000104	-0.032543
2025-07-23 18:01:08	632	7.98e-06	0.0001	0.000103	-0.03692
2025-07-23 18:01:09	633	7.98e-06	0.0001	0.000102	-0.032543
2025-07-23 18:01:10	634	7.98e-06	0.0001	0.000104	-0.041297
2025-07-23 18:01:11	635	7.98e-06	0.0001	0.000105	-0.03692
2025-07-23 18:01:12	636	7.98e-06	0.0001	0.000101	-0.03692
2025-07-23 18:01:13	637	7.98e-06	0.0001	0.0001	-0.045674
2025-07-23 18:01:14	638	7.98e-06	0.0001	0.0001	-0.041297
2025-07-23 18:01:15	639	7.98e-06	0.0001	0.000103	-0.03692
2025-07-23 18:01:16	640	7.98e-06	0.0001	0.000104	-0.03692
2025-07-23 18:01:17	641	7.98e-06	0.0001	0.000102	-0.028166
2025-07-23 18:01:18	642	7.98e-06	0.0001	0.000101	-0.015035
2025-07-23 18:01:19	643	7.98e-06	0.0001	0.000102	-0.041297
2025-07-23 18:01:20	644	7.98e-06	0.0001	0.0001	-0.03692
2025-07-23 18:01:21	645	7.98e-06	0.0001	0.0001	-0.032543
2025-07-23 18:01:22	646	7.98e-06	0.0001	0.0001	-0.03692
2025-07-23 18:01:23	647	7.98e-06	0.0001	0.000101	-0.028166
2025-07-23 18:01:24	648	8.01e-06	0.0001	0.000103	-0.028166
2025-07-23 18:01:25	649	7.98e-06	0.0001	0.000101	-0.032543
2025-07-23 18:01:26	650	7.98e-06	0.0001	0.0001	-0.028166
2025-07-23 18:01:27	651	7.98e-06	0.0001	0.0001	-0.028166
2025-07-23 18:01:28	652	7.98e-06	0.0001	0.0001	-0.03692
2025-07-23 18:01:29	653	7.98e-06	0.0001	0.0001	-0.028166
2025-07-23 18:01:30	654	7.98e-06	0.0001	0.0001	-0.032543
2025-07-23 18:01:31	655	7.98e-06	0.0001	0.000103	-0.032543
2025-07-23 18:01:32	656	7.98e-06	0.0001	0.000101	-0.05005
2025-07-23 18:01:33	657	7.98e-06	0.0001	0.000101	-0.023789
2025-07-23 18:01:34	658	7.98e-06	0.0001	0.000101	-0.023789
2025-07-23 18:01:35	659	8.01e-06	0.0001	0.0001	-0.023789
2025-07-23 18:01:36	660	7.98e-06	0.0001	0.000103	-0.03692
2025-07-23 18:01:37	661	7.98e-06	0.0001	0.000103	-0.032543
2025-07-23 18:01:38	662	7.98e-06	0.0001	0.000103	-0.045674
2025-07-23 18:01:39	663	7.98e-06	0.0001	0.0001	-0.03692
2025-07-23 18:01:40	664	7.98e-06	0.0001	0.0001	-0.045674
2025-07-23 18:01:41	665	7.98e-06	0.0001	0.000101	-0.045674
2025-07-23 18:01:42	666	7.98e-06	0.0001	0.000102	-0.028166
2025-07-23 18:01:43	667	7.98e-06	0.0001	0.000101	-0.05005
2025-07-23 18:01:44	668	7.98e-06	0.0001	0.000103	-0.05005
2025-07-23 18:01:45	669	7.98e-06	0.0001	0.000104	-0.028166
2025-07-23 18:01:46	670	7.98e-06	0.0001	0.000104	-0.041297
2025-07-23 18:01:47	671	7.98e-06	0.0001	0.000104	-0.03692
2025-07-23 18:01:48	672	7.98e-06	0.0001	0.000104	-0.03692
2025-07-23 18:01:48	672	7.98e-06	0.0001	0.0001	-0.032543
2025-07-23 18:01:49	673	7.98e-06	0.0001	0.000104	-0.041297
2025-07-23 18:01:50	674	7.98e-06	0.0001	0.0001	-0.028166
2025-07-23 18:01:51	675	7.98e-06	0.0001	0.000101	-0.028166
2025-07-23 18:01:52	676	8.01e-06	0.0001	0.000103	-0.028166
2025-07-23 18:01:53	677	7.98e-06	0.0001	0.000103	-0.032543
2025-07-23 18:01:54	678	7.98e-06	0.0001	0.000101	-0.023789
2025-07-23 18:01:55	679	7.98e-06	0.0001	0.0001	-0.032543
2025-07-23 18:01:56	680	7.98e-06	0.0001	0.000105	-0.045674
2025-07-23 18:01:57	681	7.98e-06	0.0001	0.000107	-0.03692
2025-07-23 18:01:58	682	7.98e-06	0.0001	0.000105	-0.03692
2025-07-23 18:01:59	683	8.01e-06	0.0001	0.000103	-0.041297
2025-07-23 18:02:00	684	7.98e-06	0.0001	0.000105	-0.028166
2025-07-23 18:02:01	685	7.98e-06	0.0001	0.000104	-0.028166
2025-07-23 18:02:02	686	7.98e-06	0.0001	0.000104	-0.03692
2025-07-23 18:02:03	687	7.98e-06	0.0001	0.000101	-0.032543
2025-07-23 18:02:04	688	7.98e-06	0.0001	0.000104	-0.03692
2025-07-23 18:02:05	689	7.98e-06	0.0001	0.000101	-0.032543
2025-07-23 18:02:06	690	7.98e-06	0.0001	0.0001	-0.028166
2025-07-23 18:02:07	691	7.98e-06	0.0001	0.000103	-0.041297
2025-07-23 18:02:08	692	7.98e-06	0.0001	0.000105	-0.03692
2025-07-23 18:02:09	693	7.98e-06	0.0001	0.000104	-0.045674
2025-07-23 18:02:10	694	8.01e-06	0.0001	0.000105	-0.028166
2025-07-23 18:02:11	695	7.98e-06	0.0001	0.0001	-0.023789
2025-07-23 18:02:12	696	8.01e-06	0.0001	0.000101	-0.03692
2025-07-23 18:02:13	697	7.98e-06	0.0001	0.000101	-0.032543
2025-07-23 18:02:13	697	7.98e-06	0.0001	0.000103	-0.032543
2025-07-23 18:02:15	699	7.98e-06	0.0001	0.000104	-0.028166
2025-07-23 18:02:15	699	7.98e-06	0.0001	0.0001	-0.019412
2025-07-23 18:02:16	700	7.98e-06	0.0001	0.000103	-0.028166
2025-07-23 18:02:17	701	7.98e-06	0.0001	0.000104	-0.023789
2025-07-23 18:02:18	702	7.98e-06	0.0001	0.000106	-0.032543
2025-07-23 18:02:19	703	7.98e-06	0.0001	0.000104	-0.03692
2025-07-23 18:02:20	704	7.98e-06	0.0001	0.000104	-0.05005
2025-07-23 18:02:21	705	7.98e-06	0.0001	0.000101	-0.006281
2025-07-23 18:02:22	706	7.98e-06	0.0001	0.000103	-0.03692
2025-07-23 18:02:23	707	7.98e-06	0.0001	0.000102	-0.03692
2025-07-23 18:02:24	708	7.98e-06	0.0001	0.000103	-0.041297
2025-07-23 18:02:25	709	7.98e-06	0.0001	0.000101	-0.032543
2025-07-23 18:02:26	710	7.98e-06	0.0001	0.0001	-0.03692
2025-07-23 18:02:27	711	7.98e-06	0.0001	0.000101	-0.041297
2025-07-23 18:02:28	712	8.01e-06	0.0001	0.000103	-0.041297
2025-07-23 18:02:29	713	7.98e-06	0.0001	0.000102	-0.028166
2025-07-23 18:02:30	714	7.98e-06	0.0001	0.000102	-0.023789
2025-07-23 18:02:31	715	7.98e-06	0.0001	0.000104	-0.032543
2025-07-23 18:02:32	716	7.98e-06	0.0001	0.0001	-0.045674
2025-07-23 18:02:33	717	7.98e-06	0.0001	0.0001	-0.03692
2025-07-23 18:02:34	718	8.01e-06	0.0001	0.0001	-0.03692
2025-07-23 18:02:35	719	7.98e-06	0.0001	0.000102	-0.045674
2025-07-23 18:02:36	720	7.98e-06	0.0001	0.000104	-0.03692
2025-07-23 18:02:37	721	7.98e-06	0.0001	0.000104	-0.028166
2025-07-23 18:02:38	722	8.01e-06	0.0001	0.000104	-0.023789
2025-07-23 18:02:39	723	7.98e-06	0.0001	0.000105	-0.019412
2025-07-23 18:02:39	723	7.98e-06	0.0001	0.000104	-0.028166
2025-07-23 18:02:41	725	7.98e-06	0.0001	0.000103	-0.045674
2025-07-23 18:02:41	725	7.98e-06	0.0001	0.000104	-0.03692
2025-07-23 18:02:42	726	7.98e-06	0.0001	0.000102	-0.028166
2025-07-23 18:02:43	727	7.98e-06	0.0001	0.0001	-0.03692
2025-07-23 18:02:44	728	7.98e-06	0.0001	0.0001	-0.028166
2025-07-23 18:02:45	729	8.01e-06	0.0001	0.0001	-0.03692
2025-07-23 18:02:46	730	7.98e-06	0.0001	0.0001	-0.023789
2025-07-23 18:02:47	731	7.98e-06	0.0001	0.0001	-0.032543
2025-07-23 18:02:48	732	7.98e-06	0.0001	0.0001	-0.03692
2025-07-23 18:02:49	733	7.98e-06	0.0001	0.0001	-0.028166
2025-07-23 18:02:50	734	7.98e-06	0.0001	0.0001	-0.03692
2025-07-23 18:02:51	735	7.98e-06	0.0001	0.0001	-0.032543
2025-07-23 18:02:52	736	7.98e-06	0.0001	0.0001	-0.03692
2025-07-23 18:02:53	737	7.98e-06	0.0001	0.0001	-0.041297
2025-07-23 18:02:54	738	7.98e-06	0.0001	0.000101	-0.032543
2025-07-23 18:02:55	739	8.01e-06	0.0001	0.000103	-0.032543
2025-07-23 18:02:56	740	8.01e-06	0.0001	0.000102	-0.045674
2025-07-23 18:02:57	741	7.98e-06	0.0001	0.000102	-0.032543
2025-07-23 18:02:58	742	7.98e-06	0.0001	0.000101	-0.028166
2025-07-23 18:02:59	743	7.98e-06	0.0001	0.000101	-0.041297
2025-07-23 18:03:00	744	8.01e-06	0.0001	0.000101	-0.041297
2025-07-23 18:03:01	745	7.98e-06	0.0001	0.0001	-0.03692
2025-07-23 18:03:02	746	7.98e-06	0.0001	0.0001	-0.045674
2025-07-23 18:03:03	747	7.98e-06	0.0001	0.0001	-0.028166
2025-07-23 18:03:04	748	8.01e-06	0.0001	0.0001	-0.041297
2025-07-23 18:03:05	749	8.01e-06	0.0001	0.0001	-0.03692
2025-07-23 18:03:05	749	7.98e-06	0.0001	0.0001	-0.041297
2025-07-23 18:03:06	750	7.98e-06	0.0001	0.000103	-0.032543
2025-07-23 18:03:07	751	7.98e-06	0.0001	0.000103	-0.019412
2025-07-23 18:03:08	752	7.98e-06	0.0001	0.000103	-0.03692
2025-07-23 18:03:09	753	7.98e-06	0.0001	0.0001	-0.03692
2025-07-23 18:03:10	754	7.98e-06	0.0001	0.000103	-0.041297
2025-07-23 18:03:11	755	7.98e-06	0.0001	0.000103	-0.045674
2025-07-23 18:03:12	756	8.01e-06	0.0001	0.000102	-0.032543
2025-07-23 18:03:13	757	8.01e-06	0.0001	0.000101	-0.041297
2025-07-23 18:03:14	758	7.98e-06	0.0001	0.000102	-0.058804
2025-07-23 18:03:15	759	7.98e-06	0.0001	0.000101	-0.028166
2025-07-23 18:03:16	760	7.98e-06	0.0001	0.000103	-0.023789
2025-07-23 18:03:17	761	7.98e-06	0.0001	0.000103	-0.032543
2025-07-23 18:03:18	762	7.98e-06	0.0001	0.0001	-0.032543
2025-07-23 18:03:19	763	7.98e-06	0.0001	0.000101	-0.032543
2025-07-23 18:03:20	764	7.98e-06	0.0001	0.0001	-0.023789
2025-07-23 18:03:21	765	7.98e-06	0.0001	0.0001	-0.032543
2025-07-23 18:03:22	766	7.98e-06	0.0001	0.0001	-0.028166
2025-07-23 18:03:23	767	7.98e-06	0.0001	0.0001	-0.05005
2025-07-23 18:03:24	768	7.98e-06	0.0001	0.0001	-0.028166
2025-07-23 18:03:25	769	8.01e-06	0.0001	0.000104	-0.028166
2025-07-23 18:03:26	770	7.98e-06	0.0001	0.000103	-0.023789
2025-07-23 18:03:27	771	7.98e-06	0.0001	0.0001	-0.03692
2025-07-23 18:03:28	772	7.98e-06	0.0001	0.0001	-0.041297
2025-07-23 18:03:29	773	7.98e-06	0.0001	0.0001	-0.041297
2025-07-23 18:03:30	774	7.98e-06	0.0001	0.0001	-0.041297
2025-07-23 18:03:31	775	7.98e-06	0.0001	0.0001	-0.023789
2025-07-23 18:03:32	776	7.98e-06	0.0001	0.0001	-0.041297
2025-07-23 18:03:33	777	7.98e-06	0.0001	0.0001	-0.028166
2025-07-23 18:03:34	778	7.98e-06	0.0001	0.0001	-0.03692
2025-07-23 18:03:35	779	7.98e-06	0.0001	0.000104	-0.023789
2025-07-23 18:03:36	780	7.98e-06	0.0001	0.000103	-0.041297
2025-07-23 18:03:37	781	7.98e-06	0.0001	0.000102	-0.041297
2025-07-23 18:03:38	782	7.98e-06	0.0001	0.000102	-0.041297
2025-07-23 18:03:39	783	7.98e-06	0.0001	0.0001	-0.023789
2025-07-23 18:03:40	784	7.98e-06	0.0001	0.0001	-0.032543
2025-07-23 18:03:41	785	7.8e-06	0.0001	0.0001	-0.03692
2025-07-23 18:03:42	786	7.67e-06	0.0001	0.0001	-0.041297
2025-07-23 18:03:43	787	7.49e-06	0.0001	0.0001	-0.03692
2025-07-23 18:03:44	788	7.43e-06	0.0001	0.000104	-0.041297
2025-07-23 18:03:45	789	7.22e-06	0.0001	0.000101	-0.032543
2025-07-23 18:03:47	791	7.04e-06	0.0001	0.000102	-0.032543
2025-07-23 18:03:47	791	6.61e-06	0.0001	0.000109	-0.041297
2025-07-23 18:03:48	792	6.47e-06	0.0821	0.000112	-0.023789
2025-07-23 18:03:49	793	6.39e-06	1000	0.000117	-0.028166
2025-07-23 18:03:50	794	6.32e-06	1000	0.00012	-0.032543
2025-07-23 18:03:51	795	6.24e-06	1000	0.000123	-0.05005
2025-07-23 18:03:52	796	6.22e-06	1000	0.000124	-0.032543
2025-07-23 18:03:53	797	6.2e-06	1000	0.000125	-0.028166
2025-07-23 18:03:55	799	6.12e-06	1000	0.000126	-0.03692
2025-07-23 18:03:55	799	6.05e-06	2.94	0.00013	-0.032543
2025-07-23 18:03:57	801	6.01e-06	0.505	0.000131	-0.028166
2025-07-23 18:03:58	802	6.01e-06	0.247	0.000133	-0.032543
2025-07-23 18:03:59	803	5.91e-06	0.134	0.000137	-0.03692
2025-07-23 18:04:00	804	5.91e-06	0.0784	0.000137	-0.03692
2025-07-23 18:04:01	805	5.89e-06	0.0486	0.000139	-0.03692
2025-07-23 18:04:02	806	5.89e-06	0.0317	0.000142	-0.028166
2025-07-23 18:04:03	807	5.87e-06	0.0202	0.000145	-0.028166
2025-07-23 18:04:04	808	5.8e-06	0.014	0.000149	-0.03692
2025-07-23 18:04:05	809	5.76e-06	0.0094	0.000149	-0.028166
2025-07-23 18:04:06	810	5.76e-06	0.00624	0.000152	-0.032543
2025-07-23 18:04:07	811	5.78e-06	0.00483	0.000151	-0.041297
2025-07-23 18:04:08	812	5.78e-06	0.00382	0.000153	-0.03692
2025-07-23 18:04:09	813	5.76e-06	0.00317	0.000159	-0.03692
2025-07-23 18:04:10	814	5.68e-06	0.00263	0.000162	-0.028166
2025-07-23 18:04:11	815	5.66e-06	0.00231	0.000162	-0.028166
2025-07-23 18:04:12	816	5.66e-06	0.00202	0.000163	-0.041297
2025-07-23 18:04:13	817	5.66e-06	0.00183	0.000162	-0.045674
2025-07-23 18:04:14	818	5.64e-06	0.00164	0.000165	-0.023789
2025-07-23 18:04:15	819	5.66e-06	0.00151	0.000167	-0.041297
2025-07-23 18:04:16	820	5.66e-06	0.00143	0.000167	-0.03692
2025-07-23 18:04:17	821	5.6e-06	0.00138	0.000172	-0.028166
2025-07-23 18:04:19	823	5.58e-06	0.00134	0.000172	-0.032543
2025-07-23 18:04:20	824	5.58e-06	0.00131	0.000176	-0.041297
2025-07-23 18:04:21	825	5.58e-06	0.00129	0.000174	-0.03692
2025-07-23 18:04:22	826	5.57e-06	0.00127	0.000175	-0.028166
2025-07-23 18:04:23	827	5.58e-06	0.00125	0.000177	-0.028166
2025-07-23 18:04:24	828	5.58e-06	0.00124	0.00018	-0.032543
2025-07-23 18:04:25	829	5.58e-06	0.00124	0.000182	-0.054427
2025-07-23 18:04:26	830	5.58e-06	0.00122	0.000181	-0.028166
2025-07-23 18:04:27	831	5.58e-06	0.00122	0.000186	-0.03692
2025-07-23 18:04:28	832	5.57e-06	0.0012	0.000188	-0.028166
2025-07-23 18:04:29	833	5.49e-06	0.0012	0.00019	-0.032543
2025-07-23 18:04:29	833	5.49e-06	0.0012	0.000194	-0.028166
2025-07-23 18:04:30	834	5.47e-06	0.00119	0.000193	-0.032543
2025-07-23 18:04:31	835	5.47e-06	0.00119	0.000194	-0.03692
2025-07-23 18:04:32	836	5.47e-06	0.00119	0.000201	-0.045674
2025-07-23 18:04:33	837	5.47e-06	0.0012	0.000197	-0.006281
2025-07-23 18:04:35	839	5.47e-06	0.00121	0.000199	-0.032543
2025-07-23 18:04:36	840	5.47e-06	0.00127	0.000203	-0.028166
2025-07-23 18:04:37	841	5.78e-06	0.00133	0.000205	-0.032543
2025-07-23 18:04:38	842	2.16e-05	0.00113	0.000209	-0.023789
2025-07-23 18:04:39	843	1.54e-05	0.000765	0.000208	-0.010658
2025-07-23 18:04:40	844	1.29e-05	0.000579	0.00021	-0.03692
2025-07-23 18:04:41	845	1.21e-05	0.000439	0.000217	-0.023789
2025-07-23 18:04:42	846	1.16e-05	0.000356	0.000217	-0.028166
2025-07-23 18:04:43	847	1.12e-05	0.000286	0.000218	-0.028166
2025-07-23 18:04:44	848	1.09e-05	0.000231	0.00022	-0.032543
2025-07-23 18:04:45	849	1.07e-05	0.000186	0.000222	-0.041297
2025-07-23 18:04:46	850	1.05e-05	0.000156	0.000227	-0.028166
2025-07-23 18:04:46	850	1.05e-05	0.000135	0.000227	-0.028166
2025-07-23 18:04:47	851	1.04e-05	0.000123	0.000225	-0.03692
2025-07-23 18:04:48	852	1.03e-05	0.000113	0.000226	-0.028166
2025-07-23 18:04:49	853	1.02e-05	0.000102	0.000229	-0.028166
2025-07-23 18:04:50	854	1.02e-05	0.0001	0.000228	-0.03692
2025-07-23 18:04:51	855	1.01e-05	0.0001	0.000232	-0.03692
2025-07-23 18:04:53	857	1e-05	0.0001	0.000234	-0.041297
2025-07-23 18:04:54	858	1e-05	0.0001	0.000233	-0.03692
2025-07-23 18:04:55	859	9.95e-06	0.0001	0.000235	-0.041297
2025-07-23 18:04:56	860	9.92e-06	0.0001	0.000245	-0.032543
2025-07-23 18:04:57	861	9.92e-06	0.0001	0.000249	-0.028166
2025-07-23 18:04:58	862	9.77e-06	0.0001	0.000247	-0.015035
2025-07-23 18:04:59	863	9.95e-06	0.0001	0.000245	-0.03692
2025-07-23 18:05:00	864	1.08e-05	0.0001	0.000247	-0.032543
2025-07-23 18:05:01	865	1.09e-05	0.0001	0.000249	-0.03692
2025-07-23 18:05:02	866	1.09e-05	0.0001	0.000248	-0.045674
2025-07-23 18:05:03	867	1.09e-05	0.0001	0.000249	-0.028166
2025-07-23 18:05:04	868	1.11e-05	0.0001	0.000244	-0.028166
2025-07-23 18:05:05	869	1.11e-05	0.0001	0.000244	-0.032543
2025-07-23 18:05:06	870	1.11e-05	0.0001	0.000244	-0.054427
2025-07-23 18:05:07	871	1.11e-05	0.0001	0.000242	-0.03692
2025-07-23 18:05:08	872	1.11e-05	0.0001	0.000244	-0.041297
2025-07-23 18:05:09	873	1.11e-05	0.0001	0.000244	-0.032543
2025-07-23 18:05:10	874	1.11e-05	0.0001	0.000244	-0.041297
2025-07-23 18:05:11	875	1.11e-05	0.0001	0.000245	-0.028166
2025-07-23 18:05:12	876	1.11e-05	0.0001	0.000249	-0.032543
2025-07-23 18:05:13	877	1.09e-05	0.0001	0.000251	-0.028166
2025-07-23 18:05:14	878	1.09e-05	0.0001	0.000254	-0.032543
2025-07-23 18:05:15	879	1.09e-05	0.0001	0.00026	-0.028166
2025-07-23 18:05:16	880	1.09e-05	0.0001	0.000262	-0.028166
2025-07-23 18:05:17	881	1.09e-05	0.0001	0.000264	-0.03692
2025-07-23 18:05:18	882	1.09e-05	0.0001	0.000266	-0.03692
2025-07-23 18:05:19	883	1.09e-05	0.0001	0.000266	-0.041297
2025-07-23 18:05:20	884	1.09e-05	0.0001	0.000267	-0.03692
2025-07-23 18:05:20	884	1.09e-05	0.0001	0.000268	-0.032543
2025-07-23 18:05:21	885	1.09e-05	0.0001	0.00027	-0.028166
2025-07-23 18:05:22	886	1.09e-05	0.0001	0.00027	-0.019412
2025-07-23 18:05:23	887	1.09e-05	0.0001	0.000269	-0.03692
2025-07-23 18:05:24	888	1.09e-05	0.0001	0.000271	-0.032543
2025-07-23 18:05:25	889	1.09e-05	0.0001	0.000275	-0.019412
2025-07-23 18:05:27	891	1.09e-05	0.0001	0.000273	-0.03692
2025-07-23 18:05:28	892	1.07e-05	0.0001	0.000269	-0.041297
2025-07-23 18:05:29	893	1.06e-05	0.0001	0.000267	-0.045674
2025-07-23 18:05:29	893	1.07e-05	0.0001	0.000268	-0.028166
2025-07-23 18:05:30	894	1.07e-05	0.0001	0.000268	-0.03692
2025-07-23 18:05:31	895	1.07e-05	0.0001	0.000268	-0.028166
2025-07-23 18:05:32	896	1.04e-05	0.0001	0.000268	-0.03692
2025-07-23 18:05:33	897	9.95e-06	0.0001	0.000272	-0.028166
2025-07-23 18:05:34	898	9.77e-06	0.0001	0.000279	-0.045674
2025-07-23 18:05:35	899	8.92e-06	0.0001	0.000284	-0.028166
2025-07-23 18:05:36	900	7.46e-06	0.0001	0.000297	-0.03692
2025-07-23 18:05:37	901	7.22e-06	0.0001	0.000316	-0.032543
2025-07-23 18:05:38	902	7.07e-06	0.0001	0.00034	-0.028166
2025-07-23 18:05:39	903	7.04e-06	0.0001	0.000373	-0.006281
2025-07-23 18:05:40	904	7.04e-06	0.0001	0.000402	-0.028166
2025-07-23 18:05:41	905	6.92e-06	0.0001	0.000431	-0.028166
2025-07-23 18:05:42	906	6.9e-06	0.0001	0.000456	-0.032543
2025-07-23 18:05:43	907	6.9e-06	0.0001	0.000499	-0.032543
2025-07-23 18:05:44	908	6.84e-06	0.0001	0.000519	-0.028166
2025-07-23 18:05:45	909	6.8e-06	0.0001	0.000546	-0.032543
2025-07-23 18:05:46	910	6.78e-06	0.0001	0.000577	-0.03692
2025-07-23 18:05:47	911	6.78e-06	0.0001	0.000601	-0.019412
2025-07-23 18:05:48	912	6.78e-06	0.0001	0.000626	-0.041297
2025-07-23 18:05:49	913	6.7e-06	0.0001	0.000653	-0.028166
2025-07-23 18:05:50	914	6.68e-06	0.0001	0.00068	-0.032543
2025-07-23 18:05:51	915	6.68e-06	0.0001	0.000713	-0.023789
2025-07-23 18:05:52	916	6.68e-06	0.0001	0.000724	-0.032543
2025-07-23 18:05:53	917	6.68e-06	0.0001	0.000749	-0.045674
2025-07-23 18:05:54	918	6.68e-06	0.0001	0.000771	-0.03692
2025-07-23 18:05:55	919	6.59e-06	0.0001	0.000789	-0.045674
2025-07-23 18:05:56	920	6.59e-06	0.0001	0.000814	-0.006281
2025-07-23 18:05:57	921	6.59e-06	0.0001	0.000834	-0.03692
2025-07-23 18:05:58	922	6.59e-06	0.0001	0.000851	-0.045674
2025-07-23 18:05:59	923	6.59e-06	0.0001	0.000874	-0.032543
2025-07-23 18:06:00	924	6.57e-06	0.0001	0.000887	-0.028166
2025-07-23 18:06:01	925	6.59e-06	0.0001	0.000917	-0.032543
2025-07-23 18:06:02	926	6.59e-06	0.0001	0.000934	-0.041297
2025-07-23 18:06:03	927	6.49e-06	0.0001	0.000953	-0.045674
2025-07-23 18:06:04	928	6.49e-06	0.0001	0.000974	-0.03692
2025-07-23 18:06:05	929	6.49e-06	0.0001	0.001	-0.032543
2025-07-23 18:06:06	930	6.49e-06	0.0001	0.00101	-0.03692
2025-07-23 18:06:07	931	6.49e-06	0.0001	0.00103	-0.03692
2025-07-23 18:06:08	932	6.49e-06	0.0001	0.00105	-0.03692
2025-07-23 18:06:09	933	6.47e-06	0.0001	0.00107	-0.041297
2025-07-23 18:06:10	934	6.47e-06	0.0001	0.00111	-0.032543
2025-07-23 18:06:11	935	6.49e-06	0.0001	0.00113	-0.028166
2025-07-23 18:06:11	935	6.49e-06	0.0001	0.00118	-0.045674
2025-07-23 18:06:12	936	6.47e-06	0.0001	0.0012	-0.045674
2025-07-23 18:06:13	937	6.39e-06	0.0001	0.00124	-0.032543
2025-07-23 18:06:14	938	6.38e-06	0.0001	0.00127	-0.032543
2025-07-23 18:06:15	939	6.38e-06	0.0001	0.00135	-0.032543
2025-07-23 18:06:16	940	6.38e-06	0.0001	0.0014	-0.023789
2025-07-23 18:06:17	941	6.38e-06	0.0001	0.00145	-0.010658
2025-07-23 18:06:18	942	6.38e-06	0.0001	0.00154	-0.023789
2025-07-23 18:06:19	943	6.38e-06	0.0001	0.00166	-0.028166
2025-07-23 18:06:20	944	6.38e-06	0.0001	0.00181	-0.032543
2025-07-23 18:06:21	945	6.36e-06	0.0001	0.00206	-0.03692
2025-07-23 18:06:22	946	6.38e-06	0.0001	0.00232	-0.032543
2025-07-23 18:06:23	947	6.38e-06	0.0001	0.00264	-0.019412
2025-07-23 18:06:24	948	6.38e-06	0.0001	0.00296	-0.032543
2025-07-23 18:06:25	949	6.38e-06	0.0001	0.00351	-0.019412
2025-07-23 18:06:26	950	6.38e-06	0.0001	0.00462	-0.019412
2025-07-23 18:06:27	951	6.34e-06	0.0001	0.0059	-0.028166
2025-07-23 18:06:28	952	6.28e-06	0.0001	0.00767	-0.028166
2025-07-23 18:06:29	953	6.28e-06	0.0001	0.01	-0.019412
2025-07-23 18:06:30	954	6.28e-06	0.0001	0.0132	-0.010658
2025-07-23 18:06:31	955	6.28e-06	0.0001	0.0172	-0.019412
2025-07-23 18:06:32	956	6.28e-06	0.0001	0.0217	-0.001904
2025-07-23 18:06:33	957	6.28e-06	0.0001	0.0263	-0.001904
2025-07-23 18:06:34	958	6.26e-06	0.0001	0.0295	-0.015035
2025-07-23 18:06:35	959	6.28e-06	0.0001	0.034	-0.006281
2025-07-23 18:06:36	960	6.28e-06	0.0001	0.0355	-0.015035
2025-07-23 18:06:37	961	6.26e-06	0.0001	0.0363	0.002472
2025-07-23 18:06:37	961	6.28e-06	0.0001	0.0367	-0.006281
2025-07-23 18:06:38	962	6.28e-06	0.0001	0.0368	-0.001904
2025-07-23 18:06:39	963	6.28e-06	0.0001	0.037	-0.001904
2025-07-23 18:06:40	964	6.28e-06	0.0001	0.0371	-0.019412
2025-07-23 18:06:41	965	6.26e-06	0.0001	0.0374	-0.019412
2025-07-23 18:06:43	967	6.28e-06	0.0001	0.0376	-0.006281
2025-07-23 18:06:44	968	6.28e-06	0.0001	0.0379	0.006849
2025-07-23 18:06:45	969	6.28e-06	0.0001	0.038	0.002472
2025-07-23 18:06:45	969	6.2e-06	0.0001	0.0381	0.002472
2025-07-23 18:06:46	970	6.18e-06	0.0001	0.0383	-0.010658
2025-07-23 18:06:47	971	6.18e-06	0.0001	0.0386	0.002472
2025-07-23 18:06:48	972	6.18e-06	0.0001	0.0388	-0.010658
2025-07-23 18:06:49	973	6.18e-06	0.0001	0.0391	0.006849
2025-07-23 18:06:50	974	6.18e-06	0.0001	0.0393	0.01998
2025-07-23 18:06:51	975	6.18e-06	0.0001	0.0396	-0.001904
2025-07-23 18:06:52	976	6.16e-06	0.0001	0.0398	-0.006281
2025-07-23 18:06:53	977	6.16e-06	0.0001	0.0403	0.002472
2025-07-23 18:06:54	978	6.18e-06	0.0001	0.0409	0.002472
2025-07-23 18:06:55	979	6.16e-06	0.0001	0.0417	-0.006281
2025-07-23 18:06:56	980	6.18e-06	0.0001	0.0432	-0.001904
2025-07-23 18:06:57	981	6.18e-06	0.0001	0.0452	-0.001904
2025-07-23 18:06:58	982	6.18e-06	0.0001	0.0485	0.006849
2025-07-23 18:06:59	983	6.18e-06	0.0001	0.0552	0.01998
2025-07-23 18:07:00	984	6.16e-06	0.0001	0.0669	0.028734
2025-07-23 18:07:01	985	6.16e-06	0.0001	0.0833	0.046242
2025-07-23 18:07:02	986	6.18e-06	0.0001	0.106	0.059372
2025-07-23 18:07:03	987	6.18e-06	0.0001	0.135	0.098764
2025-07-23 18:07:04	988	6.18e-06	0.0001	0.168	0.103141
2025-07-23 18:07:05	989	6.16e-06	0.0001	0.203	0.142534
2025-07-23 18:07:06	990	6.16e-06	0.0001	0.243	0.199433
2025-07-23 18:07:07	991	6.16e-06	0.0001	0.28	0.234449
2025-07-23 18:07:08	992	6.16e-06	0.0001	0.324	0.286972
2025-07-23 18:07:09	993	6.18e-06	0.0001	0.367	0.335118
2025-07-23 18:07:10	994	6.16e-06	0.0001	0.414	0.361379
2025-07-23 18:07:11	995	6.18e-06	0.0001	0.465	0.422656
2025-07-23 18:07:11	995	6.18e-06	0.0001	0.513	0.475179
2025-07-23 18:07:12	996	6.16e-06	0.0001	0.571	0.549586
2025-07-23 18:07:13	997	6.18e-06	0.0001	0.634	0.628371
2025-07-23 18:07:14	998	6.16e-06	0.0001	0.689	0.654632
2025-07-23 18:07:15	999	6.16e-06	0.0001	0.753	0.750924
2025-07-23 18:07:16	1000	6.16e-06	0.0001	0.818	0.807824
2025-07-23 18:07:17	1001	6.18e-06	0.0001	0.882	0.851593
2025-07-23 18:07:18	1002	6.18e-06	0.0001	0.951	0.934754
2025-07-23 18:07:19	1003	6.16e-06	0.0001	1.02	0.9829
2025-07-23 18:07:20	1004	6.18e-06	0.0001	1.1	1.04855
2025-07-23 18:07:21	1005	6.18e-06	0.0001	1.17	1.12734
2025-07-23 18:07:22	1006	6.18e-06	0.0001	1.23	1.19737
2025-07-23 18:07:23	1007	6.18e-06	0.0001	1.31	1.26302
2025-07-23 18:07:24	1008	6.09e-06	0.0001	1.38	1.33743
2025-07-23 18:07:25	1009	6.07e-06	0.0001	1.46	1.42935
2025-07-23 18:07:26	1010	6.07e-06	0.0001	1.52	1.50375
2025-07-23 18:07:27	1011	6.07e-06	0.0001	1.59	1.57816
2025-07-23 18:07:28	1012	6.07e-06	0.0001	1.65	1.63944
2025-07-23 18:07:29	1013	6.05e-06	0.0001	1.72	1.70947
2025-07-23 18:07:30	1014	6.07e-06	0.0001	1.79	1.75324
2025-07-23 18:07:31	1015	6.07e-06	0.0001	1.87	1.8364
2025-07-23 18:07:32	1016	6.07e-06	0.0001	1.93	1.90643
2025-07-23 18:07:33	1017	6.07e-06	0.0001	1.99	1.96333
2025-07-23 18:07:34	1018	6.07e-06	0.0001	2.06	2.03774
2025-07-23 18:07:35	1019	6.07e-06	0.0001	2.11	2.09464
2025-07-23 18:07:36	1020	6.07e-06	0.0001	2.16	2.15153
2025-07-23 18:07:36	1020	6.07e-06	0.0001	2.2	2.1953
2025-07-23 18:07:37	1021	6.07e-06	0.0001	2.25	2.24783
2025-07-23 18:07:38	1022	6.09e-06	0.0001	2.29	2.31348
2025-07-23 18:07:39	1023	6.07e-06	0.0001	2.34	2.35287
2025-07-23 18:07:40	1024	6.07e-06	0.0001	2.38	2.39227
2025-07-23 18:07:41	1025	6.07e-06	0.0001	2.43	2.44041
2025-07-23 18:07:42	1026	6.07e-06	0.0001	2.47	2.46667
2025-07-23 18:07:43	1027	6.07e-06	0.0001	2.5	2.51044
2025-07-23 18:07:44	1028	6.07e-06	0.0001	2.55	2.5367
2025-07-23 18:07:45	1029	6.07e-06	0.0001	2.58	2.5761
2025-07-23 18:07:46	1030	6.07e-06	0.0001	2.61	2.59798
2025-07-23 18:07:47	1031	6.07e-06	0.0001	2.63	2.62862
2025-07-23 18:07:48	1032	6.07e-06	0.0001	2.66	2.65488
2025-07-23 18:07:49	1033	6.07e-06	0.0001	2.68	2.66801
2025-07-23 18:07:50	1034	6.09e-06	0.0001	2.7	2.68989
2025-07-23 18:07:51	1035	6.09e-06	0.0001	2.72	2.71616
2025-07-23 18:07:52	1036	6.07e-06	0.0001	2.74	2.73804
2025-07-23 18:07:53	1037	6.07e-06	0.0001	2.76	2.74242
2025-07-23 18:07:54	1038	6.09e-06	0.0001	2.77	2.7643
2025-07-23 18:07:55	1039	6.07e-06	0.0001	2.79	2.77306
2025-07-23 18:07:56	1040	6.09e-06	0.0001	2.8	2.79056
2025-07-23 18:07:57	1041	6.07e-06	0.0001	2.81	2.79494
2025-07-23 18:07:58	1042	6.07e-06	0.0001	2.82	2.80807
2025-07-23 18:07:59	1043	6.07e-06	0.0001	2.83	2.82558
2025-07-23 18:08:00	1044	6.05e-06	0.0001	2.85	2.84309
2025-07-23 18:08:01	1045	6.07e-06	0.0001	2.85	2.82996
2025-07-23 18:08:02	1046	6.07e-06	0.0001	2.86	2.85184
2025-07-23 18:08:03	1047	6.07e-06	0.0001	2.86	2.86935
2025-07-23 18:08:04	1048	6.07e-06	0.0001	2.88	2.86935
2025-07-23 18:08:05	1049	6.07e-06	0.0001	2.88	2.8781
2025-07-23 18:08:06	1050	6.07e-06	0.0001	2.89	2.8781
2025-07-23 18:08:07	1051	6.05e-06	0.0001	2.89	2.89561
2025-07-23 18:08:08	1052	5.99e-06	0.0001	2.89	2.89123
2025-07-23 18:08:09	1053	5.97e-06	0.0001	2.91	2.89561
2025-07-23 18:08:10	1054	5.97e-06	0.0001	2.91	2.90436
2025-07-23 18:08:11	1055	5.97e-06	0.0001	2.9	2.9175
2025-07-23 18:08:12	1056	5.97e-06	0.0001	2.91	2.94376
2025-07-23 18:08:13	1057	5.97e-06	0.0001	2.92	2.92187
2025-07-23 18:08:14	1058	5.97e-06	0.0001	2.92	2.9175
2025-07-23 18:08:15	1059	5.97e-06	0.0001	2.92	2.92187
2025-07-23 18:08:16	1060	5.97e-06	0.0001	2.92	2.935
2025-07-23 18:08:17	1061	5.97e-06	0.0001	2.93	2.93938
2025-07-23 18:08:18	1062	5.97e-06	0.0001	2.93	2.94813
2025-07-23 18:08:19	1063	5.97e-06	0.0001	2.94	2.95251
2025-07-23 18:08:20	1064	5.97e-06	0.0001	2.94	2.95251
2025-07-23 18:08:21	1065	5.97e-06	0.0001	2.94	2.95251
2025-07-23 18:08:22	1066	5.97e-06	0.0001	2.94	2.96564
2025-07-23 18:08:23	1067	5.97e-06	0.0001	2.94	2.95689
2025-07-23 18:08:24	1068	5.97e-06	0.0001	2.94	2.97002
2025-07-23 18:08:25	1069	5.97e-06	0.0001	2.94	2.96126
2025-07-23 18:08:26	1070	5.97e-06	0.0001	2.95	2.96564
2025-07-23 18:08:27	1071	5.97e-06	0.0001	2.96	2.96126
2025-07-23 18:08:28	1072	5.97e-06	0.0001	2.96	2.97002
2025-07-23 18:08:29	1073	5.97e-06	0.0001	2.96	2.98315
2025-07-23 18:08:30	1074	5.97e-06	0.0001	2.96	2.97439
2025-07-23 18:08:31	1075	5.95e-06	0.0001	2.95	2.97877
2025-07-23 18:08:32	1076	5.97e-06	0.0001	2.95	2.98753
2025-07-23 18:08:33	1077	5.95e-06	0.0001	2.95	2.97439
2025-07-23 18:08:34	1078	5.97e-06	0.0001	2.95	2.97877
2025-07-23 18:08:35	1079	5.97e-06	0.0001	2.95	2.96564
2025-07-23 18:08:36	1080	5.97e-06	0.0001	2.95	2.98315
2025-07-23 18:08:37	1081	5.97e-06	0.0001	2.95	2.98753
2025-07-23 18:08:38	1082	5.97e-06	0.0001	2.95	2.97439
2025-07-23 18:08:39	1083	5.97e-06	0.0001	2.95	2.97877
2025-07-23 18:08:40	1084	5.97e-06	0.0001	2.95	2.98315
2025-07-23 18:08:41	1085	5.97e-06	0.0001	2.95	2.9919
2025-07-23 18:08:43	1087	5.97e-06	0.0001	2.95	2.98753
2025-07-23 18:08:44	1088	5.97e-06	0.0001	2.95	2.99628
2025-07-23 18:08:45	1089	5.97e-06	0.0001	2.95	2.99628
2025-07-23 18:08:46	1090	5.97e-06	0.0001	2.95	2.97439
2025-07-23 18:08:47	1091	5.95e-06	0.0001	2.95	2.98753
2025-07-23 18:08:48	1092	5.97e-06	0.0001	2.95	2.97877
2025-07-23 18:08:49	1093	5.97e-06	0.0001	2.95	2.97877
2025-07-23 18:08:50	1094	5.97e-06	0.0001	2.95	2.99628
2025-07-23 18:08:51	1095	5.97e-06	0.0001	2.95	2.98315
2025-07-23 18:08:52	1096	5.97e-06	0.0001	2.95	2.98315
2025-07-23 18:08:53	1097	5.97e-06	0.0001	2.95	2.97439
2025-07-23 18:08:54	1098	5.97e-06	0.0001	2.94	2.97439
2025-07-23 18:08:55	1099	5.95e-06	0.0001	2.94	2.96564
2025-07-23 18:08:56	1100	5.97e-06	0.0001	2.94	2.9919
2025-07-23 18:08:57	1101	5.95e-06	0.0001	2.94	2.97877
2025-07-23 18:08:58	1102	5.97e-06	0.0001	2.94	2.97877
2025-07-23 18:08:59	1103	5.97e-06	0.0001	2.94	2.97002
2025-07-23 18:09:00	1104	5.97e-06	0.0001	2.94	2.98753
2025-07-23 18:09:01	1105	5.97e-06	0.0001	2.94	2.97002
2025-07-23 18:09:02	1106	5.97e-06	0.0001	2.94	2.97877
2025-07-23 18:09:03	1107	5.97e-06	0.0001	2.94	2.98753
2025-07-23 18:09:04	1108	5.97e-06	0.0001	2.94	2.97439
2025-07-23 18:09:05	1109	5.97e-06	0.0001	2.94	2.98315
2025-07-23 18:09:06	1110	5.97e-06	0.0001	2.94	2.99628
2025-07-23 18:09:07	1111	5.97e-06	0.0001	2.94	2.98753
2025-07-23 18:09:08	1112	5.97e-06	0.0001	2.94	2.98753
2025-07-23 18:09:09	1113	5.97e-06	0.0001	2.93	2.98753
2025-07-23 18:09:10	1114	5.97e-06	0.0001	2.94	2.97877
2025-07-23 18:09:11	1115	5.95e-06	0.0001	2.94	2.97439
2025-07-23 18:09:12	1116	5.97e-06	0.0001	2.94	2.97877
2025-07-23 18:09:13	1117	5.95e-06	0.0001	2.93	2.96564
2025-07-23 18:09:14	1118	5.97e-06	0.0001	2.92	2.9919
2025-07-23 18:09:15	1119	5.97e-06	0.0001	2.93	2.98315
2025-07-23 18:09:16	1120	5.95e-06	0.0001	2.93	2.97002
2025-07-23 18:09:17	1121	5.97e-06	0.0001	2.92	2.97877
2025-07-23 18:09:18	1122	5.97e-06	0.0001	2.92	2.97002
2025-07-23 18:09:18	1122	5.97e-06	0.0001	2.92	2.97002
2025-07-23 18:09:19	1123	5.97e-06	0.0001	2.93	2.97877
2025-07-23 18:09:20	1124	5.97e-06	0.0001	2.93	2.98753
2025-07-23 18:09:21	1125	5.97e-06	0.0001	2.92	2.97877
2025-07-23 18:09:22	1126	5.97e-06	0.0001	2.93	2.97877
2025-07-23 18:09:23	1127	5.97e-06	0.0001	2.92	2.96564
2025-07-23 18:09:25	1129	5.97e-06	0.0001	2.93	2.96564
2025-07-23 18:09:26	1130	5.97e-06	0.0001	2.92	2.98315
2025-07-23 18:09:27	1131	5.97e-06	0.0001	2.92	2.98315
2025-07-23 18:09:28	1132	5.99e-06	0.0001	2.92	2.97439
2025-07-23 18:09:29	1133	5.97e-06	0.0001	2.92	2.97439
2025-07-23 18:09:30	1134	5.97e-06	0.0001	2.92	2.98315
2025-07-23 18:09:31	1135	5.97e-06	0.0001	2.92	2.9919
2025-07-23 18:09:32	1136	5.97e-06	0.0001	2.92	2.98753
2025-07-23 18:09:33	1137	5.97e-06	0.0001	2.92	2.98315
2025-07-23 18:09:34	1138	5.97e-06	0.0001	2.92	2.97439
2025-07-23 18:09:35	1139	5.97e-06	0.0001	2.92	2.97877
2025-07-23 18:09:35	1139	5.97e-06	0.0001	2.91	2.98315
2025-07-23 18:09:36	1140	5.97e-06	0.0001	2.91	2.98315
2025-07-23 18:09:37	1141	5.97e-06	0.0001	2.91	2.97439
2025-07-23 18:09:38	1142	5.97e-06	0.0001	2.91	2.97877
2025-07-23 18:09:39	1143	5.95e-06	0.0001	2.91	2.97439
2025-07-23 18:09:40	1144	5.93e-06	0.0001	2.91	2.96564
2025-07-23 18:09:41	1145	5.93e-06	0.0001	2.91	2.96564
2025-07-23 18:09:42	1146	5.89e-06	0.0001	2.91	2.96126
2025-07-23 18:09:43	1147	5.87e-06	0.0001	2.91	2.98315
2025-07-23 18:09:44	1148	5.87e-06	0.0001	2.91	2.97002
2025-07-23 18:09:45	1149	5.85e-06	0.0001	2.9	2.97877
2025-07-23 18:09:46	1150	5.89e-06	0.0001	2.9	2.97002
2025-07-23 18:09:47	1151	5.87e-06	0.0001	2.91	2.95689
2025-07-23 18:09:48	1152	5.87e-06	0.0001	2.91	2.96564
2025-07-23 18:09:49	1153	5.87e-06	0.0001	2.91	2.96564
2025-07-23 18:09:50	1154	5.87e-06	0.0001	2.91	2.97002
2025-07-23 18:09:51	1155	5.85e-06	0.0001	2.9	2.97002
2025-07-23 18:09:52	1156	5.87e-06	0.0001	2.89	2.97877
2025-07-23 18:09:53	1157	5.87e-06	0.0001	2.89	2.97877
2025-07-23 18:09:54	1158	5.85e-06	0.0001	2.9	2.96564
2025-07-23 18:09:55	1159	5.87e-06	0.0001	2.89	2.96564
2025-07-23 18:09:56	1160	5.85e-06	0.0001	2.89	2.95689
2025-07-23 18:09:57	1161	5.85e-06	0.0001	2.89	2.96564
2025-07-23 18:09:58	1162	5.87e-06	0.0001	2.9	2.96126
2025-07-23 18:09:59	1163	5.85e-06	0.0001	2.88	2.96126
2025-07-23 18:10:00	1164	5.87e-06	0.0001	2.88	2.95251
2025-07-23 18:10:01	1165	5.85e-06	0.0001	2.88	2.94376
2025-07-23 18:10:02	1166	5.85e-06	0.0001	2.88	2.93063
2025-07-23 18:10:03	1167	5.87e-06	0.0001	2.87	2.94376
2025-07-23 18:10:04	1168	5.85e-06	0.0001	2.86	2.92625
2025-07-23 18:10:05	1169	5.87e-06	0.0001	2.86	2.9175
2025-07-23 18:10:06	1170	5.85e-06	0.0001	2.86	2.92187
2025-07-23 18:10:07	1171	5.87e-06	0.0001	2.85	2.9175
2025-07-23 18:10:08	1172	5.87e-06	0.0001	2.84	2.90436
2025-07-23 18:10:09	1173	5.87e-06	0.0001	2.83	2.90436
2025-07-23 18:10:10	1174	5.85e-06	0.0001	2.82	2.88686
2025-07-23 18:10:11	1175	5.87e-06	0.0001	2.82	2.8781
2025-07-23 18:10:12	1176	5.85e-06	0.0001	2.81	2.86059
2025-07-23 18:10:13	1177	5.87e-06	0.0001	2.79	2.84309
2025-07-23 18:10:14	1178	5.85e-06	0.0001	2.79	2.8781
2025-07-23 18:10:15	1179	5.87e-06	0.0001	2.78	2.82558
2025-07-23 18:10:16	1180	5.87e-06	0.0001	2.76	2.83433
2025-07-23 18:10:17	1181	5.87e-06	0.0001	2.76	2.8212
2025-07-23 18:10:18	1182	5.87e-06	0.0001	2.74	2.79932
2025-07-23 18:10:19	1183	5.87e-06	0.0001	2.72	2.78619
2025-07-23 18:10:20	1184	5.87e-06	0.0001	2.71	2.7643
2025-07-23 18:10:21	1185	5.85e-06	0.0001	2.69	2.7468
2025-07-23 18:10:22	1186	5.85e-06	0.0001	2.67	2.72053
2025-07-23 18:10:23	1187	5.87e-06	0.0001	2.66	2.67677
2025-07-23 18:10:24	1188	5.87e-06	0.0001	2.62	2.67677
2025-07-23 18:10:25	1189	5.85e-06	0.0001	2.61	2.66363
2025-07-23 18:10:26	1190	5.87e-06	0.0001	2.57	2.62862
2025-07-23 18:10:26	1190	5.85e-06	0.0001	2.55	2.60673
2025-07-23 18:10:27	1191	5.85e-06	0.0001	2.51	2.58047
2025-07-23 18:10:28	1192	5.87e-06	0.0001	2.49	2.54546
2025-07-23 18:10:29	1193	5.85e-06	0.0001	2.46	2.51044
2025-07-23 18:10:30	1194	5.87e-06	0.0001	2.43	2.48418
2025-07-23 18:10:31	1195	5.85e-06	0.0001	2.41	2.4623
2025-07-23 18:10:32	1196	5.87e-06	0.0001	2.39	2.44916
2025-07-23 18:10:33	1197	5.87e-06	0.0001	2.37	2.42728
2025-07-23 18:10:34	1198	5.87e-06	0.0001	2.35	2.41415
2025-07-23 18:10:35	1199	5.85e-06	0.0001	2.34	2.39664
2025-07-23 18:10:36	1200	5.85e-06	0.0001	2.32	2.38351
2025-07-23 18:10:37	1201	5.85e-06	0.0001	2.31	2.39227
2025-07-23 18:10:38	1202	5.85e-06	0.0001	2.31	2.37038
2025-07-23 18:10:39	1203	5.85e-06	0.0001	2.29	2.34412
2025-07-23 18:10:40	1204	5.85e-06	0.0001	2.29	2.35287
2025-07-23 18:10:41	1205	5.87e-06	0.0001	2.28	2.3485
2025-07-23 18:10:42	1206	5.87e-06	0.0001	2.28	2.3485
2025-07-23 18:10:43	1207	5.85e-06	0.0001	2.28	2.33974
2025-07-23 18:10:44	1208	5.87e-06	0.0001	2.26	2.33537
2025-07-23 18:10:45	1209	5.87e-06	0.0001	2.26	2.31786
2025-07-23 18:10:46	1210	5.85e-06	0.0001	2.26	2.33537
2025-07-23 18:10:47	1211	5.87e-06	0.0001	2.26	2.32661
2025-07-23 18:10:48	1212	5.85e-06	0.0001	2.25	2.32661
2025-07-23 18:10:49	1213	5.85e-06	0.0001	2.25	2.32661
2025-07-23 18:10:50	1214	5.87e-06	0.0001	2.25	2.31786
2025-07-23 18:10:51	1215	5.87e-06	0.0001	2.25	2.30473
2025-07-23 18:10:52	1216	5.87e-06	0.0001	2.25	2.3091
2025-07-23 18:10:53	1217	5.85e-06	0.0001	2.25	2.31348
2025-07-23 18:10:54	1218	5.85e-06	0.0001	2.24	2.3091
2025-07-23 18:10:55	1219	5.85e-06	0.0001	2.24	2.29597
2025-07-23 18:10:56	1220	5.85e-06	0.0001	2.24	2.29597
2025-07-23 18:10:57	1221	5.85e-06	0.0001	2.24	2.30035
2025-07-23 18:10:58	1222	5.85e-06	0.0001	2.24	2.30473
2025-07-23 18:10:59	1223	5.85e-06	0.0001	2.24	2.30035
2025-07-23 18:11:00	1224	5.85e-06	0.0001	2.23	2.28284
2025-07-23 18:11:01	1225	5.87e-06	0.0001	2.22	2.28722
2025-07-23 18:11:01	1225	5.87e-06	0.0001	2.22	2.28284
2025-07-23 18:11:02	1226	5.87e-06	0.0001	2.23	2.28284
2025-07-23 18:11:03	1227	5.85e-06	0.0001	2.22	2.30035
2025-07-23 18:11:04	1228	5.87e-06	0.0001	2.22	2.30035
2025-07-23 18:11:05	1229	5.87e-06	0.0001	2.22	2.29597
2025-07-23 18:11:06	1230	5.87e-06	0.0001	2.22	2.2916
2025-07-23 18:11:07	1231	5.87e-06	0.0001	2.22	2.29597
2025-07-23 18:11:08	1232	5.87e-06	0.0001	2.22	2.27847
2025-07-23 18:11:09	1233	5.85e-06	0.0001	2.21	2.2916
2025-07-23 18:11:10	1234	5.87e-06	0.0001	2.21	2.27847
2025-07-23 18:11:11	1235	5.85e-06	0.0001	2.21	2.30035
2025-07-23 18:11:12	1236	5.85e-06	0.0001	2.21	2.28284
2025-07-23 18:11:13	1237	5.85e-06	0.0001	2.2	2.26533
2025-07-23 18:11:14	1238	5.87e-06	0.0001	2.2	2.26971
2025-07-23 18:11:15	1239	5.85e-06	0.0001	2.2	2.27409
2025-07-23 18:11:16	1240	5.85e-06	0.0001	2.2	2.26533
2025-07-23 18:11:17	1241	5.85e-06	0.0001	2.2	2.26971
2025-07-23 18:11:18	1242	5.87e-06	0.0001	2.19	2.26096
2025-07-23 18:11:19	1243	5.87e-06	0.0001	2.19	2.26533
2025-07-23 18:11:20	1244	5.85e-06	0.0001	2.19	2.28284
2025-07-23 18:11:21	1245	5.87e-06	0.0001	2.18	2.23907
2025-07-23 18:11:22	1246	5.87e-06	0.0001	2.18	2.2522
2025-07-23 18:11:23	1247	5.85e-06	0.0001	2.18	2.23032
2025-07-23 18:11:24	1248	5.87e-06	0.0001	2.18	2.24345
2025-07-23 18:11:25	1249	5.85e-06	0.0001	2.17	2.23032
2025-07-23 18:11:26	1250	5.85e-06	0.0001	2.17	2.25658
2025-07-23 18:11:26	1250	5.85e-06	0.0001	2.17	2.23032
2025-07-23 18:11:27	1251	5.87e-06	0.0001	2.17	2.23907
2025-07-23 18:11:28	1252	5.85e-06	0.0001	2.16	2.24345
2025-07-23 18:11:29	1253	5.85e-06	0.0001	2.16	2.2347
2025-07-23 18:11:30	1254	5.85e-06	0.0001	2.16	2.23032
2025-07-23 18:11:31	1255	5.85e-06	0.0001	2.16	2.22157
2025-07-23 18:11:32	1256	5.84e-06	0.0001	2.16	2.23032
2025-07-23 18:11:33	1257	5.87e-06	0.0001	2.15	2.22594
2025-07-23 18:11:34	1258	5.87e-06	0.0001	2.15	2.23032
2025-07-23 18:11:35	1259	5.87e-06	0.0001	2.15	2.23032
2025-07-23 18:11:36	1260	5.85e-06	0.0001	2.15	2.21719
2025-07-23 18:11:37	1261	5.87e-06	0.0001	2.15	2.21719
2025-07-23 18:11:38	1262	5.85e-06	0.0001	2.14	2.20406
2025-07-23 18:11:39	1263	5.85e-06	0.0001	2.13	2.21719
2025-07-23 18:11:40	1264	5.85e-06	0.0001	2.14	2.22594
2025-07-23 18:11:41	1265	5.85e-06	0.0001	2.13	2.21719
2025-07-23 18:11:42	1266	5.85e-06	0.0001	2.14	2.20844
2025-07-23 18:11:43	1267	5.85e-06	0.0001	2.13	2.20406
2025-07-23 18:11:44	1268	5.87e-06	0.0001	2.12	2.2347
2025-07-23 18:11:45	1269	5.87e-06	0.0001	2.12	2.21281
2025-07-23 18:11:46	1270	5.85e-06	0.0001	2.12	2.21281
2025-07-23 18:11:47	1271	5.87e-06	0.0001	2.12	2.20844
2025-07-23 18:11:48	1272	5.87e-06	0.0001	2.12	2.21281
2025-07-23 18:11:49	1273	5.87e-06	0.0001	2.11	2.19968
2025-07-23 18:11:50	1274	5.85e-06	0.0001	2.11	2.20406
2025-07-23 18:11:51	1275	5.85e-06	0.0001	2.11	2.1953
2025-07-23 18:11:52	1276	5.85e-06	0.0001	2.11	2.19093
2025-07-23 18:11:52	1276	5.85e-06	0.0001	2.11	2.1953
2025-07-23 18:11:53	1277	5.87e-06	0.0001	2.1	2.20406
2025-07-23 18:11:54	1278	5.87e-06	0.0001	2.1	2.19093
2025-07-23 18:11:55	1279	5.87e-06	0.0001	2.1	2.18217
2025-07-23 18:11:56	1280	5.85e-06	0.0001	2.1	2.1778
2025-07-23 18:11:57	1281	5.87e-06	0.0001	2.09	2.18217
2025-07-23 18:11:58	1282	5.85e-06	0.0001	2.09	2.18217
2025-07-23 18:11:59	1283	5.85e-06	0.0001	2.09	2.1778
2025-07-23 18:12:00	1284	5.87e-06	0.0001	2.09	2.16904
2025-07-23 18:12:01	1285	5.85e-06	0.0001	2.09	2.18217
2025-07-23 18:12:02	1286	5.85e-06	0.0001	2.09	2.16467
2025-07-23 18:12:03	1287	5.87e-06	0.0001	2.08	2.17342
2025-07-23 18:12:04	1288	5.87e-06	0.0001	2.08	2.16029
2025-07-23 18:12:05	1289	5.85e-06	0.0001	2.08	2.1778
2025-07-23 18:12:06	1290	5.85e-06	0.0001	2.08	2.16467
2025-07-23 18:12:07	1291	5.87e-06	0.0001	2.08	2.1778
2025-07-23 18:12:08	1292	5.85e-06	0.0001	2.08	2.1778
2025-07-23 18:12:09	1293	5.87e-06	0.0001	2.08	2.17342
2025-07-23 18:12:10	1294	5.87e-06	0.0001	2.07	2.1778
2025-07-23 18:12:11	1295	5.85e-06	0.0001	2.06	2.16467
2025-07-23 18:12:12	1296	5.85e-06	0.0001	2.07	2.16467
2025-07-23 18:12:13	1297	5.87e-06	0.0001	2.07	2.16467
2025-07-23 18:12:14	1298	5.85e-06	0.0001	2.06	2.16467
2025-07-23 18:12:15	1299	5.85e-06	0.0001	2.06	2.16904
2025-07-23 18:12:16	1300	5.87e-06	0.0001	2.06	2.15591
2025-07-23 18:12:17	1301	5.87e-06	0.0001	2.06	2.15153
2025-07-23 18:12:17	1301	5.87e-06	0.0001	2.06	2.16029
2025-07-23 18:12:18	1302	5.85e-06	0.0001	2.06	2.16467
2025-07-23 18:12:19	1303	5.87e-06	0.0001	2.06	2.16467
2025-07-23 18:12:20	1304	5.87e-06	0.0001	2.05	2.15153
2025-07-23 18:12:21	1305	5.87e-06	0.0001	2.04	2.16029
2025-07-23 18:12:22	1306	5.85e-06	0.0001	2.04	2.15591
2025-07-23 18:12:23	1307	5.87e-06	0.0001	2.04	2.16029
2025-07-23 18:12:24	1308	5.85e-06	0.0001	2.05	2.15153
2025-07-23 18:12:26	1310	5.87e-06	0.0001	2.05	2.14278
2025-07-23 18:12:26	1310	5.87e-06	0.0001	2.04	2.13841
2025-07-23 18:12:27	1311	5.85e-06	0.0001	2.05	2.15591
2025-07-23 18:12:28	1312	5.85e-06	0.0001	2.04	2.14278
2025-07-23 18:12:29	1313	5.85e-06	0.0001	2.05	2.14278
2025-07-23 18:12:30	1314	5.87e-06	0.0001	2.04	2.14716
2025-07-23 18:12:31	1315	5.87e-06	0.0001	2.03	2.14716
2025-07-23 18:12:32	1316	5.85e-06	0.0001	2.03	2.12965
2025-07-23 18:12:34	1318	5.85e-06	0.0001	2.04	2.13841
2025-07-23 18:12:34	1318	5.85e-06	0.0001	2.03	2.14278
2025-07-23 18:12:35	1319	5.87e-06	0.0001	2.03	2.13403
2025-07-23 18:12:36	1320	5.85e-06	0.0001	2.03	2.12965
2025-07-23 18:12:37	1321	5.85e-06	0.0001	2.03	2.13403
2025-07-23 18:12:38	1322	5.87e-06	0.0001	2.02	2.13841
2025-07-23 18:12:39	1323	5.87e-06	0.0001	2.02	2.12527
2025-07-23 18:12:40	1324	5.85e-06	0.0001	2.02	2.12527
2025-07-23 18:12:42	1326	5.87e-06	0.0001	2.02	2.11214
2025-07-23 18:12:43	1327	5.87e-06	0.0001	2.02	2.12527
2025-07-23 18:12:43	1327	5.87e-06	0.0001	2.02	2.11652
2025-07-23 18:12:44	1328	5.85e-06	0.0001	2.01	2.12965
2025-07-23 18:12:45	1329	5.87e-06	0.0001	2.01	2.11652
2025-07-23 18:12:46	1330	5.87e-06	0.0001	2.01	2.11214
2025-07-23 18:12:47	1331	5.87e-06	0.0001	2.01	2.13403
2025-07-23 18:12:49	1333	5.85e-06	0.0001	2.01	2.11652
2025-07-23 18:12:50	1334	5.87e-06	0.0001	2.01	2.10777
2025-07-23 18:12:51	1335	5.85e-06	0.0001	2.01	2.11652
2025-07-23 18:12:52	1336	5.85e-06	0.0001	2.01	2.10777
2025-07-23 18:12:53	1337	5.85e-06	0.0001	2.01	2.11652
2025-07-23 18:12:54	1338	5.87e-06	0.0001	2	2.11214
2025-07-23 18:12:55	1339	5.87e-06	0.0001	2	2.10777
2025-07-23 18:12:56	1340	5.87e-06	0.0001	2	2.10777
2025-07-23 18:12:57	1341	5.87e-06	0.0001	2	2.10339
2025-07-23 18:12:58	1342	5.85e-06	0.0001	2	2.10339
2025-07-23 18:12:59	1343	5.87e-06	0.0001	2	2.11652
2025-07-23 18:12:59	1343	5.85e-06	0.0001	2	2.10777
2025-07-23 18:13:00	1344	5.87e-06	0.0001	2	2.10777
2025-07-23 18:13:01	1345	5.85e-06	0.0001	2	2.10777
2025-07-23 18:13:02	1346	5.85e-06	0.0001	1.99	2.09901
2025-07-23 18:13:03	1347	5.85e-06	0.0001	1.99	2.09026
2025-07-23 18:13:05	1349	5.85e-06	0.0001	1.99	2.09026
2025-07-23 18:13:06	1350	5.87e-06	0.0001	1.99	2.09026
2025-07-23 18:13:07	1351	5.85e-06	0.0001	1.99	2.11214
2025-07-23 18:13:08	1352	5.87e-06	0.0001	1.99	2.09901
2025-07-23 18:13:09	1353	5.87e-06	0.0001	1.98	2.09464
2025-07-23 18:13:10	1354	5.85e-06	0.0001	1.97	2.0815
2025-07-23 18:13:11	1355	5.85e-06	0.0001	1.97	2.11214
2025-07-23 18:13:13	1357	5.87e-06	0.0001	1.98	2.09026
2025-07-23 18:13:14	1358	5.85e-06	0.0001	1.97	2.0815
2025-07-23 18:13:15	1359	5.87e-06	0.0001	1.98	2.10777
2025-07-23 18:13:16	1360	5.87e-06	0.0001	1.98	2.09026
2025-07-23 18:13:17	1361	5.85e-06	0.0001	1.97	2.0815
2025-07-23 18:13:18	1362	5.87e-06	0.0001	1.97	2.0815
2025-07-23 18:13:19	1363	5.87e-06	0.0001	1.97	2.0815
2025-07-23 18:13:20	1364	5.85e-06	0.0001	1.97	2.07713
2025-07-23 18:13:21	1365	5.87e-06	0.0001	1.97	2.0815
2025-07-23 18:13:22	1366	5.85e-06	0.0001	1.97	2.07275
2025-07-23 18:13:23	1367	5.85e-06	0.0001	1.97	2.07275
2025-07-23 18:13:24	1368	5.87e-06	0.0001	1.97	2.07275
2025-07-23 18:13:25	1369	5.85e-06	0.0001	1.97	2.07275
2025-07-23 18:13:26	1370	5.85e-06	0.0001	1.97	2.0815
2025-07-23 18:13:27	1371	5.85e-06	0.0001	1.97	2.06837
2025-07-23 18:13:28	1372	5.85e-06	0.0001	1.97	2.06837
2025-07-23 18:13:29	1373	5.85e-06	0.0001	1.97	2.0815
2025-07-23 18:13:30	1374	5.85e-06	0.0001	1.96	2.07713
2025-07-23 18:13:31	1375	5.87e-06	0.0001	1.95	2.07275
2025-07-23 18:13:32	1376	5.87e-06	0.0001	1.95	2.064
2025-07-23 18:13:33	1377	5.85e-06	0.0001	1.95	2.07713
2025-07-23 18:13:34	1378	5.78e-06	0.0001	1.96	2.064
2025-07-23 18:13:35	1379	5.76e-06	0.0001	1.95	2.05962
2025-07-23 18:13:36	1380	5.76e-06	0.0001	1.95	2.05524
2025-07-23 18:13:37	1381	5.78e-06	0.0001	1.95	2.05962
2025-07-23 18:13:38	1382	5.76e-06	0.0001	1.94	2.06837
2025-07-23 18:13:39	1383	5.76e-06	0.0001	1.94	2.05962
2025-07-23 18:13:40	1384	5.78e-06	0.0001	1.94	2.05524
2025-07-23 18:13:41	1385	5.78e-06	0.0001	1.94	2.05524
2025-07-23 18:13:42	1386	5.76e-06	0.0001	1.94	2.05962
2025-07-23 18:13:43	1387	5.76e-06	0.0001	1.94	2.05524
2025-07-23 18:13:44	1388	5.78e-06	0.0001	1.94	2.04649
2025-07-23 18:13:45	1389	5.78e-06	0.0001	1.94	2.04649
2025-07-23 18:13:46	1390	5.76e-06	0.0001	1.93	2.05087
2025-07-23 18:13:47	1391	5.76e-06	0.0001	1.93	2.05087
2025-07-23 18:13:48	1392	5.76e-06	0.0001	1.93	2.03336
2025-07-23 18:13:49	1393	5.76e-06	0.0001	1.93	2.05524
2025-07-23 18:13:50	1394	5.76e-06	0.0001	1.93	2.04211
2025-07-23 18:13:51	1395	5.76e-06	0.0001	1.93	2.064
2025-07-23 18:13:52	1396	5.76e-06	0.0001	1.93	2.04211
2025-07-23 18:13:53	1397	5.76e-06	0.0001	1.93	2.05087
2025-07-23 18:13:54	1398	5.76e-06	0.0001	1.93	2.05087
2025-07-23 18:13:55	1399	5.72e-06	0.0001	1.93	2.04649
2025-07-23 18:13:56	1400	5.6e-06	0.0001	1.93	2.04649
2025-07-23 18:13:57	1401	5.58e-06	0.0001	1.93	2.04211
2025-07-23 18:13:58	1402	5.53e-06	0.0001	1.92	2.04211
2025-07-23 18:13:59	1403	5.47e-06	0.0001	1.92	2.04211
2025-07-23 18:13:59	1403	5.47e-06	0.0001	1.92	2.02898
2025-07-23 18:14:00	1404	5.47e-06	0.000139	1.92	2.02898
2025-07-23 18:14:01	1405	5.47e-06	0.00025	1.92	2.03774
2025-07-23 18:14:02	1406	5.37e-06	0.000377	1.92	2.05087
2025-07-23 18:14:03	1407	5.37e-06	0.000491	1.92	2.04211
2025-07-23 18:14:04	1408	5.37e-06	0.000612	1.92	2.02898
2025-07-23 18:14:05	1409	5.37e-06	0.000722	1.92	2.03774
2025-07-23 18:14:06	1410	5.37e-06	0.000814	1.92	2.02461
2025-07-23 18:14:07	1411	5.37e-06	0.000902	1.91	2.03336
2025-07-23 18:14:08	1412	5.39e-06	0.000976	1.91	2.02898
2025-07-23 18:14:09	1413	5.33e-06	0.00105	1.91	2.02023
2025-07-23 18:14:10	1414	5.26e-06	0.0011	1.91	2.02898
2025-07-23 18:14:11	1415	5.26e-06	0.00115	1.91	2.02461
2025-07-23 18:14:12	1416	5.28e-06	0.0012	1.91	2.01147
2025-07-23 18:14:13	1417	5.28e-06	0.00124	1.91	2.03336
2025-07-23 18:14:14	1418	5.26e-06	0.00128	1.91	2.00272
2025-07-23 18:14:15	1419	5.28e-06	0.00131	1.91	2.02023
2025-07-23 18:14:16	1420	5.28e-06	0.00133	1.91	2.02461
2025-07-23 18:14:17	1421	5.28e-06	0.00135	1.91	2.02898
2025-07-23 18:14:18	1422	5.28e-06	0.00137	1.91	2.01147
2025-07-23 18:14:19	1423	5.26e-06	0.00138	1.9	2.03336
2025-07-23 18:14:20	1424	5.28e-06	0.0014	1.9	2.02023
2025-07-23 18:14:21	1425	5.26e-06	0.00141	1.9	1.99397
2025-07-23 18:14:22	1426	5.28e-06	0.00143	1.9	2.02023
2025-07-23 18:14:23	1427	5.26e-06	0.00144	1.9	2.0071
2025-07-23 18:14:24	1428	5.28e-06	0.00145	1.9	2.01147
2025-07-23 18:14:25	1429	5.28e-06	0.00147	1.9	2.00272
2025-07-23 18:14:26	1430	5.28e-06	0.00148	1.9	2.01585
2025-07-23 18:14:27	1431	5.28e-06	0.0015	1.89	2.01147
2025-07-23 18:14:28	1432	5.28e-06	0.00151	1.89	2.01585
2025-07-23 18:14:29	1433	5.28e-06	0.00152	1.89	2.01585
2025-07-23 18:14:30	1434	5.28e-06	0.00153	1.89	1.99834
2025-07-23 18:14:31	1435	5.28e-06	0.00153	1.89	1.98959
2025-07-23 18:14:32	1436	5.28e-06	0.00155	1.89	2.0071
2025-07-23 18:14:33	1437	5.24e-06	0.00156	1.89	1.99834
2025-07-23 18:14:34	1438	5.24e-06	0.00156	1.89	1.99834
2025-07-23 18:14:35	1439	5.18e-06	0.00156	1.89	1.99397
2025-07-23 18:14:36	1440	5.18e-06	0.00157	1.89	2.0071
2025-07-23 18:14:37	1441	5.16e-06	0.00157	1.88	1.99397
2025-07-23 18:14:38	1442	5.16e-06	0.00157	1.88	1.98959
2025-07-23 18:14:39	1443	5.18e-06	0.00158	1.89	2.00272
2025-07-23 18:14:40	1444	5.16e-06	0.00158	1.89	1.99834
2025-07-23 18:14:41	1445	5.16e-06	0.00159	1.88	1.98521
2025-07-23 18:14:42	1446	5.16e-06	0.0016	1.88	2.0071
2025-07-23 18:14:43	1447	5.16e-06	0.0016	1.87	1.98084
2025-07-23 18:14:44	1448	5.18e-06	0.0016	1.87	1.98959
2025-07-23 18:14:45	1449	5.16e-06	0.00162	1.87	1.97646
2025-07-23 18:14:46	1450	5.16e-06	0.00162	1.87	1.98521
2025-07-23 18:14:47	1451	5.16e-06	0.00162	1.87	1.98084
2025-07-23 18:14:48	1452	5.16e-06	0.00163	1.87	1.98084
2025-07-23 18:14:49	1453	5.16e-06	0.00163	1.87	1.98959
2025-07-23 18:14:50	1454	5.16e-06	0.00162	1.87	1.98521
2025-07-23 18:14:50	1454	5.16e-06	0.00163	1.87	1.98959
2025-07-23 18:14:51	1455	5.16e-06	0.00163	1.87	1.98959
2025-07-23 18:14:52	1456	5.18e-06	0.00163	1.87	1.97646
2025-07-23 18:14:53	1457	5.16e-06	0.00163	1.86	1.98084
2025-07-23 18:14:54	1458	5.18e-06	0.00163	1.87	1.97208
2025-07-23 18:14:55	1459	5.16e-06	0.00162	1.87	1.98521
2025-07-23 18:14:56	1460	5.16e-06	0.00163	1.87	1.98521
2025-07-23 18:14:57	1461	5.16e-06	0.00163	1.87	1.96333
2025-07-23 18:14:58	1462	5.18e-06	0.00165	1.86	1.98084
2025-07-23 18:14:59	1463	5.18e-06	0.00165	1.86	1.98959
2025-07-23 18:15:00	1464	5.16e-06	0.00165	1.86	1.98084
2025-07-23 18:15:01	1465	5.18e-06	0.00166	1.85	1.96771
2025-07-23 18:15:02	1466	5.18e-06	0.00166	1.85	1.96333
2025-07-23 18:15:03	1467	5.16e-06	0.00166	1.85	1.95457
2025-07-23 18:15:04	1468	5.18e-06	0.00166	1.85	1.96771
2025-07-23 18:15:05	1469	5.16e-06	0.00166	1.85	1.97646
2025-07-23 18:15:06	1470	5.16e-06	0.00167	1.85	1.97646
2025-07-23 18:15:07	1471	5.16e-06	0.00166	1.85	1.96333
2025-07-23 18:15:08	1472	5.18e-06	0.00166	1.85	1.97646
2025-07-23 18:15:09	1473	5.16e-06	0.00166	1.86	1.96771
2025-07-23 18:15:10	1474	5.16e-06	0.00167	1.85	1.96333
2025-07-23 18:15:11	1475	5.16e-06	0.00167	1.85	1.96771
2025-07-23 18:15:12	1476	5.14e-06	0.00167	1.84	1.9502
2025-07-23 18:15:13	1477	5.16e-06	0.00167	1.84	1.9502
2025-07-23 18:15:14	1478	5.16e-06	0.00168	1.84	1.96333
2025-07-23 18:15:15	1479	5.16e-06	0.00168	1.84	1.9502
2025-07-23 18:15:16	1480	5.16e-06	0.00168	1.84	1.95895
2025-07-23 18:15:16	1480	4.25e-05	0.0015	1.84	1.95457
2025-07-23 18:15:17	1481	3.17e-05	0.00121	1.84	1.96333
2025-07-23 18:15:18	1482	2.44e-05	0.000932	1.84	1.94144
2025-07-23 18:15:19	1483	2.1e-05	0.00073	1.84	1.94582
2025-07-23 18:15:20	1484	1.83e-05	0.00058	1.84	1.9502
2025-07-23 18:15:21	1485	1.66e-05	0.000475	1.83	1.96333
2025-07-23 18:15:22	1486	1.56e-05	0.000405	1.83	1.9502
2025-07-23 18:15:23	1487	1.48e-05	0.000341	1.83	1.95457
2025-07-23 18:15:24	1488	1.42e-05	0.000294	1.83	1.9502
2025-07-23 18:15:25	1489	1.36e-05	0.000251	1.83	1.93269
2025-07-23 18:15:26	1490	1.32e-05	0.000216	1.83	1.94582
2025-07-23 18:15:27	1491	1.28e-05	0.000187	1.83	1.94144
2025-07-23 18:15:28	1492	1.24e-05	0.000168	1.83	1.93269
2025-07-23 18:15:29	1493	1.21e-05	0.00015	1.83	1.94582
2025-07-23 18:15:30	1494	1.18e-05	0.000139	1.83	1.93269
2025-07-23 18:15:31	1495	1.15e-05	0.000126	1.82	1.9502
2025-07-23 18:15:32	1496	1.13e-05	0.000118	1.82	1.93269
2025-07-23 18:15:33	1497	1.1e-05	0.000109	1.82	1.94144
2025-07-23 18:15:34	1498	1.08e-05	0.000104	1.82	1.92394
2025-07-23 18:15:35	1499	1.07e-05	0.0001	1.82	1.93269
2025-07-23 18:15:36	1500	1.05e-05	0.0001	1.82	1.94144
2025-07-23 18:15:37	1501	1.04e-05	0.0001	1.82	1.93269
2025-07-23 18:15:38	1502	1.02e-05	0.0001	1.82	1.93269
2025-07-23 18:15:39	1503	1.02e-05	0.0001	1.82	1.92831
2025-07-23 18:15:40	1504	1e-05	0.0001	1.82	1.92394
2025-07-23 18:15:41	1505	9.98e-06	0.0001	1.82	1.92394
2025-07-23 18:15:41	1505	9.92e-06	0.0001	1.82	1.92394
2025-07-23 18:15:42	1506	9.8e-06	0.0001	1.81	1.92394
2025-07-23 18:15:43	1507	9.77e-06	0.0001	1.81	1.91518
2025-07-23 18:15:44	1508	9.61e-06	0.0001	1.81	1.92394
2025-07-23 18:15:45	1509	9.61e-06	0.0001	1.81	1.92831
2025-07-23 18:15:46	1510	9.46e-06	0.0001	1.81	1.91956
2025-07-23 18:15:47	1511	9.43e-06	0.0001	1.81	1.92831
2025-07-23 18:15:48	1512	9.28e-06	0.0001	1.81	1.91081
2025-07-23 18:15:49	1513	9.28e-06	0.0001	1.81	1.92394
2025-07-23 18:15:50	1514	9.19e-06	0.0001	1.81	1.91518
2025-07-23 18:15:51	1515	9.1e-06	0.0001	1.81	1.93707
2025-07-23 18:15:52	1516	9.1e-06	0.0001	1.81	1.91956
2025-07-23 18:15:53	1517	8.98e-06	0.0001	1.81	1.91518
2025-07-23 18:15:54	1518	8.95e-06	0.0001	1.81	1.91956
2025-07-23 18:15:55	1519	8.95e-06	0.0001	1.81	1.91081
2025-07-23 18:15:56	1520	8.8e-06	0.0001	1.81	1.91518
2025-07-23 18:15:57	1521	8.8e-06	0.0001	1.8	1.91518
2025-07-23 18:15:58	1522	8.77e-06	0.0001	1.79	1.91518
2025-07-23 18:15:59	1523	8.64e-06	0.0001	1.79	1.90205
2025-07-23 18:16:00	1524	8.64e-06	0.0001	1.79	1.91518
2025-07-23 18:16:01	1525	8.61e-06	0.0001	1.8	1.90643
2025-07-23 18:16:02	1526	8.52e-06	0.0001	1.8	1.91956
2025-07-23 18:16:03	1527	8.46e-06	0.0001	1.8	1.90205
2025-07-23 18:16:04	1528	8.46e-06	0.0001	1.79	1.92831
2025-07-23 18:16:05	1529	8.46e-06	0.0001	1.79	1.91518
2025-07-23 18:16:06	1530	8.31e-06	0.0001	1.79	1.91081
2025-07-23 18:16:06	1530	8.31e-06	0.0001	1.8	1.91081
2025-07-23 18:16:07	1531	8.31e-06	0.0001	1.79	1.90643
2025-07-23 18:16:08	1532	8.31e-06	0.0001	1.8	1.89768
2025-07-23 18:16:09	1533	8.22e-06	0.0001	1.8	1.8933
2025-07-23 18:16:10	1534	8.13e-06	0.0001	1.79	1.91081
2025-07-23 18:16:11	1535	8.13e-06	0.0001	1.78	1.89768
2025-07-23 18:16:12	1536	8.13e-06	0.0001	1.78	1.89768
2025-07-23 18:16:13	1537	8.13e-06	0.0001	1.78	1.89768
2025-07-23 18:16:14	1538	8.04e-06	0.0001	1.78	1.8933
2025-07-23 18:16:15	1539	7.98e-06	0.0001	1.78	1.88892
2025-07-23 18:16:16	1540	7.98e-06	0.0001	1.78	1.88454
2025-07-23 18:16:17	1541	7.98e-06	0.0001	1.78	1.88892
2025-07-23 18:16:18	1542	7.98e-06	0.0001	1.78	1.8933
2025-07-23 18:16:19	1543	8.01e-06	0.0001	1.78	1.90205
2025-07-23 18:16:20	1544	7.83e-06	0.0001	1.78	1.8933
2025-07-23 18:16:21	1545	7.83e-06	0.0001	1.78	1.88454
2025-07-23 18:16:22	1546	7.83e-06	0.0001	1.77	1.88892
2025-07-23 18:16:23	1547	7.83e-06	0.0001	1.77	1.88892
2025-07-23 18:16:24	1548	7.83e-06	0.0001	1.77	1.88892
2025-07-23 18:16:25	1549	7.76e-06	0.0001	1.77	1.91081
2025-07-23 18:16:26	1550	7.67e-06	0.0001	1.77	1.87141
2025-07-23 18:16:27	1551	7.64e-06	0.0001	1.77	1.87579
2025-07-23 18:16:28	1552	7.67e-06	0.0001	1.77	1.88454
2025-07-23 18:16:29	1553	7.64e-06	0.0001	1.77	1.86704
2025-07-23 18:16:30	1554	7.64e-06	0.0001	1.77	1.88017
2025-07-23 18:16:31	1555	7.64e-06	0.0001	1.76	1.88017
2025-07-23 18:16:32	1556	7.55e-06	0.0001	1.76	1.86704
2025-07-23 18:16:32	1556	7.49e-06	0.0001	1.76	1.87579
2025-07-23 18:16:33	1557	7.49e-06	0.0001	1.76	1.86704
2025-07-23 18:16:34	1558	7.49e-06	0.0001	1.76	1.88017
2025-07-23 18:16:35	1559	7.49e-06	0.0001	1.76	1.87579
2025-07-23 18:16:36	1560	7.49e-06	0.0001	1.76	1.87141
2025-07-23 18:16:37	1561	7.49e-06	0.0001	1.76	1.86266
2025-07-23 18:16:38	1562	7.49e-06	0.0001	1.76	1.88454
2025-07-23 18:16:39	1563	7.49e-06	0.0001	1.76	1.8539
2025-07-23 18:16:40	1564	7.4e-06	0.0001	1.76	1.86704
2025-07-23 18:16:41	1565	7.37e-06	0.0001	1.76	1.86266
2025-07-23 18:16:42	1566	7.37e-06	0.0001	1.76	1.87579
2025-07-23 18:16:43	1567	7.37e-06	0.0001	1.76	1.8539
2025-07-23 18:16:44	1568	7.37e-06	0.0001	1.75	1.84953
2025-07-23 18:16:45	1569	7.37e-06	0.0001	1.75	1.86266
2025-07-23 18:16:46	1570	7.37e-06	0.0001	1.75	1.86266
2025-07-23 18:16:47	1571	7.37e-06	0.0001	1.75	1.85828
2025-07-23 18:16:48	1572	7.31e-06	0.0001	1.75	1.85828
2025-07-23 18:16:49	1573	7.22e-06	0.0001	1.75	1.86704
2025-07-23 18:16:50	1574	7.19e-06	0.0001	1.75	1.85828
2025-07-23 18:16:51	1575	7.19e-06	0.0001	1.75	1.84953
2025-07-23 18:16:52	1576	7.22e-06	0.0001	1.75	1.84953
2025-07-23 18:16:53	1577	7.19e-06	0.0001	1.75	1.86266
2025-07-23 18:16:54	1578	7.19e-06	0.0001	1.74	1.86266
2025-07-23 18:16:55	1579	7.22e-06	0.0001	1.74	1.8364
2025-07-23 18:16:56	1580	7.19e-06	0.0001	1.74	1.84953
2025-07-23 18:16:57	1581	7.22e-06	0.0001	1.74	1.86266
2025-07-23 18:16:58	1582	7.13e-06	0.0001	1.74	1.84953
2025-07-23 18:16:59	1583	7.07e-06	0.0001	1.74	1.84515
2025-07-23 18:17:00	1584	7.07e-06	0.0001	1.74	1.83202
2025-07-23 18:17:01	1585	7.07e-06	0.0001	1.74	1.8364
2025-07-23 18:17:02	1586	7.07e-06	0.0001	1.74	1.83202
2025-07-23 18:17:03	1587	7.04e-06	0.0001	1.74	1.84953
2025-07-23 18:17:04	1588	7.04e-06	0.0001	1.73	1.8539
2025-07-23 18:17:05	1589	7.04e-06	0.0001	1.73	1.83202
2025-07-23 18:17:06	1590	7.04e-06	0.0001	1.73	1.84078
2025-07-23 18:17:07	1591	7.04e-06	0.0001	1.72	1.84515
2025-07-23 18:17:08	1592	7.04e-06	0.0001	1.73	1.84078
2025-07-23 18:17:09	1593	7.04e-06	0.0001	1.73	1.83202
2025-07-23 18:17:10	1594	7.04e-06	0.0001	1.72	1.8364
2025-07-23 18:17:11	1595	6.98e-06	0.0001	1.73	1.8364
2025-07-23 18:17:12	1596	6.9e-06	0.0001	1.73	1.8364
2025-07-23 18:17:13	1597	6.9e-06	0.0001	1.73	1.84078
2025-07-23 18:17:14	1598	6.9e-06	0.0001	1.73	1.84515
2025-07-23 18:17:15	1599	6.9e-06	0.0001	1.73	1.8364
2025-07-23 18:17:16	1600	6.9e-06	0.0001	1.73	1.81451
2025-07-23 18:17:17	1601	6.9e-06	0.0001	1.73	1.82764
2025-07-23 18:17:18	1602	6.9e-06	0.0001	1.72	1.82764
2025-07-23 18:17:19	1603	6.9e-06	0.0001	1.72	1.82764
2025-07-23 18:17:20	1604	6.9e-06	0.0001	1.72	1.82764
2025-07-23 18:17:21	1605	6.9e-06	0.0001	1.72	1.81451
2025-07-23 18:17:22	1606	6.9e-06	0.0001	1.71	1.82764
2025-07-23 18:17:23	1607	6.9e-06	0.0001	1.72	1.81451
2025-07-23 18:17:24	1608	6.82e-06	0.0001	1.72	1.81014
2025-07-23 18:17:25	1609	6.8e-06	0.0001	1.72	1.81451
2025-07-23 18:17:27	1611	6.8e-06	0.0001	1.72	1.82327
2025-07-23 18:17:28	1612	6.8e-06	0.0001	1.71	1.81451
2025-07-23 18:17:29	1613	6.8e-06	0.0001	1.71	1.81451
2025-07-23 18:17:30	1614	6.78e-06	0.0001	1.71	1.81014
2025-07-23 18:17:31	1615	6.8e-06	0.0001	1.71	1.81451
2025-07-23 18:17:32	1616	6.78e-06	0.0001	1.71	1.81014
2025-07-23 18:17:33	1617	6.78e-06	0.0001	1.71	1.79263
2025-07-23 18:17:34	1618	6.78e-06	0.0001	1.71	1.80576
2025-07-23 18:17:35	1619	6.78e-06	0.0001	1.71	1.82327
2025-07-23 18:17:36	1620	6.8e-06	0.0001	1.71	1.80138
2025-07-23 18:17:38	1622	6.78e-06	0.0001	1.71	1.81889
2025-07-23 18:17:39	1623	6.8e-06	0.0001	1.71	1.79701
2025-07-23 18:17:40	1624	6.78e-06	0.0001	1.71	1.80576
2025-07-23 18:17:40	1624	6.8e-06	0.0001	1.71	1.81451
2025-07-23 18:17:41	1625	6.8e-06	0.0001	1.7	1.81014
2025-07-23 18:17:42	1626	6.78e-06	0.0001	1.69	1.79263
2025-07-23 18:17:43	1627	6.78e-06	0.0001	1.69	1.80138
2025-07-23 18:17:44	1628	6.7e-06	0.0001	1.68	1.7795
2025-07-23 18:17:46	1630	6.68e-06	0.0001	1.68	1.78388
2025-07-23 18:17:47	1631	6.7e-06	0.0001	1.67	1.7795
2025-07-23 18:17:48	1632	6.68e-06	0.0001	1.66	1.77074
2025-07-23 18:17:49	1633	6.68e-06	0.0001	1.66	1.76637
2025-07-23 18:17:49	1633	6.68e-06	0.0001	1.66	1.74886
2025-07-23 18:17:50	1634	6.68e-06	0.0001	1.66	1.76199
2025-07-23 18:17:51	1635	6.68e-06	0.0001	1.65	1.75761
2025-07-23 18:17:53	1637	6.68e-06	0.0001	1.65	1.75761
2025-07-23 18:17:54	1638	6.68e-06	0.0001	1.65	1.75761
2025-07-23 18:17:55	1639	6.68e-06	0.0001	1.65	1.75761
2025-07-23 18:17:56	1640	6.68e-06	0.0001	1.65	1.75324
2025-07-23 18:17:57	1641	6.68e-06	0.0001	1.65	1.76637
2025-07-23 18:17:58	1642	6.68e-06	0.0001	1.65	1.74011
2025-07-23 18:17:59	1643	6.68e-06	0.0001	1.65	1.76199
2025-07-23 18:18:00	1644	6.7e-06	0.0001	1.65	1.75761
2025-07-23 18:18:01	1645	6.68e-06	0.0001	1.65	1.74886
2025-07-23 18:18:02	1646	6.68e-06	0.0001	1.65	1.74011
2025-07-23 18:18:03	1647	6.68e-06	0.0001	1.65	1.74448
2025-07-23 18:18:04	1648	6.68e-06	0.0001	1.65	1.75761
2025-07-23 18:18:05	1649	6.68e-06	0.0001	1.65	1.73573
2025-07-23 18:18:06	1650	6.65e-06	0.0001	1.65	1.74886
2025-07-23 18:18:07	1651	6.59e-06	0.0001	1.65	1.74011
2025-07-23 18:18:08	1652	6.59e-06	0.0001	1.65	1.74448
2025-07-23 18:18:09	1653	6.59e-06	0.0001	1.65	1.74011
2025-07-23 18:18:10	1654	6.59e-06	0.0001	1.65	1.75324
2025-07-23 18:18:11	1655	6.57e-06	0.0001	1.65	1.74448
2025-07-23 18:18:12	1656	6.57e-06	0.0001	1.65	1.74886
2025-07-23 18:18:13	1657	6.59e-06	0.0001	1.65	1.74886
2025-07-23 18:18:14	1658	6.59e-06	0.0001	1.65	1.73573
2025-07-23 18:18:15	1659	6.57e-06	0.0001	1.65	1.74011
2025-07-23 18:18:16	1660	6.59e-06	0.0001	1.65	1.75761
2025-07-23 18:18:17	1661	6.59e-06	0.0001	1.65	1.73573
2025-07-23 18:18:18	1662	6.59e-06	0.0001	1.64	1.73573
2025-07-23 18:18:19	1663	6.59e-06	0.0001	1.64	1.74886
2025-07-23 18:18:20	1664	6.59e-06	0.0001	1.64	1.72697
2025-07-23 18:18:21	1665	6.59e-06	0.0001	1.64	1.72697
2025-07-23 18:18:22	1666	6.59e-06	0.0001	1.64	1.72697
2025-07-23 18:18:23	1667	6.59e-06	0.0001	1.64	1.73573
2025-07-23 18:18:24	1668	6.59e-06	0.0001	1.64	1.74886
2025-07-23 18:18:25	1669	6.59e-06	0.0001	1.64	1.71384
2025-07-23 18:18:26	1670	6.59e-06	0.0001	1.64	1.72697
2025-07-23 18:18:27	1671	6.59e-06	0.0001	1.64	1.7226
2025-07-23 18:18:28	1672	6.59e-06	0.0001	1.64	1.72697
2025-07-23 18:18:29	1673	6.59e-06	0.0001	1.64	1.7226
2025-07-23 18:18:30	1674	6.59e-06	0.0001	1.63	1.7226
2025-07-23 18:18:31	1675	6.59e-06	0.0001	1.63	1.71822
2025-07-23 18:18:32	1676	6.59e-06	0.0001	1.63	1.71822
2025-07-23 18:18:33	1677	6.59e-06	0.0001	1.63	1.7226
2025-07-23 18:18:34	1678	6.59e-06	0.0001	1.63	1.74011
2025-07-23 18:18:35	1679	6.59e-06	0.0001	1.63	1.7226
2025-07-23 18:18:36	1680	6.55e-06	0.0001	1.63	1.72697
2025-07-23 18:18:37	1681	6.49e-06	0.0001	1.63	1.71384
2025-07-23 18:18:38	1682	6.47e-06	0.0001	1.63	1.71384
2025-07-23 18:18:40	1684	6.47e-06	0.0001	1.63	1.72697
2025-07-23 18:18:40	1684	6.47e-06	0.0001	1.63	1.70947
2025-07-23 18:18:41	1685	6.49e-06	0.0001	1.63	1.70947
2025-07-23 18:18:42	1686	6.47e-06	0.0001	1.63	1.70947
2025-07-23 18:18:43	1687	6.47e-06	0.0001	1.63	1.70509
2025-07-23 18:18:44	1688	6.47e-06	0.0001	1.62	1.71384
2025-07-23 18:18:45	1689	6.49e-06	0.0001	1.62	1.71384
2025-07-23 18:18:46	1690	6.49e-06	0.0001	1.62	1.71384
2025-07-23 18:18:48	1692	6.49e-06	0.0001	1.62	1.71384
2025-07-23 18:18:48	1692	6.49e-06	0.0001	1.62	1.70509
2025-07-23 18:18:49	1693	6.49e-06	0.0001	1.62	1.71822
2025-07-23 18:18:51	1695	6.49e-06	0.0001	1.62	1.7226
2025-07-23 18:18:52	1696	6.49e-06	0.0001	1.62	1.70947
2025-07-23 18:18:53	1697	6.47e-06	0.0001	1.62	1.70947
2025-07-23 18:18:54	1698	6.47e-06	0.0001	1.62	1.70071
2025-07-23 18:18:55	1699	6.49e-06	0.0001	1.62	1.70071
2025-07-23 18:18:56	1700	6.47e-06	0.0001	1.62	1.7226
2025-07-23 18:18:56	1700	6.47e-06	0.0001	1.61	1.69196
2025-07-23 18:18:57	1701	6.49e-06	0.0001	1.61	1.69196
2025-07-23 18:18:58	1702	6.49e-06	0.0001	1.61	1.69634
2025-07-23 18:18:59	1703	6.49e-06	0.0001	1.61	1.70947
2025-07-23 18:19:00	1704	6.49e-06	0.0001	1.61	1.70071
2025-07-23 18:19:01	1705	6.49e-06	0.0001	1.62	1.70071
2025-07-23 18:19:02	1706	6.49e-06	0.0001	1.61	1.69196
2025-07-23 18:19:03	1707	6.49e-06	0.0001	1.61	1.70509
2025-07-23 18:19:04	1708	6.49e-06	0.0001	1.61	1.70509
2025-07-23 18:19:05	1709	6.49e-06	0.0001	1.61	1.69634
2025-07-23 18:19:06	1710	6.49e-06	0.0001	1.61	1.69634
2025-07-23 18:19:07	1711	6.47e-06	0.0001	1.61	1.70071
2025-07-23 18:19:08	1712	6.49e-06	0.0001	1.61	1.71822
2025-07-23 18:19:09	1713	6.47e-06	0.0001	1.61	1.70071
2025-07-23 18:19:10	1714	6.49e-06	0.0001	1.61	1.70509
2025-07-23 18:19:11	1715	6.47e-06	0.0001	1.61	1.69196
2025-07-23 18:19:12	1716	6.49e-06	0.0001	1.6	1.70071
2025-07-23 18:19:13	1717	6.49e-06	0.0001	1.61	1.68758
2025-07-23 18:19:14	1718	6.49e-06	0.0001	1.6	1.69634
2025-07-23 18:19:15	1719	6.39e-06	0.0001	1.6	1.68758
2025-07-23 18:19:16	1720	6.38e-06	0.0001	1.6	1.69196
2025-07-23 18:19:17	1721	6.39e-06	0.0001	1.6	1.67445
2025-07-23 18:19:18	1722	6.38e-06	0.0001	1.6	1.67007
2025-07-23 18:19:19	1723	6.39e-06	0.0001	1.6	1.67883
2025-07-23 18:19:20	1724	6.39e-06	0.0001	1.6	1.68758
2025-07-23 18:19:21	1725	6.38e-06	0.0001	1.6	1.71822
2025-07-23 18:19:22	1726	6.38e-06	0.0001	1.6	1.68321
2025-07-23 18:19:23	1727	6.38e-06	0.0001	1.6	1.69634
2025-07-23 18:19:24	1728	6.38e-06	0.0001	1.6	1.67883
2025-07-23 18:19:25	1729	6.38e-06	0.0001	1.6	1.68321
2025-07-23 18:19:26	1730	6.38e-06	0.0001	1.6	1.68758
2025-07-23 18:19:27	1731	6.38e-06	0.0001	1.6	1.68321
2025-07-23 18:19:28	1732	6.38e-06	0.0001	1.6	1.67883
2025-07-23 18:19:29	1733	6.38e-06	0.0001	1.6	1.68321
2025-07-23 18:19:30	1734	6.39e-06	0.0001	1.6	1.67883
2025-07-23 18:19:31	1735	6.39e-06	0.0001	1.59	1.68321
2025-07-23 18:19:32	1736	6.39e-06	0.0001	1.59	1.67445
2025-07-23 18:19:33	1737	6.39e-06	0.0001	1.6	1.67445
2025-07-23 18:19:34	1738	6.38e-06	0.0001	1.6	1.66132
2025-07-23 18:19:35	1739	6.39e-06	0.0001	1.6	1.68758
2025-07-23 18:19:36	1740	6.38e-06	0.0001	1.6	1.68321
2025-07-23 18:19:37	1741	6.38e-06	0.0001	1.6	1.67883
2025-07-23 18:19:38	1742	6.38e-06	0.0001	1.59	1.67445
2025-07-23 18:19:39	1743	6.38e-06	0.0001	1.6	1.67445
2025-07-23 18:19:39	1743	6.39e-06	0.0001	1.6	1.67007
2025-07-23 18:19:40	1744	6.38e-06	0.0001	1.6	1.67007
2025-07-23 18:19:41	1745	6.38e-06	0.0001	1.59	1.67007
2025-07-23 18:19:42	1746	6.38e-06	0.0001	1.59	1.67007
2025-07-23 18:19:43	1747	6.38e-06	0.0001	1.59	1.67007
2025-07-23 18:19:44	1748	6.38e-06	0.0001	1.59	1.6657
2025-07-23 18:19:45	1749	6.39e-06	0.0001	1.59	1.65694
2025-07-23 18:19:46	1750	6.39e-06	0.0001	1.59	1.6657
2025-07-23 18:19:47	1751	6.39e-06	0.0001	1.59	1.66132
2025-07-23 18:19:48	1752	6.38e-06	0.0001	1.59	1.67007
2025-07-23 18:19:49	1753	6.38e-06	0.0001	1.59	1.6657
2025-07-23 18:19:50	1754	6.38e-06	0.0001	1.59	1.65694
2025-07-23 18:19:51	1755	6.38e-06	0.0001	1.59	1.65257
2025-07-23 18:19:52	1756	6.38e-06	0.0001	1.59	1.66132
2025-07-23 18:19:53	1757	6.38e-06	0.0001	1.59	1.65694
2025-07-23 18:19:54	1758	6.38e-06	0.0001	1.59	1.64819
2025-07-23 18:19:55	1759	6.38e-06	0.0001	1.59	1.6657
2025-07-23 18:19:56	1760	6.39e-06	0.0001	1.59	1.66132
2025-07-23 18:19:57	1761	6.38e-06	0.0001	1.58	1.66132
2025-07-23 18:19:58	1762	6.38e-06	0.0001	1.58	1.66132
2025-07-23 18:19:59	1763	6.38e-06	0.0001	1.58	1.65257
2025-07-23 18:20:00	1764	6.38e-06	0.0001	1.58	1.65257
2025-07-23 18:20:01	1765	6.38e-06	0.0001	1.58	1.65257
2025-07-23 18:20:02	1766	6.38e-06	0.0001	1.58	1.65694
2025-07-23 18:20:03	1767	6.39e-06	0.0001	1.58	1.65694
2025-07-23 18:20:04	1768	6.38e-06	0.0001	1.58	1.64381
2025-07-23 18:20:05	1769	6.38e-06	0.0001	1.58	1.65694
2025-07-23 18:20:05	1769	6.38e-06	0.0001	1.58	1.64819
2025-07-23 18:20:06	1770	6.38e-06	0.0001	1.58	1.64381
2025-07-23 18:20:07	1771	6.38e-06	0.0001	1.58	1.63506
2025-07-23 18:20:08	1772	6.34e-06	0.0001	1.57	1.65257
2025-07-23 18:20:09	1773	6.38e-06	0.0001	1.57	1.64381
2025-07-23 18:20:10	1774	6.28e-06	0.0001	1.57	1.64381
2025-07-23 18:20:11	1775	6.3e-06	0.0001	1.57	1.63944
2025-07-23 18:20:12	1776	6.3e-06	0.0001	1.57	1.63944
2025-07-23 18:20:13	1777	6.28e-06	0.0001	1.57	1.64381
2025-07-23 18:20:14	1778	6.28e-06	0.0001	1.57	1.64381
2025-07-23 18:20:15	1779	6.28e-06	0.0001	1.57	1.63944
2025-07-23 18:20:16	1780	6.28e-06	0.0001	1.57	1.64819
2025-07-23 18:20:17	1781	6.28e-06	0.0001	1.57	1.65257
2025-07-23 18:20:18	1782	6.28e-06	0.0001	1.57	1.64381
2025-07-23 18:20:19	1783	6.28e-06	0.0001	1.56	1.65257
2025-07-23 18:20:20	1784	6.26e-06	0.0001	1.56	1.63944
2025-07-23 18:20:21	1785	6.3e-06	0.0001	1.56	1.63506
2025-07-23 18:20:22	1786	6.28e-06	0.0001	1.56	1.63944
2025-07-23 18:20:23	1787	6.28e-06	0.0001	1.56	1.63944
2025-07-23 18:20:24	1788	6.28e-06	0.0001	1.56	1.67007
2025-07-23 18:20:25	1789	6.28e-06	0.0001	1.56	1.64381
2025-07-23 18:20:26	1790	6.28e-06	0.0001	1.56	1.63068
2025-07-23 18:20:27	1791	6.28e-06	0.0001	1.56	1.63506
2025-07-23 18:20:28	1792	6.28e-06	0.0001	1.56	1.63506
2025-07-23 18:20:29	1793	6.28e-06	0.0001	1.56	1.63068
2025-07-23 18:20:30	1794	6.28e-06	0.0001	1.56	1.62193
2025-07-23 18:20:30	1794	6.26e-06	0.0001	1.56	1.63068
2025-07-23 18:20:31	1795	6.28e-06	0.0001	1.56	1.62193
2025-07-23 18:20:32	1796	6.26e-06	0.0001	1.56	1.62193
2025-07-23 18:20:33	1797	6.28e-06	0.0001	1.56	1.63068
2025-07-23 18:20:34	1798	6.28e-06	0.0001	1.56	1.63068
2025-07-23 18:20:35	1799	6.28e-06	0.0001	1.55	1.62193
2025-07-23 18:20:36	1800	6.28e-06	0.0001	1.55	1.62193
2025-07-23 18:20:37	1801	6.28e-06	0.0001	1.55	1.63506
2025-07-23 18:20:38	1802	6.28e-06	0.0001	1.56	1.63506
2025-07-23 18:20:39	1803	6.28e-06	0.0001	1.56	1.61755
2025-07-23 18:20:40	1804	6.28e-06	0.0001	1.55	1.62631
2025-07-23 18:20:41	1805	6.28e-06	0.0001	1.55	1.61318
2025-07-23 18:20:42	1806	6.28e-06	0.0001	1.55	1.61318
2025-07-23 18:20:43	1807	6.28e-06	0.0001	1.54	1.6088
2025-07-23 18:20:44	1808	6.28e-06	0.0001	1.54	1.6088
2025-07-23 18:20:45	1809	6.28e-06	0.0001	1.54	1.60442
2025-07-23 18:20:46	1810	6.28e-06	0.0001	1.54	1.60004
2025-07-23 18:20:47	1811	6.28e-06	0.0001	1.53	1.60004
2025-07-23 18:20:48	1812	6.28e-06	0.0001	1.53	1.60004
2025-07-23 18:20:49	1813	6.28e-06	0.0001	1.53	1.58691
2025-07-23 18:20:50	1814	6.28e-06	0.0001	1.52	1.58691
2025-07-23 18:20:51	1815	6.28e-06	0.0001	1.52	1.59129
2025-07-23 18:20:52	1816	6.28e-06	0.0001	1.52	1.58691
2025-07-23 18:20:53	1817	6.28e-06	0.0001	1.52	1.59129
2025-07-23 18:20:54	1818	6.28e-06	0.0001	1.52	1.57378
2025-07-23 18:20:55	1819	6.28e-06	0.0001	1.52	1.56503
2025-07-23 18:20:56	1820	6.28e-06	0.0001	1.52	1.56503
2025-07-23 18:20:56	1820	6.26e-06	0.0001	1.51	1.56065
2025-07-23 18:20:57	1821	6.28e-06	0.0001	1.51	1.56065
2025-07-23 18:20:58	1822	6.28e-06	0.0001	1.51	1.55628
2025-07-23 18:20:59	1823	6.28e-06	0.0001	1.5	1.5519
2025-07-23 18:21:00	1824	6.28e-06	0.0001	1.5	1.56065
2025-07-23 18:21:01	1825	6.28e-06	0.0001	1.5	1.56065
2025-07-23 18:21:02	1826	6.28e-06	0.0001	1.5	1.55628
2025-07-23 18:21:03	1827	6.28e-06	0.0001	1.5	1.54752
2025-07-23 18:21:04	1828	6.28e-06	0.0001	1.5	1.53877
2025-07-23 18:21:05	1829	6.28e-06	0.0001	1.49	1.54752
2025-07-23 18:21:06	1830	6.26e-06	0.0001	1.49	1.5519
2025-07-23 18:21:07	1831	6.28e-06	0.0001	1.49	1.54314
2025-07-23 18:21:08	1832	6.28e-06	0.0001	1.49	1.53877
2025-07-23 18:21:09	1833	6.28e-06	0.0001	1.49	1.56503
2025-07-23 18:21:10	1834	6.28e-06	0.0001	1.49	1.5519
2025-07-23 18:21:11	1835	6.28e-06	0.0001	1.49	1.54314
2025-07-23 18:21:12	1836	6.28e-06	0.0001	1.49	1.54752
2025-07-23 18:21:13	1837	6.28e-06	0.0001	1.49	1.55628
2025-07-23 18:21:14	1838	6.28e-06	0.0001	1.49	1.54752
2025-07-23 18:21:15	1839	6.28e-06	0.0001	1.49	1.53001
2025-07-23 18:21:16	1840	6.28e-06	0.0001	1.49	1.54752
2025-07-23 18:21:17	1841	6.26e-06	0.0001	1.49	1.53439
2025-07-23 18:21:18	1842	6.28e-06	0.0001	1.49	1.54314
2025-07-23 18:21:19	1843	6.26e-06	0.0001	1.49	1.53877
2025-07-23 18:21:20	1844	6.28e-06	0.0001	1.49	1.54752
2025-07-23 18:21:21	1845	6.24e-06	0.0001	1.49	1.55628
2025-07-23 18:21:22	1846	6.28e-06	0.0001	1.49	1.53877
2025-07-23 18:21:23	1847	6.24e-06	0.0001	1.48	1.53877
2025-07-23 18:21:24	1848	6.22e-06	0.0001	1.48	1.53877
2025-07-23 18:21:25	1849	6.24e-06	0.0001	1.48	1.53877
2025-07-23 18:21:26	1850	6.2e-06	0.0001	1.48	1.54752
2025-07-23 18:21:27	1851	6.18e-06	0.0001	1.48	1.53439
2025-07-23 18:21:28	1852	6.18e-06	0.0001	1.48	1.54314
2025-07-23 18:21:29	1853	6.18e-06	0.0001	1.48	1.53439
2025-07-23 18:21:30	1854	6.2e-06	0.0001	1.48	1.53877
2025-07-23 18:21:31	1855	6.18e-06	0.0001	1.48	1.54314
2025-07-23 18:21:32	1856	6.18e-06	0.0001	1.48	1.53877
2025-07-23 18:21:33	1857	6.16e-06	0.0001	1.47	1.54314
2025-07-23 18:21:34	1858	6.18e-06	0.0001	1.47	1.53877
2025-07-23 18:21:35	1859	6.16e-06	0.0001	1.47	1.53877
2025-07-23 18:21:36	1860	6.18e-06	0.0001	1.47	1.53439
2025-07-23 18:21:38	1862	6.18e-06	0.0001	1.48	1.53001
2025-07-23 18:21:38	1862	6.18e-06	0.0001	1.48	1.53001
2025-07-23 18:21:39	1863	6.18e-06	0.0001	1.48	1.52126
2025-07-23 18:21:41	1865	6.18e-06	0.0001	1.48	1.53439
2025-07-23 18:21:42	1866	6.18e-06	0.0001	1.47	1.53001
2025-07-23 18:21:43	1867	6.18e-06	0.0001	1.48	1.53439
2025-07-23 18:21:44	1868	6.18e-06	0.0001	1.47	1.52126
2025-07-23 18:21:45	1869	6.18e-06	0.0001	1.48	1.53877
2025-07-23 18:21:46	1870	6.18e-06	0.0001	1.47	1.53001
2025-07-23 18:21:47	1871	6.18e-06	0.0001	1.48	1.50813
2025-07-23 18:21:48	1872	6.18e-06	0.0001	1.47	1.53001
2025-07-23 18:21:49	1873	6.18e-06	0.0001	1.47	1.51251
2025-07-23 18:21:50	1874	6.18e-06	0.0001	1.47	1.53001
2025-07-23 18:21:51	1875	6.16e-06	0.0001	1.47	1.53001
2025-07-23 18:21:52	1876	6.18e-06	0.0001	1.47	1.52126
2025-07-23 18:21:54	1878	6.16e-06	0.0001	1.47	1.51251
2025-07-23 18:21:55	1879	6.18e-06	0.0001	1.47	1.51251
2025-07-23 18:21:55	1879	6.16e-06	0.0001	1.47	1.51251
2025-07-23 18:21:57	1881	6.16e-06	0.0001	1.47	1.51688
2025-07-23 18:21:58	1882	6.18e-06	0.0001	1.47	1.51688
2025-07-23 18:21:59	1883	6.18e-06	0.0001	1.46	1.51251
2025-07-23 18:22:00	1884	6.16e-06	0.0001	1.46	1.51251
2025-07-23 18:22:01	1885	6.18e-06	0.0001	1.46	1.50813
2025-07-23 18:22:02	1886	6.18e-06	0.0001	1.46	1.50813
2025-07-23 18:22:03	1887	6.16e-06	0.0001	1.46	1.50813
2025-07-23 18:22:04	1888	6.18e-06	0.0001	1.46	1.49938
2025-07-23 18:22:05	1889	6.18e-06	0.0001	1.46	1.50813
2025-07-23 18:22:06	1890	6.18e-06	0.0001	1.46	1.51251
2025-07-23 18:22:07	1891	6.18e-06	0.0001	1.46	1.49062
2025-07-23 18:22:08	1892	6.18e-06	0.0001	1.46	1.495
2025-07-23 18:22:09	1893	6.18e-06	0.0001	1.46	1.495
2025-07-23 18:22:10	1894	6.18e-06	0.0001	1.46	1.495
2025-07-23 18:22:11	1895	6.18e-06	0.0001	1.46	1.49938
2025-07-23 18:22:12	1896	6.18e-06	0.0001	1.46	1.51251
2025-07-23 18:22:13	1897	6.16e-06	0.0001	1.45	1.50813
2025-07-23 18:22:14	1898	6.18e-06	0.0001	1.45	1.50375
2025-07-23 18:22:15	1899	6.18e-06	0.0001	1.45	1.495
2025-07-23 18:22:16	1900	6.18e-06	0.0001	1.45	1.51251
2025-07-23 18:22:17	1901	6.18e-06	0.0001	1.45	1.49938
2025-07-23 18:22:18	1902	6.18e-06	0.0001	1.45	1.49938
2025-07-23 18:22:19	1903	6.18e-06	0.0001	1.45	1.48625
2025-07-23 18:22:20	1904	6.18e-06	0.0001	1.45	1.51251
2025-07-23 18:22:21	1905	6.18e-06	0.0001	1.45	1.51251
2025-07-23 18:22:22	1906	6.18e-06	0.0001	1.45	1.495
2025-07-23 18:22:23	1907	6.18e-06	0.0001	1.45	1.50813
2025-07-23 18:22:24	1908	6.16e-06	0.0001	1.45	1.48187
2025-07-23 18:22:25	1909	6.18e-06	0.0001	1.45	1.50375
2025-07-23 18:22:26	1910	6.18e-06	0.0001	1.44	1.495
2025-07-23 18:22:27	1911	6.18e-06	0.0001	1.44	1.495
2025-07-23 18:22:28	1912	6.16e-06	0.0001	1.44	1.49062
2025-07-23 18:22:29	1913	6.16e-06	0.0001	1.44	1.48187
2025-07-23 18:22:29	1913	6.18e-06	0.0001	1.44	1.49938
2025-07-23 18:22:30	1914	6.18e-06	0.0001	1.44	1.495
2025-07-23 18:22:31	1915	6.18e-06	0.0001	1.44	1.48625
2025-07-23 18:22:32	1916	6.18e-06	0.0001	1.44	1.48187
2025-07-23 18:22:33	1917	6.18e-06	0.0001	1.44	1.48625
2025-07-23 18:22:34	1918	6.18e-06	0.0001	1.44	1.48625
2025-07-23 18:22:35	1919	6.18e-06	0.0001	1.44	1.48187
2025-07-23 18:22:36	1920	6.18e-06	0.0001	1.44	1.495
2025-07-23 18:22:37	1921	6.18e-06	0.0001	1.44	1.495
2025-07-23 18:22:38	1922	6.16e-06	0.0001	1.44	1.49062
2025-07-23 18:22:39	1923	6.16e-06	0.0001	1.44	1.48187
2025-07-23 18:22:40	1924	6.16e-06	0.0001	1.44	1.48187
2025-07-23 18:22:41	1925	6.18e-06	0.0001	1.44	1.48625
2025-07-23 18:22:42	1926	6.18e-06	0.0001	1.43	1.49062
2025-07-23 18:22:43	1927	6.18e-06	0.0001	1.44	1.48625
2025-07-23 18:22:44	1928	6.18e-06	0.0001	1.43	1.47311
2025-07-23 18:22:45	1929	6.16e-06	0.0001	1.43	1.48625
2025-07-23 18:22:46	1930	6.16e-06	0.0001	1.43	1.49062
2025-07-23 18:22:47	1931	6.18e-06	0.0001	1.44	1.48187
2025-07-23 18:22:48	1932	6.18e-06	0.0001	1.43	1.47749
2025-07-23 18:22:49	1933	6.18e-06	0.0001	1.43	1.47749
2025-07-23 18:22:50	1934	6.18e-06	0.0001	1.43	1.49062
2025-07-23 18:22:51	1935	6.18e-06	0.0001	1.43	1.47749
2025-07-23 18:22:52	1936	6.18e-06	0.0001	1.43	1.47311
2025-07-23 18:22:53	1937	6.18e-06	0.0001	1.43	1.48625
2025-07-23 18:22:54	1938	6.18e-06	0.0001	1.43	1.46874
2025-07-23 18:22:55	1939	6.18e-06	0.0001	1.43	1.47311
2025-07-23 18:22:56	1940	6.18e-06	0.0001	1.43	1.46436
2025-07-23 18:22:57	1941	6.18e-06	0.0001	1.43	1.46874
2025-07-23 18:22:58	1942	6.18e-06	0.0001	1.42	1.45998
2025-07-23 18:22:59	1943	6.18e-06	0.0001	1.43	1.46874
2025-07-23 18:23:00	1944	6.16e-06	0.0001	1.43	1.46874
2025-07-23 18:23:02	1946	6.18e-06	0.0001	1.43	1.47749
2025-07-23 18:23:03	1947	6.16e-06	0.0001	1.43	1.46874
2025-07-23 18:23:03	1947	6.18e-06	0.0001	1.43	1.46874
2025-07-23 18:23:04	1948	6.18e-06	0.0001	1.42	1.46874
2025-07-23 18:23:05	1949	6.16e-06	0.0001	1.42	1.46436
2025-07-23 18:23:06	1950	6.18e-06	0.0001	1.43	1.45998
2025-07-23 18:23:07	1951	6.18e-06	0.0001	1.43	1.47749
2025-07-23 18:23:08	1952	6.16e-06	0.0001	1.43	1.47311
2025-07-23 18:23:09	1953	6.18e-06	0.0001	1.42	1.47311
2025-07-23 18:23:10	1954	6.18e-06	0.0001	1.42	1.46436
2025-07-23 18:23:11	1955	6.16e-06	0.0001	1.42	1.45998
2025-07-23 18:23:12	1956	6.18e-06	0.0001	1.42	1.45998
2025-07-23 18:23:13	1957	6.18e-06	0.0001	1.42	1.45998
2025-07-23 18:23:14	1958	6.18e-06	0.0001	1.42	1.45998
2025-07-23 18:23:15	1959	6.18e-06	0.0001	1.42	1.46874
2025-07-23 18:23:16	1960	6.18e-06	0.0001	1.42	1.46436
2025-07-23 18:23:17	1961	6.18e-06	0.0001	1.42	1.47311
2025-07-23 18:23:18	1962	6.14e-06	0.0001	1.42	1.45561
2025-07-23 18:23:19	1963	6.16e-06	0.0001	1.41	1.46436
2025-07-23 18:23:20	1964	6.14e-06	0.0001	1.41	1.45561
2025-07-23 18:23:21	1965	6.18e-06	0.0001	1.41	1.45561
2025-07-23 18:23:22	1966	6.16e-06	0.0001	1.41	1.45561
2025-07-23 18:23:23	1967	6.11e-06	0.0001	1.41	1.45123
2025-07-23 18:23:24	1968	6.11e-06	0.0001	1.41	1.45998
2025-07-23 18:23:25	1969	6.09e-06	0.0001	1.41	1.45123
2025-07-23 18:23:26	1970	6.11e-06	0.0001	1.41	1.45123
2025-07-23 18:23:27	1971	6.07e-06	0.0001	1.41	1.45123
2025-07-23 18:23:28	1972	6.11e-06	0.0001	1.41	1.45123
2025-07-23 18:23:29	1973	6.09e-06	0.0001	1.41	1.44685
2025-07-23 18:23:30	1974	6.09e-06	0.0001	1.41	1.45561
[truncated: 4,239 more rows]
