# Supplementary material for: A Unified Method for Triple Oxygen Isotope Analysis of Sulfate, Water, and Organics
Source: Anal Chem. 2026 Mar 6;98(11):8111–20. doi: 10.1021/acs.analchem.5c06406 (PMC13019427; doi:10.1021/acs.analchem.5c06406)
Supplement: Supplementary file 3 [file ac5c06406_si_003.zip › Zahnow_TORCH_Supplementary_Sample_Log_Files/2025-07-30_IAEA-SO-5_B3_evaluation_results.xlsx]

## Sheet: Summary
DateTime	Sample name	Sample Type	Sample mass	Instrument	d18O raw	d18O GD scaled	d18O VSMOW	d18O SD	Dp17O raw	Dp17O GD scaled	Dp17O VSMOW	Dp17O SD	d13C raw	d13C VPDB	d13C SD	TCD Peak area pos	TCD Peak area std	TCD Peak area neg	TCD Peak area neg std	TCD Peak ratio	TC/EA yield (%)	CO input pressure (mbar)	CO input pressure LN2 T (mbar)	CO residual pressure (mbar)	CO converted (mbar)	Discharge yield (%)	CO2 final pressure (mbar)	CO2/CO ratio	Residual gas pressure (mbar)	Comments
2025-07-30 11:52:25	IAEA-SO-5_B3	BaSO4	2.489	TILDAS	9.87141	11.7745	11.7745	0.012	-317.116	-311.533	-311.533	8.6	N/A	N/A	N/A	15.1819	0.163199	0.330933	0.0137376	45.876	105.848	3.11883	2.38351	0.0314	2.35211	98.6826	1.42059	0.603964	0.0164

## Sheet: Isotope Data
ID	dateTimeMeasured	SampleName	d17O	d17OError	d18O	d18OError	Dp17O	Dp17OError	nSamCycles	nSamPoints	nRefPoints	pCO2Ref	pCO2Ref_error	pCO2Sam	pCO2Sam_error	pCO2Mismatch	pCO2Mismatch_error	PCellRef	PCellRef_error	PCellSam	PCellSam_error	PCellMismatch	PCellMismatch_error	TCellSam	TCellSam_error	TCellRef	TCellRef_error	TCellMismatch	TCellMismatch_error	measurementPeriod	d18O_scaled	d17O_scaled	Dp17O_scaled
19946	2025-07-30 18:51:43	GD_IAEA-SO-5_B3	5.163	0.014	10.653	0.012	-445.8	8.6	10	1937	2038	420.411	0.66018	420.049	0.91674	-0.3324	0.28298	41.3783	0.00186	41.3658	0.00176	-0.01236	0.002	24.5196	0.00476	24.5196	0.00476	0.00018	0.00029	2025-07-29 to 2027-06-18	9.87141	4.8813	-317.116

## Sheet: Log Data
Sample name	Sample mass	TC/EA (°C)	Datetime	Trap 5 (°C)	Trap 6 (°C)	Trap 7 (°C)	Reactor (°C)	TCD (°C)	p G2 (mbar)	p G4 (mbar)	p G5 (mbar)	Datetime	Trap 5 (°C)	Trap 6 (°C)	Trap 7 (°C)	Reactor (°C)	TCD (°C)	p G2 (mbar)	p G4 (mbar)	p G5 (mbar)	Datetime	Trap 5 (°C)	Trap 6 (°C)	Trap 7 (°C)	Reactor (°C)	TCD (°C)	p G2 (mbar)	p G4 (mbar)	p G5 (mbar)	Datetime	Trap 5 (°C)	Trap 6 (°C)	Trap 7 (°C)	Reactor (°C)	TCD (°C)	p G2 (mbar)	p G4 (mbar)	p G5 (mbar)	Datetime	Trap 5 (°C)	Trap 6 (°C)	Trap 7 (°C)	Reactor (°C)	TCD (°C)	p G2 (mbar)	p G4 (mbar)	p G5 (mbar)	Datetime	Trap 5 (°C)
IAEA-SO-5_B3	2.489	1450.000000	2025-07-30 11:52:25	24.001601	34.304264	29.472807	24.993902	31.186956	0.000100	0.000100	-0.015035	2025-07-30 12:11:08	31.196220	65.276200	24.491939	6.362634	31.284961	0.000100	3.030000	3.118833	2025-07-30 12:12:36	25.860795	66.016527	-175.953558	-175.679176	31.225263	0.000100	2.320000	2.383512	2025-07-30 12:52:55	24.190538	65.693367	-176.414566	-176.190139	31.285892	0.000100	0.031400	0.011226	2025-07-30 13:05:46	24.511251	28.126686	25.024103	23.587568	31.247972	0.000100	0.895000	1.420591	2025-07-30 13:17:27	23.454327
[truncated: 7 more columns]

## Sheet: TCD Data
dateTime	Relative time	Signal
2025-07-30 11:54:32	0	0.071007
2025-07-30 11:54:33	1	0.07429
2025-07-30 11:54:34	2	0.071992
2025-07-30 11:54:35	3	0.075604
2025-07-30 11:54:36	4	0.07626
2025-07-30 11:54:37	5	0.074619
2025-07-30 11:54:38	6	0.070351
2025-07-30 11:54:38	6	0.06674
2025-07-30 11:54:40	8	0.072649
2025-07-30 11:54:41	9	0.070679
2025-07-30 11:54:42	10	0.072977
2025-07-30 11:54:43	11	0.075275
2025-07-30 11:54:44	12	0.073634
2025-07-30 11:54:45	13	0.068381
2025-07-30 11:54:46	14	0.074619
2025-07-30 11:54:47	15	0.072321
2025-07-30 11:54:47	15	0.075932
2025-07-30 11:54:48	16	0.070023
2025-07-30 11:54:50	18	0.067068
2025-07-30 11:54:50	18	0.073962
2025-07-30 11:54:51	19	0.072649
2025-07-30 11:54:52	20	0.074947
2025-07-30 11:54:53	21	0.071007
2025-07-30 11:54:54	22	0.070679
2025-07-30 11:54:55	23	0.067068
2025-07-30 11:54:56	24	0.070023
2025-07-30 11:54:58	26	0.070023
2025-07-30 11:54:58	26	0.070023
2025-07-30 11:55:00	28	0.070351
2025-07-30 11:55:00	28	0.068381
2025-07-30 11:55:01	29	0.06674
2025-07-30 11:55:02	30	0.070679
2025-07-30 11:55:03	31	0.065098
2025-07-30 11:55:05	33	0.069366
2025-07-30 11:55:06	34	0.078887
2025-07-30 11:55:06	34	0.071992
2025-07-30 11:55:07	35	0.067068
2025-07-30 11:55:08	36	0.069366
2025-07-30 11:55:09	37	0.069694
2025-07-30 11:55:11	39	0.072321
2025-07-30 11:55:11	39	0.070679
2025-07-30 11:55:13	41	0.070351
2025-07-30 11:55:13	41	0.067724
2025-07-30 11:55:14	42	0.067724
2025-07-30 11:55:16	44	0.073306
2025-07-30 11:55:16	44	0.071992
2025-07-30 11:55:18	46	0.069366
2025-07-30 11:55:18	46	0.068709
2025-07-30 11:55:19	47	0.066411
2025-07-30 11:55:20	48	0.068381
2025-07-30 11:55:21	49	0.070679
2025-07-30 11:55:22	50	0.06674
2025-07-30 11:55:23	51	0.068709
2025-07-30 11:55:24	52	0.068381
2025-07-30 11:55:26	54	0.072977
2025-07-30 11:55:27	55	0.073962
2025-07-30 11:55:27	55	0.069366
2025-07-30 11:55:28	56	0.074619
2025-07-30 11:55:29	57	0.07429
2025-07-30 11:55:30	58	0.070679
2025-07-30 11:55:31	59	0.072649
2025-07-30 11:55:32	60	0.074947
2025-07-30 11:55:33	61	0.070023
2025-07-30 11:55:34	62	0.073634
2025-07-30 11:55:35	63	0.071336
2025-07-30 11:55:36	64	0.071336
2025-07-30 11:55:37	65	0.068381
2025-07-30 11:55:38	66	0.073962
2025-07-30 11:55:39	67	0.068709
2025-07-30 11:55:40	68	0.069694
2025-07-30 11:55:41	69	0.074619
2025-07-30 11:55:42	70	0.073306
2025-07-30 11:55:43	71	0.072649
2025-07-30 11:55:44	72	0.073634
2025-07-30 11:55:45	73	0.072321
2025-07-30 11:55:46	74	0.073962
2025-07-30 11:55:47	75	0.071007
2025-07-30 11:55:48	76	0.07429
2025-07-30 11:55:49	77	0.073634
2025-07-30 11:55:50	78	0.06674
2025-07-30 11:55:51	79	0.073962
2025-07-30 11:55:52	80	0.077573
2025-07-30 11:55:53	81	0.071336
2025-07-30 11:55:54	82	0.071992
2025-07-30 11:55:55	83	0.072649
2025-07-30 11:55:56	84	0.068709
2025-07-30 11:55:57	85	0.073962
2025-07-30 11:55:58	86	0.076917
2025-07-30 11:55:59	87	0.071664
2025-07-30 11:56:00	88	0.072321
2025-07-30 11:56:01	89	0.074619
2025-07-30 11:56:02	90	0.074947
2025-07-30 11:56:03	91	0.071664
2025-07-30 11:56:04	92	0.072649
2025-07-30 11:56:05	93	0.070023
2025-07-30 11:56:06	94	0.073306
2025-07-30 11:56:07	95	0.071664
2025-07-30 11:56:08	96	0.067396
2025-07-30 11:56:09	97	0.068709
2025-07-30 11:56:10	98	0.072321
2025-07-30 11:56:11	99	0.078558
2025-07-30 11:56:12	100	0.073634
2025-07-30 11:56:13	101	0.072649
2025-07-30 11:56:14	102	0.074619
2025-07-30 11:56:15	103	0.072321
2025-07-30 11:56:16	104	0.068709
2025-07-30 11:56:16	104	0.068053
2025-07-30 11:56:17	105	0.071992
2025-07-30 11:56:18	106	0.072649
2025-07-30 11:56:19	107	0.078558
2025-07-30 11:56:20	108	0.076589
2025-07-30 11:56:21	109	0.075932
2025-07-30 11:56:22	110	0.077245
2025-07-30 11:56:23	111	0.075604
2025-07-30 11:56:24	112	0.073306
2025-07-30 11:56:25	113	0.074947
2025-07-30 11:56:26	114	0.073962
2025-07-30 11:56:27	115	0.072977
2025-07-30 11:56:28	116	0.070351
2025-07-30 11:56:29	117	0.072649
2025-07-30 11:56:30	118	0.073306
2025-07-30 11:56:31	119	0.075275
2025-07-30 11:56:32	120	0.070351
2025-07-30 11:56:33	121	0.070023
2025-07-30 11:56:34	122	0.070023
2025-07-30 11:56:35	123	0.072649
2025-07-30 11:56:36	124	0.073962
2025-07-30 11:56:37	125	0.066083
2025-07-30 11:56:38	126	0.069038
2025-07-30 11:56:39	127	0.074619
2025-07-30 11:56:40	128	0.071664
2025-07-30 11:56:41	129	0.069366
2025-07-30 11:56:41	129	0.070351
2025-07-30 11:56:42	130	0.077573
2025-07-30 11:56:43	131	0.070023
2025-07-30 11:56:44	132	0.070023
2025-07-30 11:56:45	133	0.071007
2025-07-30 11:56:46	134	0.069694
2025-07-30 11:56:47	135	0.07429
2025-07-30 11:56:48	136	0.072977
2025-07-30 11:56:49	137	0.075604
2025-07-30 11:56:50	138	0.078558
2025-07-30 11:56:51	139	0.069366
2025-07-30 11:56:52	140	0.074947
2025-07-30 11:56:53	141	0.073962
2025-07-30 11:56:54	142	0.071007
2025-07-30 11:56:55	143	0.069366
2025-07-30 11:56:56	144	0.07429
2025-07-30 11:56:57	145	0.073306
2025-07-30 11:56:58	146	0.07429
2025-07-30 11:56:59	147	0.069366
2025-07-30 11:57:00	148	0.071992
2025-07-30 11:57:01	149	0.071336
2025-07-30 11:57:02	150	0.071007
2025-07-30 11:57:02	150	0.072321
2025-07-30 11:57:04	152	0.077902
2025-07-30 11:57:05	153	0.072977
2025-07-30 11:57:06	154	0.077245
2025-07-30 11:57:06	154	0.075275
2025-07-30 11:57:08	156	0.069366
2025-07-30 11:57:08	156	0.068709
2025-07-30 11:57:09	157	0.074947
2025-07-30 11:57:10	158	0.075932
2025-07-30 11:57:11	159	0.068381
2025-07-30 11:57:12	160	0.073634
2025-07-30 11:57:13	161	0.073962
2025-07-30 11:57:14	162	0.070679
2025-07-30 11:57:15	163	0.07823
2025-07-30 11:57:16	164	0.072321
2025-07-30 11:57:17	165	0.070679
2025-07-30 11:57:18	166	0.072649
2025-07-30 11:57:19	167	0.071992
2025-07-30 11:57:20	168	0.070023
2025-07-30 11:57:21	169	0.074947
2025-07-30 11:57:22	170	0.073306
2025-07-30 11:57:23	171	0.068709
2025-07-30 11:57:24	172	0.071664
2025-07-30 11:57:25	173	0.074947
2025-07-30 11:57:26	174	0.075604
2025-07-30 11:57:27	175	0.069694
2025-07-30 11:57:28	176	0.067724
2025-07-30 11:57:29	177	0.071336
2025-07-30 11:57:30	178	0.075932
2025-07-30 11:57:31	179	0.072977
2025-07-30 11:57:32	180	0.069694
2025-07-30 11:57:32	180	0.071664
2025-07-30 11:57:33	181	0.071664
2025-07-30 11:57:34	182	0.07429
2025-07-30 11:57:35	183	0.070679
2025-07-30 11:57:36	184	0.07429
2025-07-30 11:57:37	185	0.075275
2025-07-30 11:57:38	186	0.073634
2025-07-30 11:57:39	187	0.070679
2025-07-30 11:57:40	188	0.072321
2025-07-30 11:57:41	189	0.077902
2025-07-30 11:57:42	190	0.076589
2025-07-30 11:57:43	191	0.072977
2025-07-30 11:57:44	192	0.071007
2025-07-30 11:57:45	193	0.075275
2025-07-30 11:57:46	194	0.074947
2025-07-30 11:57:47	195	0.073634
2025-07-30 11:57:48	196	0.073306
2025-07-30 11:57:49	197	0.071336
2025-07-30 11:57:50	198	0.075604
2025-07-30 11:57:51	199	0.071992
2025-07-30 11:57:52	200	0.068053
2025-07-30 11:57:53	201	0.071336
2025-07-30 11:57:54	202	0.078887
2025-07-30 11:57:55	203	0.073962
2025-07-30 11:57:56	204	0.075275
2025-07-30 11:57:57	205	0.072977
2025-07-30 11:57:58	206	0.073634
2025-07-30 11:57:59	207	0.073306
2025-07-30 11:58:00	208	0.074619
2025-07-30 11:58:01	209	0.072321
2025-07-30 11:58:02	210	0.075604
2025-07-30 11:58:03	211	0.075275
2025-07-30 11:58:04	212	0.069694
2025-07-30 11:58:05	213	0.070679
2025-07-30 11:58:06	214	0.073962
2025-07-30 11:58:07	215	0.071336
2025-07-30 11:58:08	216	0.071992
2025-07-30 11:58:09	217	0.079543
2025-07-30 11:58:10	218	0.07626
2025-07-30 11:58:11	219	0.071992
2025-07-30 11:58:12	220	0.071664
2025-07-30 11:58:13	221	0.070351
2025-07-30 11:58:14	222	0.073306
2025-07-30 11:58:15	223	0.073306
2025-07-30 11:58:16	224	0.077245
2025-07-30 11:58:17	225	0.075604
2025-07-30 11:58:18	226	0.080528
2025-07-30 11:58:19	227	0.079215
2025-07-30 11:58:20	228	0.069366
2025-07-30 11:58:21	229	0.070023
2025-07-30 11:58:22	230	0.07626
2025-07-30 11:58:23	231	0.072649
2025-07-30 11:58:24	232	0.072649
2025-07-30 11:58:25	233	0.073634
2025-07-30 11:58:27	235	0.072977
2025-07-30 11:58:28	236	0.069694
2025-07-30 11:58:29	237	0.073306
2025-07-30 11:58:30	238	0.075604
2025-07-30 11:58:31	239	0.07429
2025-07-30 11:58:32	240	0.071336
2025-07-30 11:58:33	241	0.074619
2025-07-30 11:58:34	242	0.072977
2025-07-30 11:58:35	243	0.071007
2025-07-30 11:58:35	243	0.073634
2025-07-30 11:58:37	245	0.070351
2025-07-30 11:58:38	246	0.07626
2025-07-30 11:58:40	248	0.071992
2025-07-30 11:58:40	248	0.072977
2025-07-30 11:58:41	249	0.076589
2025-07-30 11:58:43	251	0.072649
2025-07-30 11:58:44	252	0.072649
2025-07-30 11:58:45	253	0.069038
2025-07-30 11:58:46	254	0.070679
2025-07-30 11:58:47	255	0.078887
2025-07-30 11:58:48	256	0.075604
2025-07-30 11:58:49	257	0.071336
2025-07-30 11:58:50	258	0.069694
2025-07-30 11:58:51	259	0.07429
2025-07-30 11:58:51	259	0.072649
2025-07-30 11:58:53	261	0.073634
2025-07-30 11:58:54	262	0.072977
2025-07-30 11:58:55	263	0.071664
2025-07-30 11:58:56	264	0.073306
2025-07-30 11:58:57	265	0.069038
2025-07-30 11:58:58	266	0.073306
2025-07-30 11:58:59	267	0.075275
2025-07-30 11:59:00	268	0.077902
2025-07-30 11:59:01	269	0.069038
2025-07-30 11:59:02	270	0.074619
2025-07-30 11:59:03	271	0.071007
2025-07-30 11:59:04	272	0.073306
2025-07-30 11:59:05	273	0.072321
2025-07-30 11:59:06	274	0.075604
2025-07-30 11:59:07	275	0.071336
2025-07-30 11:59:08	276	0.076917
2025-07-30 11:59:09	277	0.071336
2025-07-30 11:59:10	278	0.072321
2025-07-30 11:59:11	279	0.074619
2025-07-30 11:59:12	280	0.073962
2025-07-30 11:59:13	281	0.07429
2025-07-30 11:59:14	282	0.073634
2025-07-30 11:59:15	283	0.071992
2025-07-30 11:59:16	284	0.067396
2025-07-30 11:59:17	285	0.076589
2025-07-30 11:59:18	286	0.072977
2025-07-30 11:59:19	287	0.071007
2025-07-30 11:59:20	288	0.068381
2025-07-30 11:59:21	289	0.076917
2025-07-30 11:59:22	290	0.071336
2025-07-30 11:59:23	291	0.071664
2025-07-30 11:59:24	292	0.071992
2025-07-30 11:59:25	293	0.073634
2025-07-30 11:59:26	294	0.067724
2025-07-30 11:59:27	295	0.075932
2025-07-30 11:59:28	296	0.072977
2025-07-30 11:59:29	297	0.073306
2025-07-30 11:59:30	298	0.075604
2025-07-30 11:59:31	299	0.074619
2025-07-30 11:59:32	300	0.073962
2025-07-30 11:59:33	301	0.073306
2025-07-30 11:59:34	302	0.071992
2025-07-30 11:59:35	303	0.076917
2025-07-30 11:59:35	303	0.069038
2025-07-30 11:59:37	305	0.077902
2025-07-30 11:59:38	306	0.074619
2025-07-30 11:59:38	306	0.072321
2025-07-30 11:59:39	307	0.073634
2025-07-30 11:59:40	308	0.073962
2025-07-30 11:59:41	309	0.069694
2025-07-30 11:59:42	310	0.070679
2025-07-30 11:59:43	311	0.070023
2025-07-30 11:59:44	312	0.071992
2025-07-30 11:59:45	313	0.075604
2025-07-30 11:59:46	314	0.067396
2025-07-30 11:59:47	315	0.075932
2025-07-30 11:59:48	316	0.072321
2025-07-30 11:59:49	317	0.073962
2025-07-30 11:59:50	318	0.073306
2025-07-30 11:59:51	319	0.074947
2025-07-30 11:59:52	320	0.069366
2025-07-30 11:59:53	321	0.072977
2025-07-30 11:59:54	322	0.071336
2025-07-30 11:59:55	323	0.074947
2025-07-30 11:59:56	324	0.072977
2025-07-30 11:59:57	325	0.071336
2025-07-30 11:59:58	326	0.076917
2025-07-30 11:59:59	327	0.070679
2025-07-30 12:00:00	328	0.068053
2025-07-30 12:00:01	329	0.069038
2025-07-30 12:00:02	330	0.070679
2025-07-30 12:00:02	330	0.075604
2025-07-30 12:00:03	331	0.068709
2025-07-30 12:00:04	332	0.069366
2025-07-30 12:00:05	333	0.007317
2025-07-30 12:00:06	334	0.063785
2025-07-30 12:00:07	335	0.073962
2025-07-30 12:00:08	336	0.070023
2025-07-30 12:00:09	337	0.075604
2025-07-30 12:00:10	338	0.084468
2025-07-30 12:00:11	339	0.084796
2025-07-30 12:00:12	340	0.096287
2025-07-30 12:00:13	341	0.112373
2025-07-30 12:00:14	342	0.140607
2025-07-30 12:00:15	343	0.175079
2025-07-30 12:00:16	344	0.221697
2025-07-30 12:00:17	345	0.295565
2025-07-30 12:00:18	346	0.357285
2025-07-30 12:00:19	347	0.413096
2025-07-30 12:00:20	348	0.453477
2025-07-30 12:00:21	349	0.492545
2025-07-30 12:00:22	350	0.522748
2025-07-30 12:00:23	351	0.537522
2025-07-30 12:00:24	352	0.548356
2025-07-30 12:00:25	353	0.551311
2025-07-30 12:00:26	354	0.548356
2025-07-30 12:00:27	355	0.542118
2025-07-30 12:00:28	356	0.536209
2025-07-30 12:00:29	357	0.527016
2025-07-30 12:00:30	358	0.52242
2025-07-30 12:00:31	359	0.50699
2025-07-30 12:00:32	360	0.496484
2025-07-30 12:00:33	361	0.480398
2025-07-30 12:00:34	362	0.471534
2025-07-30 12:00:34	362	0.455775
2025-07-30 12:00:35	363	0.443956
2025-07-30 12:00:36	364	0.433779
2025-07-30 12:00:37	365	0.417692
2025-07-30 12:00:38	366	0.4085
2025-07-30 12:00:39	367	0.395368
2025-07-30 12:00:40	368	0.383549
2025-07-30 12:00:41	369	0.373044
2025-07-30 12:00:42	370	0.358598
2025-07-30 12:00:43	371	0.346451
2025-07-30 12:00:44	372	0.331349
2025-07-30 12:00:45	373	0.319202
2025-07-30 12:00:46	374	0.310995
2025-07-30 12:00:47	375	0.293595
2025-07-30 12:00:48	376	0.281448
2025-07-30 12:00:49	377	0.266346
2025-07-30 12:00:50	378	0.260765
2025-07-30 12:00:51	379	0.250259
2025-07-30 12:00:52	380	0.239097
2025-07-30 12:00:53	381	0.233516
2025-07-30 12:00:54	382	0.218414
2025-07-30 12:00:55	383	0.21152
2025-07-30 12:00:56	384	0.200686
2025-07-30 12:00:57	385	0.188867
2025-07-30 12:00:58	386	0.182301
2025-07-30 12:00:59	387	0.169169
2025-07-30 12:01:00	388	0.161618
2025-07-30 12:01:01	389	0.155709
2025-07-30 12:01:02	390	0.150456
2025-07-30 12:01:03	391	0.140607
2025-07-30 12:01:04	392	0.137324
2025-07-30 12:01:05	393	0.126162
2025-07-30 12:01:06	394	0.122879
2025-07-30 12:01:07	395	0.117626
2025-07-30 12:01:08	396	0.114671
2025-07-30 12:01:09	397	0.108434
2025-07-30 12:01:09	397	0.102853
2025-07-30 12:01:10	398	0.102196
2025-07-30 12:01:11	399	0.09957
2025-07-30 12:01:12	400	0.090705
2025-07-30 12:01:13	401	0.092675
2025-07-30 12:01:14	402	0.091362
2025-07-30 12:01:15	403	0.087751
2025-07-30 12:01:16	404	0.087751
2025-07-30 12:01:17	405	0.087751
2025-07-30 12:01:18	406	0.085781
2025-07-30 12:01:19	407	0.083811
2025-07-30 12:01:20	408	0.080856
2025-07-30 12:01:21	409	0.084139
2025-07-30 12:01:22	410	0.078558
2025-07-30 12:01:23	411	0.0802
2025-07-30 12:01:24	412	0.079215
2025-07-30 12:01:25	413	0.078558
2025-07-30 12:01:26	414	0.079543
2025-07-30 12:01:27	415	0.075604
2025-07-30 12:01:28	416	0.07626
2025-07-30 12:01:29	417	0.080856
2025-07-30 12:01:30	418	0.075604
2025-07-30 12:01:31	419	0.073634
2025-07-30 12:01:32	420	0.070679
2025-07-30 12:01:33	421	0.078887
2025-07-30 12:01:33	421	0.073962
2025-07-30 12:01:34	422	0.073634
2025-07-30 12:01:36	424	0.077902
2025-07-30 12:01:36	424	0.071007
2025-07-30 12:01:37	425	0.071664
2025-07-30 12:01:38	426	0.073634
2025-07-30 12:01:39	427	0.076917
2025-07-30 12:01:40	428	0.075275
2025-07-30 12:01:41	429	0.077245
2025-07-30 12:01:42	430	0.073962
2025-07-30 12:01:43	431	0.071664
2025-07-30 12:01:44	432	0.071007
2025-07-30 12:01:45	433	0.066083
2025-07-30 12:01:46	434	0.07429
2025-07-30 12:01:47	435	0.073306
2025-07-30 12:01:48	436	0.072321
2025-07-30 12:01:49	437	0.072977
2025-07-30 12:01:50	438	0.072977
2025-07-30 12:01:51	439	0.07429
2025-07-30 12:01:52	440	0.073306
2025-07-30 12:01:53	441	0.072649
2025-07-30 12:01:54	442	0.075275
2025-07-30 12:01:55	443	0.076917
2025-07-30 12:01:56	444	0.072649
2025-07-30 12:01:57	445	0.069038
2025-07-30 12:01:58	446	0.069366
2025-07-30 12:01:59	447	0.071007
2025-07-30 12:02:00	448	0.079215
2025-07-30 12:02:00	448	0.073962
2025-07-30 12:02:01	449	0.074947
2025-07-30 12:02:02	450	0.072649
2025-07-30 12:02:03	451	0.073962
2025-07-30 12:02:04	452	0.073962
2025-07-30 12:02:05	453	0.069694
2025-07-30 12:02:06	454	0.071007
2025-07-30 12:02:07	455	0.071992
2025-07-30 12:02:08	456	0.070023
2025-07-30 12:02:09	457	0.07429
2025-07-30 12:02:10	458	0.071992
2025-07-30 12:02:11	459	0.071336
2025-07-30 12:02:12	460	0.067068
2025-07-30 12:02:13	461	0.080528
2025-07-30 12:02:14	462	0.073306
2025-07-30 12:02:15	463	0.070023
2025-07-30 12:02:16	464	0.074619
2025-07-30 12:02:17	465	0.077573
2025-07-30 12:02:18	466	0.075275
2025-07-30 12:02:19	467	0.068709
2025-07-30 12:02:20	468	0.057547
2025-07-30 12:02:21	469	0.072977
2025-07-30 12:02:22	470	0.070679
2025-07-30 12:02:23	471	0.070679
2025-07-30 12:02:24	472	0.072649
2025-07-30 12:02:25	473	0.073306
2025-07-30 12:02:25	473	0.073962
2025-07-30 12:02:26	474	0.074947
2025-07-30 12:02:27	475	0.068709
2025-07-30 12:02:28	476	0.074619
2025-07-30 12:02:29	477	0.072977
2025-07-30 12:02:30	478	0.068381
2025-07-30 12:02:31	479	0.074619
2025-07-30 12:02:32	480	0.075604
2025-07-30 12:02:34	482	0.072649
2025-07-30 12:02:34	482	0.075275
2025-07-30 12:02:35	483	0.073962
2025-07-30 12:02:36	484	0.075275
2025-07-30 12:02:37	485	0.075275
2025-07-30 12:02:39	487	0.075275
2025-07-30 12:02:40	488	0.07626
2025-07-30 12:02:41	489	0.077245
2025-07-30 12:02:42	490	0.07823
2025-07-30 12:02:43	491	0.070023
2025-07-30 12:02:44	492	0.071664
2025-07-30 12:02:45	493	0.077573
2025-07-30 12:02:46	494	0.068709
2025-07-30 12:02:47	495	0.072649
2025-07-30 12:02:48	496	0.073306
2025-07-30 12:02:49	497	0.071007
2025-07-30 12:02:50	498	0.07429
2025-07-30 12:02:51	499	0.071664
2025-07-30 12:02:52	500	0.073962
2025-07-30 12:02:53	501	0.070679
2025-07-30 12:02:54	502	0.068709
2025-07-30 12:02:55	503	0.069366
2025-07-30 12:02:56	504	0.073306
2025-07-30 12:02:57	505	0.071007
2025-07-30 12:02:58	506	0.067724
2025-07-30 12:02:59	507	0.074619
2025-07-30 12:03:00	508	0.070023
2025-07-30 12:03:02	510	0.072649
2025-07-30 12:03:02	510	0.069366
2025-07-30 12:03:03	511	0.067724
2025-07-30 12:03:04	512	0.069694
2025-07-30 12:03:06	514	0.073962
2025-07-30 12:03:07	515	0.072321
2025-07-30 12:03:08	516	0.075275
2025-07-30 12:03:08	516	0.0802
2025-07-30 12:03:09	517	0.072321
2025-07-30 12:03:10	518	0.069694
2025-07-30 12:03:11	519	0.07429
2025-07-30 12:03:13	521	0.070023
2025-07-30 12:03:14	522	0.071336
2025-07-30 12:03:15	523	0.073306
2025-07-30 12:03:16	524	0.072649
2025-07-30 12:03:17	525	0.068709
2025-07-30 12:03:18	526	0.072977
2025-07-30 12:03:19	527	0.072649
2025-07-30 12:03:20	528	0.065755
2025-07-30 12:03:21	529	0.071336
2025-07-30 12:03:21	529	0.071664
2025-07-30 12:03:23	531	0.070023
2025-07-30 12:03:24	532	0.071992
2025-07-30 12:03:25	533	0.069038
2025-07-30 12:03:26	534	0.067724
2025-07-30 12:03:27	535	0.074619
2025-07-30 12:03:28	536	0.071007
2025-07-30 12:03:29	537	0.068053
2025-07-30 12:03:30	538	0.071992
2025-07-30 12:03:31	539	0.071992
2025-07-30 12:03:32	540	0.069366
2025-07-30 12:03:33	541	0.071992
2025-07-30 12:03:34	542	0.070023
2025-07-30 12:03:35	543	0.078558
2025-07-30 12:03:36	544	0.069694
2025-07-30 12:03:37	545	0.068709
2025-07-30 12:03:38	546	0.074619
2025-07-30 12:03:39	547	0.078558
2025-07-30 12:03:40	548	0.073962
2025-07-30 12:03:41	549	0.069038
2025-07-30 12:03:42	550	0.07429
2025-07-30 12:03:43	551	0.067724
2025-07-30 12:03:44	552	0.071336
2025-07-30 12:03:45	553	0.071336
2025-07-30 12:03:46	554	0.072977
2025-07-30 12:03:47	555	0.071992
2025-07-30 12:03:48	556	0.068053
2025-07-30 12:03:49	557	0.071007
2025-07-30 12:03:50	558	0.068709
2025-07-30 12:03:51	559	0.072977
2025-07-30 12:03:52	560	0.076589
2025-07-30 12:03:53	561	0.070351
2025-07-30 12:03:54	562	0.07626
2025-07-30 12:03:55	563	0.076917
2025-07-30 12:03:56	564	0.072321
2025-07-30 12:03:57	565	0.076589
2025-07-30 12:03:58	566	0.069366
2025-07-30 12:03:59	567	0.069366
2025-07-30 12:04:00	568	0.071664
2025-07-30 12:04:01	569	0.070679
2025-07-30 12:04:02	570	0.072977
2025-07-30 12:04:03	571	0.071336
2025-07-30 12:04:04	572	0.074619
2025-07-30 12:04:05	573	0.068381
2025-07-30 12:04:06	574	0.070679
2025-07-30 12:04:07	575	0.069366
2025-07-30 12:04:07	575	0.071336
2025-07-30 12:04:08	576	0.071992
2025-07-30 12:04:09	577	0.073634
2025-07-30 12:04:11	579	0.07429
2025-07-30 12:04:12	580	0.071992
2025-07-30 12:04:13	581	0.07823
2025-07-30 12:04:14	582	0.073634
2025-07-30 12:04:15	583	0.074947
2025-07-30 12:04:16	584	0.072649
2025-07-30 12:04:17	585	0.071336
2025-07-30 12:04:18	586	0.069366
2025-07-30 12:04:19	587	0.068709
2025-07-30 12:04:20	588	0.067068
2025-07-30 12:04:21	589	0.073634
2025-07-30 12:04:22	590	0.069694
2025-07-30 12:04:23	591	0.066411
2025-07-30 12:04:24	592	0.070679
2025-07-30 12:04:25	593	0.070023
2025-07-30 12:04:26	594	0.071007
2025-07-30 12:04:27	595	0.074947
2025-07-30 12:04:28	596	0.069366
2025-07-30 12:04:29	597	0.070679
2025-07-30 12:04:30	598	0.072321
2025-07-30 12:04:31	599	0.072321
2025-07-30 12:04:32	600	0.073306
2025-07-30 12:04:33	601	0.069366
2025-07-30 12:04:35	603	0.071992
2025-07-30 12:04:36	604	0.072649
2025-07-30 12:04:36	604	0.072649
2025-07-30 12:04:38	606	0.074947
2025-07-30 12:04:38	606	0.070023
2025-07-30 12:04:40	608	0.071336
2025-07-30 12:04:41	609	0.067724
2025-07-30 12:04:41	609	0.070023
2025-07-30 12:04:42	610	0.070351
2025-07-30 12:04:44	612	0.077902
2025-07-30 12:04:44	612	0.071336
2025-07-30 12:04:45	613	0.074947
2025-07-30 12:04:47	615	0.072321
2025-07-30 12:04:47	615	0.071336
2025-07-30 12:04:48	616	0.068709
2025-07-30 12:04:49	617	0.07626
2025-07-30 12:04:50	618	0.073962
2025-07-30 12:04:51	619	0.069038
2025-07-30 12:04:52	620	0.074947
2025-07-30 12:04:53	621	0.073306
2025-07-30 12:04:54	622	0.073634
2025-07-30 12:04:55	623	0.069694
2025-07-30 12:04:56	624	0.069038
2025-07-30 12:04:57	625	0.071664
2025-07-30 12:04:58	626	0.072977
2025-07-30 12:04:59	627	0.073306
2025-07-30 12:05:00	628	0.076589
2025-07-30 12:05:01	629	0.068709
2025-07-30 12:05:02	630	0.075604
2025-07-30 12:05:03	631	0.067396
2025-07-30 12:05:04	632	0.073962
2025-07-30 12:05:05	633	0.070351
2025-07-30 12:05:06	634	0.070023
2025-07-30 12:05:07	635	0.070351
2025-07-30 12:05:08	636	0.070351
2025-07-30 12:05:09	637	0.068709
2025-07-30 12:05:10	638	0.073634
2025-07-30 12:05:11	639	0.071664
2025-07-30 12:05:12	640	0.07429
2025-07-30 12:05:13	641	0.071992
2025-07-30 12:05:13	641	0.071336
2025-07-30 12:05:14	642	0.068381
2025-07-30 12:05:15	643	0.066083
2025-07-30 12:05:16	644	0.072977
2025-07-30 12:05:17	645	0.119924
2025-07-30 12:05:18	646	0.073634
2025-07-30 12:05:19	647	0.069366
2025-07-30 12:05:20	648	0.073306
2025-07-30 12:05:21	649	0.070351
2025-07-30 12:05:22	650	0.071007
2025-07-30 12:05:23	651	0.069366
2025-07-30 12:05:24	652	0.076589
2025-07-30 12:05:25	653	0.067724
2025-07-30 12:05:26	654	0.065755
2025-07-30 12:05:27	655	0.070023
2025-07-30 12:05:28	656	0.074947
2025-07-30 12:05:29	657	0.07823
2025-07-30 12:05:30	658	0.068053
2025-07-30 12:05:31	659	0.071664
2025-07-30 12:05:32	660	0.072649
2025-07-30 12:05:33	661	0.075275
2025-07-30 12:05:34	662	0.070351
2025-07-30 12:05:35	663	0.073634
2025-07-30 12:05:36	664	0.070023
2025-07-30 12:05:37	665	0.064441
2025-07-30 12:05:38	666	0.069038
2025-07-30 12:05:39	667	0.073962
2025-07-30 12:05:39	667	0.070679
2025-07-30 12:05:40	668	0.064113
2025-07-30 12:05:42	670	0.066083
2025-07-30 12:05:42	670	0.074619
2025-07-30 12:05:43	671	0.07429
2025-07-30 12:05:44	672	0.075604
2025-07-30 12:05:45	673	0.070351
2025-07-30 12:05:46	674	0.070023
2025-07-30 12:05:47	675	0.071007
2025-07-30 12:05:48	676	0.072977
2025-07-30 12:05:49	677	0.071336
2025-07-30 12:05:50	678	0.067396
2025-07-30 12:05:51	679	0.073634
2025-07-30 12:05:52	680	0.06477
2025-07-30 12:05:53	681	0.074947
2025-07-30 12:05:54	682	0.070351
2025-07-30 12:05:55	683	0.076589
2025-07-30 12:05:56	684	0.073634
2025-07-30 12:05:57	685	0.068053
2025-07-30 12:05:58	686	0.075275
2025-07-30 12:05:59	687	0.072321
2025-07-30 12:06:00	688	0.072649
2025-07-30 12:06:01	689	0.071664
2025-07-30 12:06:02	690	0.073962
2025-07-30 12:06:03	691	0.072649
2025-07-30 12:06:04	692	0.075275
2025-07-30 12:06:04	692	0.070351
2025-07-30 12:06:05	693	0.067396
2025-07-30 12:06:06	694	0.06674
2025-07-30 12:06:07	695	0.069038
2025-07-30 12:06:08	696	0.073634
2025-07-30 12:06:10	698	0.069366
2025-07-30 12:06:10	698	0.066083
2025-07-30 12:06:11	699	0.072977
2025-07-30 12:06:12	700	0.070023
2025-07-30 12:06:13	701	0.071336
2025-07-30 12:06:14	702	0.070679
2025-07-30 12:06:15	703	0.068709
2025-07-30 12:06:16	704	0.075604
2025-07-30 12:06:17	705	0.070351
2025-07-30 12:06:18	706	0.074619
2025-07-30 12:06:19	707	0.071007
2025-07-30 12:06:20	708	0.071992
2025-07-30 12:06:21	709	0.07429
2025-07-30 12:06:22	710	0.075932
2025-07-30 12:06:23	711	0.069038
2025-07-30 12:06:24	712	0.071336
2025-07-30 12:06:25	713	0.072649
2025-07-30 12:06:26	714	0.068709
2025-07-30 12:06:27	715	0.069366
2025-07-30 12:06:28	716	0.070679
2025-07-30 12:06:29	717	0.070679
2025-07-30 12:06:30	718	0.073634
2025-07-30 12:06:31	719	0.067396
2025-07-30 12:06:31	719	0.069038
2025-07-30 12:06:33	721	0.070023
2025-07-30 12:06:34	722	0.074619
2025-07-30 12:06:34	722	0.071664
2025-07-30 12:06:35	723	0.072649
2025-07-30 12:06:36	724	0.070351
2025-07-30 12:06:37	725	0.068381
2025-07-30 12:06:38	726	0.069366
2025-07-30 12:06:39	727	0.072977
2025-07-30 12:06:40	728	0.074619
2025-07-30 12:06:41	729	0.075275
2025-07-30 12:06:42	730	0.073306
2025-07-30 12:06:43	731	0.072321
2025-07-30 12:06:44	732	0.073962
2025-07-30 12:06:45	733	0.071336
2025-07-30 12:06:46	734	0.073306
2025-07-30 12:06:47	735	0.073634
2025-07-30 12:06:48	736	0.071007
2025-07-30 12:06:49	737	0.072977
2025-07-30 12:06:50	738	0.072977
2025-07-30 12:06:51	739	0.069038
2025-07-30 12:06:52	740	0.07626
2025-07-30 12:06:53	741	0.070679
2025-07-30 12:06:54	742	0.073306
2025-07-30 12:06:54	742	0.067724
2025-07-30 12:06:55	743	0.070023
2025-07-30 12:06:57	745	0.071007
2025-07-30 12:06:57	745	0.073634
2025-07-30 12:06:58	746	0.075932
2025-07-30 12:06:59	747	0.072977
2025-07-30 12:07:01	749	0.069038
2025-07-30 12:07:01	749	0.066083
2025-07-30 12:07:02	750	0.071007
2025-07-30 12:07:03	751	0.072649
2025-07-30 12:07:04	752	0.075275
2025-07-30 12:07:05	753	0.069694
2025-07-30 12:07:06	754	0.067724
2025-07-30 12:07:07	755	0.070679
2025-07-30 12:07:08	756	0.069038
2025-07-30 12:07:09	757	0.069694
2025-07-30 12:07:10	758	0.072977
2025-07-30 12:07:11	759	0.073962
2025-07-30 12:07:12	760	0.077573
2025-07-30 12:07:13	761	0.078558
2025-07-30 12:07:14	762	0.074619
2025-07-30 12:07:15	763	0.072649
2025-07-30 12:07:16	764	0.071992
2025-07-30 12:07:17	765	0.074619
2025-07-30 12:07:18	766	0.071992
2025-07-30 12:07:19	767	0.071992
2025-07-30 12:07:20	768	0.073962
2025-07-30 12:07:21	769	0.069694
2025-07-30 12:07:22	770	0.072977
2025-07-30 12:07:22	770	0.070351
2025-07-30 12:07:23	771	0.070023
2025-07-30 12:07:24	772	0.070351
2025-07-30 12:07:25	773	0.072321
2025-07-30 12:07:26	774	0.074947
2025-07-30 12:07:28	776	0.069038
2025-07-30 12:07:29	777	0.071992
2025-07-30 12:07:29	777	0.064113
2025-07-30 12:07:31	779	0.077573
2025-07-30 12:07:32	780	0.067396
2025-07-30 12:07:33	781	0.068053
2025-07-30 12:07:33	781	0.073306
2025-07-30 12:07:34	782	0.072977
2025-07-30 12:07:36	784	0.073306
2025-07-30 12:07:36	784	0.069366
2025-07-30 12:07:37	785	0.071336
2025-07-30 12:07:38	786	0.076917
2025-07-30 12:07:39	787	0.074619
2025-07-30 12:07:40	788	0.071664
2025-07-30 12:07:41	789	0.071664
2025-07-30 12:07:42	790	0.071336
2025-07-30 12:07:43	791	0.071664
2025-07-30 12:07:44	792	0.070023
2025-07-30 12:07:45	793	0.071007
2025-07-30 12:07:46	794	0.068709
2025-07-30 12:07:47	795	0.068709
2025-07-30 12:07:48	796	0.066411
2025-07-30 12:07:49	797	0.076589
2025-07-30 12:07:50	798	0.069038
2025-07-30 12:07:51	799	0.071664
2025-07-30 12:07:52	800	0.071007
2025-07-30 12:07:53	801	0.070023
2025-07-30 12:07:54	802	0.075275
2025-07-30 12:07:55	803	0.074947
2025-07-30 12:07:56	804	0.068709
2025-07-30 12:07:57	805	0.072321
2025-07-30 12:07:58	806	0.072977
2025-07-30 12:07:59	807	0.069694
2025-07-30 12:08:01	809	0.073962
2025-07-30 12:08:01	809	0.077573
2025-07-30 12:08:02	810	0.068709
2025-07-30 12:08:03	811	0.070351
2025-07-30 12:08:04	812	0.072321
2025-07-30 12:08:05	813	0.070679
2025-07-30 12:08:06	814	0.073634
2025-07-30 12:08:07	815	0.07429
2025-07-30 12:08:09	817	0.071336
2025-07-30 12:08:09	817	0.070679
2025-07-30 12:08:10	818	0.069366
2025-07-30 12:08:11	819	0.069038
2025-07-30 12:08:12	820	0.071664
2025-07-30 12:08:13	821	0.0802
2025-07-30 12:08:14	822	0.07429
2025-07-30 12:08:15	823	0.071992
2025-07-30 12:08:16	824	0.072977
2025-07-30 12:08:18	826	0.073962
2025-07-30 12:08:19	827	0.072321
2025-07-30 12:08:20	828	0.070023
2025-07-30 12:08:21	829	0.066411
2025-07-30 12:08:22	830	0.070023
2025-07-30 12:08:23	831	0.073306
2025-07-30 12:08:24	832	0.072649
2025-07-30 12:08:25	833	0.071664
2025-07-30 12:08:26	834	0.072649
2025-07-30 12:08:27	835	0.071992
2025-07-30 12:08:28	836	0.074947
2025-07-30 12:08:29	837	0.071007
2025-07-30 12:08:30	838	0.077902
2025-07-30 12:08:31	839	0.070679
2025-07-30 12:08:32	840	0.072321
2025-07-30 12:08:33	841	0.069694
2025-07-30 12:08:34	842	0.073634
2025-07-30 12:08:35	843	0.071007
2025-07-30 12:08:36	844	0.067724
2025-07-30 12:08:37	845	0.071664
2025-07-30 12:08:38	846	0.075275
2025-07-30 12:08:39	847	0.070679
2025-07-30 12:08:40	848	0.072977
2025-07-30 12:08:41	849	0.071007
2025-07-30 12:08:42	850	0.067396
2025-07-30 12:08:43	851	0.069038
2025-07-30 12:08:44	852	0.071992
2025-07-30 12:08:45	853	0.073962
2025-07-30 12:08:46	854	0.072977
2025-07-30 12:08:47	855	0.070351
2025-07-30 12:08:48	856	0.070351
2025-07-30 12:08:49	857	0.075275
2025-07-30 12:08:50	858	0.072649
2025-07-30 12:08:51	859	0.069366
2025-07-30 12:08:52	860	0.071992
2025-07-30 12:08:53	861	0.072977
2025-07-30 12:08:54	862	0.071336
2025-07-30 12:08:55	863	0.071664
2025-07-30 12:08:56	864	0.070679
2025-07-30 12:08:57	865	0.074619
2025-07-30 12:08:58	866	0.068709
2025-07-30 12:08:59	867	0.075604
2025-07-30 12:08:59	867	0.070023
2025-07-30 12:09:00	868	0.076589
2025-07-30 12:09:02	870	0.072321
2025-07-30 12:09:03	871	0.077573
2025-07-30 12:09:04	872	0.074947
2025-07-30 12:09:05	873	0.071992
2025-07-30 12:09:05	873	0.071007
2025-07-30 12:09:06	874	0.06674
2025-07-30 12:09:07	875	0.070023
2025-07-30 12:09:08	876	0.075275
2025-07-30 12:09:10	878	0.069366
2025-07-30 12:09:11	879	0.071007
2025-07-30 12:09:11	879	0.075604
2025-07-30 12:09:13	881	0.071992
2025-07-30 12:09:13	881	0.072321
2025-07-30 12:09:14	882	0.073634
2025-07-30 12:09:15	883	0.073634
2025-07-30 12:09:16	884	0.068381
2025-07-30 12:09:17	885	0.071007
2025-07-30 12:09:19	887	0.066411
2025-07-30 12:09:19	887	0.072977
2025-07-30 12:09:21	889	0.070023
2025-07-30 12:09:22	890	0.078558
2025-07-30 12:09:23	891	0.068053
2025-07-30 12:09:23	891	0.067396
2025-07-30 12:09:24	892	0.068053
2025-07-30 12:09:26	894	0.069694
2025-07-30 12:09:27	895	0.068381
2025-07-30 12:09:27	895	0.071664
2025-07-30 12:09:29	897	0.070023
2025-07-30 12:09:30	898	0.071336
2025-07-30 12:09:30	898	0.07626
2025-07-30 12:09:31	899	0.072977
2025-07-30 12:09:32	900	0.071992
2025-07-30 12:09:33	901	0.073634
2025-07-30 12:09:34	902	0.071664
2025-07-30 12:09:35	903	0.074619
2025-07-30 12:09:36	904	0.070023
2025-07-30 12:09:37	905	0.070679
2025-07-30 12:09:38	906	0.070023
2025-07-30 12:09:39	907	0.073306
2025-07-30 12:09:40	908	0.070351
2025-07-30 12:09:41	909	0.070351
2025-07-30 12:09:42	910	0.067724
2025-07-30 12:09:43	911	0.071992
2025-07-30 12:09:44	912	0.071336
2025-07-30 12:09:45	913	0.071336
2025-07-30 12:09:46	914	0.074619
2025-07-30 12:09:47	915	0.069038
2025-07-30 12:09:48	916	0.069694
2025-07-30 12:09:50	918	0.069038
2025-07-30 12:09:50	918	0.068381
2025-07-30 12:09:51	919	0.070351
2025-07-30 12:09:52	920	0.07626
2025-07-30 12:09:53	921	0.07429
2025-07-30 12:09:54	922	0.072321
2025-07-30 12:09:55	923	0.070679
2025-07-30 12:09:56	924	0.072649
2025-07-30 12:09:57	925	0.069366
2025-07-30 12:09:58	926	0.069366
2025-07-30 12:09:59	927	0.071007
2025-07-30 12:10:00	928	0.065755
2025-07-30 12:10:01	929	0.072321
2025-07-30 12:10:02	930	0.071007
2025-07-30 12:10:03	931	0.072977
2025-07-30 12:10:04	932	0.073962
2025-07-30 12:10:05	933	0.075932
2025-07-30 12:10:06	934	0.071664
2025-07-30 12:10:07	935	0.068381
2025-07-30 12:10:08	936	0.071336
2025-07-30 12:10:09	937	0.076917
2025-07-30 12:10:10	938	0.068053
2025-07-30 12:10:10	938	0.069366
2025-07-30 12:10:11	939	0.072321
2025-07-30 12:10:12	940	0.07626
2025-07-30 12:10:13	941	0.068053
2025-07-30 12:10:14	942	0.070351
2025-07-30 12:10:15	943	0.069366
2025-07-30 12:10:17	945	0.07626
2025-07-30 12:10:17	945	0.076589
2025-07-30 12:10:18	946	0.072977
2025-07-30 12:10:19	947	0.073634
2025-07-30 12:10:20	948	0.073306
2025-07-30 12:10:21	949	0.075275
2025-07-30 12:10:22	950	0.069366
2025-07-30 12:10:23	951	0.067396
2025-07-30 12:10:24	952	0.073306
2025-07-30 12:10:25	953	0.072977
2025-07-30 12:10:26	954	0.073306
2025-07-30 12:10:27	955	0.071336
2025-07-30 12:10:28	956	0.071336
2025-07-30 12:10:29	957	0.070023
2025-07-30 12:10:30	958	0.070023
2025-07-30 12:10:31	959	0.072977
2025-07-30 12:10:32	960	0.075275
2025-07-30 12:10:33	961	0.071664
2025-07-30 12:10:34	962	0.071992
2025-07-30 12:10:35	963	0.069694
2025-07-30 12:10:36	964	0.071007
2025-07-30 12:10:36	964	0.071007
2025-07-30 12:10:37	965	0.078558
2025-07-30 12:10:38	966	0.069366
2025-07-30 12:10:39	967	0.072649
2025-07-30 12:10:40	968	0.069366
2025-07-30 12:10:41	969	0.07429
2025-07-30 12:10:42	970	0.071007
2025-07-30 12:10:43	971	0.073306
2025-07-30 12:10:44	972	0.071336
2025-07-30 12:10:45	973	0.075275
2025-07-30 12:10:46	974	0.07429
2025-07-30 12:10:47	975	0.070679
2025-07-30 12:10:48	976	0.06674
2025-07-30 12:10:49	977	0.071336
2025-07-30 12:10:50	978	0.070023
2025-07-30 12:10:51	979	0.068709
2025-07-30 12:10:52	980	0.069366
2025-07-30 12:10:53	981	0.06674
2025-07-30 12:10:54	982	0.06674
2025-07-30 12:10:55	983	0.073306
2025-07-30 12:10:56	984	0.072321
2025-07-30 12:10:57	985	0.073634
2025-07-30 12:10:58	986	0.068381
2025-07-30 12:10:59	987	0.069038
2025-07-30 12:11:00	988	0.072321
2025-07-30 12:11:00	988	0.071664
2025-07-30 12:11:02	990	0.070679
2025-07-30 12:11:02	990	0.067724
2025-07-30 12:11:03	991	0.069038
2025-07-30 12:11:04	992	0.073962
2025-07-30 12:11:05	993	0.069366
2025-07-30 12:11:06	994	0.066411
2025-07-30 12:11:07	995	0.067068
2025-07-30 12:11:08	996	0.071007
2025-07-30 12:11:09	997	0.071664
2025-07-30 12:11:10	998	0.075932
2025-07-30 12:11:11	999	0.071336
2025-07-30 12:11:12	1000	0.066083
2025-07-30 12:11:13	1001	0.075275
2025-07-30 12:11:14	1002	0.07429
2025-07-30 12:11:15	1003	0.067724
2025-07-30 12:11:16	1004	0.073962
2025-07-30 12:11:17	1005	0.073634
2025-07-30 12:11:18	1006	0.06477
2025-07-30 12:11:19	1007	0.067724
2025-07-30 12:11:20	1008	0.072649
2025-07-30 12:11:21	1009	0.073634
2025-07-30 12:11:22	1010	0.070351
2025-07-30 12:11:23	1011	0.072649
2025-07-30 12:11:24	1012	0.068053
2025-07-30 12:11:25	1013	0.071664
2025-07-30 12:11:26	1014	0.070679
2025-07-30 12:11:26	1014	0.069366
2025-07-30 12:11:27	1015	0.073634
2025-07-30 12:11:29	1017	0.079543
2025-07-30 12:11:29	1017	0.082826
2025-07-30 12:11:30	1018	0.048026
2025-07-30 12:11:31	1019	0.034894
2025-07-30 12:11:32	1020	0.052951
2025-07-30 12:11:33	1021	0.071664
2025-07-30 12:11:34	1022	0.084796
2025-07-30 12:11:35	1023	0.092347
2025-07-30 12:11:36	1024	0.085453
2025-07-30 12:11:37	1025	0.074619
2025-07-30 12:11:38	1026	0.069694
2025-07-30 12:11:39	1027	0.093988
2025-07-30 12:11:40	1028	0.096615
2025-07-30 12:11:41	1029	0.096943
2025-07-30 12:11:42	1030	0.081841
2025-07-30 12:11:43	1031	0.066411
2025-07-30 12:11:44	1032	0.057875
2025-07-30 12:11:45	1033	0.04934
2025-07-30 12:11:46	1034	0.052951
2025-07-30 12:11:47	1035	0.058204
2025-07-30 12:11:48	1036	0.056234
2025-07-30 12:11:49	1037	0.067068
2025-07-30 12:11:50	1038	0.065426
2025-07-30 12:11:50	1038	0.071992
2025-07-30 12:11:51	1039	0.073962
2025-07-30 12:11:53	1041	0.071007
2025-07-30 12:11:54	1042	0.072977
2025-07-30 12:11:55	1043	0.071992
2025-07-30 12:11:56	1044	0.069694
2025-07-30 12:11:57	1045	0.07429
2025-07-30 12:11:57	1045	0.074947
2025-07-30 12:11:59	1047	0.073962
2025-07-30 12:12:00	1048	0.070351
2025-07-30 12:12:01	1049	0.070023
2025-07-30 12:12:02	1050	0.069366
2025-07-30 12:12:03	1051	0.073306
2025-07-30 12:12:04	1052	0.075275
2025-07-30 12:12:05	1053	0.071992
2025-07-30 12:12:06	1054	0.070679
2025-07-30 12:12:07	1055	0.072977
2025-07-30 12:12:08	1056	0.070023
2025-07-30 12:12:08	1056	0.072321
2025-07-30 12:12:09	1057	0.072649
2025-07-30 12:12:11	1059	0.072977
2025-07-30 12:12:11	1059	0.071992
2025-07-30 12:12:12	1060	0.073306
2025-07-30 12:12:13	1061	0.075275
2025-07-30 12:12:14	1062	0.072977
2025-07-30 12:12:15	1063	0.075275
2025-07-30 12:12:16	1064	0.073962
2025-07-30 12:12:17	1065	0.069366
2025-07-30 12:12:18	1066	0.071007
2025-07-30 12:12:19	1067	0.073634
2025-07-30 12:12:20	1068	0.069694
2025-07-30 12:12:21	1069	0.073634
2025-07-30 12:12:22	1070	0.068709
2025-07-30 12:12:23	1071	0.071664
2025-07-30 12:12:24	1072	0.071992
2025-07-30 12:12:25	1073	0.071336
2025-07-30 12:12:26	1074	0.071336
2025-07-30 12:12:27	1075	0.071992
2025-07-30 12:12:28	1076	0.067396
2025-07-30 12:12:29	1077	0.069694
2025-07-30 12:12:30	1078	0.073962
2025-07-30 12:12:31	1079	0.072321
2025-07-30 12:12:32	1080	0.076589
2025-07-30 12:12:33	1081	0.070679
2025-07-30 12:12:33	1081	0.072977
2025-07-30 12:12:35	1083	0.07429
2025-07-30 12:12:36	1084	0.07429
2025-07-30 12:12:37	1085	0.069366
2025-07-30 12:12:38	1086	0.073306
2025-07-30 12:12:39	1087	0.075604
2025-07-30 12:12:40	1088	0.07823
2025-07-30 12:12:40	1088	0.078887
2025-07-30 12:12:41	1089	0.084468
2025-07-30 12:12:43	1091	0.085124
2025-07-30 12:12:44	1092	0.079872
2025-07-30 12:12:45	1093	0.083155
2025-07-30 12:12:46	1094	0.082826
2025-07-30 12:12:47	1095	0.081841
2025-07-30 12:12:48	1096	0.072649
2025-07-30 12:12:49	1097	0.071336
2025-07-30 12:12:50	1098	0.065755
2025-07-30 12:12:51	1099	0.063457
2025-07-30 12:12:52	1100	0.063457
2025-07-30 12:12:53	1101	0.062472
2025-07-30 12:12:55	1103	0.063785
2025-07-30 12:12:56	1104	0.059845
2025-07-30 12:12:57	1105	0.0628
2025-07-30 12:12:58	1106	0.065755
2025-07-30 12:12:59	1107	0.067724
2025-07-30 12:13:00	1108	0.067724
2025-07-30 12:13:01	1109	0.071992
2025-07-30 12:13:02	1110	0.071007
2025-07-30 12:13:03	1111	0.070023
2025-07-30 12:13:04	1112	0.071992
2025-07-30 12:13:05	1113	0.075275
2025-07-30 12:13:06	1114	0.070679
2025-07-30 12:13:07	1115	0.073306
2025-07-30 12:13:08	1116	0.071992
2025-07-30 12:13:09	1117	0.07429
2025-07-30 12:13:10	1118	0.072649
2025-07-30 12:13:11	1119	0.071992
2025-07-30 12:13:12	1120	0.071336
2025-07-30 12:13:13	1121	0.070351
2025-07-30 12:13:14	1122	0.073634
2025-07-30 12:13:15	1123	0.072649
2025-07-30 12:13:16	1124	0.072321
2025-07-30 12:13:17	1125	0.076589
2025-07-30 12:13:18	1126	0.074947
2025-07-30 12:13:19	1127	0.070351
2025-07-30 12:13:20	1128	0.075932
2025-07-30 12:13:21	1129	0.069694
2025-07-30 12:13:22	1130	0.070351
2025-07-30 12:13:23	1131	0.071992
2025-07-30 12:13:24	1132	0.07626
2025-07-30 12:13:25	1133	0.071664
2025-07-30 12:13:26	1134	0.070023
2025-07-30 12:13:27	1135	0.075604
2025-07-30 12:13:28	1136	0.073962
2025-07-30 12:13:29	1137	0.071007
2025-07-30 12:13:30	1138	0.072977
2025-07-30 12:13:31	1139	0.074619
2025-07-30 12:13:32	1140	0.071007
2025-07-30 12:13:33	1141	0.075275
2025-07-30 12:13:34	1142	0.073634
2025-07-30 12:13:35	1143	0.074947
2025-07-30 12:13:36	1144	0.071336
2025-07-30 12:13:37	1145	0.074947
2025-07-30 12:13:38	1146	0.070679
2025-07-30 12:13:39	1147	0.071007
2025-07-30 12:13:40	1148	0.077573
2025-07-30 12:13:41	1149	0.075275
2025-07-30 12:13:42	1150	0.072321
2025-07-30 12:13:43	1151	0.067396
2025-07-30 12:13:44	1152	0.072321
2025-07-30 12:13:45	1153	0.075275
2025-07-30 12:13:46	1154	0.070023
2025-07-30 12:13:47	1155	0.071992
2025-07-30 12:13:48	1156	0.070023
2025-07-30 12:13:49	1157	0.072321
2025-07-30 12:13:50	1158	0.07429
2025-07-30 12:13:51	1159	0.07429
2025-07-30 12:13:52	1160	0.075275
2025-07-30 12:13:53	1161	0.066411
2025-07-30 12:13:54	1162	0.074619
2025-07-30 12:13:55	1163	0.069038
2025-07-30 12:13:56	1164	0.070023
2025-07-30 12:13:57	1165	0.073306
2025-07-30 12:13:58	1166	0.069694
2025-07-30 12:13:59	1167	0.071664
2025-07-30 12:14:00	1168	0.069366
2025-07-30 12:14:01	1169	0.069366
2025-07-30 12:14:02	1170	0.071664
2025-07-30 12:14:03	1171	0.077902
2025-07-30 12:14:04	1172	0.072977
2025-07-30 12:14:05	1173	0.073962
2025-07-30 12:14:06	1174	0.070679
2025-07-30 12:14:08	1176	0.071664
2025-07-30 12:14:09	1177	0.069366
2025-07-30 12:14:09	1177	0.069366
2025-07-30 12:14:10	1178	0.069366
2025-07-30 12:14:11	1179	0.07626
2025-07-30 12:14:12	1180	0.070679
2025-07-30 12:14:13	1181	0.068381
2025-07-30 12:14:14	1182	0.071992
2025-07-30 12:14:15	1183	0.075604
2025-07-30 12:14:16	1184	0.072649
2025-07-30 12:14:17	1185	0.070679
2025-07-30 12:14:18	1186	0.07429
2025-07-30 12:14:19	1187	0.072649
2025-07-30 12:14:20	1188	0.075275
2025-07-30 12:14:21	1189	0.072977
2025-07-30 12:14:22	1190	0.074619
2025-07-30 12:14:23	1191	0.067724
2025-07-30 12:14:24	1192	0.073634
2025-07-30 12:14:25	1193	0.072321
2025-07-30 12:14:26	1194	0.069366
2025-07-30 12:14:27	1195	0.072649
2025-07-30 12:14:28	1196	0.07626
2025-07-30 12:14:30	1198	0.071336
2025-07-30 12:14:30	1198	0.071664
2025-07-30 12:14:31	1199	0.073306
2025-07-30 12:14:32	1200	0.071664
2025-07-30 12:14:33	1201	0.074619
2025-07-30 12:14:34	1202	0.071992
2025-07-30 12:14:35	1203	0.071664
2025-07-30 12:14:36	1204	0.077245
2025-07-30 12:14:37	1205	0.068709
2025-07-30 12:14:38	1206	0.072321
2025-07-30 12:14:39	1207	0.071007
2025-07-30 12:14:40	1208	0.075604
2025-07-30 12:14:41	1209	0.074947
2025-07-30 12:14:42	1210	0.07626
2025-07-30 12:14:43	1211	0.072977
2025-07-30 12:14:44	1212	0.074947
2025-07-30 12:14:45	1213	0.07429
2025-07-30 12:14:46	1214	0.071992
2025-07-30 12:14:47	1215	0.07429
2025-07-30 12:14:47	1215	0.072321
2025-07-30 12:14:49	1217	0.074619
2025-07-30 12:14:50	1218	0.072977
2025-07-30 12:14:51	1219	0.071336
2025-07-30 12:14:51	1219	0.076589
2025-07-30 12:14:52	1220	0.079872
2025-07-30 12:14:53	1221	0.071007
2025-07-30 12:14:54	1222	0.066411
2025-07-30 12:14:55	1223	0.072649
2025-07-30 12:14:56	1224	0.077245
2025-07-30 12:14:57	1225	0.070679
2025-07-30 12:14:58	1226	0.071992
2025-07-30 12:14:59	1227	0.075275
2025-07-30 12:15:00	1228	0.071007
2025-07-30 12:15:01	1229	0.073634
2025-07-30 12:15:03	1231	0.071664
2025-07-30 12:15:03	1231	0.069038
2025-07-30 12:15:04	1232	0.072977
2025-07-30 12:15:05	1233	0.071336
2025-07-30 12:15:06	1234	0.073634
2025-07-30 12:15:07	1235	0.071336
2025-07-30 12:15:08	1236	0.074947
2025-07-30 12:15:09	1237	0.074947
2025-07-30 12:15:10	1238	0.075604
2025-07-30 12:15:11	1239	0.068709
2025-07-30 12:15:12	1240	0.075275
2025-07-30 12:15:13	1241	0.073634
2025-07-30 12:15:14	1242	0.072649
2025-07-30 12:15:15	1243	0.074619
2025-07-30 12:15:16	1244	0.069366
2025-07-30 12:15:17	1245	0.077902
2025-07-30 12:15:18	1246	0.072977
2025-07-30 12:15:19	1247	0.07429
2025-07-30 12:15:20	1248	0.071992
2025-07-30 12:15:21	1249	0.078887
2025-07-30 12:15:22	1250	0.089064
2025-07-30 12:15:23	1251	0.09169
2025-07-30 12:15:24	1252	0.09957

## Sheet: Pressure Data
dateTime	Relative time	G1	G2	G4	G5
2025-07-30 11:52:26	0	6.11e-06	0.0001	0.0001	-0.015035
2025-07-30 11:52:27	1	6.11e-06	0.0001	0.0001	-0.023789
2025-07-30 11:52:28	2	6.11e-06	0.0001	0.0001	-0.028166
2025-07-30 11:52:28	2	6.11e-06	0.0001	0.0001	-0.019412
2025-07-30 11:52:29	3	6.12e-06	0.0001	0.0001	-0.028166
2025-07-30 11:52:30	4	6.11e-06	0.0001	0.0001	-0.023789
2025-07-30 11:52:31	5	6.11e-06	0.0001	0.0001	-0.028166
2025-07-30 11:52:32	6	6.12e-06	0.0001	0.0001	-0.015035
2025-07-30 11:52:33	7	6.11e-06	0.0001	0.0001	-0.032543
2025-07-30 11:52:34	8	6.11e-06	0.0001	0.0001	-0.028166
2025-07-30 11:52:35	9	6.12e-06	0.0001	0.0001	-0.023789
2025-07-30 11:52:36	10	6.12e-06	0.0001	0.0001	-0.023789
2025-07-30 11:52:37	11	6.11e-06	0.0001	0.0001	-0.023789
2025-07-30 11:52:38	12	6.11e-06	0.0001	0.0001	-0.019412
2025-07-30 11:52:39	13	6.11e-06	0.0001	0.0001	-0.028166
2025-07-30 11:52:40	14	6.11e-06	0.0001	0.0001	-0.032543
2025-07-30 11:52:41	15	6.12e-06	0.0001	0.0001	-0.023789
2025-07-30 11:52:42	16	6.12e-06	0.0001	0.0001	-0.010658
2025-07-30 11:52:43	17	6.12e-06	0.0001	0.0001	-0.010658
2025-07-30 11:52:44	18	6.11e-06	0.0001	0.0001	-0.032543
2025-07-30 11:52:45	19	6.11e-06	0.0001	0.0001	-0.015035
2025-07-30 11:52:46	20	6.11e-06	0.0001	0.0001	-0.015035
2025-07-30 11:52:47	21	6.11e-06	0.0001	0.0001	-0.03692
2025-07-30 11:52:48	22	6.11e-06	0.0001	0.0001	-0.023789
2025-07-30 11:52:49	23	6.11e-06	0.0001	0.0001	-0.019412
2025-07-30 11:52:50	24	6.12e-06	0.0001	0.0001	-0.032543
2025-07-30 11:52:51	25	6.12e-06	0.0001	0.0001	-0.015035
2025-07-30 11:52:52	26	6.12e-06	0.0001	0.0001	-0.019412
2025-07-30 11:52:53	27	6.11e-06	0.0001	0.0001	-0.015035
2025-07-30 11:52:53	27	6.11e-06	0.0001	0.0001	-0.028166
2025-07-30 11:52:54	28	6.11e-06	0.0001	0.0001	-0.023789
2025-07-30 11:52:55	29	6.12e-06	0.0001	0.0001	-0.028166
2025-07-30 11:52:56	30	6.12e-06	0.0001	0.0001	-0.023789
2025-07-30 11:52:57	31	6.11e-06	0.0001	0.0001	-0.028166
2025-07-30 11:52:58	32	6.12e-06	0.0001	0.0001	-0.032543
2025-07-30 11:52:59	33	6.12e-06	0.0001	0.0001	-0.03692
2025-07-30 11:53:00	34	6.11e-06	0.0001	0.0001	-0.015035
2025-07-30 11:53:01	35	6.11e-06	0.0001	0.0001	-0.028166
2025-07-30 11:53:02	36	6.11e-06	0.0001	0.0001	-0.032543
2025-07-30 11:53:03	37	6.12e-06	0.0001	0.0001	-0.019412
2025-07-30 11:53:04	38	6.12e-06	0.0001	0.0001	-0.032543
2025-07-30 11:53:05	39	6.12e-06	0.0001	0.0001	-0.032543
2025-07-30 11:53:06	40	6.12e-06	0.0001	0.0001	-0.015035
2025-07-30 11:53:07	41	6.11e-06	0.0001	0.0001	-0.028166
2025-07-30 11:53:08	42	6.12e-06	0.0001	0.0001	-0.015035
2025-07-30 11:53:09	43	6.11e-06	0.0001	0.0001	-0.028166
2025-07-30 11:53:10	44	6.11e-06	0.0001	0.0001	-0.019412
2025-07-30 11:53:11	45	6.11e-06	0.0001	0.0001	-0.028166
2025-07-30 11:53:12	46	6.12e-06	0.0001	0.0001	-0.015035
2025-07-30 11:53:13	47	6.11e-06	0.0001	0.0001	-0.028166
2025-07-30 11:53:14	48	6.11e-06	0.0001	0.0001	-0.028166
2025-07-30 11:53:15	49	6.11e-06	0.0001	0.0001	-0.023789
2025-07-30 11:53:16	50	6.11e-06	0.0001	0.0001	-0.028166
2025-07-30 11:53:17	51	6.11e-06	0.0001	0.0001	-0.032543
2025-07-30 11:53:18	52	6.11e-06	0.0001	0.0001	-0.028166
2025-07-30 11:53:19	53	6.12e-06	0.0001	0.0001	-0.019412
2025-07-30 11:53:20	54	6.11e-06	0.0001	0.0001	-0.032543
2025-07-30 11:53:21	55	6.11e-06	0.0001	0.0001	-0.019412
2025-07-30 11:53:22	56	6.11e-06	0.0001	0.0001	-0.019412
2025-07-30 11:53:23	57	6.12e-06	0.0001	0.0001	-0.028166
2025-07-30 11:53:24	58	6.12e-06	0.0001	0.0001	-0.023789
2025-07-30 11:53:25	59	6.12e-06	0.0001	0.0001	-0.03692
2025-07-30 11:53:26	60	6.12e-06	0.0001	0.0001	-0.028166
2025-07-30 11:53:27	61	6.12e-06	0.0001	0.0001	-0.023789
2025-07-30 11:53:28	62	6.11e-06	0.0001	0.0001	-0.028166
2025-07-30 11:53:29	63	6.12e-06	0.0001	0.0001	-0.023789
2025-07-30 11:53:30	64	6.11e-06	0.0001	0.0001	-0.006281
2025-07-30 11:53:31	65	6.12e-06	0.0001	0.0001	-0.015035
2025-07-30 11:53:32	66	6.12e-06	0.0001	0.0001	-0.015035
2025-07-30 11:53:33	67	6.11e-06	0.0001	0.0001	-0.023789
2025-07-30 11:53:34	68	6.12e-06	0.0001	0.0001	-0.023789
2025-07-30 11:53:35	69	6.12e-06	0.0001	0.0001	-0.019412
2025-07-30 11:53:36	70	6.11e-06	0.0001	0.0001	-0.028166
2025-07-30 11:53:37	71	6.11e-06	0.0001	0.0001	-0.010658
2025-07-30 11:53:38	72	6.11e-06	0.0001	0.0001	-0.032543
2025-07-30 11:53:39	73	6.11e-06	0.0001	0.0001	-0.010658
2025-07-30 11:53:40	74	6.11e-06	0.0001	0.0001	-0.03692
2025-07-30 11:53:41	75	6.11e-06	0.0001	0.0001	-0.015035
2025-07-30 11:53:42	76	6.12e-06	0.0001	0.0001	-0.023789
2025-07-30 11:53:43	77	6.11e-06	0.0001	0.0001	-0.019412
2025-07-30 11:53:44	78	6.12e-06	0.0001	0.0001	-0.019412
2025-07-30 11:53:45	79	6.11e-06	0.0001	0.0001	-0.03692
2025-07-30 11:53:46	80	6.11e-06	0.0001	0.0001	-0.032543
2025-07-30 11:53:47	81	6.12e-06	0.0001	0.0001	-0.023789
2025-07-30 11:53:48	82	6.11e-06	0.0001	0.0001	-0.03692
2025-07-30 11:53:49	83	6.12e-06	0.0001	0.0001	-0.028166
2025-07-30 11:53:50	84	6.12e-06	0.0001	0.0001	-0.023789
2025-07-30 11:53:51	85	6.11e-06	0.0001	0.0001	-0.028166
2025-07-30 11:53:52	86	6.12e-06	0.0001	0.0001	-0.023789
2025-07-30 11:53:53	87	6.11e-06	0.0001	0.0001	-0.023789
2025-07-30 11:53:54	88	6.11e-06	0.0001	0.0001	-0.028166
2025-07-30 11:53:55	89	6.12e-06	0.0001	0.0001	-0.03692
2025-07-30 11:53:56	90	6.11e-06	0.0001	0.0001	-0.019412
2025-07-30 11:53:57	91	6.11e-06	0.0001	0.0001	-0.032543
2025-07-30 11:53:58	92	6.11e-06	0.0001	0.0001	-0.023789
2025-07-30 11:53:59	93	6.12e-06	0.0001	0.0001	-0.028166
2025-07-30 11:54:00	94	6.12e-06	0.0001	0.0001	-0.032543
2025-07-30 11:54:01	95	6.12e-06	0.0001	0.0001	-0.019412
2025-07-30 11:54:02	96	6.12e-06	0.0001	0.0001	-0.023789
2025-07-30 11:54:03	97	6.11e-06	0.0001	0.0001	-0.03692
2025-07-30 11:54:04	98	6.12e-06	0.0001	0.0001	-0.019412
2025-07-30 11:54:05	99	6.12e-06	0.0001	0.0001	-0.041297
2025-07-30 11:54:06	100	6.11e-06	0.0001	0.0001	-0.023789
2025-07-30 11:54:07	101	6.12e-06	0.0001	0.0001	-0.03692
2025-07-30 11:54:08	102	6.11e-06	0.0001	0.0001	-0.028166
2025-07-30 11:54:10	104	6.12e-06	0.0001	0.0001	-0.023789
2025-07-30 11:54:11	105	6.12e-06	0.0001	0.0001	-0.028166
2025-07-30 11:54:12	106	6.11e-06	0.0001	0.0001	-0.015035
2025-07-30 11:54:13	107	6.12e-06	0.0001	0.0001	-0.023789
2025-07-30 11:54:14	108	6.12e-06	0.0001	0.0001	-0.032543
2025-07-30 11:54:15	109	6.12e-06	0.0001	0.0001	-0.019412
2025-07-30 11:54:16	110	6.12e-06	0.0001	0.0001	-0.023789
2025-07-30 11:54:17	111	6.11e-06	0.0001	0.0001	-0.032543
2025-07-30 11:54:18	112	6.11e-06	0.0001	0.0001	-0.032543
2025-07-30 11:54:19	113	6.12e-06	0.0001	0.0001	-0.028166
2025-07-30 11:54:20	114	6.11e-06	0.0001	0.0001	-0.032543
2025-07-30 11:54:21	115	6.11e-06	0.0001	0.0001	-0.028166
2025-07-30 11:54:22	116	6.11e-06	0.0001	0.0001	-0.001904
2025-07-30 11:54:23	117	6.11e-06	0.0001	0.0001	-0.032543
2025-07-30 11:54:24	118	6.09e-06	0.0001	0.0001	-0.010658
2025-07-30 11:54:25	119	6.09e-06	0.0001	0.0001	-0.041297
2025-07-30 11:54:26	120	6.11e-06	0.0001	0.0001	-0.028166
2025-07-30 11:54:27	121	6.11e-06	0.0001	0.0001	-0.03692
2025-07-30 11:54:28	122	6.09e-06	0.0001	0.0001	-0.028166
2025-07-30 11:54:29	123	6.07e-06	0.0001	0.0001	-0.041297
2025-07-30 11:54:30	124	6.11e-06	0.0001	0.0001	-0.019412
2025-07-30 11:54:31	125	6.11e-06	0.0001	0.0001	-0.023789
2025-07-30 11:54:32	126	6.09e-06	0.0001	0.0001	-0.028166
2025-07-30 11:54:33	127	6.11e-06	0.0001	0.0001	-0.023789
2025-07-30 11:54:34	128	6.07e-06	0.0001	0.0001	-0.023789
2025-07-30 11:54:35	129	6.05e-06	0.0001	0.0001	-0.023789
2025-07-30 11:54:36	130	6.01e-06	0.0001	0.0001	-0.015035
2025-07-30 11:54:37	131	6.01e-06	0.0001	0.0001	-0.023789
2025-07-30 11:54:38	132	6.01e-06	0.0001	0.0001	-0.019412
2025-07-30 11:54:39	133	6.01e-06	0.0001	0.0001	-0.028166
2025-07-30 11:54:40	134	6.01e-06	0.0001	0.0001	-0.023789
2025-07-30 11:54:41	135	6.01e-06	0.0001	0.0001	-0.019412
2025-07-30 11:54:42	136	6.03e-06	0.0001	0.0001	-0.032543
2025-07-30 11:54:43	137	6.01e-06	0.0001	0.0001	-0.015035
2025-07-30 11:54:44	138	6.01e-06	0.0001	0.0001	-0.023789
2025-07-30 11:54:45	139	6.01e-06	0.0001	0.0001	-0.023789
2025-07-30 11:54:46	140	6.01e-06	0.0001	0.0001	-0.032543
2025-07-30 11:54:47	141	6.01e-06	0.0001	0.0001	-0.023789
2025-07-30 11:54:48	142	6.01e-06	0.0001	0.0001	-0.023789
2025-07-30 11:54:49	143	6.01e-06	0.0001	0.0001	-0.019412
2025-07-30 11:54:50	144	6.01e-06	0.0001	0.0001	-0.019412
2025-07-30 11:54:51	145	6.01e-06	0.0001	0.0001	-0.010658
2025-07-30 11:54:52	146	6.01e-06	0.0001	0.0001	-0.032543
2025-07-30 11:54:53	147	6.01e-06	0.0001	0.0001	-0.001904
2025-07-30 11:54:54	148	6.01e-06	0.0001	0.0001	-0.032543
2025-07-30 11:54:55	149	6.01e-06	0.0001	0.0001	-0.028166
2025-07-30 11:54:56	150	6.01e-06	0.0001	0.0001	-0.023789
2025-07-30 11:54:57	151	6.01e-06	0.0001	0.0001	-0.03692
2025-07-30 11:54:58	152	6.01e-06	0.0001	0.0001	-0.032543
2025-07-30 11:54:59	153	6.01e-06	0.0001	0.0001	-0.019412
2025-07-30 11:55:00	154	6.01e-06	0.0001	0.0001	-0.023789
2025-07-30 11:55:01	155	6.01e-06	0.0001	0.0001	-0.023789
2025-07-30 11:55:02	156	6.01e-06	0.0001	0.0001	-0.028166
2025-07-30 11:55:03	157	6.01e-06	0.0001	0.0001	-0.023789
2025-07-30 11:55:04	158	6.01e-06	0.0001	0.0001	-0.019412
2025-07-30 11:55:05	159	6.01e-06	0.0001	0.0001	-0.023789
2025-07-30 11:55:06	160	6.01e-06	0.0001	0.0001	-0.015035
2025-07-30 11:55:07	161	6.01e-06	0.0001	0.0001	-0.032543
2025-07-30 11:55:08	162	6.01e-06	0.0001	0.0001	-0.03692
2025-07-30 11:55:09	163	6.01e-06	0.0001	0.0001	-0.019412
2025-07-30 11:55:10	164	6.03e-06	0.0001	0.0001	-0.032543
2025-07-30 11:55:11	165	6.01e-06	0.0001	0.0001	-0.023789
2025-07-30 11:55:12	166	6.01e-06	0.0001	0.0001	-0.032543
2025-07-30 11:55:13	167	6.01e-06	0.0001	0.0001	-0.019412
2025-07-30 11:55:14	168	6.01e-06	0.0001	0.0001	-0.032543
2025-07-30 11:55:15	169	6.01e-06	0.0001	0.0001	-0.023789
2025-07-30 11:55:16	170	6.01e-06	0.0001	0.0001	-0.019412
2025-07-30 11:55:17	171	6.01e-06	0.0001	0.0001	-0.015035
2025-07-30 11:55:18	172	6.01e-06	0.0001	0.0001	-0.028166
2025-07-30 11:55:19	173	6.01e-06	0.0001	0.0001	-0.015035
2025-07-30 11:55:20	174	6.01e-06	0.0001	0.0001	-0.023789
2025-07-30 11:55:21	175	6.01e-06	0.0001	0.0001	-0.028166
2025-07-30 11:55:22	176	6.01e-06	0.0001	0.0001	-0.023789
2025-07-30 11:55:23	177	6.01e-06	0.0001	0.0001	-0.028166
2025-07-30 11:55:24	178	6.01e-06	0.0001	0.0001	-0.023789
2025-07-30 11:55:25	179	6.01e-06	0.0001	0.0001	-0.028166
2025-07-30 11:55:26	180	6.01e-06	0.0001	0.0001	-0.03692
2025-07-30 11:55:27	181	5.99e-06	0.0001	0.0001	-0.015035
2025-07-30 11:55:28	182	5.99e-06	0.0001	0.0001	-0.019412
2025-07-30 11:55:29	183	6.01e-06	0.0001	0.0001	-0.028166
2025-07-30 11:55:30	184	6.01e-06	0.0001	0.0001	-0.041297
2025-07-30 11:55:31	185	6.01e-06	0.0001	0.0001	-0.028166
2025-07-30 11:55:32	186	6.01e-06	0.0001	0.0001	-0.032543
2025-07-30 11:55:33	187	6.01e-06	0.0001	0.0001	-0.023789
2025-07-30 11:55:34	188	6.01e-06	0.0001	0.0001	-0.023789
2025-07-30 11:55:34	188	6.01e-06	0.0001	0.0001	-0.028166
2025-07-30 11:55:35	189	6.01e-06	0.0001	0.0001	-0.010658
2025-07-30 11:55:36	190	5.99e-06	0.0001	0.0001	-0.019412
2025-07-30 11:55:37	191	6.01e-06	0.0001	0.0001	-0.03692
2025-07-30 11:55:38	192	6.01e-06	0.0001	0.0001	-0.010658
2025-07-30 11:55:39	193	6.01e-06	0.0001	0.0001	-0.028166
2025-07-30 11:55:41	195	6.01e-06	0.0001	0.0001	-0.019412
2025-07-30 11:55:42	196	6.01e-06	0.0001	0.0001	-0.032543
2025-07-30 11:55:42	196	6.01e-06	0.0001	0.0001	-0.028166
2025-07-30 11:55:43	197	6.01e-06	0.0001	0.0001	-0.023789
2025-07-30 11:55:44	198	6.01e-06	0.0001	0.0001	-0.028166
2025-07-30 11:55:45	199	6.01e-06	0.0001	0.0001	-0.03692
2025-07-30 11:55:47	201	6.01e-06	0.0001	0.0001	-0.03692
2025-07-30 11:55:48	202	6.01e-06	0.0001	0.0001	-0.028166
2025-07-30 11:55:49	203	6.01e-06	0.0001	0.0001	-0.032543
2025-07-30 11:55:50	204	6.01e-06	0.0001	0.0001	-0.023789
2025-07-30 11:55:50	204	6.01e-06	0.0001	0.0001	-0.028166
2025-07-30 11:55:52	206	6.01e-06	0.0001	0.0001	-0.028166
2025-07-30 11:55:52	206	6.01e-06	0.0001	0.0001	-0.015035
2025-07-30 11:55:53	207	6.01e-06	0.0001	0.0001	-0.023789
2025-07-30 11:55:55	209	6.01e-06	0.0001	0.0001	-0.015035
2025-07-30 11:55:56	210	6.01e-06	0.0001	0.0001	-0.028166
2025-07-30 11:55:57	211	6.01e-06	0.0001	0.0001	-0.028166
2025-07-30 11:55:58	212	6.01e-06	0.0001	0.0001	-0.032543
2025-07-30 11:55:58	212	6.01e-06	0.0001	0.0001	-0.023789
2025-07-30 11:56:00	214	6.01e-06	0.0001	0.0001	-0.023789
2025-07-30 11:56:00	214	6.01e-06	0.0001	0.0001	-0.019412
2025-07-30 11:56:01	215	6.01e-06	0.0001	0.0001	-0.028166
2025-07-30 11:56:02	216	6.01e-06	0.0001	0.0001	-0.028166
2025-07-30 11:56:03	217	6.01e-06	0.0001	0.0001	-0.028166
2025-07-30 11:56:04	218	6.01e-06	0.0001	0.0001	-0.03692
2025-07-30 11:56:05	219	6.01e-06	0.0001	0.0001	-0.015035
2025-07-30 11:56:06	220	6.01e-06	0.0001	0.0001	-0.023789
2025-07-30 11:56:07	221	6.01e-06	0.0001	0.0001	-0.03692
2025-07-30 11:56:08	222	6.01e-06	0.0001	0.0001	-0.023789
2025-07-30 11:56:09	223	6.01e-06	0.0001	0.0001	-0.028166
2025-07-30 11:56:10	224	6.01e-06	0.0001	0.0001	-0.032543
2025-07-30 11:56:11	225	6.01e-06	0.0001	0.0001	-0.028166
2025-07-30 11:56:12	226	6.01e-06	0.0001	0.0001	-0.019412
2025-07-30 11:56:13	227	6.01e-06	0.0001	0.0001	-0.023789
2025-07-30 11:56:14	228	6.01e-06	0.0001	0.0001	-0.032543
2025-07-30 11:56:15	229	6.01e-06	0.0001	0.0001	-0.015035
2025-07-30 11:56:16	230	6.01e-06	0.0001	0.0001	-0.019412
2025-07-30 11:56:17	231	6.01e-06	0.0001	0.0001	-0.023789
2025-07-30 11:56:18	232	6.01e-06	0.0001	0.0001	-0.03692
2025-07-30 11:56:19	233	6.01e-06	0.0001	0.0001	-0.032543
2025-07-30 11:56:20	234	6.01e-06	0.0001	0.0001	-0.023789
2025-07-30 11:56:21	235	6.01e-06	0.0001	0.0001	-0.032543
2025-07-30 11:56:22	236	6.03e-06	0.0001	0.0001	-0.032543
2025-07-30 11:56:23	237	6.01e-06	0.0001	0.0001	-0.028166
2025-07-30 11:56:24	238	6.01e-06	0.0001	0.0001	-0.032543
2025-07-30 11:56:24	238	6.01e-06	0.0001	0.0001	-0.028166
2025-07-30 11:56:25	239	6.01e-06	0.0001	0.0001	-0.019412
2025-07-30 11:56:26	240	6.01e-06	0.0001	0.0001	-0.023789
2025-07-30 11:56:27	241	6.01e-06	0.0001	0.0001	-0.015035
2025-07-30 11:56:28	242	6.01e-06	0.0001	0.0001	-0.032543
2025-07-30 11:56:29	243	5.95e-06	0.0001	0.0001	-0.032543
2025-07-30 11:56:30	244	5.93e-06	0.0001	0.0001	-0.019412
2025-07-30 11:56:31	245	5.91e-06	0.0001	0.0001	-0.028166
2025-07-30 11:56:32	246	5.91e-06	0.0001	0.0001	-0.019412
2025-07-30 11:56:33	247	5.91e-06	0.0001	0.0001	-0.023789
2025-07-30 11:56:34	248	5.91e-06	0.0001	0.0001	-0.015035
2025-07-30 11:56:35	249	5.91e-06	0.0001	0.0001	-0.028166
2025-07-30 11:56:36	250	5.91e-06	0.0001	0.0001	-0.023789
2025-07-30 11:56:37	251	5.91e-06	0.0001	0.0001	-0.015035
2025-07-30 11:56:38	252	5.91e-06	0.0001	0.0001	-0.032543
2025-07-30 11:56:39	253	5.91e-06	0.0001	0.0001	-0.041297
2025-07-30 11:56:40	254	5.91e-06	0.0001	0.0001	-0.032543
2025-07-30 11:56:41	255	5.91e-06	0.0001	0.0001	-0.010658
2025-07-30 11:56:42	256	5.89e-06	0.0001	0.0001	-0.028166
2025-07-30 11:56:43	257	5.89e-06	0.0001	0.0001	-0.006281
2025-07-30 11:56:44	258	5.91e-06	0.0001	0.0001	-0.032543
2025-07-30 11:56:45	259	5.91e-06	0.0001	0.0001	-0.023789
2025-07-30 11:56:46	260	5.89e-06	0.0001	0.0001	-0.032543
2025-07-30 11:56:47	261	5.89e-06	0.0001	0.0001	-0.023789
2025-07-30 11:56:48	262	5.89e-06	0.0001	0.0001	-0.023789
2025-07-30 11:56:49	263	5.91e-06	0.0001	0.0001	-0.023789
2025-07-30 11:56:49	263	5.89e-06	0.0001	0.0001	-0.023789
2025-07-30 11:56:50	264	5.93e-06	0.0001	0.0001	-0.028166
2025-07-30 11:56:51	265	5.91e-06	0.0001	0.0001	-0.023789
2025-07-30 11:56:52	266	5.91e-06	0.0001	0.0001	-0.023789
2025-07-30 11:56:53	267	5.91e-06	0.0001	0.0001	-0.023789
2025-07-30 11:56:54	268	5.91e-06	0.0001	0.0001	-0.015035
2025-07-30 11:56:55	269	5.89e-06	0.0001	0.0001	-0.023789
2025-07-30 11:56:56	270	5.91e-06	0.0001	0.0001	-0.028166
2025-07-30 11:56:57	271	5.91e-06	0.0001	0.0001	-0.032543
2025-07-30 11:56:58	272	5.91e-06	0.0001	0.0001	-0.023789
2025-07-30 11:56:59	273	5.91e-06	0.0001	0.0001	-0.028166
2025-07-30 11:57:00	274	5.91e-06	0.0001	0.0001	-0.015035
2025-07-30 11:57:01	275	5.91e-06	0.0001	0.0001	-0.023789
2025-07-30 11:57:02	276	5.91e-06	0.0001	0.0001	-0.019412
2025-07-30 11:57:03	277	5.91e-06	0.0001	0.0001	-0.019412
2025-07-30 11:57:04	278	5.89e-06	0.0001	0.0001	-0.028166
2025-07-30 11:57:05	279	5.91e-06	0.0001	0.0001	-0.015035
2025-07-30 11:57:06	280	5.89e-06	0.0001	0.0001	-0.028166
2025-07-30 11:57:07	281	5.91e-06	0.0001	0.0001	-0.028166
2025-07-30 11:57:08	282	5.91e-06	0.0001	0.0001	-0.023789
2025-07-30 11:57:09	283	5.91e-06	0.0001	0.0001	-0.015035
2025-07-30 11:57:10	284	5.91e-06	0.0001	0.0001	-0.019412
2025-07-30 11:57:11	285	5.89e-06	0.0001	0.0001	-0.028166
2025-07-30 11:57:12	286	5.91e-06	0.0001	0.0001	-0.023789
2025-07-30 11:57:13	287	5.91e-06	0.0001	0.0001	-0.023789
2025-07-30 11:57:14	288	5.91e-06	0.0001	0.0001	-0.03692
2025-07-30 11:57:14	288	5.91e-06	0.0001	0.0001	-0.028166
2025-07-30 11:57:15	289	5.91e-06	0.0001	0.0001	-0.023789
2025-07-30 11:57:16	290	5.91e-06	0.0001	0.0001	-0.019412
2025-07-30 11:57:17	291	5.91e-06	0.0001	0.0001	-0.023789
2025-07-30 11:57:18	292	5.89e-06	0.0001	0.0001	-0.019412
2025-07-30 11:57:19	293	5.91e-06	0.0001	0.0001	-0.028166
2025-07-30 11:57:20	294	5.91e-06	0.0001	0.0001	-0.028166
2025-07-30 11:57:21	295	5.89e-06	0.0001	0.0001	-0.015035
2025-07-30 11:57:22	296	5.91e-06	0.0001	0.0001	-0.028166
2025-07-30 11:57:23	297	5.91e-06	0.0001	0.0001	-0.015035
2025-07-30 11:57:24	298	5.91e-06	0.0001	0.0001	-0.015035
2025-07-30 11:57:25	299	5.91e-06	0.0001	0.0001	-0.019412
2025-07-30 11:57:26	300	5.91e-06	0.0001	0.0001	-0.028166
2025-07-30 11:57:27	301	5.91e-06	0.0001	0.0001	-0.023789
2025-07-30 11:57:28	302	5.91e-06	0.0001	0.0001	-0.019412
2025-07-30 11:57:29	303	5.91e-06	0.0001	0.0001	-0.032543
2025-07-30 11:57:30	304	5.89e-06	0.0001	0.0001	-0.028166
2025-07-30 11:57:31	305	5.91e-06	0.0001	0.0001	-0.03692
2025-07-30 11:57:32	306	5.89e-06	0.0001	0.0001	-0.019412
2025-07-30 11:57:33	307	5.91e-06	0.0001	0.0001	-0.028166
2025-07-30 11:57:34	308	5.89e-06	0.0001	0.0001	-0.023789
2025-07-30 11:57:35	309	5.89e-06	0.0001	0.0001	-0.028166
2025-07-30 11:57:36	310	5.89e-06	0.0001	0.0001	-0.023789
2025-07-30 11:57:37	311	5.91e-06	0.0001	0.0001	-0.019412
2025-07-30 11:57:38	312	5.91e-06	0.0001	0.0001	-0.015035
2025-07-30 11:57:39	313	5.91e-06	0.0001	0.0001	-0.032543
2025-07-30 11:57:39	313	5.91e-06	0.0001	0.0001	-0.015035
2025-07-30 11:57:41	315	5.91e-06	0.0001	0.0001	-0.023789
2025-07-30 11:57:41	315	5.91e-06	0.0001	0.0001	-0.028166
2025-07-30 11:57:42	316	5.91e-06	0.0001	0.0001	-0.006281
2025-07-30 11:57:43	317	5.91e-06	0.0001	0.0001	-0.015035
2025-07-30 11:57:44	318	5.91e-06	0.0001	0.0001	-0.032543
2025-07-30 11:57:45	319	5.89e-06	0.0001	0.0001	-0.023789
2025-07-30 11:57:46	320	5.91e-06	0.0001	0.0001	-0.019412
2025-07-30 11:57:48	322	5.91e-06	0.0001	0.0001	-0.019412
2025-07-30 11:57:49	323	5.91e-06	0.0001	0.0001	-0.032543
2025-07-30 11:57:49	323	5.91e-06	0.0001	0.0001	-0.023789
2025-07-30 11:57:50	324	5.89e-06	0.0001	0.0001	-0.010658
2025-07-30 11:57:51	325	5.89e-06	0.0001	0.0001	-0.032543
2025-07-30 11:57:52	326	5.91e-06	0.0001	0.0001	-0.032543
2025-07-30 11:57:53	327	5.89e-06	0.0001	0.0001	-0.028166
2025-07-30 11:57:54	328	5.91e-06	0.0001	0.0001	-0.028166
2025-07-30 11:57:56	330	5.93e-06	0.0001	0.0001	-0.019412
2025-07-30 11:57:57	331	5.91e-06	0.0001	0.0001	-0.015035
2025-07-30 11:57:57	331	5.91e-06	0.0001	0.0001	-0.019412
2025-07-30 11:57:58	332	5.91e-06	0.0001	0.0001	-0.023789
2025-07-30 11:57:59	333	5.91e-06	0.0001	0.0001	-0.03692
2025-07-30 11:58:00	334	5.91e-06	0.0001	0.0001	-0.023789
2025-07-30 11:58:01	335	5.91e-06	0.0001	0.0001	-0.010658
2025-07-30 11:58:02	336	5.91e-06	0.0001	0.0001	-0.023789
2025-07-30 11:58:04	338	5.91e-06	0.0001	0.0001	-0.03692
2025-07-30 11:58:05	339	5.89e-06	0.0001	0.0001	-0.023789
2025-07-30 11:58:06	340	5.91e-06	0.0001	0.0001	-0.041297
2025-07-30 11:58:06	340	5.91e-06	0.0001	0.0001	-0.028166
2025-07-30 11:58:07	341	5.91e-06	0.0001	0.0001	-0.032543
2025-07-30 11:58:08	342	5.89e-06	0.0001	0.0001	-0.032543
2025-07-30 11:58:09	343	5.93e-06	0.0001	0.0001	-0.019412
2025-07-30 11:58:10	344	5.91e-06	0.0001	0.0001	-0.032543
2025-07-30 11:58:12	346	5.91e-06	0.0001	0.0001	-0.028166
2025-07-30 11:58:13	347	5.91e-06	0.0001	0.0001	-0.03692
2025-07-30 11:58:14	348	5.89e-06	0.0001	0.0001	-0.023789
2025-07-30 11:58:15	349	5.89e-06	0.0001	0.0001	-0.019412
2025-07-30 11:58:16	350	5.91e-06	0.0001	0.0001	-0.032543
2025-07-30 11:58:17	351	5.89e-06	0.0001	0.0001	-0.03692
2025-07-30 11:58:18	352	5.91e-06	0.0001	0.0001	-0.015035
2025-07-30 11:58:19	353	5.91e-06	0.0001	0.0001	-0.010658
2025-07-30 11:58:20	354	5.91e-06	0.0001	0.0001	-0.032543
2025-07-30 11:58:21	355	5.91e-06	0.0001	0.0001	-0.023789
2025-07-30 11:58:22	356	5.91e-06	0.0001	0.0001	-0.023789
2025-07-30 11:58:23	357	5.91e-06	0.0001	0.0001	-0.019412
2025-07-30 11:58:24	358	5.91e-06	0.0001	0.0001	-0.023789
2025-07-30 11:58:25	359	5.89e-06	0.0001	0.0001	-0.019412
2025-07-30 11:58:26	360	5.91e-06	0.0001	0.0001	-0.028166
2025-07-30 11:58:27	361	5.91e-06	0.0001	0.0001	-0.028166
2025-07-30 11:58:28	362	5.91e-06	0.0001	0.0001	-0.023789
2025-07-30 11:58:29	363	5.89e-06	0.0001	0.0001	-0.019412
2025-07-30 11:58:30	364	5.91e-06	0.0001	0.0001	-0.028166
2025-07-30 11:58:31	365	5.91e-06	0.0001	0.0001	-0.019412
2025-07-30 11:58:32	366	5.89e-06	0.0001	0.0001	-0.032543
2025-07-30 11:58:33	367	5.91e-06	0.0001	0.0001	-0.023789
2025-07-30 11:58:34	368	5.91e-06	0.0001	0.0001	-0.019412
2025-07-30 11:58:35	369	5.91e-06	0.0001	0.0001	-0.019412
2025-07-30 11:58:36	370	5.91e-06	0.0001	0.0001	-0.019412
2025-07-30 11:58:38	372	5.93e-06	0.0001	0.0001	-0.032543
2025-07-30 11:58:39	373	5.91e-06	0.0001	0.0001	-0.032543
2025-07-30 11:58:40	374	5.91e-06	0.0001	0.0001	-0.028166
2025-07-30 11:58:41	375	5.91e-06	0.0001	0.0001	-0.023789
2025-07-30 11:58:42	376	5.91e-06	0.0001	0.0001	-0.028166
2025-07-30 11:58:43	377	5.89e-06	0.0001	0.0001	-0.028166
2025-07-30 11:58:44	378	5.91e-06	0.0001	0.0001	-0.023789
2025-07-30 11:58:45	379	5.91e-06	0.0001	0.0001	-0.028166
2025-07-30 11:58:46	380	5.89e-06	0.0001	0.0001	-0.015035
2025-07-30 11:58:47	381	5.91e-06	0.0001	0.0001	-0.023789
2025-07-30 11:58:48	382	5.91e-06	0.0001	0.0001	-0.045674
2025-07-30 11:58:49	383	5.91e-06	0.0001	0.0001	-0.023789
2025-07-30 11:58:50	384	5.91e-06	0.0001	0.0001	-0.023789
2025-07-30 11:58:51	385	5.89e-06	0.0001	0.0001	-0.028166
2025-07-30 11:58:52	386	5.89e-06	0.0001	0.0001	-0.028166
2025-07-30 11:58:53	387	5.91e-06	0.0001	0.0001	-0.015035
2025-07-30 11:58:54	388	5.89e-06	0.0001	0.0001	-0.032543
2025-07-30 11:58:55	389	5.91e-06	0.0001	0.0001	-0.028166
2025-07-30 11:58:56	390	5.91e-06	0.0001	0.0001	-0.03692
2025-07-30 11:58:57	391	5.91e-06	0.0001	0.0001	-0.028166
2025-07-30 11:58:58	392	5.91e-06	0.0001	0.0001	-0.032543
2025-07-30 11:58:59	393	5.91e-06	0.0001	0.0001	-0.032543
2025-07-30 11:59:00	394	5.91e-06	0.0001	0.0001	-0.015035
2025-07-30 11:59:01	395	5.91e-06	0.0001	0.0001	-0.041297
2025-07-30 11:59:02	396	5.91e-06	0.0001	0.0001	-0.019412
2025-07-30 11:59:03	397	5.89e-06	0.0001	0.0001	-0.028166
2025-07-30 11:59:04	398	5.91e-06	0.0001	0.0001	-0.028166
2025-07-30 11:59:05	399	5.91e-06	0.0001	0.0001	-0.028166
2025-07-30 11:59:06	400	5.91e-06	0.0001	0.0001	-0.010658
2025-07-30 11:59:07	401	5.89e-06	0.0001	0.0001	-0.032543
2025-07-30 11:59:08	402	5.91e-06	0.0001	0.0001	-0.015035
2025-07-30 11:59:09	403	5.91e-06	0.0001	0.0001	-0.028166
2025-07-30 11:59:10	404	5.91e-06	0.0001	0.0001	-0.03692
2025-07-30 11:59:11	405	5.91e-06	0.0001	0.0001	-0.023789
2025-07-30 11:59:12	406	5.91e-06	0.0001	0.0001	-0.023789
2025-07-30 11:59:13	407	5.89e-06	0.0001	0.0001	-0.03692
2025-07-30 11:59:14	408	5.91e-06	0.0001	0.0001	-0.041297
2025-07-30 11:59:15	409	5.89e-06	0.0001	0.0001	-0.03692
2025-07-30 11:59:16	410	5.91e-06	0.0001	0.0001	-0.028166
2025-07-30 11:59:17	411	5.89e-06	0.0001	0.0001	-0.023789
2025-07-30 11:59:18	412	5.89e-06	0.0001	0.0001	-0.015035
2025-07-30 11:59:19	413	5.91e-06	0.0001	0.0001	-0.028166
2025-07-30 11:59:20	414	5.89e-06	0.0001	0.0001	-0.028166
2025-07-30 11:59:21	415	5.91e-06	0.0001	0.0001	-0.028166
2025-07-30 11:59:22	416	5.91e-06	0.0001	0.0001	-0.010658
2025-07-30 11:59:23	417	5.89e-06	0.0001	0.0001	-0.028166
2025-07-30 11:59:24	418	5.89e-06	0.0001	0.0001	-0.019412
2025-07-30 11:59:25	419	5.91e-06	0.0001	0.0001	-0.023789
2025-07-30 11:59:26	420	5.91e-06	0.0001	0.0001	-0.019412
2025-07-30 11:59:27	421	5.91e-06	0.0001	0.0001	-0.023789
2025-07-30 11:59:28	422	5.91e-06	0.0001	0.0001	-0.028166
2025-07-30 11:59:29	423	5.91e-06	0.0001	0.0001	-0.028166
2025-07-30 11:59:30	424	5.91e-06	0.0001	0.0001	-0.019412
2025-07-30 11:59:31	425	5.91e-06	0.0001	0.0001	-0.028166
2025-07-30 11:59:32	426	5.91e-06	0.0001	0.0001	-0.023789
2025-07-30 11:59:33	427	5.91e-06	0.0001	0.0001	-0.03692
2025-07-30 11:59:34	428	5.91e-06	0.0001	0.0001	-0.023789
2025-07-30 11:59:35	429	5.91e-06	0.0001	0.0001	-0.019412
2025-07-30 11:59:36	430	5.91e-06	0.0001	0.0001	-0.028166
2025-07-30 11:59:37	431	5.89e-06	0.0001	0.0001	-0.032543
2025-07-30 11:59:38	432	5.91e-06	0.0001	0.0001	-0.015035
2025-07-30 11:59:39	433	5.91e-06	0.0001	0.0001	-0.03692
2025-07-30 11:59:40	434	5.91e-06	0.0001	0.0001	-0.019412
2025-07-30 11:59:41	435	5.91e-06	0.0001	0.0001	-0.028166
2025-07-30 11:59:42	436	5.91e-06	0.0001	0.0001	-0.015035
2025-07-30 11:59:43	437	5.91e-06	0.0001	0.0001	-0.023789
2025-07-30 11:59:44	438	5.91e-06	0.0001	0.0001	-0.028166
2025-07-30 11:59:45	439	5.91e-06	0.0001	0.0001	-0.028166
2025-07-30 11:59:46	440	5.91e-06	0.0001	0.0001	-0.03692
2025-07-30 11:59:46	440	5.91e-06	0.0001	0.0001	-0.010658
2025-07-30 11:59:47	441	5.91e-06	0.0001	0.0001	-0.010658
2025-07-30 11:59:48	442	5.91e-06	0.0001	0.0001	-0.015035
2025-07-30 11:59:49	443	5.89e-06	0.0001	0.0001	-0.028166
2025-07-30 11:59:50	444	5.91e-06	0.0001	0.0001	-0.028166
2025-07-30 11:59:51	445	5.91e-06	0.0001	0.0001	-0.041297
2025-07-30 11:59:52	446	5.91e-06	0.0001	0.0001	-0.028166
2025-07-30 11:59:53	447	5.91e-06	0.0001	0.0001	-0.019412
2025-07-30 11:59:54	448	5.91e-06	0.0001	0.0001	-0.028166
2025-07-30 11:59:55	449	5.91e-06	0.0001	0.0001	-0.028166
2025-07-30 11:59:56	450	5.91e-06	0.0001	0.0001	-0.015035
2025-07-30 11:59:57	451	5.91e-06	0.0001	0.0001	-0.019412
2025-07-30 11:59:58	452	5.91e-06	0.0001	0.0001	-0.019412
2025-07-30 11:59:59	453	5.91e-06	0.0001	0.0001	-0.028166
2025-07-30 12:00:00	454	5.91e-06	0.0001	0.0001	-0.03692
2025-07-30 12:00:01	455	5.91e-06	0.0001	0.0001	-0.001904
2025-07-30 12:00:02	456	5.91e-06	0.0001	0.0001	-0.019412
2025-07-30 12:00:03	457	5.91e-06	0.0001	0.0001	-0.028166
2025-07-30 12:00:04	458	5.91e-06	0.0001	0.0001	-0.019412
2025-07-30 12:00:05	459	5.91e-06	0.0001	0.0001	-0.010658
2025-07-30 12:00:06	460	5.91e-06	0.0001	0.0001	-0.028166
2025-07-30 12:00:07	461	5.91e-06	0.0001	0.0001	-0.032543
2025-07-30 12:00:08	462	5.89e-06	0.0001	0.0001	-0.045674
2025-07-30 12:00:09	463	5.91e-06	0.0001	0.0001	-0.023789
2025-07-30 12:00:10	464	5.91e-06	0.0001	0.0001	-0.015035
2025-07-30 12:00:11	465	5.91e-06	0.0001	0.0001	-0.032543
2025-07-30 12:00:12	466	5.91e-06	0.0001	0.0001	-0.03692
2025-07-30 12:00:12	466	5.89e-06	0.0001	0.0001	-0.03692
2025-07-30 12:00:13	467	5.91e-06	0.0001	0.0001	-0.028166
2025-07-30 12:00:14	468	5.91e-06	0.0001	0.0001	-0.019412
2025-07-30 12:00:15	469	5.91e-06	0.0001	0.0001	-0.032543
2025-07-30 12:00:17	471	5.91e-06	0.0001	0.0001	-0.019412
2025-07-30 12:00:18	472	5.91e-06	0.0001	0.0001	-0.028166
2025-07-30 12:00:19	473	5.91e-06	0.0001	0.0001	-0.028166
2025-07-30 12:00:20	474	5.91e-06	0.0001	0.0001	-0.023789
2025-07-30 12:00:20	474	5.91e-06	0.0001	0.0001	-0.023789
2025-07-30 12:00:21	475	5.91e-06	0.0001	0.0001	-0.028166
2025-07-30 12:00:22	476	5.89e-06	0.0001	0.0001	-0.015035
2025-07-30 12:00:23	477	5.91e-06	0.0001	0.0001	-0.028166
2025-07-30 12:00:24	478	5.91e-06	0.0001	0.0001	-0.019412
2025-07-30 12:00:25	479	5.89e-06	0.0001	0.0001	-0.028166
2025-07-30 12:00:26	480	5.91e-06	0.0001	0.0001	-0.028166
2025-07-30 12:00:27	481	5.91e-06	0.0001	0.0001	-0.019412
2025-07-30 12:00:28	482	5.89e-06	0.0001	0.0001	-0.023789
2025-07-30 12:00:29	483	5.91e-06	0.0001	0.0001	0.002472
2025-07-30 12:00:30	484	5.89e-06	0.0001	0.0001	-0.023789
2025-07-30 12:00:31	485	5.91e-06	0.0001	0.0001	-0.015035
2025-07-30 12:00:32	486	5.89e-06	0.0001	0.0001	-0.023789
2025-07-30 12:00:33	487	5.91e-06	0.0001	0.0001	-0.028166
2025-07-30 12:00:34	488	5.91e-06	0.0001	0.0001	-0.032543
2025-07-30 12:00:35	489	5.91e-06	0.0001	0.0001	-0.028166
2025-07-30 12:00:36	490	5.91e-06	0.0001	0.0001	-0.023789
2025-07-30 12:00:37	491	5.91e-06	0.0001	0.0001	-0.032543
2025-07-30 12:00:38	492	5.91e-06	0.0001	0.0001	-0.015035
2025-07-30 12:00:39	493	5.91e-06	0.0001	0.0001	-0.023789
2025-07-30 12:00:40	494	5.91e-06	0.0001	0.0001	-0.03692
2025-07-30 12:00:41	495	5.91e-06	0.0001	0.0001	-0.028166
2025-07-30 12:00:42	496	5.89e-06	0.0001	0.0001	-0.032543
2025-07-30 12:00:43	497	5.91e-06	0.0001	0.0001	-0.023789
2025-07-30 12:00:44	498	5.89e-06	0.0001	0.0001	-0.028166
2025-07-30 12:00:45	499	5.91e-06	0.0001	0.0001	-0.032543
2025-07-30 12:00:46	500	5.91e-06	0.0001	0.0001	-0.019412
2025-07-30 12:00:47	501	5.91e-06	0.0001	0.0001	-0.023789
2025-07-30 12:00:48	502	5.89e-06	0.0001	0.0001	-0.041297
2025-07-30 12:00:49	503	5.91e-06	0.0001	0.0001	-0.023789
2025-07-30 12:00:50	504	5.89e-06	0.0001	0.0001	-0.023789
2025-07-30 12:00:51	505	5.82e-06	0.0001	0.0001	-0.023789
2025-07-30 12:00:52	506	5.82e-06	0.0001	0.0001	-0.028166
2025-07-30 12:00:53	507	5.82e-06	0.0001	0.0001	-0.019412
2025-07-30 12:00:53	507	5.8e-06	0.0001	0.0001	-0.023789
2025-07-30 12:00:54	508	5.82e-06	0.0001	0.0001	-0.028166
2025-07-30 12:00:55	509	5.8e-06	0.0001	0.0001	-0.019412
2025-07-30 12:00:56	510	5.8e-06	0.0001	0.0001	-0.03692
2025-07-30 12:00:57	511	5.8e-06	0.0001	0.0001	-0.015035
2025-07-30 12:00:58	512	5.8e-06	0.0001	0.0001	-0.03692
2025-07-30 12:00:59	513	5.82e-06	0.0001	0.0001	-0.019412
2025-07-30 12:01:00	514	5.8e-06	0.0001	0.0001	-0.028166
2025-07-30 12:01:01	515	5.8e-06	0.0001	0.0001	-0.032543
2025-07-30 12:01:02	516	5.82e-06	0.0001	0.0001	-0.032543
2025-07-30 12:01:03	517	5.82e-06	0.0001	0.0001	-0.028166
2025-07-30 12:01:04	518	5.8e-06	0.0001	0.0001	-0.019412
2025-07-30 12:01:05	519	5.8e-06	0.0001	0.0001	-0.028166
2025-07-30 12:01:06	520	5.8e-06	0.0001	0.0001	-0.015035
2025-07-30 12:01:07	521	5.82e-06	0.0001	0.0001	-0.032543
2025-07-30 12:01:08	522	5.8e-06	0.0001	0.0001	-0.015035
2025-07-30 12:01:09	523	5.8e-06	0.0001	0.0001	-0.03692
2025-07-30 12:01:10	524	5.8e-06	0.0001	0.0001	-0.028166
2025-07-30 12:01:11	525	5.8e-06	0.0001	0.0001	-0.023789
2025-07-30 12:01:12	526	5.82e-06	0.0001	0.0001	-0.028166
2025-07-30 12:01:13	527	5.82e-06	0.0001	0.0001	-0.028166
2025-07-30 12:01:14	528	5.8e-06	0.0001	0.0001	-0.032543
2025-07-30 12:01:15	529	5.82e-06	0.0001	0.0001	-0.028166
2025-07-30 12:01:16	530	5.8e-06	0.0001	0.0001	-0.015035
2025-07-30 12:01:17	531	5.8e-06	0.0001	0.0001	-0.032543
2025-07-30 12:01:18	532	5.8e-06	0.0001	0.0001	-0.010658
2025-07-30 12:01:19	533	5.8e-06	0.0001	0.0001	-0.03692
2025-07-30 12:01:19	533	5.82e-06	0.0001	0.0001	-0.032543
2025-07-30 12:01:20	534	5.8e-06	0.0001	0.0001	-0.023789
2025-07-30 12:01:21	535	5.8e-06	0.0001	0.0001	-0.028166
2025-07-30 12:01:22	536	5.8e-06	0.0001	0.0001	-0.015035
2025-07-30 12:01:23	537	5.8e-06	0.0001	0.0001	-0.032543
2025-07-30 12:01:24	538	5.82e-06	0.0001	0.0001	-0.032543
2025-07-30 12:01:25	539	5.8e-06	0.0001	0.0001	-0.015035
2025-07-30 12:01:26	540	5.8e-06	0.0001	0.0001	-0.03692
2025-07-30 12:01:27	541	5.8e-06	0.0001	0.0001	-0.019412
2025-07-30 12:01:28	542	5.8e-06	0.0001	0.0001	-0.023789
2025-07-30 12:01:29	543	5.82e-06	0.0001	0.0001	-0.023789
2025-07-30 12:01:30	544	5.8e-06	0.0001	0.0001	-0.032543
2025-07-30 12:01:31	545	5.82e-06	0.0001	0.0001	-0.023789
2025-07-30 12:01:32	546	5.8e-06	0.0001	0.0001	-0.032543
2025-07-30 12:01:33	547	5.82e-06	0.0001	0.0001	-0.028166
2025-07-30 12:01:34	548	5.82e-06	0.0001	0.0001	-0.015035
2025-07-30 12:01:35	549	5.82e-06	0.0001	0.0001	-0.010658
2025-07-30 12:01:36	550	5.8e-06	0.0001	0.0001	-0.019412
2025-07-30 12:01:37	551	5.8e-06	0.0001	0.0001	-0.028166
2025-07-30 12:01:38	552	5.82e-06	0.0001	0.0001	-0.028166
2025-07-30 12:01:39	553	5.82e-06	0.0001	0.0001	-0.03692
2025-07-30 12:01:40	554	5.8e-06	0.0001	0.0001	-0.023789
2025-07-30 12:01:41	555	5.82e-06	0.0001	0.0001	-0.023789
2025-07-30 12:01:42	556	5.82e-06	0.0001	0.0001	-0.015035
2025-07-30 12:01:43	557	5.8e-06	0.0001	0.0001	-0.019412
2025-07-30 12:01:44	558	5.82e-06	0.0001	0.0001	-0.032543
2025-07-30 12:01:44	558	5.82e-06	0.0001	0.0001	-0.023789
2025-07-30 12:01:45	559	5.82e-06	0.0001	0.0001	-0.03692
2025-07-30 12:01:46	560	5.8e-06	0.0001	0.0001	-0.028166
2025-07-30 12:01:47	561	5.8e-06	0.0001	0.0001	-0.010658
2025-07-30 12:01:48	562	5.8e-06	0.0001	0.0001	-0.023789
2025-07-30 12:01:49	563	5.8e-06	0.0001	0.0001	-0.032543
2025-07-30 12:01:50	564	5.8e-06	0.0001	0.0001	-0.019412
2025-07-30 12:01:51	565	5.8e-06	0.0001	0.0001	-0.028166
2025-07-30 12:01:52	566	5.82e-06	0.0001	0.0001	-0.023789
2025-07-30 12:01:53	567	5.8e-06	0.0001	0.0001	-0.028166
2025-07-30 12:01:54	568	5.8e-06	0.0001	0.0001	-0.015035
2025-07-30 12:01:55	569	5.8e-06	0.0001	0.0001	-0.019412
2025-07-30 12:01:56	570	5.8e-06	0.0001	0.0001	-0.019412
2025-07-30 12:01:57	571	5.8e-06	0.0001	0.0001	-0.015035
2025-07-30 12:01:58	572	5.82e-06	0.0001	0.0001	-0.032543
2025-07-30 12:01:59	573	5.82e-06	0.0001	0.0001	-0.010658
2025-07-30 12:02:00	574	5.82e-06	0.0001	0.0001	-0.015035
2025-07-30 12:02:01	575	5.82e-06	0.0001	0.0001	-0.028166
2025-07-30 12:02:02	576	5.8e-06	0.0001	0.0001	-0.03692
2025-07-30 12:02:03	577	5.82e-06	0.0001	0.0001	-0.019412
2025-07-30 12:02:04	578	5.82e-06	0.0001	0.0001	-0.023789
2025-07-30 12:02:05	579	5.82e-06	0.0001	0.0001	-0.03692
2025-07-30 12:02:06	580	5.82e-06	0.0001	0.0001	-0.015035
2025-07-30 12:02:07	581	5.82e-06	0.0001	0.0001	-0.023789
2025-07-30 12:02:08	582	5.82e-06	0.0001	0.0001	-0.019412
2025-07-30 12:02:09	583	5.82e-06	0.0001	0.0001	-0.019412
2025-07-30 12:02:09	583	5.82e-06	0.0001	0.0001	-0.028166
2025-07-30 12:02:10	584	5.8e-06	0.0001	0.0001	-0.032543
2025-07-30 12:02:11	585	5.8e-06	0.0001	0.0001	-0.023789
2025-07-30 12:02:12	586	5.82e-06	0.0001	0.0001	-0.028166
2025-07-30 12:02:13	587	5.82e-06	0.0001	0.0001	-0.028166
2025-07-30 12:02:14	588	5.82e-06	0.0001	0.0001	-0.028166
2025-07-30 12:02:15	589	5.8e-06	0.0001	0.0001	-0.023789
2025-07-30 12:02:16	590	5.8e-06	0.0001	0.0001	-0.023789
2025-07-30 12:02:17	591	5.8e-06	0.0001	0.0001	-0.019412
2025-07-30 12:02:18	592	5.82e-06	0.0001	0.0001	-0.019412
2025-07-30 12:02:19	593	5.82e-06	0.0001	0.0001	-0.03692
2025-07-30 12:02:20	594	5.82e-06	0.0001	0.0001	-0.028166
2025-07-30 12:02:21	595	5.82e-06	0.0001	0.0001	-0.028166
2025-07-30 12:02:22	596	5.8e-06	0.0001	0.0001	-0.019412
2025-07-30 12:02:23	597	5.8e-06	0.0001	0.0001	-0.015035
2025-07-30 12:02:24	598	5.8e-06	0.0001	0.0001	-0.03692
2025-07-30 12:02:25	599	5.8e-06	0.0001	0.0001	-0.028166
2025-07-30 12:02:26	600	5.82e-06	0.0001	0.0001	-0.032543
2025-07-30 12:02:27	601	5.8e-06	0.0001	0.0001	-0.03692
2025-07-30 12:02:28	602	5.8e-06	0.0001	0.0001	-0.019412
2025-07-30 12:02:29	603	5.8e-06	0.0001	0.0001	-0.015035
2025-07-30 12:02:30	604	5.8e-06	0.0001	0.0001	-0.023789
2025-07-30 12:02:31	605	5.82e-06	0.0001	0.0001	-0.023789
2025-07-30 12:02:32	606	5.82e-06	0.0001	0.0001	-0.028166
2025-07-30 12:02:33	607	5.8e-06	0.0001	0.0001	-0.028166
2025-07-30 12:02:34	608	5.82e-06	0.0001	0.0001	-0.028166
2025-07-30 12:02:35	609	5.82e-06	0.0001	0.0001	-0.023789
2025-07-30 12:02:36	610	5.82e-06	0.0001	0.0001	-0.03692
2025-07-30 12:02:37	611	5.82e-06	0.0001	0.0001	-0.023789
2025-07-30 12:02:38	612	5.82e-06	0.0001	0.0001	-0.023789
2025-07-30 12:02:39	613	5.82e-06	0.0001	0.0001	-0.015035
2025-07-30 12:02:40	614	5.8e-06	0.0001	0.0001	-0.019412
2025-07-30 12:02:41	615	5.8e-06	0.0001	0.0001	-0.023789
2025-07-30 12:02:42	616	5.82e-06	0.0001	0.0001	-0.028166
2025-07-30 12:02:43	617	5.8e-06	0.0001	0.0001	-0.028166
2025-07-30 12:02:44	618	5.8e-06	0.0001	0.0001	-0.032543
2025-07-30 12:02:45	619	5.8e-06	0.0001	0.0001	-0.010658
2025-07-30 12:02:46	620	5.82e-06	0.0001	0.0001	-0.028166
2025-07-30 12:02:47	621	5.8e-06	0.0001	0.0001	-0.006281
2025-07-30 12:02:48	622	5.8e-06	0.0001	0.0001	-0.023789
2025-07-30 12:02:50	624	5.8e-06	0.0001	0.0001	-0.028166
2025-07-30 12:02:51	625	5.82e-06	0.0001	0.0001	-0.028166
2025-07-30 12:02:51	625	5.8e-06	0.0001	0.0001	-0.015035
2025-07-30 12:02:53	627	5.8e-06	0.0001	0.0001	-0.028166
2025-07-30 12:02:53	627	5.82e-06	0.0001	0.0001	-0.028166
2025-07-30 12:02:54	628	5.82e-06	0.0001	0.0001	-0.032543
2025-07-30 12:02:55	629	5.8e-06	0.0001	0.0001	-0.032543
2025-07-30 12:02:56	630	5.82e-06	0.0001	0.0001	-0.028166
2025-07-30 12:02:58	632	5.82e-06	0.0001	0.0001	-0.023789
2025-07-30 12:02:59	633	5.82e-06	0.0001	0.0001	-0.028166
2025-07-30 12:03:00	634	5.82e-06	0.0001	0.0001	-0.023789
2025-07-30 12:03:01	635	5.82e-06	0.0001	0.0001	-0.028166
2025-07-30 12:03:02	636	5.8e-06	0.0001	0.0001	-0.03692
2025-07-30 12:03:03	637	5.82e-06	0.0001	0.0001	-0.028166
2025-07-30 12:03:04	638	5.8e-06	0.0001	0.0001	-0.015035
2025-07-30 12:03:05	639	5.82e-06	0.0001	0.0001	-0.032543
2025-07-30 12:03:06	640	5.8e-06	0.0001	0.0001	-0.023789
2025-07-30 12:03:07	641	5.8e-06	0.0001	0.0001	-0.010658
2025-07-30 12:03:08	642	5.8e-06	0.0001	0.0001	-0.023789
2025-07-30 12:03:09	643	5.8e-06	0.0001	0.0001	-0.019412
2025-07-30 12:03:10	644	5.82e-06	0.0001	0.0001	-0.032543
2025-07-30 12:03:11	645	5.8e-06	0.0001	0.0001	-0.023789
2025-07-30 12:03:12	646	5.8e-06	0.0001	0.0001	-0.023789
2025-07-30 12:03:13	647	5.8e-06	0.0001	0.0001	-0.019412
2025-07-30 12:03:14	648	5.8e-06	0.0001	0.0001	-0.015035
2025-07-30 12:03:15	649	5.8e-06	0.0001	0.0001	-0.019412
2025-07-30 12:03:16	650	5.8e-06	0.0001	0.0001	-0.028166
2025-07-30 12:03:17	651	5.8e-06	0.0001	0.0001	-0.015035
2025-07-30 12:03:18	652	5.82e-06	0.0001	0.0001	-0.028166
2025-07-30 12:03:19	653	5.8e-06	0.0001	0.0001	-0.023789
2025-07-30 12:03:20	654	5.8e-06	0.0001	0.0001	-0.028166
2025-07-30 12:03:21	655	5.8e-06	0.0001	0.0001	-0.019412
2025-07-30 12:03:22	656	5.82e-06	0.0001	0.0001	-0.019412
2025-07-30 12:03:23	657	5.8e-06	0.0001	0.0001	-0.028166
2025-07-30 12:03:24	658	5.82e-06	0.0001	0.0001	-0.028166
2025-07-30 12:03:25	659	5.8e-06	0.0001	0.0001	-0.028166
2025-07-30 12:03:26	660	5.82e-06	0.0001	0.0001	-0.019412
2025-07-30 12:03:27	661	5.8e-06	0.0001	0.0001	-0.019412
2025-07-30 12:03:28	662	5.8e-06	0.0001	0.0001	-0.032543
2025-07-30 12:03:29	663	5.82e-06	0.0001	0.0001	-0.028166
2025-07-30 12:03:30	664	5.8e-06	0.0001	0.0001	-0.032543
2025-07-30 12:03:31	665	5.8e-06	0.0001	0.0001	-0.023789
2025-07-30 12:03:32	666	5.82e-06	0.0001	0.0001	-0.032543
2025-07-30 12:03:33	667	5.82e-06	0.0001	0.0001	-0.028166
2025-07-30 12:03:34	668	5.8e-06	0.0001	0.0001	-0.015035
2025-07-30 12:03:35	669	5.8e-06	0.0001	0.0001	-0.028166
2025-07-30 12:03:36	670	5.8e-06	0.0001	0.0001	-0.041297
2025-07-30 12:03:37	671	5.8e-06	0.0001	0.0001	-0.015035
2025-07-30 12:03:38	672	5.82e-06	0.0001	0.0001	-0.041297
2025-07-30 12:03:39	673	5.82e-06	0.0001	0.0001	-0.028166
2025-07-30 12:03:40	674	5.8e-06	0.0001	0.0001	-0.028166
2025-07-30 12:03:41	675	5.82e-06	0.0001	0.0001	-0.023789
2025-07-30 12:03:42	676	5.82e-06	0.0001	0.0001	-0.041297
2025-07-30 12:03:43	677	5.82e-06	0.0001	0.0001	-0.019412
2025-07-30 12:03:44	678	5.8e-06	0.0001	0.0001	-0.023789
2025-07-30 12:03:45	679	5.8e-06	0.0001	0.0001	-0.023789
2025-07-30 12:03:46	680	5.82e-06	0.0001	0.0001	-0.041297
2025-07-30 12:03:47	681	5.82e-06	0.0001	0.0001	-0.023789
2025-07-30 12:03:48	682	5.82e-06	0.0001	0.0001	-0.028166
2025-07-30 12:03:49	683	5.82e-06	0.0001	0.0001	-0.019412
2025-07-30 12:03:50	684	5.82e-06	0.0001	0.0001	-0.015035
2025-07-30 12:03:51	685	5.82e-06	0.0001	0.0001	-0.023789
2025-07-30 12:03:52	686	5.8e-06	0.0001	0.0001	-0.019412
2025-07-30 12:03:53	687	5.8e-06	0.0001	0.0001	-0.015035
2025-07-30 12:03:54	688	5.82e-06	0.0001	0.0001	-0.023789
2025-07-30 12:03:55	689	5.82e-06	0.0001	0.0001	-0.019412
2025-07-30 12:03:56	690	5.82e-06	0.0001	0.0001	-0.015035
2025-07-30 12:03:57	691	5.8e-06	0.0001	0.0001	-0.028166
2025-07-30 12:03:58	692	5.8e-06	0.0001	0.0001	-0.032543
2025-07-30 12:03:59	693	5.82e-06	0.0001	0.0001	-0.019412
2025-07-30 12:04:00	694	5.8e-06	0.0001	0.0001	-0.015035
2025-07-30 12:04:01	695	5.8e-06	0.0001	0.0001	-0.019412
2025-07-30 12:04:02	696	5.82e-06	0.0001	0.0001	-0.041297
2025-07-30 12:04:03	697	5.82e-06	0.0001	0.0001	-0.03692
2025-07-30 12:04:04	698	5.82e-06	0.0001	0.0001	-0.010658
2025-07-30 12:04:05	699	5.82e-06	0.0001	0.0001	-0.023789
2025-07-30 12:04:06	700	5.8e-06	0.0001	0.0001	-0.019412
2025-07-30 12:04:07	701	5.82e-06	0.0001	0.0001	-0.015035
2025-07-30 12:04:08	702	5.82e-06	0.0001	0.0001	-0.015035
2025-07-30 12:04:09	703	5.82e-06	0.0001	0.0001	-0.023789
2025-07-30 12:04:10	704	5.8e-06	0.0001	0.0001	-0.023789
2025-07-30 12:04:11	705	5.82e-06	0.0001	0.0001	-0.028166
2025-07-30 12:04:12	706	5.8e-06	0.0001	0.0001	-0.019412
2025-07-30 12:04:13	707	5.8e-06	0.0001	0.0001	-0.023789
2025-07-30 12:04:14	708	5.8e-06	0.0001	0.0001	-0.028166
2025-07-30 12:04:15	709	5.8e-06	0.0001	0.0001	-0.023789
2025-07-30 12:04:16	710	5.8e-06	0.0001	0.0001	-0.015035
2025-07-30 12:04:17	711	5.8e-06	0.0001	0.0001	-0.032543
2025-07-30 12:04:18	712	5.82e-06	0.0001	0.0001	-0.019412
2025-07-30 12:04:19	713	5.8e-06	0.0001	0.0001	-0.028166
2025-07-30 12:04:21	715	5.82e-06	0.0001	0.0001	-0.03692
2025-07-30 12:04:22	716	5.8e-06	0.0001	0.0001	-0.041297
2025-07-30 12:04:23	717	5.8e-06	0.0001	0.0001	-0.023789
2025-07-30 12:04:24	718	5.8e-06	0.0001	0.0001	-0.028166
2025-07-30 12:04:25	719	5.82e-06	0.0001	0.0001	-0.019412
2025-07-30 12:04:25	719	5.8e-06	0.0001	0.0001	-0.019412
2025-07-30 12:04:26	720	5.8e-06	0.0001	0.0001	-0.023789
2025-07-30 12:04:27	721	5.8e-06	0.0001	0.0001	-0.019412
2025-07-30 12:04:29	723	5.8e-06	0.0001	0.0001	-0.015035
2025-07-30 12:04:30	724	5.82e-06	0.0001	0.0001	-0.019412
2025-07-30 12:04:31	725	5.8e-06	0.0001	0.0001	-0.019412
2025-07-30 12:04:32	726	5.82e-06	0.0001	0.0001	-0.015035
2025-07-30 12:04:33	727	5.8e-06	0.0001	0.0001	-0.032543
2025-07-30 12:04:34	728	5.82e-06	0.0001	0.0001	-0.015035
2025-07-30 12:04:35	729	5.82e-06	0.0001	0.0001	-0.041297
2025-07-30 12:04:36	730	5.82e-06	0.0001	0.0001	-0.023789
2025-07-30 12:04:37	731	5.8e-06	0.0001	0.0001	-0.032543
2025-07-30 12:04:38	732	5.8e-06	0.0001	0.0001	-0.019412
2025-07-30 12:04:39	733	5.8e-06	0.0001	0.0001	-0.028166
2025-07-30 12:04:40	734	5.8e-06	0.0001	0.0001	-0.023789
2025-07-30 12:04:41	735	5.82e-06	0.0001	0.0001	-0.028166
2025-07-30 12:04:42	736	5.82e-06	0.0001	0.0001	-0.03692
2025-07-30 12:04:43	737	5.82e-06	0.0001	0.0001	-0.028166
2025-07-30 12:04:44	738	5.8e-06	0.0001	0.0001	-0.023789
2025-07-30 12:04:45	739	5.82e-06	0.0001	0.0001	-0.028166
2025-07-30 12:04:46	740	5.8e-06	0.0001	0.0001	-0.032543
2025-07-30 12:04:47	741	5.82e-06	0.0001	0.0001	-0.023789
2025-07-30 12:04:48	742	5.8e-06	0.0001	0.0001	-0.019412
2025-07-30 12:04:49	743	5.8e-06	0.0001	0.0001	-0.028166
2025-07-30 12:04:49	743	5.8e-06	0.0001	0.0001	-0.023789
2025-07-30 12:04:50	744	5.8e-06	0.0001	0.0001	-0.019412
2025-07-30 12:04:51	745	5.82e-06	0.0001	0.0001	-0.028166
2025-07-30 12:04:52	746	5.8e-06	0.0001	0.0001	-0.032543
2025-07-30 12:04:53	747	5.8e-06	0.0001	0.0001	-0.03692
2025-07-30 12:04:54	748	5.8e-06	0.0001	0.0001	-0.03692
2025-07-30 12:04:55	749	5.8e-06	0.0001	0.0001	-0.028166
2025-07-30 12:04:57	751	5.8e-06	0.0001	0.0001	-0.019412
2025-07-30 12:04:58	752	5.8e-06	0.0001	0.0001	-0.028166
2025-07-30 12:04:58	752	5.82e-06	0.0001	0.0001	-0.019412
2025-07-30 12:04:59	753	5.82e-06	0.0001	0.0001	-0.028166
2025-07-30 12:05:00	754	5.82e-06	0.0001	0.0001	-0.015035
2025-07-30 12:05:01	755	5.82e-06	0.0001	0.0001	-0.028166
2025-07-30 12:05:02	756	5.8e-06	0.0001	0.0001	-0.010658
2025-07-30 12:05:03	757	5.8e-06	0.0001	0.0001	-0.028166
2025-07-30 12:05:04	758	5.8e-06	0.0001	0.0001	-0.019412
2025-07-30 12:05:05	759	5.82e-06	0.0001	0.0001	-0.023789
2025-07-30 12:05:06	760	5.82e-06	0.0001	0.0001	-0.032543
2025-07-30 12:05:07	761	5.8e-06	0.0001	0.0001	-0.023789
2025-07-30 12:05:08	762	5.82e-06	0.0001	0.0001	-0.019412
2025-07-30 12:05:09	763	5.8e-06	0.0001	0.0001	-0.006281
2025-07-30 12:05:10	764	5.8e-06	0.0001	0.0001	-0.019412
2025-07-30 12:05:11	765	5.82e-06	0.0001	0.0001	-0.032543
2025-07-30 12:05:12	766	5.82e-06	0.0001	0.0001	-0.019412
2025-07-30 12:05:13	767	5.8e-06	0.0001	0.0001	-0.023789
2025-07-30 12:05:14	768	5.8e-06	0.0001	0.0001	-0.032543
2025-07-30 12:05:15	769	5.8e-06	0.0001	0.0001	-0.028166
2025-07-30 12:05:16	770	5.82e-06	0.0001	0.0001	-0.023789
2025-07-30 12:05:17	771	5.82e-06	0.0001	0.0001	-0.032543
2025-07-30 12:05:18	772	5.82e-06	0.0001	0.0001	-0.028166
2025-07-30 12:05:19	773	5.82e-06	0.0001	0.0001	-0.023789
2025-07-30 12:05:20	774	5.8e-06	0.0001	0.0001	-0.03692
2025-07-30 12:05:21	775	5.72e-06	0.0001	0.0001	-0.015035
2025-07-30 12:05:22	776	5.62e-06	0.0001	0.0001	-0.023789
2025-07-30 12:05:23	777	5.62e-06	0.0001	0.0001	-0.032543
2025-07-30 12:05:23	777	5.55e-06	0.0001	0.0001	-0.028166
2025-07-30 12:05:25	779	5.39e-06	0.0001	0.0001	-0.023789
2025-07-30 12:05:25	779	5.31e-06	0.0001	0.0001	-0.028166
2025-07-30 12:05:26	780	5.12e-06	0.0001	0.0001	-0.019412
2025-07-30 12:05:27	781	5.01e-06	0.00231	0.0001	-0.010658
2025-07-30 12:05:28	782	4.93e-06	1000	0.0001	-0.023789
2025-07-30 12:05:29	783	4.85e-06	1000	0.0001	-0.028166
2025-07-30 12:05:30	784	4.83e-06	1000	0.0001	-0.028166
2025-07-30 12:05:31	785	4.75e-06	1000	0.0001	-0.015035
2025-07-30 12:05:32	786	4.74e-06	1000	0.0001	-0.015035
2025-07-30 12:05:33	787	4.74e-06	1000	0.0001	-0.019412
2025-07-30 12:05:34	788	4.62e-06	26.8	0.0001	-0.028166
2025-07-30 12:05:35	789	4.62e-06	1.36	0.0001	-0.03692
2025-07-30 12:05:36	790	4.64e-06	0.475	0.0001	-0.03692
2025-07-30 12:05:37	791	4.62e-06	0.23	0.0001	-0.032543
2025-07-30 12:05:38	792	4.54e-06	0.126	0.0001	-0.015035
2025-07-30 12:05:39	793	4.54e-06	0.0749	0.0001	-0.032543
2025-07-30 12:05:40	794	4.52e-06	0.0469	0.0001	-0.019412
2025-07-30 12:05:41	795	4.52e-06	0.0297	0.0001	-0.028166
2025-07-30 12:05:42	796	4.43e-06	0.0202	0.0001	-0.015035
2025-07-30 12:05:43	797	4.41e-06	0.0142	0.0001	-0.032543
2025-07-30 12:05:44	798	4.41e-06	0.0104	0.0001	-0.032543
2025-07-30 12:05:45	799	4.41e-06	0.00757	0.0001	-0.015035
2025-07-30 12:05:46	800	4.41e-06	0.00574	0.0001	-0.023789
2025-07-30 12:05:47	801	4.41e-06	0.00444	0.0001	-0.028166
2025-07-30 12:05:48	802	4.36e-06	0.00356	0.0001	-0.019412
2025-07-30 12:05:48	802	4.33e-06	0.00298	0.0001	-0.028166
2025-07-30 12:05:49	803	4.35e-06	0.00251	0.0001	-0.015035
2025-07-30 12:05:50	804	4.35e-06	0.00221	0.0001	-0.015035
2025-07-30 12:05:51	805	4.35e-06	0.00194	0.0001	-0.032543
2025-07-30 12:05:52	806	4.35e-06	0.00178	0.0001	-0.028166
2025-07-30 12:05:53	807	4.35e-06	0.00165	0.0001	-0.023789
2025-07-30 12:05:54	808	4.35e-06	0.00153	0.0001	-0.028166
2025-07-30 12:05:55	809	4.35e-06	0.00145	0.0001	-0.023789
2025-07-30 12:05:56	810	4.35e-06	0.0014	0.0001	-0.019412
2025-07-30 12:05:57	811	4.35e-06	0.00136	0.0001	-0.015035
2025-07-30 12:05:58	812	4.3e-06	0.00133	0.0001	-0.019412
2025-07-30 12:05:59	813	4.28e-06	0.0013	0.000101	-0.03692
2025-07-30 12:06:00	814	4.28e-06	0.00128	0.0001	-0.019412
2025-07-30 12:06:01	815	4.27e-06	0.00126	0.000102	-0.028166
2025-07-30 12:06:02	816	4.27e-06	0.00124	0.000105	-0.032543
2025-07-30 12:06:03	817	4.27e-06	0.00122	0.000105	-0.028166
2025-07-30 12:06:04	818	4.28e-06	0.00122	0.000105	-0.019412
2025-07-30 12:06:05	819	4.28e-06	0.00121	0.000106	-0.019412
2025-07-30 12:06:06	820	4.28e-06	0.00121	0.000104	-0.023789
2025-07-30 12:06:07	821	4.28e-06	0.00119	0.000108	-0.028166
2025-07-30 12:06:08	822	4.27e-06	0.00119	0.00011	-0.019412
2025-07-30 12:06:09	823	4.27e-06	0.00118	0.00011	-0.019412
2025-07-30 12:06:10	824	4.27e-06	0.00118	0.000109	-0.019412
2025-07-30 12:06:11	825	4.25e-06	0.00118	0.000109	-0.03692
2025-07-30 12:06:12	826	4.21e-06	0.00117	0.000112	-0.023789
2025-07-30 12:06:13	827	4.21e-06	0.00117	0.000112	-0.032543
2025-07-30 12:06:14	828	4.21e-06	0.00117	0.000112	-0.023789
2025-07-30 12:06:14	828	4.21e-06	0.0012	0.000115	-0.019412
2025-07-30 12:06:15	829	4.21e-06	0.00126	0.000115	-0.023789
2025-07-30 12:06:16	830	1.78e-05	0.00122	0.000115	-0.032543
2025-07-30 12:06:17	831	1.46e-05	0.000947	0.000116	-0.028166
2025-07-30 12:06:18	832	1.12e-05	0.000714	0.000115	-0.032543
2025-07-30 12:06:19	833	1.01e-05	0.000544	0.000117	-0.023789
2025-07-30 12:06:20	834	9.58e-06	0.000428	0.000117	-0.028166
2025-07-30 12:06:21	835	9.25e-06	0.000337	0.00012	-0.023789
2025-07-30 12:06:22	836	9.01e-06	0.00027	0.00012	-0.028166
2025-07-30 12:06:23	837	8.83e-06	0.000218	0.00012	-0.032543
2025-07-30 12:06:24	838	8.7e-06	0.000178	0.00012	-0.023789
2025-07-30 12:06:25	839	8.55e-06	0.000154	0.000121	-0.019412
2025-07-30 12:06:26	840	8.4e-06	0.000132	0.000122	-0.028166
2025-07-30 12:06:27	841	8.4e-06	0.000116	0.000125	-0.041297
2025-07-30 12:06:28	842	8.22e-06	0.000107	0.000124	-0.032543
2025-07-30 12:06:29	843	8.22e-06	0.0001	0.000126	-0.010658
2025-07-30 12:06:30	844	8.07e-06	0.0001	0.000126	-0.028166
2025-07-30 12:06:31	845	8.07e-06	0.0001	0.000126	-0.019412
2025-07-30 12:06:32	846	7.95e-06	0.0001	0.000125	-0.028166
2025-07-30 12:06:33	847	7.92e-06	0.0001	0.000126	-0.028166
2025-07-30 12:06:34	848	7.92e-06	0.0001	0.000127	-0.015035
2025-07-30 12:06:35	849	7.76e-06	0.0001	0.000129	-0.03692
2025-07-30 12:06:36	850	7.73e-06	0.0001	0.000129	-0.023789
2025-07-30 12:06:37	851	7.73e-06	0.0001	0.00013	-0.010658
2025-07-30 12:06:38	852	7.61e-06	0.0001	0.000131	-0.028166
2025-07-30 12:06:39	853	8.25e-06	0.0001	0.000133	-0.023789
2025-07-30 12:06:39	853	8.34e-06	0.0001	0.000132	-0.032543
2025-07-30 12:06:40	854	8.37e-06	0.0001	0.000133	-0.019412
2025-07-30 12:06:41	855	8.4e-06	0.0001	0.000131	-0.023789
2025-07-30 12:06:42	856	8.4e-06	0.0001	0.000132	-0.006281
2025-07-30 12:06:43	857	8.4e-06	0.0001	0.000134	-0.032543
2025-07-30 12:06:44	858	8.37e-06	0.0001	0.000133	-0.028166
2025-07-30 12:06:45	859	8.37e-06	0.0001	0.000137	-0.041297
2025-07-30 12:06:46	860	8.4e-06	0.0001	0.000137	-0.028166
2025-07-30 12:06:47	861	8.37e-06	0.0001	0.000137	-0.028166
2025-07-30 12:06:48	862	8.4e-06	0.0001	0.000136	-0.019412
2025-07-30 12:06:49	863	8.37e-06	0.0001	0.000141	-0.023789
2025-07-30 12:06:50	864	8.4e-06	0.0001	0.000143	-0.032543
2025-07-30 12:06:51	865	8.4e-06	0.0001	0.000143	-0.023789
2025-07-30 12:06:52	866	8.4e-06	0.0001	0.000143	-0.028166
2025-07-30 12:06:53	867	8.4e-06	0.0001	0.000146	-0.023789
2025-07-30 12:06:54	868	8.4e-06	0.0001	0.00015	-0.023789
2025-07-30 12:06:55	869	8.4e-06	0.0001	0.000151	-0.023789
2025-07-30 12:06:56	870	8.37e-06	0.0001	0.000154	-0.028166
2025-07-30 12:06:57	871	8.4e-06	0.0001	0.000156	-0.032543
2025-07-30 12:06:58	872	8.37e-06	0.0001	0.000157	-0.015035
2025-07-30 12:06:59	873	8.28e-06	0.0001	0.000157	-0.028166
2025-07-30 12:07:00	874	8.25e-06	0.0001	0.000159	-0.023789
2025-07-30 12:07:01	875	8.22e-06	0.0001	0.000161	-0.010658
2025-07-30 12:07:02	876	8.25e-06	0.0001	0.000162	-0.03692
2025-07-30 12:07:03	877	8.25e-06	0.0001	0.000163	-0.019412
2025-07-30 12:07:04	878	8.22e-06	0.0001	0.000162	-0.041297
2025-07-30 12:07:05	879	8.22e-06	0.0001	0.000162	-0.023789
2025-07-30 12:07:05	879	8.22e-06	0.0001	0.000162	-0.023789
2025-07-30 12:07:06	880	8.22e-06	0.0001	0.000161	-0.023789
2025-07-30 12:07:07	881	8.22e-06	0.0001	0.000163	-0.028166
2025-07-30 12:07:08	882	8.22e-06	0.0001	0.000161	-0.028166
2025-07-30 12:07:09	883	8.13e-06	0.0001	0.000161	-0.015035
2025-07-30 12:07:10	884	8.07e-06	0.0001	0.000161	-0.023789
2025-07-30 12:07:11	885	8.07e-06	0.0001	0.000162	-0.023789
2025-07-30 12:07:12	886	7.64e-06	0.0001	0.000164	-0.023789
2025-07-30 12:07:13	887	7.31e-06	0.0001	0.000165	-0.019412
2025-07-30 12:07:14	888	7.25e-06	0.0001	0.000168	-0.028166
2025-07-30 12:07:15	889	5.85e-06	0.0001	0.000176	-0.023789
2025-07-30 12:07:16	890	5.57e-06	0.0001	0.000196	-0.03692
2025-07-30 12:07:17	891	5.51e-06	0.0001	0.000223	-0.03692
2025-07-30 12:07:18	892	5.43e-06	0.0001	0.000246	-0.028166
2025-07-30 12:07:19	893	5.43e-06	0.0001	0.000271	-0.028166
2025-07-30 12:07:20	894	5.41e-06	0.0001	0.0003	-0.028166
2025-07-30 12:07:21	895	5.41e-06	0.0001	0.000322	-0.028166
2025-07-30 12:07:22	896	5.31e-06	0.0001	0.000346	-0.03692
2025-07-30 12:07:23	897	5.31e-06	0.0001	0.000371	-0.028166
2025-07-30 12:07:24	898	5.3e-06	0.0001	0.00039	-0.015035
2025-07-30 12:07:25	899	5.3e-06	0.0001	0.000404	-0.023789
2025-07-30 12:07:26	900	5.31e-06	0.0001	0.000422	-0.023789
2025-07-30 12:07:27	901	5.31e-06	0.0001	0.000434	-0.023789
2025-07-30 12:07:28	902	5.22e-06	0.0001	0.000458	-0.023789
2025-07-30 12:07:29	903	5.2e-06	0.0001	0.000476	-0.028166
2025-07-30 12:07:30	904	5.2e-06	0.0001	0.000495	-0.028166
2025-07-30 12:07:31	905	5.2e-06	0.0001	0.000517	-0.023789
2025-07-30 12:07:32	906	5.22e-06	0.0001	0.000534	-0.03692
2025-07-30 12:07:33	907	5.22e-06	0.0001	0.000551	-0.028166
2025-07-30 12:07:34	908	5.2e-06	0.0001	0.000569	-0.019412
2025-07-30 12:07:35	909	5.16e-06	0.0001	0.000583	-0.019412
2025-07-30 12:07:36	910	5.12e-06	0.0001	0.0006	-0.03692
2025-07-30 12:07:37	911	5.12e-06	0.0001	0.000617	-0.032543
2025-07-30 12:07:38	912	5.1e-06	0.0001	0.000631	-0.023789
2025-07-30 12:07:39	913	5.1e-06	0.0001	0.000645	-0.032543
2025-07-30 12:07:39	913	5.1e-06	0.0001	0.000659	-0.023789
2025-07-30 12:07:40	914	5.1e-06	0.0001	0.000674	-0.015035
2025-07-30 12:07:41	915	5.1e-06	0.0001	0.000691	-0.019412
2025-07-30 12:07:42	916	5.1e-06	0.0001	0.000707	-0.028166
2025-07-30 12:07:43	917	5.1e-06	0.0001	0.000722	-0.032543
2025-07-30 12:07:44	918	5.12e-06	0.0001	0.000739	-0.015035
2025-07-30 12:07:45	919	5.1e-06	0.0001	0.000758	-0.028166
2025-07-30 12:07:46	920	5.1e-06	0.0001	0.000772	-0.028166
2025-07-30 12:07:47	921	5.08e-06	0.0001	0.000787	-0.010658
2025-07-30 12:07:48	922	5.01e-06	0.0001	0.00081	-0.032543
2025-07-30 12:07:49	923	4.99e-06	0.0001	0.000836	-0.015035
2025-07-30 12:07:50	924	5.01e-06	0.0001	0.000859	-0.015035
2025-07-30 12:07:52	926	5.01e-06	0.0001	0.000895	-0.019412
2025-07-30 12:07:53	927	5.01e-06	0.0001	0.000934	-0.019412
2025-07-30 12:07:54	928	4.99e-06	0.0001	0.00097	-0.028166
2025-07-30 12:07:55	929	5.01e-06	0.0001	0.00101	-0.028166
2025-07-30 12:07:55	929	5.01e-06	0.0001	0.00105	-0.019412
2025-07-30 12:07:56	930	5.01e-06	0.0001	0.00112	-0.023789
2025-07-30 12:07:57	931	5.01e-06	0.0001	0.0012	-0.028166
2025-07-30 12:07:58	932	5.01e-06	0.0001	0.0013	-0.03692
2025-07-30 12:08:00	934	5.01e-06	0.0001	0.00139	-0.023789
2025-07-30 12:08:01	935	5.01e-06	0.0001	0.00162	-0.019412
2025-07-30 12:08:02	936	5.01e-06	0.0001	0.00184	-0.023789
2025-07-30 12:08:03	937	5.01e-06	0.0001	0.00214	-0.019412
2025-07-30 12:08:03	937	4.93e-06	0.0001	0.00252	-0.028166
2025-07-30 12:08:04	938	4.91e-06	0.0001	0.00307	-0.023789
2025-07-30 12:08:05	939	4.89e-06	0.0001	0.00374	-0.023789
2025-07-30 12:08:06	940	4.89e-06	0.0001	0.00456	-0.023789
2025-07-30 12:08:08	942	4.91e-06	0.0001	0.00577	-0.028166
2025-07-30 12:08:09	943	4.89e-06	0.0001	0.00788	-0.019412
2025-07-30 12:08:10	944	4.91e-06	0.0001	0.01	-0.015035
2025-07-30 12:08:11	945	4.89e-06	0.0001	0.0125	-0.019412
2025-07-30 12:08:12	946	4.89e-06	0.0001	0.0152	-0.001904
2025-07-30 12:08:13	947	4.91e-06	0.0001	0.0183	-0.019412
2025-07-30 12:08:13	947	4.91e-06	0.0001	0.021	0.002472
2025-07-30 12:08:14	948	4.91e-06	0.0001	0.0235	-0.015035
2025-07-30 12:08:16	950	4.91e-06	0.0001	0.0251	-0.006281
2025-07-30 12:08:17	951	4.91e-06	0.0001	0.0262	-0.015035
2025-07-30 12:08:18	952	4.89e-06	0.0001	0.0266	0.002472
2025-07-30 12:08:19	953	4.91e-06	0.0001	0.0268	0.002472
2025-07-30 12:08:20	954	4.91e-06	0.0001	0.027	-0.010658
2025-07-30 12:08:21	955	4.89e-06	0.0001	0.0273	-0.006281
2025-07-30 12:08:22	956	4.89e-06	0.0001	0.0274	-0.010658
2025-07-30 12:08:23	957	4.89e-06	0.0001	0.0276	-0.019412
2025-07-30 12:08:24	958	4.89e-06	0.0001	0.0278	-0.010658
2025-07-30 12:08:25	959	4.89e-06	0.0001	0.028	-0.001904
2025-07-30 12:08:26	960	4.89e-06	0.0001	0.0282	-0.006281
2025-07-30 12:08:27	961	4.89e-06	0.0001	0.0284	0.002472
2025-07-30 12:08:28	962	4.91e-06	0.0001	0.0286	-0.019412
2025-07-30 12:08:29	963	4.91e-06	0.0001	0.0289	-0.001904
2025-07-30 12:08:30	964	4.91e-06	0.0001	0.0291	-0.006281
2025-07-30 12:08:31	965	4.83e-06	0.0001	0.0294	-0.001904
2025-07-30 12:08:32	966	4.81e-06	0.0001	0.0297	-0.001904
2025-07-30 12:08:33	967	4.79e-06	0.0001	0.0304	-0.001904
2025-07-30 12:08:34	968	4.79e-06	0.0001	0.0313	0.002472
2025-07-30 12:08:35	969	4.79e-06	0.0001	0.0326	-0.001904
2025-07-30 12:08:36	970	4.79e-06	0.0001	0.0346	0.011226
2025-07-30 12:08:37	971	4.79e-06	0.0001	0.0385	0.006849
2025-07-30 12:08:38	972	4.79e-06	0.0001	0.0465	0.011226
2025-07-30 12:08:39	973	4.81e-06	0.0001	0.0596	0.041865
2025-07-30 12:08:40	974	4.79e-06	0.0001	0.0784	0.050618
2025-07-30 12:08:41	975	4.81e-06	0.0001	0.115	0.085634
2025-07-30 12:08:42	976	4.79e-06	0.0001	0.148	0.111895
2025-07-30 12:08:43	977	4.79e-06	0.0001	0.183	0.151287
2025-07-30 12:08:44	978	4.81e-06	0.0001	0.223	0.186303
2025-07-30 12:08:45	979	4.81e-06	0.0001	0.264	0.221318
2025-07-30 12:08:46	980	4.79e-06	0.0001	0.309	0.282595
2025-07-30 12:08:47	981	4.81e-06	0.0001	0.355	0.313233
2025-07-30 12:08:48	982	4.81e-06	0.0001	0.402	0.378887
2025-07-30 12:08:49	983	4.81e-06	0.0001	0.472	0.440163
2025-07-30 12:08:50	984	4.81e-06	0.0001	0.524	0.497063
2025-07-30 12:08:51	985	4.81e-06	0.0001	0.587	0.567094
2025-07-30 12:08:52	986	4.79e-06	0.0001	0.668	0.623994
2025-07-30 12:08:53	987	4.79e-06	0.0001	0.705	0.689647
2025-07-30 12:08:54	988	4.79e-06	0.0001	0.777	0.746547
2025-07-30 12:08:55	989	4.79e-06	0.0001	0.849	0.820955
2025-07-30 12:08:56	990	4.79e-06	0.0001	0.91	0.877854
2025-07-30 12:08:57	991	4.81e-06	0.0001	0.984	0.943508
2025-07-30 12:08:58	992	4.81e-06	0.0001	1.06	1.02229
2025-07-30 12:08:59	993	4.79e-06	0.0001	1.16	1.10983
2025-07-30 12:09:00	994	4.81e-06	0.0001	1.21	1.16235
2025-07-30 12:09:01	995	4.81e-06	0.0001	1.28	1.24114
2025-07-30 12:09:02	996	4.81e-06	0.0001	1.36	1.31992
2025-07-30 12:09:03	997	4.81e-06	0.0001	1.44	1.40308
2025-07-30 12:09:04	998	4.81e-06	0.0001	1.51	1.47311
2025-07-30 12:09:05	999	4.81e-06	0.0001	1.58	1.55628
2025-07-30 12:09:06	1000	4.81e-06	0.0001	1.65	1.62193
2025-07-30 12:09:07	1001	4.79e-06	0.0001	1.72	1.68321
2025-07-30 12:09:08	1002	4.79e-06	0.0001	1.8	1.77512
2025-07-30 12:09:09	1003	4.81e-06	0.0001	1.87	1.84515
2025-07-30 12:09:10	1004	4.79e-06	0.0001	1.97	1.93269
2025-07-30 12:09:11	1005	4.77e-06	0.0001	2.04	1.98959
2025-07-30 12:09:12	1006	4.75e-06	0.0001	2.1	2.064
2025-07-30 12:09:13	1007	4.77e-06	0.0001	2.16	2.12527
2025-07-30 12:09:14	1008	4.75e-06	0.0001	2.21	2.1953
2025-07-30 12:09:15	1009	4.72e-06	0.0001	2.27	2.2522
2025-07-30 12:09:16	1010	4.7e-06	0.0001	2.32	2.31348
2025-07-30 12:09:17	1011	4.7e-06	0.0001	2.38	2.35725
2025-07-30 12:09:18	1012	4.7e-06	0.0001	2.45	2.43166
2025-07-30 12:09:19	1013	4.7e-06	0.0001	2.5	2.46667
2025-07-30 12:09:20	1014	4.72e-06	0.0001	2.55	2.52795
2025-07-30 12:09:21	1015	4.7e-06	0.0001	2.62	2.58485
2025-07-30 12:09:22	1016	4.7e-06	0.0001	2.64	2.61111
2025-07-30 12:09:23	1017	4.7e-06	0.0001	2.69	2.63737
2025-07-30 12:09:24	1018	4.7e-06	0.0001	2.72	2.68114
2025-07-30 12:09:25	1019	4.7e-06	0.0001	2.75	2.71178
2025-07-30 12:09:26	1020	4.7e-06	0.0001	2.78	2.74242
2025-07-30 12:09:27	1021	4.7e-06	0.0001	2.8	2.78181
2025-07-30 12:09:28	1022	4.7e-06	0.0001	2.82	2.80369
2025-07-30 12:09:29	1023	4.7e-06	0.0001	2.85	2.82996
2025-07-30 12:09:30	1024	4.7e-06	0.0001	2.87	2.84309
2025-07-30 12:09:31	1025	4.72e-06	0.0001	2.88	2.85184
2025-07-30 12:09:32	1026	4.72e-06	0.0001	2.9	2.86935
2025-07-30 12:09:33	1027	4.7e-06	0.0001	2.91	2.90436
2025-07-30 12:09:34	1028	4.7e-06	0.0001	2.93	2.90874
2025-07-30 12:09:35	1029	4.7e-06	0.0001	2.94	2.92187
2025-07-30 12:09:36	1030	4.7e-06	0.0001	2.95	2.94813
2025-07-30 12:09:36	1030	4.7e-06	0.0001	2.97	2.95251
2025-07-30 12:09:37	1031	4.7e-06	0.0001	2.97	2.95689
2025-07-30 12:09:38	1032	4.7e-06	0.0001	2.98	2.98753
2025-07-30 12:09:39	1033	4.7e-06	0.0001	2.99	2.98753
2025-07-30 12:09:41	1035	4.7e-06	0.0001	3	3.00503
2025-07-30 12:09:42	1036	4.7e-06	0.0001	3.01	3.01816
2025-07-30 12:09:43	1037	4.72e-06	0.0001	3.01	3.01816
2025-07-30 12:09:44	1038	4.7e-06	0.0001	3.01	3.00941
2025-07-30 12:09:45	1039	4.7e-06	0.0001	3.03	3.03567
2025-07-30 12:09:46	1040	4.7e-06	0.0001	3.02	3.04442
2025-07-30 12:09:47	1041	4.7e-06	0.0001	3.03	3.04442
2025-07-30 12:09:48	1042	4.7e-06	0.0001	3.05	3.05318
2025-07-30 12:09:49	1043	4.72e-06	0.0001	3.05	3.06193
2025-07-30 12:09:50	1044	4.7e-06	0.0001	3.05	3.05318
2025-07-30 12:09:51	1045	4.7e-06	0.0001	3.05	3.07506
2025-07-30 12:09:52	1046	4.7e-06	0.0001	3.05	3.07944
2025-07-30 12:09:53	1047	4.7e-06	0.0001	3.06	3.05756
2025-07-30 12:09:54	1048	4.7e-06	0.0001	3.06	3.07506
2025-07-30 12:09:55	1049	4.7e-06	0.0001	3.07	3.08819
2025-07-30 12:09:55	1049	4.7e-06	0.0001	3.07	3.08819
2025-07-30 12:09:56	1050	4.7e-06	0.0001	3.07	3.09695
2025-07-30 12:09:57	1051	4.7e-06	0.0001	3.07	3.1057
2025-07-30 12:09:58	1052	4.7e-06	0.0001	3.07	3.11008
2025-07-30 12:09:59	1053	4.7e-06	0.0001	3.07	3.1057
2025-07-30 12:10:00	1054	4.72e-06	0.0001	3.07	3.11446
2025-07-30 12:10:01	1055	4.7e-06	0.0001	3.07	3.11446
2025-07-30 12:10:02	1056	4.7e-06	0.0001	3.07	3.11446
2025-07-30 12:10:03	1057	4.7e-06	0.0001	3.09	3.11883
2025-07-30 12:10:04	1058	4.7e-06	0.0001	3.09	3.13196
2025-07-30 12:10:05	1059	4.7e-06	0.0001	3.09	3.12759
2025-07-30 12:10:06	1060	4.7e-06	0.0001	3.09	3.12321
2025-07-30 12:10:07	1061	4.72e-06	0.0001	3.1	3.11446
2025-07-30 12:10:08	1062	4.7e-06	0.0001	3.09	3.12321
2025-07-30 12:10:09	1063	4.7e-06	0.0001	3.09	3.12759
2025-07-30 12:10:10	1064	4.7e-06	0.0001	3.09	3.12321
2025-07-30 12:10:11	1065	4.7e-06	0.0001	3.09	3.12321
2025-07-30 12:10:12	1066	4.7e-06	0.0001	3.09	3.12321
2025-07-30 12:10:13	1067	4.7e-06	0.0001	3.1	3.13196
2025-07-30 12:10:14	1068	4.7e-06	0.0001	3.09	3.12321
2025-07-30 12:10:15	1069	4.7e-06	0.0001	3.09	3.12321
2025-07-30 12:10:16	1070	4.7e-06	0.0001	3.09	3.12759
2025-07-30 12:10:17	1071	4.7e-06	0.0001	3.09	3.12759
2025-07-30 12:10:18	1072	4.7e-06	0.0001	3.09	3.12759
2025-07-30 12:10:18	1072	4.7e-06	0.0001	3.09	3.11008
2025-07-30 12:10:19	1073	4.7e-06	0.0001	3.09	3.13196
2025-07-30 12:10:20	1074	4.7e-06	0.0001	3.09	3.11883
2025-07-30 12:10:21	1075	4.7e-06	0.0001	3.07	3.13196
2025-07-30 12:10:22	1076	4.7e-06	0.0001	3.07	3.12321
2025-07-30 12:10:23	1077	4.68e-06	0.0001	3.07	3.11446
2025-07-30 12:10:24	1078	4.7e-06	0.0001	3.07	3.11883
2025-07-30 12:10:25	1079	4.7e-06	0.0001	3.07	3.11883
2025-07-30 12:10:26	1080	4.7e-06	0.0001	3.06	3.11883
2025-07-30 12:10:27	1081	4.7e-06	0.0001	3.06	3.11883
2025-07-30 12:10:28	1082	4.7e-06	0.0001	3.07	3.12759
2025-07-30 12:10:29	1083	4.7e-06	0.0001	3.07	3.11446
2025-07-30 12:10:30	1084	4.7e-06	0.0001	3.07	3.12321
2025-07-30 12:10:31	1085	4.68e-06	0.0001	3.07	3.11883
2025-07-30 12:10:32	1086	4.7e-06	0.0001	3.06	3.11883
2025-07-30 12:10:33	1087	4.7e-06	0.0001	3.07	3.12321
2025-07-30 12:10:34	1088	4.7e-06	0.0001	3.05	3.11883
2025-07-30 12:10:35	1089	4.7e-06	0.0001	3.05	3.11446
2025-07-30 12:10:36	1090	4.7e-06	0.0001	3.06	3.11008
2025-07-30 12:10:37	1091	4.7e-06	0.0001	3.05	3.11883
2025-07-30 12:10:38	1092	4.7e-06	0.0001	3.06	3.11446
2025-07-30 12:10:39	1093	4.7e-06	0.0001	3.05	3.11883
2025-07-30 12:10:40	1094	4.68e-06	0.0001	3.06	3.11008
2025-07-30 12:10:41	1095	4.68e-06	0.0001	3.05	3.12321
2025-07-30 12:10:42	1096	4.66e-06	0.0001	3.06	3.11446
2025-07-30 12:10:43	1097	4.64e-06	0.0001	3.05	3.11008
2025-07-30 12:10:43	1097	4.66e-06	0.0001	3.05	3.11008
2025-07-30 12:10:44	1098	4.64e-06	0.0001	3.05	3.11883
2025-07-30 12:10:45	1099	4.6e-06	0.0001	3.05	3.11883
2025-07-30 12:10:46	1100	4.62e-06	0.0001	3.05	3.11883
2025-07-30 12:10:47	1101	4.6e-06	0.0001	3.06	3.11883
2025-07-30 12:10:48	1102	4.6e-06	0.0001	3.06	3.12321
2025-07-30 12:10:49	1103	4.6e-06	0.0001	3.05	3.09695
2025-07-30 12:10:50	1104	4.62e-06	0.0001	3.05	3.11883
2025-07-30 12:10:51	1105	4.6e-06	0.0001	3.05	3.12321
2025-07-30 12:10:52	1106	4.6e-06	0.0001	3.06	3.11008
2025-07-30 12:10:53	1107	4.6e-06	0.0001	3.04	3.11446
2025-07-30 12:10:54	1108	4.6e-06	0.0001	3.03	3.11883
2025-07-30 12:10:55	1109	4.6e-06	0.0001	3.03	3.11883
2025-07-30 12:10:56	1110	4.6e-06	0.0001	3.03	3.12321
2025-07-30 12:10:57	1111	4.6e-06	0.0001	3.03	3.11883
2025-07-30 12:10:58	1112	4.6e-06	0.0001	3.03	3.11883
2025-07-30 12:10:59	1113	4.58e-06	0.0001	3.03	3.11446
2025-07-30 12:11:00	1114	4.6e-06	0.0001	3.03	3.11008
2025-07-30 12:11:01	1115	4.6e-06	0.0001	3.03	3.11446
2025-07-30 12:11:02	1116	4.6e-06	0.0001	3.03	3.1057
2025-07-30 12:11:03	1117	4.6e-06	0.0001	3.03	3.1057
2025-07-30 12:11:04	1118	4.6e-06	0.0001	3.03	3.11446
2025-07-30 12:11:05	1119	4.6e-06	0.0001	3.02	3.1057
2025-07-30 12:11:06	1120	4.6e-06	0.0001	3.03	3.11008
2025-07-30 12:11:07	1121	4.6e-06	0.0001	3.03	3.11883
2025-07-30 12:11:08	1122	4.6e-06	0.0001	3.03	3.11883
2025-07-30 12:11:09	1123	4.6e-06	0.0001	3.03	3.12321
2025-07-30 12:11:09	1123	4.58e-06	0.0001	3.03	3.12321
2025-07-30 12:11:10	1124	4.6e-06	0.0001	3.03	3.11446
2025-07-30 12:11:11	1125	4.6e-06	0.0001	3.02	3.10133
2025-07-30 12:11:12	1126	4.6e-06	0.0001	3.01	3.1057
2025-07-30 12:11:13	1127	4.6e-06	0.0001	3.01	3.1057
2025-07-30 12:11:14	1128	4.6e-06	0.0001	3.01	3.13634
2025-07-30 12:11:15	1129	4.6e-06	0.0001	3.01	3.1057
2025-07-30 12:11:16	1130	4.6e-06	0.0001	3.01	3.11446
2025-07-30 12:11:17	1131	4.6e-06	0.0001	3.01	3.11008
2025-07-30 12:11:18	1132	4.6e-06	0.0001	3	3.08819
2025-07-30 12:11:19	1133	4.6e-06	0.0001	3	3.09257
2025-07-30 12:11:20	1134	4.58e-06	0.0001	3	3.08819
2025-07-30 12:11:21	1135	4.6e-06	0.0001	3	3.09695
2025-07-30 12:11:22	1136	4.6e-06	0.0001	3	3.10133
2025-07-30 12:11:23	1137	4.6e-06	0.0001	2.99	3.07944
2025-07-30 12:11:24	1138	4.6e-06	0.0001	2.99	3.09695
2025-07-30 12:11:25	1139	4.58e-06	0.0001	2.98	3.08382
2025-07-30 12:11:26	1140	4.6e-06	0.0001	2.98	3.09695
2025-07-30 12:11:27	1141	4.6e-06	0.0001	2.98	3.09257
2025-07-30 12:11:28	1142	4.6e-06	0.0001	2.99	3.09257
2025-07-30 12:11:29	1143	4.6e-06	0.0001	2.99	3.08382
2025-07-30 12:11:30	1144	4.6e-06	0.0001	2.99	3.08819
2025-07-30 12:11:31	1145	4.6e-06	0.0001	2.99	3.07944
2025-07-30 12:11:32	1146	4.6e-06	0.0001	2.98	3.07944
2025-07-30 12:11:33	1147	4.6e-06	0.0001	2.97	3.07944
2025-07-30 12:11:34	1148	4.6e-06	0.0001	2.97	3.05756
2025-07-30 12:11:34	1148	4.6e-06	0.0001	2.97	3.07506
2025-07-30 12:11:35	1149	4.6e-06	0.0001	2.97	3.06193
2025-07-30 12:11:36	1150	4.6e-06	0.0001	2.97	3.07069
2025-07-30 12:11:37	1151	4.6e-06	0.0001	2.96	3.06193
2025-07-30 12:11:38	1152	4.6e-06	0.0001	2.95	3.05318
2025-07-30 12:11:39	1153	4.6e-06	0.0001	2.95	3.05318
2025-07-30 12:11:40	1154	4.6e-06	0.0001	2.96	3.03567
2025-07-30 12:11:41	1155	4.62e-06	0.0001	2.94	3.0313
2025-07-30 12:11:42	1156	4.6e-06	0.0001	2.94	3.04005
2025-07-30 12:11:43	1157	4.6e-06	0.0001	2.93	3.0313
2025-07-30 12:11:44	1158	4.6e-06	0.0001	2.93	3.01816
2025-07-30 12:11:45	1159	4.6e-06	0.0001	2.91	3.01379
2025-07-30 12:11:46	1160	4.6e-06	0.0001	2.91	2.98315
2025-07-30 12:11:47	1161	4.6e-06	0.0001	2.9	2.97002
2025-07-30 12:11:48	1162	4.6e-06	0.0001	2.9	2.98315
2025-07-30 12:11:49	1163	4.6e-06	0.0001	2.88	2.96564
2025-07-30 12:11:50	1164	4.6e-06	0.0001	2.87	2.96564
2025-07-30 12:11:51	1165	4.6e-06	0.0001	2.86	2.93938
2025-07-30 12:11:52	1166	4.6e-06	0.0001	2.85	2.91312
2025-07-30 12:11:53	1167	4.6e-06	0.0001	2.82	2.89999
2025-07-30 12:11:54	1168	4.6e-06	0.0001	2.81	2.8781
2025-07-30 12:11:55	1169	4.6e-06	0.0001	2.79	2.86059
2025-07-30 12:11:56	1170	4.6e-06	0.0001	2.77	2.82996
2025-07-30 12:11:57	1171	4.6e-06	0.0001	2.75	2.81245
2025-07-30 12:11:58	1172	4.6e-06	0.0001	2.72	2.77743
2025-07-30 12:11:59	1173	4.6e-06	0.0001	2.69	2.75117
2025-07-30 12:12:00	1174	4.6e-06	0.0001	2.67	2.71616
2025-07-30 12:12:01	1175	4.6e-06	0.0001	2.64	2.68989
2025-07-30 12:12:02	1176	4.6e-06	0.0001	2.61	2.66801
2025-07-30 12:12:03	1177	4.6e-06	0.0001	2.58	2.633
2025-07-30 12:12:04	1178	4.6e-06	0.0001	2.55	2.61549
2025-07-30 12:12:05	1179	4.58e-06	0.0001	2.52	2.58485
2025-07-30 12:12:06	1180	4.6e-06	0.0001	2.5	2.56734
2025-07-30 12:12:07	1181	4.58e-06	0.0001	2.47	2.5367
2025-07-30 12:12:08	1182	4.58e-06	0.0001	2.46	2.54546
2025-07-30 12:12:09	1183	4.6e-06	0.0001	2.44	2.51044
2025-07-30 12:12:10	1184	4.6e-06	0.0001	2.43	2.49293
2025-07-30 12:12:11	1185	4.6e-06	0.0001	2.41	2.48418
2025-07-30 12:12:12	1186	4.6e-06	0.0001	2.4	2.48418
2025-07-30 12:12:13	1187	4.6e-06	0.0001	2.4	2.46667
2025-07-30 12:12:14	1188	4.6e-06	0.0001	2.38	2.45354
2025-07-30 12:12:15	1189	4.6e-06	0.0001	2.38	2.44916
2025-07-30 12:12:16	1190	4.6e-06	0.0001	2.38	2.44916
2025-07-30 12:12:17	1191	4.6e-06	0.0001	2.37	2.43603
2025-07-30 12:12:17	1191	4.6e-06	0.0001	2.37	2.42728
2025-07-30 12:12:18	1192	4.6e-06	0.0001	2.35	2.43603
2025-07-30 12:12:19	1193	4.6e-06	0.0001	2.35	2.41853
2025-07-30 12:12:20	1194	4.6e-06	0.0001	2.35	2.43166
2025-07-30 12:12:21	1195	4.6e-06	0.0001	2.35	2.43603
2025-07-30 12:12:22	1196	4.6e-06	0.0001	2.34	2.41853
2025-07-30 12:12:23	1197	4.6e-06	0.0001	2.34	2.41415
2025-07-30 12:12:24	1198	4.6e-06	0.0001	2.34	2.4054
2025-07-30 12:12:25	1199	4.6e-06	0.0001	2.34	2.40102
2025-07-30 12:12:26	1200	4.6e-06	0.0001	2.34	2.4054
2025-07-30 12:12:27	1201	4.6e-06	0.0001	2.33	2.40977
2025-07-30 12:12:28	1202	4.6e-06	0.0001	2.32	2.4054
2025-07-30 12:12:29	1203	4.6e-06	0.0001	2.32	2.40977
2025-07-30 12:12:30	1204	4.62e-06	0.0001	2.32	2.39227
2025-07-30 12:12:31	1205	4.6e-06	0.0001	2.32	2.39227
2025-07-30 12:12:32	1206	4.58e-06	0.0001	2.32	2.40102
2025-07-30 12:12:33	1207	4.6e-06	0.0001	2.32	2.39664
2025-07-30 12:12:34	1208	4.6e-06	0.0001	2.32	2.38789
2025-07-30 12:12:35	1209	4.6e-06	0.0001	2.32	2.39227
2025-07-30 12:12:36	1210	4.6e-06	0.0001	2.32	2.38351
2025-07-30 12:12:37	1211	4.6e-06	0.0001	2.32	2.38789
2025-07-30 12:12:38	1212	4.6e-06	0.0001	2.32	2.38351
2025-07-30 12:12:39	1213	4.6e-06	0.0001	2.31	2.38789
2025-07-30 12:12:40	1214	4.6e-06	0.0001	2.31	2.38789
2025-07-30 12:12:41	1215	4.6e-06	0.0001	2.31	2.38789
2025-07-30 12:12:42	1216	4.6e-06	0.0001	2.31	2.38351
2025-07-30 12:12:43	1217	4.58e-06	0.0001	2.31	2.37038
2025-07-30 12:12:44	1218	4.6e-06	0.0001	2.31	2.37038
2025-07-30 12:12:45	1219	4.6e-06	0.0001	2.31	2.37476
2025-07-30 12:12:46	1220	4.6e-06	0.0001	2.29	2.37914
2025-07-30 12:12:47	1221	4.6e-06	0.0001	2.29	2.37914
2025-07-30 12:12:48	1222	4.6e-06	0.0001	2.29	2.35725
2025-07-30 12:12:49	1223	4.6e-06	0.0001	2.29	2.35725
2025-07-30 12:12:50	1224	4.6e-06	0.0001	2.29	2.366
2025-07-30 12:12:51	1225	4.6e-06	0.0001	2.28	2.366
2025-07-30 12:12:52	1226	4.6e-06	0.0001	2.28	2.36163
2025-07-30 12:12:54	1228	4.6e-06	0.0001	2.28	2.35725
2025-07-30 12:12:55	1229	4.6e-06	0.0001	2.27	2.35287
2025-07-30 12:12:56	1230	4.6e-06	0.0001	2.26	2.35287
2025-07-30 12:12:57	1231	4.6e-06	0.0001	2.26	2.34412
2025-07-30 12:12:58	1232	4.58e-06	0.0001	2.26	2.3485
2025-07-30 12:12:59	1233	4.6e-06	0.0001	2.26	2.33537
2025-07-30 12:13:00	1234	4.58e-06	0.0001	2.25	2.34412
2025-07-30 12:13:01	1235	4.6e-06	0.0001	2.25	2.33974
2025-07-30 12:13:02	1236	4.6e-06	0.0001	2.25	2.33974
2025-07-30 12:13:03	1237	4.6e-06	0.0001	2.25	2.33537
2025-07-30 12:13:04	1238	4.6e-06	0.0001	2.25	2.33099
2025-07-30 12:13:05	1239	4.58e-06	0.0001	2.24	2.33974
2025-07-30 12:13:06	1240	4.6e-06	0.0001	2.24	2.33099
2025-07-30 12:13:07	1241	4.6e-06	0.0001	2.24	2.33974
2025-07-30 12:13:08	1242	4.6e-06	0.0001	2.24	2.33099
2025-07-30 12:13:09	1243	4.6e-06	0.0001	2.23	2.31348
2025-07-30 12:13:10	1244	4.6e-06	0.0001	2.22	2.31786
2025-07-30 12:13:11	1245	4.6e-06	0.0001	2.22	2.33099
2025-07-30 12:13:12	1246	4.6e-06	0.0001	2.23	2.31786
2025-07-30 12:13:13	1247	4.6e-06	0.0001	2.22	2.31786
2025-07-30 12:13:14	1248	4.6e-06	0.0001	2.21	2.32224
2025-07-30 12:13:15	1249	4.6e-06	0.0001	2.21	2.3091
2025-07-30 12:13:17	1251	4.58e-06	0.0001	2.21	2.31786
2025-07-30 12:13:17	1251	4.6e-06	0.0001	2.21	2.31348
2025-07-30 12:13:18	1252	4.6e-06	0.0001	2.21	2.31348
2025-07-30 12:13:19	1253	4.6e-06	0.0001	2.21	2.3091
2025-07-30 12:13:20	1254	4.6e-06	0.0001	2.21	2.30035
2025-07-30 12:13:21	1255	4.6e-06	0.0001	2.21	2.30473
2025-07-30 12:13:22	1256	4.6e-06	0.0001	2.2	2.3091
2025-07-30 12:13:23	1257	4.6e-06	0.0001	2.2	2.3091
2025-07-30 12:13:24	1258	4.6e-06	0.0001	2.2	2.30473
2025-07-30 12:13:25	1259	4.6e-06	0.0001	2.2	2.31786
2025-07-30 12:13:26	1260	4.6e-06	0.0001	2.19	2.29597
2025-07-30 12:13:27	1261	4.6e-06	0.0001	2.19	2.30035
2025-07-30 12:13:28	1262	4.6e-06	0.0001	2.19	2.30035
2025-07-30 12:13:29	1263	4.6e-06	0.0001	2.19	2.29597
2025-07-30 12:13:30	1264	4.6e-06	0.0001	2.19	2.28722
2025-07-30 12:13:31	1265	4.6e-06	0.0001	2.19	2.2916
2025-07-30 12:13:32	1266	4.6e-06	0.0001	2.18	2.29597
2025-07-30 12:13:33	1267	4.6e-06	0.0001	2.18	2.28722
2025-07-30 12:13:34	1268	4.6e-06	0.0001	2.18	2.26971
2025-07-30 12:13:35	1269	4.6e-06	0.0001	2.18	2.26533
2025-07-30 12:13:36	1270	4.6e-06	0.0001	2.18	2.2916
2025-07-30 12:13:37	1271	4.6e-06	0.0001	2.18	2.26971
2025-07-30 12:13:38	1272	4.6e-06	0.0001	2.17	2.26533
2025-07-30 12:13:39	1273	4.6e-06	0.0001	2.17	2.27847
2025-07-30 12:13:40	1274	4.6e-06	0.0001	2.17	2.26971
2025-07-30 12:13:41	1275	4.6e-06	0.0001	2.17	2.26533
2025-07-30 12:13:42	1276	4.6e-06	0.0001	2.17	2.28722
2025-07-30 12:13:43	1277	4.6e-06	0.0001	2.17	2.26533
2025-07-30 12:13:44	1278	4.58e-06	0.0001	2.16	2.27409
2025-07-30 12:13:45	1279	4.6e-06	0.0001	2.16	2.26971
2025-07-30 12:13:46	1280	4.6e-06	0.0001	2.16	2.26533
2025-07-30 12:13:47	1281	4.58e-06	0.0001	2.16	2.26971
2025-07-30 12:13:48	1282	4.6e-06	0.0001	2.16	2.26096
2025-07-30 12:13:49	1283	4.6e-06	0.0001	2.16	2.2522
2025-07-30 12:13:51	1285	4.6e-06	0.0001	2.16	2.26096
2025-07-30 12:13:51	1285	4.6e-06	0.0001	2.16	2.24345
2025-07-30 12:13:52	1286	4.6e-06	0.0001	2.15	2.24783
2025-07-30 12:13:53	1287	4.6e-06	0.0001	2.15	2.24783
2025-07-30 12:13:54	1288	4.6e-06	0.0001	2.15	2.2522
2025-07-30 12:13:55	1289	4.6e-06	0.0001	2.15	2.2522
2025-07-30 12:13:56	1290	4.6e-06	0.0001	2.15	2.25658
2025-07-30 12:13:57	1291	4.6e-06	0.0001	2.15	2.25658
2025-07-30 12:13:59	1293	4.6e-06	0.0001	2.15	2.24783
2025-07-30 12:14:00	1294	4.6e-06	0.0001	2.14	2.24345
2025-07-30 12:14:01	1295	4.6e-06	0.0001	2.14	2.23907
2025-07-30 12:14:02	1296	4.6e-06	0.0001	2.14	2.24783
2025-07-30 12:14:03	1297	4.6e-06	0.0001	2.14	2.2347
2025-07-30 12:14:04	1298	4.6e-06	0.0001	2.14	2.24345
2025-07-30 12:14:05	1299	4.6e-06	0.0001	2.13	2.2347
2025-07-30 12:14:06	1300	4.6e-06	0.0001	2.12	2.24345
2025-07-30 12:14:07	1301	4.6e-06	0.0001	2.12	2.24345
2025-07-30 12:14:08	1302	4.6e-06	0.0001	2.12	2.22594
2025-07-30 12:14:09	1303	4.6e-06	0.0001	2.12	2.24783
2025-07-30 12:14:10	1304	4.6e-06	0.0001	2.12	2.22594
2025-07-30 12:14:11	1305	4.6e-06	0.0001	2.12	2.23032
2025-07-30 12:14:12	1306	4.6e-06	0.0001	2.12	2.23907
2025-07-30 12:14:13	1307	4.6e-06	0.0001	2.13	2.21281
2025-07-30 12:14:14	1308	4.6e-06	0.0001	2.12	2.22157
2025-07-30 12:14:14	1308	4.6e-06	0.0001	2.13	2.22157
2025-07-30 12:14:16	1310	4.6e-06	0.0001	2.13	2.22594
2025-07-30 12:14:17	1311	4.6e-06	0.0001	2.11	2.22594
2025-07-30 12:14:18	1312	4.6e-06	0.0001	2.11	2.2347
2025-07-30 12:14:19	1313	4.6e-06	0.0001	2.11	2.23032
2025-07-30 12:14:20	1314	4.6e-06	0.0001	2.11	2.22157
2025-07-30 12:14:21	1315	4.6e-06	0.0001	2.11	2.22594
2025-07-30 12:14:22	1316	4.6e-06	0.0001	2.11	2.21719
2025-07-30 12:14:23	1317	4.6e-06	0.0001	2.11	2.21281
2025-07-30 12:14:24	1318	4.6e-06	0.0001	2.11	2.2347
2025-07-30 12:14:24	1318	4.58e-06	0.0001	2.1	2.22157
2025-07-30 12:14:25	1319	4.6e-06	0.0001	2.1	2.20406
2025-07-30 12:14:27	1321	4.6e-06	0.0001	2.1	2.20406
2025-07-30 12:14:28	1322	4.6e-06	0.0001	2.1	2.19968
2025-07-30 12:14:29	1323	4.6e-06	0.0001	2.1	2.21281
2025-07-30 12:14:30	1324	4.58e-06	0.0001	2.1	2.21281
2025-07-30 12:14:31	1325	4.6e-06	0.0001	2.1	2.20406
2025-07-30 12:14:32	1326	4.6e-06	0.0001	2.09	2.20844
2025-07-30 12:14:32	1326	4.58e-06	0.0001	2.09	2.20406
2025-07-30 12:14:33	1327	4.6e-06	0.0001	2.09	2.19968
2025-07-30 12:14:34	1328	4.54e-06	0.0001	2.09	2.1953
2025-07-30 12:14:35	1329	4.6e-06	0.0001	2.09	2.19093
2025-07-30 12:14:36	1330	4.56e-06	0.0001	2.09	2.18655
2025-07-30 12:14:37	1331	4.58e-06	0.0001	2.09	2.19968
2025-07-30 12:14:38	1332	4.56e-06	0.0001	2.09	2.19093
2025-07-30 12:14:39	1333	4.52e-06	0.0001	2.09	2.19093
2025-07-30 12:14:40	1334	4.52e-06	0.0001	2.08	2.1953
2025-07-30 12:14:41	1335	4.52e-06	0.0001	2.08	2.19968
2025-07-30 12:14:42	1336	4.52e-06	0.0001	2.08	2.19968
2025-07-30 12:14:43	1337	4.6e-06	0.0001	2.08	2.1953
2025-07-30 12:14:44	1338	4.5e-06	0.0001	2.08	2.1953
2025-07-30 12:14:45	1339	4.5e-06	0.0001	2.08	2.18655
2025-07-30 12:14:46	1340	4.52e-06	0.0001	2.08	2.18217
2025-07-30 12:14:47	1341	4.5e-06	0.0001	2.08	2.18655
2025-07-30 12:14:48	1342	4.5e-06	0.0001	2.08	2.18217
2025-07-30 12:14:49	1343	4.5e-06	0.0001	2.08	2.1953
2025-07-30 12:14:50	1344	4.5e-06	0.0001	2.08	2.1778
2025-07-30 12:14:51	1345	4.5e-06	0.0001	2.07	2.17342
2025-07-30 12:14:52	1346	4.52e-06	0.0001	2.07	2.18655
2025-07-30 12:14:53	1347	4.52e-06	0.0001	2.07	2.18655
2025-07-30 12:14:54	1348	4.52e-06	0.0001	2.07	2.16904
2025-07-30 12:14:55	1349	4.52e-06	0.0001	2.07	2.18217
2025-07-30 12:14:56	1350	4.5e-06	0.0001	2.07	2.1778
2025-07-30 12:14:57	1351	4.58e-06	0.0001	2.07	2.1778
2025-07-30 12:14:57	1351	4.54e-06	0.0001	2.07	2.16904
2025-07-30 12:14:59	1353	4.5e-06	0.0001	2.06	2.16467
2025-07-30 12:15:00	1354	4.52e-06	0.0001	2.06	2.17342
2025-07-30 12:15:01	1355	4.48e-06	0.0001	2.06	2.16029
2025-07-30 12:15:02	1356	4.54e-06	0.0001	2.06	2.15591
2025-07-30 12:15:03	1357	4.5e-06	0.0001	2.06	2.15591
2025-07-30 12:15:04	1358	4.5e-06	0.0001	2.06	2.16467
2025-07-30 12:15:05	1359	4.5e-06	0.0001	2.06	2.16467
2025-07-30 12:15:06	1360	4.5e-06	0.0001	2.06	2.14716
2025-07-30 12:15:06	1360	4.52e-06	0.0001	2.05	2.14716
2025-07-30 12:15:07	1361	4.5e-06	0.0001	2.05	2.16467
2025-07-30 12:15:08	1362	4.52e-06	0.0001	2.05	2.14716
2025-07-30 12:15:09	1363	4.5e-06	0.0001	2.05	2.14278
2025-07-30 12:15:10	1364	4.5e-06	0.0001	2.05	2.16467
2025-07-30 12:15:11	1365	4.5e-06	0.0001	2.05	2.14716
2025-07-30 12:15:12	1366	4.5e-06	0.0001	2.05	2.16467
2025-07-30 12:15:13	1367	4.5e-06	0.0001	2.05	2.14278
2025-07-30 12:15:14	1368	4.5e-06	0.0001	2.05	2.14278
2025-07-30 12:15:15	1369	4.48e-06	0.0001	2.05	2.16029
2025-07-30 12:15:16	1370	4.5e-06	0.0001	2.05	2.13841
2025-07-30 12:15:17	1371	4.5e-06	0.0001	2.05	2.14716
2025-07-30 12:15:18	1372	4.5e-06	0.0001	2.05	2.15153
2025-07-30 12:15:19	1373	4.5e-06	0.0001	2.05	2.13841
2025-07-30 12:15:20	1374	4.48e-06	0.0001	2.05	2.13841
2025-07-30 12:15:21	1375	4.48e-06	0.0001	2.03	2.14716
2025-07-30 12:15:22	1376	4.5e-06	0.0001	2.03	2.14278
2025-07-30 12:15:23	1377	4.48e-06	0.0001	2.03	2.12965
2025-07-30 12:15:24	1378	4.5e-06	0.0001	2.03	2.13403
2025-07-30 12:15:25	1379	4.5e-06	0.0001	2.03	2.12965
2025-07-30 12:15:26	1380	4.5e-06	0.0001	2.03	2.13841
2025-07-30 12:15:27	1381	4.5e-06	0.0001	2.03	2.12965
2025-07-30 12:15:28	1382	4.48e-06	0.0001	2.03	2.13403
2025-07-30 12:15:29	1383	4.48e-06	0.0001	2.02	2.12527
2025-07-30 12:15:30	1384	4.5e-06	0.0001	2.02	2.12527
2025-07-30 12:15:31	1385	4.45e-06	0.0001	2.02	2.13841
2025-07-30 12:15:32	1386	4.38e-06	0.0001	2.02	2.12527
2025-07-30 12:15:33	1387	4.35e-06	0.0001	2.02	2.1209
2025-07-30 12:15:34	1388	4.35e-06	0.0001	2.02	2.11652
2025-07-30 12:15:35	1389	4.31e-06	0.0001	2.02	2.11214
2025-07-30 12:15:36	1390	4.28e-06	0.0001	2.02	2.11652
2025-07-30 12:15:37	1391	4.27e-06	0.000161	2.02	2.12965
2025-07-30 12:15:38	1392	4.28e-06	0.000292	2.01	2.10339
2025-07-30 12:15:39	1393	4.27e-06	0.000422	2.01	2.12527
2025-07-30 12:15:40	1394	4.22e-06	0.00054	2.01	2.1209
2025-07-30 12:15:40	1394	4.22e-06	0.000645	2.01	2.1209
2025-07-30 12:15:41	1395	4.22e-06	0.000747	2.01	2.11652
2025-07-30 12:15:42	1396	4.21e-06	0.000834	2.01	2.09464
2025-07-30 12:15:43	1397	4.21e-06	0.000915	2.01	2.11214
2025-07-30 12:15:44	1398	4.2e-06	0.000989	2.01	2.10339
2025-07-30 12:15:45	1399	4.17e-06	0.00103	2.01	2.11652
2025-07-30 12:15:46	1400	4.16e-06	0.00109	2.01	2.11214
2025-07-30 12:15:47	1401	4.16e-06	0.00113	2.01	2.10777
2025-07-30 12:15:48	1402	4.16e-06	0.00117	2.01	2.09026
2025-07-30 12:15:49	1403	4.16e-06	0.00121	2.01	2.09464
2025-07-30 12:15:50	1404	4.16e-06	0.00124	2	2.11214
2025-07-30 12:15:51	1405	4.16e-06	0.00127	2	2.10777
2025-07-30 12:15:52	1406	4.16e-06	0.0013	2	2.10777
2025-07-30 12:15:53	1407	4.16e-06	0.00132	2	2.09464
2025-07-30 12:15:54	1408	4.16e-06	0.00134	2	2.10339
2025-07-30 12:15:55	1409	4.17e-06	0.00136	2	2.10777
2025-07-30 12:15:56	1410	4.16e-06	0.00137	2	2.10777
2025-07-30 12:15:57	1411	4.16e-06	0.00138	2	2.09901
2025-07-30 12:15:58	1412	4.16e-06	0.00139	2	2.09026
2025-07-30 12:15:59	1413	4.16e-06	0.0014	2	2.08588
2025-07-30 12:16:00	1414	4.16e-06	0.00141	1.99	2.09901
2025-07-30 12:16:01	1415	4.16e-06	0.00142	1.99	2.09464
2025-07-30 12:16:02	1416	4.16e-06	0.00143	1.99	2.09464
2025-07-30 12:16:03	1417	4.12e-06	0.00144	1.99	2.09026
2025-07-30 12:16:04	1418	4.1e-06	0.00145	1.99	2.10777
2025-07-30 12:16:05	1419	4.1e-06	0.00146	1.99	2.07713
2025-07-30 12:16:06	1420	4.1e-06	0.00148	1.99	2.09464
2025-07-30 12:16:06	1420	4.09e-06	0.00148	1.99	2.09901
2025-07-30 12:16:07	1421	4.1e-06	0.00148	1.99	2.09464
2025-07-30 12:16:08	1422	4.09e-06	0.00148	1.98	2.0815
2025-07-30 12:16:09	1423	4.1e-06	0.00148	1.98	2.08588
2025-07-30 12:16:10	1424	4.09e-06	0.00149	1.98	2.07275
2025-07-30 12:16:11	1425	4.09e-06	0.0015	1.98	2.09026
2025-07-30 12:16:12	1426	4.09e-06	0.0015	1.98	2.07713
2025-07-30 12:16:13	1427	4.09e-06	0.0015	1.98	2.08588
2025-07-30 12:16:14	1428	4.1e-06	0.0015	1.98	2.06837
2025-07-30 12:16:15	1429	4.09e-06	0.00151	1.98	2.0815
2025-07-30 12:16:16	1430	4.1e-06	0.00152	1.98	2.0815
2025-07-30 12:16:17	1431	4.1e-06	0.00152	1.97	2.064
2025-07-30 12:16:18	1432	4.09e-06	0.00153	1.97	2.05962
2025-07-30 12:16:19	1433	4.09e-06	0.00153	1.97	2.064
2025-07-30 12:16:20	1434	4.1e-06	0.00154	1.97	2.064
2025-07-30 12:16:21	1435	4.09e-06	0.00154	1.97	2.07713
2025-07-30 12:16:22	1436	4.1e-06	0.00155	1.97	2.05524
2025-07-30 12:16:23	1437	4.1e-06	0.00156	1.97	2.064
2025-07-30 12:16:24	1438	4.1e-06	0.00156	1.97	2.05962
2025-07-30 12:16:25	1439	4.09e-06	0.00157	1.97	2.064
2025-07-30 12:16:26	1440	4.09e-06	0.00158	1.97	2.05087
2025-07-30 12:16:27	1441	4.09e-06	0.00158	1.97	2.064
2025-07-30 12:16:28	1442	4.1e-06	0.00158	1.97	2.05524
2025-07-30 12:16:29	1443	4.1e-06	0.00159	1.96	2.05962
2025-07-30 12:16:30	1444	4.1e-06	0.00159	1.96	2.05524
2025-07-30 12:16:30	1444	4.1e-06	0.00159	1.96	2.05962
2025-07-30 12:16:31	1445	4.09e-06	0.00159	1.96	2.05087
2025-07-30 12:16:32	1446	4.09e-06	0.0016	1.96	2.05962
2025-07-30 12:16:33	1447	4.09e-06	0.0016	1.96	2.04649
2025-07-30 12:16:34	1448	4.1e-06	0.00161	1.96	2.05524
2025-07-30 12:16:35	1449	4.1e-06	0.00161	1.96	2.03774
2025-07-30 12:16:36	1450	4.09e-06	0.00162	1.96	2.04649
2025-07-30 12:16:37	1451	4.09e-06	0.00161	1.96	2.03774
2025-07-30 12:16:38	1452	4.1e-06	0.00161	1.96	2.05524
2025-07-30 12:16:39	1453	4.09e-06	0.00162	1.95	2.05524
2025-07-30 12:16:40	1454	4.09e-06	0.00162	1.94	2.03774
2025-07-30 12:16:41	1455	4.09e-06	0.00162	1.95	2.05524
2025-07-30 12:16:42	1456	4.1e-06	0.00162	1.95	2.05524
2025-07-30 12:16:43	1457	4.1e-06	0.00161	1.94	2.03774
2025-07-30 12:16:44	1458	4.1e-06	0.00162	1.94	2.03774
2025-07-30 12:16:45	1459	4.1e-06	0.00163	1.94	2.03336
2025-07-30 12:16:46	1460	4.1e-06	0.00163	1.94	2.05524
2025-07-30 12:16:47	1461	4.1e-06	0.00164	1.94	2.03336
2025-07-30 12:16:48	1462	4.09e-06	0.00164	1.93	2.04211
2025-07-30 12:16:49	1463	4.09e-06	0.00164	1.93	2.02898
2025-07-30 12:16:50	1464	4.07e-06	0.00165	1.93	2.02898
2025-07-30 12:16:51	1465	4.07e-06	0.00165	1.93	2.02898
2025-07-30 12:16:52	1466	2.8e-05	0.00158	1.93	2.03774
2025-07-30 12:16:53	1467	3.24e-05	0.00132	1.93	2.03774
2025-07-30 12:16:54	1468	2.35e-05	0.000953	1.93	2.03774
2025-07-30 12:16:55	1469	1.76e-05	0.000746	1.93	2.01585
2025-07-30 12:16:56	1470	1.54e-05	0.000559	1.93	2.02898
2025-07-30 12:16:57	1471	1.37e-05	0.000465	1.93	2.01585
2025-07-30 12:16:58	1472	1.29e-05	0.000394	1.93	2.01147
2025-07-30 12:16:59	1473	1.21e-05	0.000336	1.92	2.01585
2025-07-30 12:17:00	1474	1.15e-05	0.000286	1.92	2.0071
2025-07-30 12:17:01	1475	1.1e-05	0.000247	1.92	2.02461
2025-07-30 12:17:02	1476	1.06e-05	0.000219	1.92	2.02023
2025-07-30 12:17:03	1477	1.03e-05	0.000187	1.92	2.02023
2025-07-30 12:17:04	1478	1e-05	0.000165	1.92	2.02461
2025-07-30 12:17:05	1479	9.89e-06	0.000152	1.92	2.01147
2025-07-30 12:17:06	1480	9.67e-06	0.00014	1.92	2.02023
2025-07-30 12:17:07	1481	9.46e-06	0.000131	1.92	2.0071
2025-07-30 12:17:08	1482	9.31e-06	0.000123	1.92	2.02023
2025-07-30 12:17:09	1483	9.1e-06	0.000116	1.92	2.00272
2025-07-30 12:17:10	1484	8.98e-06	0.00011	1.92	2.0071
2025-07-30 12:17:11	1485	8.77e-06	0.000104	1.91	2.02023
2025-07-30 12:17:12	1486	8.67e-06	0.0001	1.91	2.0071
2025-07-30 12:17:13	1487	8.55e-06	0.0001	1.91	2.01147
2025-07-30 12:17:14	1488	8.4e-06	0.0001	1.91	2.00272
2025-07-30 12:17:15	1489	8.22e-06	0.0001	1.91	2.0071
2025-07-30 12:17:16	1490	8.16e-06	0.0001	1.91	1.99397
2025-07-30 12:17:17	1491	8.07e-06	0.0001	1.91	2.00272
2025-07-30 12:17:18	1492	7.95e-06	0.0001	1.91	1.98959
2025-07-30 12:17:19	1493	7.83e-06	0.0001	1.91	1.99397
2025-07-30 12:17:20	1494	7.73e-06	0.0001	1.91	1.99397
2025-07-30 12:17:21	1495	7.64e-06	0.0001	1.91	1.98521
2025-07-30 12:17:22	1496	7.58e-06	0.0001	1.91	2.0071
2025-07-30 12:17:23	1497	7.46e-06	0.0001	1.91	2.00272
2025-07-30 12:17:24	1498	7.46e-06	0.0001	1.9	1.99397
2025-07-30 12:17:25	1499	7.28e-06	0.0001	1.9	1.99397
2025-07-30 12:17:26	1500	7.28e-06	0.0001	1.9	1.98959
2025-07-30 12:17:27	1501	7.16e-06	0.0001	1.9	1.99397
2025-07-30 12:17:28	1502	7.13e-06	0.0001	1.9	1.98959
2025-07-30 12:17:29	1503	6.95e-06	0.0001	1.9	1.99397
2025-07-30 12:17:30	1504	6.95e-06	0.0001	1.9	1.99397
2025-07-30 12:17:31	1505	6.86e-06	0.0001	1.9	1.99397
2025-07-30 12:17:32	1506	6.84e-06	0.0001	1.89	1.98084
2025-07-30 12:17:33	1507	6.84e-06	0.0001	1.89	1.98084
2025-07-30 12:17:34	1508	6.84e-06	0.0001	1.89	1.98521
2025-07-30 12:17:35	1509	6.74e-06	0.0001	1.89	1.98084
2025-07-30 12:17:36	1510	6.74e-06	0.0001	1.89	1.98084
2025-07-30 12:17:37	1511	6.65e-06	0.0001	1.89	1.97646
2025-07-30 12:17:38	1512	6.63e-06	0.0001	1.89	1.97646
2025-07-30 12:17:39	1513	6.63e-06	0.0001	1.89	1.98084
2025-07-30 12:17:40	1514	6.65e-06	0.0001	1.89	1.96771
2025-07-30 12:17:41	1515	6.55e-06	0.0001	1.89	1.97208
2025-07-30 12:17:42	1516	6.53e-06	0.0001	1.89	1.96771
2025-07-30 12:17:43	1517	6.53e-06	0.0001	1.89	1.97208
2025-07-30 12:17:44	1518	6.43e-06	0.0001	1.88	1.98084
2025-07-30 12:17:45	1519	6.43e-06	0.0001	1.88	1.98084
2025-07-30 12:17:47	1521	6.43e-06	0.0001	1.88	1.97646
2025-07-30 12:17:47	1521	6.39e-06	0.0001	1.88	1.96771
2025-07-30 12:17:48	1522	6.34e-06	0.0001	1.88	1.95457
2025-07-30 12:17:49	1523	6.34e-06	0.0001	1.87	1.95895
2025-07-30 12:17:50	1524	6.32e-06	0.0001	1.88	1.96333
2025-07-30 12:17:51	1525	6.32e-06	0.0001	1.88	1.97646
2025-07-30 12:17:52	1526	6.34e-06	0.0001	1.88	1.96771
2025-07-30 12:17:53	1527	6.24e-06	0.0001	1.87	1.96771
2025-07-30 12:17:54	1528	6.22e-06	0.0001	1.87	1.95895
2025-07-30 12:17:55	1529	6.22e-06	0.0001	1.87	1.96333
2025-07-30 12:17:56	1530	6.22e-06	0.0001	1.87	1.94582
2025-07-30 12:17:57	1531	6.2e-06	0.0001	1.87	1.96771
2025-07-30 12:17:58	1532	6.12e-06	0.0001	1.87	1.94144
2025-07-30 12:17:59	1533	6.12e-06	0.0001	1.87	1.96333
2025-07-30 12:18:00	1534	6.12e-06	0.0001	1.87	1.93707
2025-07-30 12:18:01	1535	6.12e-06	0.0001	1.87	1.95457
2025-07-30 12:18:02	1536	6.12e-06	0.0001	1.86	1.9502
2025-07-30 12:18:03	1537	6.03e-06	0.0001	1.86	1.94144
2025-07-30 12:18:04	1538	6.01e-06	0.0001	1.85	1.96333
2025-07-30 12:18:05	1539	6.01e-06	0.0001	1.86	1.94144
2025-07-30 12:18:06	1540	6.01e-06	0.0001	1.85	1.93707
2025-07-30 12:18:07	1541	6.03e-06	0.0001	1.86	1.95457
2025-07-30 12:18:08	1542	6.01e-06	0.0001	1.86	1.93269
2025-07-30 12:18:09	1543	6.01e-06	0.0001	1.86	1.9502
2025-07-30 12:18:10	1544	6.01e-06	0.0001	1.85	1.94144
2025-07-30 12:18:11	1545	5.93e-06	0.0001	1.85	1.93707
2025-07-30 12:18:12	1546	5.91e-06	0.0001	1.86	1.93707
2025-07-30 12:18:13	1547	5.91e-06	0.0001	1.85	1.93707
2025-07-30 12:18:14	1548	5.91e-06	0.0001	1.85	1.94582
2025-07-30 12:18:15	1549	5.91e-06	0.0001	1.84	1.93707
2025-07-30 12:18:16	1550	5.93e-06	0.0001	1.84	1.93707
2025-07-30 12:18:17	1551	5.91e-06	0.0001	1.84	1.92831
2025-07-30 12:18:18	1552	5.89e-06	0.0001	1.84	1.93269
2025-07-30 12:18:19	1553	5.82e-06	0.0001	1.84	1.92831
2025-07-30 12:18:20	1554	5.82e-06	0.0001	1.84	1.92831
2025-07-30 12:18:21	1555	5.8e-06	0.0001	1.84	1.95457
2025-07-30 12:18:22	1556	5.82e-06	0.0001	1.84	1.93707
2025-07-30 12:18:23	1557	5.82e-06	0.0001	1.83	1.91518
2025-07-30 12:18:24	1558	5.82e-06	0.0001	1.83	1.91518
2025-07-30 12:18:25	1559	5.82e-06	0.0001	1.83	1.92394
2025-07-30 12:18:26	1560	5.82e-06	0.0001	1.83	1.92394
2025-07-30 12:18:27	1561	5.8e-06	0.0001	1.83	1.91956
2025-07-30 12:18:28	1562	5.74e-06	0.0001	1.83	1.91081
2025-07-30 12:18:29	1563	5.7e-06	0.0001	1.83	1.91081
2025-07-30 12:18:30	1564	5.7e-06	0.0001	1.83	1.91518
2025-07-30 12:18:31	1565	5.72e-06	0.0001	1.83	1.91518
2025-07-30 12:18:32	1566	5.7e-06	0.0001	1.83	1.91081
2025-07-30 12:18:33	1567	5.7e-06	0.0001	1.83	1.91518
2025-07-30 12:18:34	1568	5.7e-06	0.0001	1.83	1.91081
2025-07-30 12:18:35	1569	5.7e-06	0.0001	1.82	1.91081
2025-07-30 12:18:36	1570	5.7e-06	0.0001	1.82	1.91518
2025-07-30 12:18:37	1571	5.7e-06	0.0001	1.82	1.91081
2025-07-30 12:18:38	1572	5.7e-06	0.0001	1.82	1.90205
2025-07-30 12:18:39	1573	5.64e-06	0.0001	1.82	1.90205
2025-07-30 12:18:40	1574	5.62e-06	0.0001	1.82	1.90205
2025-07-30 12:18:41	1575	5.62e-06	0.0001	1.82	1.91081
2025-07-30 12:18:42	1576	5.62e-06	0.0001	1.82	1.92831
2025-07-30 12:18:43	1577	5.62e-06	0.0001	1.82	1.91956
2025-07-30 12:18:44	1578	5.62e-06	0.0001	1.82	1.89768
2025-07-30 12:18:45	1579	5.64e-06	0.0001	1.81	1.88892
2025-07-30 12:18:46	1580	5.62e-06	0.0001	1.81	1.91518
2025-07-30 12:18:47	1581	5.62e-06	0.0001	1.81	1.90643
2025-07-30 12:18:48	1582	5.62e-06	0.0001	1.81	1.88017
2025-07-30 12:18:49	1583	5.62e-06	0.0001	1.81	1.88454
2025-07-30 12:18:50	1584	5.62e-06	0.0001	1.81	1.88454
2025-07-30 12:18:51	1585	5.62e-06	0.0001	1.81	1.89768
2025-07-30 12:18:52	1586	5.58e-06	0.0001	1.81	1.89768
2025-07-30 12:18:53	1587	5.53e-06	0.0001	1.81	1.88454
2025-07-30 12:18:54	1588	5.53e-06	0.0001	1.81	1.88892
2025-07-30 12:18:55	1589	5.53e-06	0.0001	1.81	1.8933
2025-07-30 12:18:56	1590	5.51e-06	0.0001	1.81	1.88892
2025-07-30 12:18:57	1591	5.51e-06	0.0001	1.8	1.88017
2025-07-30 12:18:58	1592	5.53e-06	0.0001	1.8	1.88017
2025-07-30 12:18:59	1593	5.53e-06	0.0001	1.8	1.88017
2025-07-30 12:19:00	1594	5.51e-06	0.0001	1.8	1.88454
2025-07-30 12:19:01	1595	5.55e-06	0.0001	1.8	1.88454
2025-07-30 12:19:02	1596	5.53e-06	0.0001	1.8	1.88892
2025-07-30 12:19:03	1597	5.53e-06	0.0001	1.8	1.88017
2025-07-30 12:19:04	1598	5.51e-06	0.0001	1.8	1.88017
2025-07-30 12:19:05	1599	5.53e-06	0.0001	1.8	1.87141
2025-07-30 12:19:06	1600	5.53e-06	0.0001	1.8	1.88454
2025-07-30 12:19:07	1601	5.53e-06	0.0001	1.8	1.87141
2025-07-30 12:19:08	1602	5.53e-06	0.0001	1.8	1.88017
2025-07-30 12:19:09	1603	5.53e-06	0.0001	1.8	1.87141
2025-07-30 12:19:10	1604	5.53e-06	0.0001	1.8	1.88017
2025-07-30 12:19:11	1605	5.51e-06	0.0001	1.79	1.88454
2025-07-30 12:19:12	1606	5.45e-06	0.0001	1.78	1.86704
2025-07-30 12:19:13	1607	5.41e-06	0.0001	1.79	1.86266
2025-07-30 12:19:14	1608	5.41e-06	0.0001	1.79	1.86704
2025-07-30 12:19:15	1609	5.43e-06	0.0001	1.78	1.86704
2025-07-30 12:19:16	1610	5.43e-06	0.0001	1.78	1.87141
2025-07-30 12:19:17	1611	5.41e-06	0.0001	1.79	1.8539
2025-07-30 12:19:18	1612	5.41e-06	0.0001	1.78	1.86704
2025-07-30 12:19:18	1612	5.41e-06	0.0001	1.79	1.86266
2025-07-30 12:19:19	1613	5.43e-06	0.0001	1.78	1.87579
2025-07-30 12:19:20	1614	5.43e-06	0.0001	1.77	1.87141
2025-07-30 12:19:21	1615	5.41e-06	0.0001	1.77	1.84953
2025-07-30 12:19:22	1616	5.43e-06	0.0001	1.77	1.86266
2025-07-30 12:19:23	1617	5.41e-06	0.0001	1.77	1.86266
2025-07-30 12:19:24	1618	5.43e-06	0.0001	1.77	1.84953
2025-07-30 12:19:25	1619	5.41e-06	0.0001	1.77	1.85828
2025-07-30 12:19:26	1620	5.41e-06	0.0001	1.77	1.84953
2025-07-30 12:19:27	1621	5.41e-06	0.0001	1.77	1.8364
2025-07-30 12:19:28	1622	5.41e-06	0.0001	1.77	1.84953
2025-07-30 12:19:29	1623	5.43e-06	0.0001	1.77	1.84953
2025-07-30 12:19:30	1624	5.37e-06	0.0001	1.77	1.84078
2025-07-30 12:19:31	1625	5.35e-06	0.0001	1.77	1.85828
2025-07-30 12:19:32	1626	5.31e-06	0.0001	1.77	1.84953
2025-07-30 12:19:33	1627	5.31e-06	0.0001	1.77	1.84515
2025-07-30 12:19:34	1628	5.31e-06	0.0001	1.76	1.84515
2025-07-30 12:19:35	1629	5.31e-06	0.0001	1.76	1.84078
2025-07-30 12:19:36	1630	5.31e-06	0.0001	1.76	1.8539
2025-07-30 12:19:37	1631	5.31e-06	0.0001	1.76	1.84953
2025-07-30 12:19:38	1632	5.31e-06	0.0001	1.76	1.84078
2025-07-30 12:19:39	1633	5.31e-06	0.0001	1.76	1.83202
2025-07-30 12:19:40	1634	5.31e-06	0.0001	1.77	1.84078
2025-07-30 12:19:41	1635	5.31e-06	0.0001	1.77	1.8364
2025-07-30 12:19:42	1636	5.31e-06	0.0001	1.77	1.83202
2025-07-30 12:19:43	1637	5.31e-06	0.0001	1.75	1.83202
2025-07-30 12:19:44	1638	5.31e-06	0.0001	1.75	1.83202
2025-07-30 12:19:44	1638	5.31e-06	0.0001	1.75	1.84953
2025-07-30 12:19:45	1639	5.31e-06	0.0001	1.75	1.81014
2025-07-30 12:19:46	1640	5.31e-06	0.0001	1.75	1.8364
2025-07-30 12:19:47	1641	5.31e-06	0.0001	1.75	1.84078
2025-07-30 12:19:48	1642	5.31e-06	0.0001	1.75	1.83202
2025-07-30 12:19:49	1643	5.31e-06	0.0001	1.75	1.82764
2025-07-30 12:19:50	1644	5.31e-06	0.0001	1.75	1.82764
2025-07-30 12:19:51	1645	5.31e-06	0.0001	1.75	1.83202
2025-07-30 12:19:52	1646	5.31e-06	0.0001	1.75	1.82764
2025-07-30 12:19:53	1647	5.31e-06	0.0001	1.74	1.81889
2025-07-30 12:19:54	1648	5.31e-06	0.0001	1.74	1.81889
2025-07-30 12:19:55	1649	5.31e-06	0.0001	1.74	1.82764
2025-07-30 12:19:56	1650	5.31e-06	0.0001	1.74	1.81451
2025-07-30 12:19:57	1651	5.3e-06	0.0001	1.74	1.81889
2025-07-30 12:19:58	1652	5.28e-06	0.0001	1.74	1.83202
2025-07-30 12:19:59	1653	5.22e-06	0.0001	1.74	1.82327
2025-07-30 12:20:00	1654	5.22e-06	0.0001	1.74	1.81014
2025-07-30 12:20:01	1655	5.2e-06	0.0001	1.74	1.81451
2025-07-30 12:20:02	1656	5.2e-06	0.0001	1.74	1.81889
2025-07-30 12:20:03	1657	5.22e-06	0.0001	1.74	1.81451
2025-07-30 12:20:04	1658	5.22e-06	0.0001	1.73	1.81451
2025-07-30 12:20:05	1659	5.22e-06	0.0001	1.72	1.80138
2025-07-30 12:20:06	1660	5.22e-06	0.0001	1.73	1.82327
2025-07-30 12:20:07	1661	5.22e-06	0.0001	1.73	1.80138
2025-07-30 12:20:08	1662	5.22e-06	0.0001	1.73	1.80576
2025-07-30 12:20:09	1663	5.22e-06	0.0001	1.73	1.80138
2025-07-30 12:20:10	1664	5.22e-06	0.0001	1.73	1.80576
2025-07-30 12:20:11	1665	5.22e-06	0.0001	1.73	1.80138
2025-07-30 12:20:12	1666	5.2e-06	0.0001	1.73	1.80576
2025-07-30 12:20:13	1667	5.2e-06	0.0001	1.73	1.79701
2025-07-30 12:20:14	1668	5.22e-06	0.0001	1.73	1.79263
2025-07-30 12:20:15	1669	5.22e-06	0.0001	1.72	1.80576
2025-07-30 12:20:16	1670	5.22e-06	0.0001	1.72	1.80576
2025-07-30 12:20:17	1671	5.22e-06	0.0001	1.72	1.79263
2025-07-30 12:20:18	1672	5.2e-06	0.0001	1.72	1.79701
2025-07-30 12:20:18	1672	5.22e-06	0.0001	1.72	1.79701
2025-07-30 12:20:19	1673	5.2e-06	0.0001	1.72	1.79263
2025-07-30 12:20:20	1674	5.22e-06	0.0001	1.72	1.78825
2025-07-30 12:20:21	1675	5.2e-06	0.0001	1.72	1.79701
2025-07-30 12:20:22	1676	5.2e-06	0.0001	1.72	1.79701
2025-07-30 12:20:23	1677	5.22e-06	0.0001	1.72	1.79263
2025-07-30 12:20:24	1678	5.2e-06	0.0001	1.72	1.78825
2025-07-30 12:20:25	1679	5.2e-06	0.0001	1.72	1.78388
2025-07-30 12:20:26	1680	5.2e-06	0.0001	1.72	1.78388
2025-07-30 12:20:27	1681	5.22e-06	0.0001	1.71	1.79263
2025-07-30 12:20:28	1682	5.22e-06	0.0001	1.71	1.78388
2025-07-30 12:20:29	1683	5.22e-06	0.0001	1.71	1.7795
2025-07-30 12:20:30	1684	5.2e-06	0.0001	1.71	1.78388
2025-07-30 12:20:31	1685	5.2e-06	0.0001	1.71	1.78388
2025-07-30 12:20:32	1686	5.14e-06	0.0001	1.71	1.77512
2025-07-30 12:20:33	1687	5.1e-06	0.0001	1.7	1.77512
2025-07-30 12:20:34	1688	5.1e-06	0.0001	1.7	1.76637
2025-07-30 12:20:35	1689	5.12e-06	0.0001	1.69	1.76637
2025-07-30 12:20:36	1690	5.12e-06	0.0001	1.68	1.74886
2025-07-30 12:20:37	1691	5.1e-06	0.0001	1.68	1.74886
2025-07-30 12:20:38	1692	5.1e-06	0.0001	1.67	1.74011
2025-07-30 12:20:39	1693	5.12e-06	0.0001	1.66	1.74011
2025-07-30 12:20:40	1694	5.12e-06	0.0001	1.65	1.71384
2025-07-30 12:20:41	1695	5.12e-06	0.0001	1.65	1.7226
2025-07-30 12:20:42	1696	5.12e-06	0.0001	1.65	1.70947
2025-07-30 12:20:42	1696	5.1e-06	0.0001	1.65	1.71822
2025-07-30 12:20:43	1697	5.1e-06	0.0001	1.64	1.71822
2025-07-30 12:20:44	1698	5.12e-06	0.0001	1.64	1.70947
2025-07-30 12:20:45	1699	5.1e-06	0.0001	1.64	1.71384
2025-07-30 12:20:46	1700	5.1e-06	0.0001	1.64	1.70509
2025-07-30 12:20:47	1701	5.1e-06	0.0001	1.64	1.70071
2025-07-30 12:20:48	1702	5.1e-06	0.0001	1.64	1.70509
2025-07-30 12:20:49	1703	5.1e-06	0.0001	1.64	1.69634
2025-07-30 12:20:50	1704	5.1e-06	0.0001	1.64	1.7226
2025-07-30 12:20:51	1705	5.1e-06	0.0001	1.64	1.69634
2025-07-30 12:20:52	1706	5.1e-06	0.0001	1.64	1.69634
2025-07-30 12:20:53	1707	5.12e-06	0.0001	1.64	1.70509
2025-07-30 12:20:54	1708	5.1e-06	0.0001	1.64	1.69196
2025-07-30 12:20:55	1709	5.1e-06	0.0001	1.64	1.70071
2025-07-30 12:20:56	1710	5.12e-06	0.0001	1.64	1.70071
2025-07-30 12:20:57	1711	5.02e-06	0.0001	1.64	1.69196
2025-07-30 12:20:58	1712	5.02e-06	0.0001	1.64	1.68758
2025-07-30 12:20:59	1713	5.01e-06	0.0001	1.64	1.70071
2025-07-30 12:21:00	1714	5.01e-06	0.0001	1.64	1.69634
2025-07-30 12:21:01	1715	5.01e-06	0.0001	1.64	1.70947
2025-07-30 12:21:02	1716	5.01e-06	0.0001	1.64	1.70071
2025-07-30 12:21:03	1717	4.99e-06	0.0001	1.63	1.70509
2025-07-30 12:21:04	1718	5.01e-06	0.0001	1.63	1.69196
2025-07-30 12:21:05	1719	5.01e-06	0.0001	1.63	1.68758
2025-07-30 12:21:06	1720	5.01e-06	0.0001	1.63	1.69634
2025-07-30 12:21:07	1721	5.01e-06	0.0001	1.63	1.70071
2025-07-30 12:21:08	1722	5.01e-06	0.0001	1.63	1.69196
2025-07-30 12:21:08	1722	5.01e-06	0.0001	1.63	1.69634
2025-07-30 12:21:09	1723	5.01e-06	0.0001	1.63	1.69196
2025-07-30 12:21:10	1724	5.01e-06	0.0001	1.63	1.67883
2025-07-30 12:21:11	1725	5.01e-06	0.0001	1.63	1.68321
2025-07-30 12:21:12	1726	5.01e-06	0.0001	1.63	1.68758
2025-07-30 12:21:13	1727	5.01e-06	0.0001	1.63	1.69196
2025-07-30 12:21:14	1728	5.01e-06	0.0001	1.63	1.69196
2025-07-30 12:21:15	1729	5.01e-06	0.0001	1.63	1.68758
2025-07-30 12:21:16	1730	5.01e-06	0.0001	1.63	1.70071
2025-07-30 12:21:17	1731	5.01e-06	0.0001	1.62	1.69196
2025-07-30 12:21:18	1732	5.01e-06	0.0001	1.62	1.72697
2025-07-30 12:21:19	1733	5.01e-06	0.0001	1.62	1.67883
2025-07-30 12:21:20	1734	5.01e-06	0.0001	1.62	1.67445
2025-07-30 12:21:21	1735	4.99e-06	0.0001	1.62	1.70071
2025-07-30 12:21:22	1736	5.01e-06	0.0001	1.62	1.69634
2025-07-30 12:21:23	1737	5.01e-06	0.0001	1.62	1.70509
2025-07-30 12:21:24	1738	5.01e-06	0.0001	1.62	1.68321
2025-07-30 12:21:25	1739	5.01e-06	0.0001	1.62	1.67883
2025-07-30 12:21:26	1740	5.01e-06	0.0001	1.62	1.67445
2025-07-30 12:21:27	1741	5.01e-06	0.0001	1.62	1.67007
2025-07-30 12:21:28	1742	5.01e-06	0.0001	1.62	1.67445
2025-07-30 12:21:29	1743	5.01e-06	0.0001	1.62	1.68321
2025-07-30 12:21:30	1744	5.01e-06	0.0001	1.62	1.68758
2025-07-30 12:21:31	1745	5.01e-06	0.0001	1.62	1.68758
2025-07-30 12:21:32	1746	5.01e-06	0.0001	1.62	1.68758
2025-07-30 12:21:33	1747	5.01e-06	0.0001	1.61	1.67445
2025-07-30 12:21:33	1747	5.01e-06	0.0001	1.61	1.67445
2025-07-30 12:21:34	1748	5.01e-06	0.0001	1.61	1.67883
2025-07-30 12:21:35	1749	5.01e-06	0.0001	1.61	1.68758
2025-07-30 12:21:36	1750	5.01e-06	0.0001	1.61	1.68321
2025-07-30 12:21:37	1751	5.01e-06	0.0001	1.61	1.67007
2025-07-30 12:21:38	1752	5.01e-06	0.0001	1.61	1.67883
2025-07-30 12:21:39	1753	5.01e-06	0.0001	1.61	1.67445
2025-07-30 12:21:40	1754	5.01e-06	0.0001	1.61	1.67007
2025-07-30 12:21:41	1755	5.01e-06	0.0001	1.61	1.67445
2025-07-30 12:21:42	1756	5.01e-06	0.0001	1.61	1.67883
2025-07-30 12:21:43	1757	5.01e-06	0.0001	1.61	1.67445
2025-07-30 12:21:44	1758	5.01e-06	0.0001	1.61	1.6657
2025-07-30 12:21:45	1759	5.01e-06	0.0001	1.61	1.6657
2025-07-30 12:21:46	1760	5.01e-06	0.0001	1.61	1.67007
2025-07-30 12:21:47	1761	5.01e-06	0.0001	1.6	1.66132
2025-07-30 12:21:48	1762	5.01e-06	0.0001	1.61	1.66132
2025-07-30 12:21:49	1763	4.99e-06	0.0001	1.6	1.67445
2025-07-30 12:21:50	1764	5.01e-06	0.0001	1.61	1.67445
2025-07-30 12:21:51	1765	5.01e-06	0.0001	1.6	1.67007
2025-07-30 12:21:52	1766	5.01e-06	0.0001	1.61	1.67007
2025-07-30 12:21:53	1767	5.01e-06	0.0001	1.61	1.67883
2025-07-30 12:21:54	1768	5.01e-06	0.0001	1.61	1.65694
2025-07-30 12:21:55	1769	5.01e-06	0.0001	1.6	1.67883
2025-07-30 12:21:56	1770	5.01e-06	0.0001	1.61	1.6657
2025-07-30 12:21:57	1771	5.01e-06	0.0001	1.61	1.67007
2025-07-30 12:21:58	1772	5.01e-06	0.0001	1.61	1.64819
2025-07-30 12:21:59	1773	5.01e-06	0.0001	1.6	1.66132
2025-07-30 12:22:00	1774	5.01e-06	0.0001	1.6	1.65694
2025-07-30 12:22:01	1775	4.99e-06	0.0001	1.61	1.65257
2025-07-30 12:22:02	1776	4.99e-06	0.0001	1.61	1.65257
2025-07-30 12:22:03	1777	4.99e-06	0.0001	1.6	1.65694
2025-07-30 12:22:04	1778	4.99e-06	0.0001	1.6	1.65257
2025-07-30 12:22:05	1779	4.99e-06	0.0001	1.6	1.64819
2025-07-30 12:22:07	1781	4.99e-06	0.0001	1.6	1.64381
2025-07-30 12:22:08	1782	4.95e-06	0.0001	1.6	1.66132
2025-07-30 12:22:09	1783	4.91e-06	0.0001	1.6	1.64819
2025-07-30 12:22:10	1784	4.91e-06	0.0001	1.6	1.65257
2025-07-30 12:22:11	1785	4.91e-06	0.0001	1.6	1.63944
2025-07-30 12:22:12	1786	4.91e-06	0.0001	1.6	1.64381
2025-07-30 12:22:13	1787	4.91e-06	0.0001	1.6	1.64381
2025-07-30 12:22:14	1788	4.89e-06	0.0001	1.6	1.63506
2025-07-30 12:22:15	1789	4.91e-06	0.0001	1.6	1.65694
2025-07-30 12:22:16	1790	4.89e-06	0.0001	1.6	1.64381
2025-07-30 12:22:17	1791	4.91e-06	0.0001	1.59	1.63944
2025-07-30 12:22:18	1792	4.89e-06	0.0001	1.59	1.63506
2025-07-30 12:22:19	1793	4.91e-06	0.0001	1.59	1.63944
2025-07-30 12:22:20	1794	4.91e-06	0.0001	1.59	1.63506
2025-07-30 12:22:21	1795	4.91e-06	0.0001	1.59	1.65257
2025-07-30 12:22:22	1796	4.91e-06	0.0001	1.59	1.64819
2025-07-30 12:22:23	1797	4.89e-06	0.0001	1.59	1.64381
2025-07-30 12:22:24	1798	4.89e-06	0.0001	1.59	1.63506
2025-07-30 12:22:25	1799	4.91e-06	0.0001	1.59	1.64819
2025-07-30 12:22:26	1800	4.89e-06	0.0001	1.59	1.63944
2025-07-30 12:22:27	1801	4.91e-06	0.0001	1.59	1.64381
2025-07-30 12:22:28	1802	4.91e-06	0.0001	1.59	1.64381
2025-07-30 12:22:29	1803	4.91e-06	0.0001	1.59	1.63506
2025-07-30 12:22:30	1804	4.91e-06	0.0001	1.59	1.64819
2025-07-30 12:22:31	1805	4.91e-06	0.0001	1.59	1.63944
2025-07-30 12:22:32	1806	4.91e-06	0.0001	1.59	1.63506
2025-07-30 12:22:33	1807	4.91e-06	0.0001	1.58	1.63944
2025-07-30 12:22:34	1808	4.89e-06	0.0001	1.58	1.63068
2025-07-30 12:22:35	1809	4.89e-06	0.0001	1.58	1.63068
2025-07-30 12:22:36	1810	4.91e-06	0.0001	1.58	1.62193
2025-07-30 12:22:37	1811	4.91e-06	0.0001	1.58	1.63068
2025-07-30 12:22:38	1812	4.91e-06	0.0001	1.58	1.62193
2025-07-30 12:22:39	1813	4.89e-06	0.0001	1.58	1.63068
2025-07-30 12:22:40	1814	4.89e-06	0.0001	1.58	1.62193
2025-07-30 12:22:41	1815	4.91e-06	0.0001	1.58	1.62193
2025-07-30 12:22:42	1816	4.89e-06	0.0001	1.58	1.62193
2025-07-30 12:22:43	1817	4.91e-06	0.0001	1.58	1.61755
2025-07-30 12:22:44	1818	4.91e-06	0.0001	1.57	1.61755
2025-07-30 12:22:45	1819	4.91e-06	0.0001	1.57	1.6088
2025-07-30 12:22:46	1820	4.91e-06	0.0001	1.57	1.62193
2025-07-30 12:22:47	1821	4.89e-06	0.0001	1.57	1.63506
2025-07-30 12:22:48	1822	4.89e-06	0.0001	1.57	1.61755
2025-07-30 12:22:49	1823	4.89e-06	0.0001	1.57	1.62631
2025-07-30 12:22:50	1824	4.91e-06	0.0001	1.57	1.61755
2025-07-30 12:22:51	1825	4.89e-06	0.0001	1.57	1.61318
2025-07-30 12:22:52	1826	4.91e-06	0.0001	1.57	1.62193
2025-07-30 12:22:53	1827	4.91e-06	0.0001	1.57	1.61318
2025-07-30 12:22:54	1828	4.91e-06	0.0001	1.57	1.61318
2025-07-30 12:22:55	1829	4.91e-06	0.0001	1.56	1.60004
2025-07-30 12:22:57	1831	4.91e-06	0.0001	1.55	1.59129
2025-07-30 12:22:57	1831	4.91e-06	0.0001	1.54	1.58254
2025-07-30 12:22:58	1832	4.89e-06	0.0001	1.54	1.57816
2025-07-30 12:22:59	1833	4.91e-06	0.0001	1.54	1.58254
2025-07-30 12:23:00	1834	4.91e-06	0.0001	1.53	1.57378
2025-07-30 12:23:01	1835	4.89e-06	0.0001	1.53	1.56065
2025-07-30 12:23:02	1836	4.89e-06	0.0001	1.52	1.5519
2025-07-30 12:23:03	1837	4.91e-06	0.0001	1.52	1.5519
2025-07-30 12:23:05	1839	4.91e-06	0.0001	1.52	1.54752
2025-07-30 12:23:05	1839	4.91e-06	0.0001	1.52	1.54752
2025-07-30 12:23:06	1840	4.91e-06	0.0001	1.52	1.5519
2025-07-30 12:23:07	1841	4.89e-06	0.0001	1.52	1.53439
2025-07-30 12:23:08	1842	4.91e-06	0.0001	1.52	1.55628
2025-07-30 12:23:09	1843	4.91e-06	0.0001	1.52	1.54752
2025-07-30 12:23:10	1844	4.89e-06	0.0001	1.51	1.53439
2025-07-30 12:23:11	1845	4.89e-06	0.0001	1.51	1.52564
2025-07-30 12:23:12	1846	4.89e-06	0.0001	1.51	1.53439
2025-07-30 12:23:13	1847	4.91e-06	0.0001	1.51	1.54314
2025-07-30 12:23:14	1848	4.89e-06	0.0001	1.51	1.53439
2025-07-30 12:23:15	1849	4.91e-06	0.0001	1.51	1.53877
2025-07-30 12:23:16	1850	4.91e-06	0.0001	1.51	1.55628
2025-07-30 12:23:17	1851	4.91e-06	0.0001	1.51	1.56941
2025-07-30 12:23:18	1852	4.89e-06	0.0001	1.51	1.54752
2025-07-30 12:23:19	1853	4.91e-06	0.0001	1.51	1.53001
2025-07-30 12:23:20	1854	4.91e-06	0.0001	1.51	1.53877
2025-07-30 12:23:22	1856	4.89e-06	0.0001	1.51	1.53877
2025-07-30 12:23:23	1857	4.89e-06	0.0001	1.51	1.53001
2025-07-30 12:23:23	1857	4.91e-06	0.0001	1.51	1.53001
2025-07-30 12:23:24	1858	4.89e-06	0.0001	1.51	1.53877
2025-07-30 12:23:25	1859	4.91e-06	0.0001	1.51	1.53439
2025-07-30 12:23:26	1860	4.89e-06	0.0001	1.51	1.53439
2025-07-30 12:23:27	1861	4.89e-06	0.0001	1.51	1.53439
2025-07-30 12:23:28	1862	4.89e-06	0.0001	1.5	1.53001
2025-07-30 12:23:30	1864	4.91e-06	0.0001	1.5	1.53877
2025-07-30 12:23:30	1864	4.91e-06	0.0001	1.5	1.53001
2025-07-30 12:23:31	1865	4.91e-06	0.0001	1.5	1.53439
2025-07-30 12:23:32	1866	4.89e-06	0.0001	1.5	1.52126
2025-07-30 12:23:33	1867	4.89e-06	0.0001	1.5	1.53001
2025-07-30 12:23:34	1868	4.89e-06	0.0001	1.5	1.52564
2025-07-30 12:23:35	1869	4.89e-06	0.0001	1.5	1.53001
2025-07-30 12:23:36	1870	4.91e-06	0.0001	1.5	1.53439
2025-07-30 12:23:37	1871	4.91e-06	0.0001	1.5	1.52564
2025-07-30 12:23:38	1872	4.91e-06	0.0001	1.5	1.51688
2025-07-30 12:23:39	1873	4.91e-06	0.0001	1.5	1.52126
2025-07-30 12:23:40	1874	4.91e-06	0.0001	1.5	1.53001
2025-07-30 12:23:41	1875	4.91e-06	0.0001	1.49	1.52564
2025-07-30 12:23:42	1876	4.91e-06	0.0001	1.49	1.52564
2025-07-30 12:23:43	1877	4.91e-06	0.0001	1.49	1.52564
2025-07-30 12:23:44	1878	4.89e-06	0.0001	1.49	1.51688
2025-07-30 12:23:45	1879	4.89e-06	0.0001	1.49	1.51688
2025-07-30 12:23:46	1880	4.91e-06	0.0001	1.49	1.50813
2025-07-30 12:23:47	1881	4.89e-06	0.0001	1.49	1.51688
2025-07-30 12:23:48	1882	4.89e-06	0.0001	1.49	1.51688
2025-07-30 12:23:49	1883	4.91e-06	0.0001	1.49	1.52126
2025-07-30 12:23:50	1884	4.91e-06	0.0001	1.49	1.52126
2025-07-30 12:23:51	1885	4.91e-06	0.0001	1.49	1.51688
2025-07-30 12:23:52	1886	4.91e-06	0.0001	1.49	1.52126
2025-07-30 12:23:53	1887	4.91e-06	0.0001	1.49	1.51688
2025-07-30 12:23:54	1888	4.89e-06	0.0001	1.49	1.51251
2025-07-30 12:23:55	1889	4.89e-06	0.0001	1.49	1.51251
2025-07-30 12:23:56	1890	4.89e-06	0.0001	1.49	1.50813
2025-07-30 12:23:57	1891	4.89e-06	0.0001	1.49	1.51251
2025-07-30 12:23:58	1892	4.89e-06	0.0001	1.49	1.50375
2025-07-30 12:23:59	1893	4.89e-06	0.0001	1.48	1.51251
2025-07-30 12:24:00	1894	4.91e-06	0.0001	1.48	1.50813
2025-07-30 12:24:01	1895	4.89e-06	0.0001	1.48	1.50375
2025-07-30 12:24:02	1896	4.91e-06	0.0001	1.48	1.50813
2025-07-30 12:24:03	1897	4.89e-06	0.0001	1.48	1.51251
2025-07-30 12:24:04	1898	4.89e-06	0.0001	1.48	1.51251
2025-07-30 12:24:05	1899	4.91e-06	0.0001	1.48	1.51688
2025-07-30 12:24:06	1900	4.87e-06	0.0001	1.48	1.51251
2025-07-30 12:24:07	1901	4.83e-06	0.0001	1.48	1.49938
2025-07-30 12:24:08	1902	4.81e-06	0.0001	1.48	1.51251
2025-07-30 12:24:09	1903	4.81e-06	0.0001	1.48	1.50375
2025-07-30 12:24:10	1904	4.83e-06	0.0001	1.48	1.50813
2025-07-30 12:24:11	1905	4.81e-06	0.0001	1.48	1.50375
2025-07-30 12:24:12	1906	4.79e-06	0.0001	1.48	1.49938
2025-07-30 12:24:13	1907	4.79e-06	0.0001	1.48	1.50813
2025-07-30 12:24:14	1908	4.81e-06	0.0001	1.47	1.50375
2025-07-30 12:24:15	1909	4.81e-06	0.0001	1.48	1.50375
2025-07-30 12:24:16	1910	4.81e-06	0.0001	1.47	1.51251
2025-07-30 12:24:17	1911	4.81e-06	0.0001	1.47	1.50375
2025-07-30 12:24:18	1912	4.79e-06	0.0001	1.48	1.49062
2025-07-30 12:24:19	1913	4.79e-06	0.0001	1.48	1.50813
2025-07-30 12:24:20	1914	4.81e-06	0.0001	1.48	1.49938
2025-07-30 12:24:21	1915	4.81e-06	0.0001	1.48	1.495
2025-07-30 12:24:21	1915	4.79e-06	0.0001	1.48	1.495
2025-07-30 12:24:22	1916	4.79e-06	0.0001	1.48	1.48625
2025-07-30 12:24:23	1917	4.81e-06	0.0001	1.48	1.49938
2025-07-30 12:24:24	1918	4.81e-06	0.0001	1.47	1.495
2025-07-30 12:24:25	1919	4.81e-06	0.0001	1.47	1.49938
2025-07-30 12:24:26	1920	4.81e-06	0.0001	1.47	1.48187
2025-07-30 12:24:27	1921	4.81e-06	0.0001	1.47	1.48187
2025-07-30 12:24:28	1922	4.81e-06	0.0001	1.47	1.51251
2025-07-30 12:24:29	1923	4.81e-06	0.0001	1.47	1.49938
2025-07-30 12:24:30	1924	4.79e-06	0.0001	1.47	1.48187
2025-07-30 12:24:31	1925	4.81e-06	0.0001	1.47	1.48187
2025-07-30 12:24:32	1926	4.79e-06	0.0001	1.47	1.48187
2025-07-30 12:24:33	1927	4.81e-06	0.0001	1.47	1.48625
2025-07-30 12:24:34	1928	4.81e-06	0.0001	1.47	1.50375
2025-07-30 12:24:35	1929	4.81e-06	0.0001	1.47	1.50375
2025-07-30 12:24:36	1930	4.79e-06	0.0001	1.47	1.495
2025-07-30 12:24:37	1931	4.79e-06	0.0001	1.47	1.49062
2025-07-30 12:24:38	1932	4.81e-06	0.0001	1.46	1.495
2025-07-30 12:24:39	1933	4.81e-06	0.0001	1.46	1.49062
2025-07-30 12:24:40	1934	4.81e-06	0.0001	1.46	1.47749
2025-07-30 12:24:41	1935	4.79e-06	0.0001	1.46	1.48187
2025-07-30 12:24:42	1936	4.81e-06	0.0001	1.46	1.48625
2025-07-30 12:24:43	1937	4.81e-06	0.0001	1.46	1.48187
2025-07-30 12:24:44	1938	4.81e-06	0.0001	1.46	1.49062
2025-07-30 12:24:45	1939	4.79e-06	0.0001	1.46	1.48187
2025-07-30 12:24:46	1940	4.79e-06	0.0001	1.46	1.48187
2025-07-30 12:24:47	1941	4.81e-06	0.0001	1.46	1.48187
2025-07-30 12:24:47	1941	4.81e-06	0.0001	1.45	1.48625
2025-07-30 12:24:48	1942	4.79e-06	0.0001	1.45	1.48625
2025-07-30 12:24:49	1943	4.81e-06	0.0001	1.45	1.48187
2025-07-30 12:24:50	1944	4.79e-06	0.0001	1.45	1.46874
2025-07-30 12:24:51	1945	4.79e-06	0.0001	1.45	1.47311
2025-07-30 12:24:52	1946	4.81e-06	0.0001	1.45	1.46436
2025-07-30 12:24:53	1947	4.81e-06	0.0001	1.45	1.48625
2025-07-30 12:24:54	1948	4.79e-06	0.0001	1.45	1.47749
2025-07-30 12:24:55	1949	4.79e-06	0.0001	1.45	1.45998
2025-07-30 12:24:56	1950	4.81e-06	0.0001	1.45	1.47311
2025-07-30 12:24:57	1951	4.81e-06	0.0001	1.45	1.48187
2025-07-30 12:24:58	1952	4.81e-06	0.0001	1.45	1.47749
2025-07-30 12:24:59	1953	4.79e-06	0.0001	1.45	1.48187
2025-07-30 12:25:00	1954	4.79e-06	0.0001	1.45	1.48187
2025-07-30 12:25:01	1955	4.79e-06	0.0001	1.45	1.45123
2025-07-30 12:25:02	1956	4.79e-06	0.0001	1.45	1.47311
2025-07-30 12:25:03	1957	4.79e-06	0.0001	1.45	1.45998
2025-07-30 12:25:04	1958	4.81e-06	0.0001	1.45	1.46874
2025-07-30 12:25:05	1959	4.81e-06	0.0001	1.44	1.45561
2025-07-30 12:25:06	1960	4.81e-06	0.0001	1.44	1.47311
2025-07-30 12:25:07	1961	4.81e-06	0.0001	1.44	1.46436
2025-07-30 12:25:08	1962	4.79e-06	0.0001	1.44	1.46436
2025-07-30 12:25:09	1963	4.79e-06	0.0001	1.44	1.46874
2025-07-30 12:25:10	1964	4.79e-06	0.0001	1.44	1.46874
2025-07-30 12:25:11	1965	4.79e-06	0.0001	1.44	1.45998
2025-07-30 12:25:12	1966	4.81e-06	0.0001	1.44	1.44685
2025-07-30 12:25:12	1966	4.81e-06	0.0001	1.44	1.45123
2025-07-30 12:25:13	1967	4.79e-06	0.0001	1.44	1.45998
[truncated: 4,262 more rows]
